# Supplementary material for: Mirusviruses link herpesviruses to giant viruses
Source: Nature. 2023 Apr 19;616(7958):783–9. doi: 10.1038/s41586-023-05962-4 (PMC10132985; doi:10.1038/s41586-023-05962-4)
Supplement: Supplementary file 5 — Metabins containing DNA-dependent RNApolB genes of interest and used for genome-resolved metagenomics. [file 41586_2023_5962_MOESM5_ESM.xlsx]

## Sheet: Focal CONCOCT CLusters
	CONCOCT metabins of interest
	Includes all the metabins containing genes correponding to the "RNApol new lineages"
	Metagenomic blocks considered					NCLDV MAGs in each metagenomic block:				MAGs recovered for each of the 10 RNApolB new lineages (dubbed Mirus):
	Co-assembly Id	Region	Metabin			CONCOCT metabin Id	NCLDV MAGs recovered			CONCOCT metabin Id	NEW_01	NEW_02	NEW_03	NEW_04	NEW_05	NEW_06	NEW_07	NEW_08	NEW_09	NEW_10
	AON	Atlantic Ocean North	17			AON_Bin_133	19			TARA_AON_Bin_10			1
	AOS	Atlantic Ocean South	10			AON_Bin_135	9			TARA_AON_Bin_133					2
	ARC	Arctic Ocean	39			AON_Bin_137	4			TARA_AON_Bin_137							1
	ION	Indian Ocean North	5			AON_Bin_152	4			TARA_AON_Bin_140					1
	IOS	Indian Ocean South	4			AON_Bin_190	1			TARA_AON_Bin_208		1
	MED	Mediterranean Sea	23			AON_Bin_206	3			TARA_AON_Bin_238					1
	PON	Pacific Ocean North	20			AON_Bin_208	2			TARA_AON_Bin_267		1			2
	PSE	Pacific Ocean South East	16			AON_Bin_238	5			TARA_AON_Bin_275		2			1
	PSW	Pacific Ocean South West	16			AON_Bin_240	1			TARA_AON_Bin_289		2
	RED	Red Sea	2			AON_Bin_267	4			TARA_AON_Bin_30		1
	SOC	Southern Ocean	8			AON_Bin_275	9			TARA_AOS_Bin_173										1
	Total	All regions	160			AON_Bin_289	6			TARA_AOS_Bin_80										1
						AON_Bin_30	1			TARA_ARC_Bin_103									1
	PS: some CONCOCT metabins did not lead to any MAG recovery					AON_Bin_74	6			TARA_ARC_Bin_104		1
						AOS_Bin_109	1			TARA_ARC_Bin_171					1
						AOS_Bin_115	14			TARA_ARC_Bin_189		1
						AOS_Bin_143	1			TARA_ARC_Bin_200		1
						AOS_Bin_162	1			TARA_ARC_Bin_205		1
						AOS_Bin_173	2			TARA_ARC_Bin_226		3
						AOS_Bin_26	1			TARA_ARC_Bin_251									1
						AOS_Bin_80	3			TARA_ARC_Bin_289					3
						AOS_Bin_82	2			TARA_ARC_Bin_337		1
						AOS_Bin_98	3			TARA_ARC_Bin_340					1
						ARC_Bin_103	3			TARA_ARC_Bin_345	2
						ARC_Bin_104	4			TARA_ARC_Bin_346		7
						ARC_Bin_136	4			TARA_ARC_Bin_351		1
						ARC_Bin_144	1			TARA_ARC_Bin_353		1
						ARC_Bin_171	2			TARA_ARC_Bin_375								1
						ARC_Bin_172	8			TARA_ARC_Bin_389		1
						ARC_Bin_176	2			TARA_ARC_Bin_77		2
						ARC_Bin_177	1			TARA_ION_Bin_135		1			1
						ARC_Bin_189	6			TARA_ION_Bin_55		1
						ARC_Bin_200	1			TARA_ION_Bin_82								1
						ARC_Bin_205	1			TARA_ION_Bin_91										1
						ARC_Bin_222	3			TARA_IOS_Bin_127		2
						ARC_Bin_226	25			TARA_IOS_Bin_168		1
						ARC_Bin_238	1			TARA_MED_Bin_101		4
						ARC_Bin_251	22			TARA_MED_Bin_113		1
						ARC_Bin_278	7			TARA_MED_Bin_117		3
						ARC_Bin_280	1			TARA_MED_Bin_121		1
						ARC_Bin_289	5			TARA_MED_Bin_122		1			1
						ARC_Bin_291	17			TARA_MED_Bin_176		3								1
						ARC_Bin_314	5			TARA_MED_Bin_184										1
						ARC_Bin_318	1			TARA_MED_Bin_189										1
						ARC_Bin_337	3			TARA_MED_Bin_203		1
						ARC_Bin_340	7			TARA_MED_Bin_212		1								1
						ARC_Bin_345	7			TARA_MED_Bin_262		1
						ARC_Bin_346	10			TARA_MED_Bin_281					1
						ARC_Bin_351	5			TARA_MED_Bin_284		3			1
						ARC_Bin_353	8			TARA_MED_Bin_341					1
						ARC_Bin_370	1			TARA_MED_Bin_355		1
						ARC_Bin_389	1			TARA_MED_Bin_375		1			1
						ARC_Bin_77	17			TARA_MED_Bin_75		2
						ARC_Bin_78	3			TARA_PON_Bin_110		1
						ARC_Bin_82	10			TARA_PON_Bin_191		2
						ARC_Bin_94	1			TARA_PON_Bin_42					1
						ION_Bin_126	10			TARA_PON_Bin_46								1
						ION_Bin_135	3			TARA_PON_Bin_53						1
						ION_Bin_55	2			TARA_PON_Bin_64						1
						ION_Bin_82	1			TARA_PON_Bin_65		1
						ION_Bin_91	1			TARA_PON_Bin_78					2
						IOS_Bin_127	6			TARA_PSE_Bin_152		1
						IOS_Bin_131	1			TARA_PSE_Bin_26						2
						IOS_Bin_168	1			TARA_PSE_Bin_60		1			2
						IOS_Bin_173	6			TARA_PSE_Bin_91					1
						MED_Bin_101	13			TARA_PSE_Bin_92		1
						MED_Bin_113	1			TARA_PSW_Bin_15	1	2					1		2
						MED_Bin_117	8			TARA_PSW_Bin_157		6
						MED_Bin_121	32			TARA_PSW_Bin_169		3
						MED_Bin_122	6			TARA_PSW_Bin_173		1			1
						MED_Bin_176	5			TARA_PSW_Bin_29		1								1
						MED_Bin_188	4			TARA_PSW_Bin_50		2								3
						MED_Bin_203	8			TARA_PSW_Bin_61		1
						MED_Bin_212	2			TARA_RED_Bin_21					1
						MED_Bin_262	5			TARA_SOC_Bin_106		1
						MED_Bin_270	2			TARA_SOC_Bin_127					1
						MED_Bin_281	1			TARA_SOC_Bin_130										1
						MED_Bin_284	13			TARA_SOC_Bin_168		4
						MED_Bin_318	1			TARA_SOC_Bin_84				1
						MED_Bin_341	10
						MED_Bin_355	16
						MED_Bin_361	1
						MED_Bin_362	1
						MED_Bin_375	6
						MED_Bin_75	10
						PON_Bin_102	7
						PON_Bin_110	10
						PON_Bin_114	2
						PON_Bin_125	1
						PON_Bin_172	1
						PON_Bin_185	2
						PON_Bin_189	1
						PON_Bin_191	4
						PON_Bin_42	6
						PON_Bin_46	1
						PON_Bin_55	8
						PON_Bin_64	1
						PON_Bin_65	9
						PON_Bin_78	3
						PON_Bin_96	1
						PSE_Bin_109	1
						PSE_Bin_123	1
						PSE_Bin_152	1
						PSE_Bin_153	13
						PSE_Bin_158	5
						PSE_Bin_167	1
						PSE_Bin_26	2
						PSE_Bin_40	5
						PSE_Bin_48	3
						PSE_Bin_53	3
						PSE_Bin_60	5
						PSE_Bin_69	5
						PSE_Bin_91	1
						PSE_Bin_92	4
						PSW_Bin_15	13
						PSW_Bin_157	9
						PSW_Bin_158	1
						PSW_Bin_168	4
						PSW_Bin_169	6
						PSW_Bin_171	1
						PSW_Bin_173	12
						PSW_Bin_175	2
						PSW_Bin_178	1
						PSW_Bin_29	7
						PSW_Bin_50	21
						PSW_Bin_61	7
						PSW_Bin_89	7
						RED_Bin_21	1
						SOC_Bin_106	2
						SOC_Bin_127	1
						SOC_Bin_130	2
						SOC_Bin_149	1
						SOC_Bin_162	3
						SOC_Bin_168	3
						SOC_Bin_76	12
						SOC_Bin_84	3
						Grand Total	697
