# Supplementary material for: Mirusviruses link herpesviruses to giant viruses
Source: Nature. 2023 Apr 19;616(7958):783–9. doi: 10.1038/s41586-023-05962-4 (PMC10132985; doi:10.1038/s41586-023-05962-4)
Supplement: Supplementary file 6 — Genomic and environmental statistics for the GOEV database. [file 41586_2023_5962_MOESM6_ESM.xlsx]

## Sheet: General statistics
	The GOEV database
	Includes genomic statistics, taxonomic inferences, occurrence of hallmark genes, and environmental signal within the scope of Tara Oceans
	Genome_ID	Source	Status	Realm	Phylum	Class	Order	Family_Linking_to_GVDB	Family_manual	Subfamily_manual	Genus_manual	Phylum_GVDB	Class_GVDB	Order_GVDB	Family_GVDB	Genus_GVDB	Completion_Rd2	Redundancy_Rd2	Quality_Rd2	RNAP-a_paralogs	RNAP-b_paralogs	DNApolB_paralogs	TFIIS_paralogs	RNAP-a	RNAP-b	DNApolB	TFIIS	Primase	VLTF3	pATPase	MCP_HK97	Signal_Temperate	Signal_Polar	Signal_Size_01	Signal_Size_02	Signal_Size_03	Signal_Size_04	Cumulative_Coverage_TARA	total_length	num_contigs	N50	GC_content	number of genes	Av. Gene length	number of KOs	number of Gene Clusters	total_tRNA	Nb_Histones	Nb_Rhodopsins
	Moniruzzaman_LP01_ERX552283_12_dc	Moniruzzaman et al., 2020	included	Varidnaviria	Nucleocytoviricota	Megaviricetes	Algavirales	AG_01	alga_2	Prasinovirinae	NA	Nucleocytoviricota	Megaviricetes	Algavirales	AG_01	g177	52.4272	16.5049	35.9223	NO	NO	NO	NO	0	0	1	0	0	1	1		100	0	100	0	0	0	312.0070319	119588	8	14235	33.182739796737415	156	220.6	13	98	0
	Moniruzzaman_LP01_ERX552333_20_dc	Moniruzzaman et al., 2020	included	Varidnaviria	Nucleocytoviricota	Megaviricetes	Algavirales	AG_01	alga_2	Prasinovirinae	NA	Nucleocytoviricota	Megaviricetes	Algavirales	AG_01	g177	66.9903	0.970874	66.0194	NO	NO	NO	NO	0	0	1	0	2	1	1		55.30819215	44.69180785	98.13974996	1.86025004	0	0	116.3366037	148709	5	81121	33.66902123385094	195	210.8	26	168	0
	Moniruzzaman_LP01_ERX552336_20_dc	Moniruzzaman et al., 2020	included	Varidnaviria	Nucleocytoviricota	Megaviricetes	Algavirales	AG_01	alga_2	Prasinovirinae	NA	Nucleocytoviricota	Megaviricetes	Algavirales	AG_01	g177	63.1068	1.94175	61.165	NO	NO	NO	NO	0	0	1	1	1	1	0		100	0	100	0	0	0	6.103267227	147036	5	30071	43.21013112724961	183	229.5	34	152	5
	Moniruzzaman_LP01_ERX555907_107_dc	Moniruzzaman et al., 2020	included	Varidnaviria	Nucleocytoviricota	Megaviricetes	Algavirales	AG_01	alga_2	Prasinovirinae	NA	Nucleocytoviricota	Megaviricetes	Algavirales	AG_01	g177	90.2913	0	90.2913	NO	NO	NO	NO	0	0	1	1	2	1	1		100	0	100	0	0	0	22.78941922	154620	6	26738	36.71941241124021	217	218.8	29	195	4
	Moniruzzaman_LP01_ERX555961_17_dc	Moniruzzaman et al., 2020	included	Varidnaviria	Nucleocytoviricota	Megaviricetes	Algavirales	AG_01	alga_2	Prasinovirinae	NA	Nucleocytoviricota	Megaviricetes	Algavirales	AG_01	g177	92.233	0	92.233	NO	NO	NO	NO	0	0	1	1	2	1	1		100	0	100	0	0	0	361.1253518	143173	4	34541	33.89102852227835	205	213.9	24	179	1
	Moniruzzaman_LP01_ERX555967_111_dc	Moniruzzaman et al., 2020	included	Varidnaviria	Nucleocytoviricota	Megaviricetes	Algavirales	AG_01	alga_2	Prasinovirinae	NA	Nucleocytoviricota	Megaviricetes	Algavirales	AG_01	g181	79.6117	0.970874	78.6408	NO	NO	NO	NO	0	0	1	1	2	1	1		100	0	85.86579012	8.887127488	5.247082389	0	24.19878558	170616	4	55702	55.537878020409735	216	234.1	36	165	0
	Moniruzzaman_LP01_ERX555976_71_dc	Moniruzzaman et al., 2020	included	Varidnaviria	Nucleocytoviricota	Megaviricetes	Algavirales	AG_01	alga_2	Prasinovirinae	NA	Nucleocytoviricota	Megaviricetes	Algavirales	AG_01	g178	80.5825	0.970874	79.6117	NO	NO	NO	NO	0	0	1	1	2	1	1		100	0	100	0	0	0	156.3160753	117858	5	27818	43.98094188939872	170	216	33	136	3
	Moniruzzaman_LP01_ERX555987_30_dc	Moniruzzaman et al., 2020	included	Varidnaviria	Nucleocytoviricota	Megaviricetes	Algavirales	AG_01	alga_2	Prasinovirinae	NA	Nucleocytoviricota	Megaviricetes	Algavirales	AG_01	g177	73.7864	0.970874	72.8155	NO	NO	NO	NO	0	0	1	1	1	1	1		100	0	100	0	0	0	393.6899233	132851	6	24255	34.098892647814985	189	217.6	26	164	0
	Moniruzzaman_LP01_ERX556034_38_dc	Moniruzzaman et al., 2020	included	Varidnaviria	Nucleocytoviricota	Megaviricetes	Algavirales	AG_01	alga_2	Prasinovirinae	NA	Nucleocytoviricota	Megaviricetes	Algavirales	AG_01	g177	89.3204	2.91262	86.4078	NO	NO	NO	NO	0	0	1	1	2	1	1		62.7943362	37.2056638	98.3671395	1.238558158	0.39430234	0	435.8152625	185474	4	43069	39.005969516250545	235	235.5	30	189	4
	Moniruzzaman_LP01_ERX556037_11_dc	Moniruzzaman et al., 2020	included	Varidnaviria	Nucleocytoviricota	Megaviricetes	Algavirales	AG_01	alga_2	Prasinovirinae	NA	Nucleocytoviricota	Megaviricetes	Algavirales	AG_01	g177	65.0485	0	65.0485	NO	NO	NO	NO	0	0	1	0	2	1	1		72.54043599	27.45956401	100	0	0	0	201.0387772	122933	5	27037	33.87581839246014	158	240.1	18	139	0
	Moniruzzaman_LP01_ERX556101_60_dc	Moniruzzaman et al., 2020	included	Varidnaviria	Nucleocytoviricota	Megaviricetes	Algavirales	AG_01	alga_2	Prasinovirinae	NA	Nucleocytoviricota	Megaviricetes	Algavirales	AG_01	g177	82.5243	2.91262	79.6117	NO	NO	NO	NO	0	0	1	1	3	1	1		100	0	100	0	0	0	96.71171139	139343	6	28139	39.052965484786455	192	225.1	28	151	4
	Moniruzzaman_LP01_ERX633348_16_dc	Moniruzzaman et al., 2020	included	Varidnaviria	Nucleocytoviricota	Megaviricetes	Algavirales	AG_01	alga_2	Prasinovirinae	NA	Nucleocytoviricota	Megaviricetes	Algavirales	AG_01	g177	82.5243	0	82.5243	NO	NO	NO	NO	0	0	1	1	2	1	1		0	0	0	0	0	0	0	136811	6	35941	40.153468949995194	189	222.4	29	161	7
	Moniruzzaman_LP01_ERX633354_21_dc	Moniruzzaman et al., 2020	included	Varidnaviria	Nucleocytoviricota	Megaviricetes	Algavirales	AG_01	alga_2	Prasinovirinae	NA	Nucleocytoviricota	Megaviricetes	Algavirales	AG_01	g182	51.4563	6.79612	44.6602	NO	NO	NO	NO	0	0	1	1	2	1	1		0	0	0	0	0	0	0	149702	4	42609	49.31326334540483	209	224.8	20	144	0
	Moniruzzaman_LP01_ERX943717_70_dc	Moniruzzaman et al., 2020	included	Varidnaviria	Nucleocytoviricota	Megaviricetes	Algavirales	AG_01	alga_2	Prasinovirinae	NA	Nucleocytoviricota	Megaviricetes	Algavirales	AG_01	g181	67.9612	0.970874	66.9903	NO	NO	NO	NO	0	0	1	1	2	1	1		100	0	93.2271986	6.772801399	0	0	11.74824293	158645	5	30602	54.21880395776482	198	228.3	27	146	0
	Moniruzzaman_LP01_SRX514547_24_dc	Moniruzzaman et al., 2020	included	Varidnaviria	Nucleocytoviricota	Megaviricetes	Algavirales	AG_01	alga_2	Prasinovirinae	NA	Nucleocytoviricota	Megaviricetes	Algavirales	AG_01	g177	59.2233	0	59.2233	NO	NO	NO	NO	0	0	2	1	1	1	1		100	0	100	0	0	0	18.70570337	107796	5	26089	48.909999060025484	160	191.9	19	115	4
	Moniruzzaman_LP01_SRX802076_50_dc	Moniruzzaman et al., 2020	included	Varidnaviria	Nucleocytoviricota	Megaviricetes	Algavirales	AG_01	alga_2	Prasinovirinae	NA	Nucleocytoviricota	Megaviricetes	Algavirales	AG_01	g177	63.1068	0	63.1068	NO	NO	NO	NO	0	0	1	0	2	1	1		100	0	97.8479945	2.152005499	0	0	226.3174974	129431	3	71407	32.53053102122571	165	240.8	14	116	0
	Schulz_GVMAG_M_3300009071_15	Schulz	included	Varidnaviria	Nucleocytoviricota	Megaviricetes	Algavirales	AG_01	alga_2	Prasinovirinae	NA	Nucleocytoviricota	Megaviricetes	Algavirales	AG_01	g177	74.7573	97.0874	-22.3301	NO	NO	NO	NO	0	0	3	2	5	2	4		42.01518867	57.98481133	95.43699504	4.112594243	0.450410716	0	136.0090073	222643	28	8218	40.846494046592866	341	206	29	158	4
	Schulz_GVMAG_M_3300020178_21	Schulz	included	Varidnaviria	Nucleocytoviricota	Megaviricetes	Algavirales	AG_01	alga_2	Prasinovirinae	NA	Nucleocytoviricota	Megaviricetes	Algavirales	AG_01	g177	76.699	11.6505	65.0485	NO	NO	NO	NO	0	0	1	2	2	1	1		100	0	97.73371753	2.266282469	0	0	39.9815499	159421	9	28342	40.53741751534935	238	206.8	31	177	1
	Schulz_GVMAG_M_3300021389_45	Schulz	included	Varidnaviria	Nucleocytoviricota	Megaviricetes	Algavirales	AG_01	alga_2	Prasinovirinae	NA	Nucleocytoviricota	Megaviricetes	Algavirales	AG_01	g177	95.1456	2.91262	92.233	NO	NO	NO	NO	0	0	1	1	2	1	1		10.5229054	89.4770946	96.54494368	3.031067229	0.423989095	0	744.668146	202800	3	123561	40.53220100133411	250	255.1	29	206	6
	Schulz_GVMAG_M_3300021963_39	Schulz	included	Varidnaviria	Nucleocytoviricota	Megaviricetes	Algavirales	AG_01	alga_2	Prasinovirinae	NA	Nucleocytoviricota	Megaviricetes	Algavirales	AG_01	g183	49.5146	44.6602	4.85437	NO	NO	NO	NO	0	0	1	1	5	2	3		0	0	0	0	0	0	0	284397	16	22411	50.81265096158474	403	219.3	34	152	9
	Schulz_GVMAG_M_3300022925_12	Schulz	included	Varidnaviria	Nucleocytoviricota	Megaviricetes	Algavirales	AG_01	alga_2	Prasinovirinae	NA	Nucleocytoviricota	Megaviricetes	Algavirales	AG_01	g177	97.0874	100.971	-3.8835	NO	NO	NO	NO	0	0	4	3	4	1	2		24.90135432	75.09864568	97.64891344	2.351086561	0	0	263.2619648	324523	24	18467	35.06228634189299	435	235.4	39	227	5
	Schulz_GVMAG_M_3300022934_23	Schulz	included	Varidnaviria	Nucleocytoviricota	Megaviricetes	Algavirales	AG_01	alga_2	Prasinovirinae	NA	Nucleocytoviricota	Megaviricetes	Algavirales	AG_01	g179	79.6117	57.2816	22.3301	NO	NO	NO	NO	0	0	1	1	4	2	1		0	0	0	0	0	0	0	251079	19	14147	52.42108679430061	354	222.3	24	165	2
	Schulz_GVMAG_M_3300023087_13	Schulz	included	Varidnaviria	Nucleocytoviricota	Megaviricetes	Algavirales	AG_01	alga_2	Prasinovirinae	NA	Nucleocytoviricota	Megaviricetes	Algavirales	AG_01	g177	98.0583	40.7767	57.2816	NO	NO	NO	NO	0	0	1	2	2	2	2		0	0	0	0	0	0	0	246977	7	144896	34.698900345545844	333	233.2	37	210	0	1
	Schulz_GVMAG_M_3300023087_9	Schulz	included	Varidnaviria	Nucleocytoviricota	Megaviricetes	Algavirales	AG_01	alga_2	Prasinovirinae	NA	Nucleocytoviricota	Megaviricetes	Algavirales	AG_01	g177	84.466	44.6602	39.8058	NO	NO	NO	NO	0	0	1	2	3	1	1		0	0	0	0	0	0	0	184666	12	18771	40.03648309576192	284	200.8	33	164	5
	Schulz_GVMAG_M_3300025652_16	Schulz	included	Varidnaviria	Nucleocytoviricota	Megaviricetes	Algavirales	AG_01	alga_2	Prasinovirinae	NA	Nucleocytoviricota	Megaviricetes	Algavirales	AG_01	g177	93.2039	2.91262	90.2913	NO	NO	NO	NO	0	0	1	1	2	1	1		13.17381767	86.82618233	93.68512623	5.473507372	0.756121689	0.085244705	1584.955735	209706	2	200376	39.62631953938426	275	237.1	42	214	6
	Schulz_GVMAG_M_3300027206_1	Schulz	included	Varidnaviria	Nucleocytoviricota	Megaviricetes	Algavirales	AG_01	alga_2	Prasinovirinae	NA	Nucleocytoviricota	Megaviricetes	Algavirales	AG_01	g177	94.1748	23.301	70.8738	NO	NO	NO	NO	0	0	1	1	3	1	3		4.596314668	95.40368533	97.49918126	2.500818745	0	0	349.8445699	220678	6	61627	39.71224306812722	294	237.1	36	224	7
	Schulz_GVMAG_S_1037362_78	Schulz	included	Varidnaviria	Nucleocytoviricota	Megaviricetes	Algavirales	AG_01	alga_2	Prasinovirinae	NA	Nucleocytoviricota	Megaviricetes	Algavirales	AG_01	g177	88.3495	46.6019	41.7476	NO	NO	NO	NO	0	0	2	1	3	1	0		100	0	100	0	0	0	1.030534734	231497	28	8081	40.76275214811243	325	221	44	202	8
	Schulz_GVMAG_S_1037371_165	Schulz	included	Varidnaviria	Nucleocytoviricota	Megaviricetes	Algavirales	AG_01	alga_2	Prasinovirinae	NA	Nucleocytoviricota	Megaviricetes	Algavirales	AG_01	g177	46.6019	10.6796	35.9223	NO	NO	NO	NO	0	0	1	1	1	1	1		0	0	0	0	0	0	0	150484	7	27484	43.46050944652682	163	296.2	25	110	1
	Schulz_GVMAG_S_1037377_104	Schulz	included	Varidnaviria	Nucleocytoviricota	Megaviricetes	Algavirales	AG_01	alga_2	Prasinovirinae	NA	Nucleocytoviricota	Megaviricetes	Algavirales	AG_01	g177	85.4369	68.932	16.5049	NO	NO	NO	NO	0	0	1	2	3	3	2		0	0	0	0	0	0	0	215107	14	19172	44.228882731856665	312	218.7	31	154	7
	Schulz_GVMAG_S_1037377_112	Schulz	included	Varidnaviria	Nucleocytoviricota	Megaviricetes	Algavirales	AG_01	alga_2	Prasinovirinae	NA	Nucleocytoviricota	Megaviricetes	Algavirales	AG_01	g177	71.8447	15.534	56.3107	NO	NO	NO	NO	0	0	1	0	3	1	1		100	0	100	0	0	0	0.887325633	165893	10	18945	43.698991665774734	233	222.7	23	163	2
	Schulz_GVMAG_S_1040241_146	Schulz	included	Varidnaviria	Nucleocytoviricota	Megaviricetes	Algavirales	AG_01	alga_2	Prasinovirinae	NA	Nucleocytoviricota	Megaviricetes	Algavirales	AG_01	g177	78.6408	8.73786	69.9029	NO	NO	NO	NO	0	0	1	1	2	1	2		100	0	71.13515429	7.658703364	6.264514695	14.94162765	30.58281511	176773	11	22513	35.08594430020687	237	235.3	21	165	3
	Schulz_GVMAG_S_1059923_44	Schulz	included	Varidnaviria	Nucleocytoviricota	Megaviricetes	Algavirales	AG_01	alga_2	Prasinovirinae	NA	Nucleocytoviricota	Megaviricetes	Algavirales	AG_01	g177	81.5534	34.9515	46.6019	NO	NO	NO	NO	0	0	1	1	4	1	1		100	0	100	0	0	0	171.3234084	183476	19	10096	37.87695855780047	272	209.8	44	177	10
	Schulz_GVMAG_S_1074264_73	Schulz	included	Varidnaviria	Nucleocytoviricota	Megaviricetes	Algavirales	AG_01	alga_2	Prasinovirinae	NA	Nucleocytoviricota	Megaviricetes	Algavirales	AG_01	g177	89.3204	14.5631	74.7573	NO	NO	NO	NO	0	0	1	2	2	2	1		5.943052824	94.05694718	98.62282201	1.37717799	0	0	112.3363105	207023	11	37516	33.36042249480618	280	230.7	38	208	1
	Schulz_GVMAG_S_1074330_31	Schulz	included	Varidnaviria	Nucleocytoviricota	Megaviricetes	Algavirales	AG_01	alga_2	Prasinovirinae	NA	Nucleocytoviricota	Megaviricetes	Algavirales	AG_01	g177	97.0874	102.913	-5.82524	NO	NO	NO	NO	0	0	3	2	4	3	2		0	0	0	0	0	0	0	340196	28	16773	43.693848618194814	485	221.3	55	238	8
	Schulz_GVMAG_S_1102104_120	Schulz	included	Varidnaviria	Nucleocytoviricota	Megaviricetes	Algavirales	AG_01	alga_2	Prasinovirinae	NA	Nucleocytoviricota	Megaviricetes	Algavirales	AG_01	g177	90.2913	51.4563	38.835	NO	NO	NO	NO	0	0	2	3	5	1	1		0.275024394	99.72497561	79.67749361	19.44554707	0.591965538	0.284993784	2394.88974	221221	18	15897	39.224957100176724	320	215	34	206	4
	Schulz_GVMAG_S_1102110_122	Schulz	included	Varidnaviria	Nucleocytoviricota	Megaviricetes	Algavirales	AG_01	alga_2	Prasinovirinae	NA	Nucleocytoviricota	Megaviricetes	Algavirales	AG_01	g177	79.6117	48.5437	31.068	NO	NO	NO	NO	0	0	2	1	2	2	2		0	100	86.0214058	13.70214279	0.276451411	0	748.0623909	214775	19	13482	36.388193941321376	312	216.1	20	181	2
	Schulz_GVMAG_S_403982_53	Schulz	included	Varidnaviria	Nucleocytoviricota	Megaviricetes	Algavirales	AG_01	alga_2	Prasinovirinae	NA	Nucleocytoviricota	Megaviricetes	Algavirales	AG_01	g177	86.4078	35.9223	50.4854	NO	NO	NO	NO	0	0	2	1	4	1	1		8.064758148	91.93524185	95.46549818	4.534501818	0	0	366.3823478	198707	18	15105	34.209321957296936	274	229.6	28	190	0
	Schulz_GVMAG_S_ERX556003_78	Schulz	included	Varidnaviria	Nucleocytoviricota	Megaviricetes	Algavirales	AG_01	alga_2	Prasinovirinae	NA	Nucleocytoviricota	Megaviricetes	Algavirales	AG_01	g177	91.2621	37.8641	53.3981	NO	NO	NO	NO	0	0	1	2	4	2	1		100	0	100	0	0	0	201.4016618	241071	10	62261	40.43338897158695	314	239.2	37	222	7
	Schulz_GVMAG_S_ERX556109_35	Schulz	included	Varidnaviria	Nucleocytoviricota	Megaviricetes	Algavirales	AG_01	alga_2	Prasinovirinae	NA	Nucleocytoviricota	Megaviricetes	Algavirales	AG_01	g177	78.6408	22.3301	56.3107	NO	NO	NO	NO	0	0	2	2	2	0	1		100	0	99.75319175	0	0.246808255	0	254.1170105	170958	17	12162	41.55153225959211	248	217.5	40	184	5
	Moniruzzaman_LP03_ERX552261_44_dc	Moniruzzaman et al., 2020	included	Varidnaviria	Nucleocytoviricota	Megaviricetes	Algavirales	AG_03	alga_2	alga_2_A	NA	Nucleocytoviricota	Megaviricetes	Algavirales	AG_03	g197				NO	NO	NO	NO	0	1	1	1	3	1	1		100	0	100	0	0	0	17.71616093	261761	11	24812	31.617764917908612	276	293.9	40	124	8
	Moniruzzaman_LP03_ERX552270_64_dc	Moniruzzaman et al., 2020	included	Varidnaviria	Nucleocytoviricota	Megaviricetes	Algavirales	AG_03	alga_2	alga_2_A	NA	Nucleocytoviricota	Megaviricetes	Algavirales	AG_03	g195				NO	NO	NO	NO	2	1	1	1	2	1	1		100	0	100	0	0	0	5.949967106	296405	9	47619	36.394395841711884	336	270	62	263	8	1
	Moniruzzaman_LP03_ERX555907_69_dc	Moniruzzaman et al., 2020	included	Varidnaviria	Nucleocytoviricota	Megaviricetes	Algavirales	AG_03	alga_2	alga_2_A	NA	Nucleocytoviricota	Megaviricetes	Algavirales	AG_03	g194				NO	NO	NO	NO	1	1	1	2	3	1	1		100	0	100	0	0	0	20.97679494	254772	13	18443	27.519171635030332	311	236.8	49	117	1
	Schulz_GVMAG_S_3300002154_22	Schulz	included	Varidnaviria	Nucleocytoviricota	Megaviricetes	Algavirales	AG_03	alga_2	alga_2_A	NA	Nucleocytoviricota	Megaviricetes	Algavirales	AG_03	g196				NO	NO	NO	homolog	1	1	1	2	2	1	1		0	100	100	0	0	0	7.567719801	195290	18	12579	38.98937026546141	223	265.9	27	107	0
	Schulz_GVMAG_S_ERX555907_72	Schulz	included	Varidnaviria	Nucleocytoviricota	Megaviricetes	Algavirales	AG_03	alga_2	alga_2_A	NA	Nucleocytoviricota	Megaviricetes	Algavirales	AG_03	g191				NO	NO	NO	NO	2	3	1	4	4	3	1		100	0	100	0	0	0	29.1526948	514666	32	22361	33.01762762098383	706	220.5	102	195	9	1
	Schulz_GVMAG_S_ERX555967_131	Schulz	included	Varidnaviria	Nucleocytoviricota	Megaviricetes	Algavirales	AG_03	alga_2	alga_2_A	NA	Nucleocytoviricota	Megaviricetes	Algavirales	AG_03	g192				NO	NO	NO	NO	1	1	1	2	2	1	1		100	0	100	0	0	0	67.76130338	322116	7	78073	27.42304849350053	408	246.1	57	161	3	2
	Moniruzzaman_LP04_ERX552270_119_dc	Moniruzzaman et al., 2020	included	Varidnaviria	Nucleocytoviricota	Megaviricetes	Algavirales	AG_04	alga_1	Raphidovirinae	NA	Nucleocytoviricota	Megaviricetes	Algavirales	AG_04	g172	75.4386	0	75.4386	NO	NO	NO	NO	0	0	1	1	1	1	1		100	0	100	0	0	0	3.280512568	107849	5	26602	31.591314057913543	126	269	30	111	3
	Moniruzzaman_LP04_ERX552274_3_dc	Moniruzzaman et al., 2020	included	Varidnaviria	Nucleocytoviricota	Megaviricetes	Algavirales	AG_04	alga_1	Raphidovirinae	NA	Nucleocytoviricota	Megaviricetes	Algavirales	AG_04	g172	84.2105	0	84.2105	NO	NO	NO	NO	0	0	1	1	2	1	1		100	0	100	0	0	0	13.61068478	122492	7	16196	30.18973020401573	153	237	28	122	6
	Moniruzzaman_LP04_ERX552283_9_dc	Moniruzzaman et al., 2020	included	Varidnaviria	Nucleocytoviricota	Megaviricetes	Algavirales	AG_04	alga_1	Raphidovirinae	NA	Nucleocytoviricota	Megaviricetes	Algavirales	AG_04	g172	100	0	100	NO	NO	NO	NO	0	0	1	1	2	1	1		100	0	100	0	0	0	33.73724251	160102	5	32967	32.04073153024575	160	297.4	33	135	5
	Moniruzzaman_LP04_ERX555917_66_dc	Moniruzzaman et al., 2020	included	Varidnaviria	Nucleocytoviricota	Megaviricetes	Algavirales	AG_04	alga_1	Raphidovirinae	NA	Nucleocytoviricota	Megaviricetes	Algavirales	AG_04	g172	92.9825	0	92.9825	NO	NO	NO	NO	0	0	1	1	2	1	1		100	0	100	0	0	0	139.6189042	136816	6	34818	32.15899570751006	150	277.4	26	121	3
	Moniruzzaman_LP04_ERX556017_11_dc	Moniruzzaman et al., 2020	included	Varidnaviria	Nucleocytoviricota	Megaviricetes	Algavirales	AG_04	alga_1	Raphidovirinae	NA	Nucleocytoviricota	Megaviricetes	Algavirales	AG_04	g175	52.6316	0	52.6316	NO	NO	NO	NO	0	0	1	1	1	1	1		100	0	100	0	0	0	90.48699122	241606	8	38986	37.07891019820419	244	279.4	35	140	15
	Moniruzzaman_LP04_ERX556034_5_dc	Moniruzzaman et al., 2020	included	Varidnaviria	Nucleocytoviricota	Megaviricetes	Algavirales	AG_04	alga_1	Raphidovirinae	NA	Nucleocytoviricota	Megaviricetes	Algavirales	AG_04	g175	57.8947	0	57.8947	NO	NO	NO	NO	0	0	1	1	1	1	1		100	0	100	0	0	0	89.23160521	202435	10	23413	36.085023964811796	253	239.6	33	184	1
	Moniruzzaman_LP04_ERX556101_9_dc	Moniruzzaman et al., 2020	included	Varidnaviria	Nucleocytoviricota	Megaviricetes	Algavirales	AG_04	alga_1	Raphidovirinae	NA	Nucleocytoviricota	Megaviricetes	Algavirales	AG_04	g172	98.2456	0	98.2456	NO	NO	NO	NO	0	0	1	1	2	1	1		100	0	98.09786212	0.844641569	0.446074092	0.611422218	172.4787059	139710	3	101680	31.004083426248197	165	253.4	29	136	6
	Moniruzzaman_LP04_SRX802143_131_dc	Moniruzzaman et al., 2020	included	Varidnaviria	Nucleocytoviricota	Megaviricetes	Algavirales	AG_04	alga_1	Raphidovirinae	NA	Nucleocytoviricota	Megaviricetes	Algavirales	AG_04	g172	96.4912	0	96.4912	NO	NO	NO	NO	0	0	1	1	1	1	1		85.52975859	14.47024141	99.53237012	0	0	0.467629877	178.6500611	138347	1	138347	32.61826605514169	156	276.7	26	135	6
	Schulz_GVMAG_M_3300007345_3	Schulz	included	Varidnaviria	Nucleocytoviricota	Megaviricetes	Algavirales	AG_04	alga_1	Raphidovirinae	NA	Nucleocytoviricota	Megaviricetes	Algavirales	AG_04	g167	38.5965	1.75439	36.8421	NO	NO	NO	NO	0	0	1	1	2	0	1		0	0	0	0	0	0	0	263150	22	18390	31.883752713425302	365	214.9	33	67	11
	Schulz_GVMAG_M_3300027771_3	Schulz	included	Varidnaviria	Nucleocytoviricota	Megaviricetes	Algavirales	AG_04	alga_1	Raphidovirinae	NA	Nucleocytoviricota	Megaviricetes	Algavirales	AG_04	g173	64.9123	1.75439	63.1579	NO	NO	NO	NO	0	0	1	0	1	1	1		0	0	0	0	0	0	0	204158	5	40962	26.688285571966574	219	285.7	50	140	0
	Schulz_GVMAG_M_3300027791_30	Schulz	included	Varidnaviria	Nucleocytoviricota	Megaviricetes	Algavirales	AG_04	alga_1	Raphidovirinae	NA	Nucleocytoviricota	Megaviricetes	Algavirales	AG_04	g173	89.4737	5.26316	84.2105	NO	NO	NO	NO	0	0	1	1	2	1	1		0	0	0	0	0	0	0	291798	6	171017	24.039018781402405	317	274.5	48	196	9
	Schulz_GVMAG_S_1102113_118	Schulz	included	Varidnaviria	Nucleocytoviricota	Megaviricetes	Algavirales	AG_04	alga_1	Raphidovirinae	NA	Nucleocytoviricota	Megaviricetes	Algavirales	AG_04	g176	61.4035	1.75439	59.6491	NO	NO	NO	NO	0	0	1	1	1	1	1		0	100	100	0	0	0	6.563521518	244122	5	57227	50.84638114791452	293	243.7	49	134	3
	Schulz_GVMAG_S_1102113_126	Schulz	included	Varidnaviria	Nucleocytoviricota	Megaviricetes	Algavirales	AG_04	alga_1	Raphidovirinae	NA	Nucleocytoviricota	Megaviricetes	Algavirales	AG_04	g176	42.1053	1.75439	40.3509	NO	NO	NO	NO	0	0	1	1	1	1	1		0	100	100	0	0	0	0.420044171	166173	3	89810	43.540331254660636	187	263.1	26	84	3	1
	Schulz_GVMAG_S_ERX555961_93	Schulz	included	Varidnaviria	Nucleocytoviricota	Megaviricetes	Algavirales	AG_04	alga_1	Raphidovirinae	NA	Nucleocytoviricota	Megaviricetes	Algavirales	AG_04	g175	54.386	0	54.386	NO	NO	NO	NO	0	0	1	0	1	1	1		100	0	100	0	0	0	93.52863217	224852	14	26409	38.86929554557844	272	248.7	44	224	13
	Schulz_GVMAG_S_ERX556101_89	Schulz	included	Varidnaviria	Nucleocytoviricota	Megaviricetes	Algavirales	AG_04	alga_1	Raphidovirinae	NA	Nucleocytoviricota	Megaviricetes	Algavirales	AG_04	g175	66.6667	1.75439	64.9123	NO	NO	NO	NO	0	0	1	1	1	1	1		100	0	100	0	0	0	123.1774349	259977	3	183066	39.64030058039319	290	276.4	45	227	13
	Moniruzzaman_LP05_ERX552270_7_dc	Moniruzzaman et al., 2020	included	Varidnaviria	Nucleocytoviricota	Megaviricetes	Algavirales		alga_1	Raphidovirinae	incertae_sedis	Nucleocytoviricota	Megaviricetes	Algavirales	AG_03	g190				NO	NO	NO	NO	0	0	1	1	1	1	1		100	0	100	0	0	0	8.799346773	229017	9	26018	28.873167955458644	271	243.5	30	78	4
	Moniruzzaman_LP05_ERX552270_8_dc	Moniruzzaman et al., 2020	included	Varidnaviria	Nucleocytoviricota	Megaviricetes	Algavirales		alga_1	Raphidovirinae	incertae_sedis	Nucleocytoviricota	Megaviricetes	Algavirales	AG_03	g189				NO	NO	NO	NO	0	0	1	0	2	1	1		100	0	100	0	0	0	11.95506238	188439	9	25870	29.267353395185637	234	247.2	35	77	0
	Schulz_GVMAG_M_3300017741_2	Schulz	Taxon_sampling	Varidnaviria	Nucleocytoviricota	Megaviricetes	Algavirales		alga_0	NA	NA	Nucleocytoviricota	Megaviricetes	Algavirales	incertae_sedis	g198				NO	NO	NO	NO	0	0	2	1	1	1	0		0	0	0	0	0	0	0	268389	18	17303	40.933839876088975	292	273.2	12	161	6
	Schulz_GVMAG_M_3300025626_8	Schulz	Taxon_sampling	Varidnaviria	Nucleocytoviricota	Megaviricetes	Algavirales		alga_0	NA	NA	Nucleocytoviricota	Megaviricetes	Algavirales	incertae_sedis	g198				NO	NO	NO	NO	0	0	1	0	2	1	1		0	0	0	0	0	0	0	291330	6	67082	42.10677994624417	292	285.5	19	187	5
	Moniruzzaman_MM01_ERX288947_11_dc	Moniruzzaman et al., 2020	included	Varidnaviria	Nucleocytoviricota	Megaviricetes	Imitervirales	IM_01	Mesomimiviridae	meso_4	meso_4_H3	Nucleocytoviricota	Megaviricetes	Imitervirales	IM_01	g343	89.3939	3.0303	86.3636	NO	YES	NO	NO	1	3	1	1	1	1	1		100	0	63.27732296	5.304919577	23.82379077	7.593966691	122.1038206	520263	11	71943	24.515924515172667	559	280.8	110	392	13
	Moniruzzaman_MM01_ERX552243_80_dc	Moniruzzaman et al., 2020	included	Varidnaviria	Nucleocytoviricota	Megaviricetes	Imitervirales	IM_01	Mesomimiviridae	meso_4	meso_4_E	Nucleocytoviricota	Megaviricetes	Imitervirales	IM_01	g329	65.9091	2.27273	63.6364	NO	YES	NO	NO	1	2	1	1	1	1	1		100	0	100	0	0	0	60.56242228	333735	17	22233	29.047094474997042	326	307.4	59	204	4
	Moniruzzaman_MM01_ERX552244_9_dc	Moniruzzaman et al., 2020	included	Varidnaviria	Nucleocytoviricota	Megaviricetes	Imitervirales	IM_01	Mesomimiviridae	meso_4	meso_4_H2	Nucleocytoviricota	Megaviricetes	Imitervirales	IM_01	g344	89.3939	2.27273	87.1212	NO	YES	NO	NO	1	2	1	1	1	1	1		100	0	51.36110049	36.35919739	12.27970212	0	19.7468929	374545	5	119256	52.12412199563368	365	311.5	82	274	13
	Moniruzzaman_MM01_ERX552246_27_dc	Moniruzzaman et al., 2020	included	Varidnaviria	Nucleocytoviricota	Megaviricetes	Imitervirales	IM_01	Mesomimiviridae	meso_4	meso_4_E	Nucleocytoviricota	Megaviricetes	Imitervirales	IM_01	g327	87.1212	1.51515	85.6061	NO	YES	NO	NO	1	2	1	1	1	1	1		100	0	66.01432896	33.98567104	0	0	10.86938837	381061	6	85832	25.576183242837402	390	301	61	225	6
	Moniruzzaman_MM01_ERX552255_28_dc	Moniruzzaman et al., 2020	included	Varidnaviria	Nucleocytoviricota	Megaviricetes	Imitervirales	IM_01	Mesomimiviridae	meso_4	meso_4_G	Nucleocytoviricota	Megaviricetes	Imitervirales	IM_01	g340	86.3636	3.0303	83.3333	NO	YES	NO	NO	1	2	1	1	1	1	1		100	0	100	0	0	0	5.849072974	334241	8	53745	30.31926570533915	321	304.4	59	243	0
	Moniruzzaman_MM01_ERX552257_75_dc	Moniruzzaman et al., 2020	included	Varidnaviria	Nucleocytoviricota	Megaviricetes	Imitervirales	IM_01	Mesomimiviridae	meso_4	meso_4_H3	Nucleocytoviricota	Megaviricetes	Imitervirales	IM_01	g343	68.9394	1.51515	67.4242	NO	NO	NO	NO	1	1	1	1	1	1	1		100	0	85.43958574	14.56041426	0	0	72.97808945	421532	18	25113	21.303278026751343	386	308.6	51	290	3
	Moniruzzaman_MM01_ERX552270_100_dc	Moniruzzaman et al., 2020	included	Varidnaviria	Nucleocytoviricota	Megaviricetes	Imitervirales	IM_01	Mesomimiviridae	meso_4	meso_4_H3	Nucleocytoviricota	Megaviricetes	Imitervirales	IM_01	g343	78.0303	1.51515	76.5152	NO	YES	NO	NO	1	2	1	1	1	1	1		100	0	79.36466128	7.80988542	12.8254533	0	11.53871639	362198	18	21551	24.022558622834765	395	263.8	68	262	5
	Moniruzzaman_MM01_ERX552270_106_dc	Moniruzzaman et al., 2020	included	Varidnaviria	Nucleocytoviricota	Megaviricetes	Imitervirales	IM_01	Mesomimiviridae	meso_4	meso_4_H3	Nucleocytoviricota	Megaviricetes	Imitervirales	IM_01	g343	54.5455	0	54.5455	NO	YES	NO	NO	1	2	2	1	1	0	1		91.77498354	8.225016456	100	0	0	0	45.59848944	304317	15	23380	20.03940996303099	321	260	58	236	6
	Moniruzzaman_MM01_ERX552270_108_dc	Moniruzzaman et al., 2020	included	Varidnaviria	Nucleocytoviricota	Megaviricetes	Imitervirales	IM_01	Mesomimiviridae	meso_4	meso_4_H2	Nucleocytoviricota	Megaviricetes	Imitervirales	IM_01	g344	84.0909	1.51515	82.5758	NO	YES	NO	NO	1	2	2	1	1	1	1		100	0	0	0	0	0	1.017352512	455496	14	47828	62.868706408349894	438	315.2	90	255	6
	Moniruzzaman_MM01_ERX552270_24_dc	Moniruzzaman et al., 2020	included	Varidnaviria	Nucleocytoviricota	Megaviricetes	Imitervirales	IM_01	Mesomimiviridae	meso_4	meso_4_D	Nucleocytoviricota	Megaviricetes	Imitervirales	IM_01	g332	82.5758	3.0303	79.5455	NO	NO	NO	NO	1	0	1	1	1	1	1		100	0	100	0	0	0	114.3606881	320493	10	42956	32.4843537704655	340	290.1	76	286	2
	Moniruzzaman_MM01_ERX552270_27_dc	Moniruzzaman et al., 2020	included	Varidnaviria	Nucleocytoviricota	Megaviricetes	Imitervirales	IM_01	Mesomimiviridae	meso_4	meso_4_F3	Nucleocytoviricota	Megaviricetes	Imitervirales	IM_01	g335	38.6364	0	38.6364	NO	YES	NO	NO	2	2	1	1	1	1	1		59.97312101	40.02687899	100	0	0	0	6.635064199	137542	7	22010	33.01970079324059	130	280	32	115	2
	Moniruzzaman_MM01_ERX552270_51_dc	Moniruzzaman et al., 2020	included	Varidnaviria	Nucleocytoviricota	Megaviricetes	Imitervirales	IM_01	Mesomimiviridae	meso_4	meso_4_H2	Nucleocytoviricota	Megaviricetes	Imitervirales	IM_01	g344	85.6061	1.51515	84.0909	NO	YES	NO	NO	1	2	1	1	1	1	1		100	0	100	0	0	0	8.002530616	459967	16	31584	25.913150576034706	525	259.7	96	319	5
	Moniruzzaman_MM01_ERX552270_55_dc	Moniruzzaman et al., 2020	included	Varidnaviria	Nucleocytoviricota	Megaviricetes	Imitervirales	IM_01	Mesomimiviridae	meso_4	meso_4_H2	Nucleocytoviricota	Megaviricetes	Imitervirales	IM_01	g344	68.9394	0.757576	68.1818	NO	YES	NO	NO	1	2	1	1	1	1	1		100	0	75.44339563	24.55660437	0	0	4.325548728	385847	9	80983	43.39229194872281	408	277.5	81	176	2
	Moniruzzaman_MM01_ERX552270_62_dc	Moniruzzaman et al., 2020	included	Varidnaviria	Nucleocytoviricota	Megaviricetes	Imitervirales	IM_01	Mesomimiviridae	meso_4	meso_4_H3	Nucleocytoviricota	Megaviricetes	Imitervirales	IM_01	g343	62.1212	23.4848	38.6364	NO	YES	NO	NO	2	5	1	1	3	2	1		42.98134449	57.01865551	87.48687592	12.51312408	0	0	62.08630429	662834	27	28341	21.161913323488957	691	284.1	100	477	15
	Moniruzzaman_MM01_ERX552270_65_dc	Moniruzzaman et al., 2020	included	Varidnaviria	Nucleocytoviricota	Megaviricetes	Imitervirales	IM_01	Mesomimiviridae	meso_4	meso_4_A	Nucleocytoviricota	Megaviricetes	Imitervirales	IM_01	g342	75.7576	12.1212	63.6364	NO	YES	NO	NO	2	2	1	1	1	1	0		100	0	100	0	0	0	4.848170741	461143	19	23459	26.9319351454776	501	271.5	90	335	11
	Moniruzzaman_MM01_ERX552270_74_dc	Moniruzzaman et al., 2020	included	Varidnaviria	Nucleocytoviricota	Megaviricetes	Imitervirales	IM_01	Mesomimiviridae	meso_4	meso_4_A	Nucleocytoviricota	Megaviricetes	Imitervirales	IM_01	g342	66.6667	2.27273	64.3939	NO	YES	NO	NO	0	2	1	1	1	1	0		100	0	100	0	0	0	3.182647133	295006	8	42354	24.75095722997097	323	285.6	57	238	3
	Moniruzzaman_MM01_ERX552270_87_dc	Moniruzzaman et al., 2020	included	Varidnaviria	Nucleocytoviricota	Megaviricetes	Imitervirales	IM_01	Mesomimiviridae	meso_4	meso_4_E	Nucleocytoviricota	Megaviricetes	Imitervirales	IM_01	g329	53.0303	0	53.0303	NO	NO	NO	NO	1	0	1	0	0	1	3		100	0	100	0	0	0	10.68216251	260715	10	24882	27.055352899873874	244	312.7	36	139	1
	Moniruzzaman_MM01_ERX552270_94_dc	Moniruzzaman et al., 2020	included	Varidnaviria	Nucleocytoviricota	Megaviricetes	Imitervirales	IM_01	Mesomimiviridae	meso_4	meso_4_H2	Nucleocytoviricota	Megaviricetes	Imitervirales	IM_01	g344	81.0606	2.27273	78.7879	NO	YES	NO	NO	2	3	1	1	1	1	1		100	0	79.50889463	11.10962946	9.381475911	0	9.943806656	389688	16	33275	30.984323030817073	425	273.3	101	324	3
	Moniruzzaman_MM01_ERX552274_30_dc	Moniruzzaman et al., 2020	included	Varidnaviria	Nucleocytoviricota	Megaviricetes	Imitervirales	IM_01	Mesomimiviridae	meso_4	meso_4_H3	Nucleocytoviricota	Megaviricetes	Imitervirales	IM_01	g343	70.4545	3.0303	67.4242	NO	YES	NO	NO	1	5	1	1	1	0	3		100	0	100	0	0	0	13.7125679	387535	15	29303	19.95349746453752	390	281.7	69	276	6
	Moniruzzaman_MM01_ERX552274_9_dc	Moniruzzaman et al., 2020	included	Varidnaviria	Nucleocytoviricota	Megaviricetes	Imitervirales	IM_01	Mesomimiviridae	meso_4	meso_4_C	Nucleocytoviricota	Megaviricetes	Imitervirales	IM_01	g334	73.4848	38.6364	34.8485	NO	NO	NO	NO	2	1	1	3	3	1	1		100	0	100	0	0	0	18.54245975	479950	32	16634	24.048955634860885	501	262.6	100	316	10
	Moniruzzaman_MM01_ERX552288_39_dc	Moniruzzaman et al., 2020	included	Varidnaviria	Nucleocytoviricota	Megaviricetes	Imitervirales	IM_01	Mesomimiviridae	meso_4	meso_4_E	Nucleocytoviricota	Megaviricetes	Imitervirales	IM_01	g329	89.3939	2.27273	87.1212	NO	YES	NO	NO	1	2	1	1	1	1	1		100	0	97.70256875	0	0	2.297431248	118.0386589	413462	15	26933	25.725567871228233	464	270.8	73	380	9
	Moniruzzaman_MM01_ERX552288_95_dc	Moniruzzaman et al., 2020	included	Varidnaviria	Nucleocytoviricota	Megaviricetes	Imitervirales	IM_01	Mesomimiviridae	meso_4	meso_4_F3	Nucleocytoviricota	Megaviricetes	Imitervirales	IM_01	g335	59.8485	0.757576	59.0909	NO	YES	NO	NO	1	3	1	1	1	0	1		99.48341907	0.516580932	99.31829735	0	0.681702646	0	83.56833123	322627	15	25187	25.17209349071894	327	299.3	76	231	4
	Moniruzzaman_MM01_ERX552292_53_dc	Moniruzzaman et al., 2020	included	Varidnaviria	Nucleocytoviricota	Megaviricetes	Imitervirales	IM_01	Mesomimiviridae	meso_4	meso_4_E	Nucleocytoviricota	Megaviricetes	Imitervirales	IM_01	g329	59.0909	2.27273	56.8182	NO	YES	NO	NO	1	2	1	1	1	1	4		100	0	65.36309112	30.16645207	2.909796597	1.560660209	163.8425892	367751	27	13247	28.884188904398332	394	282.7	81	266	0
	Moniruzzaman_MM01_ERX552296_13_dc	Moniruzzaman et al., 2020	included	Varidnaviria	Nucleocytoviricota	Megaviricetes	Imitervirales	IM_01	Mesomimiviridae	meso_4	meso_4_H3	Nucleocytoviricota	Megaviricetes	Imitervirales	IM_01	g335	87.1212	56.8182	30.303	NO	YES	NO	NO	4	5	1	1	2	1	4		80.63246269	19.36753731	95.1944786	4.805521405	0	0	27.58041698	1029447	62	16238	22.764926467887527	935	301.4	130	448	5
	Moniruzzaman_MM01_ERX552296_3_dc	Moniruzzaman et al., 2020	included	Varidnaviria	Nucleocytoviricota	Megaviricetes	Imitervirales	IM_01	Mesomimiviridae	meso_4	meso_4_F3	Nucleocytoviricota	Megaviricetes	Imitervirales	IM_01	g335	29.5455	0	29.5455	NO	NO	NO	NO	0	1	1	0	1	1	1		100	0	100	0	0	0	26.94560251	139841	11	12350	28.00372238740613	160	221.4	37	127	0
	Moniruzzaman_MM01_ERX552296_31_dc	Moniruzzaman et al., 2020	included	Varidnaviria	Nucleocytoviricota	Megaviricetes	Imitervirales	IM_01	Mesomimiviridae	meso_4	meso_4_F1	Nucleocytoviricota	Megaviricetes	Imitervirales	IM_01	g336	80.303	1.51515	78.7879	NO	YES	NO	NO	1	2	1	1	1	1	2		100	0	49.13026957	45.17711456	5.692615865	0	8.70223421	478245	9	65881	32.08945784200552	490	296.4	95	318	12
	Moniruzzaman_MM01_ERX552296_34_dc	Moniruzzaman et al., 2020	included	Varidnaviria	Nucleocytoviricota	Megaviricetes	Imitervirales	IM_01	Mesomimiviridae	meso_4	meso_4_C	Nucleocytoviricota	Megaviricetes	Imitervirales	IM_01	g334	56.8182	0	56.8182	NO	YES	NO	NO	1	2	1	0	1	1	1		100	0	100	0	0	0	16.10587655	255354	12	25622	30.483931859336	253	269	52	204	0
	Moniruzzaman_MM01_ERX552297_80_dc	Moniruzzaman et al., 2020	included	Varidnaviria	Nucleocytoviricota	Megaviricetes	Imitervirales	IM_01	Mesomimiviridae	meso_4	meso_4_H2	Nucleocytoviricota	Megaviricetes	Imitervirales	IM_01	g344	80.303	2.27273	78.0303	NO	NO	NO	NO	1	1	2	1	1	0	1		100	0	100	0	0	0	10.19951327	338173	15	23724	33.52922618640201	352	288	65	248	0
	Moniruzzaman_MM01_ERX552302_25_dc	Moniruzzaman et al., 2020	included	Varidnaviria	Nucleocytoviricota	Megaviricetes	Imitervirales	IM_01	Mesomimiviridae	meso_4	meso_4_C	Nucleocytoviricota	Megaviricetes	Imitervirales	IM_01	g334	46.9697	0.757576	46.2121	NO	YES	NO	NO	0	2	1	1	1	0	1		100	0	88.97846685	0	11.02153315	0	38.11195883	286784	10	28842	28.95487389699652	308	271.8	56	237	8
	Moniruzzaman_MM01_ERX552302_42_dc	Moniruzzaman et al., 2020	included	Varidnaviria	Nucleocytoviricota	Megaviricetes	Imitervirales	IM_01	Mesomimiviridae	meso_4	meso_4_H2	Nucleocytoviricota	Megaviricetes	Imitervirales	IM_01	g344	54.5455	0	54.5455	NO	NO	NO	NO	1	1	1	1	1	1	1		40.65549771	59.34450229	94.69778337	4.166488061	1.135728574	0	136.3889775	263316	15	17806	26.108067995350225	271	268.4	64	225	1
	Moniruzzaman_MM01_ERX552302_47_dc	Moniruzzaman et al., 2020	included	Varidnaviria	Nucleocytoviricota	Megaviricetes	Imitervirales	IM_01	Mesomimiviridae	meso_4	meso_4_C	Nucleocytoviricota	Megaviricetes	Imitervirales	IM_01	g334	81.8182	0.757576	81.0606	NO	NO	NO	NO	1	0	1	1	1	1	1		100	0	95.23368106	0	4.766318942	0	15.12681519	479083	10	74441	30.573721622901516	500	286.3	90	306	11
	Moniruzzaman_MM01_ERX555913_6_dc	Moniruzzaman et al., 2020	included	Varidnaviria	Nucleocytoviricota	Megaviricetes	Imitervirales	IM_01	Mesomimiviridae	meso_4	meso_4_D	Nucleocytoviricota	Megaviricetes	Imitervirales	IM_01	g332	73.4848	5.30303	68.1818	NO	YES	NO	NO	1	3	2	1	1	1	0		88.40648754	11.59351246	100	0	0	0	42.61449736	350087	15	25825	27.78885226103891	365	282.6	59	239	3
	Moniruzzaman_MM01_ERX555926_39_dc	Moniruzzaman et al., 2020	included	Varidnaviria	Nucleocytoviricota	Megaviricetes	Imitervirales	IM_01	Mesomimiviridae	meso_4	meso_4_C	Nucleocytoviricota	Megaviricetes	Imitervirales	IM_01	g334	73.4848	2.27273	71.2121	NO	YES	NO	NO	2	2	2	0	2	0	1		100	0	100	0	0	0	90.13082574	347638	18	19651	30.01361038691106	383	250.5	84	287	7
	Moniruzzaman_MM01_ERX555954_29_dc	Moniruzzaman et al., 2020	included	Varidnaviria	Nucleocytoviricota	Megaviricetes	Imitervirales	IM_01	Mesomimiviridae	meso_4	meso_4_F3	Nucleocytoviricota	Megaviricetes	Imitervirales	IM_01	g335	59.0909	8.33333	50.7576	NO	YES	NO	NO	2	4	1	0	2	1	2		98.2289672	1.771032803	98.6386776	1.361322402	0	0	68.21430061	315378	16	20489	27.103713291274055	314	293.5	55	247	1
	Moniruzzaman_MM01_ERX555965_5_dc	Moniruzzaman et al., 2020	included	Varidnaviria	Nucleocytoviricota	Megaviricetes	Imitervirales	IM_01	Mesomimiviridae	meso_4	meso_4_E	Nucleocytoviricota	Megaviricetes	Imitervirales	IM_01	g329	72.7273	13.6364	59.0909	NO	YES	NO	NO	3	2	1	1	1	0	1		100	0	100	0	0	0	37.64297374	484723	26	20382	27.593625237606844	520	278.7	92	312	17
	Moniruzzaman_MM01_ERX555965_56_dc	Moniruzzaman et al., 2020	included	Varidnaviria	Nucleocytoviricota	Megaviricetes	Imitervirales	IM_01	Mesomimiviridae	meso_4	meso_4_F2	Nucleocytoviricota	Megaviricetes	Imitervirales	IM_01	g339	78.7879	0	78.7879	NO	YES	NO	NO	1	2	1	1	1	1	1		100	0	100	0	0	0	79.3020686	394566	13	38647	23.798393916865233	373	269.6	68	258	6
	Moniruzzaman_MM01_ERX555967_26_dc	Moniruzzaman et al., 2020	included	Varidnaviria	Nucleocytoviricota	Megaviricetes	Imitervirales	IM_01	Mesomimiviridae	meso_4	meso_4_F3	Nucleocytoviricota	Megaviricetes	Imitervirales	IM_01	g335	68.9394	0.757576	68.1818	NO	NO	NO	NO	1	2	1	0	0	1	1		100	0	100	0	0	0	44.46887062	372620	11	41889	26.711578354231452	385	289.9	87	297	10
	Moniruzzaman_MM01_ERX555988_97_dc	Moniruzzaman et al., 2020	included	Varidnaviria	Nucleocytoviricota	Megaviricetes	Imitervirales	IM_01	Mesomimiviridae	meso_4	meso_4_H3	Nucleocytoviricota	Megaviricetes	Imitervirales	IM_01	g343	88.6364	3.78788	84.8485	NO	YES	NO	NO	1	2	2	1	1	0	1		100	0	98.5738322	0	0	1.426167801	49.12722405	463120	11	62791	26.808331676317415	473	285.5	108	325	12
	Moniruzzaman_MM01_ERX556028_70_dc	Moniruzzaman et al., 2020	included	Varidnaviria	Nucleocytoviricota	Megaviricetes	Imitervirales	IM_01	Mesomimiviridae	meso_4	meso_4_H2	Nucleocytoviricota	Megaviricetes	Imitervirales	IM_01	g344	60.6061	1.51515	59.0909	NO	NO	NO	NO	0	1	1	1	1	1	1		100	0	77.75477186	3.865606698	18.37962144	0	25.28526129	320408	12	30046	57.13345789423673	317	311.8	87	220	0
	Moniruzzaman_MM01_ERX556031_10_dc	Moniruzzaman et al., 2020	included	Varidnaviria	Nucleocytoviricota	Megaviricetes	Imitervirales	IM_01	Mesomimiviridae	meso_4	meso_4_G	Nucleocytoviricota	Megaviricetes	Imitervirales	IM_01	g340	19.697	0	19.697	NO	NO	NO	NO	1	0	1	0	0	1	1		100	0	57.22028928	40.5413815	2.238329224	0	41.55074479	125875	10	11880	36.725145594395094	111	327	15	86	3
	Moniruzzaman_MM01_ERX556032_62_dc	Moniruzzaman et al., 2020	included	Varidnaviria	Nucleocytoviricota	Megaviricetes	Imitervirales	IM_01	Mesomimiviridae	meso_4	meso_4_F3	Nucleocytoviricota	Megaviricetes	Imitervirales	IM_01	g335	46.9697	0	46.9697	NO	NO	NO	NO	2	1	1	0	0	1	1		100	0	100	0	0	0	30.34039729	210930	13	17448	29.169741211060142	196	312.9	30	167	0
	Moniruzzaman_MM01_ERX556037_25_dc	Moniruzzaman et al., 2020	included	Varidnaviria	Nucleocytoviricota	Megaviricetes	Imitervirales	IM_01	Mesomimiviridae	meso_4	meso_4_H3	Nucleocytoviricota	Megaviricetes	Imitervirales	IM_01	g343	66.6667	9.84848	56.8182	NO	NO	NO	NO	1	2	1	1	1	2	0		82.77385921	17.22614079	92.03066088	7.969339115	0	0	80.38845689	519965	25	21799	20.798790457915768	515	295.7	76	347	11
	Moniruzzaman_MM01_ERX556058_18_dc	Moniruzzaman et al., 2020	included	Varidnaviria	Nucleocytoviricota	Megaviricetes	Imitervirales	IM_01	Mesomimiviridae	meso_4	meso_4_H3	Nucleocytoviricota	Megaviricetes	Imitervirales	IM_01	g343	45.4545	0	45.4545	NO	YES	NO	NO	0	2	1	1	1	1	1		0.492114135	99.50788586	98.56668222	0	1.433317783	0	51.45823868	184343	14	13312	23.757278195698813	175	292.1	36	144	9
	Moniruzzaman_MM01_ERX633356_44_dc	Moniruzzaman et al., 2020	included	Varidnaviria	Nucleocytoviricota	Megaviricetes	Imitervirales	IM_01	Mesomimiviridae	meso_4	meso_4_H1	Nucleocytoviricota	Megaviricetes	Imitervirales	IM_01	g341	44.697	2.27273	42.4242	NO	NO	NO	NO	2	2	2	0	0	0	1		0	0	0	0	0	0	0	294378	15	20977	33.65399856672971	261	335.3	58	132	0
	Moniruzzaman_MM01_SRX802073_18_dc	Moniruzzaman et al., 2020	included	Varidnaviria	Nucleocytoviricota	Megaviricetes	Imitervirales	IM_01	Mesomimiviridae	meso_4	meso_4_F3	Nucleocytoviricota	Megaviricetes	Imitervirales	IM_01	g335	77.2727	2.27273	75	NO	YES	NO	NO	1	2	1	1	1	0	1		0	0	0	0	0	0	0	333921	13	29160	31.397077659639894	343	296.1	69	266	7
	Moniruzzaman_MM01_SRX802073_68_dc	Moniruzzaman et al., 2020	included	Varidnaviria	Nucleocytoviricota	Megaviricetes	Imitervirales	IM_01	Mesomimiviridae	meso_4	meso_4_F3	Nucleocytoviricota	Megaviricetes	Imitervirales	IM_01	g335	56.0606	0.757576	55.303	NO	YES	NO	NO	1	2	1	0	1	1	1		0	0	0	0	0	0	0	293361	20	16454	31.471568119363553	295	310	64	241	5
	Moniruzzaman_MM01_SRX802073_74_dc	Moniruzzaman et al., 2020	included	Varidnaviria	Nucleocytoviricota	Megaviricetes	Imitervirales	IM_01	Mesomimiviridae	meso_4	meso_4_F3	Nucleocytoviricota	Megaviricetes	Imitervirales	IM_01	g335	68.9394	0.757576	68.1818	NO	NO	NO	NO	1	1	1	1	1	0	1		8.040857026	91.95914297	94.65102817	5.348971832	0	0	20.47247808	275653	12	23240	30.030602772675003	266	317.9	58	211	5
	Moniruzzaman_MM01_SRX802073_99_dc	Moniruzzaman et al., 2020	included	Varidnaviria	Nucleocytoviricota	Megaviricetes	Imitervirales	IM_01	Mesomimiviridae	meso_4	meso_4_F2	Nucleocytoviricota	Megaviricetes	Imitervirales	IM_01	g339	87.1212	65.1515	21.9697	NO	YES	NO	NO	4	7	1	2	2	0	1		22.81231664	77.18768336	83.70088527	16.29911473	0	0	21.61876169	818697	47	17652	27.544061265442206	883	283.5	138	519	11
	Moniruzzaman_MM01_SRX802077_162_dc	Moniruzzaman et al., 2020	included	Varidnaviria	Nucleocytoviricota	Megaviricetes	Imitervirales	IM_01	Mesomimiviridae	meso_4	meso_4_F1	Nucleocytoviricota	Megaviricetes	Imitervirales	IM_01	g336	78.0303	1.51515	76.5152	NO	YES	NO	NO	1	2	1	0	1	1	1		0	0	0	0	0	0	0	405741	16	26955	37.86734251499804	401	305.3	74	282	5
	Moniruzzaman_MM01_SRX802077_72_dc	Moniruzzaman et al., 2020	included	Varidnaviria	Nucleocytoviricota	Megaviricetes	Imitervirales	IM_01	Mesomimiviridae	meso_4	meso_4_C	Nucleocytoviricota	Megaviricetes	Imitervirales	IM_01	g334	46.2121	0	46.2121	NO	YES	NO	NO	1	3	2	1	1	1	2		35.31789687	64.68210313	70.25791996	19.20648377	10.53559627	0	14.40379571	153647	11	13330	27.115343938412646	177	256.7	29	138	0
	Moniruzzaman_MM01_SRX802143_26_dc	Moniruzzaman et al., 2020	included	Varidnaviria	Nucleocytoviricota	Megaviricetes	Imitervirales	IM_01	Mesomimiviridae	meso_4	meso_4_F3	Nucleocytoviricota	Megaviricetes	Imitervirales	IM_01	g335	66.6667	0.757576	65.9091	NO	YES	NO	NO	0	2	1	1	1	1	1		0	100	57.80727563	42.19272437	0	0	4.243749725	250109	11	28231	33.81993724572792	268	285.4	46	228	0
	Moniruzzaman_MM01_SRX802143_8_dc	Moniruzzaman et al., 2020	included	Varidnaviria	Nucleocytoviricota	Megaviricetes	Imitervirales	IM_01	Mesomimiviridae	meso_4	meso_4_C	Nucleocytoviricota	Megaviricetes	Imitervirales	IM_01	g334	78.7879	15.1515	63.6364	NO	YES	NO	NO	1	4	1	2	2	1	1		0	100	70.66386933	29.33613067	0	0	2.724857818	365408	20	22285	30.273877729867742	378	298.2	67	254	4
	Moniruzzaman_MM01_SRX802189_102_dc	Moniruzzaman et al., 2020	included	Varidnaviria	Nucleocytoviricota	Megaviricetes	Imitervirales	IM_01	Mesomimiviridae	meso_4	meso_4_H2	Nucleocytoviricota	Megaviricetes	Imitervirales	IM_01	g344	87.8788	7.57576	80.303	NO	YES	NO	NO	1	2	1	1	1	1	1		22.23257904	77.76742096	88.53807333	11.46192667	0	0	16.59788915	425042	13	36493	29.12233817638561	442	294.2	70	362	3
	Moniruzzaman_MM01_SRX802202_1_dc	Moniruzzaman et al., 2020	included	Varidnaviria	Nucleocytoviricota	Megaviricetes	Imitervirales	IM_01	Mesomimiviridae	meso_4	meso_4_F2	Nucleocytoviricota	Megaviricetes	Imitervirales	IM_01	g339	66.6667	0.757576	65.9091	NO	NO	NO	NO	1	2	1	0	0	1	1		0	100	55.22519455	44.77480545	0	0	3.725286386	276113	6	60211	36.092671208271234	268	307.2	43	194	1
	Moniruzzaman_MM01_SRX803008_123_dc	Moniruzzaman et al., 2020	included	Varidnaviria	Nucleocytoviricota	Megaviricetes	Imitervirales	IM_01	Mesomimiviridae	meso_4	meso_4_H2	Nucleocytoviricota	Megaviricetes	Imitervirales	IM_01	g344	81.0606	2.27273	78.7879	NO	YES	NO	NO	1	2	1	1	1	1	1		0.76168119	99.23831881	65.6975708	27.34825314	6.954176056	0	33.49698928	278837	11	50138	36.76918917343416	288	288	57	246	0
	Schulz_GVMAG_M_3300000115_18	Schulz	included	Varidnaviria	Nucleocytoviricota	Megaviricetes	Imitervirales	IM_01	Mesomimiviridae	meso_4	meso_4_H2	Nucleocytoviricota	Megaviricetes	Imitervirales	IM_01	g344	64.3939	3.78788	60.6061	NO	YES	NO	NO	1	2	1	0	1	1	1		0	100	64.98386733	35.01613267	0	0	9.015617692	271551	17	19752	30.756935349862573	268	310.8	45	185	4
	Schulz_GVMAG_M_3300000517_4	Schulz	included	Varidnaviria	Nucleocytoviricota	Megaviricetes	Imitervirales	IM_01	Mesomimiviridae	meso_4	meso_4_E	Nucleocytoviricota	Megaviricetes	Imitervirales	IM_01	g328	58.3333	0	58.3333	NO	YES	NO	NO	1	2	1	1	1	0	1		0	0	0	0	0	0	0	256612	20	17097	26.361863767992034	287	281.2	49	143	5
	Schulz_GVMAG_M_3300001348_24	Schulz	included	Varidnaviria	Nucleocytoviricota	Megaviricetes	Imitervirales	IM_01	Mesomimiviridae	meso_4	meso_4_H1	Nucleocytoviricota	Megaviricetes	Imitervirales	IM_01	g341	50.7576	1.51515	49.2424	NO	NO	NO	NO	2	1	1	1	0	1	1		0	100	35.58329965	50.59287403	13.82382631	0	10.75977799	207021	21	11428	30.180775047952892	219	284.7	41	174	0
	Schulz_GVMAG_M_3300001348_25	Schulz	included	Varidnaviria	Nucleocytoviricota	Megaviricetes	Imitervirales	IM_01	Mesomimiviridae	meso_4	meso_4_F2	Nucleocytoviricota	Megaviricetes	Imitervirales	IM_01	g339	90.1515	3.78788	86.3636	NO	YES	NO	NO	1	2	1	1	1	1	1		0	100	56.10093663	43.89906337	0	0	17.35727504	501997	12	61338	29.097605475266825	530	292.6	118	409	13
	Schulz_GVMAG_M_3300002242_2	Schulz	included	Varidnaviria	Nucleocytoviricota	Megaviricetes	Imitervirales	IM_01	Mesomimiviridae	meso_4	meso_4_F3	Nucleocytoviricota	Megaviricetes	Imitervirales	IM_01	g335	86.3636	4.54545	81.8182	NO	YES	NO	NO	2	2	1	1	1	2	2		100	0	63.59514346	36.40485654	0	0	9.946725794	437923	14	66286	33.40204366535552	423	310.4	72	297	8
	Schulz_GVMAG_M_3300006165_1	Schulz	included	Varidnaviria	Nucleocytoviricota	Megaviricetes	Imitervirales	IM_01	Mesomimiviridae	meso_4	meso_4_H2	Nucleocytoviricota	Megaviricetes	Imitervirales	IM_01	g344	73.4848	0.757576	72.7273	NO	NO	NO	NO	1	1	1	1	1	1	1		17.86430177	82.13569823	90.60850728	9.391492722	0	0	244.8378177	207945	14	19479	34.35854641181047	219	290.6	45	182	0
	Schulz_GVMAG_M_3300006752_9	Schulz	included	Varidnaviria	Nucleocytoviricota	Megaviricetes	Imitervirales	IM_01	Mesomimiviridae	meso_4	meso_4_F1	Nucleocytoviricota	Megaviricetes	Imitervirales	IM_01	g336	94.697	5.30303	89.3939	NO	YES	NO	NO	2	2	2	1	1	1	2		100	0	0	0	0	0	0.748166302	474801	18	45464	26.942553960623535	498	289.8	82	372	9
	Schulz_GVMAG_M_3300006810_8	Schulz	included	Varidnaviria	Nucleocytoviricota	Megaviricetes	Imitervirales	IM_01	Mesomimiviridae	meso_4	meso_4_H2	Nucleocytoviricota	Megaviricetes	Imitervirales	IM_01	g344	88.6364	12.8788	75.7576	NO	YES	NO	NO	2	3	2	1	1	2	5		100	0	100	0	0	0	1.071334478	583400	46	13812	24.221966010704698	585	308.8	90	336	0
	Schulz_GVMAG_M_3300009149_34	Schulz	included	Varidnaviria	Nucleocytoviricota	Megaviricetes	Imitervirales	IM_01	Mesomimiviridae	meso_4	meso_4_E	Nucleocytoviricota	Megaviricetes	Imitervirales	IM_01	g329	84.8485	1.51515	83.3333	NO	YES	NO	NO	1	2	1	0	1	1	1		11.64976035	88.35023965	46.66758564	37.4035348	15.92887956	0	12.64395177	323433	10	51342	32.350459335773834	352	285.8	64	273	15
	Schulz_GVMAG_M_3300009172_8	Schulz	included	Varidnaviria	Nucleocytoviricota	Megaviricetes	Imitervirales	IM_01	Mesomimiviridae	meso_4	meso_4_F3	Nucleocytoviricota	Megaviricetes	Imitervirales	IM_01	g335	59.8485	2.27273	57.5758	NO	YES	NO	NO	2	2	1	1	0	1	1		0	100	56.36320611	43.63679389	0	0	8.527745109	327355	30	10176	31.23402346111145	335	302.2	64	283	5
	Schulz_GVMAG_M_3300009425_37	Schulz	included	Varidnaviria	Nucleocytoviricota	Megaviricetes	Imitervirales	IM_01	Mesomimiviridae	meso_4	meso_4_E	Nucleocytoviricota	Megaviricetes	Imitervirales	IM_01	g329	68.9394	1.51515	67.4242	NO	YES	NO	NO	0	2	1	0	1	1	1		0	100	100	0	0	0	15.96740469	349130	19	24357	28.099737692045885	362	300.5	70	292	3
	Schulz_GVMAG_M_3300009436_33	Schulz	included	Varidnaviria	Nucleocytoviricota	Megaviricetes	Imitervirales	IM_01	Mesomimiviridae	meso_4	meso_4_F3	Nucleocytoviricota	Megaviricetes	Imitervirales	IM_01	g335	82.5758	0.757576	81.8182	NO	YES	NO	NO	1	3	1	1	1	0	1		0	0	0	0	0	0	0	318228	20	21719	36.49606568190962	317	307.4	56	260	1
	Schulz_GVMAG_M_3300009436_41	Schulz	included	Varidnaviria	Nucleocytoviricota	Megaviricetes	Imitervirales	IM_01	Mesomimiviridae	meso_4	meso_4_C	Nucleocytoviricota	Megaviricetes	Imitervirales	IM_01	g334	49.2424	0	49.2424	NO	YES	NO	NO	1	2	1	0	1	1	1		20.30971968	79.69028032	63.32391954	36.67608046	0	0	26.27779556	215547	11	29741	33.19129284851319	218	307.7	50	165	0
	Schulz_GVMAG_M_3300009441_23	Schulz	included	Varidnaviria	Nucleocytoviricota	Megaviricetes	Imitervirales	IM_01	Mesomimiviridae	meso_4	meso_4_F3	Nucleocytoviricota	Megaviricetes	Imitervirales	IM_01	g335	58.3333	0.757576	57.5758	NO	YES	NO	NO	1	3	1	1	1	1	1		0.154987677	99.84501232	69.22427911	27.87921036	1.920510894	0.975999633	168.8080127	247952	26	10102	31.985148320289408	258	280.6	41	186	0
	Schulz_GVMAG_M_3300009498_22	Schulz	included	Varidnaviria	Nucleocytoviricota	Megaviricetes	Imitervirales	IM_01	Mesomimiviridae	meso_4	meso_4_D	Nucleocytoviricota	Megaviricetes	Imitervirales	IM_01	g332	75.7576	2.27273	73.4848	NO	YES	NO	NO	0	2	1	1	1	1	1		18.85450897	81.14549103	100	0	0	0	11.67167567	265189	14	22149	29.664428344776923	292	285.5	45	234	0
	Schulz_GVMAG_M_3300010368_24	Schulz	included	Varidnaviria	Nucleocytoviricota	Megaviricetes	Imitervirales	IM_01	Mesomimiviridae	meso_4	meso_4_F3	Nucleocytoviricota	Megaviricetes	Imitervirales	IM_01	g335	85.6061	2.27273	83.3333	NO	YES	NO	NO	2	4	1	1	1	1	1		16.9900965	83.0099035	88.16654795	11.83345205	0	0	12.11264066	414683	16	37232	32.594284823336054	417	304.2	73	284	8
	Schulz_GVMAG_M_3300010368_35	Schulz	included	Varidnaviria	Nucleocytoviricota	Megaviricetes	Imitervirales	IM_01	Mesomimiviridae	meso_4	meso_4_A	Nucleocytoviricota	Megaviricetes	Imitervirales	IM_01	g342	70.4545	2.27273	68.1818	NO	YES	NO	NO	1	3	1	1	1	1	1		0	0	0	0	0	0	0	255584	18	29367	27.74429576984338	313	260.9	57	241	3
	Schulz_GVMAG_M_3300012920_24	Schulz	included	Varidnaviria	Nucleocytoviricota	Megaviricetes	Imitervirales	IM_01	Mesomimiviridae	meso_4	meso_4_G	Nucleocytoviricota	Megaviricetes	Imitervirales	IM_01	g340	66.6667	0.757576	65.9091	NO	YES	NO	NO	1	2	1	1	1	1	1		100	0	30.60986581	63.79289484	2.537788128	3.059451218	46.9643183	328154	16	32199	28.941438596873226	309	332.1	68	188	0
	Schulz_GVMAG_M_3300012936_15	Schulz	included	Varidnaviria	Nucleocytoviricota	Megaviricetes	Imitervirales	IM_01	Mesomimiviridae	meso_4	meso_4_F2	Nucleocytoviricota	Megaviricetes	Imitervirales	IM_01	g339	91.6667	3.0303	88.6364	NO	YES	NO	NO	1	2	1	1	1	1	1		100	0	100	0	0	0	12.93455308	448985	12	47725	25.629866203874553	475	295.9	81	327	22
	Schulz_GVMAG_M_3300012936_19	Schulz	included	Varidnaviria	Nucleocytoviricota	Megaviricetes	Imitervirales	IM_01	Mesomimiviridae	meso_4	meso_4_F2	Nucleocytoviricota	Megaviricetes	Imitervirales	IM_01	g339	87.1212	1.51515	85.6061	NO	YES	NO	NO	1	2	1	1	1	1	1		100	0	100	0	0	0	22.68364694	448442	19	33090	23.435977998468946	483	286.9	93	378	36
	Schulz_GVMAG_M_3300012936_34	Schulz	included	Varidnaviria	Nucleocytoviricota	Megaviricetes	Imitervirales	IM_01	Mesomimiviridae	meso_4	meso_4_E	Nucleocytoviricota	Megaviricetes	Imitervirales	IM_01	g329	87.1212	2.27273	84.8485	NO	YES	NO	NO	1	2	1	1	1	1	1		100	0	94.92947355	3.595624089	1.474902357	0	72.33173991	462736	16	44268	25.488458178773847	474	307.3	80	382	10
	Schulz_GVMAG_M_3300012936_37	Schulz	included	Varidnaviria	Nucleocytoviricota	Megaviricetes	Imitervirales	IM_01	Mesomimiviridae	meso_4	meso_4_A	Nucleocytoviricota	Megaviricetes	Imitervirales	IM_01	g342	77.2727	2.27273	75	NO	YES	NO	NO	1	2	1	1	1	1	1		100	0	100	0	0	0	7.623038975	406533	23	20276	28.98340282751004	462	271.5	76	323	9
	Schulz_GVMAG_M_3300017724_7	Schulz	included	Varidnaviria	Nucleocytoviricota	Megaviricetes	Imitervirales	IM_01	Mesomimiviridae	meso_4	meso_4_F3	Nucleocytoviricota	Megaviricetes	Imitervirales	IM_01	g335	84.8485	1.51515	83.3333	NO	YES	NO	NO	1	2	1	1	1	0	1		6.498220457	93.50177954	86.3354615	13.6645385	0	0	53.70618457	475991	21	40787	32.32453847987508	479	303.6	89	312	3	1
	Schulz_GVMAG_M_3300017735_4	Schulz	included	Varidnaviria	Nucleocytoviricota	Megaviricetes	Imitervirales	IM_01	Mesomimiviridae	meso_4	meso_4_F2	Nucleocytoviricota	Megaviricetes	Imitervirales	IM_01	g339	82.5758	5.30303	77.2727	NO	YES	NO	NO	2	2	1	0	1	1	3		45.51262397	54.48737603	51.90323603	38.26282248	9.833941489	0	18.39952484	489538	31	21702	27.34012984421942	557	268	90	356	3
	Schulz_GVMAG_M_3300017772_13	Schulz	included	Varidnaviria	Nucleocytoviricota	Megaviricetes	Imitervirales	IM_01	Mesomimiviridae	meso_4	meso_4_E	Nucleocytoviricota	Megaviricetes	Imitervirales	IM_01	g329	72.7273	7.57576	65.1515	NO	YES	NO	NO	1	2	2	1	5	1	4		91.9468261	8.0531739	100	0	0	0	17.59204369	596539	43	16787	28.299594197457218	696	264.7	114	433	19
	Schulz_GVMAG_M_3300017786_5	Schulz	included	Varidnaviria	Nucleocytoviricota	Megaviricetes	Imitervirales	IM_01	Mesomimiviridae	meso_4	meso_4_E	Nucleocytoviricota	Megaviricetes	Imitervirales	IM_01	g329	60.6061	3.0303	57.5758	NO	YES	NO	NO	1	3	1	0	1	1	2		100	0	100	0	0	0	7.460728418	366589	16	28940	25.804559667536925	409	278.7	82	312	13
	Schulz_GVMAG_M_3300017950_2	Schulz	included	Varidnaviria	Nucleocytoviricota	Megaviricetes	Imitervirales	IM_01	Mesomimiviridae	meso_4	meso_4_F3	Nucleocytoviricota	Megaviricetes	Imitervirales	IM_01	g335	75.7576	1.51515	74.2424	NO	YES	NO	NO	1	2	1	1	1	1	1		100	0	100	0	0	0	4.067684347	336864	24	15911	28.914992920540833	348	294.3	69	232	17
	Schulz_GVMAG_M_3300017956_3	Schulz	included	Varidnaviria	Nucleocytoviricota	Megaviricetes	Imitervirales	IM_01	Mesomimiviridae	meso_4	meso_4_F3	Nucleocytoviricota	Megaviricetes	Imitervirales	IM_01	g335	88.6364	2.27273	86.3636	NO	YES	NO	NO	2	2	1	1	1	1	1		100	0	100	0	0	0	0.878771268	465195	16	37785	29.48368016308124	457	313.8	65	353	11
	Schulz_GVMAG_M_3300017967_12	Schulz	included	Varidnaviria	Nucleocytoviricota	Megaviricetes	Imitervirales	IM_01	Mesomimiviridae	meso_4	meso_4_E	Nucleocytoviricota	Megaviricetes	Imitervirales	IM_01	g327	62.8788	0	62.8788	NO	YES	NO	NO	1	2	1	1	1	1	1		0	0	0	0	0	0	0	283850	19	18451	29.24014194989929	313	273.6	60	184	6
	Schulz_GVMAG_M_3300017986_28	Schulz	included	Varidnaviria	Nucleocytoviricota	Megaviricetes	Imitervirales	IM_01	Mesomimiviridae	meso_4	meso_4_E	Nucleocytoviricota	Megaviricetes	Imitervirales	IM_01	g329	70.4545	2.27273	68.1818	NO	YES	NO	NO	1	2	1	1	1	1	1		100	0	100	0	0	0	22.58845257	338159	24	21198	30.165703225032786	345	292.6	78	277	4
	Schulz_GVMAG_M_3300018049_14	Schulz	included	Varidnaviria	Nucleocytoviricota	Megaviricetes	Imitervirales	IM_01	Mesomimiviridae	meso_4	meso_4_F3	Nucleocytoviricota	Megaviricetes	Imitervirales	IM_01	g335	84.8485	5.30303	79.5455	NO	YES	NO	NO	0	2	1	1	1	1	1		0	0	0	0	0	0	0	363105	23	19642	31.420294525190823	350	319.6	72	279	13
	Schulz_GVMAG_M_3300018416_45	Schulz	included	Varidnaviria	Nucleocytoviricota	Megaviricetes	Imitervirales	IM_01	Mesomimiviridae	meso_4	meso_4_H2	Nucleocytoviricota	Megaviricetes	Imitervirales	IM_01	g344	66.6667	0.757576	65.9091	NO	YES	NO	NO	1	2	1	1	1	1	1		0	100	43.00194533	56.99805467	0	0	2.990612475	282183	8	65822	34.12912849847493	308	285.4	50	171	1
	Schulz_GVMAG_M_3300018426_17	Schulz	included	Varidnaviria	Nucleocytoviricota	Megaviricetes	Imitervirales	IM_01	Mesomimiviridae	meso_4	meso_4_F3	Nucleocytoviricota	Megaviricetes	Imitervirales	IM_01	g335	71.9697	1.51515	70.4545	NO	NO	NO	NO	1	1	1	1	1	0	1		0	0	0	0	0	0	0	245998	14	20411	29.97567744373974	242	310.8	42	209	0
	Schulz_GVMAG_M_3300018428_16	Schulz	included	Varidnaviria	Nucleocytoviricota	Megaviricetes	Imitervirales	IM_01	Mesomimiviridae	meso_4	meso_4_F2	Nucleocytoviricota	Megaviricetes	Imitervirales	IM_01	g339	89.3939	3.0303	86.3636	NO	YES	NO	NO	1	2	1	1	1	0	1		0	0	0	0	0	0	0	422876	12	53239	26.719348798101926	418	313	84	317	14
	Schulz_GVMAG_M_3300018876_24	Schulz	included	Varidnaviria	Nucleocytoviricota	Megaviricetes	Imitervirales	IM_01	Mesomimiviridae	meso_4	meso_4_F2	Nucleocytoviricota	Megaviricetes	Imitervirales	IM_01	g339	64.3939	0.757576	63.6364	NO	YES	NO	NO	1	2	1	1	1	1	1		0	0	0	0	0	0	0	298375	24	14594	32.867282772815535	314	286	73	214	2	1
	Schulz_GVMAG_M_3300020165_3	Schulz	included	Varidnaviria	Nucleocytoviricota	Megaviricetes	Imitervirales	IM_01	Mesomimiviridae	meso_4	meso_4_F1	Nucleocytoviricota	Megaviricetes	Imitervirales	IM_01	g336	65.9091	0	65.9091	NO	YES	NO	NO	1	2	1	1	1	1	1		0	100	100	0	0	0	0.786996847	262644	10	35157	40.63403038366124	233	342.2	30	191	2
	Schulz_GVMAG_M_3300020165_47	Schulz	included	Varidnaviria	Nucleocytoviricota	Megaviricetes	Imitervirales	IM_01	Mesomimiviridae	meso_4	meso_4_F1	Nucleocytoviricota	Megaviricetes	Imitervirales	IM_01	g336	93.1818	5.30303	87.8788	NO	NO	NO	NO	1	1	1	1	1	1	1		100	0	77.02693956	22.97306044	0	0	9.800005725	454163	16	38157	27.19611683301691	485	289.2	75	317	8
	Schulz_GVMAG_M_3300020166_18	Schulz	included	Varidnaviria	Nucleocytoviricota	Megaviricetes	Imitervirales	IM_01	Mesomimiviridae	meso_4	meso_4_G	Nucleocytoviricota	Megaviricetes	Imitervirales	IM_01	g340	87.1212	7.57576	79.5455	NO	YES	NO	NO	1	2	1	1	1	1	1		8.808167245	91.19183276	100	0	0	0	4.285758989	399574	7	363298	34.361566346158874	409	304.4	74	286	0
	Schulz_GVMAG_M_3300020166_5	Schulz	included	Varidnaviria	Nucleocytoviricota	Megaviricetes	Imitervirales	IM_01	Mesomimiviridae	meso_4	meso_4_H2	Nucleocytoviricota	Megaviricetes	Imitervirales	IM_01	g344	96.2121	5.30303	90.9091	NO	YES	NO	NO	1	2	1	1	1	1	1		0	100	66.01099692	24.30796335	9.68103973	0	10.76110873	415394	13	53085	37.237919793190684	433	291.3	96	342	14
	Schulz_GVMAG_M_3300020169_51	Schulz	included	Varidnaviria	Nucleocytoviricota	Megaviricetes	Imitervirales	IM_01	Mesomimiviridae	meso_4	meso_4_E	Nucleocytoviricota	Megaviricetes	Imitervirales	IM_01	g329	79.5455	0	79.5455	NO	YES	NO	NO	1	2	1	1	1	1	1		40.2034531	59.7965469	100	0	0	0	8.364987543	350401	9	63655	26.948122591078327	359	307.5	68	255	1
	Schulz_GVMAG_M_3300020182_22	Schulz	included	Varidnaviria	Nucleocytoviricota	Megaviricetes	Imitervirales	IM_01	Mesomimiviridae	meso_4	meso_4_F3	Nucleocytoviricota	Megaviricetes	Imitervirales	IM_01	g335	79.5455	3.0303	76.5152	NO	YES	NO	NO	0	2	1	0	1	1	1		0	100	49.6867317	50.3132683	0	0	24.33785149	425759	33	16678	31.30003308755268	448	292.7	102	361	12
	Schulz_GVMAG_M_3300020182_84	Schulz	included	Varidnaviria	Nucleocytoviricota	Megaviricetes	Imitervirales	IM_01	Mesomimiviridae	meso_4	meso_4_F3	Nucleocytoviricota	Megaviricetes	Imitervirales	IM_01	g335	90.9091	1.51515	89.3939	NO	YES	NO	NO	1	2	1	1	1	1	1		100	0	100	0	0	0	0.366855524	353000	4	261147	29.842562733116466	360	304	74	298	8
	Schulz_GVMAG_M_3300020185_109	Schulz	included	Varidnaviria	Nucleocytoviricota	Megaviricetes	Imitervirales	IM_01	Mesomimiviridae	meso_4	meso_4_H1	Nucleocytoviricota	Megaviricetes	Imitervirales	IM_01	g341	93.9394	3.78788	90.1515	NO	YES	NO	NO	1	2	1	1	1	1	1		11.46635339	88.53364661	43.73485739	56.26514261	0	0	14.47195515	423108	15	40454	28.35352796401776	438	290	80	328	38
	Schulz_GVMAG_M_3300020185_18	Schulz	included	Varidnaviria	Nucleocytoviricota	Megaviricetes	Imitervirales	IM_01	Mesomimiviridae	meso_4	meso_4_E	Nucleocytoviricota	Megaviricetes	Imitervirales	IM_01	g329	87.8788	3.0303	84.8485	NO	YES	NO	NO	1	2	1	1	1	1	1		100	0	100	0	0	0	2.602520442	654298	18	60217	28.04565935641186	600	339.3	108	374	9
	Schulz_GVMAG_M_3300020185_23	Schulz	included	Varidnaviria	Nucleocytoviricota	Megaviricetes	Imitervirales	IM_01	Mesomimiviridae	meso_4	meso_4_E	Nucleocytoviricota	Megaviricetes	Imitervirales	IM_01	g329	81.0606	4.54545	76.5152	NO	NO	NO	NO	1	1	2	1	1	1	1		100	0	100	0	0	0	1.446794608	413800	30	15648	29.25479670723717	460	277.6	91	334	6
	Schulz_GVMAG_M_3300020185_33	Schulz	included	Varidnaviria	Nucleocytoviricota	Megaviricetes	Imitervirales	IM_01	Mesomimiviridae	meso_4	meso_4_E	Nucleocytoviricota	Megaviricetes	Imitervirales	IM_01	g329	94.697	2.27273	92.4242	NO	YES	NO	NO	1	2	1	1	1	1	1		0	0	0	0	0	0	0	443437	10	71990	32.15839800695227	462	291.9	101	361	14
	Schulz_GVMAG_M_3300020185_35	Schulz	included	Varidnaviria	Nucleocytoviricota	Megaviricetes	Imitervirales	IM_01	Mesomimiviridae	meso_4	meso_4_E	Nucleocytoviricota	Megaviricetes	Imitervirales	IM_01	g329	84.8485	13.6364	71.2121	NO	YES	NO	NO	1	3	1	0	2	1	1		2.286700576	97.71329942	94.45474618	5.545253816	0	0	27.60866693	538088	24	29740	27.264839295111287	547	306	101	398	18
	Schulz_GVMAG_M_3300020185_39	Schulz	included	Varidnaviria	Nucleocytoviricota	Megaviricetes	Imitervirales	IM_01	Mesomimiviridae	meso_4	meso_4_H2	Nucleocytoviricota	Megaviricetes	Imitervirales	IM_01	g344	70.4545	6.06061	64.3939	NO	NO	NO	NO	2	1	1	1	1	1	1		42.21001937	57.78998063	49.88972866	50.11027134	0	0	39.21110039	270653	18	15200	26.794328645857917	298	286.6	49	216	6
	Schulz_GVMAG_M_3300020185_65	Schulz	included	Varidnaviria	Nucleocytoviricota	Megaviricetes	Imitervirales	IM_01	Mesomimiviridae	meso_4	meso_4_E	Nucleocytoviricota	Megaviricetes	Imitervirales	IM_01	g329	87.1212	1.51515	85.6061	NO	YES	NO	NO	1	2	1	1	1	1	1		100	0	100	0	0	0	2.388257099	444592	11	43004	27.188577533755197	447	306	87	361	4
	Schulz_GVMAG_M_3300020187_58	Schulz	included	Varidnaviria	Nucleocytoviricota	Megaviricetes	Imitervirales	IM_01	Mesomimiviridae	meso_4	meso_4_H1	Nucleocytoviricota	Megaviricetes	Imitervirales	IM_01	g341	85.6061	2.27273	83.3333	NO	YES	NO	NO	1	2	2	1	1	1	1		34.9687089	65.0312911	100	0	0	0	1.012849584	330750	24	14653	32.66462099761396	354	282	70	286	0
	Schulz_GVMAG_M_3300020187_69	Schulz	included	Varidnaviria	Nucleocytoviricota	Megaviricetes	Imitervirales	IM_01	Mesomimiviridae	meso_4	meso_4_E	Nucleocytoviricota	Megaviricetes	Imitervirales	IM_01	g329	90.9091	6.06061	84.8485	NO	YES	NO	NO	1	2	1	1	1	1	1		86.24789593	13.75210407	100	0	0	0	14.98022277	607942	28	29133	28.170628261149687	657	277.7	133	484	11
	Schulz_GVMAG_M_3300020187_94	Schulz	included	Varidnaviria	Nucleocytoviricota	Megaviricetes	Imitervirales	IM_01	Mesomimiviridae	meso_4	meso_4_F3	Nucleocytoviricota	Megaviricetes	Imitervirales	IM_01	g335	76.5152	1.51515	75	NO	YES	NO	NO	2	2	1	1	1	1	1		100	0	100	0	0	0	13.84428915	464502	23	24792	33.03014931776254	460	307.1	95	306	3	1
	Schulz_GVMAG_M_3300020194_16	Schulz	included	Varidnaviria	Nucleocytoviricota	Megaviricetes	Imitervirales	IM_01	Mesomimiviridae	meso_4	meso_4_F3	Nucleocytoviricota	Megaviricetes	Imitervirales	IM_01	g335	84.0909	2.27273	81.8182	NO	YES	NO	NO	2	2	1	1	1	1	1		100	0	57.7087873	0	0	42.2912127	3.138103933	336254	20	22213	31.82894681561005	340	307.7	72	286	7
	Schulz_GVMAG_M_3300020595_13	Schulz	included	Varidnaviria	Nucleocytoviricota	Megaviricetes	Imitervirales	IM_01	Mesomimiviridae	meso_4	meso_4_C	Nucleocytoviricota	Megaviricetes	Imitervirales	IM_01	g334	77.2727	1.51515	75.7576	NO	YES	NO	NO	1	2	1	1	1	1	1		0	100	66.13394711	0	33.86605289	0	1.73231091	372970	21	27911	33.927176124512656	410	283.5	104	284	5
	Schulz_GVMAG_M_3300020595_14	Schulz	included	Varidnaviria	Nucleocytoviricota	Megaviricetes	Imitervirales	IM_01	Mesomimiviridae	meso_4	meso_4_H2	Nucleocytoviricota	Megaviricetes	Imitervirales	IM_01	g344	81.0606	1.51515	79.5455	NO	YES	NO	NO	1	2	1	1	1	1	1		0	100	100	0	0	0	1.179179836	277481	19	23329	21.28796681131977	291	285.7	55	194	7
	Schulz_GVMAG_M_3300020810_20	Schulz	included	Varidnaviria	Nucleocytoviricota	Megaviricetes	Imitervirales	IM_01	Mesomimiviridae	meso_4	meso_4_F3	Nucleocytoviricota	Megaviricetes	Imitervirales	IM_01	g335	92.4242	1.51515	90.9091	NO	YES	NO	NO	2	2	1	1	1	1	1		100	0	100	0	0	0	37.50488185	496738	14	45452	29.774188417784426	469	325.7	85	380	10
	Schulz_GVMAG_M_3300020810_3	Schulz	included	Varidnaviria	Nucleocytoviricota	Megaviricetes	Imitervirales	IM_01	Mesomimiviridae	meso_4	meso_4_F3	Nucleocytoviricota	Megaviricetes	Imitervirales	IM_01	g335	82.5758	0.757576	81.8182	NO	YES	NO	NO	1	2	1	0	1	1	1		100	0	100	0	0	0	3.74864956	349886	12	43981	29.149346170834473	358	303.1	74	287	15
	Schulz_GVMAG_M_3300021185_19	Schulz	included	Varidnaviria	Nucleocytoviricota	Megaviricetes	Imitervirales	IM_01	Mesomimiviridae	meso_4	meso_4_H1	Nucleocytoviricota	Megaviricetes	Imitervirales	IM_01	g341	59.8485	5.30303	54.5455	NO	NO	NO	NO	0	1	1	1	1	1	1		32.32833114	67.67166886	37.81758538	37.02337392	19.96057848	5.198462218	85.91915362	254453	32	7831	27.576177903389578	304	259.5	51	243	0
	Schulz_GVMAG_M_3300021185_45	Schulz	included	Varidnaviria	Nucleocytoviricota	Megaviricetes	Imitervirales	IM_01	Mesomimiviridae	meso_4	meso_4_H1	Nucleocytoviricota	Megaviricetes	Imitervirales	IM_01	g341	98.4848	3.78788	94.697	NO	YES	NO	NO	1	2	1	1	2	1	1		0	100	100	0	0	0	2.186113395	469522	12	59017	26.145496358424573	506	288.7	73	406	12
	Schulz_GVMAG_M_3300021371_30	Schulz	included	Varidnaviria	Nucleocytoviricota	Megaviricetes	Imitervirales	IM_01	Mesomimiviridae	meso_4	meso_4_H2	Nucleocytoviricota	Megaviricetes	Imitervirales	IM_01	g344	82.5758	3.78788	78.7879	NO	YES	NO	NO	1	2	2	1	1	1	1		0	100	70.72607209	29.27392791	0	0	4.35546616	361936	26	18037	29.27638983935233	371	294.7	60	264	6
	Schulz_GVMAG_M_3300021375_17	Schulz	included	Varidnaviria	Nucleocytoviricota	Megaviricetes	Imitervirales	IM_01	Mesomimiviridae	meso_4	meso_4_F3	Nucleocytoviricota	Megaviricetes	Imitervirales	IM_01	g335	81.0606	1.51515	79.5455	NO	YES	NO	NO	1	2	1	1	1	1	1		100	0	100	0	0	0	2.9048197	347698	6	71734	29.736455991318316	339	316.9	93	245	6
	Schulz_GVMAG_M_3300021378_36	Schulz	included	Varidnaviria	Nucleocytoviricota	Megaviricetes	Imitervirales	IM_01	Mesomimiviridae	meso_4	meso_4_C	Nucleocytoviricota	Megaviricetes	Imitervirales	IM_01	g334	63.6364	0	63.6364	NO	YES	NO	NO	1	2	1	0	0	1	1		26.55578144	73.44421856	66.80972411	22.12579034	11.06448556	0	19.57578897	239362	21	13527	27.020184053644947	265	287.9	56	205	0
	Schulz_GVMAG_M_3300021378_40	Schulz	included	Varidnaviria	Nucleocytoviricota	Megaviricetes	Imitervirales	IM_01	Mesomimiviridae	meso_4	meso_4_F1	Nucleocytoviricota	Megaviricetes	Imitervirales	IM_01	g336	85.6061	3.0303	82.5758	NO	YES	NO	NO	1	2	2	1	1	1	1		0	100	40.23700262	59.76299738	0	0	9.677550005	345666	17	24776	32.47304780254377	358	290.7	77	276	1
	Schulz_GVMAG_M_3300021389_22	Schulz	included	Varidnaviria	Nucleocytoviricota	Megaviricetes	Imitervirales	IM_01	Mesomimiviridae	meso_4	meso_4_F3	Nucleocytoviricota	Megaviricetes	Imitervirales	IM_01	g335	80.303	3.78788	76.5152	NO	YES	NO	NO	2	2	1	1	1	0	1		0	100	61.23254333	29.4008736	9.366583079	0	5.575970735	361659	17	23227	34.52576231989099	354	313.8	66	281	11
	Schulz_GVMAG_M_3300021389_31	Schulz	included	Varidnaviria	Nucleocytoviricota	Megaviricetes	Imitervirales	IM_01	Mesomimiviridae	meso_4	meso_4_H1	Nucleocytoviricota	Megaviricetes	Imitervirales	IM_01	g341	68.9394	0	68.9394	NO	YES	NO	NO	1	2	1	1	1	1	1		100	0	100	0	0	0	1.020702784	315175	9	45954	33.14751526497366	251	366.3	49	159	3
	Schulz_GVMAG_M_3300021425_14	Schulz	included	Varidnaviria	Nucleocytoviricota	Megaviricetes	Imitervirales	IM_01	Mesomimiviridae	meso_4	meso_4_E	Nucleocytoviricota	Megaviricetes	Imitervirales	IM_01	g329	91.6667	1.51515	90.1515	NO	YES	NO	NO	1	3	1	1	1	1	1		100	0	94.3215098	5.678490195	0	0	55.95777493	355997	7	58260	25.35394320076968	367	307.9	83	323	0
	Schulz_GVMAG_M_3300021425_30	Schulz	included	Varidnaviria	Nucleocytoviricota	Megaviricetes	Imitervirales	IM_01	Mesomimiviridae	meso_4	meso_4_H2	Nucleocytoviricota	Megaviricetes	Imitervirales	IM_01	g344	93.9394	3.78788	90.1515	NO	YES	NO	NO	1	2	1	1	1	1	1		0	0	0	0	0	0	0	486091	7	91625	31.640773015840285	502	297.9	105	363	15
	Schulz_GVMAG_M_3300021960_2	Schulz	included	Varidnaviria	Nucleocytoviricota	Megaviricetes	Imitervirales	IM_01	Mesomimiviridae	meso_4	meso_4_F3	Nucleocytoviricota	Megaviricetes	Imitervirales	IM_01	g335	77.2727	1.51515	75.7576	NO	YES	NO	NO	1	3	1	0	0	1	1		94.14793102	5.852068977	100	0	0	0	18.9072443	339230	27	14062	27.449825852885535	337	310.4	57	238	10
	Schulz_GVMAG_M_3300021961_40	Schulz	included	Varidnaviria	Nucleocytoviricota	Megaviricetes	Imitervirales	IM_01	Mesomimiviridae	meso_4	meso_4_H2	Nucleocytoviricota	Megaviricetes	Imitervirales	IM_01	g344	87.1212	2.27273	84.8485	NO	YES	NO	NO	1	3	1	1	1	1	1		0	0	0	0	0	0	0	372504	11	42101	49.24156904317586	370	309.2	82	254	3
	Schulz_GVMAG_M_3300021961_46	Schulz	included	Varidnaviria	Nucleocytoviricota	Megaviricetes	Imitervirales	IM_01	Mesomimiviridae	meso_4	meso_4_F3	Nucleocytoviricota	Megaviricetes	Imitervirales	IM_01	g335	87.8788	1.51515	86.3636	NO	YES	NO	NO	1	2	1	1	1	1	1		0	0	0	0	0	0	0	375586	11	39520	33.69744451281488	342	333	62	263	3
	Schulz_GVMAG_M_3300021961_60	Schulz	included	Varidnaviria	Nucleocytoviricota	Megaviricetes	Imitervirales	IM_01	Mesomimiviridae	meso_4	meso_4_H1	Nucleocytoviricota	Megaviricetes	Imitervirales	IM_01	g341	57.5758	1.51515	56.0606	NO	YES	NO	NO	0	3	1	1	1	1	1		0	0	0	0	0	0	0	323829	18	18566	46.5406506381995	290	336.8	53	171	0
	Schulz_GVMAG_M_3300021962_24	Schulz	included	Varidnaviria	Nucleocytoviricota	Megaviricetes	Imitervirales	IM_01	Mesomimiviridae	meso_4	meso_4_F3	Nucleocytoviricota	Megaviricetes	Imitervirales	IM_01	g335	84.0909	2.27273	81.8182	NO	YES	NO	NO	2	2	1	1	1	1	1		0	0	0	0	0	0	0	344616	18	20272	32.06149709822499	335	314.3	54	253	0
	Schulz_GVMAG_M_3300022920_41	Schulz	included	Varidnaviria	Nucleocytoviricota	Megaviricetes	Imitervirales	IM_01	Mesomimiviridae	meso_4	meso_4_F2	Nucleocytoviricota	Megaviricetes	Imitervirales	IM_01	g339	66.6667	0.757576	65.9091	NO	YES	NO	NO	2	2	1	1	1	1	1		46.95445113	53.04554887	100	0	0	0	7.654524619	301926	26	14790	27.580222045684643	318	289.6	55	228	9
	Schulz_GVMAG_M_3300023173_22	Schulz	included	Varidnaviria	Nucleocytoviricota	Megaviricetes	Imitervirales	IM_01	Mesomimiviridae	meso_4	meso_4_F3	Nucleocytoviricota	Megaviricetes	Imitervirales	IM_01	g335	67.4242	0.757576	66.6667	NO	NO	NO	NO	1	1	1	1	1	1	1		100	0	100	0	0	0	8.405828059	290251	12	31390	39.66173834356553	292	305.6	58	172	1
	Schulz_GVMAG_M_3300023175_3	Schulz	included	Varidnaviria	Nucleocytoviricota	Megaviricetes	Imitervirales	IM_01	Mesomimiviridae	meso_4	meso_4_F3	Nucleocytoviricota	Megaviricetes	Imitervirales	IM_01	g335	53.0303	3.0303	50	NO	NO	NO	NO	0	2	2	1	1	0	1		0	0	0	0	0	0	0	221326	19	11451	32.9255929357049	222	310.8	42	157	3
	Schulz_GVMAG_M_3300023210_14	Schulz	included	Varidnaviria	Nucleocytoviricota	Megaviricetes	Imitervirales	IM_01	Mesomimiviridae	meso_4	meso_4_C	Nucleocytoviricota	Megaviricetes	Imitervirales	IM_01	g334	77.2727	2.27273	75	NO	YES	NO	NO	1	2	1	0	1	1	2		0	100	100	0	0	0	0.864130854	401791	24	18734	34.310689599617625	449	274.9	71	331	5
	Schulz_GVMAG_M_3300023210_19	Schulz	included	Varidnaviria	Nucleocytoviricota	Megaviricetes	Imitervirales	IM_01	Mesomimiviridae	meso_4	meso_4_F3	Nucleocytoviricota	Megaviricetes	Imitervirales	IM_01	g335	89.3939	1.51515	87.8788	NO	YES	NO	NO	0	2	1	1	1	1	1		0	0	0	0	0	0	0	316894	8	53039	35.77735444793447	316	307.4	70	269	3
	Schulz_GVMAG_M_3300023210_27	Schulz	included	Varidnaviria	Nucleocytoviricota	Megaviricetes	Imitervirales	IM_01	Mesomimiviridae	meso_4	meso_4_G	Nucleocytoviricota	Megaviricetes	Imitervirales	IM_01	g340	84.0909	0.757576	83.3333	NO	YES	NO	NO	1	2	1	1	1	1	1		100	0	100	0	0	0	0.378528448	327056	22	16544	56.4762212570623	361	282.8	78	272	1
	Schulz_GVMAG_M_3300023210_35	Schulz	included	Varidnaviria	Nucleocytoviricota	Megaviricetes	Imitervirales	IM_01	Mesomimiviridae	meso_4	meso_4_E	Nucleocytoviricota	Megaviricetes	Imitervirales	IM_01	g329	90.1515	6.81818	83.3333	NO	YES	NO	NO	1	2	1	1	1	1	1		0	100	17.03181363	82.96818637	0	0	2.480171459	420858	21	32464	32.51168091893722	496	262.2	93	385	16
	Schulz_GVMAG_M_3300024185_6	Schulz	included	Varidnaviria	Nucleocytoviricota	Megaviricetes	Imitervirales	IM_01	Mesomimiviridae	meso_4	meso_4_F3	Nucleocytoviricota	Megaviricetes	Imitervirales	IM_01	g335	77.2727	3.0303	74.2424	NO	YES	NO	NO	2	2	1	1	1	0	1		0	100	57.27115713	42.72884287	0	0	36.48633119	391585	15	45084	30.745770480340383	391	306.1	72	319	3
	Schulz_GVMAG_M_3300024230_8	Schulz	included	Varidnaviria	Nucleocytoviricota	Megaviricetes	Imitervirales	IM_01	Mesomimiviridae	meso_4	meso_4_E	Nucleocytoviricota	Megaviricetes	Imitervirales	IM_01	g329	84.8485	3.78788	81.0606	NO	YES	NO	NO	1	2	1	2	1	1	1		100	0	93.14784847	6.852151529	0	0	21.54884855	423902	18	44573	28.658631766103515	447	298.5	85	375	0		1
	Schulz_GVMAG_M_3300024252_27	Schulz	included	Varidnaviria	Nucleocytoviricota	Megaviricetes	Imitervirales	IM_01	Mesomimiviridae	meso_4	meso_4_E	Nucleocytoviricota	Megaviricetes	Imitervirales	IM_01	g329	83.3333	3.0303	80.303	NO	YES	NO	NO	1	3	1	1	1	1	1		100	0	100	0	0	0	36.09899389	374811	17	24019	31.66447564314685	383	297.9	77	293	5
	Schulz_GVMAG_M_3300024252_29	Schulz	included	Varidnaviria	Nucleocytoviricota	Megaviricetes	Imitervirales	IM_01	Mesomimiviridae	meso_4	meso_4_F1	Nucleocytoviricota	Megaviricetes	Imitervirales	IM_01	g336	87.1212	1.51515	85.6061	NO	YES	NO	NO	2	2	1	1	1	1	1		100	0	100	0	0	0	10.65858196	418733	3	127032	32.11902924298498	388	329.3	68	295	1
	Schulz_GVMAG_M_3300024258_14	Schulz	included	Varidnaviria	Nucleocytoviricota	Megaviricetes	Imitervirales	IM_01	Mesomimiviridae	meso_4	meso_4_F1	Nucleocytoviricota	Megaviricetes	Imitervirales	IM_01	g336	82.5758	1.51515	81.0606	NO	YES	NO	NO	1	2	1	1	2	1	1		0	0	0	0	0	0	0	463318	7	79677	26.96648327669434	467	291.2	81	285	9
	Schulz_GVMAG_M_3300024258_28	Schulz	included	Varidnaviria	Nucleocytoviricota	Megaviricetes	Imitervirales	IM_01	Mesomimiviridae	meso_4	meso_4_F3	Nucleocytoviricota	Megaviricetes	Imitervirales	IM_01	g335	92.4242	2.27273	90.1515	NO	YES	NO	NO	1	2	1	1	1	1	1		0	0	0	0	0	0	0	429289	11	53816	31.66846674906221	402	328.8	74	306	8
	Schulz_GVMAG_M_3300024261_25	Schulz	included	Varidnaviria	Nucleocytoviricota	Megaviricetes	Imitervirales	IM_01	Mesomimiviridae	meso_4	meso_4_F3	Nucleocytoviricota	Megaviricetes	Imitervirales	IM_01	g335	78.0303	3.0303	75	NO	YES	NO	NO	1	2	1	1	1	0	1		100	0	100	0	0	0	8.391736734	408652	24	23581	32.06905734031803	383	314.3	74	290	6
	Schulz_GVMAG_M_3300024261_26	Schulz	included	Varidnaviria	Nucleocytoviricota	Megaviricetes	Imitervirales	IM_01	Mesomimiviridae	meso_4	meso_4_F3	Nucleocytoviricota	Megaviricetes	Imitervirales	IM_01	g335	45.4545	0	45.4545	NO	NO	NO	NO	1	0	1	0	0	1	1		0	0	0	0	0	0	0	220374	4	67481	35.189189099775454	207	326.5	29	162	2
	Schulz_GVMAG_M_3300024261_37	Schulz	included	Varidnaviria	Nucleocytoviricota	Megaviricetes	Imitervirales	IM_01	Mesomimiviridae	meso_4	meso_4_E	Nucleocytoviricota	Megaviricetes	Imitervirales	IM_01	g329	90.9091	3.78788	87.1212	NO	YES	NO	NO	1	2	1	1	1	1	1		0	0	0	0	0	0	0	475513	8	96834	30.548937036274165	491	302.8	84	410	8
	Schulz_GVMAG_M_3300024261_42	Schulz	included	Varidnaviria	Nucleocytoviricota	Megaviricetes	Imitervirales	IM_01	Mesomimiviridae	meso_4	meso_4_F2	Nucleocytoviricota	Megaviricetes	Imitervirales	IM_01	g339	88.6364	10.6061	78.0303	NO	YES	NO	NO	1	2	2	1	1	1	2		100	0	100	0	0	0	8.317187494	494872	23	30477	27.16906180665049	542	280.8	94	393	14
	Schulz_GVMAG_M_3300024261_60	Schulz	included	Varidnaviria	Nucleocytoviricota	Megaviricetes	Imitervirales	IM_01	Mesomimiviridae	meso_4	meso_4_F1	Nucleocytoviricota	Megaviricetes	Imitervirales	IM_01	g336	84.8485	3.0303	81.8182	NO	YES	NO	NO	1	2	1	1	1	1	1		72.56790707	27.43209293	74.67578952	25.32421048	0	0	18.10877538	355417	13	45933	31.007775164225222	358	296.2	60	245	1
	Schulz_GVMAG_M_3300024261_61	Schulz	included	Varidnaviria	Nucleocytoviricota	Megaviricetes	Imitervirales	IM_01	Mesomimiviridae	meso_4	meso_4_F3	Nucleocytoviricota	Megaviricetes	Imitervirales	IM_01	g335	87.8788	3.0303	84.8485	NO	YES	NO	NO	2	2	1	1	1	1	1		0	0	0	0	0	0	0	435927	18	35185	31.540444934650036	438	302.8	68	345	10
	Schulz_GVMAG_M_3300024261_8	Schulz	included	Varidnaviria	Nucleocytoviricota	Megaviricetes	Imitervirales	IM_01	Mesomimiviridae	meso_4	meso_4_F3	Nucleocytoviricota	Megaviricetes	Imitervirales	IM_01	g335	91.6667	1.51515	90.1515	NO	YES	NO	NO	1	2	1	1	1	1	1		0	0	0	0	0	0	0	369638	5	226238	35.21391356901894	362	311.4	78	292	9
	Schulz_GVMAG_M_3300024294_11	Schulz	included	Varidnaviria	Nucleocytoviricota	Megaviricetes	Imitervirales	IM_01	Mesomimiviridae	meso_4	meso_4_H3	Nucleocytoviricota	Megaviricetes	Imitervirales	IM_01	g343	88.6364	3.0303	85.6061	NO	YES	NO	NO	1	2	1	1	1	1	1		0	0	0	0	0	0	0	429688	20	31026	24.47802080176095	455	290	80	316	8		1
	Schulz_GVMAG_M_3300024299_4	Schulz	included	Varidnaviria	Nucleocytoviricota	Megaviricetes	Imitervirales	IM_01	Mesomimiviridae	meso_4	meso_4_F3	Nucleocytoviricota	Megaviricetes	Imitervirales	IM_01	g335	86.3636	0.757576	85.6061	NO	YES	NO	NO	2	2	1	1	1	1	1		0	0	0	0	0	0	0	385604	21	33178	29.832267398528362	374	310.2	66	298	0
	Schulz_GVMAG_M_3300024301_20	Schulz	included	Varidnaviria	Nucleocytoviricota	Megaviricetes	Imitervirales	IM_01	Mesomimiviridae	meso_4	meso_4_F1	Nucleocytoviricota	Megaviricetes	Imitervirales	IM_01	g336	76.5152	1.51515	75	NO	YES	NO	NO	2	2	1	0	0	1	1		0	0	0	0	0	0	0	488956	9	63609	27.768127259869473	448	331.4	81	258	5
	Schulz_GVMAG_M_3300024314_16	Schulz	included	Varidnaviria	Nucleocytoviricota	Megaviricetes	Imitervirales	IM_01	Mesomimiviridae	meso_4	meso_4_F3	Nucleocytoviricota	Megaviricetes	Imitervirales	IM_01	g335	90.9091	0.757576	90.1515	NO	YES	NO	NO	1	2	1	1	1	1	1		100	0	100	0	0	0	18.65745472	366915	9	49172	28.361557994571445	402	286.6	83	319	3
	Schulz_GVMAG_M_3300024327_2	Schulz	included	Varidnaviria	Nucleocytoviricota	Megaviricetes	Imitervirales	IM_01	Mesomimiviridae	meso_4	meso_4_F1	Nucleocytoviricota	Megaviricetes	Imitervirales	IM_01	g336	91.6667	2.27273	89.3939	NO	YES	NO	NO	1	4	1	1	1	1	1		0	0	0	0	0	0	0	392192	21	20592	27.20550855639232	451	270.6	71	304	8
	Schulz_GVMAG_M_3300025617_32	Schulz	included	Varidnaviria	Nucleocytoviricota	Megaviricetes	Imitervirales	IM_01	Mesomimiviridae	meso_4	meso_4_F3	Nucleocytoviricota	Megaviricetes	Imitervirales	IM_01	g335	56.0606	1.51515	54.5455	NO	YES	NO	NO	1	2	2	0	1	0	1		0	0	0	0	0	0	0	307781	26	11151	32.12295608762676	305	316.1	61	197	8
	Schulz_GVMAG_M_3300025654_17	Schulz	included	Varidnaviria	Nucleocytoviricota	Megaviricetes	Imitervirales	IM_01	Mesomimiviridae	meso_4	meso_4_E	Nucleocytoviricota	Megaviricetes	Imitervirales	IM_01	g329	46.2121	0	46.2121	NO	NO	NO	NO	1	2	1	0	1	1	1		62.75160366	37.24839634	65.67214825	32.05301839	2.274833352	0	23.31781605	221330	19	14259	26.491083931143606	242	278.6	59	197	0
	Schulz_GVMAG_M_3300025699_48	Schulz	included	Varidnaviria	Nucleocytoviricota	Megaviricetes	Imitervirales	IM_01	Mesomimiviridae	meso_4	meso_4_F3	Nucleocytoviricota	Megaviricetes	Imitervirales	IM_01	g335	88.6364	1.51515	87.1212	NO	YES	NO	NO	2	2	1	1	1	1	1		20.97262948	79.02737052	68.43008573	31.56991427	0	0	9.864072467	380644	4	141185	27.942906399957206	365	323.2	65	283	1
	Schulz_GVMAG_M_3300025727_44	Schulz	included	Varidnaviria	Nucleocytoviricota	Megaviricetes	Imitervirales	IM_01	Mesomimiviridae	meso_4	meso_4_E	Nucleocytoviricota	Megaviricetes	Imitervirales	IM_01	g329	62.8788	2.27273	60.6061	NO	YES	NO	NO	1	2	1	1	1	1	1		100	0	100	0	0	0	75.74029378	310867	15	37218	25.401352045866073	327	294.3	56	265	1
	Schulz_GVMAG_M_3300025767_17	Schulz	included	Varidnaviria	Nucleocytoviricota	Megaviricetes	Imitervirales	IM_01	Mesomimiviridae	meso_4	meso_4_F1	Nucleocytoviricota	Megaviricetes	Imitervirales	IM_01	g338	59.0909	0.757576	58.3333	NO	YES	NO	NO	0	2	1	1	1	1	1		0	0	0	0	0	0	0	302113	15	22024	27.76315408108533	330	278.7	59	190	0
	Schulz_GVMAG_M_3300025849_19	Schulz	included	Varidnaviria	Nucleocytoviricota	Megaviricetes	Imitervirales	IM_01	Mesomimiviridae	meso_4	meso_4_H3	Nucleocytoviricota	Megaviricetes	Imitervirales	IM_01	g343	79.5455	2.27273	77.2727	NO	YES	NO	NO	1	2	1	1	0	1	1		100	0	100	0	0	0	4.527110073	327074	9	40349	23.573594490348523	335	304.3	67	272	0
	Schulz_GVMAG_M_3300025860_17	Schulz	included	Varidnaviria	Nucleocytoviricota	Megaviricetes	Imitervirales	IM_01	Mesomimiviridae	meso_4	meso_4_H3	Nucleocytoviricota	Megaviricetes	Imitervirales	IM_01	g343	84.0909	4.54545	79.5455	NO	YES	NO	NO	1	2	1	1	1	1	0		6.912146431	93.08785357	100	0	0	0	6.006354807	433804	16	50350	23.423714885196684	437	306.9	83	342	10
	Schulz_GVMAG_M_3300025880_30	Schulz	included	Varidnaviria	Nucleocytoviricota	Megaviricetes	Imitervirales	IM_01	Mesomimiviridae	meso_4	meso_4_F3	Nucleocytoviricota	Megaviricetes	Imitervirales	IM_01	g335	83.3333	3.0303	80.303	NO	YES	NO	NO	2	2	1	1	1	1	1		100	0	100	0	0	0	19.30716445	516746	12	46075	34.47872788228377	454	340.2	83	330	2	1
	Schulz_GVMAG_M_3300025880_76	Schulz	included	Varidnaviria	Nucleocytoviricota	Megaviricetes	Imitervirales	IM_01	Mesomimiviridae	meso_4	meso_4_F2	Nucleocytoviricota	Megaviricetes	Imitervirales	IM_01	g339	78.7879	0	78.7879	NO	YES	NO	NO	1	2	1	1	1	1	1		4.089191631	95.91080837	48.67316772	51.32683228	0	0	19.71495791	404221	7	105426	33.07645443988104	386	317.1	82	240	5
	Schulz_GVMAG_M_3300025894_42	Schulz	included	Varidnaviria	Nucleocytoviricota	Megaviricetes	Imitervirales	IM_01	Mesomimiviridae	meso_4	meso_4_H2	Nucleocytoviricota	Megaviricetes	Imitervirales	IM_01	g344	68.1818	7.57576	60.6061	NO	YES	NO	NO	1	2	1	1	1	1	0		27.30725399	72.69274601	75.94464837	24.05535163	0	0	15.83566871	372584	21	25318	26.163299510276865	349	328.7	64	250	5
	Schulz_GVMAG_M_3300027752_12	Schulz	included	Varidnaviria	Nucleocytoviricota	Megaviricetes	Imitervirales	IM_01	Mesomimiviridae	meso_4	meso_4_F3	Nucleocytoviricota	Megaviricetes	Imitervirales	IM_01	g335	58.3333	0	58.3333	NO	YES	NO	NO	0	2	1	1	1	1	1		0	100	58.808868	41.191132	0	0	76.11463486	236333	11	22607	30.9471205265838	238	302.5	53	207	0
	Schulz_GVMAG_M_3300027779_26	Schulz	included	Varidnaviria	Nucleocytoviricota	Megaviricetes	Imitervirales	IM_01	Mesomimiviridae	meso_4	meso_4_H3	Nucleocytoviricota	Megaviricetes	Imitervirales	IM_01	g343	43.9394	2.27273	41.6667	NO	NO	NO	NO	1	0	1	0	1	1	1		1.991989816	98.00801018	88.08102646	11.91897354	0	0	22.31231494	240123	7	41503	24.45579363720948	241	301	42	176	2
	Schulz_GVMAG_M_3300027779_64	Schulz	included	Varidnaviria	Nucleocytoviricota	Megaviricetes	Imitervirales	IM_01	Mesomimiviridae	meso_4	meso_4_E	Nucleocytoviricota	Megaviricetes	Imitervirales	IM_01	g329	80.303	1.51515	78.7879	NO	YES	NO	NO	1	2	1	0	0	1	1		0	100	53.26902516	0	46.73097484	0	3.961106984	321703	17	20566	32.59756910492932	339	296.9	74	272	0
	Schulz_GVMAG_M_3300027810_12	Schulz	included	Varidnaviria	Nucleocytoviricota	Megaviricetes	Imitervirales	IM_01	Mesomimiviridae	meso_4	meso_4_H1	Nucleocytoviricota	Megaviricetes	Imitervirales	IM_01	g341	87.8788	1.51515	86.3636	NO	YES	NO	NO	0	2	1	1	2	1	2		49.76971393	50.23028607	77.98641281	22.01358719	0	0	28.62522852	341486	16	30725	24.12470249198001	340	306.6	57	256	5
	Schulz_GVMAG_M_3300027833_11	Schulz	included	Varidnaviria	Nucleocytoviricota	Megaviricetes	Imitervirales	IM_01	Mesomimiviridae	meso_4	meso_4_H2	Nucleocytoviricota	Megaviricetes	Imitervirales	IM_01	g344	95.4545	3.0303	92.4242	NO	YES	NO	NO	1	2	1	1	1	1	1		0	0	0	0	0	0	0	457946	6	125541	34.15535887097259	456	308.5	97	372	12
	Schulz_GVMAG_M_3300027833_22	Schulz	included	Varidnaviria	Nucleocytoviricota	Megaviricetes	Imitervirales	IM_01	Mesomimiviridae	meso_4	meso_4_H1	Nucleocytoviricota	Megaviricetes	Imitervirales	IM_01	g341	81.8182	2.27273	79.5455	NO	YES	NO	NO	3	2	1	1	1	1	1		1.628582657	98.37141734	49.29663352	48.38777487	2.315591615	0	95.78686055	367778	16	23851	31.48403591673179	374	293.6	64	310	1
	Schulz_GVMAG_S_1016713_123	Schulz	included	Varidnaviria	Nucleocytoviricota	Megaviricetes	Imitervirales	IM_01	Mesomimiviridae	meso_4	meso_4_F2	Nucleocytoviricota	Megaviricetes	Imitervirales	IM_01	g339	90.1515	3.78788	86.3636	NO	YES	NO	NO	1	2	1	1	1	1	1		0	100	42.52543602	57.47456398	0	0	52.88650669	415888	6	110652	33.42348484010469	426	298	84	356	9
	Schulz_GVMAG_S_1016722_115	Schulz	included	Varidnaviria	Nucleocytoviricota	Megaviricetes	Imitervirales	IM_01	Mesomimiviridae	meso_4	meso_4_F1	Nucleocytoviricota	Megaviricetes	Imitervirales	IM_01	g336	82.5758	0.757576	81.8182	NO	YES	NO	NO	2	2	1	1	1	1	1		22.1480513	77.8519487	62.18729505	37.81270495	0	0	13.84752292	443870	13	45836	38.965078187187174	396	341	53	298	10
	Schulz_GVMAG_S_1030632_69	Schulz	included	Varidnaviria	Nucleocytoviricota	Megaviricetes	Imitervirales	IM_01	Mesomimiviridae	meso_4	meso_4_E	Nucleocytoviricota	Megaviricetes	Imitervirales	IM_01	g327	84.8485	0.757576	84.0909	NO	YES	NO	NO	1	2	1	1	1	1	1		100	0	100	0	0	0	0.573723041	425058	30	17750	28.673469593502958	455	282.6	86	260	16
	Schulz_GVMAG_S_1039698_54	Schulz	included	Varidnaviria	Nucleocytoviricota	Megaviricetes	Imitervirales	IM_01	Mesomimiviridae	meso_4	meso_4_E	Nucleocytoviricota	Megaviricetes	Imitervirales	IM_01	g329	80.303	10.6061	69.697	NO	YES	NO	NO	1	2	1	1	1	1	1		85.56318071	14.43681929	100	0	0	0	14.49759936	401197	9	73330	27.66138771632911	439	286.3	75	347	8
	Schulz_GVMAG_S_1039716_42	Schulz	included	Varidnaviria	Nucleocytoviricota	Megaviricetes	Imitervirales	IM_01	Mesomimiviridae	meso_4	meso_4_F1	Nucleocytoviricota	Megaviricetes	Imitervirales	IM_01	g336	70.4545	1.51515	68.9394	NO	YES	NO	NO	1	2	1	1	1	1	1		0	0	0	0	0	0	0	415869	19	29051	44.462919131500136	393	306.8	58	246	6
	Schulz_GVMAG_S_1039734_46	Schulz	included	Varidnaviria	Nucleocytoviricota	Megaviricetes	Imitervirales	IM_01	Mesomimiviridae	meso_4	meso_4_F3	Nucleocytoviricota	Megaviricetes	Imitervirales	IM_01	g335	73.4848	1.51515	71.9697	NO	YES	NO	NO	1	2	1	0	1	1	1		18.68798166	81.31201834	70.14897052	18.44195726	11.40907222	0	23.09995963	421070	23	19779	32.124289857684715	434	297.6	89	347	5
	Schulz_GVMAG_S_1074260_36	Schulz	included	Varidnaviria	Nucleocytoviricota	Megaviricetes	Imitervirales	IM_01	Mesomimiviridae	meso_4	meso_4_F3	Nucleocytoviricota	Megaviricetes	Imitervirales	IM_01	g335	90.1515	11.3636	78.7879	NO	YES	NO	NO	1	2	1	2	1	1	1		70.89238544	29.10761456	94.97019286	0	5.029807145	0	18.99546608	570235	9	103534	36.31717004184471	532	325.3	105	369	9
	Schulz_GVMAG_S_1074260_58	Schulz	included	Varidnaviria	Nucleocytoviricota	Megaviricetes	Imitervirales	IM_01	Mesomimiviridae	meso_4	meso_4_H2	Nucleocytoviricota	Megaviricetes	Imitervirales	IM_01	g344	83.3333	0	83.3333	NO	YES	NO	NO	1	2	1	1	1	1	1		0	100	54.28903269	45.71096731	0	0	10.33358029	318544	9	68462	32.32951726672589	342	287.8	67	238	4
	Schulz_GVMAG_S_1074262_51	Schulz	included	Varidnaviria	Nucleocytoviricota	Megaviricetes	Imitervirales	IM_01	Mesomimiviridae	meso_4	meso_4_F2	Nucleocytoviricota	Megaviricetes	Imitervirales	IM_01	g339	90.1515	1.51515	88.6364	NO	YES	NO	NO	1	2	1	1	1	1	1		0	100	100	0	0	0	0.612269219	444739	6	126830	32.75004055956953	459	297.7	87	379	11
	Schulz_GVMAG_S_1074335_3	Schulz	included	Varidnaviria	Nucleocytoviricota	Megaviricetes	Imitervirales	IM_01	Mesomimiviridae	meso_4	meso_4_F3	Nucleocytoviricota	Megaviricetes	Imitervirales	IM_01	g335	79.5455	1.51515	78.0303	NO	YES	NO	NO	2	2	1	1	1	1	1		0	0	0	0	0	0	0	454728	19	27691	44.14983094754347	402	328.3	70	238	1
	Schulz_GVMAG_S_1102238_66	Schulz	included	Varidnaviria	Nucleocytoviricota	Megaviricetes	Imitervirales	IM_01	Mesomimiviridae	meso_4	meso_4_H1	Nucleocytoviricota	Megaviricetes	Imitervirales	IM_01	g341	93.1818	1.51515	91.6667	NO	YES	NO	NO	1	2	1	1	1	1	1		0	100	45.77796236	46.17345517	7.134051512	0.914530954	232.7866575	381579	11	48789	31.13414877786573	388	299.1	61	320	6
	Schulz_GVMAG_S_1102244_53	Schulz	included	Varidnaviria	Nucleocytoviricota	Megaviricetes	Imitervirales	IM_01	Mesomimiviridae	meso_4	meso_4_F2	Nucleocytoviricota	Megaviricetes	Imitervirales	IM_01	g339	85.6061	1.51515	84.0909	NO	YES	NO	NO	1	2	1	1	1	1	1		100	0	93.55022455	6.449775446	0	0	21.74939913	431874	16	43499	23.372353754016732	470	286.2	93	381	13
	Schulz_GVMAG_S_1102244_55	Schulz	included	Varidnaviria	Nucleocytoviricota	Megaviricetes	Imitervirales	IM_01	Mesomimiviridae	meso_4	meso_4_E	Nucleocytoviricota	Megaviricetes	Imitervirales	IM_01	g329	74.2424	2.27273	71.9697	NO	YES	NO	NO	1	2	1	1	1	1	1		100	0	100	0	0	0	21.84848478	445381	7	77386	29.989486937499667	465	300	77	384	13
	Schulz_GVMAG_S_1103012_103	Schulz	included	Varidnaviria	Nucleocytoviricota	Megaviricetes	Imitervirales	IM_01	Mesomimiviridae	meso_4	meso_4_H2	Nucleocytoviricota	Megaviricetes	Imitervirales	IM_01	g344	74.2424	6.81818	67.4242	NO	YES	NO	NO	1	2	1	1	1	1	1		0	100	78.43400394	21.56599606	0	0	7.34177629	351825	22	17331	27.14963766479479	351	289.7	48	211	8
	Schulz_GVMAG_S_3300000929_49	Schulz	included	Varidnaviria	Nucleocytoviricota	Megaviricetes	Imitervirales	IM_01	Mesomimiviridae	meso_4	meso_4_F1	Nucleocytoviricota	Megaviricetes	Imitervirales	IM_01	g336	68.9394	1.51515	67.4242	NO	YES	NO	NO	2	2	1	1	2	1	1		0	0	0	0	0	0	0	314077	19	19981	37.09699748599447	273	324.1	42	199	0
	Schulz_GVMAG_S_3300004097_149	Schulz	included	Varidnaviria	Nucleocytoviricota	Megaviricetes	Imitervirales	IM_01	Mesomimiviridae	meso_4	meso_4_E	Nucleocytoviricota	Megaviricetes	Imitervirales	IM_01	g329	75.7576	0	75.7576	NO	YES	NO	NO	1	2	1	1	0	1	1		100	0	87.70868097	12.29131903	0	0	15.64250467	419888	30	16598	26.18668449110217	448	292.9	76	354	4
	Schulz_GVMAG_S_3300011013_78	Schulz	included	Varidnaviria	Nucleocytoviricota	Megaviricetes	Imitervirales	IM_01	Mesomimiviridae	meso_4	meso_4_E	Nucleocytoviricota	Megaviricetes	Imitervirales	IM_01	g326	88.6364	1.51515	87.1212	NO	YES	NO	NO	1	2	1	1	1	1	1		0	0	0	0	0	0	0	414502	10	54711	25.460215845346013	441	287.5	111	266	3
	Schulz_GVMAG_S_3300012919_55	Schulz	included	Varidnaviria	Nucleocytoviricota	Megaviricetes	Imitervirales	IM_01	Mesomimiviridae	meso_4	meso_4_A	Nucleocytoviricota	Megaviricetes	Imitervirales	IM_01	g342	81.0606	2.27273	78.7879	NO	YES	NO	NO	1	2	1	1	1	1	1		100	0	100	0	0	0	20.34667591	490578	9	62445	28.44599218760137	558	272.7	107	360	9
	Schulz_GVMAG_S_3300012919_65	Schulz	included	Varidnaviria	Nucleocytoviricota	Megaviricetes	Imitervirales	IM_01	Mesomimiviridae	meso_4	meso_4_C	Nucleocytoviricota	Megaviricetes	Imitervirales	IM_01	g334	65.1515	0.757576	64.3939	NO	YES	NO	NO	1	2	1	1	1	1	1		100	0	100	0	0	0	9.031541282	383434	25	20644	26.091934859793497	420	278.1	78	315	11
	Schulz_GVMAG_S_ERX555907_102	Schulz	included	Varidnaviria	Nucleocytoviricota	Megaviricetes	Imitervirales	IM_01	Mesomimiviridae	meso_4	meso_4_A	Nucleocytoviricota	Megaviricetes	Imitervirales	IM_01	g342	78.0303	2.27273	75.7576	NO	YES	NO	NO	1	2	1	1	1	1	1		100	0	97.10151136	2.898488636	0	0	38.0871272	389247	12	72028	32.24208082790489	394	304.8	78	302	8
	Schulz_GVMAG_S_ERX555943_30	Schulz	included	Varidnaviria	Nucleocytoviricota	Megaviricetes	Imitervirales	IM_01	Mesomimiviridae	meso_4	meso_4_F3	Nucleocytoviricota	Megaviricetes	Imitervirales	IM_01	g335	91.6667	2.27273	89.3939	NO	YES	NO	NO	1	2	1	1	1	1	1		100	0	99.12126001	0	0.513727155	0.365012839	173.7884967	433050	11	68981	32.33968819098491	424	314.4	89	345	3
	Schulz_GVMAG_S_ERX555964_61	Schulz	included	Varidnaviria	Nucleocytoviricota	Megaviricetes	Imitervirales	IM_01	Mesomimiviridae	meso_4	meso_4_F3	Nucleocytoviricota	Megaviricetes	Imitervirales	IM_01	g335	87.8788	2.27273	85.6061	NO	YES	NO	NO	1	2	1	1	1	1	1		100	0	100	0	0	0	92.9114966	413035	10	74688	29.214403723731934	409	317	81	300	9
	Schulz_GVMAG_S_ERX555967_113	TARA	included	Varidnaviria	Nucleocytoviricota	Megaviricetes	Imitervirales	IM_01	Mesomimiviridae	meso_4	meso_4_A	Nucleocytoviricota	Megaviricetes	Imitervirales	IM_01	g342	78.0303	1.51515	76.5152	NO	YES	NO	NO	1	2	1	1	1	1	1		100	0	97.07723568	2.922764316	0	0	116.3669883	413332	17	35158	39.14675565789943	442	290.3	88	317	3
	Schulz_GVMAG_S_ERX555967_69	Schulz	included	Varidnaviria	Nucleocytoviricota	Megaviricetes	Imitervirales	IM_01	Mesomimiviridae	meso_4	meso_4_C	Nucleocytoviricota	Megaviricetes	Imitervirales	IM_01	g334	79.5455	12.8788	66.6667	NO	NO	NO	NO	1	1	1	1	2	1	2		100	0	84.84390533	10.57761902	2.029722113	2.548753531	105.3567263	468890	34	15742	28.581856607748175	554	263.6	86	383	17
	Schulz_GVMAG_S_ERX556019_34	Schulz	included	Varidnaviria	Nucleocytoviricota	Megaviricetes	Imitervirales	IM_01	Mesomimiviridae	meso_4	meso_4_F2	Nucleocytoviricota	Megaviricetes	Imitervirales	IM_01	g339	78.7879	2.27273	76.5152	NO	YES	NO	NO	1	2	1	1	2	1	1		100	0	99.32679141	0	0.673208594	0	89.12312657	409459	27	17482	23.29000691215513	453	283.3	95	296	8
	Schulz_GVMAG_S_ERX556022_25	Schulz	included	Varidnaviria	Nucleocytoviricota	Megaviricetes	Imitervirales	IM_01	Mesomimiviridae	meso_4	meso_4_H3	Nucleocytoviricota	Megaviricetes	Imitervirales	IM_01	g343	95.4545	2.27273	93.1818	NO	YES	NO	NO	1	2	1	1	1	1	1		100	0	100	0	0	0	57.31453433	481302	12	55579	24.570105647330838	511	289.6	100	348	13
	Schulz_GVMAG_S_ERX556028_72	Schulz	included	Varidnaviria	Nucleocytoviricota	Megaviricetes	Imitervirales	IM_01	Mesomimiviridae	meso_4	meso_4_H2	Nucleocytoviricota	Megaviricetes	Imitervirales	IM_01	g344	98.4848	3.0303	95.4545	NO	YES	NO	NO	1	2	1	1	1	1	1		100	0	97.33052964	2.669470355	0	0	174.6211099	466758	12	39310	28.106133941396948	505	287.9	96	399	3
	Schulz_GVMAG_S_ERX556060_80	Schulz	included	Varidnaviria	Nucleocytoviricota	Megaviricetes	Imitervirales	IM_01	Mesomimiviridae	meso_4	meso_4_H3	Nucleocytoviricota	Megaviricetes	Imitervirales	IM_01	g343	32.5758	0.757576	31.8182	NO	NO	NO	NO	0	1	1	1	1	1	0		100	0	100	0	0	0	51.13039266	189934	8	26041	23.4529841003068	209	277.6	43	152	12
	Schulz_GVMAG_S_ERX556068_66	Schulz	included	Varidnaviria	Nucleocytoviricota	Megaviricetes	Imitervirales	IM_01	Mesomimiviridae	meso_4	meso_4_E	Nucleocytoviricota	Megaviricetes	Imitervirales	IM_01	g333	40.9091	1.51515	39.3939	NO	YES	NO	NO	1	3	1	0	0	1	1		100	0	98.35934872	1.640651282	0	0	56.06385954	192294	15	15459	32.41062895215737	173	350.2	45	125	5
	Schulz_GVMAG_S_ERX556106_38	Schulz	included	Varidnaviria	Nucleocytoviricota	Megaviricetes	Imitervirales	IM_01	Mesomimiviridae	meso_4	meso_4_F1	Nucleocytoviricota	Megaviricetes	Imitervirales	IM_01	g336	81.0606	0.757576	80.303	NO	YES	NO	NO	1	2	1	1	1	1	1		100	0	100	0	0	0	72.20292985	454699	6	92401	35.092251310523245	413	333.6	81	277	2
	Moniruzzaman_MM07_ERX552253_37_dc	Moniruzzaman et al., 2020	included	Varidnaviria	Nucleocytoviricota	Megaviricetes	Imitervirales	IM_06	Mesomimiviridae	meso_5	meso_5_A2	Nucleocytoviricota	Megaviricetes	Imitervirales	IM_06	g272				NO	YES	NO	NO	1	2	1	0	0	0	1		100	0	100	0	0	0	31.78209718	492403	19	28703	22.99289428379033	445	304.2	66	141	2
	Moniruzzaman_MM07_ERX552255_64_dc	Moniruzzaman et al., 2020	included	Varidnaviria	Nucleocytoviricota	Megaviricetes	Imitervirales	IM_06	Mesomimiviridae	meso_5	meso_5_A2	Nucleocytoviricota	Megaviricetes	Imitervirales	IM_06	g270				NO	YES	NO	NO	1	2	1	1	1	1	1		100	0	100	0	0	0	19.22333051	479818	20	26757	23.693111396152943	430	309.5	89	222	13
	Moniruzzaman_MM07_SRX803008_112_dc	Moniruzzaman et al., 2020	included	Varidnaviria	Nucleocytoviricota	Megaviricetes	Imitervirales	IM_06	Mesomimiviridae	meso_5	meso_5_A2	Nucleocytoviricota	Megaviricetes	Imitervirales	IM_06	g270				NO	YES	NO	NO	1	2	1	1	0	1	0		71.04555844	28.95444156	90.05226164	0	9.94773836	0	31.01407669	535128	28	22606	20.632184037692337	447	364.7	98	306	12
	Schulz_GVMAG_M_3300012920_30	Schulz	included	Varidnaviria	Nucleocytoviricota	Megaviricetes	Imitervirales	IM_06	Mesomimiviridae	meso_5	meso_5_A2	Nucleocytoviricota	Megaviricetes	Imitervirales	IM_06	g271				NO	YES	NO	NO	1	2	1	1	2	1	1		100	0	100	0	0	0	21.5045785	559133	40	17029	19.239425162734435	629	275.4	105	259	18
	Schulz_GVMAG_M_3300024329_18	Schulz	included	Varidnaviria	Nucleocytoviricota	Megaviricetes	Imitervirales	IM_06	Mesomimiviridae	meso_5	meso_5_A2	Nucleocytoviricota	Megaviricetes	Imitervirales	IM_06	g271				NO	NO	NO	NO	1	1	1	1	2	2	1		85.35786931	14.64213069	100	0	0	0	2.687065213	502258	47	12539	19.732292339184234	488	291.2	103	194	36
	Moniruzzaman_MM07_ERX555933_5_dc	Moniruzzaman et al., 2020	included	Varidnaviria	Nucleocytoviricota	Megaviricetes	Imitervirales	IM_07	Mesomimiviridae	meso_5	meso_5_B2	Nucleocytoviricota	Megaviricetes	Imitervirales	IM_07	g292	90.0585	3.50877	86.5497	NO	YES	NO	NO	1	2	1	1	1	1	1		100	0	89.54018202	10.45981798	0	0	21.13507211	732394	21	58440	28.236032210975807	727	293.1	147	403	7
	Moniruzzaman_MM07_ERX555967_32_dc	Moniruzzaman et al., 2020	included	Varidnaviria	Nucleocytoviricota	Megaviricetes	Imitervirales	IM_07	Mesomimiviridae	meso_5	meso_5_B2	Nucleocytoviricota	Megaviricetes	Imitervirales	IM_07	g292	42.6901	23.3918	19.2982	NO	YES	NO	NO	3	3	1	1	1	1	1		100	0	100	0	0	0	43.28290308	413621	24	18139	21.912002806037542	411	299.5	54	206	0
	Moniruzzaman_MM07_SRX802143_100_dc	Moniruzzaman et al., 2020	included	Varidnaviria	Nucleocytoviricota	Megaviricetes	Imitervirales	IM_07	Mesomimiviridae	meso_5	meso_5_B2	Nucleocytoviricota	Megaviricetes	Imitervirales	IM_07	g291	74.8538	5.26316	69.5906	NO	YES	NO	NO	1	2	1	1	1	1	1		0	0	0	0	0	0	0	604677	14	66416	21.702049101963823	519	351.7	106	314	8
	Schulz_GVMAG_M_3300009706_33	Schulz	included	Varidnaviria	Nucleocytoviricota	Megaviricetes	Imitervirales	IM_07	Mesomimiviridae	meso_5	meso_5_B2	Nucleocytoviricota	Megaviricetes	Imitervirales	IM_07	g294	39.7661	0	39.7661	NO	NO	NO	NO	2	2	2	1	2	1	1		0	0	0	0	0	0	0	429278	41	11955	19.862868154218656	453	280.8	82	173	0
	Schulz_GVMAG_M_3300020187_27	Schulz	included	Varidnaviria	Nucleocytoviricota	Megaviricetes	Imitervirales	IM_07	Mesomimiviridae	meso_5	meso_5_B2	Nucleocytoviricota	Megaviricetes	Imitervirales	IM_07	g291	90.6433	20.4678	70.1754	NO	YES	NO	NO	1	2	1	1	1	1	1		35.14919814	64.85080186	85.26132907	7.080939486	7.657731448	0	19.03975244	996014	38	34064	22.564580037968753	968	312.9	185	493	12
	Schulz_GVMAG_M_3300021365_13	Schulz	included	Varidnaviria	Nucleocytoviricota	Megaviricetes	Imitervirales	IM_07	Mesomimiviridae	meso_5	meso_5_B2	Nucleocytoviricota	Megaviricetes	Imitervirales	IM_07	g291	85.3801	6.43275	78.9474	NO	YES	NO	NO	1	2	1	1	1	1	1		0	100	81.55353895	18.44646105	0	0	5.002310278	826207	40	28589	25.211085849633267	858	284.8	210	467	0		1
	Schulz_GVMAG_M_3300025138_11	Schulz	included	Varidnaviria	Nucleocytoviricota	Megaviricetes	Imitervirales	IM_07	Mesomimiviridae	meso_5	meso_5_B2	Nucleocytoviricota	Megaviricetes	Imitervirales	IM_07	g291	62.5731	1.75439	60.8187	NO	NO	NO	NO	1	0	1	1	0	1	1		0	0	0	0	0	0	0	416154	10	63005	23.74366491851962	425	307.5	93	279	0
	Schulz_GVMAG_M_3300026093_6	Schulz	included	Varidnaviria	Nucleocytoviricota	Megaviricetes	Imitervirales	IM_07	Mesomimiviridae	meso_5	meso_5_B2	Nucleocytoviricota	Megaviricetes	Imitervirales	IM_07	g292	37.4269	0	37.4269	NO	NO	NO	NO	1	1	1	1	1	1	1		100	0	92.19369868	7.806301316	0	0	10.51578632	233430	10	60541	26.470378988878274	251	289.5	48	163	1
	Schulz_GVMAG_M_3300027687_8	Schulz	included	Varidnaviria	Nucleocytoviricota	Megaviricetes	Imitervirales	IM_07	Mesomimiviridae	meso_5	meso_5_B2	Nucleocytoviricota	Megaviricetes	Imitervirales	IM_07	g291	47.3684	1.16959	46.1988	NO	YES	NO	NO	1	2	2	0	1	1	1		1.57469383	98.42530617	92.00478058	7.995219422	0	0	55.11183153	305996	25	16570	27.390554451531663	285	328.3	50	185	3
	Schulz_GVMAG_S_3300009703_83	Schulz	included	Varidnaviria	Nucleocytoviricota	Megaviricetes	Imitervirales	IM_07	Mesomimiviridae	meso_5	meso_5_B2	Nucleocytoviricota	Megaviricetes	Imitervirales	IM_07	g293	49.7076	3.50877	46.1988	NO	YES	NO	NO	2	3	1	1	1	2	0		0	0	0	0	0	0	0	709731	43	22650	25.6904955431761	668	277.9	139	223	15
	Mimiviridae_ChoanoV1	Reference	included	Varidnaviria	Nucleocytoviricota	Megaviricetes	Imitervirales	IM_08	Mesomimiviridae	meso_5	meso_5_B1	Nucleocytoviricota	Megaviricetes	Imitervirales	IM_08	g287	88.2883	3.6036	84.6847	NO	YES	NO	NO	1	2	1	1	1	1	1		100	0	100	0	0	0	2.235432676	875401	11	110012	22.465739311635495	872	304.6	208	532	27
	Moniruzzaman_MM08_ERX552287_8_dc	Moniruzzaman et al., 2020	included	Varidnaviria	Nucleocytoviricota	Megaviricetes	Imitervirales	IM_08	Mesomimiviridae	meso_5	meso_5_B1	Nucleocytoviricota	Megaviricetes	Imitervirales	IM_08	g288	65.7658	0.900901	64.8649	NO	YES	NO	NO	3	4	1	1	1	1	1		100	0	100	0	0	0	1.384688091	402040	17	27929	26.19906288162936	432	266.4	100	212	23
	Moniruzzaman_MM08_ERX555915_1_dc	Moniruzzaman et al., 2020	included	Varidnaviria	Nucleocytoviricota	Megaviricetes	Imitervirales	IM_08	Mesomimiviridae	meso_5	meso_5_B1	Nucleocytoviricota	Megaviricetes	Imitervirales	IM_08	g287	63.0631	0	63.0631	NO	YES	NO	NO	1	2	1	0	0	1	1		100	0	100	0	0	0	58.40916903	532401	27	19848	23.034121261450522	497	311.1	104	313	0
	Moniruzzaman_MM08_SRX802077_138_dc	Moniruzzaman et al., 2020	included	Varidnaviria	Nucleocytoviricota	Megaviricetes	Imitervirales	IM_08	Mesomimiviridae	meso_5	meso_5_B1	Nucleocytoviricota	Megaviricetes	Imitervirales	IM_08	g288	82.8829	1.8018	81.0811	NO	YES	NO	NO	2	2	1	1	1	1	1		0	100	100	0	0	0	4.717561372	566695	26	25062	25.388623840018305	555	313.9	119	413	3
	Moniruzzaman_MM08_SRX802202_7_dc	Moniruzzaman et al., 2020	included	Varidnaviria	Nucleocytoviricota	Megaviricetes	Imitervirales	IM_08	Mesomimiviridae	meso_5	meso_5_B1	Nucleocytoviricota	Megaviricetes	Imitervirales	IM_08	g287	88.2883	3.6036	84.6847	NO	YES	NO	NO	1	2	1	1	1	1	2		14.60923959	85.39076041	94.25658468	5.743415322	0	0	22.93159172	878417	13	77785	24.181478036978994	834	308.3	184	535	2
	Schulz_GVMAG_M_3300020165_16	Schulz	included	Varidnaviria	Nucleocytoviricota	Megaviricetes	Imitervirales	IM_08	Mesomimiviridae	meso_5	meso_5_B1	Nucleocytoviricota	Megaviricetes	Imitervirales	IM_08	g288	91.8919	3.6036	88.2883	NO	YES	NO	NO	1	2	1	1	1	1	1		0	100	65.24011229	34.75988771	0	0	12.41958223	571702	17	44546	27.696498382650176	591	296.4	121	395	0
	Schulz_GVMAG_M_3300020185_3	Schulz	included	Varidnaviria	Nucleocytoviricota	Megaviricetes	Imitervirales	IM_08	Mesomimiviridae	meso_5	meso_5_B1	Nucleocytoviricota	Megaviricetes	Imitervirales	IM_08	g288	95.4955	2.7027	92.7928	NO	YES	NO	NO	1	2	1	1	1	1	1		3.997801232	96.00219877	79.98814467	20.01185533	0	0	45.68911958	596748	19	54916	22.334171974802853	640	287.6	139	438	0
	Schulz_GVMAG_M_3300021958_1	Schulz	included	Varidnaviria	Nucleocytoviricota	Megaviricetes	Imitervirales	IM_08	Mesomimiviridae	meso_5	meso_5_B1	Nucleocytoviricota	Megaviricetes	Imitervirales	IM_08	g288	37.8378	0.900901	36.9369	NO	NO	NO	NO	1	2	1	0	1	1	2		87.50065186	12.49934814	92.32491275	0	7.675087255	0	10.77536263	252878	28	8993	29.42316585717889	271	287.7	56	129	3
	Schulz_GVMAG_M_3300024252_35	Schulz	included	Varidnaviria	Nucleocytoviricota	Megaviricetes	Imitervirales	IM_08	Mesomimiviridae	meso_5	meso_5_B1	Nucleocytoviricota	Megaviricetes	Imitervirales	IM_08	g289	76.5766	1.8018	74.7748	NO	YES	NO	NO	1	2	1	1	1	1	1		0	100	100	0	0	0	6.670413928	460781	28	17724	29.8931886078574	487	288	106	246	7
	Schulz_GVMAG_M_3300025860_25	Schulz	included	Varidnaviria	Nucleocytoviricota	Megaviricetes	Imitervirales	IM_08	Mesomimiviridae	meso_5	meso_5_B1	Nucleocytoviricota	Megaviricetes	Imitervirales	IM_08	g287	64.8649	0	64.8649	NO	NO	NO	NO	1	1	1	0	0	1	2		0	100	41.16056426	58.83943574	0	0	18.34208319	545914	11	59207	25.123236574158952	483	338	112	285	9
	Moniruzzaman_MM11_ERX552257_96_dc	Moniruzzaman et al., 2020	included	Varidnaviria	Nucleocytoviricota	Megaviricetes	Imitervirales	IM_08	Mesomimiviridae	meso_5	meso_5_B1	Nucleocytoviricota	Megaviricetes	Imitervirales	IM_09	g282	56.7568	9.00901	47.7477	NO	NO	NO	NO	1	0	1	2	1	0	1		100	0	73.78837409	26.21162591	0	0	46.07174114	835707	52	15861	25.761132425812626	867	288.9	258	378	5
	Moniruzzaman_MM06_ERX555933_51_dc	Moniruzzaman et al., 2020	included	Varidnaviria	Nucleocytoviricota	Megaviricetes	Imitervirales	IM_08_fixed	Mesomimiviridae	meso_3	NA	Nucleocytoviricota	Megaviricetes	Imitervirales	IM_08	g285				NO	YES	NO	NO	2	2	1	1	1	1	1		100	0	97.57367646	2.426323536	0	0	40.33339189	602638	38	16305	22.67810491922851	484	356.2	73	247	9
	Moniruzzaman_MM06_SRX802073_13_dc	Moniruzzaman et al., 2020	included	Varidnaviria	Nucleocytoviricota	Megaviricetes	Imitervirales	IM_08_fixed	Mesomimiviridae	meso_3	NA	Nucleocytoviricota	Megaviricetes	Imitervirales	IM_08	g283				NO	NO	NO	NO	0	1	1	0	0	1	0		0	100	37.49224608	62.50775392	0	0	1.843709601	277701	19	14328	23.676996636716357	259	314.8	32	112	1
	Schulz_GVMAG_M_3300000115_19	Schulz	included	Varidnaviria	Nucleocytoviricota	Megaviricetes	Imitervirales	IM_08_fixed	Mesomimiviridae	meso_3	NA	Nucleocytoviricota	Megaviricetes	Imitervirales	IM_08	g283				NO	YES	NO	NO	1	2	1	0	1	1	0		22.80408394	77.19591606	100	0	0	0	9.40179522	236263	9	54540	23.28850853546183	215	322.5	29	92	2
	Schulz_GVMAG_M_3300025822_14	Schulz	included	Varidnaviria	Nucleocytoviricota	Megaviricetes	Imitervirales	IM_08_fixed	Mesomimiviridae	meso_3	NA	Nucleocytoviricota	Megaviricetes	Imitervirales	IM_08	g284				NO	YES	NO	NO	0	2	1	1	1	1	0		0	100	88.80706791	11.19293209	0	0	21.19201161	304477	10	46983	23.061431155011373	252	348	28	177	3
	Moniruzzaman_MM05_ERX552270_107_dc	Moniruzzaman et al., 2020	included	Varidnaviria	Nucleocytoviricota	Megaviricetes	Imitervirales	IM_09	Mesomimiviridae	meso_5	meso_5_D1	Nucleocytoviricota	Megaviricetes	Imitervirales	IM_09	g277	78.0303	4.54545	73.4848	NO	YES	NO	NO	2	2	1	1	1	2	2		87.75399102	12.24600898	100	0	0	0	12.49376115	348622	10	44619	24.730721911591893	379	264.9	65	293	3
	Moniruzzaman_MM05_ERX552270_36_dc	Moniruzzaman et al., 2020	included	Varidnaviria	Nucleocytoviricota	Megaviricetes	Imitervirales	IM_09	Mesomimiviridae	meso_5	meso_5_D2	Nucleocytoviricota	Megaviricetes	Imitervirales	IM_09	g275	48.4848	0	48.4848	NO	NO	NO	NO	1	2	1	1	2	1	1		6.625010949	93.37498905	81.08118841	18.91881159	0	0	38.77915312	179269	8	26080	23.833386913176568	200	237.7	39	119	2
	Moniruzzaman_MM05_ERX552270_38_dc	Moniruzzaman et al., 2020	included	Varidnaviria	Nucleocytoviricota	Megaviricetes	Imitervirales	IM_09	Mesomimiviridae	meso_5	meso_5_D2	Nucleocytoviricota	Megaviricetes	Imitervirales	IM_09	g273	71.9697	0	71.9697	NO	YES	NO	NO	0	2	1	1	0	1	0		100	0	100	0	0	0	14.69047495	287295	12	26834	29.22094604825938	288	305.5	54	184	2
	Moniruzzaman_MM05_ERX555907_104_dc	Moniruzzaman et al., 2020	included	Varidnaviria	Nucleocytoviricota	Megaviricetes	Imitervirales	IM_09	Mesomimiviridae	meso_5	meso_5_D1	Nucleocytoviricota	Megaviricetes	Imitervirales	IM_09	g276	47.7273	23.4848	24.2424	NO	YES	NO	NO	1	4	2	1	0	1	1		100	0	100	0	0	0	38.02477396	237279	12	20636	27.889333208617114	212	332.4	40	134	0
	Moniruzzaman_MM05_ERX555931_51_dc	Moniruzzaman et al., 2020	included	Varidnaviria	Nucleocytoviricota	Megaviricetes	Imitervirales	IM_09	Mesomimiviridae	meso_5	meso_5_D2	Nucleocytoviricota	Megaviricetes	Imitervirales	IM_09	g274	54.5455	1.51515	53.0303	NO	YES	NO	NO	0	2	1	0	0	1	1		100	0	100	0	0	0	43.84861329	244712	14	18537	29.35546399678183	266	257.7	53	182	14
	Moniruzzaman_MM05_ERX555935_132_dc	Moniruzzaman et al., 2020	included	Varidnaviria	Nucleocytoviricota	Megaviricetes	Imitervirales	IM_09	Mesomimiviridae	meso_5	meso_5_D1	Nucleocytoviricota	Megaviricetes	Imitervirales	IM_09	g276	71.2121	1.51515	69.697	NO	NO	NO	NO	1	0	1	1	1	0	1		100	0	100	0	0	0	1.170137476	272703	9	39021	28.472329502596782	251	330	41	180	10
	Moniruzzaman_MM05_ERX555954_49_dc	Moniruzzaman et al., 2020	included	Varidnaviria	Nucleocytoviricota	Megaviricetes	Imitervirales	IM_09	Mesomimiviridae	meso_5	meso_5_D2	Nucleocytoviricota	Megaviricetes	Imitervirales	IM_09	g274	28.7879	0.757576	28.0303	NO	NO	NO	NO	0	0	1	0	0	1	1		100	0	100	0	0	0	21.99372675	135566	8	18463	26.871796673511195	143	254.9	21	114	0
	Moniruzzaman_MM05_ERX556094_31_dc	Moniruzzaman et al., 2020	included	Varidnaviria	Nucleocytoviricota	Megaviricetes	Imitervirales	IM_09	Mesomimiviridae	meso_5	meso_5_D2	Nucleocytoviricota	Megaviricetes	Imitervirales	IM_09	g274	62.1212	2.27273	59.8485	NO	NO	NO	NO	2	0	1	1	0	1	1		100	0	100	0	0	0	31.24601282	240800	14	17136	28.063805665929575	265	263.4	56	194	2
	Moniruzzaman_MM05_SRX802073_24_dc	Moniruzzaman et al., 2020	included	Varidnaviria	Nucleocytoviricota	Megaviricetes	Imitervirales	IM_09	Mesomimiviridae	meso_5	meso_5_D1	Nucleocytoviricota	Megaviricetes	Imitervirales	IM_09	g277	69.697	6.06061	63.6364	NO	NO	NO	NO	0	1	1	1	1	1	1		0	100	100	0	0	0	4.17324675	316612	15	21115	23.869243172434977	343	278.3	57	239	1
	Moniruzzaman_MM05_SRX802074_61_dc	Moniruzzaman et al., 2020	included	Varidnaviria	Nucleocytoviricota	Megaviricetes	Imitervirales	IM_09	Mesomimiviridae	meso_5	meso_5_D1	Nucleocytoviricota	Megaviricetes	Imitervirales	IM_09	g276	75	0.757576	74.2424	NO	YES	NO	NO	1	2	1	1	1	1	0		79.36072362	20.63927638	100	0	0	0	12.70382107	251814	13	23662	28.38178338396016	256	309.8	53	178	0
	Moniruzzaman_MM05_SRX802143_55_dc	Moniruzzaman et al., 2020	included	Varidnaviria	Nucleocytoviricota	Megaviricetes	Imitervirales	IM_09	Mesomimiviridae	meso_5	meso_5_D2	Nucleocytoviricota	Megaviricetes	Imitervirales	IM_09	g274	81.0606	0.757576	80.303	NO	NO	NO	NO	1	2	1	1	1	2	1		100	0	100	0	0	0	3.180912312	270960	12	27869	24.77110659847539	306	272.1	52	207	7
	Moniruzzaman_MM05_SRX802963_50_dc	Moniruzzaman et al., 2020	included	Varidnaviria	Nucleocytoviricota	Megaviricetes	Imitervirales	IM_09	Mesomimiviridae	meso_5	meso_5_D1	Nucleocytoviricota	Megaviricetes	Imitervirales	IM_09	g277	43.1818	0	43.1818	NO	NO	NO	NO	0	1	1	0	1	1	1		0	100	84.48749642	15.51250358	0	0	171.1831175	172392	13	13494	25.8245256404236	180	292.8	31	137	1
	Schulz_GVMAG_M_3300009785_4	Schulz	included	Varidnaviria	Nucleocytoviricota	Megaviricetes	Imitervirales	IM_09	Mesomimiviridae	meso_5	meso_5_D2	Nucleocytoviricota	Megaviricetes	Imitervirales	IM_09	g274	58.3333	0.757576	57.5758	NO	NO	NO	NO	1	2	1	0	1	1	1		3.115084589	96.88491541	89.80642486	10.19357514	0	0	53.78266195	209839	17	13348	33.04715513699088	227	288.4	49	167	7
	Schulz_GVMAG_M_3300010368_17	Schulz	included	Varidnaviria	Nucleocytoviricota	Megaviricetes	Imitervirales	IM_09	Mesomimiviridae	meso_5	meso_5_D2	Nucleocytoviricota	Megaviricetes	Imitervirales	IM_09	g273	87.1212	0	87.1212	NO	YES	NO	NO	1	2	1	1	1	1	1		0	0	0	0	0	0	0	326275	13	32424	28.786784321572316	335	305.6	60	242	0
	Schulz_GVMAG_M_3300017824_10	Schulz	included	Varidnaviria	Nucleocytoviricota	Megaviricetes	Imitervirales	IM_09	Mesomimiviridae	meso_5	meso_5_D1	Nucleocytoviricota	Megaviricetes	Imitervirales	IM_09	g276	75	1.51515	73.4848	NO	YES	NO	NO	1	2	1	1	2	1	1		0	0	0	0	0	0	0	299661	29	11892	29.32259775019221	352	267.6	58	264	16
	Schulz_GVMAG_M_3300020187_37	Schulz	included	Varidnaviria	Nucleocytoviricota	Megaviricetes	Imitervirales	IM_09	Mesomimiviridae	meso_5	meso_5_D1	Nucleocytoviricota	Megaviricetes	Imitervirales	IM_09	g277	85.6061	10.6061	75	NO	YES	NO	NO	0	2	1	1	1	1	1		100	0	100	0	0	0	6.503299423	386632	8	99006	23.700435225266578	458	262.1	67	326	12
	Schulz_GVMAG_M_3300020595_32	Schulz	included	Varidnaviria	Nucleocytoviricota	Megaviricetes	Imitervirales	IM_09	Mesomimiviridae	meso_5	meso_5_D2	Nucleocytoviricota	Megaviricetes	Imitervirales	IM_09	g273	91.6667	2.27273	89.3939	NO	YES	NO	NO	1	2	1	1	1	1	1		100	0	100	0	0	0	4.958757463	414378	8	113950	29.187578147656385	404	320.5	74	268	18
	Schulz_GVMAG_M_3300021185_27	Schulz	included	Varidnaviria	Nucleocytoviricota	Megaviricetes	Imitervirales	IM_09	Mesomimiviridae	meso_5	meso_5_D2	Nucleocytoviricota	Megaviricetes	Imitervirales	IM_09	g274	87.8788	3.0303	84.8485	NO	YES	NO	NO	1	3	1	1	1	1	1		0	0	0	0	0	0	0	313930	15	26777	30.34712176725451	375	257.5	64	296	8
	Schulz_GVMAG_M_3300022920_3	Schulz	included	Varidnaviria	Nucleocytoviricota	Megaviricetes	Imitervirales	IM_09	Mesomimiviridae	meso_5	meso_5_D2	Nucleocytoviricota	Megaviricetes	Imitervirales	IM_09	g274	75.7576	1.51515	74.2424	NO	NO	NO	NO	1	1	1	1	1	1	1		11.34500452	88.65499548	100	0	0	0	5.244743092	258945	17	16670	30.058313727358815	277	295.1	49	221	0
	Schulz_GVMAG_M_3300023109_37	Schulz	included	Varidnaviria	Nucleocytoviricota	Megaviricetes	Imitervirales	IM_09	Mesomimiviridae	meso_5	meso_5_D2	Nucleocytoviricota	Megaviricetes	Imitervirales	IM_09	g274	93.9394	1.51515	92.4242	NO	YES	NO	NO	1	2	1	1	1	1	1		100	0	100	0	0	0	2.145143894	350466	12	36640	29.644532264742974	391	279.5	64	307	7
	Schulz_GVMAG_M_3300023109_49	Schulz	included	Varidnaviria	Nucleocytoviricota	Megaviricetes	Imitervirales	IM_09	Mesomimiviridae	meso_5	meso_5_D1	Nucleocytoviricota	Megaviricetes	Imitervirales	IM_09	g276	87.8788	0.757576	87.1212	NO	YES	NO	NO	1	2	1	1	1	1	1		100	0	100	0	0	0	11.08508152	359420	19	25241	26.863478641417476	345	331.5	56	257	5
	Schulz_GVMAG_M_3300023110_24	Schulz	included	Varidnaviria	Nucleocytoviricota	Megaviricetes	Imitervirales	IM_09	Mesomimiviridae	meso_5	meso_5_D2	Nucleocytoviricota	Megaviricetes	Imitervirales	IM_09	g275	85.6061	0.757576	84.8485	NO	YES	NO	NO	1	2	1	1	1	1	1		100	0	100	0	0	0	2.712185723	321770	4	86443	24.769745823322747	364	265.9	56	246	9
	Schulz_GVMAG_M_3300023110_7	Schulz	included	Varidnaviria	Nucleocytoviricota	Megaviricetes	Imitervirales	IM_09	Mesomimiviridae	meso_5	meso_5_D2	Nucleocytoviricota	Megaviricetes	Imitervirales	IM_09	g274	72.7273	0.757576	71.9697	NO	NO	NO	NO	1	1	1	1	1	1	1		0	0	0	0	0	0	0	300946	21	18041	28.55930769904892	287	331.4	49	163	13
	Schulz_GVMAG_M_3300023210_4	Schulz	included	Varidnaviria	Nucleocytoviricota	Megaviricetes	Imitervirales	IM_09	Mesomimiviridae	meso_5	meso_5_D2	Nucleocytoviricota	Megaviricetes	Imitervirales	IM_09	g275	68.9394	0.757576	68.1818	NO	YES	NO	NO	0	2	1	0	1	1	1		100	0	100	0	0	0	3.423199312	331407	21	23773	26.61430222000861	360	288.3	68	224	0
	Schulz_GVMAG_M_3300027779_53	Schulz	included	Varidnaviria	Nucleocytoviricota	Megaviricetes	Imitervirales	IM_09	Mesomimiviridae	meso_5	meso_5_D2	Nucleocytoviricota	Megaviricetes	Imitervirales	IM_09	g274	65.9091	1.51515	64.3939	NO	NO	NO	NO	1	0	1	1	1	1	0		0	100	81.79184649	18.20815351	0	0	54.48319902	255253	5	47632	34.694252996285115	280	281	58	216	10
	Schulz_GVMAG_S_1016728_84	Schulz	included	Varidnaviria	Nucleocytoviricota	Megaviricetes	Imitervirales	IM_09	Mesomimiviridae	meso_5	meso_5_D2	Nucleocytoviricota	Megaviricetes	Imitervirales	IM_09	g274	71.9697	14.3939	57.5758	NO	YES	NO	NO	1	2	1	2	1	1	1		100	0	100	0	0	0	3.13796932	397473	23	39998	25.517129539963236	422	288.2	66	274	7
	Schulz_GVMAG_S_3300010316_20	Schulz	included	Varidnaviria	Nucleocytoviricota	Megaviricetes	Imitervirales	IM_09	Mesomimiviridae	meso_5	meso_5_D2	Nucleocytoviricota	Megaviricetes	Imitervirales	IM_09	g274	67.4242	5.30303	62.1212	NO	NO	NO	NO	1	2	2	0	3	2	1		0	0	0	0	0	0	0	334532	30	11499	27.279195223419915	429	237.1	52	254	11
	Schulz_GVMAG_S_ERX555907_90	Schulz	included	Varidnaviria	Nucleocytoviricota	Megaviricetes	Imitervirales	IM_09	Mesomimiviridae	meso_5	meso_5_D1	Nucleocytoviricota	Megaviricetes	Imitervirales	IM_09	g276	90.9091	3.78788	87.1212	NO	NO	NO	NO	2	1	1	1	1	1	1		100	0	100	0	0	0	72.79904947	417396	13	49199	29.23599105986015	400	328.2	74	292	16
	Schulz_GVMAG_S_ERX555907_94	Schulz	included	Varidnaviria	Nucleocytoviricota	Megaviricetes	Imitervirales	IM_09	Mesomimiviridae	meso_5	meso_5_D1	Nucleocytoviricota	Megaviricetes	Imitervirales	IM_09	g276	93.9394	1.51515	92.4242	NO	YES	NO	NO	1	2	1	1	1	1	0		100	0	100	0	0	0	53.5376435	413750	12	79276	33.25693301009139	428	302.5	79	283	14
	Schulz_GVMAG_S_ERX555947_70	Schulz	included	Varidnaviria	Nucleocytoviricota	Megaviricetes	Imitervirales	IM_09	Mesomimiviridae	meso_5	meso_5_D2	Nucleocytoviricota	Megaviricetes	Imitervirales	IM_09	g275	59.0909	0	59.0909	NO	YES	NO	NO	1	2	1	1	1	1	1		100	0	100	0	0	0	38.67878872	260352	21	15317	33.79868318975537	312	259.5	54	170	7
	Schulz_GVMAG_S_ERX555954_49	Schulz	included	Varidnaviria	Nucleocytoviricota	Megaviricetes	Imitervirales	IM_09	Mesomimiviridae	meso_5	meso_5_D2	Nucleocytoviricota	Megaviricetes	Imitervirales	IM_09	g274	63.6364	18.1818	45.4545	NO	NO	NO	NO	1	1	1	2	1	1	1		100	0	100	0	0	0	39.85029365	302740	24	14331	27.447326809877776	315	301.7	55	215	6
	Schulz_GVMAG_S_ERX555967_130	Schulz	included	Varidnaviria	Nucleocytoviricota	Megaviricetes	Imitervirales	IM_09	Mesomimiviridae	meso_5	meso_5_D2	Nucleocytoviricota	Megaviricetes	Imitervirales	IM_09	g274	81.8182	0.757576	81.0606	NO	YES	NO	NO	1	2	1	1	1	1	1		100	0	100	0	0	0	47.835124	335816	3	285820	36.641991564603934	360	290.2	64	191	5
	Schulz_GVMAG_S_ERX555967_140	Schulz	included	Varidnaviria	Nucleocytoviricota	Megaviricetes	Imitervirales	IM_09	Mesomimiviridae	meso_5	meso_5_D2	Nucleocytoviricota	Megaviricetes	Imitervirales	IM_09	g273	73.4848	0	73.4848	NO	NO	NO	NO	0	2	1	1	1	1	1		100	0	100	0	0	0	64.68961292	235013	17	15552	37.42388323132496	267	277.3	45	202	0
	Schulz_GVMAG_S_ERX556063_42	Schulz	included	Varidnaviria	Nucleocytoviricota	Megaviricetes	Imitervirales	IM_09	Mesomimiviridae	meso_5	meso_5_D1	Nucleocytoviricota	Megaviricetes	Imitervirales	IM_09	g276	88.6364	3.0303	85.6061	NO	YES	NO	NO	2	2	1	1	1	0	1		100	0	100	0	0	0	54.44155428	362148	10	47240	30.379767557744792	366	311.7	61	306	17
	Schulz_GVMAG_S_ERX556126_94	Schulz	included	Varidnaviria	Nucleocytoviricota	Megaviricetes	Imitervirales	IM_09	Mesomimiviridae	meso_5	meso_5_D2	Nucleocytoviricota	Megaviricetes	Imitervirales	IM_09	g274	95.4545	3.78788	91.6667	NO	YES	NO	NO	1	2	1	1	1	1	1		100	0	93.40079995	6.599200054	0	0	82.38294375	372321	4	195715	30.258533783856876	405	283.8	73	324	9
	Schulz_GVMAG_S_ERX556126_98	Schulz	included	Varidnaviria	Nucleocytoviricota	Megaviricetes	Imitervirales	IM_09	Mesomimiviridae	meso_5	meso_5_D2	Nucleocytoviricota	Megaviricetes	Imitervirales	IM_09	g275	84.0909	0	84.0909	NO	YES	NO	NO	1	2	1	1	2	1	1		100	0	97.09523326	2.904766744	0	0	102.8883136	326038	12	33773	25.66851109173225	394	253.7	47	259	5
	Moniruzzaman_MM09_ERX552255_7_dc	Moniruzzaman et al., 2020	included	Varidnaviria	Nucleocytoviricota	Megaviricetes	Imitervirales	IM_09_fixed	Mesomimiviridae	meso_5	meso_5_A1	Nucleocytoviricota	Megaviricetes	Imitervirales	IM_09	g279	76.1538	1.53846	74.6154	NO	YES	NO	NO	1	2	1	1	1	1	1		100	0	100	0	0	0	63.96498774	417111	21	20333	30.799229706774128	413	314.9	59	346	5
	Moniruzzaman_MM09_ERX552270_10_dc	Moniruzzaman et al., 2020	included	Varidnaviria	Nucleocytoviricota	Megaviricetes	Imitervirales	IM_09_fixed	Mesomimiviridae	meso_5	meso_5_A1	Nucleocytoviricota	Megaviricetes	Imitervirales	IM_09	g279	60.7692	0	60.7692	NO	NO	NO	NO	2	0	1	0	1	1	1		100	0	100	0	0	0	5.124873608	388673	18	24539	29.230790934443903	402	286	69	229	9
	Moniruzzaman_MM09_ERX552270_42_dc	Moniruzzaman et al., 2020	included	Varidnaviria	Nucleocytoviricota	Megaviricetes	Imitervirales	IM_09_fixed	Mesomimiviridae	meso_5	meso_5_A1	Nucleocytoviricota	Megaviricetes	Imitervirales	IM_09	g279	86.9231	2.30769	84.6154	YES	YES	NO	NO	2	2	1	1	1	1	1		100	0	100	0	0	0	7.163443154	731331	23	35999	27.534340124547356	734	305	126	386	21
	Moniruzzaman_MM09_ERX552270_56_dc	Moniruzzaman et al., 2020	included	Varidnaviria	Nucleocytoviricota	Megaviricetes	Imitervirales	IM_09_fixed	Mesomimiviridae	meso_5	meso_5_A1	Nucleocytoviricota	Megaviricetes	Imitervirales	IM_09	g279	86.9231	0.769231	86.1538	NO	YES	NO	NO	1	2	1	1	1	1	1		100	0	100	0	0	0	4.082775114	525182	17	39607	33.19944834574631	543	293.3	109	319	10
	Moniruzzaman_MM09_ERX552270_76_dc	Moniruzzaman et al., 2020	included	Varidnaviria	Nucleocytoviricota	Megaviricetes	Imitervirales	IM_09_fixed	Mesomimiviridae	meso_5	meso_5_A1	Nucleocytoviricota	Megaviricetes	Imitervirales	IM_09	g279	63.8462	0.769231	63.0769	YES	YES	NO	NO	3	3	1	0	0	1	1		100	0	100	0	0	0	10.13461351	492224	25	21319	29.55717167192484	429	324.9	50	204	4
	Moniruzzaman_MM09_ERX552302_1_dc	Moniruzzaman et al., 2020	included	Varidnaviria	Nucleocytoviricota	Megaviricetes	Imitervirales	IM_09_fixed	Mesomimiviridae	meso_5	meso_5_A1	Nucleocytoviricota	Megaviricetes	Imitervirales	IM_09	g278	46.1538	0.769231	45.3846	NO	NO	NO	NO	0	1	1	1	1	0	1		75.26572417	24.73427583	95.27699519	0.94663852	3.776366289	0	126.1081668	173214	10	20380	34.575987649723835	178	273.5	22	135	2
	Moniruzzaman_MM10_SRX802076_48_dc	Moniruzzaman et al., 2020	included	Varidnaviria	Nucleocytoviricota	Megaviricetes	Imitervirales	IM_09_fixed	Mesomimiviridae	meso_5	meso_5_A1	Nucleocytoviricota	Megaviricetes	Imitervirales	IM_09	g281	33.0769	0.769231	32.3077	NO	NO	NO	NO	1	1	1	1	3	1	1		0	0	0	0	0	0	0	893420	30	35172	33.051983701919205	764	320.2	118	211	31
	Schulz_GVMAG_M_3300017763_4	Schulz	included	Varidnaviria	Nucleocytoviricota	Megaviricetes	Imitervirales	IM_09_fixed	Mesomimiviridae	meso_5	meso_5_A1	Nucleocytoviricota	Megaviricetes	Imitervirales	IM_09	g278	51.5385	0.769231	50.7692	NO	YES	NO	NO	2	3	1	0	0	1	2		100	0	100	0	0	0	5.120835706	315655	34	10422	30.768284426692404	346	267.7	27	216	8
	Schulz_GVMAG_S_405408_21	Schulz	included	Varidnaviria	Nucleocytoviricota	Megaviricetes	Imitervirales	IM_09_fixed	Mesomimiviridae	meso_5	meso_5_A1	Nucleocytoviricota	Megaviricetes	Imitervirales	IM_09	g278	53.8462	0	53.8462	YES	YES	NO	NO	3	3	1	1	1	1	1		0	100	100	0	0	0	2.149923699	288987	23	12820	30.301132240016564	297	287.7	31	201	2
	Moniruzzaman_MM12_ERX552261_23_dc	Moniruzzaman et al., 2020	included	Varidnaviria	Nucleocytoviricota	Megaviricetes	Imitervirales	IM_12	Mesomimiviridae	meso_5	meso_5_C1	Nucleocytoviricota	Megaviricetes	Imitervirales	IM_12	g305	60.2151	1.07527	59.1398	NO	YES	NO	NO	1	2	1	1	1	1	1		25.94922818	74.05077182	82.10595176	17.89404824	0	0	44.60564855	329465	17	23210	27.47362008375238	350	279.6	52	237	4	1
	Moniruzzaman_MM12_ERX552270_116_dc	Moniruzzaman et al., 2020	included	Varidnaviria	Nucleocytoviricota	Megaviricetes	Imitervirales	IM_12	Mesomimiviridae	meso_5	meso_5_C1	Nucleocytoviricota	Megaviricetes	Imitervirales	IM_12	g304	55.914	4.30108	51.6129	NO	YES	NO	NO	1	2	1	1	3	1	0		100	0	100	0	0	0	7.050559863	363035	9	53138	29.36654087452108	356	303	75	233	6
	Moniruzzaman_MM12_ERX552270_61_dc	Moniruzzaman et al., 2020	included	Varidnaviria	Nucleocytoviricota	Megaviricetes	Imitervirales	IM_12	Mesomimiviridae	meso_5	meso_5_C2	Nucleocytoviricota	Megaviricetes	Imitervirales	IM_12	g300	67.7419	8.60215	59.1398	NO	NO	NO	NO	2	0	1	2	2	1	0		89.14937526	10.85062474	100	0	0	0	16.76853388	346679	20	17477	17.465167095799043	352	298.4	58	267	4
	Moniruzzaman_MM12_ERX552270_89_dc	Moniruzzaman et al., 2020	included	Varidnaviria	Nucleocytoviricota	Megaviricetes	Imitervirales	IM_12	Mesomimiviridae	meso_5	meso_5_C2	Nucleocytoviricota	Megaviricetes	Imitervirales	IM_12	g301	70.9677	1.07527	69.8925	NO	YES	NO	NO	3	2	1	1	1	1	1		100	0	100	0	0	0	4.496162199	410261	16	30447	22.241228156824906	405	298.3	46	171	2	1
	Moniruzzaman_MM12_ERX555958_4_dc	Moniruzzaman et al., 2020	included	Varidnaviria	Nucleocytoviricota	Megaviricetes	Imitervirales	IM_12	Mesomimiviridae	meso_5	meso_5_C2	Nucleocytoviricota	Megaviricetes	Imitervirales	IM_12	g300	96.7742	5.37634	91.3978	NO	NO	NO	NO	1	1	1	2	2	1	1		36.29016773	63.70983227	92.97242697	7.027573029	0	0	150.5434638	526438	11	66958	21.027345288142175	517	294	81	391	5
	Moniruzzaman_MM12_ERX556059_13_dc	Moniruzzaman et al., 2020	included	Varidnaviria	Nucleocytoviricota	Megaviricetes	Imitervirales	IM_12	Mesomimiviridae	meso_5	meso_5_C2	Nucleocytoviricota	Megaviricetes	Imitervirales	IM_12	g300	77.4194	0	77.4194	NO	NO	NO	NO	0	1	1	1	1	1	1		100	0	100	0	0	0	47.22925729	392873	18	25539	18.34044599465307	363	321.3	58	283	6
	Moniruzzaman_MM12_ERX556091_17_dc	Moniruzzaman et al., 2020	included	Varidnaviria	Nucleocytoviricota	Megaviricetes	Imitervirales	IM_12	Mesomimiviridae	meso_5	meso_5_C2	Nucleocytoviricota	Megaviricetes	Imitervirales	IM_12	g300	91.3978	1.07527	90.3226	NO	YES	NO	NO	1	2	1	1	1	1	1		100	0	100	0	0	0	106.7325094	420497	15	29384	20.755856251593443	391	327.5	68	276	4
	Moniruzzaman_MM12_ERX556133_24_dc	Moniruzzaman et al., 2020	included	Varidnaviria	Nucleocytoviricota	Megaviricetes	Imitervirales	IM_12	Mesomimiviridae	meso_5	meso_5_C2	Nucleocytoviricota	Megaviricetes	Imitervirales	IM_12	g300	86.0215	0	86.0215	NO	NO	NO	NO	1	1	1	1	1	1	1		0	100	100	0	0	0	37.50979025	325579	11	37751	22.998713748603798	331	284.5	58	269	2
	Moniruzzaman_MM12_SRX802189_96_dc	Moniruzzaman et al., 2020	included	Varidnaviria	Nucleocytoviricota	Megaviricetes	Imitervirales	IM_12	Mesomimiviridae	meso_5	meso_5_C2	Nucleocytoviricota	Megaviricetes	Imitervirales	IM_12	g301	83.871	2.15054	81.7204	NO	YES	NO	NO	1	2	1	1	2	1	1		34.20315524	65.79684476	63.07524083	33.92497537	2.999783799	0	20.0555911	404325	11	80439	17.891271942016992	418	291.9	52	295	3
	Schulz_GVMAG_M_3300000117_10	Schulz	included	Varidnaviria	Nucleocytoviricota	Megaviricetes	Imitervirales	IM_12	Mesomimiviridae	meso_5	meso_5_C2	Nucleocytoviricota	Megaviricetes	Imitervirales	IM_12	g300	86.0215	0	86.0215	NO	NO	NO	NO	1	1	1	1	1	1	1		51.19523959	48.80476041	93.85549965	6.144500353	0	0	14.66039973	298498	8	49182	25.585123529159482	333	278	60	272	5
	Schulz_GVMAG_M_3300002154_3	Schulz	included	Varidnaviria	Nucleocytoviricota	Megaviricetes	Imitervirales	IM_12	Mesomimiviridae	meso_5	meso_5_C1	Nucleocytoviricota	Megaviricetes	Imitervirales	IM_12	g304	39.7849	0	39.7849	NO	NO	NO	NO	0	1	1	0	1	1	1		100	0	100	0	0	0	3.935378023	274891	12	26686	32.082205478266225	284	295.8	50	200	8
	Schulz_GVMAG_M_3300006190_14	Schulz	included	Varidnaviria	Nucleocytoviricota	Megaviricetes	Imitervirales	IM_12	Mesomimiviridae	meso_5	meso_5_C2	Nucleocytoviricota	Megaviricetes	Imitervirales	IM_12	g300	86.0215	2.15054	83.871	NO	YES	NO	NO	1	2	1	1	1	1	1		0	100	100	0	0	0	20.20649484	304716	23	15716	24.24447213722381	346	269.1	57	271	6
	Schulz_GVMAG_M_3300007236_6	Schulz	included	Varidnaviria	Nucleocytoviricota	Megaviricetes	Imitervirales	IM_12	Mesomimiviridae	meso_5	meso_5_C2	Nucleocytoviricota	Megaviricetes	Imitervirales	IM_12	g300	70.9677	1.07527	69.8925	NO	YES	NO	NO	1	2	1	1	2	1	1		100	0	100	0	0	0	18.51799046	307642	9	41855	25.06483510155968	350	269.9	65	283	5
	Schulz_GVMAG_M_3300008012_32	Schulz	included	Varidnaviria	Nucleocytoviricota	Megaviricetes	Imitervirales	IM_12	Mesomimiviridae	meso_5	meso_5_C1	Nucleocytoviricota	Megaviricetes	Imitervirales	IM_12	g304	55.914	1.07527	54.8387	NO	YES	NO	NO	2	2	1	1	1	1	1		0	0	0	0	0	0	0	389246	26	15346	31.958197947228673	386	313.8	69	229	2
	Schulz_GVMAG_M_3300009051_3	Schulz	included	Varidnaviria	Nucleocytoviricota	Megaviricetes	Imitervirales	IM_12	Mesomimiviridae	meso_5	meso_5_C2	Nucleocytoviricota	Megaviricetes	Imitervirales	IM_12	g300	90.3226	2.15054	88.172	NO	NO	NO	NO	1	1	1	1	2	1	1		0	0	0	0	0	0	0	462583	36	14229	23.821717566287052	473	297.3	79	294	5
	Schulz_GVMAG_M_3300010354_11	Schulz	included	Varidnaviria	Nucleocytoviricota	Megaviricetes	Imitervirales	IM_12	Mesomimiviridae	meso_5	meso_5_C1	Nucleocytoviricota	Megaviricetes	Imitervirales	IM_12	g309	58.0645	2.15054	55.914	NO	YES	NO	NO	1	2	1	1	1	1	1		0	0	0	0	0	0	0	394769	14	52477	33.97421552242811	420	288.4	73	147	4	1
	Schulz_GVMAG_M_3300010354_31	Schulz	included	Varidnaviria	Nucleocytoviricota	Megaviricetes	Imitervirales	IM_12	Mesomimiviridae	meso_5	meso_5_C2	Nucleocytoviricota	Megaviricetes	Imitervirales	IM_12	g300	81.7204	15.0538	66.6667	NO	YES	NO	NO	1	4	1	1	1	0	1		0	0	0	0	0	0	0	427121	20	30566	26.944198688517567	439	301.5	59	247	4
	Schulz_GVMAG_M_3300010370_19	Schulz	included	Varidnaviria	Nucleocytoviricota	Megaviricetes	Imitervirales	IM_12	Mesomimiviridae	meso_5	meso_5_C2	Nucleocytoviricota	Megaviricetes	Imitervirales	IM_12	g300	93.5484	1.07527	92.4731	NO	NO	NO	NO	1	1	1	1	1	1	1		0	0	0	0	0	0	0	445624	14	44073	25.718927542345284	382	361.8	59	294	4
	Schulz_GVMAG_M_3300017824_14	Schulz	included	Varidnaviria	Nucleocytoviricota	Megaviricetes	Imitervirales	IM_12	Mesomimiviridae	meso_5	meso_5_C2	Nucleocytoviricota	Megaviricetes	Imitervirales	IM_12	g300	78.4946	0	78.4946	NO	NO	NO	NO	1	1	1	1	1	1	1		17.01599368	82.98400632	94.56159046	4.064954164	1.373455374	0	95.3401027	408737	12	45357	21.301260245761778	414	304	69	330	7
	Schulz_GVMAG_M_3300017952_11	Schulz	included	Varidnaviria	Nucleocytoviricota	Megaviricetes	Imitervirales	IM_12	Mesomimiviridae	meso_5	meso_5_C1	Nucleocytoviricota	Megaviricetes	Imitervirales	IM_12	g310	45.1613	0	45.1613	NO	YES	NO	NO	1	2	1	0	1	1	1		0	0	0	0	0	0	0	321001	19	22054	40.85921137485542	278	353.3	44	100	3
	Schulz_GVMAG_M_3300017956_25	Schulz	included	Varidnaviria	Nucleocytoviricota	Megaviricetes	Imitervirales	IM_12	Mesomimiviridae	meso_5	meso_5_C2	Nucleocytoviricota	Megaviricetes	Imitervirales	IM_12	g300	96.7742	41.9355	54.8387	NO	YES	NO	NO	3	2	1	1	1	0	1		100	0	100	0	0	0	7.800934913	606823	31	31137	23.72661127931372	639	297.5	103	460	10
	Schulz_GVMAG_M_3300017967_22	Schulz	included	Varidnaviria	Nucleocytoviricota	Megaviricetes	Imitervirales	IM_12	Mesomimiviridae	meso_5	meso_5_C1	Nucleocytoviricota	Megaviricetes	Imitervirales	IM_12	g307	44.086	0	44.086	NO	NO	NO	NO	2	1	1	1	1	0	1		0	0	0	0	0	0	0	409197	17	30021	22.417334522318303	320	365.7	37	135	0
	Schulz_GVMAG_M_3300018416_26	Schulz	included	Varidnaviria	Nucleocytoviricota	Megaviricetes	Imitervirales	IM_12	Mesomimiviridae	meso_5	meso_5_C1	Nucleocytoviricota	Megaviricetes	Imitervirales	IM_12	g303	64.5161	4.30108	60.2151	NO	YES	NO	NO	1	2	1	1	3	1	1		0	0	0	0	0	0	0	488126	10	71384	30.05589000994467	467	312.5	77	222	8	1
	Schulz_GVMAG_M_3300021379_1	Schulz	included	Varidnaviria	Nucleocytoviricota	Megaviricetes	Imitervirales	IM_12	Mesomimiviridae	meso_5	meso_5_C2	Nucleocytoviricota	Megaviricetes	Imitervirales	IM_12	g301	66.6667	2.15054	64.5161	NO	YES	NO	NO	0	2	1	1	2	0	1		98.9962361	1.003763895	100	0	0	0	36.88585891	421206	19	29205	20.084562262983727	412	316	49	216	2
	Schulz_GVMAG_M_3300021962_46	Schulz	included	Varidnaviria	Nucleocytoviricota	Megaviricetes	Imitervirales	IM_12	Mesomimiviridae	meso_5	meso_5_C2	Nucleocytoviricota	Megaviricetes	Imitervirales	IM_12	g299	78.4946	0	78.4946	NO	YES	NO	NO	1	2	1	1	1	1	1		0	0	0	0	0	0	0	369886	2	254533	30.7804614329537	366	317.9	67	157	14
	Schulz_GVMAG_M_3300021962_56	Schulz	included	Varidnaviria	Nucleocytoviricota	Megaviricetes	Imitervirales	IM_12	Mesomimiviridae	meso_5	meso_5_C2	Nucleocytoviricota	Megaviricetes	Imitervirales	IM_12	g300	97.8495	2.15054	95.6989	NO	YES	NO	NO	1	2	1	1	1	1	1		0	0	0	0	0	0	0	384304	12	41988	22.660177954207256	401	296.4	67	319	10
	Schulz_GVMAG_M_3300021962_60	Schulz	included	Varidnaviria	Nucleocytoviricota	Megaviricetes	Imitervirales	IM_12	Mesomimiviridae	meso_5	meso_5_C2	Nucleocytoviricota	Megaviricetes	Imitervirales	IM_12	g300	95.6989	0	95.6989	NO	YES	NO	NO	1	2	1	1	1	1	1		0	0	0	0	0	0	0	473187	14	39781	26.006367585486256	382	374.9	61	297	3
	Schulz_GVMAG_M_3300021964_36	Schulz	included	Varidnaviria	Nucleocytoviricota	Megaviricetes	Imitervirales	IM_12	Mesomimiviridae	meso_5	meso_5_C1	Nucleocytoviricota	Megaviricetes	Imitervirales	IM_12	g303	60.2151	3.22581	56.9892	NO	YES	NO	NO	1	2	1	1	2	1	1		0	0	0	0	0	0	0	308546	6	63935	32.51851994201847	304	317.7	56	188	3
	Schulz_GVMAG_M_3300021964_56	Schulz	included	Varidnaviria	Nucleocytoviricota	Megaviricetes	Imitervirales	IM_12	Mesomimiviridae	meso_5	meso_5_C2	Nucleocytoviricota	Megaviricetes	Imitervirales	IM_12	g300	83.871	0	83.871	NO	YES	NO	NO	1	2	1	1	1	0	1		8.010586116	91.98941388	100	0	0	0	108.090446	337027	15	29188	26.177253068712087	364	283.5	67	301	4
	Schulz_GVMAG_M_3300021964_8	Schulz	included	Varidnaviria	Nucleocytoviricota	Megaviricetes	Imitervirales	IM_12	Mesomimiviridae	meso_5	meso_5_C2	Nucleocytoviricota	Megaviricetes	Imitervirales	IM_12	g302	64.5161	1.07527	63.4409	NO	YES	NO	NO	2	2	1	1	0	1	1		100	0	100	0	0	0	2.520198231	229228	10	25491	26.963331052801724	241	295.5	34	125	2
	Schulz_GVMAG_M_3300021964_9	Schulz	included	Varidnaviria	Nucleocytoviricota	Megaviricetes	Imitervirales	IM_12	Mesomimiviridae	meso_5	meso_5_C2	Nucleocytoviricota	Megaviricetes	Imitervirales	IM_12	g300	93.5484	2.15054	91.3978	NO	YES	NO	NO	1	2	1	1	1	1	1		0	0	0	0	0	0	0	318038	16	31641	26.559054509904946	338	288.7	51	203	3
	Schulz_GVMAG_M_3300023109_20	Schulz	included	Varidnaviria	Nucleocytoviricota	Megaviricetes	Imitervirales	IM_12	Mesomimiviridae	meso_5	meso_5_C2	Nucleocytoviricota	Megaviricetes	Imitervirales	IM_12	g301	72.043	1.07527	70.9677	NO	NO	NO	NO	1	1	1	0	1	1	0		51.84867103	48.15132897	80.33977865	19.66022135	0	0	41.3124376	297477	21	17929	21.042997379377088	285	319.7	44	215	2
	Schulz_GVMAG_M_3300023170_28	Schulz	included	Varidnaviria	Nucleocytoviricota	Megaviricetes	Imitervirales	IM_12	Mesomimiviridae	meso_5	meso_5_C2	Nucleocytoviricota	Megaviricetes	Imitervirales	IM_12	g301	47.3118	1.07527	46.2366	NO	YES	NO	NO	2	2	1	1	2	1	1		72.27280509	27.72719491	100	0	0	0	31.09436621	215475	20	10802	23.86983535427808	231	294.3	27	176	1
	Schulz_GVMAG_M_3300025695_21	Schulz	included	Varidnaviria	Nucleocytoviricota	Megaviricetes	Imitervirales	IM_12	Mesomimiviridae	meso_5	meso_5_C2	Nucleocytoviricota	Megaviricetes	Imitervirales	IM_12	g300	87.0968	0	87.0968	NO	YES	NO	NO	1	2	1	1	0	1	1		0	0	0	0	0	0	0	329228	9	53944	22.752937069477085	347	288.5	54	250	6
	Schulz_GVMAG_S_1040241_154	Schulz	included	Varidnaviria	Nucleocytoviricota	Megaviricetes	Imitervirales	IM_12	Mesomimiviridae	meso_5	meso_5_C2	Nucleocytoviricota	Megaviricetes	Imitervirales	IM_12	g300	96.7742	5.37634	91.3978	NO	NO	NO	NO	1	1	1	1	1	1	1		100	0	100	0	0	0	1.12422983	513685	1	513685	21.775346801054006	468	347	87	381	5
	Schulz_GVMAG_S_1055481_12	Schulz	included	Varidnaviria	Nucleocytoviricota	Megaviricetes	Imitervirales	IM_12	Mesomimiviridae	meso_5	meso_5_C2	Nucleocytoviricota	Megaviricetes	Imitervirales	IM_12	g300	87.0968	1.07527	86.0215	NO	YES	NO	NO	1	2	1	1	1	1	0		13.40138801	86.59861199	100	0	0	0	70.01890652	529447	18	41329	21.118650652658246	524	315.9	89	382	9
	Schulz_GVMAG_S_1102237_47	Schulz	included	Varidnaviria	Nucleocytoviricota	Megaviricetes	Imitervirales	IM_12	Mesomimiviridae	meso_5	meso_5_C1	Nucleocytoviricota	Megaviricetes	Imitervirales	IM_12	g304	60.2151	10.7527	49.4624	NO	YES	NO	NO	1	2	2	0	3	1	1		0	100	80.36672878	19.63327122	0	0	12.28000004	335544	26	14457	35.09518149082484	341	304.7	64	230	4
	Schulz_GVMAG_S_403982_43	Schulz	included	Varidnaviria	Nucleocytoviricota	Megaviricetes	Imitervirales	IM_12	Mesomimiviridae	meso_5	meso_5_C2	Nucleocytoviricota	Megaviricetes	Imitervirales	IM_12	g300	90.3226	1.07527	89.2473	NO	YES	NO	NO	1	2	1	1	0	1	1		0	0	0	0	0	0	0	353687	13	39733	28.612666930770448	320	343.1	46	193	4	1
	Schulz_GVMAG_S_ERX556091_19	Schulz	included	Varidnaviria	Nucleocytoviricota	Megaviricetes	Imitervirales	IM_12	Mesomimiviridae	meso_5	meso_5_C2	Nucleocytoviricota	Megaviricetes	Imitervirales	IM_12	g300	78.4946	0	78.4946	NO	NO	NO	NO	1	1	1	1	1	1	1		100	0	100	0	0	0	47.63815969	353618	32	12319	18.797738484645404	332	333.2	43	258	7
	Schulz_GVMAG_M_3300024255_31	Schulz	included	Varidnaviria	Nucleocytoviricota	Megaviricetes	Imitervirales	IM_12	Mesomimiviridae	meso_5	meso_5_C1	Nucleocytoviricota	Megaviricetes	Imitervirales	incertae_sedis	g306	40.8602	3.22581	37.6344	NO	YES	NO	NO	0	3	1	1	2	2	0		80.11677664	19.88322336	100	0	0	0	31.7044783	277516	11	35253	21.67107692168641	283	295.2	41	165	1
	Moniruzzaman_MM13_SRX802077_35_dc	Moniruzzaman et al., 2020	included	Varidnaviria	Nucleocytoviricota	Megaviricetes	Imitervirales	IM_13	Mesomimiviridae	meso_2	NA	Nucleocytoviricota	Megaviricetes	Imitervirales	IM_13	g268	52.1739	1.73913	50.4348	NO	NO	NO	NO	1	1	1	1	1	1	1		0	100	100	0	0	0	0.718422066	477992	6	81213	26.91826349753756	491	287.3	71	160	2
	Moniruzzaman_MM13_SRX802143_64_dc	Moniruzzaman et al., 2020	included	Varidnaviria	Nucleocytoviricota	Megaviricetes	Imitervirales	IM_13	Mesomimiviridae	meso_2	NA	Nucleocytoviricota	Megaviricetes	Imitervirales	IM_13	g257	64.3478	4.34783	60	NO	NO	NO	NO	0	1	1	1	1	0	1		100	0	100	0	0	0	0.563908831	609394	32	21178	19.750769338119404	619	284.2	95	373	3
	Moniruzzaman_MM13_SRX803008_78_dc	Moniruzzaman et al., 2020	included	Varidnaviria	Nucleocytoviricota	Megaviricetes	Imitervirales	IM_13	Mesomimiviridae	meso_2	NA	Nucleocytoviricota	Megaviricetes	Imitervirales	IM_13	g259	91.3043	3.47826	87.8261	NO	NO	NO	NO	1	1	1	1	1	1	1		0	0	0	0	0	0	0	635293	24	27734	29.4545692527865	639	295.6	111	420	2
	Schulz_GVMAG_M_3300011013_19	Schulz	included	Varidnaviria	Nucleocytoviricota	Megaviricetes	Imitervirales	IM_13	Mesomimiviridae	meso_2	NA	Nucleocytoviricota	Megaviricetes	Imitervirales	IM_13	g260	73.913	2.6087	71.3043	NO	NO	NO	NO	1	2	1	1	1	1	1		0	0	0	0	0	0	0	364295	19	25568	26.249261760152415	405	275.7	62	261	2
	Schulz_GVMAG_M_3300023112_4	Schulz	included	Varidnaviria	Nucleocytoviricota	Megaviricetes	Imitervirales	IM_13	Mesomimiviridae	meso_2	NA	Nucleocytoviricota	Megaviricetes	Imitervirales	IM_13	g262	73.913	7.82609	66.087	NO	NO	NO	NO	1	1	1	1	1	2	3		0	0	0	0	0	0	0	640269	33	29452	24.623750771317905	689	277.2	144	271	6
	Schulz_GVMAG_S_1074262_49	Schulz	included	Varidnaviria	Nucleocytoviricota	Megaviricetes	Imitervirales	IM_13	Mesomimiviridae	meso_2	NA	Nucleocytoviricota	Megaviricetes	Imitervirales	IM_13	g269	60.8696	1.73913	59.1304	NO	NO	NO	NO	1	1	1	1	1	2	0		0	100	100	0	0	0	0.748879236	430510	12	43553	22.951505016057318	473	285.1	73	186	3
	Schulz_GVMAG_S_3300000115_46	Schulz	included	Varidnaviria	Nucleocytoviricota	Megaviricetes	Imitervirales	IM_13	Mesomimiviridae	meso_2	NA	Nucleocytoviricota	Megaviricetes	Imitervirales	IM_13	g259	90.4348	6.08696	84.3478	NO	NO	NO	NO	1	1	1	1	1	1	1		1.922798966	98.07720103	35.51008149	64.48991851	0	0	13.80607264	667126	23	48359	29.083925327811418	674	301.6	136	472	4
	Schulz_GVMAG_S_3300002466_75	Schulz	included	Varidnaviria	Nucleocytoviricota	Megaviricetes	Imitervirales	IM_13	Mesomimiviridae	meso_2	NA	Nucleocytoviricota	Megaviricetes	Imitervirales	IM_13	g263	54.7826	6.08696	48.6957	NO	NO	NO	NO	2	0	1	0	2	1	1		0	0	0	0	0	0	0	561960	48	11775	26.878062230502387	619	281.6	135	222	5
	Moniruzzaman_MM14_ERX556315_47_dc	Moniruzzaman et al., 2020	included	Varidnaviria	Nucleocytoviricota	Megaviricetes	Imitervirales	IM_14	Mesomimiviridae	meso_1	NA	Nucleocytoviricota	Megaviricetes	Imitervirales	IM_14	g254				NO	NO	NO	NO	2	2	1	1	5	1	3		0	0	0	0	0	0	0	1085061	21	91688	29.778646856733577	1033	303.3	177	187	9
	Schulz_GVMAG_M_3300025727_45	Schulz	included	Varidnaviria	Nucleocytoviricota	Megaviricetes	Imitervirales	IM_14	Mesomimiviridae	meso_1	NA	Nucleocytoviricota	Megaviricetes	Imitervirales	IM_14	g251				NO	NO	NO	NO	1	1	1	1	0	1	1		0	0	0	0	0	0	0	285154	8	50266	28.98321264048147	300	300.6	42	78	1
	cPacV_1605	Reference	included	Varidnaviria	Nucleocytoviricota	Megaviricetes	Imitervirales	IM_16	Mimiviridae	mimi_4	mimi_4_B	Nucleocytoviricota	Megaviricetes	Imitervirales	IM_16	g226	86.9159	13.0841	73.8318	NO	NO	NO	NO	2	1	1	1	1	1	2		100	0	100	0	0	0	0.976655148	1605493	14	339503	24.614217153865447	1569	310	452	620	75		2
	Moniruzzaman_MM16_ERX552254_13_dc	Moniruzzaman et al., 2020	included	Varidnaviria	Nucleocytoviricota	Megaviricetes	Imitervirales	IM_16	Mimiviridae	mimi_4	mimi_4_B	Nucleocytoviricota	Megaviricetes	Imitervirales	IM_16	g219	78.5047	7.47664	71.028	NO	NO	NO	paralog	1	1	1	2	1	0	2		100	0	100	0	0	0	28.57133212	960936	44	24784	22.779627176242926	967	289	203	618	17		1
	Moniruzzaman_MM16_ERX552255_53_dc	Moniruzzaman et al., 2020	included	Varidnaviria	Nucleocytoviricota	Megaviricetes	Imitervirales	IM_16	Mimiviridae	mimi_4	mimi_4_A	Nucleocytoviricota	Megaviricetes	Imitervirales	IM_16	g216	63.5514	1.86916	61.6822	NO	NO	NO	NO	1	1	1	1	2	1	1		92.0251062	7.974893802	100	0	0	0	11.40018018	445107	20	23110	21.032352476041343	436	299.8	57	213	8
	Moniruzzaman_MM16_ERX552256_53_dc	Moniruzzaman et al., 2020	included	Varidnaviria	Nucleocytoviricota	Megaviricetes	Imitervirales	IM_16	Mimiviridae	mimi_4	mimi_4_B	Nucleocytoviricota	Megaviricetes	Imitervirales	IM_16	g220	32.7103	0	32.7103	NO	NO	NO	NO	1	1	1	0	0	1	1		100	0	100	0	0	0	32.6541321	181046	5	43017	24.119175158394683	171	323.3	25	110	0
	Moniruzzaman_MM16_ERX552300_8_dc	Moniruzzaman et al., 2020	included	Varidnaviria	Nucleocytoviricota	Megaviricetes	Imitervirales	IM_16	Mimiviridae	mimi_3	mimi_3_A	Nucleocytoviricota	Megaviricetes	Imitervirales	IM_16	g230	79.4393	4.6729	74.7664	NO	NO	NO	NO	3	3	1	1	1	1	3		0	0	0	0	0	0	0	890283	15	91361	23.34582904535004	829	324.7	141	317	13
	Moniruzzaman_MM16_ERX555926_32_dc	Moniruzzaman et al., 2020	included	Varidnaviria	Nucleocytoviricota	Megaviricetes	Imitervirales	IM_16	Mimiviridae	mimi_4	mimi_4_A	Nucleocytoviricota	Megaviricetes	Imitervirales	IM_16	g215	68.2243	5.60748	62.6168	NO	NO	NO	NO	1	0	1	1	1	2	1		100	0	100	0	0	0	46.90678189	989164	54	18167	22.846746417321533	961	301.5	177	694	4
	Schulz_GVMAG_M_3300009436_15	Schulz	included	Varidnaviria	Nucleocytoviricota	Megaviricetes	Imitervirales	IM_16	Mimiviridae	mimi_3	mimi_3_A	Nucleocytoviricota	Megaviricetes	Imitervirales	IM_16	g240	58.8785	0.934579	57.9439	NO	NO	NO	NO	1	1	1	1	2	1	1		0	0	0	0	0	0	0	675011	33	27772	26.93644993704496	736	255.6	89	199	0
	Schulz_GVMAG_M_3300020185_49	Schulz	included	Varidnaviria	Nucleocytoviricota	Megaviricetes	Imitervirales	IM_16	Mimiviridae	mimi_4	mimi_4_B	Nucleocytoviricota	Megaviricetes	Imitervirales	IM_16	g221	86.9159	5.60748	81.3084	NO	NO	NO	paralog	1	2	1	1	1	1	1		43.86589562	56.13410438	100	0	0	0	11.24506041	849347	34	32982	24.62299152531041	891	292.1	188	454	20		1
	Schulz_GVMAG_M_3300020187_22	Schulz	included	Varidnaviria	Nucleocytoviricota	Megaviricetes	Imitervirales	IM_16	Mimiviridae	mimi_3	mimi_3_A	Nucleocytoviricota	Megaviricetes	Imitervirales	IM_16	g244	55.1402	0.934579	54.2056	NO	NO	NO	NO	1	1	1	0	1	1	1		0	0	0	0	0	0	0	506046	39	16648	18.84261893553169	568	274.2	60	368	0
	Schulz_GVMAG_M_3300022916_4	Schulz	included	Varidnaviria	Nucleocytoviricota	Megaviricetes	Imitervirales	IM_16	Mimiviridae	mimi_3	mimi_3_A	Nucleocytoviricota	Megaviricetes	Imitervirales	IM_16	g229	38.3178	3.73832	34.5794	NO	NO	NO	NO	1	1	1	2	4	1	1		0	0	0	0	0	0	0	753068	32	36225	30.078868264432064	635	352	55	133	0
	Schulz_GVMAG_M_3300024261_33	Schulz	included	Varidnaviria	Nucleocytoviricota	Megaviricetes	Imitervirales	IM_16	Mimiviridae	mimi_4	mimi_4_B	Nucleocytoviricota	Megaviricetes	Imitervirales	IM_16	g220	83.1776	6.54206	76.6355	NO	NO	NO	paralog	1	1	1	2	1	1	1		0	0	0	0	0	0	0	519043	19	39399	26.0485044975305	512	313.5	117	309	5
	Schulz_GVMAG_M_3300025622_31	Schulz	included	Varidnaviria	Nucleocytoviricota	Megaviricetes	Imitervirales	IM_16	Mimiviridae	mimi_4	mimi_4_B	Nucleocytoviricota	Megaviricetes	Imitervirales	IM_16	g219	50.4673	1.86916	48.5981	NO	NO	NO	NO	1	1	1	0	0	1	1		0	0	0	0	0	0	0	349550	29	13568	24.123625021833437	300	355.1	59	207	6
	Schulz_GVMAG_M_3300025880_17	Schulz	included	Varidnaviria	Nucleocytoviricota	Megaviricetes	Imitervirales	IM_16	Mimiviridae	mimi_4	mimi_4_A	Nucleocytoviricota	Megaviricetes	Imitervirales	IM_16	g215	65.4206	6.54206	58.8785	NO	NO	NO	NO	1	0	1	1	1	0	1		34.21465053	65.78534947	100	0	0	0	11.13264632	578690	44	15477	22.565845558703074	594	303.7	123	384	6
	Schulz_GVMAG_S_1004661_13	Schulz	included	Varidnaviria	Nucleocytoviricota	Megaviricetes	Imitervirales	IM_16	Mimiviridae	mimi_3	mimi_3_A	Nucleocytoviricota	Megaviricetes	Imitervirales	IM_16	g231	50.4673	1.86916	48.5981	NO	NO	NO	NO	2	0	1	1	0	1	1		0	0	0	0	0	0	0	423120	13	50217	25.305929577119635	399	323.5	47	138	0
	Schulz_GVMAG_S_ERX555967_93	Schulz	included	Varidnaviria	Nucleocytoviricota	Megaviricetes	Imitervirales	IM_16	Mimiviridae	mimi_4	mimi_4_A	Nucleocytoviricota	Megaviricetes	Imitervirales	IM_16	g215	80.3738	7.47664	72.8972	NO	NO	NO	NO	2	2	1	1	1	2	1		100	0	100	0	0	0	89.79556137	560189	29	22508	21.047376323714783	514	346.6	94	382	0
	Schulz_GVMAG_M_3300006922_4	Schulz	included	Varidnaviria	Nucleocytoviricota	Megaviricetes	Imitervirales		Mesomimiviridae	meso_4	NA	Nucleocytoviricota	Megaviricetes	Imitervirales	IM_01	g338				NO	NO	NO	NO	1	0	1	1	1	1	1		0	0	0	0	0	0	0	283092	21	17555	24.95683166047819	276	293.1	46	110	7
	Schulz_GVMAG_M_3300012936_1	Schulz	included	Varidnaviria	Nucleocytoviricota	Megaviricetes	Imitervirales		Mesomimiviridae	meso_4	NA	Nucleocytoviricota	Megaviricetes	Imitervirales	IM_01	g321				NO	YES	NO	NO	1	2	1	1	1	0	1		0	0	0	0	0	0	0	214581	15	16411	37.0363443514145	245	276.4	53	56	8
	Schulz_GVMAG_M_3300021963_12	Schulz	included	Varidnaviria	Nucleocytoviricota	Megaviricetes	Imitervirales		Mesomimiviridae	meso_4	NA	Nucleocytoviricota	Megaviricetes	Imitervirales	IM_01	g322				NO	YES	NO	NO	1	2	1	1	1	1	1		0	0	0	0	0	0	0	204820	2	184747	40.41641944444567	260	243.3	33	127	6
	Schulz_GVMAG_M_3300021963_34	Schulz	included	Varidnaviria	Nucleocytoviricota	Megaviricetes	Imitervirales		Mesomimiviridae	meso_4	NA	Nucleocytoviricota	Megaviricetes	Imitervirales	IM_01	g314				NO	YES	NO	NO	1	2	1	0	1	1	1		0	0	0	0	0	0	0	309262	13	24492	46.40444404673683	354	272.5	47	96	9
	Moniruzzaman_MM09_ERX556103_23_dc	Moniruzzaman et al., 2020	excluded	Varidnaviria	Nucleocytoviricota	Megaviricetes	Imitervirales		NA	NA	NA	Nucleocytoviricota	Megaviricetes	Imitervirales	IM_09	g279				NO	NO	NO	NO	1	1	1	0	0	1	0		100	0	100	0	0	0	20.42237329	260954	18	13428	26.020388540971094	253	271	31	138	3
	Schulz_GVMAG_S_1091796_13	Schulz	Taxon_sampling	Varidnaviria	Nucleocytoviricota	Megaviricetes	Imitervirales		imiter_0	NA	NA	Nucleocytoviricota	Megaviricetes	Imitervirales	IM_18	g200				NO	NO	NO	NO	0	0	2	2	4	1	1		0	0	0	0	0	0	0	435281	14	52548	24.13066672871428	411	323.9	52	253	0
	Moniruzzaman_MM14_ERX633345_33_dc	Moniruzzaman et al., 2020	included	Varidnaviria	Nucleocytoviricota	Megaviricetes	Imitervirales		incertae_sedis	NA	NA	Nucleocytoviricota	Megaviricetes	Imitervirales	incertae_sedis	g207				NO	NO	NO	NO	2	2	1	1	2	1	1		0	0	0	0	0	0	0	357731	10	46600	36.763753328521965	375	284.9	58	67	0
	Moniruzzaman_MM17_ERX552270_68_dc	Moniruzzaman et al., 2020	included	Varidnaviria	Nucleocytoviricota	Megaviricetes	Imitervirales		Mimiviridae	incertae_sedis	NA	Nucleocytoviricota	Megaviricetes	Imitervirales	incertae_sedis	g247				NO	NO	NO	NO	2	1	1	1	1	1	1		42.60485828	57.39514172	87.23789505	12.76210495	0	0	33.47438939	462124	25	18780	28.590195276970743	428	323.2	90	98	2	1	2
	Schulz_GVMAG_M_3300025880_56	Schulz	excluded	Varidnaviria	Nucleocytoviricota	Na	NA		NA	NA	NA	Nucleocytoviricota	Megaviricetes	Pimascovirales	incertae_sedis	g42				NO	NO	NO	NO	1	2	1	1	1	1	1		0	0	0	0	0	0	0	274828	5	98900	27.046011024244486	312	248.9	55	49	3
	Moniruzzaman_EP04_SRX802073_108_dc	Moniruzzaman et al., 2020	included	Varidnaviria	Nucleocytoviricota	Megaviricetes	Pandoravirales	PV_03	pando_2	NA	NA	Nucleocytoviricota	Megaviricetes	Pandoravirales	PV_03	g162				NO	NO	NO	NO	1	1	1	1	1	1	1		100	0	100	0	0	0	2.628312418	124871	3	40861	52.79550473228881	122	288.3	26	42	0
	Schulz_GVMAG_S_1074258_81	Schulz	included	Varidnaviria	Nucleocytoviricota	Megaviricetes	Pandoravirales	PV_03	pando_2	NA	NA	Nucleocytoviricota	Megaviricetes	Pandoravirales	PV_03	g158				NO	NO	NO	NO	1	1	1	1	0	1	1		0	100	0	100	0	0	3.11573437	281956	8	32863	51.17347127517669	279	299.1	28	68	4		1
	Schulz_GVMAG_S_ERX556028_76	Schulz	included	Varidnaviria	Nucleocytoviricota	Megaviricetes	Pandoravirales	PV_05	pando_1	pando_1_B	NA	Nucleocytoviricota	Megaviricetes	Pandoravirales	PV_03	g163	25.9259	3.7037	22.2222	NO	NO	NO	NO	0	1	1	1	1	0	1		100	0	95.0025445	2.143888869	0	2.85356663	50.1509306	205256	19	14524	66.22831450811013	209	287.8	20	32	0
	Moniruzzaman_EP05_ERX552277_13_dc	Moniruzzaman et al., 2020	included	Varidnaviria	Nucleocytoviricota	Megaviricetes	Pandoravirales	PV_05	pando_1	pando_1_B	NA	Nucleocytoviricota	Megaviricetes	Pandoravirales	PV_05	g147	92.5926	11.1111	81.4815	NO	NO	NO	NO	2	1	1	1	2	1	1		100	0	85.46010049	0	14.53989951	0	37.57134395	717475	24	34603	35.178972908107646	760	255.7	101	266	13		2
	Moniruzzaman_EP06_ERX552244_11_dc	Moniruzzaman et al., 2020	included	Varidnaviria	Nucleocytoviricota	Megaviricetes	Pandoravirales	PV_05	pando_1	incertae_sedis	NA	Nucleocytoviricota	Megaviricetes	Pandoravirales	PV_05	g150	29.6296	0	29.6296	NO	NO	NO	NO	1	1	1	1	1	1	1		100	0	72.85907416	0	27.14092584	0	17.44634631	213592	9	31366	65.56352962908288	230	255.5	36	32	0
	Schulz_GVMAG_M_3300009496_9	Schulz	included	Varidnaviria	Nucleocytoviricota	Megaviricetes	Pandoravirales	PV_05	pando_1	pando_1_B	NA	Nucleocytoviricota	Megaviricetes	Pandoravirales	PV_05	g148	62.963	0	62.963	NO	NO	NO	NO	1	0	1	0	1	1	0		0	100	59.57746399	40.42253601	0	0	6.028788019	400097	18	28536	32.30372428559782	425	274.4	64	163	6
	Schulz_GVMAG_S_1103017_68	Schulz	included	Varidnaviria	Nucleocytoviricota	Megaviricetes	Pandoravirales	PV_05	pando_1	pando_1_A	NA	Nucleocytoviricota	Megaviricetes	Pandoravirales	PV_05	g152	40.7407	0	40.7407	NO	NO	NO	NO	1	1	1	1	1	1	1		0	100	13.88654364	86.11345636	0	0	4.825660995	281205	10	73667	59.108624782513665	278	303.4	26	52	1		1
	Schulz_GVMAG_S_3300010316_21	Schulz	included	Varidnaviria	Nucleocytoviricota	Megaviricetes	Pandoravirales	PV_05	pando_1	pando_1_B	NA	Nucleocytoviricota	Megaviricetes	Pandoravirales	PV_05	g149	70.3704	7.40741	62.963	NO	NO	NO	NO	2	1	1	1	2	1	0		0	0	0	0	0	0	0	443388	13	35250	52.538420753330215	438	281.4	46	79	3
	Schulz_GVMAG_S_ERX555915_91	Schulz	included	Varidnaviria	Nucleocytoviricota	Megaviricetes	Pandoravirales	PV_05	pando_1	Coccolithovirinae	NA	Nucleocytoviricota	Megaviricetes	Pandoravirales	PV_05	g151	74.0741	3.7037	70.3704	NO	NO	NO	NO	1	1	1	1	3	1	1		100	0	100	0	0	0	26.0693153	248430	18	17185	39.21928424204022	312	246.2	33	221	5		2
	Moniruzzaman_EP08_ERX552299_29_dc	Moniruzzaman et al., 2020	included	Varidnaviria	Nucleocytoviricota	Megaviricetes	Pandoravirales		ND	NA	NA	Nucleocytoviricota	Megaviricetes	Pandoravirales	incertae_sedis	g156				NO	NO	NO	NO	1	1	1	1	2	1	1		0	0	0	0	0	0	0	144038	3	100187	43.741112048270764	168	261.2	24	20	0
	Moniruzzaman_LP06_ERX552270_50_dc	Moniruzzaman et al., 2020	excluded	Varidnaviria	Nucleocytoviricota	Megaviricetes	Pandoravirales		NA	NA	NA	Nucleocytoviricota	Megaviricetes	Algavirales	incertae_sedis	g199				NO	NO	NO	NO	0	0	1	0	1	1	1		100	0	100	0	0	0	3.953826744	217182	8	30829	33.38399546106008	235	265.1	40	56	0
	Phycodnaviridae_AF204951_Ectocarpus_siliculosus_virus	Reference	Taxon_sampling	Varidnaviria	Nucleocytoviricota	Megaviricetes	Pandoravirales		Phaeovirinae	NA	NA	Nucleocytoviricota	Megaviricetes	Pandoravirales	incertae_sedis	g135				NO	NO	NO	NO	0	0	1	0	2	1	1		0	0	0	0	0	0	0	335593	1	335593	51.73200119661872	312	287.5	15	54	0
	Phycodnaviridae_EU916176_Feldmannia_species_virus_isolate_FsV_158	Reference	Taxon_sampling	Varidnaviria	Nucleocytoviricota	Megaviricetes	Pandoravirales		Phaeovirinae	NA	NA	Nucleocytoviricota	Megaviricetes	Pandoravirales	incertae_sedis	g134				NO	NO	NO	NO	0	0	1	0	2	1	1		0	0	0	0	0	0	0	154641	1	154641	51.80565907657336	155	281.9	13	74	0
	Schulz_GVMAG_S_1016713_165	Schulz	included	Varidnaviria	Nucleocytoviricota	Megaviricetes	Pandoravirales		pando_2	NA	NA	Nucleocytoviricota	Megaviricetes	Pandoravirales	incertae_sedis	g164				NO	NO	NO	NO	1	1	1	1	2	1	1		0	100	29.40380166	70.59619834	0	0	74.67491278	214404	11	22681	50.54096902185392	209	294.8	34	34	0
	Moniruzzaman_EP02_SRX802202_129_dc	Moniruzzaman et al., 2020	excluded	Varidnaviria	Nucleocytoviricota	Megaviricetes	Pandoravirales		NA	NA	NA	Nucleocytoviricota	Megaviricetes	Pandoravirales	PV_03	g160				NO	NO	NO	NO	1	1	1	1	0	1	1		0	0	0	0	0	0	0	362242	5	91444	49.47346849192612	361	303.6	39	21	3
	Moniruzzaman_IR01_ERX552261_5_dc	Moniruzzaman et al., 2020	included	Varidnaviria	Nucleocytoviricota	Megaviricetes	Pimascovirales	PM_01	pima_1	pima_1_A	NA	Nucleocytoviricota	Megaviricetes	Pimascovirales	PM_01	g107	65.3846	0	65.3846	NO	NO	NO	NO	2	0	1	1	1	1	1		100	0	82.98841996	0	17.01158004	0	10.61867707	168731	9	23653	38.08204047324737	173	287	27	114	1
	Moniruzzaman_IR01_ERX552261_56_dc	Moniruzzaman et al., 2020	included	Varidnaviria	Nucleocytoviricota	Megaviricetes	Pimascovirales	PM_01	pima_1	pima_1_A	NA	Nucleocytoviricota	Megaviricetes	Pimascovirales	PM_01	g105	84.6154	0	84.6154	NO	NO	NO	NO	2	1	1	1	1	1	1		100	0	59.83432516	26.4279442	13.73773064	0	19.50991103	307536	11	27201	47.165933884076416	303	283.2	57	185	1
	Moniruzzaman_IR01_ERX552270_117_dc	Moniruzzaman et al., 2020	included	Varidnaviria	Nucleocytoviricota	Megaviricetes	Pimascovirales	PM_01	pima_1	pima_1_B	NA	Nucleocytoviricota	Megaviricetes	Pimascovirales	PM_01	g92	71.1538	0	71.1538	NO	NO	NO	NO	1	1	1	1	1	1	1		100	0	100	0	0	0	25.20793058	155701	6	38518	27.55157693461473	162	296.1	23	66	1
	Moniruzzaman_IR01_ERX552270_122_dc	Moniruzzaman et al., 2020	included	Varidnaviria	Nucleocytoviricota	Megaviricetes	Pimascovirales	PM_01	pima_1	pima_1_A	NA	Nucleocytoviricota	Megaviricetes	Pimascovirales	PM_01	g114	34.6154	0	34.6154	NO	NO	NO	NO	0	1	1	0	0	1	0		100	0	80.97736469	14.25087391	4.771761397	0	12.60444781	100409	3	54533	46.18259536337944	106	291.7	17	60	5
	Moniruzzaman_IR01_SRX802077_164_dc	Moniruzzaman et al., 2020	included	Varidnaviria	Nucleocytoviricota	Megaviricetes	Pimascovirales	PM_01	pima_1	pima_1_D	NA	Nucleocytoviricota	Megaviricetes	Pimascovirales	PM_01	g93	59.6154	0	59.6154	NO	NO	NO	NO	0	1	1	1	0	1	1		0	0	0	0	0	0	0	165392	11	14757	36.878834646187336	171	283.5	29	133	0	3
	Moniruzzaman_IR01_SRX802189_61_dc	Moniruzzaman et al., 2020	included	Varidnaviria	Nucleocytoviricota	Megaviricetes	Pimascovirales	PM_01	pima_1	pima_1_A	NA	Nucleocytoviricota	Megaviricetes	Pimascovirales	PM_01	g108	86.5385	0	86.5385	NO	NO	NO	NO	2	2	1	1	1	1	1		0	0	0	0	0	0	0	280222	11	30286	36.7081411419195	312	271.1	47	169	1
	Schulz_GVMAG_M_3300005589_24	Schulz	included	Varidnaviria	Nucleocytoviricota	Megaviricetes	Pimascovirales	PM_01	pima_1	pima_1_A	NA	Nucleocytoviricota	Megaviricetes	Pimascovirales	PM_01	g98	73.0769	1.92308	71.1538	NO	NO	NO	NO	2	1	1	0	1	1	1		0	0	0	0	0	0	0	334564	5	75873	41.02400704127558	354	297.3	53	157	0	1
	Schulz_GVMAG_M_3300009488_16	Schulz	included	Varidnaviria	Nucleocytoviricota	Megaviricetes	Pimascovirales	PM_01	pima_1	pima_1_A	NA	Nucleocytoviricota	Megaviricetes	Pimascovirales	PM_01	g100	63.4615	1.92308	61.5385	NO	NO	NO	NO	2	1	2	1	1	1	1		0	0	0	0	0	0	0	219259	17	13460	35.582838191231154	265	252	38	106	10	1
	Schulz_GVMAG_M_3300012953_22	Schulz	included	Varidnaviria	Nucleocytoviricota	Megaviricetes	Pimascovirales	PM_01	pima_1	pima_1_A	NA	Nucleocytoviricota	Megaviricetes	Pimascovirales	PM_01	g107	73.0769	0	73.0769	NO	NO	NO	NO	1	1	1	0	1	0	1		100	0	43.98196129	32.57491603	14.34620571	9.096916965	8.142806312	241698	15	17625	38.882346023275794	268	278.7	40	182	3	1
	Schulz_GVMAG_M_3300013010_19	Schulz	included	Varidnaviria	Nucleocytoviricota	Megaviricetes	Pimascovirales	PM_01	pima_1	pima_1_A	NA	Nucleocytoviricota	Megaviricetes	Pimascovirales	PM_01	g106	84.6154	0	84.6154	NO	NO	NO	NO	2	1	1	1	1	1	1		0	0	0	0	0	0	0	302154	8	38236	30.109315178954105	351	263.5	60	146	8
	Schulz_GVMAG_M_3300017783_9	Schulz	included	Varidnaviria	Nucleocytoviricota	Megaviricetes	Pimascovirales	PM_01	pima_1	pima_1_A	NA	Nucleocytoviricota	Megaviricetes	Pimascovirales	PM_01	g106	67.3077	1.92308	65.3846	NO	NO	NO	NO	2	1	1	1	1	0	1		100	0	55.00366323	42.94937313	2.046963637	0	25.7684554	236611	12	18173	34.88007887073373	261	279.5	33	156	4
	Schulz_GVMAG_M_3300021364_5	Schulz	included	Varidnaviria	Nucleocytoviricota	Megaviricetes	Pimascovirales	PM_01	pima_1	pima_1_A	NA	Nucleocytoviricota	Megaviricetes	Pimascovirales	PM_01	g117	63.4615	1.92308	61.5385	NO	NO	NO	NO	1	2	1	0	0	1	1		0	0	0	0	0	0	0	274440	9	31822	27.54501636471693	242	352.4	33	99	4	2
	Schulz_GVMAG_M_3300021964_16	Schulz	included	Varidnaviria	Nucleocytoviricota	Megaviricetes	Pimascovirales	PM_01	pima_1	pima_1_A	NA	Nucleocytoviricota	Megaviricetes	Pimascovirales	PM_01	g103	63.4615	1.92308	61.5385	NO	NO	NO	NO	3	1	1	1	2	1	1		67.79235556	32.20764444	97.6435084	1.746844755	0.40947307	0.20017377	597.1913289	187290	12	21035	28.228128736122315	210	276.6	33	90	3
	Schulz_GVMAG_M_3300024319_1	Schulz	included	Varidnaviria	Nucleocytoviricota	Megaviricetes	Pimascovirales	PM_01	pima_1	pima_1_A	NA	Nucleocytoviricota	Megaviricetes	Pimascovirales	PM_01	g105	80.7692	0	80.7692	NO	NO	NO	NO	2	1	1	1	1	0	1		100	0	100	0	0	0	0.426571999	387039	5	205251	28.2898615754287	386	312.8	71	277	1	1
	Schulz_GVMAG_M_3300025676_16	Schulz	included	Varidnaviria	Nucleocytoviricota	Megaviricetes	Pimascovirales	PM_01	pima_1	pima_1_A	NA	Nucleocytoviricota	Megaviricetes	Pimascovirales	PM_01	g105	61.5385	0	61.5385	NO	NO	NO	NO	2	1	1	1	1	1	1		100	0	100	0	0	0	0.937572545	211077	3	93390	27.404467210766537	251	250.1	40	174	2	1
	Schulz_GVMAG_S_1016710_161	Schulz	included	Varidnaviria	Nucleocytoviricota	Megaviricetes	Pimascovirales	PM_01	pima_1	pima_1_A	NA	Nucleocytoviricota	Megaviricetes	Pimascovirales	PM_01	g105	50	0	50	NO	NO	NO	NO	2	1	1	1	1	0	1		0	0	0	0	0	0	0	170407	8	21126	39.27774064174337	155	318.2	20	103	0
	Schulz_GVMAG_S_1038524_41	Schulz	included	Varidnaviria	Nucleocytoviricota	Megaviricetes	Pimascovirales	PM_01	pima_1	pima_1_A	NA	Nucleocytoviricota	Megaviricetes	Pimascovirales	PM_01	g95	84.6154	0	84.6154	NO	NO	NO	NO	2	1	1	1	1	1	1		75.11446811	24.88553189	100	0	0	0	4.662865481	400226	8	57816	36.33268697120878	447	264	65	187	1	1
	Schulz_GVMAG_S_1064195_113	Schulz	included	Varidnaviria	Nucleocytoviricota	Megaviricetes	Pimascovirales	PM_01	pima_1	pima_1_A	NA	Nucleocytoviricota	Megaviricetes	Pimascovirales	PM_01	g114	63.4615	1.92308	61.5385	NO	NO	NO	NO	2	1	1	1	0	0	1		0	0	0	0	0	0	0	164930	10	17850	46.732380580531384	180	284.5	16	88	8
	Schulz_GVMAG_S_3300002186_40	Schulz	included	Varidnaviria	Nucleocytoviricota	Megaviricetes	Pimascovirales	PM_01	pima_1	pima_1_A	NA	Nucleocytoviricota	Megaviricetes	Pimascovirales	PM_01	g117	84.6154	9.61538	75	NO	NO	NO	NO	2	0	1	1	1	1	2		0	0	0	0	0	0	0	280046	15	21864	31.31095261788933	309	265.9	38	135	0	1
	Schulz_GVMAG_S_3300010368_70	Schulz	included	Varidnaviria	Nucleocytoviricota	Megaviricetes	Pimascovirales	PM_01	pima_1	pima_1_A	NA	Nucleocytoviricota	Megaviricetes	Pimascovirales	PM_01	g113	73.0769	28.8462	44.2308	NO	NO	NO	NO	5	0	1	1	1	2	1		0	0	0	0	0	0	0	326663	21	20296	31.85041677408409	343	282.7	49	150	1	1
	Schulz_GVMAG_S_3300011013_114	Schulz	included	Varidnaviria	Nucleocytoviricota	Megaviricetes	Pimascovirales	PM_01	pima_1	pima_1_B	NA	Nucleocytoviricota	Megaviricetes	Pimascovirales	PM_01	g90	48.0769	1.92308	46.1538	NO	NO	NO	NO	2	0	1	0	0	1	1		0	0	0	0	0	0	0	158294	8	19985	31.38534435134559	168	297.1	31	76	1
	Moniruzzaman_IR02_ERX943717_62_dc	Moniruzzaman et al., 2020	included	Varidnaviria	Nucleocytoviricota	Megaviricetes	Pimascovirales	PM_03	Iridoviridae	Alphairidovirinae	NA	Nucleocytoviricota	Megaviricetes	Pimascovirales	PM_03	g122	35.3846	0	35.3846	NO	NO	NO	NO	1	1	1	1	1	1	1		0	0	0	0	0	0	0	157242	5	47781	40.48577041010412	146	300.9	13	97	0
	Schulz_GVMAG_S_1015567_928	Schulz	included	Varidnaviria	Nucleocytoviricota	Megaviricetes	Pimascovirales	PM_06	Marseilleviridae	incertae_sedis	NA	Nucleocytoviricota	Megaviricetes	Pimascovirales	PM_06	g45				NO	NO	NO	NO	1	1	1	1	1	1	1		0	0	0	0	0	0	0	325450	4	262536	39.27216251815402	311	299.7	36	68	1
	Schulz_GVMAG_M_3300021389_12	Schulz	included	Varidnaviria	Nucleocytoviricota	Megaviricetes	Pimascovirales	PM_07	Pithoviridae	NA	NA	Nucleocytoviricota	Megaviricetes	Pimascovirales	PM_07	g58				NO	NO	NO	NO	2	1	1	1	1	1	0		0	0	0	0	0	0	0	210519	10	21018	31.638738337666865	231	287.6	39	135	0
	Schulz_GVMAG_S_1096103_95	Schulz	included	Varidnaviria	Nucleocytoviricota	Megaviricetes	Pimascovirales	PM_07	Pithoviridae	NA	NA	Nucleocytoviricota	Megaviricetes	Pimascovirales	PM_07	g61				NO	NO	NO	NO	2	1	1	1	1	1	0		0	0	0	0	0	0	0	460884	24	22240	36.60386908048576	484	276.1	100	169	10	6
	Schulz_GVMAG_M_3300027790_3	Schulz	included	Varidnaviria	Nucleocytoviricota	Megaviricetes	Pimascovirales		Pithoviridae	NA	NA	Nucleocytoviricota	Megaviricetes	Pimascovirales	PM_08	g75				NO	NO	NO	NO	1	1	1	1	2	1	1		0	0	0	0	0	0	0	385543	24	17873	38.63330858124884	504	226.4	60	82	6	1
	Moniruzzaman_AF01_SRX802982_1_dc	Moniruzzaman et al., 2020	included	Varidnaviria	Nucleocytoviricota	Pokkesviricetes	Asfuvirales	AF_01	Faustoviruses	NA	NA	Nucleocytoviricota	Pokkesviricetes	Asfuvirales	AF_01	g19				NO	NO	NO	NO	0	0	1	1	0	1	1		0	0	0	0	0	0	0	120034	6	18923	43.78461427635767	124	284.5	8	32	0
	Schulz_GVMAG_M_3300022916_57	Schulz	included	Varidnaviria	Nucleocytoviricota	Pokkesviricetes	Asfuvirales	AF_01	ND	NA	NA	Nucleocytoviricota	Pokkesviricetes	Asfuvirales	AF_01	g25				NO	NO	NO	NO	2	1	1	1	0	1	1		0	0	0	0	0	0	0	330706	3	173012	46.12403027363033	270	378	20	33	0
	Schulz_GVMAG_M_3300027833_19	Schulz	included	Varidnaviria	Nucleocytoviricota	Pokkesviricetes	Asfuvirales	AF_01	ND	NA	NA	Nucleocytoviricota	Pokkesviricetes	Asfuvirales	AF_01	g28				NO	NO	NO	NO	1	1	1	0	0	1	1		100	0	100	0	0	0	0.41742769	297297	11	73615	29.67145685059605	327	278.2	36	79	0
	Moniruzzaman_AF02_SRX802963_109_dc	Moniruzzaman et al., 2020	included	Varidnaviria	Nucleocytoviricota	Pokkesviricetes	Asfuvirales	AF_02	ND	NA	NA	Nucleocytoviricota	Pokkesviricetes	Asfuvirales	AF_02	g33				NO	NO	NO	NO	2	2	1	1	1	1	1		0	0	0	0	0	0	0	175258	8	18153	29.908996245756708	160	327.7	26	56	0
	Schulz_GVMAG_S_3300009702_144	Schulz	included	Varidnaviria	Nucleocytoviricota	Pokkesviricetes	Asfuvirales	AF_02	ND	NA	NA	Nucleocytoviricota	Pokkesviricetes	Asfuvirales	AF_02	g29				NO	NO	NO	NO	1	2	1	1	2	1	1		0	0	0	0	0	0	0	580795	28	38326	27.672558795201276	601	288.1	75	88	0
	Schulz_GVMAG_M_3300009436_29	Schulz	included	Varidnaviria	Nucleocytoviricota	Pokkesviricetes	Asfuvirales		ND	NA	NA	Nucleocytoviricota	Pokkesviricetes	Asfuvirales	AF_02	g35				NO	NO	NO	NO	2	1	1	0	1	1	1		0	0	0	0	0	0	0	215977	11	21496	41.59384360513553	195	336.4	13	28	0	1
	Moniruzzaman_AF05_ERX552270_16_dc	Moniruzzaman et al., 2020	included	Varidnaviria	Nucleocytoviricota	Pokkesviricetes	Asfuvirales		ND	NA	NA	Nucleocytoviricota	Pokkesviricetes	Asfuvirales	incertae_sedis	g38				NO	NO	NO	NO	1	1	1	1	1	0	1		100	0	100	0	0	0	3.256196835	262392	10	25815	20.235645642076047	230	334.2	20	71	3
	Schulz_GVMAG_M_3300010151_7	Schulz	excluded	Varidnaviria	Nucleocytoviricota	Na	Singleton_Order_01		NA	NA	NA	Nucleocytoviricota	Pokkesviricetes	Chitovirales	incertae_sedis	g12				NO	NO	NO	NO	2	1	1	1	1	1	1		0	0	0	0	0	0	0	224093	7	33569	20.76674998338734	239	279	33	34	0
	Moniruzzaman_LP01_ERX552252_57_dc	Moniruzzaman et al., 2020	included	Varidnaviria	Nucleocytoviricota	Megaviricetes	Algavirales	AG_01	alga_2	Prasinovirinae	NA						80.5825	11.6505	68.932	NO	NO	NO	NO	0	0	1	1	0	1	2		76.48343425	23.51656575	99.56517562	0.434824382	0	0	751.8360211	141967	7	23460	35.46627491843207	191	218	21	152	0
	Moniruzzaman_LP01_ERX552274_25_dc	Moniruzzaman et al., 2020	included	Varidnaviria	Nucleocytoviricota	Megaviricetes	Algavirales	AG_01	alga_2	Prasinovirinae	NA						92.233	1.94175	90.2913	NO	NO	NO	NO	0	0	1	1	2	1	1		100	0	100	0	0	0	131.0343181	167550	2	103222	43.38100783024588	203	258.7	34	178	7
	Moniruzzaman_LP01_ERX552326_9_dc	Moniruzzaman et al., 2020	included	Varidnaviria	Nucleocytoviricota	Megaviricetes	Algavirales	AG_01	alga_2	Prasinovirinae	NA						79.6117	0	79.6117	NO	NO	NO	NO	0	0	2	1	2	1	1		100	0	99.26686431	0.077497174	0.475393914	0.180244603	1155.257303	157771	7	25741	41.368971256337076	217	193.9	39	178	6
	Moniruzzaman_LP01_ERX555961_3_dc	Moniruzzaman et al., 2020	included	Varidnaviria	Nucleocytoviricota	Megaviricetes	Algavirales	AG_01	alga_2	Prasinovirinae	NA						76.699	0.970874	75.7282	NO	NO	NO	NO	0	0	1	1	2	1	1		100	0	77.71151441	11.46671624	7.444310796	3.377458552	95.44368014	136799	6	21976	40.90230688945373	164	244.5	28	139	0
	Moniruzzaman_LP01_ERX555978_25_dc	Moniruzzaman et al., 2020	included	Varidnaviria	Nucleocytoviricota	Megaviricetes	Algavirales	AG_01	alga_2	Prasinovirinae	NA						90.2913	2.91262	87.3786	NO	NO	NO	NO	0	0	1	1	2	1	1		100	0	99.7557801	0	0.244219895	0	239.3016527	163128	4	37726	39.77894394631863	212	227.2	32	187	7
	Moniruzzaman_LP01_ERX555987_14_dc	Moniruzzaman et al., 2020	included	Varidnaviria	Nucleocytoviricota	Megaviricetes	Algavirales	AG_01	alga_2	Prasinovirinae	NA						74.7573	41.7476	33.0097	NO	NO	NO	NO	0	0	2	0	4	1	2		100	0	100	0	0	0	141.8496314	164700	10	19148	34.64562084816954	213	224.7	20	128	0
	Moniruzzaman_LP01_ERX556023_2_dc	Moniruzzaman et al., 2020	included	Varidnaviria	Nucleocytoviricota	Megaviricetes	Algavirales	AG_01	alga_2	Prasinovirinae	NA						71.8447	46.6019	25.2427	NO	NO	NO	NO	0	0	1	2	1	2	1		100	0	99.67564296	0.119465378	0.204891666	0	801.6404921	174454	9	19730	33.94712551320607	261	195.9	27	159	0
	Moniruzzaman_LP01_ERX556059_2_dc	Moniruzzaman et al., 2020	included	Varidnaviria	Nucleocytoviricota	Megaviricetes	Algavirales	AG_01	alga_2	Prasinovirinae	NA						72.8155	0	72.8155	NO	NO	NO	NO	0	0	1	0	2	1	1		100	0	100	0	0	0	76.58578032	147120	6	33096	39.65554860260174	175	251.5	29	150	7
	Moniruzzaman_LP01_ERX556127_13_dc	Moniruzzaman et al., 2020	included	Varidnaviria	Nucleocytoviricota	Megaviricetes	Algavirales	AG_01	alga_2	Prasinovirinae	NA						79.6117	0.970874	78.6408	NO	NO	NO	NO	0	0	1	1	2	1	1		100	0	99.58854436	0	0.411455641	0	140.7446847	166218	6	34480	39.6039259946151	207	235.2	31	176	3
	Moniruzzaman_LP01_ERX633355_23_dc	Moniruzzaman et al., 2020	included	Varidnaviria	Nucleocytoviricota	Megaviricetes	Algavirales	AG_01	alga_2	Prasinovirinae	NA						47.5728	2.91262	44.6602	NO	NO	NO	NO	0	0	1	1	2	1	1		0	0	0	0	0	0	0	157700	5	52762	45.781515045868574	235	207.1	25	138	8
	Moniruzzaman_LP01_SRX672316_10_dc	Moniruzzaman et al., 2020	included	Varidnaviria	Nucleocytoviricota	Megaviricetes	Algavirales	AG_01	alga_2	Prasinovirinae	NA						69.9029	1.94175	67.9612	NO	NO	NO	NO	0	0	1	0	2	1	1		18.12224904	81.87775096	97.68553203	2.314467973	0	0	367.792192	115087	4	33885	39.465414998665466	155	221.7	25	138	3
	Moniruzzaman_LP01_SRX803008_7_dc	Moniruzzaman et al., 2020	included	Varidnaviria	Nucleocytoviricota	Megaviricetes	Algavirales	AG_01	alga_2	Prasinovirinae	NA						82.5243	12.6214	69.9029	NO	NO	NO	NO	0	0	2	1	1	1	1		70.43928721	29.56071279	100	0	0	0	125.4479383	154653	5	28964	31.903607765091618	226	211.6	20	169	0
	Phycodnaviridae_EU304328_Ostreococcus_tauri_virus_OtV5	Reference	included	Varidnaviria	Nucleocytoviricota	Megaviricetes	Algavirales	AG_01	alga_2	Prasinovirinae	NA						94.1748	1.94175	92.233	NO	NO	NO	NO	0	0	1	1	2	1	1		0	0	0	0	0	0	0	186713	1	186713	44.811094670099735	236	246	41	210	4
	Phycodnaviridae_FN386611_Ostreococcus_tauri_virus_1	Reference	included	Varidnaviria	Nucleocytoviricota	Megaviricetes	Algavirales	AG_01	alga_2	Prasinovirinae	NA						96.1165	1.94175	94.1748	NO	NO	NO	NO	0	0	1	1	2	1	1		0	0	0	0	0	0	0	191761	1	191761	44.52559910111342	245	243.2	37	210	1
	Phycodnaviridae_HM004429_Micromonas_sp_RCC1109_virus_MpV1	Reference	included	Varidnaviria	Nucleocytoviricota	Megaviricetes	Algavirales	AG_01	alga_2	Prasinovirinae	NA						92.233	0.970874	91.2621	NO	NO	NO	NO	0	0	1	1	2	1	1		0	0	0	0	0	0	0	184095	1	184095	40.85063507553542	247	232	39	205	6
	Phycodnaviridae_HM004430_Bathycoccus_sp_RCC1105_virus_BpV2	Reference	included	Varidnaviria	Nucleocytoviricota	Megaviricetes	Algavirales	AG_01	alga_2	Prasinovirinae	NA						97.0874	0.970874	96.1165	NO	NO	NO	NO	0	0	1	1	2	1	1		11.67016401	88.32983599	94.62575037	4.576571003	0.797678625	0	337.3274033	187069	1	187069	37.00111283190658	218	268.3	30	186	4
	Phycodnaviridae_HM004431_Ostreococcus_lucimarinus_virus_OlV1	Reference	included	Varidnaviria	Nucleocytoviricota	Megaviricetes	Algavirales	AG_01	alga_2	Prasinovirinae	NA						95.1456	1.94175	93.2039	NO	NO	NO	NO	0	0	1	1	2	1	1		100	0	100	0	0	0	26.59543763	194022	1	194022	40.92454967414237	258	233.4	51	220	5
	Phycodnaviridae_HM004432_Bathycoccus_sp_RCC1105_virus_BpV1	Reference	included	Varidnaviria	Nucleocytoviricota	Megaviricetes	Algavirales	AG_01	alga_2	Prasinovirinae	NA						98.0583	0	98.0583	NO	NO	NO	NO	0	0	1	1	2	1	1		61.17705662	38.82294338	98.0082397	1.768237808	0.223522495	0	952.5148726	198519	1	198519	37.251441408911326	212	296	32	188	3
	Phycodnaviridae_HQ633059_Ostreococcus_lucimarinus_virus_OlV6	Reference	included	Varidnaviria	Nucleocytoviricota	Megaviricetes	Algavirales	AG_01	alga_2	Prasinovirinae	NA						93.2039	0.970874	92.233	NO	NO	NO	NO	0	0	1	1	2	1	1		100	0	85.37861894	14.62138106	0	0	44.84479505	184949	1	184949	41.6487082349463	257	221	52	217	5
	Phycodnaviridae_HQ633060_Ostreococcus_lucimarinus_virus_OlV3	Reference	included	Varidnaviria	Nucleocytoviricota	Megaviricetes	Algavirales	AG_01	alga_2	Prasinovirinae	NA						93.2039	2.91262	90.2913	NO	NO	NO	NO	0	0	1	1	2	1	1		100	0	94.15807247	5.841927526	0	0	31.54798632	191242	1	191242	41.427859879247	272	217.5	52	225	5
	Phycodnaviridae_JF974316_Ostreococcus_lucimarinus_virus_OlV4	Reference	included	Varidnaviria	Nucleocytoviricota	Megaviricetes	Algavirales	AG_01	alga_2	Prasinovirinae	NA						77.6699	10.6796	66.9903	NO	NO	NO	NO	0	0	1	1	2	2	1		100	0	100	0	0	0	20.02028351	216925	1	216925	40.371379614407445	277	204.3	45	187	4
	Phycodnaviridae_JF974320_Micromonas_pusilla_virus_SP1	Reference	included	Varidnaviria	Nucleocytoviricota	Megaviricetes	Algavirales	AG_01	alga_2	Prasinovirinae	NA						92.233	0.970874	91.2621	NO	NO	NO	NO	0	0	1	1	2	1	1		91.46111393	8.538886067	100	0	0	0	90.11421093	173451	1	173451	40.530467709586105	240	222.3	42	197	6
	Phycodnaviridae_JN225873_Ostreococcus_tauri_virus_RT_2011	Reference	included	Varidnaviria	Nucleocytoviricota	Megaviricetes	Algavirales	AG_01	alga_2	Prasinovirinae	NA						93.2039	1.94175	91.2621	NO	NO	NO	NO	0	0	1	1	2	1	1		0	0	0	0	0	0	0	189567	1	189567	42.232283743395094	259	227.6	39	210	8
	Phycodnaviridae_KP874735_Ostreococcus_mediterraneus_virus_1_isolate_OmV1	Reference	included	Varidnaviria	Nucleocytoviricota	Megaviricetes	Algavirales	AG_01	alga_2	Prasinovirinae	NA						95.1456	1.94175	93.2039	NO	NO	NO	NO	0	0	1	1	2	1	1		0	0	0	0	0	0	0	193301	1	193301	44.63890133798432	247	246.4	44	216	4
	Phycodnaviridae_KP874736_Ostreococcus_lucimarinus_virus_2_isolate_Olv2	Reference	included	Varidnaviria	Nucleocytoviricota	Megaviricetes	Algavirales	AG_01	alga_2	Prasinovirinae	NA						97.0874	0.970874	96.1165	NO	NO	NO	NO	0	0	1	1	2	1	1		100	0	94.51367775	5.48632225	0	0	38.9057565	196300	1	196300	41.24208027208487	271	225.8	44	233	5
	Phycodnaviridae_KP874737_Ostreococcus_lucimarinus_virus_7_isolate_OlV7	Reference	included	Varidnaviria	Nucleocytoviricota	Megaviricetes	Algavirales	AG_01	alga_2	Prasinovirinae	NA						96.1165	0.970874	95.1456	NO	NO	NO	NO	0	0	1	1	2	1	1		100	0	89.77870369	5.007380749	2.247265117	2.966650447	84.8213747	182309	1	182309	41.011082795741395	244	232.2	53	212	5
	Phycodnaviridae_KY747489_Dishui_lake_phycodnavirus_1	Reference	included	Varidnaviria	Nucleocytoviricota	Megaviricetes	Algavirales	AG_01	alga_2	Prasinovirinae	NA						75.7282	1.94175	73.7864	NO	NO	NO	NO	0	0	1	1	2	1	1		0	0	0	0	0	0	0	181035	1	181035	52.7357092964079	219	255	26	143	2	1
	Phycodnaviridae_LC015647_Yellowstone_lake_phycodnavirus_1	Reference	included	Varidnaviria	Nucleocytoviricota	Megaviricetes	Algavirales	AG_01	alga_2	Prasinovirinae	NA						54.3689	0.970874	53.3981	NO	NO	NO	NO	0	0	1	1	2	1	1		0	0	0	0	0	0	0	178262	1	178262	47.70848796145013	246	227	38	136	8
	Phycodnaviridae_LC015648_Yellowstone_lake_phycodnavirus_2	Reference	included	Varidnaviria	Nucleocytoviricota	Megaviricetes	Algavirales	AG_01	alga_2	Prasinovirinae	NA						46.6019	8.73786	37.8641	NO	NO	NO	NO	0	0	2	0	2	1	1		0	0	0	0	0	0	0	171045	1	171045	49.88259373700063	230	231.5	22	127	6
	Schulz_GVMAG_M_3300001460_12	Schulz	included	Varidnaviria	Nucleocytoviricota	Megaviricetes	Algavirales	AG_01	alga_2	Prasinovirinae	NA						80.5825	66.0194	14.5631	NO	NO	NO	NO	0	0	2	2	4	4	2		32.04512912	67.95487088	83.64418699	16.35581301	0	0	4.551745101	279157	20	15294	41.79574958708807	406	215.1	47	188	5
	Schulz_GVMAG_M_3300001718_3	Schulz	included	Varidnaviria	Nucleocytoviricota	Megaviricetes	Algavirales	AG_01	alga_2	Prasinovirinae	NA						76.699	30.0971	46.6019	NO	NO	NO	NO	0	0	2	1	4	1	1		2.57531128	97.42468872	87.9742829	12.0257171	0	0	646.4090217	211272	27	7915	40.1463829944247	273	243.1	28	165	0
	Schulz_GVMAG_M_3300005523_3	Schulz	included	Varidnaviria	Nucleocytoviricota	Megaviricetes	Algavirales	AG_01	alga_2	Prasinovirinae	NA						81.5534	67.9612	13.5922	NO	NO	NO	NO	0	0	2	2	1	3	2		100	0	100	0	0	0	313.4698701	213807	18	14840	33.70828042217983	328	205.1	28	189	0
	Schulz_GVMAG_M_3300017744_9	Schulz	included	Varidnaviria	Nucleocytoviricota	Megaviricetes	Algavirales	AG_01	alga_2	Prasinovirinae	NA						88.3495	59.2233	29.1262	NO	NO	NO	NO	0	0	3	2	3	2	2		55.77512577	44.22487423	94.9106233	3.929927031	0.846529619	0.312920051	265.6436947	277599	26	11414	39.61872538706577	382	228.2	49	214	9
	Schulz_GVMAG_M_3300017773_3	Schulz	included	Varidnaviria	Nucleocytoviricota	Megaviricetes	Algavirales	AG_01	alga_2	Prasinovirinae	NA						84.466	61.165	23.301	NO	NO	NO	NO	0	0	3	3	2	2	0		38.68401354	61.31598646	100	0	0	0	113.9299706	309229	30	11839	34.12622775340109	441	221.4	43	255	4
	Schulz_GVMAG_M_3300017969_5	Schulz	included	Varidnaviria	Nucleocytoviricota	Megaviricetes	Algavirales	AG_01	alga_2	Prasinovirinae	NA						88.3495	33.0097	55.3398	NO	NO	NO	NO	0	0	1	1	4	3	1		100	0	100	0	0	0	39.48935516	201493	22	9148	40.535984359797176	312	201.8	35	196	6
	Schulz_GVMAG_M_3300020178_18	Schulz	included	Varidnaviria	Nucleocytoviricota	Megaviricetes	Algavirales	AG_01	alga_2	Prasinovirinae	NA						82.5243	52.4272	30.0971	NO	NO	NO	NO	0	0	3	2	3	2	3		0	0	0	0	0	0	0	237164	13	23273	50.83250287967809	339	217.7	45	169	6
	Schulz_GVMAG_M_3300021185_43	Schulz	included	Varidnaviria	Nucleocytoviricota	Megaviricetes	Algavirales	AG_01	alga_2	Prasinovirinae	NA						86.4078	48.5437	37.8641	NO	NO	NO	NO	0	0	2	1	3	1	1		100	0	79.32517481	0	0	20.67482519	8.062032406	220143	9	27866	34.89444434031533	320	216.3	31	178	0
	Schulz_GVMAG_M_3300021962_22	Schulz	included	Varidnaviria	Nucleocytoviricota	Megaviricetes	Algavirales	AG_01	alga_2	Prasinovirinae	NA						90.2913	52.4272	37.8641	NO	NO	NO	NO	0	0	1	2	5	2	2		0	0	0	0	0	0	0	213524	18	15440	37.27233861719547	300	223.1	23	181	2
	Schulz_GVMAG_M_3300021963_19	Schulz	included	Varidnaviria	Nucleocytoviricota	Megaviricetes	Algavirales	AG_01	alga_2	Prasinovirinae	NA						55.3398	31.068	24.2718	NO	NO	NO	NO	0	0	2	1	2	2	2		0	0	0	0	0	0	0	216823	14	17192	52.227790947657816	306	214.9	20	154	8
	Schulz_GVMAG_M_3300022905_10	Schulz	included	Varidnaviria	Nucleocytoviricota	Megaviricetes	Algavirales	AG_01	alga_2	Prasinovirinae	NA						82.5243	40.7767	41.7476	NO	NO	NO	NO	0	0	1	1	4	0	2		100	0	100	0	0	0	40.13864926	216878	22	10782	44.00294849257243	322	208.6	38	203	3
	Schulz_GVMAG_M_3300022905_7	Schulz	included	Varidnaviria	Nucleocytoviricota	Megaviricetes	Algavirales	AG_01	alga_2	Prasinovirinae	NA						88.3495	31.068	57.2816	NO	NO	NO	NO	0	0	3	1	2	1	1		0	0	0	0	0	0	0	195096	14	19559	40.8992978476198	279	219	37	185	2
	Schulz_GVMAG_S_1030632_135	Schulz	included	Varidnaviria	Nucleocytoviricota	Megaviricetes	Algavirales	AG_01	alga_2	Prasinovirinae	NA						68.932	50.4854	18.4466	NO	NO	NO	NO	0	0	2	2	3	1	2		0	0	0	0	0	0	0	265901	4	74261	34.17807999697546	378	212.8	21	183	7
	Schulz_GVMAG_S_1037362_75	Schulz	included	Varidnaviria	Nucleocytoviricota	Megaviricetes	Algavirales	AG_01	alga_2	Prasinovirinae	NA						98.0583	54.3689	43.6893	NO	NO	NO	NO	0	0	1	2	4	1	2		100	0	89.43944246	10.56055754	0	0	17.02008737	287385	14	22111	38.97609948987483	393	228.5	43	254	7
	Schulz_GVMAG_S_1037383_112	Schulz	included	Varidnaviria	Nucleocytoviricota	Megaviricetes	Algavirales	AG_01	alga_2	Prasinovirinae	NA						80.5825	29.1262	51.4563	NO	NO	NO	NO	0	0	2	0	0	1	1		0	0	0	0	0	0	0	195877	18	12570	44.040845264076566	284	215.5	46	184	11
	Schulz_GVMAG_S_1059911_62	Schulz	included	Varidnaviria	Nucleocytoviricota	Megaviricetes	Algavirales	AG_01	alga_2	Prasinovirinae	NA						91.2621	32.0388	59.2233	NO	NO	NO	NO	0	0	1	1	3	1	1		100	0	100	0	0	0	239.8022558	209747	21	11148	34.25542714054579	322	202.6	29	216	5
	Schulz_GVMAG_S_1059924_57	Schulz	included	Varidnaviria	Nucleocytoviricota	Megaviricetes	Algavirales	AG_01	alga_2	Prasinovirinae	NA						76.699	13.5922	63.1068	NO	NO	NO	NO	0	0	1	1	3	1	2		100	0	100	0	0	0	42.02959005	189388	18	12040	41.62668195822032	252	231.1	31	158	3
	Schulz_GVMAG_S_1064190_106	Schulz	included	Varidnaviria	Nucleocytoviricota	Megaviricetes	Algavirales	AG_01	alga_2	Prasinovirinae	NA						92.233	71.8447	20.3883	NO	NO	NO	NO	0	0	3	1	4	2	2		0	0	0	0	0	0	0	218247	22	10565	35.3888850256337	328	209.9	35	183	0	1
	Schulz_GVMAG_S_1074330_49	Schulz	included	Varidnaviria	Nucleocytoviricota	Megaviricetes	Algavirales	AG_01	alga_2	Prasinovirinae	NA						81.5534	13.5922	67.9612	NO	NO	NO	NO	0	0	3	1	2	1	1		9.66350334	90.33649666	100	0	0	0	50.88300221	209635	14	19449	33.90936848339248	278	236.4	20	167	0
	Schulz_GVMAG_S_1074346_73	Schulz	included	Varidnaviria	Nucleocytoviricota	Megaviricetes	Algavirales	AG_01	alga_2	Prasinovirinae	NA						82.5243	55.3398	27.1845	NO	NO	NO	NO	0	0	3	2	4	1	3		100	0	100	0	0	0	2.687866692	198781	21	11152	42.106311001565395	291	215.1	42	178	12
	Schulz_GVMAG_S_1085336_36	Schulz	included	Varidnaviria	Nucleocytoviricota	Megaviricetes	Algavirales	AG_01	alga_2	Prasinovirinae	NA						66.0194	34.9515	31.068	NO	NO	NO	NO	0	0	2	0	2	1	0		23.92102562	76.07897438	95.5755222	3.531307281	0.662194444	0.230976077	630.4313708	177057	16	13358	34.59666253557745	254	219	28	157	0
	Schulz_GVMAG_S_1102114_126	Schulz	included	Varidnaviria	Nucleocytoviricota	Megaviricetes	Algavirales	AG_01	alga_2	Prasinovirinae	NA						73.7864	21.3592	52.4272	NO	NO	NO	NO	0	0	2	1	2	1	1		0	100	82.10681892	17.26090177	0.521925325	0.110353992	1980.323427	162825	12	17895	40.21057465024573	236	213.7	24	165	11
	Schulz_GVMAG_S_3300006565_14	Schulz	included	Varidnaviria	Nucleocytoviricota	Megaviricetes	Algavirales	AG_01	alga_2	Prasinovirinae	NA						83.4951	26.2136	57.2816	NO	NO	NO	NO	0	0	1	1	2	0	1		100	0	100	0	0	0	180.6223662	181714	23	7313	34.750509626998856	264	215.7	38	176	6
	Schulz_GVMAG_S_3300009790_139	Schulz	included	Varidnaviria	Nucleocytoviricota	Megaviricetes	Algavirales	AG_01	alga_2	Prasinovirinae	NA						78.6408	33.0097	45.6311	NO	NO	NO	NO	0	0	1	1	2	4	1		100	0	100	0	0	0	36.82033663	157442	18	9565	38.07513967636572	234	209.2	33	155	2
	Schulz_GVMAG_S_3300013195_8	Schulz	included	Varidnaviria	Nucleocytoviricota	Megaviricetes	Algavirales	AG_01	alga_2	Prasinovirinae	NA						64.0777	11.6505	52.4272	NO	NO	NO	NO	0	0	1	0	1	2	1		100	0	99.39477911	0	0.500522855	0.104698037	742.9697755	126384	11	14145	42.889463894592325	174	227.7	27	141	2
	Schulz_GVMAG_S_405408_30	Schulz	included	Varidnaviria	Nucleocytoviricota	Megaviricetes	Algavirales	AG_01	alga_2	Prasinovirinae	NA						60.1942	13.5922	46.6019	NO	NO	NO	NO	0	0	1	0	2	2	1		49.03579397	50.96420603	98.08339214	1.916607859	0	0	229.466798	143764	17	8507	34.282165321325884	189	239.5	18	139	0
	Schulz_GVMAG_S_ERX555976_100	Schulz	included	Varidnaviria	Nucleocytoviricota	Megaviricetes	Algavirales	AG_01	alga_2	Prasinovirinae	NA						80.5825	59.2233	21.3592	NO	NO	NO	NO	0	0	1	0	2	2	2		100	0	100	0	0	0	316.1614165	231435	28	8430	35.26445439702488	308	237.4	22	173	0
	Schulz_GVMAG_S_ERX556121_86	Schulz	included	Varidnaviria	Nucleocytoviricota	Megaviricetes	Algavirales	AG_01	alga_2	Prasinovirinae	NA						95.1456	89.3204	5.82524	NO	NO	NO	NO	0	0	2	2	4	2	2		100	0	100	0	0	0	120.2520518	332145	14	27732	38.09296598278251	427	243.9	51	217	12
	Schulz_GVMAG_S_ERX556125_36	Schulz	included	Varidnaviria	Nucleocytoviricota	Megaviricetes	Algavirales	AG_01	alga_2	Prasinovirinae	NA						95.1456	62.1359	33.0097	NO	NO	NO	NO	0	0	2	2	4	2	2		100	0	100	0	0	0	476.4471963	226982	20	13731	39.47793134896605	326	217.4	43	198	4
	TARA_AON_NCLDV_00033	TARA	included	Varidnaviria	Nucleocytoviricota	Megaviricetes	Algavirales	AG_01	alga_2	Prasinovirinae	NA						87.3786	2.91262	84.466	NO	NO	NO	NO	0	0	1	1	2	1	1		100	0	100	0	0	0	479.619861	215921	4	73879	42.34245090106854	239	284.5	33	196	7
	TARA_AON_NCLDV_00048	TARA	included	Varidnaviria	Nucleocytoviricota	Megaviricetes	Algavirales	AG_01	alga_2	Prasinovirinae	NA						80.5825	1.94175	78.6408	NO	NO	NO	NO	0	0	1	1	2	1	1		100	0	99.19779503	0.216922402	0.38711031	0.198172257	990.1800583	153728	17	9468	41.519306115794734	225	217.4	46	192	3
	TARA_AON_NCLDV_00055	TARA	included	Varidnaviria	Nucleocytoviricota	Megaviricetes	Algavirales	AG_01	alga_2	Prasinovirinae	NA						71.8447	0	71.8447	NO	NO	NO	NO	0	0	1	0	2	1	1		44.2720857	55.7279143	96.53763425	2.740917319	0.537104963	0.184343469	730.6728043	115353	9	13253	40.57622866207446	164	218	16	143	1
	TARA_AON_NCLDV_00059	TARA	included	Varidnaviria	Nucleocytoviricota	Megaviricetes	Algavirales	AG_01	alga_2	Prasinovirinae	NA						68.932	0	68.932	NO	NO	NO	NO	0	0	2	1	2	0	1		100	0	100	0	0	0	765.5097137	107534	21	5495	34.25979459923614	167	201.5	17	147	0
	TARA_AON_NCLDV_00060	TARA	included	Varidnaviria	Nucleocytoviricota	Megaviricetes	Algavirales	AG_01	alga_2	Prasinovirinae	NA						52.4272	0.970874	51.4563	NO	NO	NO	NO	0	0	1	1	1	1	1		100	0	98.4127263	0	0.261289599	1.325984105	583.852564	106921	6	24017	41.49104996503275	134	247.3	21	111	6
	TARA_AON_NCLDV_00061	TARA	included	Varidnaviria	Nucleocytoviricota	Megaviricetes	Algavirales	AG_01	alga_2	Prasinovirinae	NA						51.4563	0	51.4563	NO	NO	NO	NO	0	0	1	0	2	1	1		100	0	100	0	0	0	836.8078564	101169	22	5485	34.378785720536186	143	221.6	10	119	2
	TARA_AON_NCLDV_00063	TARA	included	Varidnaviria	Nucleocytoviricota	Megaviricetes	Algavirales	AG_01	alga_2	Prasinovirinae	NA						33.9806	0	33.9806	NO	NO	NO	NO	0	0	2	0	2	0	1		100	0	90.56027702	9.439722977	0	0	147.4245711	89422	18	5390	53.92390654899858	119	233.8	12	65	0
	TARA_AON_NCLDV_00068	TARA	included	Varidnaviria	Nucleocytoviricota	Megaviricetes	Algavirales	AG_01	alga_2	Prasinovirinae	NA						33.0097	0	33.0097	NO	NO	NO	NO	0	0	1	0	1	0	1		100	0	100	0	0	0	818.0855505	71864	12	7322	34.230895365782274	96	236.9	12	75	0
	TARA_AON_NCLDV_00070	TARA	included	Varidnaviria	Nucleocytoviricota	Megaviricetes	Algavirales	AG_01	alga_2	Prasinovirinae	NA						48.5437	0	48.5437	NO	NO	NO	NO	0	0	1	0	2	1	1		100	0	99.58288769	0.417112313	0	0	212.0041079	60371	7	9127	33.89423614055401	88	217.3	8	77	0
	TARA_AON_NCLDV_00072	TARA	included	Varidnaviria	Nucleocytoviricota	Megaviricetes	Algavirales	AG_01	alga_2	Prasinovirinae	NA						36.8932	0.970874	35.9223	NO	NO	NO	NO	0	0	1	0	1	1	1		100	0	100	0	0	0	349.0274924	56452	4	16579	33.70834824060498	88	204.4	13	75	0
	TARA_AON_NCLDV_00074	TARA	included	Varidnaviria	Nucleocytoviricota	Megaviricetes	Algavirales	AG_01	alga_2	Prasinovirinae	NA						38.835	0	38.835	NO	NO	NO	NO	0	0	1	1	1	1	0		100	0	99.86984763	0	0.13015237	0	650.1897183	51009	8	7204	34.10349433230943	90	176.9	6	77	0
	TARA_ARC_NCLDV_00108	TARA	included	Varidnaviria	Nucleocytoviricota	Megaviricetes	Algavirales	AG_01	alga_2	Prasinovirinae	NA						78.6408	0.970874	77.6699	NO	NO	NO	NO	0	0	1	1	3	1	1		0	100	43.91416712	56.08583288	0	0	41.88632959	184291	9	33367	48.2780009184814	246	229.9	31	159	0
	TARA_ARC_NCLDV_00127	TARA	included	Varidnaviria	Nucleocytoviricota	Megaviricetes	Algavirales	AG_01	alga_2	Prasinovirinae	NA						89.3204	0.970874	88.3495	NO	NO	NO	NO	0	0	1	1	2	1	1		1.64002075	98.35997925	95.61421922	3.300279771	1.085501008	0	1709.848342	164779	12	17300	38.67758490640139	222	229	27	177	2
	TARA_ARC_NCLDV_00129	TARA	included	Varidnaviria	Nucleocytoviricota	Megaviricetes	Algavirales	AG_01	alga_2	Prasinovirinae	NA						19.4175	0	19.4175	NO	NO	NO	NO	0	0	1	1	0	1	1		0	100	43.36381234	56.63618766	0	0	25.68080753	155654	30	5547	38.57926957241079	218	219.3	23	83	3
	TARA_ARC_NCLDV_00156	TARA	included	Varidnaviria	Nucleocytoviricota	Megaviricetes	Algavirales	AG_01	alga_2	Prasinovirinae	NA						63.1068	0.970874	62.1359	NO	NO	NO	NO	0	0	1	1	1	1	1		0	100	50.94310032	38.39987773	10.65702195	0	51.53836914	116552	10	14189	38.36956349597972	173	207.8	23	96	0
	TARA_ARC_NCLDV_00161	TARA	included	Varidnaviria	Nucleocytoviricota	Megaviricetes	Algavirales	AG_01	alga_2	Prasinovirinae	NA						64.0777	3.8835	60.1942	NO	NO	NO	NO	0	0	2	1	2	1	1		2.600665594	97.39933441	96.77695953	2.569535843	0.541908534	0.111596089	723.58628	102678	22	5059	39.29642717019897	167	193.8	18	139	2
	TARA_ARC_NCLDV_00174	TARA	included	Varidnaviria	Nucleocytoviricota	Megaviricetes	Algavirales	AG_01	alga_2	Prasinovirinae	NA						56.3107	0.970874	55.3398	NO	NO	NO	NO	0	0	2	0	2	0	1		0.393327517	99.60667248	95.1218277	4.060742329	0.817429967	0	156.9032141	87988	15	5856	32.64737659367159	135	209.3	12	112	0
	TARA_ARC_NCLDV_00177	TARA	included	Varidnaviria	Nucleocytoviricota	Megaviricetes	Algavirales	AG_01	alga_2	Prasinovirinae	NA						54.3689	0	54.3689	NO	NO	NO	NO	0	0	1	1	1	1	0		3.059306798	96.9406932	96.13723042	2.862266591	0.659381573	0.341121412	253.7826306	83434	17	4935	33.50166713152371	123	211.5	18	104	1
	TARA_ARC_NCLDV_00188	TARA	included	Varidnaviria	Nucleocytoviricota	Megaviricetes	Algavirales	AG_01	alga_2	Prasinovirinae	NA						44.6602	0	44.6602	NO	NO	NO	NO	0	0	1	1	1	1	0		2.943728634	97.05627137	94.55305204	4.728322131	0.620398682	0.098227147	1294.724897	59923	14	4114	40.21875507890759	101	186.1	11	83	3
	TARA_IOS_NCLDV_00005	TARA	included	Varidnaviria	Nucleocytoviricota	Megaviricetes	Algavirales	AG_01	alga_2	Prasinovirinae	NA						87.3786	0	87.3786	NO	NO	NO	NO	0	0	1	1	2	1	1		100	0	99.63858427	0.361415725	0	0	1140.43995	175647	17	13505	34.04177027999813	233	235.7	22	201	2
	TARA_IOS_NCLDV_00010	TARA	included	Varidnaviria	Nucleocytoviricota	Megaviricetes	Algavirales	AG_01	alga_2	Prasinovirinae	NA						68.932	1.94175	66.9903	NO	NO	NO	NO	0	0	1	1	1	1	1		100	0	100	0	0	0	209.542722	133765	26	5734	43.25326136326181	184	224.3	24	152	4
	TARA_IOS_NCLDV_00011	TARA	included	Varidnaviria	Nucleocytoviricota	Megaviricetes	Algavirales	AG_01	alga_2	Prasinovirinae	NA						67.9612	0.970874	66.9903	NO	NO	NO	NO	0	0	1	1	2	1	0		100	0	99.65504872	0.225105883	0.119845395	0	819.8354042	108412	12	12913	34.309500962801	160	214.3	24	139	0
	TARA_MED_NCLDV_00135	TARA	included	Varidnaviria	Nucleocytoviricota	Megaviricetes	Algavirales	AG_01	alga_2	Prasinovirinae	NA						45.6311	0	45.6311	NO	NO	NO	NO	0	0	1	1	0	0	0		100	0	98.12466226	1.402478911	0.311314992	0.161543836	851.2303704	72718	22	3152	40.278414521846514	117	191.7	18	85	1
	TARA_PSE_NCLDV_00035	TARA	included	Varidnaviria	Nucleocytoviricota	Megaviricetes	Algavirales	AG_01	alga_2	Prasinovirinae	NA						83.4951	2.91262	80.5825	NO	NO	NO	NO	0	0	1	1	2	1	1		100	0	99.74853014	0.251469857	0	0	415.5664057	164596	23	9999	34.01700330379741	235	222.7	23	182	0
	TARA_PSE_NCLDV_00040	TARA	included	Varidnaviria	Nucleocytoviricota	Megaviricetes	Algavirales	AG_01	alga_2	Prasinovirinae	NA						66.0194	0.970874	65.0485	NO	NO	NO	NO	0	0	1	1	1	1	1		100	0	78.35850519	11.69845895	6.747262352	3.195773503	179.5726438	119198	10	12683	40.80152041411546	170	222.8	30	146	5
	TARA_PSW_NCLDV_00058	TARA	included	Varidnaviria	Nucleocytoviricota	Megaviricetes	Algavirales	AG_01	alga_2	Prasinovirinae	NA						57.2816	0	57.2816	NO	NO	NO	NO	0	0	1	1	2	1	1		100	0	89.90842901	8.9601019	0.789964214	0.341504872	1802.301483	158941	8	21848	43.95270942595095	215	226.9	23	97	10
	TARA_PSW_NCLDV_00077	TARA	included	Varidnaviria	Nucleocytoviricota	Megaviricetes	Algavirales	AG_01	alga_2	Prasinovirinae	NA						32.0388	0	32.0388	NO	NO	NO	NO	0	0	1	1	0	0	0		100	0	94.484736	0	0	5.515264005	121.4315278	108723	4	37348	44.62962545322261	114	298.7	20	94	1
	TARA_PSW_NCLDV_00078	TARA	included	Varidnaviria	Nucleocytoviricota	Megaviricetes	Algavirales	AG_01	alga_2	Prasinovirinae	NA						44.6602	0.970874	43.6893	NO	NO	NO	NO	0	0	1	0	2	1	1		100	0	60.03839144	0	8.046402237	31.91520632	59.4215344	105970	2	64148	38.83218831357979	122	275.4	13	85	5
	TARA_PSW_NCLDV_00081	TARA	included	Varidnaviria	Nucleocytoviricota	Megaviricetes	Algavirales	AG_01	alga_2	Prasinovirinae	NA						33.0097	1.94175	31.068	NO	NO	NO	NO	0	0	1	0	1	1	1		100	0	89.78159826	0.204966911	3.157692764	6.855742069	1312.221557	93918	26	3694	41.912241403029924	114	261.3	18	87	0
	TARA_PSW_NCLDV_00082	TARA	included	Varidnaviria	Nucleocytoviricota	Megaviricetes	Algavirales	AG_01	alga_2	Prasinovirinae	NA						47.5728	0.970874	46.6019	NO	NO	NO	NO	0	0	1	1	1	0	1		100	0	89.61553975	0.202887591	3.233347716	6.948224945	1397.210897	89798	16	5630	41.62591670184845	117	233.2	16	90	3
	TARA_SOC_NCLDV_00026	TARA	included	Varidnaviria	Nucleocytoviricota	Megaviricetes	Algavirales	AG_01	alga_2	Prasinovirinae	NA						57.2816	0	57.2816	NO	NO	NO	NO	0	0	1	1	2	0	1		0.11098219	99.88901781	73.35289615	25.83001882	0.69710533	0.119979707	6273.132181	85598	18	4895	39.8735815968428	135	200	23	113	4
	Phycodnaviridae_DQ491001_Paramecium_bursaria_chlorella_virus_MT325	Reference	included	Varidnaviria	Nucleocytoviricota	Megaviricetes	Algavirales	AG_02	alga_2	Chlorovirinae	NA						96.1353	1.44928	94.686	NO	NO	NO	NO	0	0	1	1	2	1	1		0	0	0	0	0	0	0	314335	1	314335	45.316595463796205	343	277.4	29	282	10		1
	Phycodnaviridae_DQ491002_Paramecium_bursaria_Chlorella_virus_NY2A_Chlorella_virus_NY2A	Reference	included	Varidnaviria	Nucleocytoviricota	Megaviricetes	Algavirales	AG_02	alga_2	Chlorovirinae	NA						82.1256	6.76329	75.3623	NO	NO	NO	NO	0	0	2	1	2	1	1		0	0	0	0	0	0	0	368683	1	368683	40.6882104208435	416	267.2	30	279	8
	Phycodnaviridae_DQ491003_Paramecium_bursaria_Chlorella_virus_AR158	Reference	included	Varidnaviria	Nucleocytoviricota	Megaviricetes	Algavirales	AG_02	alga_2	Chlorovirinae	NA						84.058	6.28019	77.7778	NO	NO	NO	NO	0	0	2	1	1	1	1		0	0	0	0	0	0	0	344691	1	344691	40.75339678435033	387	267	37	287	7
	Phycodnaviridae_DQ890022_Paramecium_bursaria_Chlorella_virus_FR483	Reference	included	Varidnaviria	Nucleocytoviricota	Megaviricetes	Algavirales	AG_02	alga_2	Chlorovirinae	NA						90.3382	1.93237	88.4058	NO	NO	NO	NO	0	0	1	1	2	1	1		0	0	0	0	0	0	0	321240	1	321240	44.57960761076932	350	278.5	25	278	9		1
	Phycodnaviridae_EF101928_Acanthocystis_turfacea_Chlorella_virus_1	Reference	included	Varidnaviria	Nucleocytoviricota	Megaviricetes	Algavirales	AG_02	alga_2	Chlorovirinae	NA						91.3043	0.966184	90.3382	NO	NO	NO	NO	0	0	1	1	2	1	1		0	0	0	0	0	0	0	288047	1	288047	49.37493384896997	353	247.6	34	287	12
	Phycodnaviridae_JF411744_Paramecium_bursaria_Chlorella_virus_1	Reference	included	Varidnaviria	Nucleocytoviricota	Megaviricetes	Algavirales	AG_02	alga_2	Chlorovirinae	NA						84.5411	2.89855	81.6425	NO	NO	NO	NO	0	0	2	1	2	1	1		0	0	0	0	0	0	0	330611	1	330611	39.98003853242377	362	274.3	30	273	11
	Phycodnaviridae_JX997154_Paramecium_bursaria_Chlorella_virus_AP110A	Reference	included	Varidnaviria	Nucleocytoviricota	Megaviricetes	Algavirales	AG_02	alga_2	Chlorovirinae	NA						93.2367	3.86473	89.372	NO	NO	NO	NO	0	0	1	1	2	1	1		0	0	0	0	0	0	0	327349	1	327349	44.30731877372467	359	273.9	25	281	10		1
	Phycodnaviridae_JX997155_Acanthocystis_turfacea_Chlorella_virus_Br0604L	Reference	included	Varidnaviria	Nucleocytoviricota	Megaviricetes	Algavirales	AG_02	alga_2	Chlorovirinae	NA						89.8551	1.93237	87.9227	NO	NO	NO	NO	0	0	1	1	2	1	1		0	0	0	0	0	0	0	295545	1	295545	48.827108259525964	367	241	35	279	10
	Phycodnaviridae_JX997156_Acanthocystis_turfacea_Chlorella_virus_Can0610SP	Reference	included	Varidnaviria	Nucleocytoviricota	Megaviricetes	Algavirales	AG_02	alga_2	Chlorovirinae	NA						92.7536	2.41546	90.3382	NO	NO	NO	NO	0	0	1	1	2	1	1		0	0	0	0	0	0	0	306752	1	306752	49.407820036826614	365	256	33	283	13
	Phycodnaviridae_JX997157_Paramecium_bursaria_Chlorella_virus_Can18_4	Reference	included	Varidnaviria	Nucleocytoviricota	Megaviricetes	Algavirales	AG_02	alga_2	Chlorovirinae	NA						94.2029	1.93237	92.2705	NO	NO	NO	NO	0	0	1	1	2	1	1		0	0	0	0	0	0	0	329890	1	329890	44.786907396478036	360	270.5	26	278	10		1
	Phycodnaviridae_JX997158_Acanthocystis_turfacea_Chlorella_virus_Canal_1	Reference	included	Varidnaviria	Nucleocytoviricota	Megaviricetes	Algavirales	AG_02	alga_2	Chlorovirinae	NA						92.7536	1.93237	90.8213	NO	NO	NO	NO	0	0	2	1	2	1	1		0	0	0	0	0	0	0	293004	1	293004	50.91912624975862	356	245.1	38	278	10
	Phycodnaviridae_JX997160_Paramecium_bursaria_Chlorella_virus_CVB_1	Reference	included	Varidnaviria	Nucleocytoviricota	Megaviricetes	Algavirales	AG_02	alga_2	Chlorovirinae	NA						91.3043	2.89855	88.4058	NO	NO	NO	NO	0	0	1	1	2	1	1		0	0	0	0	0	0	0	319457	1	319457	44.35170605477075	345	276.8	25	271	11		1
	Phycodnaviridae_JX997161_Paramecium_bursaria_Chlorella_virus_CVG_1	Reference	included	Varidnaviria	Nucleocytoviricota	Megaviricetes	Algavirales	AG_02	alga_2	Chlorovirinae	NA						92.7536	1.44928	91.3043	NO	NO	NO	NO	0	0	1	1	2	1	1		0	0	0	0	0	0	0	318742	1	318742	44.97865702284613	346	273.1	23	282	10		1
	Phycodnaviridae_JX997163_Paramecium_bursaria_Chlorella_virus_CVM_1	Reference	included	Varidnaviria	Nucleocytoviricota	Megaviricetes	Algavirales	AG_02	alga_2	Chlorovirinae	NA						93.2367	4.34783	88.8889	NO	NO	NO	NO	0	0	1	1	2	1	1		0	0	0	0	0	0	0	327107	1	327107	44.46849602814294	356	273.8	23	287	10		1
	Phycodnaviridae_JX997164_Paramecium_bursaria_Chlorella_virus_CVR_1	Reference	included	Varidnaviria	Nucleocytoviricota	Megaviricetes	Algavirales	AG_02	alga_2	Chlorovirinae	NA						92.2705	3.86473	88.4058	NO	NO	NO	NO	0	0	1	1	2	1	1		0	0	0	0	0	0	0	330002	1	330002	44.593103900300434	358	271.4	22	283	10		1
	Phycodnaviridae_JX997165_Paramecium_bursaria_Chlorella_virus_CvsA1	Reference	included	Varidnaviria	Nucleocytoviricota	Megaviricetes	Algavirales	AG_02	alga_2	Chlorovirinae	NA						83.5749	3.86473	79.7101	NO	NO	NO	NO	0	0	2	1	2	1	1		0	0	0	0	0	0	0	311223	1	311223	40.28778617923498	344	267.5	31	263	14
	Phycodnaviridae_JX997166_Paramecium_bursaria_Chlorella_virus_CZ_2	Reference	included	Varidnaviria	Nucleocytoviricota	Megaviricetes	Algavirales	AG_02	alga_2	Chlorovirinae	NA						94.2029	1.44928	92.7536	NO	NO	NO	NO	0	0	1	1	2	1	1		0	0	0	0	0	0	0	305715	1	305715	45.22802730098788	345	262.2	24	276	12		1
	Phycodnaviridae_JX997167_Paramecium_bursaria_Chlorella_virus_Fr5L	Reference	included	Varidnaviria	Nucleocytoviricota	Megaviricetes	Algavirales	AG_02	alga_2	Chlorovirinae	NA						94.2029	1.44928	92.7536	NO	NO	NO	NO	0	0	1	1	2	1	1		0	0	0	0	0	0	0	303810	1	303810	44.970870467086485	357	242.8	28	267	13		1
	Phycodnaviridae_JX997168_Acanthocystis_turfacea_Chlorella_virus_GM0701_1	Reference	included	Varidnaviria	Nucleocytoviricota	Megaviricetes	Algavirales	AG_02	alga_2	Chlorovirinae	NA						88.4058	1.44928	86.9565	NO	NO	NO	NO	0	0	2	1	2	1	1		0	0	0	0	0	0	0	315239	1	315239	48.367222336553496	375	252.1	32	288	11
	Phycodnaviridae_JX997169_Paramecium_bursaria_Chlorella_virus_IL_3A	Reference	included	Varidnaviria	Nucleocytoviricota	Megaviricetes	Algavirales	AG_02	alga_2	Chlorovirinae	NA						85.0242	5.31401	79.7101	NO	NO	NO	NO	0	0	2	1	2	1	1		0	0	0	0	0	0	0	323497	1	323497	40.19831570260978	359	268.6	29	274	13
	Phycodnaviridae_JX997170_Paramecium_bursaria_Chlorella_virus_IL_5_2s1	Reference	included	Varidnaviria	Nucleocytoviricota	Megaviricetes	Algavirales	AG_02	alga_2	Chlorovirinae	NA						85.9903	6.28019	79.7101	NO	NO	NO	NO	0	0	1	1	1	1	1		0	0	0	0	0	0	0	345255	1	345255	40.64492893979667	387	264.9	36	286	9
	Phycodnaviridae_JX997171_Paramecium_bursaria_Chlorella_virus_KS1B	Reference	included	Varidnaviria	Nucleocytoviricota	Megaviricetes	Algavirales	AG_02	alga_2	Chlorovirinae	NA						83.5749	4.34783	79.2271	NO	NO	NO	NO	0	0	2	1	3	1	1		0	0	0	0	0	0	0	287769	1	287769	40.389637119223806	343	246.7	31	260	13
	Phycodnaviridae_JX997174_Acanthocystis_turfacea_Chlorella_virus_MN0810_1	Reference	included	Varidnaviria	Nucleocytoviricota	Megaviricetes	Algavirales	AG_02	alga_2	Chlorovirinae	NA						91.3043	1.93237	89.372	NO	NO	NO	NO	0	0	1	1	2	1	1		0	0	0	0	0	0	0	327406	1	327406	52.06329190345945	376	256.3	36	275	9
	Phycodnaviridae_JX997176_Paramecium_bursaria_Chlorella_virus_NE_JV_1	Reference	included	Varidnaviria	Nucleocytoviricota	Megaviricetes	Algavirales	AG_02	alga_2	Chlorovirinae	NA						83.5749	1.44928	82.1256	NO	NO	NO	NO	0	0	1	1	2	1	1		0	0	0	0	0	0	0	326559	1	326559	46.82295883234379	358	268.3	35	242	5
	Phycodnaviridae_JX997177_Acanthocystis_turfacea_Chlorella_virus_NE_JV_2	Reference	included	Varidnaviria	Nucleocytoviricota	Megaviricetes	Algavirales	AG_02	alga_2	Chlorovirinae	NA						92.7536	1.93237	90.8213	NO	NO	NO	NO	0	0	1	1	2	1	1		0	0	0	0	0	0	0	319583	1	319583	48.4100362711157	378	253.1	32	281	13
	Phycodnaviridae_JX997178_Acanthocystis_turfacea_Chlorella_virus_NE_JV_3	Reference	included	Varidnaviria	Nucleocytoviricota	Megaviricetes	Algavirales	AG_02	alga_2	Chlorovirinae	NA						92.7536	1.44928	91.3043	NO	NO	NO	NO	0	0	1	1	2	1	1		0	0	0	0	0	0	0	298622	1	298622	49.288466413733815	360	250.5	33	290	12
	Phycodnaviridae_JX997180_Acanthocystis_turfacea_Chlorella_virus_NTS_1	Reference	included	Varidnaviria	Nucleocytoviricota	Megaviricetes	Algavirales	AG_02	alga_2	Chlorovirinae	NA						87.9227	0.966184	86.9565	NO	NO	NO	NO	0	0	1	1	2	1	1		0	0	0	0	0	0	0	323517	1	323517	48.17920792393016	383	252.4	28	271	8
	Phycodnaviridae_JX997181_Paramecium_bursaria_Chlorella_virus_NW665_2	Reference	included	Varidnaviria	Nucleocytoviricota	Megaviricetes	Algavirales	AG_02	alga_2	Chlorovirinae	NA						91.7874	1.93237	89.8551	NO	NO	NO	NO	0	0	1	1	2	1	1		0	0	0	0	0	0	0	325996	1	325996	44.19041341763357	358	271.4	22	276	9		1
	Phycodnaviridae_JX997184_Paramecium_bursaria_Chlorella_virus_OR0704_2_2	Reference	included	Varidnaviria	Nucleocytoviricota	Megaviricetes	Algavirales	AG_02	alga_2	Chlorovirinae	NA						93.7198	1.44928	92.2705	NO	NO	NO	NO	0	0	1	1	2	1	1		0	0	0	0	0	0	0	313584	1	313584	45.14842081832221	360	258.7	21	282	9		1
	Phycodnaviridae_JX997185_Acanthocystis_turfacea_Chlorella_virus_OR0704_3	Reference	included	Varidnaviria	Nucleocytoviricota	Megaviricetes	Algavirales	AG_02	alga_2	Chlorovirinae	NA						91.3043	1.44928	89.8551	NO	NO	NO	NO	0	0	1	1	2	1	1		0	0	0	0	0	0	0	311647	1	311647	48.84280693622801	370	251.1	33	285	13
	Phycodnaviridae_JX997186_Acanthocystis_turfacea_Chlorella_virus_TN603_4_2	Reference	included	Varidnaviria	Nucleocytoviricota	Megaviricetes	Algavirales	AG_02	alga_2	Chlorovirinae	NA						91.7874	1.44928	90.3382	NO	NO	NO	NO	0	0	1	1	2	1	1		0	0	0	0	0	0	0	320880	1	320880	48.56482234914953	370	261.2	37	289	11
	Phycodnaviridae_JX997187_Acanthocystis_turfacea_Chlorella_virus_WI0606	Reference	included	Varidnaviria	Nucleocytoviricota	Megaviricetes	Algavirales	AG_02	alga_2	Chlorovirinae	NA						91.3043	1.44928	89.8551	NO	NO	NO	NO	0	0	1	1	2	1	1		0	0	0	0	0	0	0	289373	1	289373	49.50037603199202	352	243.4	33	291	11
	Phycodnaviridae_KX857749_Only_Syngen_Nebraska_virus_5	Reference	included	Varidnaviria	Nucleocytoviricota	Megaviricetes	Algavirales	AG_02	alga_2	Chlorovirinae	NA						87.9227	0.966184	86.9565	NO	NO	NO	NO	0	0	2	1	2	1	1		0	0	0	0	0	0	0	327147	1	327147	42.375360729765696	357	274.8	40	258	14
	Schulz_GVMAG_M_3300009512_5	Schulz	included	Varidnaviria	Nucleocytoviricota	Megaviricetes	Algavirales	AG_03	alga_2	alga_2_A	NA									NO	NO	NO	NO	2	1	0	2	4	1	1		0	0	0	0	0	0	0	263941	19	17597	37.51157012615614	306	270.2	56	234	4
	Schulz_GVMAG_M_3300009544_28	Schulz	included	Varidnaviria	Nucleocytoviricota	Megaviricetes	Algavirales	AG_03	alga_2	alga_2_A	NA									NO	NO	NO	NO	2	1	1	1	4	1	2		0	100	56.66751397	43.33248603	0	0	13.76012134	210212	22	12088	26.87911060451198	280	229.4	43	130	6
	Schulz_GVMAG_S_1016713_174	Schulz	included	Varidnaviria	Nucleocytoviricota	Megaviricetes	Algavirales	AG_03	alga_2	alga_2_A	NA									NO	NO	NO	NO	1	0	1	1	4	1	1		0	0	0	0	0	0	0	167518	16	13175	36.79286040633435	204	244.7	28	98	6
	Schulz_GVMAG_S_1016722_178	Schulz	included	Varidnaviria	Nucleocytoviricota	Megaviricetes	Algavirales	AG_03	alga_2	alga_2_A	NA									NO	NO	NO	NO	1	1	1	1	2	1	1		0	0	0	0	0	0	0	179191	11	25099	45.40866499165898	202	271.5	48	97	7
	Schulz_GVMAG_S_1037377_105	Schulz	included	Varidnaviria	Nucleocytoviricota	Megaviricetes	Algavirales	AG_03	alga_2	alga_2_A	NA									NO	NO	NO	NO	2	2	0	0	1	1	1		0	0	0	0	0	0	0	188329	19	10732	40.04225574442305	234	248.6	34	179	2	1
	Schulz_GVMAG_S_1102237_83	Schulz	included	Varidnaviria	Nucleocytoviricota	Megaviricetes	Algavirales	AG_03	alga_2	alga_2_A	NA									NO	NO	NO	homolog	1	1	0	2	2	1	1		0	100	100	0	0	0	0.806743402	176884	13	16281	46.04693432032232	218	238.7	26	124	3
	Schulz_GVMAG_S_405429_37	Schulz	included	Varidnaviria	Nucleocytoviricota	Megaviricetes	Algavirales	AG_03	alga_2	alga_2_A	NA									NO	NO	NO	NO	1	0	1	2	1	0	0		100	0	100	0	0	0	1.424274593	113040	12	9889	34.81397835641324	130	268.5	18	56	7
	Schulz_GVMAG_S_ERX556017_93	Schulz	included	Varidnaviria	Nucleocytoviricota	Megaviricetes	Algavirales	AG_03	alga_2	alga_2_A	NA									NO	NO	NO	homolog	2	1	1	2	2	1	0		100	0	81.83950512	18.16049488	0	0	23.1323952	296476	24	17191	35.99569596927772	329	273.1	40	130	8
	TARA_ARC_NCLDV_00145	TARA	included	Varidnaviria	Nucleocytoviricota	Megaviricetes	Algavirales	AG_03	alga_2	alga_2_A	NA									NO	NO	NO	homolog	1	1	0	1	1	1	2		0	100	39.62862281	60.37137719	0	0	61.26096265	138334	23	6849	40.40982536439449	152	275.8	23	76	0
	TARA_ARC_NCLDV_00179	TARA	included	Varidnaviria	Nucleocytoviricota	Megaviricetes	Algavirales	AG_03	alga_2	alga_2_A	NA									NO	NO	NO	NO	1	1	0	1	3	0	0		0	100	31.66813214	68.33186786	0	0	27.89851903	80015	6	14002	36.727361263598475	98	247.6	17	72	0
	TARA_ARC_NCLDV_00185	TARA	included	Varidnaviria	Nucleocytoviricota	Megaviricetes	Algavirales	AG_03	alga_2	alga_2_A	NA									NO	NO	NO	NO	0	0	1	1	2	0	0		0	100	41.03264397	58.96735603	0	0	71.49573648	68488	13	5791	40.500176262404224	89	236.2	10	39	0
	TARA_PSW_NCLDV_00036	TARA	included	Varidnaviria	Nucleocytoviricota	Megaviricetes	Algavirales	AG_03	alga_2	alga_2_A	NA									NO	NO	NO	NO	1	1	1	1	3	1	1		100	0	100	0	0	0	52.77930935	255729	11	29157	39.261115331972164	287	274.4	42	127	4
	TARA_PSW_NCLDV_00038	TARA	included	Varidnaviria	Nucleocytoviricota	Megaviricetes	Algavirales	AG_03	alga_2	alga_2_A	NA									NO	NO	NO	NO	2	1	0	1	3	1	1		100	0	0	0	0	0	18.68097822	245303	27	13294	39.76885066724183	283	270	56	192	4	1
	Moniruzzaman_LP04_ERX633347_21_dc	Moniruzzaman et al., 2020	included	Varidnaviria	Nucleocytoviricota	Megaviricetes	Algavirales	AG_04	alga_1	Raphidovirinae	NA						49.1228	1.75439	47.3684	NO	NO	NO	NO	1	1	3	1	2	1	1		0	0	0	0	0	0	0	424853	7	84783	29.419221607280427	457	276.3	58	114	0
	Phycodnaviridae_KX008963_Heterosigma_akashiwo_virus_01_isolate_HaV53	Reference	included	Varidnaviria	Nucleocytoviricota	Megaviricetes	Algavirales	AG_04	alga_1	Raphidovirinae	NA						21.0526	1.75439	19.2982	NO	NO	NO	NO	0	0	1	1	1	1	1		0	0	0	0	0	0	0	274793	1	274793	30.336079739629675	288	278.2	30	41	3
	Schulz_GVMAG_M_3300009550_18	Schulz	included	Varidnaviria	Nucleocytoviricota	Megaviricetes	Algavirales	AG_04	alga_1	Raphidovirinae	NA						43.8596	0	43.8596	NO	NO	NO	NO	0	0	1	0	2	1	1		100	0	97.58133299	0	2.418667008	0	105.2906533	155967	16	10289	27.880747254581717	202	246.7	41	145	0
	Schulz_GVMAG_S_1016713_147	Schulz	included	Varidnaviria	Nucleocytoviricota	Megaviricetes	Algavirales	AG_04	alga_1	Raphidovirinae	NA						43.8596	8.77193	35.0877	NO	NO	NO	NO	0	0	2	1	3	1	0		0	0	0	0	0	0	0	327975	18	18337	32.18491742694486	367	272.4	54	106	0
	Schulz_GVMAG_S_1102114_122	Schulz	included	Varidnaviria	Nucleocytoviricota	Megaviricetes	Algavirales	AG_04	alga_1	Raphidovirinae	NA						43.8596	1.75439	42.1053	NO	NO	NO	NO	0	0	1	1	2	1	1		0	100	100	0	0	0	1.40505577	148108	16	9068	54.10779942778233	177	245.6	26	88	1
	Schulz_GVMAG_S_ERX555957_26	Schulz	included	Varidnaviria	Nucleocytoviricota	Megaviricetes	Algavirales	AG_04	alga_1	Raphidovirinae	NA						75.4386	0	75.4386	NO	NO	NO	NO	0	0	1	0	2	1	1		97.0470486	2.952951402	100	0	0	0	58.88053198	106681	5	21689	31.25730306061803	117	287.8	22	98	3
	TARA_ARC_NCLDV_00168	TARA	included	Varidnaviria	Nucleocytoviricota	Megaviricetes	Algavirales	AG_04	alga_1	Raphidovirinae	NA						80.7018	0	80.7018	NO	NO	NO	NO	0	0	1	1	2	1	1		0	100	28.99002729	69.45390132	1.556071395	0	92.35015773	95100	3	71893	28.332516297279568	120	248.2	17	83	5
	TARA_MED_NCLDV_00113	TARA	included	Varidnaviria	Nucleocytoviricota	Megaviricetes	Algavirales	AG_04	alga_1	Raphidovirinae	NA						75.4386	0	75.4386	NO	NO	NO	NO	0	0	1	1	2	1	0		100	0	100	0	0	0	25.48387572	135882	32	4677	23.780011915444906	165	249.7	36	116	3
	TARA_MED_NCLDV_00132	TARA	included	Varidnaviria	Nucleocytoviricota	Megaviricetes	Algavirales	AG_04	alga_1	Raphidovirinae	NA						14.0351	1.75439	12.2807	NO	NO	NO	NO	0	0	1	1	0	0	0		100	0	100	0	0	0	54.5976322	88382	15	6518	27.683721975680424	112	247.5	16	70	0
	TARA_PSE_NCLDV_00028	TARA	included	Varidnaviria	Nucleocytoviricota	Megaviricetes	Algavirales	AG_04	alga_1	Raphidovirinae	NA						49.1228	1.75439	47.3684	NO	NO	NO	NO	0	0	1	1	2	1	1		100	0	100	0	0	0	188.4641336	228236	7	34073	28.595929729258906	251	292.5	43	176	1
	TARA_PSE_NCLDV_00038	TARA	included	Varidnaviria	Nucleocytoviricota	Megaviricetes	Algavirales	AG_04	alga_1	Raphidovirinae	NA						96.4912	1.75439	94.7368	NO	NO	NO	NO	0	0	1	1	2	1	1		100	0	100	0	0	0	253.5547657	149391	9	26215	31.97084130381573	168	278.4	31	135	4
	TARA_SOC_NCLDV_00021	TARA	included	Varidnaviria	Nucleocytoviricota	Megaviricetes	Algavirales	AG_04	alga_1	Raphidovirinae	NA						98.2456	0	98.2456	NO	NO	NO	NO	0	0	1	1	2	1	1		0.442820724	99.55717928	100	0	0	0	355.0894117	152385	4	35522	35.113291915532	157	298.2	24	122	5
	Moniruzzaman_LP04_ERX556005_53_dc	Moniruzzaman et al., 2020	excluded	Varidnaviria	Nucleocytoviricota	Megaviricetes	Algavirales		NA	NA	NA									NO	NO	NO	NO	0	0	0	1	0	1	1		100	0	100	0	0	0	26.73414513	168844	12	14684	40.426949719156234	205	238	31	102	4
	Phycodnaviridae_LC015649_Yellowstone_lake_phycodnavirus_3	Reference	excluded	Varidnaviria	Nucleocytoviricota	Megaviricetes	Algavirales		NA	NA	NA									NO	NO	NO	NO	0	0	0	1	1	2	1		0	0	0	0	0	0	0	171454	1	171454	54.994973234640575	245	214.2	26	139	6
	Schulz_GVMAG_M_3300001348_34	Schulz	excluded	Varidnaviria	Nucleocytoviricota	Megaviricetes	Algavirales		NA	NA	NA									NO	NO	NO	NO	0	0	0	1	1	1	0		0	100	100	0	0	0	1.177075329	192596	11	16690	24.766383560483106	232	249	41	159	6
	Schulz_GVMAG_M_3300017771_11	Schulz	excluded	Varidnaviria	Nucleocytoviricota	Megaviricetes	Algavirales		NA	NA	NA									NO	NO	NO	NO	0	0	0	3	3	1	2		100	0	92.70363493	1.647213402	2.143908607	3.505243061	606.5334419	174679	17	9801	41.35977284625027	266	201.3	28	165	8
	Schulz_GVMAG_M_3300025644_21	Schulz	Taxon_sampling	Varidnaviria	Nucleocytoviricota	Megaviricetes	Algavirales		alga_0	NA	NA									NO	NO	NO	NO	0	0	2	0	1	1	1		8.232342341	91.76765766	20.20019332	79.79980668	0	0	10.33684287	276390	19	16726	42.477731109386134	297	267.5	30	183	6
	Schulz_GVMAG_S_1092152_17	Schulz	excluded	Varidnaviria	Nucleocytoviricota	Megaviricetes	Algavirales		NA	NA	NA									NO	NO	NO	NO	0	0	0	1	2	1	1		14.73782281	85.26217719	96.5547137	2.825755398	0.469247014	0.150283893	394.2875851	164939	15	12180	39.815018957027895	246	206.9	38	191	10
	TARA_AON_NCLDV_00051	TARA	excluded	Varidnaviria	Nucleocytoviricota	Megaviricetes	Algavirales		NA	NA	NA									NO	NO	NO	NO	0	0	0	1	2	1	1		61.63152654	38.36847346	97.20258984	1.474773126	1.013960494	0.308676539	1249.68442	134831	14	9223	40.65844338469895	193	216.4	33	165	2
	TARA_AON_NCLDV_00058	TARA	excluded	Varidnaviria	Nucleocytoviricota	Megaviricetes	Algavirales		NA	NA	NA									NO	NO	NO	NO	0	0	0	1	1	1	0		100	0	100	0	0	0	158.3352494	107599	24	4307	42.29739677820311	129	261.1	24	100	0
	TARA_ARC_NCLDV_00097	TARA	Taxon_sampling	Varidnaviria	Nucleocytoviricota	Megaviricetes	Algavirales		alga_0	NA	NA									NO	NO	NO	NO	0	0	2	1	1	1	1		2.558757466	97.44124253	24.10685489	75.89314511	0	0	40.97161497	203558	25	9467	43.23861076449276	250	243.1	18	145	0
	TARA_ARC_NCLDV_00132	TARA	excluded	Varidnaviria	Nucleocytoviricota	Megaviricetes	Algavirales		NA	NA	NA									NO	NO	NO	NO	0	0	0	1	1	1	0		0	100	42.83263931	54.8290799	2.338280783	0	47.39304769	152381	8	20063	34.641957213549325	154	293.9	26	94	3
	TARA_ARC_NCLDV_00164	TARA	excluded	Varidnaviria	Nucleocytoviricota	Megaviricetes	Algavirales		NA	NA	NA									NO	NO	NO	NO	0	0	0	1	2	1	1		13.86529803	86.13470197	52.70031928	46.88921885	0	0.410461865	206.5791606	98736	6	26410	30.74996015249357	135	226.1	21	103	6
	TARA_IOS_NCLDV_00012	TARA	excluded	Varidnaviria	Nucleocytoviricota	Megaviricetes	Algavirales		NA	NA	NA									NO	NO	NO	NO	0	0	0	1	1	1	1		100	0	99.17498777	0.645467525	0.179544703	0	642.2686311	85346	17	5361	34.91374921072776	115	233.6	13	97	0
	TARA_PSW_NCLDV_00039	TARA	Taxon_sampling	Varidnaviria	Nucleocytoviricota	Megaviricetes	Algavirales		alga_0	NA	NA									NO	NO	NO	NO	0	0	2	0	0	1	1		100	0	84.04304017	15.77512169	0.181838138	0	429.0533045	243394	20	14650	42.30527724338178	276	258.2	15	130	7
	TARA_PSW_NCLDV_00052	TARA	excluded	Varidnaviria	Nucleocytoviricota	Megaviricetes	Algavirales		NA	NA	NA									NO	NO	NO	NO	2	1	1	1	2	1	0		100	0	100	0	0	0	17.45070971	192034	32	7375	45.87758386494932	210	283.9	16	21	0	2	1
	TARA_PSW_NCLDV_00090	TARA	excluded	Varidnaviria	Nucleocytoviricota	Megaviricetes	Algavirales		NA	NA	NA									NO	NO	NO	NO	0	0	0	1	1	1	1		74.30447864	25.69552136	12.29186973	87.70813027	0	0	13.54314288	58163	14	3780	34.17504921943878	81	217.7	17	54	2
	Asfarviridae_AM712240_African_swine_fever_virus_OURT_88_3	Reference	included	Varidnaviria	Nucleocytoviricota	Pokkesviricetes	Asfuvirales	AF_01	Asfaviridae	NA	NA									NO	NO	NO	NO	1	1	1	1	1	1	1		0	0	0	0	0	0	0	171719	1	171719	38.85480839885674	155	326.2	10	121	0
	Asfarviridae_AY261360_African_swine_fever_virus_isolate_Kenya_1950	Reference	included	Varidnaviria	Nucleocytoviricota	Pokkesviricetes	Asfuvirales	AF_01	Asfaviridae	NA	NA									NO	NO	NO	NO	1	1	1	1	1	1	1		0	0	0	0	0	0	0	193886	1	193886	38.37401102131745	168	329.2	12	125	0
	Asfarviridae_AY261361_African_swine_fever_virus_isolate_Malawi_Lil_20_1	Reference	included	Varidnaviria	Nucleocytoviricota	Pokkesviricetes	Asfuvirales	AF_01	Asfaviridae	NA	NA									NO	NO	NO	NO	1	1	1	1	1	1	1		0	0	0	0	0	0	0	187612	1	187612	37.9606682253959	162	329.9	15	119	0
	Asfarviridae_AY261362_African_swine_fever_virus_isolate_Mkuzi_1979	Reference	included	Varidnaviria	Nucleocytoviricota	Pokkesviricetes	Asfuvirales	AF_01	Asfaviridae	NA	NA									NO	NO	NO	NO	1	1	1	1	1	1	1		0	0	0	0	0	0	0	192714	1	192714	38.369846004212285	173	322.2	10	127	0
	Asfarviridae_AY261363_African_swine_fever_virus_isolate_Pretorisuskop_96_4	Reference	included	Varidnaviria	Nucleocytoviricota	Pokkesviricetes	Asfuvirales	AF_01	Asfaviridae	NA	NA									NO	NO	NO	NO	1	1	1	1	1	1	1		0	0	0	0	0	0	0	190324	1	190324	38.446885347857254	169	325.8	12	131	0
	Asfarviridae_AY261364_African_swine_fever_virus_isolate_Tengani_62	Reference	included	Varidnaviria	Nucleocytoviricota	Pokkesviricetes	Asfuvirales	AF_01	Asfaviridae	NA	NA									NO	NO	NO	NO	1	1	1	1	1	1	1		0	0	0	0	0	0	0	185689	1	185689	38.617863020760915	165	327.2	14	126	0
	Asfarviridae_AY261365_African_swine_fever_virus_isolate_Warmbaths	Reference	included	Varidnaviria	Nucleocytoviricota	Pokkesviricetes	Asfuvirales	AF_01	Asfaviridae	NA	NA									NO	NO	NO	NO	1	1	1	1	1	1	1		0	0	0	0	0	0	0	190773	1	190773	38.44969456710501	172	322.1	11	131	0
	Asfarviridae_AY261366_African_swine_fever_virus_isolate_Warthog	Reference	included	Varidnaviria	Nucleocytoviricota	Pokkesviricetes	Asfuvirales	AF_01	Asfaviridae	NA	NA									NO	NO	NO	NO	1	1	1	1	1	1	1		0	0	0	0	0	0	0	186528	1	186528	38.571764218685125	170	321.5	12	131	0
	Asfarviridae_KJ614390_Faustovirus_strain_E12	Reference	included	Varidnaviria	Nucleocytoviricota	Pokkesviricetes	Asfuvirales	AF_01	Faustoviruses	NA	NA									NO	NO	NO	NO	1	1	1	1	1	1	1		0	0	0	0	0	0	0	466265	1	466265	36.20567021507695	480	281.5	33	254	0
	Asfarviridae_KM111294_African_swine_fever_virus_strain_Ken05_Tk1	Reference	included	Varidnaviria	Nucleocytoviricota	Pokkesviricetes	Asfuvirales	AF_01	Asfaviridae	NA	NA									NO	NO	NO	NO	1	1	1	1	1	1	1		0	0	0	0	0	0	0	191058	1	191058	38.28474804848714	174	321	14	126	0
	Asfarviridae_KU702951_Faustovirus_strain_D6	Reference	included	Varidnaviria	Nucleocytoviricota	Pokkesviricetes	Asfuvirales	AF_01	Faustoviruses	NA	NA									NO	NO	NO	NO	2	1	1	1	1	1	1		0	0	0	0	0	0	0	462011	1	462011	37.66600579699622	474	289	32	250	0
	Asfarviridae_MG939588_UNVERIFIED_African_swine_fever_virus_isolate_Pol17_04461_C210	Reference	included	Varidnaviria	Nucleocytoviricota	Pokkesviricetes	Asfuvirales	AF_01	Asfaviridae	NA	NA									NO	NO	NO	NO	1	1	1	1	1	1	1		0	0	0	0	0	0	0	189401	1	189401	38.417173216146914	169	324.5	13	126	0
	Asfarviridae_MH025920_African_swine_fever_virus_strain_R35	Reference	included	Varidnaviria	Nucleocytoviricota	Pokkesviricetes	Asfuvirales	AF_01	Asfaviridae	NA	NA									NO	NO	NO	NO	1	1	1	1	1	1	1		0	0	0	0	0	0	0	188629	1	188629	38.46883837007166	173	312.5	15	126	0
	Schulz_GVMAG_S_3300010316_51	Schulz	included	Varidnaviria	Nucleocytoviricota	Pokkesviricetes	Asfuvirales	AF_01	Asfaviridae	NA	NA									NO	NO	NO	NO	0	1	1	1	1	0	0		0	0	0	0	0	0	0	148563	13	15368	32.78707995023652	130	343	16	32	0	1
	TARA_ARC_NCLDV_00141	TARA	included	Varidnaviria	Nucleocytoviricota	Pokkesviricetes	Asfuvirales	AF_01	ND	NA	NA									NO	NO	NO	NO	0	1	0	1	0	1	1		0	100	42.7728229	23.01202613	30.4106805	3.804470464	41.74172089	144007	6	35560	33.34580401959285	157	276	21	43	0
	Moniruzzaman_AF02_ERX556003_45_dc	Moniruzzaman et al., 2020	included	Varidnaviria	Nucleocytoviricota	Pokkesviricetes	Asfuvirales	AF_02	ND	NA	NA									NO	NO	NO	NO	1	2	2	1	1	1	0		100	0	94.15681961	0	5.843180394	0	41.7761642	246693	13	19050	17.74247242066353	214	341.8	44	73	0
	Schulz_GVMAG_M_3300018416_36	Schulz	included	Varidnaviria	Nucleocytoviricota	Pokkesviricetes	Asfuvirales	AF_02	ND	NA	NA									NO	NO	NO	NO	1	1	1	0	1	1	1		0	0	0	0	0	0	0	208202	19	13575	22.18555044700844	187	339.5	33	64	0
	Schulz_GVMAG_M_3300022309_7	Schulz	included	Varidnaviria	Nucleocytoviricota	Pokkesviricetes	Asfuvirales	AF_02	ND	NA	NA									NO	NO	NO	NO	2	2	0	1	3	1	1		0	0	0	0	0	0	0	310111	19	23777	18.00928859344471	337	272.3	40	86	0
	TARA_MED_NCLDV_00012	TARA	included	Varidnaviria	Nucleocytoviricota	Pokkesviricetes	Asfuvirales	AF_02	ND	NA	NA									NO	NO	NO	NO	2	2	1	1	1	1	1		100	0	100	0	0	0	10.54457821	548149	45	16616	38.79444387550243	594	275.1	58	65	2
	TARA_SOC_NCLDV_00015	TARA	included	Varidnaviria	Nucleocytoviricota	Pokkesviricetes	Asfuvirales	AF_02	ND	NA	NA									NO	NO	NO	NO	1	1	1	1	2	1	1		0	100	8.465330113	0	91.53466989	0	10.91464922	198229	29	7471	43.88584378212888	209	286.4	20	42	0
	TARA_SOC_NCLDV_00027	TARA	included	Varidnaviria	Nucleocytoviricota	Pokkesviricetes	Asfuvirales	AF_02	ND	NA	NA									NO	NO	NO	NO	1	1	1	0	1	0	1		0	100	13.80050278	0	86.19949722	0	9.545559097	60866	12	6170	30.629198245618987	49	378	4	16	0
	Schulz_GVMAG_M_3300024336_7	Schulz	included	Varidnaviria	Nucleocytoviricota	Pokkesviricetes	Asfuvirales		ND	NA	NA									NO	NO	NO	NO	1	1	1	1	1	1	1		0	0	0	0	0	0	0	237672	4	139453	34.84367798018027	196	359.4	28	22	1	1
	Schulz_GVMAG_S_3300005056_23	Schulz	included	Varidnaviria	Nucleocytoviricota	Pokkesviricetes	Asfuvirales		ND	NA	NA									NO	NO	NO	NO	3	1	2	1	1	1	1		0	0	0	0	0	0	0	518885	19	37879	29.902481537194042	545	281.7	55	70	1
	Schulz_GVMAG_S_ERX556000_70	Schulz	included	Varidnaviria	Nucleocytoviricota	Pokkesviricetes	Asfuvirales		ND	NA	NA									NO	NO	NO	NO	0	1	1	0	1	0	1		100	0	100	0	0	0	1.119213013	115885	12	12436	36.73854832915527	129	281.3	4	6	0
	TARA_ARC_NCLDV_00074	TARA	included	Varidnaviria	Nucleocytoviricota	Pokkesviricetes	Asfuvirales		ND	NA	NA									NO	NO	NO	NO	1	1	1	0	1	1	1		0	100	40.00260948	59.99739052	0	0	79.13592909	242781	8	32952	22.682949848222375	168	454.8	7	61	0
	Poxviridae_AF012825_Ectromelia_virus_strain_Moscow	Reference	included	Varidnaviria	Nucleocytoviricota	Pokkesviricetes	Chitovirales	PX_01	Chordopoxviridae	NA	NA									NO	NO	NO	NO	1	1	1	1	1	1	1		0	0	0	0	0	0	0	209771	1	209771	33.179856309941535	216	281.6	6	152	0
	Poxviridae_AF063866_Melanoplus_sanguinipes_entomopoxvirus_Tucson	Reference	included	Varidnaviria	Nucleocytoviricota	Pokkesviricetes	Chitovirales	PX_01	Entomopoxviridae	NA	NA									NO	NO	NO	NO	1	1	1	0	1	1	1		0	0	0	0	0	0	0	236120	1	236120	18.245140497413313	254	280.7	3	77	0
	Poxviridae_AF170722_Rabbit_fibroma_virus	Reference	included	Varidnaviria	Nucleocytoviricota	Pokkesviricetes	Chitovirales	PX_01	Chordopoxviridae	NA	NA									NO	NO	NO	NO	1	1	1	1	1	1	1		0	0	0	0	0	0	0	159857	1	159857	39.52673586360495	165	303	0	135	0
	Poxviridae_AF198100_Fowlpox_virus	Reference	included	Varidnaviria	Nucleocytoviricota	Pokkesviricetes	Chitovirales	PX_01	Chordopoxviridae	NA	NA									NO	NO	NO	NO	1	1	1	1	1	1	1		0	0	0	0	0	0	0	288539	1	288539	30.907663079949486	251	322.9	8	174	0
	Poxviridae_AF250284_Amsacta_moorei_entomopoxvirus	Reference	included	Varidnaviria	Nucleocytoviricota	Pokkesviricetes	Chitovirales	PX_01	Entomopoxviridae	NA	NA									NO	NO	NO	NO	1	1	1	0	1	1	1		0	0	0	0	0	0	0	232392	1	232392	17.770293475765172	264	268.9	1	165	0
	Poxviridae_AF325528_Lumpy_skin_disease_virus_NI_2490_isolate_Neethling_2490	Reference	included	Varidnaviria	Nucleocytoviricota	Pokkesviricetes	Chitovirales	PX_01	Chordopoxviridae	NA	NA									NO	NO	NO	NO	1	1	1	1	1	1	1		0	0	0	0	0	0	0	150773	1	150773	25.871427498142168	155	308.3	0	136	0
	Poxviridae_AF380138_Monkeypox_virus_strain_Zaire_96_I_16	Reference	included	Varidnaviria	Nucleocytoviricota	Pokkesviricetes	Chitovirales	PX_01	Chordopoxviridae	NA	NA									NO	NO	NO	NO	1	1	1	1	1	1	1		0	0	0	0	0	0	0	196858	1	196858	33.09301885027798	201	285.8	0	152	0
	Poxviridae_AF410153_Swinepox_virus_isolate_17077_99	Reference	included	Varidnaviria	Nucleocytoviricota	Pokkesviricetes	Chitovirales	PX_01	Chordopoxviridae	NA	NA									NO	NO	NO	NO	1	1	1	1	1	1	1		0	0	0	0	0	0	0	146454	1	146454	27.4033607560662	151	309.9	0	130	0
	Poxviridae_AF438165_Camelpox_virus_M_96_Kazakhstan	Reference	included	Varidnaviria	Nucleocytoviricota	Pokkesviricetes	Chitovirales	PX_01	Chordopoxviridae	NA	NA									NO	NO	NO	NO	1	1	1	1	1	1	1		0	0	0	0	0	0	0	205719	1	205719	33.18376639766045	215	278.8	1	150	0
	Poxviridae_AF482758_Cowpox_virus_strain_Brighton_Red	Refe+D395rence	included	Varidnaviria	Nucleocytoviricota	Pokkesviricetes	Chitovirales	PX_01	Chordopoxviridae	NA	NA									NO	NO	NO	NO	1	1	1	1	1	1	1		0	0	0	0	0	0	0	224499	1	224499	33.41373707408934	207	326.9	3	162	0
	Poxviridae_AJ293568_Yaba_like_disease_virus_YLDV	Reference	included	Varidnaviria	Nucleocytoviricota	Pokkesviricetes	Chitovirales	PX_01	Chordopoxviridae	NA	NA									NO	NO	NO	NO	1	1	1	1	1	1	1		0	0	0	0	0	0	0	144575	1	144575	27.01230178103758	153	302	2	127	0
	Poxviridae_AP013055_Anomala_cuprea_entomopoxvirus_strain_CV6M	Reference	included	Varidnaviria	Nucleocytoviricota	Pokkesviricetes	Chitovirales	PX_01	Entomopoxviridae	NA	NA									NO	NO	NO	NO	1	1	1	0	1	1	1		0	0	0	0	0	0	0	245717	1	245717	19.98905432454137	285	262.9	13	95	0
	Poxviridae_AY077832_Sheeppox_virus_10700_99_strain_TU_V02127	Reference	included	Varidnaviria	Nucleocytoviricota	Pokkesviricetes	Chitovirales	PX_01	Chordopoxviridae	NA	NA									NO	NO	NO	NO	1	1	1	1	1	1	1		0	0	0	0	0	0	0	149955	1	149955	24.96949436432866	148	312.9	0	131	0
	Poxviridae_AY077835_Goatpox_virus_Pellor	Reference	included	Varidnaviria	Nucleocytoviricota	Pokkesviricetes	Chitovirales	PX_01	Chordopoxviridae	NA	NA									NO	NO	NO	NO	1	1	1	1	1	1	1		0	0	0	0	0	0	0	149599	1	149599	25.263959966941112	152	306.5	0	131	0
	Poxviridae_AY318871_Canarypox_virus_strain_ATCC_VR_111	Reference	included	Varidnaviria	Nucleocytoviricota	Pokkesviricetes	Chitovirales	PX_01	Chordopoxviridae	NA	NA									NO	NO	NO	NO	1	1	1	1	1	1	1		0	0	0	0	0	0	0	359853	1	359853	30.40564945646874	320	335.9	4	174	0
	Poxviridae_AY386264_Orf_virus_strain_OV_SA00	Reference	included	Varidnaviria	Nucleocytoviricota	Pokkesviricetes	Chitovirales	PX_01	Chordopoxviridae	NA	NA									NO	NO	NO	NO	1	1	1	1	1	1	1		0	0	0	0	0	0	0	139962	1	139962	63.45122759082157	132	306.3	1	112	0
	Poxviridae_AY386265_Bovine_papular_stomatitis_virus_strain_BV_AR02	Reference	included	Varidnaviria	Nucleocytoviricota	Pokkesviricetes	Chitovirales	PX_01	Chordopoxviridae	NA	NA									NO	NO	NO	NO	1	1	1	1	1	1	1		0	0	0	0	0	0	0	134431	1	134431	64.49607382312097	132	313.7	1	112	0
	Poxviridae_AY386371_Yaba_monkey_tumor_virus	Reference	included	Varidnaviria	Nucleocytoviricota	Pokkesviricetes	Chitovirales	PX_01	Chordopoxviridae	NA	NA									NO	NO	NO	NO	1	1	1	1	1	1	1		0	0	0	0	0	0	0	134721	1	134721	29.811071216392556	139	302.8	1	124	0
	Poxviridae_AY689436_Deerpox_virus_W_848_83	Reference	included	Varidnaviria	Nucleocytoviricota	Pokkesviricetes	Chitovirales	PX_01	Chordopoxviridae	NA	NA									NO	NO	NO	NO	1	1	1	1	1	1	1		0	0	0	0	0	0	0	166259	1	166259	26.170957558161955	174	301.4	4	140	0
	Poxviridae_DQ356948_Nile_crocodilepox_virus	Reference	included	Varidnaviria	Nucleocytoviricota	Pokkesviricetes	Chitovirales	PX_01	Chordopoxviridae	NA	NA									NO	NO	NO	NO	1	1	1	1	1	1	1		0	0	0	0	0	0	0	190054	1	190054	61.73475481355316	172	328.2	0	59	0
	Poxviridae_GQ329670_Pseudocowpox_virus_strain_VR634	Reference	included	Varidnaviria	Nucleocytoviricota	Pokkesviricetes	Chitovirales	PX_01	Chordopoxviridae	NA	NA									NO	NO	NO	NO	1	1	1	1	1	1	1		0	0	0	0	0	0	0	145289	1	145289	64.97480508352666	136	311	0	111	0
	Poxviridae_HE601899_Squirrel_poxvirus_strain_Red_squirrel	Reference	included	Varidnaviria	Nucleocytoviricota	Pokkesviricetes	Chitovirales	PX_01	Chordopoxviridae	NA	NA									NO	NO	NO	NO	1	1	1	1	1	1	1		0	0	0	0	0	0	0	148803	1	148803	66.68802787173414	146	323.2	5	83	0
	Poxviridae_HF679131_Adoxophyes_honmai_enomopoxvirus	Reference	included	Varidnaviria	Nucleocytoviricota	Pokkesviricetes	Chitovirales	PX_01	Entomopoxviridae	NA	NA									NO	NO	NO	NO	1	1	1	0	1	1	1		0	0	0	0	0	0	0	228750	1	228750	20.99182984207216	251	278.7	0	154	0
	Poxviridae_HF679132_Choristoneura_biennis_entomopoxvirus	Reference	included	Varidnaviria	Nucleocytoviricota	Pokkesviricetes	Chitovirales	PX_01	Entomopoxviridae	NA	NA									NO	NO	NO	NO	1	1	1	0	5	1	1		0	0	0	0	0	0	0	307691	1	307691	19.705125951317005	333	267.5	0	208	0
	Poxviridae_HF679133_Choristoneura_rosaceana_entomopoxvirus	Reference	included	Varidnaviria	Nucleocytoviricota	Pokkesviricetes	Chitovirales	PX_01	Entomopoxviridae	NA	NA									NO	NO	NO	NO	1	1	1	0	5	1	1		0	0	0	0	0	0	0	282895	1	282895	19.46384312372214	301	274.9	0	200	0
	Poxviridae_HF679134_Mythimna_separata_entomopoxvirus	Reference	included	Varidnaviria	Nucleocytoviricota	Pokkesviricetes	Chitovirales	PX_01	Entomopoxviridae	NA	NA									NO	NO	NO	NO	1	1	1	0	1	1	1		0	0	0	0	0	0	0	281182	1	281182	19.680174324370466	306	270.3	2	153	0
	Poxviridae_HQ647181_Cotia_virus_SPAn232	Reference	included	Varidnaviria	Nucleocytoviricota	Pokkesviricetes	Chitovirales	PX_01	Chordopoxviridae	NA	NA									NO	NO	NO	NO	1	1	1	1	1	1	1		0	0	0	0	0	0	0	185139	1	185139	23.585362474342496	183	306.8	9	141	0
	Poxviridae_HQ849551_Yoka_poxvirus_strain_DakArB_4268	Reference	included	Varidnaviria	Nucleocytoviricota	Pokkesviricetes	Chitovirales	PX_01	Chordopoxviridae	NA	NA									NO	NO	NO	NO	1	1	1	1	1	1	1		0	0	0	0	0	0	0	175699	1	175699	25.577276363782325	180	300	3	148	0
	Poxviridae_KJ801920_Pigeonpox_virus_isolate_FeP2	Reference	included	Varidnaviria	Nucleocytoviricota	Pokkesviricetes	Chitovirales	PX_01	Chordopoxviridae	NA	NA									NO	NO	NO	NO	1	1	1	1	1	1	1		0	0	0	0	0	0	0	282356	1	282356	29.478342875003747	286	278.1	5	183	0
	Poxviridae_KJ859677_Penguinpox_virus_isolate_PSan92	Reference	included	Varidnaviria	Nucleocytoviricota	Pokkesviricetes	Chitovirales	PX_01	Chordopoxviridae	NA	NA									NO	NO	NO	NO	1	1	1	1	1	1	1		0	0	0	0	0	0	0	306862	1	306862	29.470668064933093	302	294	4	190	0
	Poxviridae_KM502564_Parapoxvirus_red_deer_HL953_strain_HL953	Reference	included	Varidnaviria	Nucleocytoviricota	Pokkesviricetes	Chitovirales	PX_01	Chordopoxviridae	NA	NA									NO	NO	NO	NO	1	1	1	1	1	1	1		0	0	0	0	0	0	0	139981	1	139981	64.95876249431015	131	325.3	2	108	0
	Poxviridae_KP143769_Raccoonpox_virus	Reference	included	Varidnaviria	Nucleocytoviricota	Pokkesviricetes	Chitovirales	PX_01	Chordopoxviridae	NA	NA									NO	NO	NO	NO	1	1	1	1	1	1	1		0	0	0	0	0	0	0	214699	1	214699	32.33383834706004	208	316.7	0	162	0
	Poxviridae_KP728110_Turkeypox_virus_strain_TKPV_HU1124_2011	Reference	included	Varidnaviria	Nucleocytoviricota	Pokkesviricetes	Chitovirales	PX_01	Chordopoxviridae	NA	NA									NO	NO	NO	NO	1	1	1	1	1	1	1		0	0	0	0	0	0	0	188534	1	188534	29.793608386792503	189	301.3	1	136	0
	Poxviridae_KT159937_Salmon_gill_poxvirus	Reference	included	Varidnaviria	Nucleocytoviricota	Pokkesviricetes	Chitovirales	PX_01	Chordopoxviridae	NA	NA									NO	NO	NO	NO	1	1	1	1	1	0	1		0	0	0	0	0	0	0	241564	1	241564	37.584580325065524	213	355.3	3	12	0
	Poxviridae_KU749310_Skunkpox_virus_strain_WA	Reference	included	Varidnaviria	Nucleocytoviricota	Pokkesviricetes	Chitovirales	PX_01	Chordopoxviridae	NA	NA									NO	NO	NO	NO	1	1	1	1	1	1	1		0	0	0	0	0	0	0	222832	1	222832	31.48920797597113	207	327.5	4	164	0
	Poxviridae_KU749311_Volepox_virus_strain_CA	Reference	included	Varidnaviria	Nucleocytoviricota	Pokkesviricetes	Chitovirales	PX_01	Chordopoxviridae	NA	NA									NO	NO	NO	NO	1	1	1	1	1	1	1		0	0	0	0	0	0	0	217124	1	217124	31.257404367676457	209	319.4	2	162	0
	Poxviridae_KU980965_Pteropox_virus_strain_Australia	Reference	included	Varidnaviria	Nucleocytoviricota	Pokkesviricetes	Chitovirales	PX_01	Chordopoxviridae	NA	NA									NO	NO	NO	NO	1	1	1	1	1	1	1		0	0	0	0	0	0	0	133492	1	133492	33.744615913684626	138	305.4	5	105	0
	Poxviridae_KY094066_BeAn_58058_virus	Reference	included	Varidnaviria	Nucleocytoviricota	Pokkesviricetes	Chitovirales	PX_01	Chordopoxviridae	NA	NA									NO	NO	NO	NO	1	1	1	1	1	1	1		0	0	0	0	0	0	0	163005	1	163005	24.253620338750288	212	237.2	12	120	0
	Poxviridae_KY382358_Seal_parapoxvirus_isolate_AFK76s1	Reference	included	Varidnaviria	Nucleocytoviricota	Pokkesviricetes	Chitovirales	PX_01	Chordopoxviridae	NA	NA									NO	NO	NO	NO	1	1	1	1	1	1	1		0	0	0	0	0	0	0	127941	1	127941	55.9873745199294	124	319.9	2	104	0
	Poxviridae_KY569020_Cowpox_virus_strain_CPXV_CheNuru_DK_2012	Reference	included	Varidnaviria	Nucleocytoviricota	Pokkesviricetes	Chitovirales	PX_01	Chordopoxviridae	NA	NA									NO	NO	NO	NO	2	1	1	1	1	1	1		0	0	0	0	0	0	0	203925	1	203925	33.24243404172355	214	289.5	6	143	0
	Poxviridae_KY747497_Eptesipox_virus_strain_Washington	Reference	included	Varidnaviria	Nucleocytoviricota	Pokkesviricetes	Chitovirales	PX_01	Chordopoxviridae	NA	NA									NO	NO	NO	NO	1	1	1	1	1	1	1		0	0	0	0	0	0	0	176688	1	176688	23.55910451935357	194	288.6	13	126	0
	Poxviridae_LT706528_Variola_virus_isolate_VARV_V563	Reference	included	Varidnaviria	Nucleocytoviricota	Pokkesviricetes	Chitovirales	PX_01	Chordopoxviridae	NA	NA									NO	NO	NO	NO	1	1	1	1	1	1	1		0	0	0	0	0	0	0	183535	1	183535	32.699550862891854	200	270.6	0	152	0
	Poxviridae_LT896721_Cowpox_virus_isolate_Ger_2010_MKY	Reference	included	Varidnaviria	Nucleocytoviricota	Pokkesviricetes	Chitovirales	PX_01	Chordopoxviridae	NA	NA									NO	NO	NO	NO	1	1	1	1	1	1	1		0	0	0	0	0	0	0	220958	1	220958	33.58617490082398	210	323.9	5	165	0
	Poxviridae_LT896722_Cowpox_virus_isolate_Ger_2007_Vole	Reference	included	Varidnaviria	Nucleocytoviricota	Pokkesviricetes	Chitovirales	PX_01	Chordopoxviridae	NA	NA									NO	NO	NO	NO	1	1	1	1	1	1	1		0	0	0	0	0	0	0	228276	1	228276	33.508139670076254	213	329.2	5	166	0
	Poxviridae_LT966077_Vaccinia_virus_WR_strain_WR_ATCC_VR_2035	Reference	included	Varidnaviria	Nucleocytoviricota	Pokkesviricetes	Chitovirales	PX_01	Chordopoxviridae	NA	NA									NO	NO	NO	NO	1	1	1	1	1	1	1		0	0	0	0	0	0	0	194888	1	194888	33.32138774427304	201	280.4	0	162	0
	Poxviridae_LT993231_Cowpox_virus_isolate_Ger_2015_Prairie_dog	Reference	included	Varidnaviria	Nucleocytoviricota	Pokkesviricetes	Chitovirales	PX_01	Chordopoxviridae	NA	NA									NO	NO	NO	NO	1	1	1	1	1	1	1		0	0	0	0	0	0	0	223701	1	223701	33.482475641777434	216	318.7	10	166	0
	Poxviridae_MF001304_Murmansk_poxvirus_strain_LEIV_11411	Reference	included	Varidnaviria	Nucleocytoviricota	Pokkesviricetes	Chitovirales	PX_01	Chordopoxviridae	NA	NA									NO	NO	NO	NO	1	1	1	1	1	1	1		0	0	0	0	0	0	0	204055	1	204055	29.78376283969325	211	304.9	8	171	0
	Poxviridae_MF001305_NY_014_poxvirus_strain_2013	Reference	included	Varidnaviria	Nucleocytoviricota	Pokkesviricetes	Chitovirales	PX_01	Chordopoxviridae	NA	NA									NO	NO	NO	NO	1	1	1	1	1	1	1		0	0	0	0	0	0	0	200223	1	200223	29.530571739459017	204	303.4	8	167	0
	Poxviridae_MF503315_UNVERIFIED_Squirrelpox_virus_Berlin_2015	Reference	included	Varidnaviria	Nucleocytoviricota	Pokkesviricetes	Chitovirales	PX_01	Chordopoxviridae	NA	NA									NO	NO	NO	NO	1	1	1	1	1	1	1		0	0	0	0	0	0	0	142974	1	142974	38.60394671583074	136	322.9	13	102	0
	Poxviridae_MF678796_Flamingopox_virus_FGPVKD09	Reference	included	Varidnaviria	Nucleocytoviricota	Pokkesviricetes	Chitovirales	PX_01	Chordopoxviridae	NA	NA									NO	NO	NO	NO	1	1	1	1	1	1	1		0	0	0	0	0	0	0	293123	1	293123	29.48188201908871	294	304.8	9	190	0
	Poxviridae_MG012795_Vaccinia_virus_isolate_CEyV1	Reference	included	Varidnaviria	Nucleocytoviricota	Pokkesviricetes	Chitovirales	PX_01	Chordopoxviridae	NA	NA									NO	NO	NO	NO	5	3	3	1	2	2	1		0	0	0	0	0	0	0	173950	1	173950	33.927173039420296	272	167.4	0	86	0
	Poxviridae_MH427217_Sea_otter_poxvirus_strain_ELK	Reference	included	Varidnaviria	Nucleocytoviricota	Pokkesviricetes	Chitovirales	PX_01	Chordopoxviridae	NA	NA									NO	NO	NO	NO	1	1	1	1	1	1	1		0	0	0	0	0	0	0	127879	1	127879	31.289501063667075	127	315	5	102	0
	Poxviridae_MK035750_Cowpox_virus_strain_CPXV_Compiegne	Reference	included	Varidnaviria	Nucleocytoviricota	Pokkesviricetes	Chitovirales	PX_01	Chordopoxviridae	NA	NA									NO	NO	NO	NO	1	1	1	1	1	1	1		0	0	0	0	0	0	0	218251	1	218251	33.49073458386545	205	328.3	3	165	0
	Poxviridae_MK388095_Myxoma_virus_isolate_Aust_ACT_Mulligans_Flat_04_2013_1	Reference	included	Varidnaviria	Nucleocytoviricota	Pokkesviricetes	Chitovirales	PX_01	Chordopoxviridae	NA	NA									NO	NO	NO	NO	1	1	1	1	1	1	1		0	0	0	0	0	0	0	162482	1	162482	43.49943015104157	169	303.8	0	135	0
	Moniruzzaman_MM01_ERX552243_92_dc	Moniruzzaman et al., 2020	included	Varidnaviria	Nucleocytoviricota	Megaviricetes	Imitervirales	IM_01	Mesomimiviridae	meso_4	meso_4_A						87.1212	34.0909	53.0303	NO	YES	NO	NO	1	5	3	2	2	2	1		100	0	100	0	0	0	5.667295998	775833	43	17700	22.434830810908228	798	285.2	139	463	12
	Moniruzzaman_MM01_ERX552252_1_dc	Moniruzzaman et al., 2020	included	Varidnaviria	Nucleocytoviricota	Megaviricetes	Imitervirales	IM_01	Mesomimiviridae	meso_4	meso_4_H2						81.8182	3.0303	78.7879	NO	YES	NO	NO	1	2	0	1	2	2	1		94.17556107	5.824438928	100	0	0	0	47.65909672	402601	15	30863	28.343571758959985	423	271.6	68	347	5
	Moniruzzaman_MM01_ERX552270_110_dc	Moniruzzaman et al., 2020	included	Varidnaviria	Nucleocytoviricota	Megaviricetes	Imitervirales	IM_01	Mesomimiviridae	meso_4	meso_4_F3						44.697	1.51515	43.1818	NO	NO	NO	NO	1	2	0	1	0	2	2		100	0	100	0	0	0	28.35467117	200817	13	16789	27.474976569891897	190	273.1	32	112	11
	Moniruzzaman_MM01_ERX552270_114_dc	Moniruzzaman et al., 2020	included	Varidnaviria	Nucleocytoviricota	Megaviricetes	Imitervirales	IM_01	Mesomimiviridae	meso_4	meso_4_H3						69.697	0.757576	68.9394	NO	YES	NO	NO	0	2	0	1	1	1	1		100	0	100	0	0	0	5.838918781	344944	13	40840	23.544083820502923	367	267.4	62	230	1
	Moniruzzaman_MM01_ERX552270_52_dc	Moniruzzaman et al., 2020	included	Varidnaviria	Nucleocytoviricota	Megaviricetes	Imitervirales	IM_01	Mesomimiviridae	meso_4	meso_4_H3						87.8788	49.2424	38.6364	NO	YES	NO	NO	1	5	3	1	2	1	1		48.54387108	51.45612892	88.69632658	11.30367342	0	0	36.57791363	780352	44	19576	22.409144384804417	830	272	141	480	5
	Moniruzzaman_MM01_ERX552270_73_dc	Moniruzzaman et al., 2020	included	Varidnaviria	Nucleocytoviricota	Megaviricetes	Imitervirales	IM_01	Mesomimiviridae	meso_4	meso_4_F3						39.3939	0	39.3939	NO	NO	NO	NO	0	1	3	0	0	1	1		86.23509542	13.76490458	100	0	0	0	47.1136425	201113	13	15473	26.590621067723948	194	311.8	38	144	1
	Moniruzzaman_MM01_ERX552283_5_dc	Moniruzzaman et al., 2020	included	Varidnaviria	Nucleocytoviricota	Megaviricetes	Imitervirales	IM_01	Mesomimiviridae	meso_4	meso_4_F3						69.697	1.51515	68.1818	NO	YES	NO	NO	2	2	1	1	0	0	1		100	0	99.0343383	0	0	0.965661702	66.69368652	349126	16	23219	25.609249180253958	355	297.9	54	265	11
	Moniruzzaman_MM01_ERX552296_45_dc	Moniruzzaman et al., 2020	included	Varidnaviria	Nucleocytoviricota	Megaviricetes	Imitervirales	IM_01	Mesomimiviridae	meso_4	meso_4_F2						68.9394	6.81818	62.1212	NO	YES	NO	NO	2	4	2	1	1	1	0		100	0	100	0	0	0	19.32617851	444748	28	16246	27.44388555390739	460	277.4	82	302	1
	Moniruzzaman_MM01_ERX552296_8_dc	Moniruzzaman et al., 2020	included	Varidnaviria	Nucleocytoviricota	Megaviricetes	Imitervirales	IM_01	Mesomimiviridae	meso_4	meso_4_F1						78.7879	1.51515	77.2727	NO	YES	NO	NO	2	2	2	1	1	1	1		100	0	100	0	0	0	1.126331949	440989	12	54520	35.90470201296266	405	329.8	77	238	4
	Moniruzzaman_MM01_ERX555913_65_dc	Moniruzzaman et al., 2020	included	Varidnaviria	Nucleocytoviricota	Megaviricetes	Imitervirales	IM_01	Mesomimiviridae	meso_4	meso_4_E						46.9697	4.54545	42.4242	NO	YES	NO	NO	3	3	0	0	1	1	1		100	0	100	0	0	0	39.92017935	334967	22	13993	25.865086646929658	310	293.8	74	230	1
	Moniruzzaman_MM01_ERX555951_10_dc	Moniruzzaman et al., 2020	included	Varidnaviria	Nucleocytoviricota	Megaviricetes	Imitervirales	IM_01	Mesomimiviridae	meso_4	meso_4_E						90.9091	3.78788	87.1212	NO	YES	NO	NO	1	2	1	1	1	1	1		100	0	100	0	0	0	48.62010629	526671	11	72487	26.910894423587113	520	311.8	91	416	9
	Moniruzzaman_MM01_ERX555965_10_dc	Moniruzzaman et al., 2020	included	Varidnaviria	Nucleocytoviricota	Megaviricetes	Imitervirales	IM_01	Mesomimiviridae	meso_4	meso_4_E						78.7879	6.06061	72.7273	NO	YES	NO	NO	1	4	2	1	1	1	1		100	0	100	0	0	0	46.06819401	487036	25	22086	26.820089806214632	502	285.4	96	364	9
	Moniruzzaman_MM01_ERX555965_20_dc	Moniruzzaman et al., 2020	included	Varidnaviria	Nucleocytoviricota	Megaviricetes	Imitervirales	IM_01	Mesomimiviridae	meso_4	meso_4_E						59.8485	1.51515	58.3333	NO	NO	NO	NO	1	1	0	1	0	1	1		95.63492105	4.365078954	100	0	0	0	56.00954564	275728	10	27598	29.683890934580003	280	285.8	47	236	1
	Moniruzzaman_MM01_ERX555965_52_dc	Moniruzzaman et al., 2020	included	Varidnaviria	Nucleocytoviricota	Megaviricetes	Imitervirales	IM_01	Mesomimiviridae	meso_4	meso_4_A						68.1818	0.757576	67.4242	NO	YES	NO	NO	0	2	0	1	1	1	1		100	0	100	0	0	0	32.51406657	321507	18	19101	31.03980327376266	372	257	70	271	5
	Moniruzzaman_MM01_ERX555997_4_dc	Moniruzzaman et al., 2020	included	Varidnaviria	Nucleocytoviricota	Megaviricetes	Imitervirales	IM_01	Mesomimiviridae	meso_4	meso_4_E						90.9091	4.54545	86.3636	NO	YES	NO	NO	1	2	2	1	2	1	1		0	100	100	0	0	0	23.59514608	403138	18	25705	31.804842123145292	430	286.1	78	315	1
	Moniruzzaman_MM01_ERX555997_5_dc	Moniruzzaman et al., 2020	included	Varidnaviria	Nucleocytoviricota	Megaviricetes	Imitervirales	IM_01	Mesomimiviridae	meso_4	meso_4_E						76.5152	0.757576	75.7576	NO	YES	NO	NO	1	2	0	1	1	1	1		0	100	100	0	0	0	27.98331489	357924	14	28143	28.269472404205164	354	286.6	59	264	0
	Moniruzzaman_MM01_ERX556007_6_dc	Moniruzzaman et al., 2020	included	Varidnaviria	Nucleocytoviricota	Megaviricetes	Imitervirales	IM_01	Mesomimiviridae	meso_4	meso_4_H3						65.9091	3.78788	62.1212	NO	YES	NO	NO	1	2	3	1	1	0	1		100	0	100	0	0	0	82.8073496	373010	19	22254	22.67166829980251	377	284.1	69	288	2
	Moniruzzaman_MM01_ERX556009_10_dc	Moniruzzaman et al., 2020	included	Varidnaviria	Nucleocytoviricota	Megaviricetes	Imitervirales	IM_01	Mesomimiviridae	meso_4	meso_4_H1						88.6364	52.2727	36.3636	NO	YES	NO	NO	2	6	3	2	2	1	1		100	0	100	0	0	0	41.95837152	693569	34	24400	26.05621649649516	748	272.1	130	470	8
	Moniruzzaman_MM01_ERX556009_6_dc	Moniruzzaman et al., 2020	included	Varidnaviria	Nucleocytoviricota	Megaviricetes	Imitervirales	IM_01	Mesomimiviridae	meso_4	meso_4_A						75	2.27273	72.7273	NO	NO	NO	NO	2	1	1	1	1	0	1		100	0	100	0	0	0	40.67840881	336906	13	26803	27.062498237503117	355	283.5	75	272	1
	Moniruzzaman_MM01_ERX556031_42_dc	Moniruzzaman et al., 2020	included	Varidnaviria	Nucleocytoviricota	Megaviricetes	Imitervirales	IM_01	Mesomimiviridae	meso_4	meso_4_F3						92.4242	7.57576	84.8485	NO	YES	NO	NO	4	2	1	1	1	1	1		100	0	75.77746366	24.22253634	0	0	59.66831892	581022	13	67948	27.205062612705067	573	309.1	119	449	17
	Moniruzzaman_MM01_ERX556037_19_dc	Moniruzzaman et al., 2020	included	Varidnaviria	Nucleocytoviricota	Megaviricetes	Imitervirales	IM_01	Mesomimiviridae	meso_4	meso_4_H2						74.2424	4.54545	69.697	NO	YES	NO	NO	1	3	2	1	1	1	1		100	0	100	0	0	0	36.41436129	390760	20	19144	26.014905721601494	417	275.8	71	323	2
	Moniruzzaman_MM01_ERX556045_12_dc	Moniruzzaman et al., 2020	included	Varidnaviria	Nucleocytoviricota	Megaviricetes	Imitervirales	IM_01	Mesomimiviridae	meso_4	meso_4_E						71.9697	8.33333	63.6364	NO	NO	NO	NO	2	1	2	1	2	1	1		100	0	100	0	0	0	64.33502005	421455	18	25789	30.956835215916627	375	324.7	64	235	4
	Moniruzzaman_MM01_ERX943721_3_dc	Moniruzzaman et al., 2020	included	Varidnaviria	Nucleocytoviricota	Megaviricetes	Imitervirales	IM_01	Mesomimiviridae	meso_4	meso_4_H1						56.0606	15.1515	40.9091	NO	NO	NO	NO	0	1	0	1	1	1	2		0	0	0	0	0	0	0	231746	16	14144	32.21847161755682	221	284.5	36	164	2
	Moniruzzaman_MM01_SRX802073_110_dc	Moniruzzaman et al., 2020	included	Varidnaviria	Nucleocytoviricota	Megaviricetes	Imitervirales	IM_01	Mesomimiviridae	meso_4	meso_4_E						65.9091	0	65.9091	NO	NO	NO	NO	1	1	1	1	0	1	1		90.68074662	9.319253377	100	0	0	0	8.403072368	347157	17	21348	25.206658118937575	369	280.9	84	270	12
	Moniruzzaman_MM01_SRX802073_70_dc	Moniruzzaman et al., 2020	included	Varidnaviria	Nucleocytoviricota	Megaviricetes	Imitervirales	IM_01	Mesomimiviridae	meso_4	meso_4_F2						66.6667	4.54545	62.1212	NO	YES	NO	NO	0	2	0	1	1	1	1		0.890882359	99.10911764	45.14995675	54.85004325	0	0	75.56391391	290054	14	23383	30.017663420098824	322	267.9	71	243	8
	Moniruzzaman_MM01_SRX802076_68_dc	Moniruzzaman et al., 2020	included	Varidnaviria	Nucleocytoviricota	Megaviricetes	Imitervirales	IM_01	Mesomimiviridae	meso_4	meso_4_H2						89.3939	2.27273	87.1212	NO	YES	NO	NO	1	2	2	1	2	1	1		69.52031135	30.47968865	100	0	0	0	2.59054252	340006	7	62774	29.966540360406864	362	282.6	68	252	11
	Moniruzzaman_MM01_SRX802077_84_dc	Moniruzzaman et al., 2020	included	Varidnaviria	Nucleocytoviricota	Megaviricetes	Imitervirales	IM_01	Mesomimiviridae	meso_4	meso_4_F3						33.3333	0.757576	32.5758	NO	YES	NO	NO	0	2	0	0	0	1	1		97.86124152	2.138758477	100	0	0	0	3.44969306	192220	12	18012	35.631635989713956	204	267.3	38	111	0
	Moniruzzaman_MM01_SRX802202_63_dc	Moniruzzaman et al., 2020	included	Varidnaviria	Nucleocytoviricota	Megaviricetes	Imitervirales	IM_01	Mesomimiviridae	meso_4	meso_4_E						85.6061	3.0303	82.5758	NO	YES	NO	NO	1	3	0	1	1	1	1		0	100	100	0	0	0	0.917819384	352139	9	60229	29.929363811068544	360	285.8	59	289	6
	Moniruzzaman_MM01_SRX803008_24_dc	Moniruzzaman et al., 2020	included	Varidnaviria	Nucleocytoviricota	Megaviricetes	Imitervirales	IM_01	Mesomimiviridae	meso_4	meso_4_H2						76.5152	3.0303	73.4848	NO	NO	NO	NO	1	0	1	1	1	1	1		28.20089661	71.79910339	81.52092768	18.47907232	0	0	194.6054811	364292	15	23536	27.060152158940266	388	284	73	306	10
	oPacV_421	Reference	included	Varidnaviria	Nucleocytoviricota	Megaviricetes	Imitervirales	IM_01	Mesomimiviridae	meso_4	meso_4_C						71.2121	1.51515	69.697	NO	NO	NO	NO	1	1	1	1	1	1	1		100	0	100	0	0	0	19.52633594	420509	13	67791	27.819823298016395	433	304.5	83	216	8
	Phycodnaviridae_HQ634144_Phaeocystis_globosa_virus_14T	Reference	included	Varidnaviria	Nucleocytoviricota	Megaviricetes	Imitervirales	IM_01	Mesomimiviridae	meso_4	meso_4_H3						82.5758	3.0303	79.5455	NO	YES	NO	NO	1	2	1	1	1	1	2		33.20152831	66.79847169	91.81593807	0	0	8.184061929	28.5604515	452892	1	452892	31.949892656880515	447	303.5	77	328	11
	Phycodnaviridae_HQ704802_Organic_Lake_phycodnavirus_1	Reference	included	Varidnaviria	Nucleocytoviricota	Megaviricetes	Imitervirales	IM_01	Mesomimiviridae	meso_4	meso_4_A						68.9394	3.78788	65.1515	NO	YES	NO	NO	1	4	1	1	1	1	1		0	0	0	0	0	0	0	344723	1	344723	29.639022495070368	438	234.8	53	233	0
	Phycodnaviridae_HQ704803_Organic_Lake_phycodnavirus_2	Reference	included	Varidnaviria	Nucleocytoviricota	Megaviricetes	Imitervirales	IM_01	Mesomimiviridae	meso_4	meso_4_A						60.6061	2.27273	58.3333	NO	YES	NO	NO	1	2	1	1	1	1	1		0	0	0	0	0	0	0	282077	1	282077	28.83659224796765	361	228.3	52	207	0
	Phycodnaviridae_KT820662_Chrysochromulina_ericina_virus_isolate_CeV_01B	Reference	included	Varidnaviria	Nucleocytoviricota	Megaviricetes	Imitervirales	IM_01	Mesomimiviridae	meso_4	meso_4_H3						91.6667	6.81818	84.8485	NO	YES	NO	NO	1	2	1	1	1	1	1		0.487099837	99.51290016	47.75553885	46.72304376	4.08470757	1.43670982	229.6711279	473558	1	473558	25.35148381954387	526	274.9	97	367	12
	Schulz_GVMAG_M_3300000115_12	Schulz	included	Varidnaviria	Nucleocytoviricota	Megaviricetes	Imitervirales	IM_01	Mesomimiviridae	meso_4	meso_4_F3						65.1515	7.57576	57.5758	NO	YES	NO	NO	1	2	2	2	1	0	0		5.540469693	94.45953031	100	0	0	0	4.977144166	322198	29	11765	34.85186830377195	337	293.5	63	226	1
	Schulz_GVMAG_M_3300000115_2	Schulz	included	Varidnaviria	Nucleocytoviricota	Megaviricetes	Imitervirales	IM_01	Mesomimiviridae	meso_4	meso_4_C						68.9394	0	68.9394	NO	YES	NO	NO	1	2	1	0	1	0	1		0	100	52.49494153	39.22083239	8.284226083	0	7.689220386	311449	13	32919	34.41110510913846	340	279.2	73	264	0
	Schulz_GVMAG_M_3300000115_3	Schulz	included	Varidnaviria	Nucleocytoviricota	Megaviricetes	Imitervirales	IM_01	Mesomimiviridae	meso_4	meso_4_F3						56.8182	1.51515	55.303	NO	YES	NO	NO	0	2	1	1	1	0	1		0	100	71.24032367	28.75967633	0	0	29.83696815	201317	24	9103	32.57565523063191	216	283.5	29	172	8
	Schulz_GVMAG_M_3300000115_9	Schulz	included	Varidnaviria	Nucleocytoviricota	Megaviricetes	Imitervirales	IM_01	Mesomimiviridae	meso_4	meso_4_G						62.8788	2.27273	60.6061	NO	YES	NO	NO	1	2	1	0	1	0	1		0	100	88.62775241	11.37224759	0	0	10.35516102	309469	35	9246	31.271557796438422	330	289.9	56	224	4
	Schulz_GVMAG_M_3300000128_11	Schulz	included	Varidnaviria	Nucleocytoviricota	Megaviricetes	Imitervirales	IM_01	Mesomimiviridae	meso_4	meso_4_E						49.2424	0.757576	48.4848	NO	YES	NO	NO	2	2	1	1	0	1	1		0	100	28.73081452	42.43989483	28.82929065	0	29.80017697	162744	13	14901	32.01351872400379	179	288	29	154	0
	Schulz_GVMAG_M_3300001348_11	Schulz	included	Varidnaviria	Nucleocytoviricota	Megaviricetes	Imitervirales	IM_01	Mesomimiviridae	meso_4	meso_4_F3						75	1.51515	73.4848	NO	YES	NO	NO	1	2	1	1	1	1	1		1.448701351	98.55129865	49.18972399	50.81027601	0	0	22.09861962	314180	26	12786	30.59150513609938	344	281.2	70	281	10
	Schulz_GVMAG_M_3300001348_35	Schulz	included	Varidnaviria	Nucleocytoviricota	Megaviricetes	Imitervirales	IM_01	Mesomimiviridae	meso_4	meso_4_F3						73.4848	1.51515	71.9697	NO	YES	NO	NO	0	2	1	0	0	1	1		0	100	100	0	0	0	0.607649704	353164	20	23855	31.811238904162103	351	307.4	66	258	3
	Schulz_GVMAG_M_3300001589_6	Schulz	included	Varidnaviria	Nucleocytoviricota	Megaviricetes	Imitervirales	IM_01	Mesomimiviridae	meso_4	meso_4_E						57.5758	0	57.5758	NO	NO	NO	NO	1	1	0	1	1	1	1		0	100	82.78331215	17.21668785	0	0	8.401724807	275741	14	23094	28.60153366203108	308	280.8	50	170	9
	Schulz_GVMAG_M_3300004097_33	Schulz	included	Varidnaviria	Nucleocytoviricota	Megaviricetes	Imitervirales	IM_01	Mesomimiviridae	meso_4	meso_4_F3						56.8182	0.757576	56.0606	NO	NO	NO	NO	1	1	1	1	1	1	1		0	0	0	0	0	0	0	206139	19	10768	27.1040701824585	190	329.4	35	141	3
	Schulz_GVMAG_M_3300006805_8	Schulz	included	Varidnaviria	Nucleocytoviricota	Megaviricetes	Imitervirales	IM_01	Mesomimiviridae	meso_4	meso_4_F1						65.1515	3.78788	61.3636	NO	YES	NO	NO	2	3	1	1	1	0	3		92.5506805	7.449319498	89.03052606	10.96947394	0	0	13.22300234	411827	40	11306	25.687669323198705	448	277.5	65	278	12
	Schulz_GVMAG_M_3300006810_14	Schulz	included	Varidnaviria	Nucleocytoviricota	Megaviricetes	Imitervirales	IM_01	Mesomimiviridae	meso_4	meso_4_H1						62.8788	2.27273	60.6061	NO	YES	NO	NO	1	3	0	0	2	2	2		0	100	100	0	0	0	1.542361375	314804	38	8713	26.346527359893795	380	255.8	44	259	4
	Schulz_GVMAG_M_3300009076_8	Schulz	included	Varidnaviria	Nucleocytoviricota	Megaviricetes	Imitervirales	IM_01	Mesomimiviridae	meso_4	meso_4_F2						82.5758	8.33333	74.2424	NO	YES	NO	NO	2	3	1	1	2	1	2		50.39734091	49.60265909	93.06104164	6.938958356	0	0	31.94600565	446711	47	9099	25.359472286213762	530	261.9	72	377	13
	Schulz_GVMAG_M_3300009409_46	Schulz	included	Varidnaviria	Nucleocytoviricota	Megaviricetes	Imitervirales	IM_01	Mesomimiviridae	meso_4	meso_4_E						49.2424	0	49.2424	NO	YES	NO	NO	1	2	2	1	1	1	1		0	0	0	0	0	0	0	219736	13	22338	38.51704434197439	233	298.2	43	149	0
	Schulz_GVMAG_M_3300009420_1	Schulz	included	Varidnaviria	Nucleocytoviricota	Megaviricetes	Imitervirales	IM_01	Mesomimiviridae	meso_4	meso_4_F2						77.2727	6.81818	70.4545	NO	YES	NO	NO	1	2	1	1	2	1	2		2.1980913	97.8019087	81.60725506	18.39274494	0	0	35.86753282	414864	29	17457	28.985917697238545	438	289.6	78	321	14
	Schulz_GVMAG_M_3300009426_8	Schulz	included	Varidnaviria	Nucleocytoviricota	Megaviricetes	Imitervirales	IM_01	Mesomimiviridae	meso_4	meso_4_H3						39.3939	0	39.3939	NO	YES	NO	NO	0	3	1	0	1	0	1		70.82637116	29.17362884	100	0	0	0	11.85181555	244857	22	12459	29.093479644395455	261	279.3	41	114	1
	Schulz_GVMAG_M_3300009428_8	Schulz	included	Varidnaviria	Nucleocytoviricota	Megaviricetes	Imitervirales	IM_01	Mesomimiviridae	meso_4	meso_4_H1						49.2424	2.27273	46.9697	NO	YES	NO	NO	1	2	2	1	1	1	0		0	100	40.65194519	56.49553758	2.852517233	0	74.55773248	191790	24	8034	30.09367567491829	211	277.7	44	174	4
	Schulz_GVMAG_M_3300009432_20	Schulz	included	Varidnaviria	Nucleocytoviricota	Megaviricetes	Imitervirales	IM_01	Mesomimiviridae	meso_4	meso_4_F3						79.5455	2.27273	77.2727	NO	YES	NO	NO	1	2	1	1	1	1	0		33.76160279	66.23839721	65.6883391	34.3116609	0	0	9.808678658	415479	31	15543	30.298785136758482	418	309.9	90	331	2
	Schulz_GVMAG_M_3300009434_15	Schulz	included	Varidnaviria	Nucleocytoviricota	Megaviricetes	Imitervirales	IM_01	Mesomimiviridae	meso_4	meso_4_D						71.9697	2.27273	69.697	NO	NO	NO	NO	1	2	1	1	2	0	1		40.62126956	59.37873044	64.74308084	35.25691916	0	0	18.95960072	252593	25	11009	28.434052720502066	287	276.2	51	234	0
	Schulz_GVMAG_M_3300009436_18	Schulz	included	Varidnaviria	Nucleocytoviricota	Megaviricetes	Imitervirales	IM_01	Mesomimiviridae	meso_4	meso_4_E						81.0606	4.54545	76.5152	NO	YES	NO	NO	1	2	1	1	1	1	1		75.38972875	24.61027125	53.68872596	41.87924421	2.742676007	1.689353824	36.55176009	371237	34	12387	31.49046095616666	432	267.4	88	338	20
	Schulz_GVMAG_M_3300009488_12	Schulz	included	Varidnaviria	Nucleocytoviricota	Megaviricetes	Imitervirales	IM_01	Mesomimiviridae	meso_4	meso_4_E						87.8788	7.57576	80.303	NO	YES	NO	NO	1	3	1	1	1	1	1		100	0	43.04239562	50.67897082	6.278633561	0	45.86333088	444760	33	16396	36.67512695249241	507	270	89	366	44
	Schulz_GVMAG_M_3300009497_12	Schulz	included	Varidnaviria	Nucleocytoviricota	Megaviricetes	Imitervirales	IM_01	Mesomimiviridae	meso_4	meso_4_F3						92.4242	3.78788	88.6364	NO	YES	NO	NO	1	2	1	1	1	1	1		0	100	100	0	0	0	3.247338524	429367	15	37439	26.015150814442915	441	304.6	69	334	9
	Schulz_GVMAG_M_3300009507_18	Schulz	included	Varidnaviria	Nucleocytoviricota	Megaviricetes	Imitervirales	IM_01	Mesomimiviridae	meso_4	meso_4_E						62.1212	7.57576	54.5455	NO	NO	NO	NO	1	1	1	1	1	1	1		0	100	67.95640622	32.04359378	0	0	3.857437937	422889	43	11213	25.80282442042796	489	267.5	95	288	3
	Schulz_GVMAG_M_3300009705_27	Schulz	included	Varidnaviria	Nucleocytoviricota	Megaviricetes	Imitervirales	IM_01	Mesomimiviridae	meso_4	meso_4_E						41.6667	1.51515	40.1515	NO	YES	NO	NO	0	2	1	0	1	0	1		0	100	79.98265842	13.83466335	6.182678227	0	21.19268261	178807	22	8584	30.859406561691966	199	283	30	148	1
	Schulz_GVMAG_M_3300009706_38	Schulz	included	Varidnaviria	Nucleocytoviricota	Megaviricetes	Imitervirales	IM_01	Mesomimiviridae	meso_4	meso_4_H3						58.3333	3.0303	55.303	NO	NO	NO	NO	1	1	1	1	1	1	0		0	0	0	0	0	0	0	270524	30	10016	33.386308154651914	312	267	59	213	8
	Schulz_GVMAG_M_3300009786_46	Schulz	included	Varidnaviria	Nucleocytoviricota	Megaviricetes	Imitervirales	IM_01	Mesomimiviridae	meso_4	meso_4_E						59.0909	2.27273	56.8182	NO	YES	NO	NO	1	2	0	1	1	1	1		0	100	0	100	0	0	0.806985104	250934	21	15792	35.44693950029324	292	267.5	55	179	0
	Schulz_GVMAG_M_3300010354_16	Schulz	included	Varidnaviria	Nucleocytoviricota	Megaviricetes	Imitervirales	IM_01	Mesomimiviridae	meso_4	meso_4_H1						70.4545	0.757576	69.697	NO	NO	NO	NO	1	1	2	1	1	1	1		0	0	0	0	0	0	0	396346	33	14181	41.709627097372234	410	287.4	75	248	10
	Schulz_GVMAG_M_3300010354_52	Schulz	included	Varidnaviria	Nucleocytoviricota	Megaviricetes	Imitervirales	IM_01	Mesomimiviridae	meso_4	meso_4_F3						61.3636	4.54545	56.8182	NO	NO	NO	NO	3	2	0	1	1	1	2		0	0	0	0	0	0	0	326477	35	9852	33.841836656181016	338	294.1	60	198	1
	Schulz_GVMAG_M_3300010368_6	Schulz	included	Varidnaviria	Nucleocytoviricota	Megaviricetes	Imitervirales	IM_01	Mesomimiviridae	meso_4	meso_4_H1						66.6667	6.06061	60.6061	NO	YES	NO	NO	3	4	0	1	1	1	3		100	0	100	0	0	0	6.387326291	311988	39	7467	32.00116929489313	331	280.9	59	251	2
	Schulz_GVMAG_M_3300010370_30	Schulz	included	Varidnaviria	Nucleocytoviricota	Megaviricetes	Imitervirales	IM_01	Mesomimiviridae	meso_4	meso_4_F1						63.6364	4.54545	59.0909	NO	YES	NO	NO	0	2	0	2	1	1	1		0	0	0	0	0	0	0	352746	36	9631	28.71351636054375	417	260.7	63	265	8
	Schulz_GVMAG_M_3300012936_23	Schulz	included	Varidnaviria	Nucleocytoviricota	Megaviricetes	Imitervirales	IM_01	Mesomimiviridae	meso_4	meso_4_H3						46.2121	0.757576	45.4545	NO	NO	NO	NO	0	1	1	1	1	1	0		100	0	100	0	0	0	52.77696761	296609	30	10463	21.896527234981782	345	265.3	73	228	1
	Schulz_GVMAG_M_3300012936_4	Schulz	included	Varidnaviria	Nucleocytoviricota	Megaviricetes	Imitervirales	IM_01	Mesomimiviridae	meso_4	meso_4_E						78.0303	14.3939	63.6364	NO	YES	NO	NO	0	2	1	2	3	1	1		100	0	100	0	0	0	59.90073646	498399	45	11836	23.405610656926605	554	280.5	88	396	6
	Schulz_GVMAG_M_3300012952_13	Schulz	included	Varidnaviria	Nucleocytoviricota	Megaviricetes	Imitervirales	IM_01	Mesomimiviridae	meso_4	meso_4_H2						82.5758	2.27273	80.303	NO	YES	NO	NO	1	2	0	1	1	1	1		100	0	82.79463827	11.03222523	6.173136501	0	9.947231254	356461	26	16368	53.62187483498357	369	301.5	77	261	13
	Schulz_GVMAG_M_3300012954_15	Schulz	included	Varidnaviria	Nucleocytoviricota	Megaviricetes	Imitervirales	IM_01	Mesomimiviridae	meso_4	meso_4_H3						66.6667	6.81818	59.8485	NO	YES	NO	NO	1	2	1	1	2	1	0		100	0	100	0	0	0	1.52290398	382297	36	12031	21.419772911840894	366	324.7	66	271	3
	Schulz_GVMAG_M_3300012954_17	Schulz	included	Varidnaviria	Nucleocytoviricota	Megaviricetes	Imitervirales	IM_01	Mesomimiviridae	meso_4	meso_4_H2						90.9091	3.0303	87.8788	NO	YES	NO	NO	1	2	1	1	1	1	1		100	0	100	0	0	0	4.16461832	392593	23	19396	31.87324029924204	432	274.1	89	292	14
	Schulz_GVMAG_M_3300017741_4	Schulz	included	Varidnaviria	Nucleocytoviricota	Megaviricetes	Imitervirales	IM_01	Mesomimiviridae	meso_4	meso_4_C						39.3939	0.757576	38.6364	NO	NO	NO	NO	0	2	1	0	1	1	1		100	0	100	0	0	0	3.89394456	198750	21	9259	32.141822627441655	236	255.2	41	174	3
	Schulz_GVMAG_M_3300017956_10	Schulz	included	Varidnaviria	Nucleocytoviricota	Megaviricetes	Imitervirales	IM_01	Mesomimiviridae	meso_4	meso_4_E						46.9697	1.51515	45.4545	NO	YES	NO	NO	1	2	2	1	1	0	1		100	0	100	0	0	0	13.85080941	291698	30	9816	32.13502560069659	287	310.3	53	120	1
	Schulz_GVMAG_M_3300017956_2	Schulz	included	Varidnaviria	Nucleocytoviricota	Megaviricetes	Imitervirales	IM_01	Mesomimiviridae	meso_4	meso_4_E						68.9394	7.57576	61.3636	NO	YES	NO	NO	2	3	0	1	1	1	1		100	0	100	0	0	0	1.939640865	375704	35	12154	26.113423088634026	410	284.2	83	266	12
	Schulz_GVMAG_M_3300018410_27	Schulz	included	Varidnaviria	Nucleocytoviricota	Megaviricetes	Imitervirales	IM_01	Mesomimiviridae	meso_4	meso_4_H2						65.1515	0.757576	64.3939	NO	YES	NO	NO	1	2	0	1	1	1	1		0	0	0	0	0	0	0	316186	10	44064	44.26625751702636	305	320.1	73	219	3
	Schulz_GVMAG_M_3300018415_41	Schulz	included	Varidnaviria	Nucleocytoviricota	Megaviricetes	Imitervirales	IM_01	Mesomimiviridae	meso_4	meso_4_F3						51.5152	2.27273	49.2424	NO	YES	NO	NO	2	2	1	1	1	0	1		0	100	71.02424404	28.97575596	0	0	3.173225559	239866	21	13471	35.52234335506825	225	327.4	47	165	9
	Schulz_GVMAG_M_3300018417_32	Schulz	included	Varidnaviria	Nucleocytoviricota	Megaviricetes	Imitervirales	IM_01	Mesomimiviridae	meso_4	meso_4_H1						46.2121	3.0303	43.1818	NO	YES	NO	NO	0	3	1	1	1	1	0		1.114686554	98.88531345	95.76939013	4.230609865	0	0	59.26407046	213491	25	7565	28.621647321711556	245	263.9	59	186	8
	Schulz_GVMAG_M_3300019459_16	Schulz	included	Varidnaviria	Nucleocytoviricota	Megaviricetes	Imitervirales	IM_01	Mesomimiviridae	meso_4	meso_4_H1						62.1212	9.84848	52.2727	NO	YES	NO	NO	1	4	1	1	1	1	1		33.09678533	66.90321467	24.26648045	75.73351955	0	0	3.766499888	375475	37	9928	27.612413866640566	435	262.9	75	312	12
	Schulz_GVMAG_M_3300020165_1	Schulz	included	Varidnaviria	Nucleocytoviricota	Megaviricetes	Imitervirales	IM_01	Mesomimiviridae	meso_4	meso_4_E						78.0303	3.0303	75	NO	YES	NO	NO	1	2	1	1	2	1	1		27.50894743	72.49105257	87.13401926	12.86598074	0	0	49.35974141	381116	28	17474	28.224165908643272	426	273.5	81	341	4
	Schulz_GVMAG_M_3300020182_10	Schulz	included	Varidnaviria	Nucleocytoviricota	Megaviricetes	Imitervirales	IM_01	Mesomimiviridae	meso_4	meso_4_H3						68.1818	18.1818	50	NO	YES	NO	NO	2	3	1	2	2	1	0		7.058424861	92.94157514	32.04436721	67.95563279	0	0	7.079279067	404495	46	9902	22.512896713343284	454	276.9	86	289	7
	Schulz_GVMAG_M_3300020182_48	Schulz	included	Varidnaviria	Nucleocytoviricota	Megaviricetes	Imitervirales	IM_01	Mesomimiviridae	meso_4	meso_4_F3						51.5152	3.0303	48.4848	NO	YES	NO	NO	0	4	1	1	1	0	1		0	100	50.70260277	49.29739723	0	0	42.58438659	215737	27	7777	30.46766430555851	235	278.9	35	175	8
	Schulz_GVMAG_M_3300020185_4	Schulz	included	Varidnaviria	Nucleocytoviricota	Megaviricetes	Imitervirales	IM_01	Mesomimiviridae	meso_4	meso_4_F3						87.8788	3.78788	84.0909	NO	YES	NO	NO	1	3	1	1	1	1	1		100	0	100	0	0	0	0.453982121	378429	14	45165	33.47609138173324	377	304.5	79	272	10
	Schulz_GVMAG_M_3300020185_59	Schulz	included	Varidnaviria	Nucleocytoviricota	Megaviricetes	Imitervirales	IM_01	Mesomimiviridae	meso_4	meso_4_F2						66.6667	0	66.6667	NO	YES	NO	NO	1	2	1	1	1	0	1		49.56405973	50.43594027	94.57750569	5.422494314	0	0	18.96632334	286608	23	16448	34.07116090886299	286	310.2	61	170	4	1
	Schulz_GVMAG_M_3300020185_69	Schulz	included	Varidnaviria	Nucleocytoviricota	Megaviricetes	Imitervirales	IM_01	Mesomimiviridae	meso_4	meso_4_E						81.0606	8.33333	72.7273	NO	YES	NO	NO	2	2	2	1	1	1	2		61.22547147	38.77452853	74.16185674	25.83814326	0	0	95.7551021	452112	22	24633	28.741701264709008	508	277.5	75	401	10
	Schulz_GVMAG_M_3300020185_80	Schulz	included	Varidnaviria	Nucleocytoviricota	Megaviricetes	Imitervirales	IM_01	Mesomimiviridae	meso_4	meso_4_F3						75.7576	2.27273	73.4848	NO	YES	NO	NO	1	3	1	1	1	1	2		100	0	100	0	0	0	0.593894762	438737	34	15685	29.866174085131963	450	297.3	69	283	6	1
	Schulz_GVMAG_M_3300020595_15	Schulz	included	Varidnaviria	Nucleocytoviricota	Megaviricetes	Imitervirales	IM_01	Mesomimiviridae	meso_4	meso_4_E						52.2727	0.757576	51.5152	NO	NO	NO	NO	1	1	1	0	1	0	1		9.262086577	90.73791342	62.36067816	37.63932184	0	0	3.96781079	413679	29	19412	20.681847461697473	430	292.3	83	231	5
	Schulz_GVMAG_M_3300021185_39	Schulz	included	Varidnaviria	Nucleocytoviricota	Megaviricetes	Imitervirales	IM_01	Mesomimiviridae	meso_4	meso_4_C						59.0909	0.757576	58.3333	NO	YES	NO	NO	1	2	1	1	1	0	1		94.76583644	5.234163556	60.83434878	36.53698103	2.628670194	0	58.21652025	262599	26	11752	28.25781059914035	277	295.9	60	233	4		1
	Schulz_GVMAG_M_3300021375_16	Schulz	included	Varidnaviria	Nucleocytoviricota	Megaviricetes	Imitervirales	IM_01	Mesomimiviridae	meso_4	meso_4_F3						66.6667	0.757576	65.9091	NO	YES	NO	NO	1	3	1	1	1	0	1		100	0	100	0	0	0	13.93559374	380522	26	16857	28.401384205697056	406	288.6	79	242	11
	Schulz_GVMAG_M_3300021389_49	Schulz	included	Varidnaviria	Nucleocytoviricota	Megaviricetes	Imitervirales	IM_01	Mesomimiviridae	meso_4	meso_4_F3						81.8182	9.84848	71.9697	NO	YES	NO	NO	1	3	1	1	1	1	1		0	100	78.03780183	18.01506148	3.947136697	0	29.72905182	395448	20	27135	31.016055683622064	423	287.3	72	325	13
	Schulz_GVMAG_M_3300021425_21	Schulz	included	Varidnaviria	Nucleocytoviricota	Megaviricetes	Imitervirales	IM_01	Mesomimiviridae	meso_4	meso_4_H1						89.3939	3.0303	86.3636	NO	NO	NO	NO	1	1	1	1	1	1	1		0	0	0	0	0	0	0	417539	20	25690	26.739652128637786	476	270.9	88	394	12
	Schulz_GVMAG_M_3300021957_23	Schulz	included	Varidnaviria	Nucleocytoviricota	Megaviricetes	Imitervirales	IM_01	Mesomimiviridae	meso_4	meso_4_A						61.3636	0.757576	60.6061	NO	YES	NO	NO	1	2	0	1	1	1	1		0	100	75.13836849	24.86163151	0	0	11.69417759	212764	23	10519	26.64554468425571	274	235.4	46	196	3
	Schulz_GVMAG_M_3300021960_18	Schulz	included	Varidnaviria	Nucleocytoviricota	Megaviricetes	Imitervirales	IM_01	Mesomimiviridae	meso_4	meso_4_H1						75.7576	3.0303	72.7273	NO	YES	NO	NO	2	2	1	1	2	0	1		100	0	100	0	0	0	1.003597803	371601	25	14953	27.364624011677023	415	277.1	73	345	14
	Schulz_GVMAG_M_3300021960_31	Schulz	included	Varidnaviria	Nucleocytoviricota	Megaviricetes	Imitervirales	IM_01	Mesomimiviridae	meso_4	meso_4_H3						85.6061	9.09091	76.5152	NO	NO	NO	NO	1	1	2	1	1	1	2		17.43189607	82.56810393	61.81799328	28.6114056	9.570601125	0	54.32055995	521238	50	10660	23.174286546061328	588	272.2	89	407	8		1
	Schulz_GVMAG_M_3300021960_34	Schulz	included	Varidnaviria	Nucleocytoviricota	Megaviricetes	Imitervirales	IM_01	Mesomimiviridae	meso_4	meso_4_F1						68.1818	1.51515	66.6667	NO	YES	NO	NO	1	2	1	1	2	1	1		0	100	29.88786187	70.11213813	0	0	6.104761905	287309	31	10393	28.56628060379901	301	289.9	51	223	0
	Schulz_GVMAG_M_3300021961_22	Schulz	included	Varidnaviria	Nucleocytoviricota	Megaviricetes	Imitervirales	IM_01	Mesomimiviridae	meso_4	meso_4_F3						71.9697	1.51515	70.4545	NO	NO	NO	NO	4	3	1	1	1	0	1		0	0	0	0	0	0	0	352434	35	11063	33.45138383218162	357	295.3	57	247	6
	Schulz_GVMAG_M_3300021961_52	Schulz	included	Varidnaviria	Nucleocytoviricota	Megaviricetes	Imitervirales	IM_01	Mesomimiviridae	meso_4	meso_4_H1						65.9091	0.757576	65.1515	NO	NO	NO	NO	0	1	1	1	1	1	1		0	0	0	0	0	0	0	398051	23	23319	46.45533246721721	407	284.3	75	244	11
	Schulz_GVMAG_M_3300021961_61	Schulz	included	Varidnaviria	Nucleocytoviricota	Megaviricetes	Imitervirales	IM_01	Mesomimiviridae	meso_4	meso_4_H2						83.3333	9.09091	74.2424	NO	YES	NO	NO	1	2	2	1	1	1	1		0	100	100	0	0	0	1.005265414	387372	12	44711	28.79808609699342	405	288	70	276	8
	Schulz_GVMAG_M_3300021962_14	Schulz	included	Varidnaviria	Nucleocytoviricota	Megaviricetes	Imitervirales	IM_01	Mesomimiviridae	meso_4	meso_4_F1						53.0303	5.30303	47.7273	NO	YES	NO	NO	3	3	1	1	0	0	1		0	0	0	0	0	0	0	247812	26	10074	26.732713715282664	271	285.4	51	209	3
	Schulz_GVMAG_M_3300021962_5	Schulz	included	Varidnaviria	Nucleocytoviricota	Megaviricetes	Imitervirales	IM_01	Mesomimiviridae	meso_4	meso_4_F1						53.0303	1.51515	51.5152	NO	YES	NO	NO	1	2	0	1	2	1	1		0	0	0	0	0	0	0	319424	30	11160	31.085093776073634	365	265.4	71	213	6
	Schulz_GVMAG_M_3300021962_62	Schulz	included	Varidnaviria	Nucleocytoviricota	Megaviricetes	Imitervirales	IM_01	Mesomimiviridae	meso_4	meso_4_H1						83.3333	0.757576	82.5758	NO	YES	NO	NO	1	2	0	1	1	1	1		0	0	0	0	0	0	0	337961	25	13850	26.099294116469725	384	271.9	60	319	11
	Schulz_GVMAG_M_3300021964_31	Schulz	included	Varidnaviria	Nucleocytoviricota	Megaviricetes	Imitervirales	IM_01	Mesomimiviridae	meso_4	meso_4_F3						71.2121	0.757576	70.4545	NO	YES	NO	NO	1	3	1	1	1	0	1		100	0	100	0	0	0	40.69401824	317398	23	18176	28.53954308641305	336	290	61	254	8
	Schulz_GVMAG_M_3300022931_18	Schulz	included	Varidnaviria	Nucleocytoviricota	Megaviricetes	Imitervirales	IM_01	Mesomimiviridae	meso_4	meso_4_F3						53.7879	1.51515	52.2727	NO	NO	NO	NO	1	1	1	0	1	1	1		0	0	0	0	0	0	0	257078	25	11478	31.353094131904317	288	275.8	49	229	0
	Schulz_GVMAG_M_3300023108_6	Schulz	included	Varidnaviria	Nucleocytoviricota	Megaviricetes	Imitervirales	IM_01	Mesomimiviridae	meso_4	meso_4_E						50.7576	1.51515	49.2424	NO	YES	NO	NO	1	2	0	1	1	1	1		0	0	0	0	0	0	0	209301	14	17264	30.11077716517081	207	305.3	39	169	4
	Schulz_GVMAG_M_3300023109_53	Schulz	included	Varidnaviria	Nucleocytoviricota	Megaviricetes	Imitervirales	IM_01	Mesomimiviridae	meso_4	meso_4_H1						96.2121	2.27273	93.9394	NO	YES	NO	NO	1	2	0	1	1	1	1		0	0	0	0	0	0	0	459494	9	67352	26.72011563617423	508	277.7	81	423	12
	Schulz_GVMAG_M_3300023176_9	Schulz	included	Varidnaviria	Nucleocytoviricota	Megaviricetes	Imitervirales	IM_01	Mesomimiviridae	meso_4	meso_4_E						57.5758	0	57.5758	NO	YES	NO	NO	1	2	1	1	1	0	1		0	0	0	0	0	0	0	347879	20	21707	22.295614312764943	328	321.2	56	153	7
	Schulz_GVMAG_M_3300024059_2	Schulz	included	Varidnaviria	Nucleocytoviricota	Megaviricetes	Imitervirales	IM_01	Mesomimiviridae	meso_4	meso_4_E						68.9394	1.51515	67.4242	NO	YES	NO	NO	1	2	1	0	1	1	1		74.55592534	25.44407466	65.88739063	17.14791499	16.96469438	0	22.83106968	300207	30	9797	31.873316614223285	335	279.2	66	270	14
	Schulz_GVMAG_M_3300024180_11	Schulz	included	Varidnaviria	Nucleocytoviricota	Megaviricetes	Imitervirales	IM_01	Mesomimiviridae	meso_4	meso_4_E						62.8788	3.0303	59.8485	NO	YES	NO	NO	1	2	0	1	1	1	1		62.22635857	37.77364143	87.58535593	12.41464407	0	0	33.26247207	292253	24	13982	25.61330344303771	306	293.3	52	242	4
	Schulz_GVMAG_M_3300024252_9	Schulz	included	Varidnaviria	Nucleocytoviricota	Megaviricetes	Imitervirales	IM_01	Mesomimiviridae	meso_4	meso_4_F1						50.7576	1.51515	49.2424	NO	NO	NO	NO	1	4	1	1	1	1	1		0	0	0	0	0	0	0	279017	27	11496	28.22056782570399	278	300.7	56	138	6
	Schulz_GVMAG_M_3300024261_56	Schulz	included	Varidnaviria	Nucleocytoviricota	Megaviricetes	Imitervirales	IM_01	Mesomimiviridae	meso_4	meso_4_E						79.5455	3.0303	76.5152	NO	YES	NO	NO	2	2	0	1	1	1	1		100	0	70.97637627	29.02362373	0	0	52.44948526	469300	18	38922	30.242318274956304	502	292.4	80	406	4
	Schulz_GVMAG_M_3300024261_78	Schulz	included	Varidnaviria	Nucleocytoviricota	Megaviricetes	Imitervirales	IM_01	Mesomimiviridae	meso_4	meso_4_E						51.5152	21.2121	30.303	NO	YES	NO	NO	0	3	2	0	1	0	2		8.15164181	91.84835819	85.85788533	12.37834714	1.763767537	0	106.8428933	333040	41	8206	27.88284218367096	368	283.6	62	243	1
	Schulz_GVMAG_M_3300024294_14	Schulz	included	Varidnaviria	Nucleocytoviricota	Megaviricetes	Imitervirales	IM_01	Mesomimiviridae	meso_4	meso_4_F3						49.2424	2.27273	46.9697	NO	YES	NO	NO	2	2	1	0	1	1	1		100	0	100	0	0	0	10.25494697	231303	22	10837	29.41737093614682	233	308	36	188	1
	Schulz_GVMAG_M_3300024294_5	Schulz	included	Varidnaviria	Nucleocytoviricota	Megaviricetes	Imitervirales	IM_01	Mesomimiviridae	meso_4	meso_4_H3						51.5152	0	51.5152	NO	YES	NO	NO	2	2	1	1	1	1	1		100	0	100	0	0	0	5.426076918	227419	27	8752	22.638387846666213	255	274.6	56	209	2
	Schulz_GVMAG_M_3300024314_17	Schulz	included	Varidnaviria	Nucleocytoviricota	Megaviricetes	Imitervirales	IM_01	Mesomimiviridae	meso_4	meso_4_F3						73.4848	1.51515	71.9697	NO	YES	NO	NO	1	2	2	1	2	1	0		0	0	0	0	0	0	0	269689	21	13732	30.773707554576497	271	301.2	52	211	2
	Schulz_GVMAG_M_3300024329_1	Schulz	included	Varidnaviria	Nucleocytoviricota	Megaviricetes	Imitervirales	IM_01	Mesomimiviridae	meso_4	meso_4_F3						67.4242	2.27273	65.1515	NO	YES	NO	NO	1	3	0	1	1	1	1		100	0	100	0	0	0	8.47946452	324195	23	16165	29.401545901901617	326	302.2	60	255	6
	Schulz_GVMAG_M_3300025643_32	Schulz	included	Varidnaviria	Nucleocytoviricota	Megaviricetes	Imitervirales	IM_01	Mesomimiviridae	meso_4	meso_4_F3						58.3333	3.0303	55.303	NO	YES	NO	NO	1	2	1	0	1	0	1		0.768187325	99.23181267	43.78601909	55.98401226	0.229968647	0	256.4503325	267056	25	11832	32.24735695308201	274	295.1	50	201	4
	Schulz_GVMAG_M_3300025767_13	Schulz	included	Varidnaviria	Nucleocytoviricota	Megaviricetes	Imitervirales	IM_01	Mesomimiviridae	meso_4	meso_4_F3						65.9091	1.51515	64.3939	NO	NO	NO	NO	0	1	0	1	1	1	1		100	0	100	0	0	0	36.90920388	326699	17	27126	30.39438196194596	337	290.4	61	236	9
	Schulz_GVMAG_M_3300025767_21	Schulz	included	Varidnaviria	Nucleocytoviricota	Megaviricetes	Imitervirales	IM_01	Mesomimiviridae	meso_4	meso_4_F3						54.5455	0.757576	53.7879	NO	YES	NO	NO	1	2	1	1	1	0	1		100	0	100	0	0	0	2.39299792	322190	32	10618	34.31989343086733	315	310.8	56	194	3
	Schulz_GVMAG_M_3300025767_29	Schulz	included	Varidnaviria	Nucleocytoviricota	Megaviricetes	Imitervirales	IM_01	Mesomimiviridae	meso_4	meso_4_F1						52.2727	5.30303	46.9697	NO	YES	NO	NO	0	2	0	1	1	1	1		100	0	100	0	0	0	3.281636323	286937	25	15033	27.384282582815985	288	291.3	41	205	9
	Schulz_GVMAG_M_3300025853_1	Schulz	included	Varidnaviria	Nucleocytoviricota	Megaviricetes	Imitervirales	IM_01	Mesomimiviridae	meso_4	meso_4_H2						40.9091	1.51515	39.3939	NO	YES	NO	NO	0	2	1	1	1	0	0		100	0	100	0	0	0	1.038856196	233374	23	9261	25.8374733255383	252	290.1	45	187	1
	Schulz_GVMAG_M_3300025874_67	Schulz	included	Varidnaviria	Nucleocytoviricota	Megaviricetes	Imitervirales	IM_01	Mesomimiviridae	meso_4	meso_4_H1						47.7273	1.51515	46.2121	NO	NO	NO	NO	1	1	1	0	1	1	0		0	100	68.53505475	31.46494525	0	0	4.390693634	245365	24	10924	24.93668217106936	265	285	59	180	4
	Schulz_GVMAG_M_3300025897_42	Schulz	included	Varidnaviria	Nucleocytoviricota	Megaviricetes	Imitervirales	IM_01	Mesomimiviridae	meso_4	meso_4_H2						58.3333	6.06061	52.2727	NO	NO	NO	NO	1	1	1	1	2	1	1		33.61085129	66.38914871	78.78435145	21.21564855	0	0	37.50080722	216610	24	9892	25.413096077666903	255	266.6	45	190	3
	Schulz_GVMAG_M_3300027771_10	Schulz	included	Varidnaviria	Nucleocytoviricota	Megaviricetes	Imitervirales	IM_01	Mesomimiviridae	meso_4	meso_4_F3						62.1212	1.51515	60.6061	NO	YES	NO	NO	0	3	1	1	1	1	0		13.53189715	86.46810285	100	0	0	0	4.025722944	251102	27	8565	31.442847405753216	271	287.8	44	227	1
	Schulz_GVMAG_M_3300027810_10	Schulz	included	Varidnaviria	Nucleocytoviricota	Megaviricetes	Imitervirales	IM_01	Mesomimiviridae	meso_4	meso_4_F2						63.6364	0	63.6364	NO	YES	NO	NO	0	2	0	1	1	1	1		0.302997027	99.69700297	44.49755471	55.50244529	0	0	87.2286233	224181	6	118853	30.020204921212812	228	301.2	55	195	1
	Schulz_GVMAG_M_3300027810_23	Schulz	included	Varidnaviria	Nucleocytoviricota	Megaviricetes	Imitervirales	IM_01	Mesomimiviridae	meso_4	meso_4_H1						54.5455	1.51515	53.0303	NO	YES	NO	NO	0	3	1	0	0	1	1		4.069428558	95.93057144	48.83874516	47.60752921	3.553725632	0	224.7709349	230616	25	10301	31.025142516390712	257	268.2	42	199	0
	Schulz_GVMAG_M_3300027810_8	Schulz	included	Varidnaviria	Nucleocytoviricota	Megaviricetes	Imitervirales	IM_01	Mesomimiviridae	meso_4	meso_4_E						68.9394	20.4545	48.4848	NO	YES	NO	NO	1	2	0	1	1	2	1		3.102408698	96.8975913	94.16866349	5.831336514	0	0	43.29323212	320273	27	13927	26.26924902713308	329	306.4	53	201	0
	Schulz_GVMAG_S_1016704_108	Schulz	included	Varidnaviria	Nucleocytoviricota	Megaviricetes	Imitervirales	IM_01	Mesomimiviridae	meso_4	meso_4_H2						87.1212	4.54545	82.5758	NO	YES	NO	NO	1	2	1	1	1	1	1		0	100	81.01980304	18.45323001	0.526966951	0	129.7076203	430536	20	26932	38.69124800237943	428	310.4	84	303	1
	Schulz_GVMAG_S_1016713_134	Schulz	included	Varidnaviria	Nucleocytoviricota	Megaviricetes	Imitervirales	IM_01	Mesomimiviridae	meso_4	meso_4_F1						75	0.757576	74.2424	NO	NO	NO	NO	1	0	1	1	1	1	1		0	100	100	0	0	0	2.570247076	346776	15	28365	33.94938604718388	329	316.5	48	246	7
	Schulz_GVMAG_S_1016713_148	Schulz	included	Varidnaviria	Nucleocytoviricota	Megaviricetes	Imitervirales	IM_01	Mesomimiviridae	meso_4	meso_4_F3						44.697	0	44.697	NO	YES	NO	NO	2	2	1	1	1	1	1		22.07606329	77.92393671	67.80914757	32.19085243	0	0	33.3627835	242869	25	9123	34.848591011836156	259	287.5	53	196	2
	Schulz_GVMAG_S_1016713_150	Schulz	included	Varidnaviria	Nucleocytoviricota	Megaviricetes	Imitervirales	IM_01	Mesomimiviridae	meso_4	meso_4_F1						62.1212	1.51515	60.6061	NO	YES	NO	NO	0	2	0	1	1	1	1		0	100	74.68755862	25.31244138	0	0	8.315126006	291342	30	9826	41.3974782854863	292	297	38	217	7
	Schulz_GVMAG_S_1017745_107	Schulz	included	Varidnaviria	Nucleocytoviricota	Megaviricetes	Imitervirales	IM_01	Mesomimiviridae	meso_4	meso_4_F2						82.5758	28.0303	54.5455	NO	YES	NO	NO	2	2	2	1	1	1	1		100	0	100	0	0	0	0.433305142	459953	11	44932	36.98811041441739	425	324.6	60	249	1
	Schulz_GVMAG_S_1017745_132	Schulz	included	Varidnaviria	Nucleocytoviricota	Megaviricetes	Imitervirales	IM_01	Mesomimiviridae	meso_4	meso_4_E						20.4545	3.78788	16.6667	NO	NO	NO	NO	0	1	1	0	0	0	1		21.68445532	78.31554468	85.96110213	9.997015546	4.041882323	0	66.23452182	138315	19	7489	31.211675132326366	162	254.2	39	112	1
	Schulz_GVMAG_S_1037383_93	Schulz	included	Varidnaviria	Nucleocytoviricota	Megaviricetes	Imitervirales	IM_01	Mesomimiviridae	meso_4	meso_4_F3						62.8788	7.57576	55.303	NO	YES	NO	NO	1	3	1	2	2	0	1		100	0	100	0	0	0	0.96131068	266642	32	7995	34.010765934393625	279	295.9	57	208	4
	Schulz_GVMAG_S_1074260_43	Schulz	included	Varidnaviria	Nucleocytoviricota	Megaviricetes	Imitervirales	IM_01	Mesomimiviridae	meso_4	meso_4_E						54.5455	6.81818	47.7273	NO	YES	NO	NO	2	3	1	0	1	0	0		4.352496705	95.6475033	100	0	0	0	59.83547151	294309	31	8408	29.303494137365337	311	293.7	48	226	3
	Schulz_GVMAG_S_1074330_19	Schulz	included	Varidnaviria	Nucleocytoviricota	Megaviricetes	Imitervirales	IM_01	Mesomimiviridae	meso_4	meso_4_E						71.9697	38.6364	33.3333	NO	NO	NO	NO	1	0	2	0	1	1	2		76.05997539	23.94002461	100	0	0	0	7.966705114	495132	37	14882	29.005502259679883	546	270.7	78	343	13
	Schulz_GVMAG_S_1074334_30	Schulz	included	Varidnaviria	Nucleocytoviricota	Megaviricetes	Imitervirales	IM_01	Mesomimiviridae	meso_4	meso_4_F3						83.3333	7.57576	75.7576	NO	YES	NO	NO	1	2	0	1	3	1	1		0	0	0	0	0	0	0	443075	20	32760	38.45457254002056	466	285.8	79	265	3
	Schulz_GVMAG_S_1091797_24	Schulz	included	Varidnaviria	Nucleocytoviricota	Megaviricetes	Imitervirales	IM_01	Mesomimiviridae	meso_4	meso_4_F1						47.7273	1.51515	46.2121	NO	YES	NO	NO	0	2	1	0	1	1	1		0	0	0	0	0	0	0	280414	17	24954	27.869048384290362	274	305.7	44	204	5
	Schulz_GVMAG_S_1093511_40	Schulz	included	Varidnaviria	Nucleocytoviricota	Megaviricetes	Imitervirales	IM_01	Mesomimiviridae	meso_4	meso_4_H1						88.6364	3.78788	84.8485	NO	YES	NO	NO	2	2	0	1	1	1	1		100	0	100	0	0	0	1.724199547	419731	14	38637	31.565863565679532	418	299.7	75	342	5
	Schulz_GVMAG_S_1093511_60	Schulz	included	Varidnaviria	Nucleocytoviricota	Megaviricetes	Imitervirales	IM_01	Mesomimiviridae	meso_4	meso_4_F3						31.0606	0.757576	30.303	NO	YES	NO	NO	0	2	0	0	1	0	0		0	100	59.75019737	0	40.24980263	0	2.799055496	151975	19	6991	35.05607456304916	151	306.7	30	114	1
	Schulz_GVMAG_S_1096102_67	Schulz	included	Varidnaviria	Nucleocytoviricota	Megaviricetes	Imitervirales	IM_01	Mesomimiviridae	meso_4	meso_4_H1						85.6061	3.0303	82.5758	NO	YES	NO	NO	1	2	1	1	1	0	0		0	100	40.64028238	33.61501981	24.54990826	1.194789551	98.2239859	388072	20	45849	28.107216158347843	431	275.8	79	338	3
	Schulz_GVMAG_S_1096109_48	Schulz	included	Varidnaviria	Nucleocytoviricota	Megaviricetes	Imitervirales	IM_01	Mesomimiviridae	meso_4	meso_4_E						68.1818	1.51515	66.6667	NO	YES	NO	NO	1	2	1	1	1	1	1		0	0	0	0	0	0	0	281981	25	11043	55.23066263220757	308	282.6	64	189	7
	Schulz_GVMAG_S_1102105_80	Schulz	included	Varidnaviria	Nucleocytoviricota	Megaviricetes	Imitervirales	IM_01	Mesomimiviridae	meso_4	meso_4_H2						72.7273	1.51515	71.2121	NO	YES	NO	NO	1	2	1	1	1	1	1		0	100	50.24275506	49.75724494	0	0	3.149276589	341507	30	13017	31.17352180385869	350	293.7	67	187	2
	Schulz_GVMAG_S_1102105_81	Schulz	included	Varidnaviria	Nucleocytoviricota	Megaviricetes	Imitervirales	IM_01	Mesomimiviridae	meso_4	meso_4_E						49.2424	8.33333	40.9091	NO	NO	NO	NO	0	0	1	0	0	1	1		0.210601703	99.7893983	78.11635218	19.03365315	2.849994677	0	262.3737705	287779	18	21909	27.313602233957308	321	272.9	53	245	2
	Schulz_GVMAG_S_1102107_72	Schulz	included	Varidnaviria	Nucleocytoviricota	Megaviricetes	Imitervirales	IM_01	Mesomimiviridae	meso_4	meso_4_E						68.9394	3.0303	65.9091	NO	YES	NO	NO	1	2	1	1	2	2	1		0	100	80.10294474	19.05080809	0.846247168	0	238.3129415	395776	29	18115	29.18782253640887	413	293.9	67	303	4
	Schulz_GVMAG_S_1102114_93	Schulz	included	Varidnaviria	Nucleocytoviricota	Megaviricetes	Imitervirales	IM_01	Mesomimiviridae	meso_4	meso_4_C						53.0303	8.33333	44.697	NO	YES	NO	NO	1	2	1	1	1	1	1		42.5541267	57.4458733	100	0	0	0	3.877353038	269558	28	9540	35.65416239510103	308	269.6	43	227	4
	Schulz_GVMAG_S_1103007_57	Schulz	included	Varidnaviria	Nucleocytoviricota	Megaviricetes	Imitervirales	IM_01	Mesomimiviridae	meso_4	meso_4_F3						53.7879	3.0303	50.7576	NO	YES	NO	NO	0	3	1	1	1	1	0		3.087219746	96.91278025	47.51939647	52.48060353	0	0	16.78905613	261455	29	9276	32.04817206443403	285	279.5	46	202	5
	Schulz_GVMAG_S_1103008_47	Schulz	included	Varidnaviria	Nucleocytoviricota	Megaviricetes	Imitervirales	IM_01	Mesomimiviridae	meso_4	meso_4_F2						84.0909	22.7273	61.3636	NO	YES	NO	NO	1	3	4	1	1	1	2		22.19012138	77.80987862	73.33801876	0	26.66198124	0	8.54414498	533613	26	27331	28.624097394860353	570	286.4	102	374	16
	Schulz_GVMAG_S_1103018_80	Schulz	included	Varidnaviria	Nucleocytoviricota	Megaviricetes	Imitervirales	IM_01	Mesomimiviridae	meso_4	meso_4_H3						53.7879	23.4848	30.303	NO	NO	NO	NO	1	1	1	1	2	1	3		16.64356364	83.35643636	20.75137921	40.99870972	38.24991107	0	19.9766405	370453	38	10192	24.564890608159356	443	256.5	62	260	6
	Schulz_GVMAG_S_3300000115_74	Schulz	included	Varidnaviria	Nucleocytoviricota	Megaviricetes	Imitervirales	IM_01	Mesomimiviridae	meso_4	meso_4_F3						84.8485	1.51515	83.3333	NO	YES	NO	NO	1	2	2	1	1	1	1		0	0	0	0	0	0	0	361411	21	21198	35.75464617177296	345	315.9	64	245	4
	Schulz_GVMAG_S_3300000226_21	Schulz	included	Varidnaviria	Nucleocytoviricota	Megaviricetes	Imitervirales	IM_01	Mesomimiviridae	meso_4	meso_4_F3						71.2121	1.51515	69.697	NO	YES	NO	NO	2	3	2	0	1	1	1		0	0	0	0	0	0	0	344441	33	11555	34.32751159573	339	305	66	274	1
	Schulz_GVMAG_S_3300000929_19	Schulz	included	Varidnaviria	Nucleocytoviricota	Megaviricetes	Imitervirales	IM_01	Mesomimiviridae	meso_4	meso_4_H1						28.0303	0.757576	27.2727	NO	YES	NO	NO	0	4	1	0	0	0	1		0.114039189	99.88596081	61.355105	38.644895	0	0	250.098303	253862	26	12008	30.283371004339	250	300	25	101	0
	Schulz_GVMAG_S_3300010312_35	Schulz	included	Varidnaviria	Nucleocytoviricota	Megaviricetes	Imitervirales	IM_01	Mesomimiviridae	meso_4	meso_4_H1						75	1.51515	73.4848	NO	NO	NO	NO	1	2	1	0	0	0	1		0	0	0	0	0	0	0	375796	28	15758	32.90055542143773	368	301.7	73	290	9
	Schulz_GVMAG_S_3300010354_171	Schulz	included	Varidnaviria	Nucleocytoviricota	Megaviricetes	Imitervirales	IM_01	Mesomimiviridae	meso_4	meso_4_H1						31.8182	3.0303	28.7879	NO	NO	NO	NO	0	1	1	0	1	1	0		0	0	0	0	0	0	0	245724	29	8723	41.61114248491422	227	333.4	31	130	1
	Schulz_GVMAG_S_3300010354_241	Schulz	included	Varidnaviria	Nucleocytoviricota	Megaviricetes	Imitervirales	IM_01	Mesomimiviridae	meso_4	meso_4_F1						37.1212	0.757576	36.3636	NO	NO	NO	NO	1	1	1	0	1	0	1		0	0	0	0	0	0	0	200106	25	7587	39.300987965899395	202	299.5	40	145	1
	Schulz_GVMAG_S_3300010354_242	Schulz	included	Varidnaviria	Nucleocytoviricota	Megaviricetes	Imitervirales	IM_01	Mesomimiviridae	meso_4	meso_4_H1						34.0909	2.27273	31.8182	NO	NO	NO	NO	2	1	0	1	1	1	0		0	0	0	0	0	0	0	220845	23	10924	31.29902683067677	207	305	40	106	9
	Schulz_GVMAG_S_3300010354_249	Schulz	included	Varidnaviria	Nucleocytoviricota	Megaviricetes	Imitervirales	IM_01	Mesomimiviridae	meso_4	meso_4_F3						44.697	2.27273	42.4242	NO	NO	NO	NO	0	1	0	1	2	0	2		0	0	0	0	0	0	0	228302	22	13059	40.498370197619	261	261.5	35	162	0
	Schulz_GVMAG_S_3300010368_67	Schulz	included	Varidnaviria	Nucleocytoviricota	Megaviricetes	Imitervirales	IM_01	Mesomimiviridae	meso_4	meso_4_F3						67.4242	3.0303	64.3939	NO	NO	NO	NO	2	1	1	1	1	0	0		100	0	100	0	0	0	11.48600445	381264	25	18022	35.49655473938939	343	331.7	69	247	2	1
	Schulz_GVMAG_S_3300010368_72	Schulz	included	Varidnaviria	Nucleocytoviricota	Megaviricetes	Imitervirales	IM_01	Mesomimiviridae	meso_4	meso_4_F3						54.5455	2.27273	52.2727	NO	NO	NO	NO	2	0	0	0	1	0	1		100	0	100	0	0	0	0.354600008	285956	32	9411	35.90106663049297	293	291	61	165	4
	Schulz_GVMAG_S_3300010368_75	Schulz	included	Varidnaviria	Nucleocytoviricota	Megaviricetes	Imitervirales	IM_01	Mesomimiviridae	meso_4	meso_4_F3						64.3939	0	64.3939	NO	YES	NO	NO	1	2	0	1	2	0	1		0	0	0	0	0	0	0	283032	25	11666	30.214057187471504	301	289.5	57	224	3
	Schulz_GVMAG_S_3300010368_97	Schulz	included	Varidnaviria	Nucleocytoviricota	Megaviricetes	Imitervirales	IM_01	Mesomimiviridae	meso_4	meso_4_H2						46.2121	1.51515	44.697	NO	YES	NO	NO	1	2	0	0	1	1	1		0	0	0	0	0	0	0	224827	23	11511	35.714368384941906	219	296.4	42	139	2
	Schulz_GVMAG_S_3300012919_56	Schulz	included	Varidnaviria	Nucleocytoviricota	Megaviricetes	Imitervirales	IM_01	Mesomimiviridae	meso_4	meso_4_C						41.6667	7.57576	34.0909	NO	NO	NO	NO	1	2	1	2	2	0	0		100	0	100	0	0	0	26.30849467	327140	39	8312	23.207471164103584	388	262.8	71	238	2
	Schulz_GVMAG_S_3300012919_62	Schulz	included	Varidnaviria	Nucleocytoviricota	Megaviricetes	Imitervirales	IM_01	Mesomimiviridae	meso_4	meso_4_C						88.6364	2.27273	86.3636	NO	NO	NO	NO	1	1	2	1	1	1	1		100	0	100	0	0	0	62.29360263	446590	27	20879	27.711947779947245	517	270	83	388	11
	Schulz_GVMAG_S_3300012919_72	Schulz	included	Varidnaviria	Nucleocytoviricota	Megaviricetes	Imitervirales	IM_01	Mesomimiviridae	meso_4	meso_4_D						78.7879	4.54545	74.2424	NO	YES	NO	NO	1	2	1	1	1	1	1		100	0	97.07347281	2.461078248	0.465448944	0	156.307817	342892	18	19658	32.181232618475484	363	302	73	299	2
	Schulz_GVMAG_S_3300012952_63	Schulz	included	Varidnaviria	Nucleocytoviricota	Megaviricetes	Imitervirales	IM_01	Mesomimiviridae	meso_4	meso_4_E						70.4545	9.84848	60.6061	NO	YES	NO	NO	1	3	1	0	1	0	0		100	0	70.48473428	23.89715399	5.618111727	0	27.22351538	354099	38	10059	36.354628371033606	387	286.7	71	287	20
	Schulz_GVMAG_S_3300012953_123	Schulz	included	Varidnaviria	Nucleocytoviricota	Megaviricetes	Imitervirales	IM_01	Mesomimiviridae	meso_4	meso_4_E						37.8788	1.51515	36.3636	NO	NO	NO	NO	1	1	0	0	1	0	0		100	0	58.7362629	41.2637371	0	0	8.322308379	222979	27	8110	30.72270694963682	238	294	47	105	0
	Schulz_GVMAG_S_403983_43	Schulz	included	Varidnaviria	Nucleocytoviricota	Megaviricetes	Imitervirales	IM_01	Mesomimiviridae	meso_4	meso_4_E						43.1818	0.757576	42.4242	NO	NO	NO	NO	1	1	0	1	1	1	1		72.75047869	27.24952131	75.03014276	24.96985724	0	0	10.93730365	214861	19	15105	33.50993091118873	243	272.1	44	197	7
	Schulz_GVMAG_S_ERX555913_37	Schulz	included	Varidnaviria	Nucleocytoviricota	Megaviricetes	Imitervirales	IM_01	Mesomimiviridae	meso_4	meso_4_H3						81.0606	33.3333	47.7273	NO	YES	NO	NO	2	6	1	2	1	0	1		97.9653908	2.034609198	100	0	0	0	93.06856226	568158	50	14778	24.678842558819344	600	292.2	98	363	2
	Schulz_GVMAG_S_ERX555917_56	Schulz	included	Varidnaviria	Nucleocytoviricota	Megaviricetes	Imitervirales	IM_01	Mesomimiviridae	meso_4	meso_4_D						74.2424	2.27273	71.9697	NO	YES	NO	NO	1	2	1	1	0	1	1		95.6980459	4.301954096	100	0	0	0	225.2806324	425067	35	13385	28.838458063448897	435	294.7	101	274	7
	Schulz_GVMAG_S_ERX555926_38	Schulz	included	Varidnaviria	Nucleocytoviricota	Megaviricetes	Imitervirales	IM_01	Mesomimiviridae	meso_4	meso_4_F2						90.9091	7.57576	83.3333	NO	YES	NO	NO	1	3	0	1	2	1	1		100	0	92.01907045	2.503811493	0	5.47711806	35.31587937	532135	29	21781	24.54502241529884	596	280.8	110	430	17
	Schulz_GVMAG_S_ERX555943_23	Schulz	included	Varidnaviria	Nucleocytoviricota	Megaviricetes	Imitervirales	IM_01	Mesomimiviridae	meso_4	meso_4_H3						44.697	6.81818	37.8788	NO	YES	NO	NO	2	2	1	1	1	0	1		100	0	100	0	0	0	64.82368105	288979	35	8237	21.077196019869348	336	265.7	53	228	0
	Schulz_GVMAG_S_ERX555951_64	Schulz	included	Varidnaviria	Nucleocytoviricota	Megaviricetes	Imitervirales	IM_01	Mesomimiviridae	meso_4	meso_4_F3						44.697	5.30303	39.3939	NO	YES	NO	NO	1	3	1	0	2	1	1		77.8377813	22.1622187	88.78358482	11.21641518	0	0	25.37702529	231488	31	7396	30.66746177680062	261	272	48	177	3
	Schulz_GVMAG_S_ERX555965_48	Schulz	included	Varidnaviria	Nucleocytoviricota	Megaviricetes	Imitervirales	IM_01	Mesomimiviridae	meso_4	meso_4_F2						81.8182	4.54545	77.2727	NO	YES	NO	NO	1	2	0	1	1	1	1		79.74535788	20.25464212	96.6891049	3.310895099	0	0	61.77144625	445952	16	80698	24.396030694334243	486	288.6	91	353	14
	Schulz_GVMAG_S_ERX555967_67	Schulz	included	Varidnaviria	Nucleocytoviricota	Megaviricetes	Imitervirales	IM_01	Mesomimiviridae	meso_4	meso_4_E						91.6667	49.2424	42.4242	NO	YES	NO	NO	1	5	1	2	2	2	2		88.22662621	11.77337379	100	0	0	0	58.96126103	673120	26	44954	26.708464183957087	741	284.7	132	496	9
	Schulz_GVMAG_S_ERX555999_24	Schulz	included	Varidnaviria	Nucleocytoviricota	Megaviricetes	Imitervirales	IM_01	Mesomimiviridae	meso_4	meso_4_F3						64.3939	1.51515	62.8788	NO	YES	NO	NO	2	2	2	1	0	0	1		100	0	97.37861691	2.621383086	0	0	44.04378906	310559	28	13019	33.44466005303369	346	278.7	71	246	6
	Schulz_GVMAG_S_ERX556019_29	Schulz	included	Varidnaviria	Nucleocytoviricota	Megaviricetes	Imitervirales	IM_01	Mesomimiviridae	meso_4	meso_4_D						66.6667	25.7576	40.9091	NO	NO	NO	NO	1	3	2	0	2	1	1		100	0	100	0	0	0	63.32936151	407321	45	9219	26.959560392249056	479	270.8	101	308	2
	Schulz_GVMAG_S_ERX556019_57	Schulz	included	Varidnaviria	Nucleocytoviricota	Megaviricetes	Imitervirales	IM_01	Mesomimiviridae	meso_4	meso_4_F3						86.3636	0.757576	85.6061	NO	YES	NO	NO	1	2	2	1	1	0	1		100	0	100	0	0	0	208.2797586	416188	20	29294	27.110917825767512	428	306.4	97	346	9
	Schulz_GVMAG_S_ERX556032_86	Schulz	included	Varidnaviria	Nucleocytoviricota	Megaviricetes	Imitervirales	IM_01	Mesomimiviridae	meso_4	meso_4_F2						48.4848	0	48.4848	NO	YES	NO	NO	1	2	1	1	1	1	0		100	0	100	0	0	0	18.61138569	246455	18	18370	27.877744284749213	255	302.9	49	200	3
	Schulz_GVMAG_S_ERX556037_58	Schulz	included	Varidnaviria	Nucleocytoviricota	Megaviricetes	Imitervirales	IM_01	Mesomimiviridae	meso_4	meso_4_H2						56.0606	1.51515	54.5455	NO	YES	NO	NO	2	2	1	1	0	0	1		100	0	100	0	0	0	48.50671437	249316	25	10110	42.37120440026289	279	271.9	56	201	1
	Schulz_GVMAG_S_ERX556045_64	Schulz	included	Varidnaviria	Nucleocytoviricota	Megaviricetes	Imitervirales	IM_01	Mesomimiviridae	meso_4	meso_4_F3						63.6364	2.27273	61.3636	NO	NO	NO	NO	1	1	1	1	1	1	2		100	0	87.69286663	12.30713337	0	0	48.20604287	334741	35	10021	31.55599601627694	325	308.4	62	235	2	1
	Schulz_GVMAG_S_ERX556052_48	Schulz	included	Varidnaviria	Nucleocytoviricota	Megaviricetes	Imitervirales	IM_01	Mesomimiviridae	meso_4	meso_4_F3						25	2.27273	22.7273	NO	YES	NO	NO	0	2	1	1	1	0	0		100	0	100	0	0	0	41.32046344	182216	24	7946	27.752865748134454	212	268.3	47	131	1
	Schulz_GVMAG_S_ERX556054_45	Schulz	included	Varidnaviria	Nucleocytoviricota	Megaviricetes	Imitervirales	IM_01	Mesomimiviridae	meso_4	meso_4_F3						85.6061	5.30303	80.303	NO	YES	NO	NO	2	2	1	1	1	0	1		100	0	100	0	0	0	44.39842721	558777	26	32196	27.87197466279857	554	309	94	386	17
	Schulz_GVMAG_S_ERX556058_31	Schulz	included	Varidnaviria	Nucleocytoviricota	Megaviricetes	Imitervirales	IM_01	Mesomimiviridae	meso_4	meso_4_H3						75.7576	29.5455	46.2121	NO	YES	NO	NO	2	4	0	2	2	1	0		9.830116825	90.16988318	91.74480554	6.78677382	0	1.468420636	58.66021064	629047	50	13524	30.502908232416743	688	272.2	94	443	12
	Schulz_GVMAG_S_ERX556088_21	Schulz	included	Varidnaviria	Nucleocytoviricota	Megaviricetes	Imitervirales	IM_01	Mesomimiviridae	meso_4	meso_4_D						87.8788	1.51515	86.3636	NO	NO	NO	NO	1	1	1	1	1	1	1		100	0	96.48603852	1.650993155	1.862968329	0	84.68147336	448581	19	27078	33.99161897588684	523	267.2	108	405	7
	Schulz_GVMAG_S_ERX556101_77	Schulz	included	Varidnaviria	Nucleocytoviricota	Megaviricetes	Imitervirales	IM_01	Mesomimiviridae	meso_4	meso_4_A						65.9091	0.757576	65.1515	NO	YES	NO	NO	1	2	1	1	1	1	1		100	0	100	0	0	0	15.53851962	339022	27	13487	33.1447982099823	391	269.2	71	261	5
	Schulz_GVMAG_S_ERX556126_77	Schulz	included	Varidnaviria	Nucleocytoviricota	Megaviricetes	Imitervirales	IM_01	Mesomimiviridae	meso_4	meso_4_H2						80.303	1.51515	78.7879	NO	YES	NO	NO	1	2	1	1	1	1	1		100	0	79.4593387	12.34438188	4.682851447	3.513427979	39.60589958	491002	20	34763	33.36031137910892	461	324.1	92	282	25
	Schulz_GVMAG_S_ERX556127_47	Schulz	included	Varidnaviria	Nucleocytoviricota	Megaviricetes	Imitervirales	IM_01	Mesomimiviridae	meso_4	meso_4_C						72.7273	0.757576	71.9697	NO	YES	NO	NO	1	2	1	1	1	1	1		100	0	100	0	0	0	38.36255175	399976	17	31920	31.571988685517375	451	274.1	86	300	10
	TARA_AON_NCLDV_00004	TARA	included	Varidnaviria	Nucleocytoviricota	Megaviricetes	Imitervirales	IM_01	Mesomimiviridae	meso_4	meso_4_D						90.1515	1.51515	88.6364	NO	YES	NO	NO	1	2	1	1	1	1	1		100	0	95.88170415	2.080597682	2.037698168	0	152.0422654	466859	13	37303	28.48586158933054	557	260.8	88	424	14
	TARA_AON_NCLDV_00006	TARA	included	Varidnaviria	Nucleocytoviricota	Megaviricetes	Imitervirales	IM_01	Mesomimiviridae	meso_4	meso_4_E						83.3333	4.54545	78.7879	NO	YES	NO	NO	1	3	1	1	1	1	1		100	0	99.09275146	0.907248541	0	0	98.46811484	429275	47	10327	25.506251912074312	489	277.2	78	379	4
	TARA_AON_NCLDV_00009	TARA	included	Varidnaviria	Nucleocytoviricota	Megaviricetes	Imitervirales	IM_01	Mesomimiviridae	meso_4	meso_4_E						84.0909	4.54545	79.5455	NO	YES	NO	NO	1	2	1	1	1	1	1		100	0	61.32006228	38.33325654	0.346681181	0	206.4760903	416316	40	14413	29.84142223107379	493	264.3	77	389	4
	TARA_AON_NCLDV_00014	TARA	included	Varidnaviria	Nucleocytoviricota	Megaviricetes	Imitervirales	IM_01	Mesomimiviridae	meso_4	meso_4_H3						66.6667	7.57576	59.0909	NO	YES	NO	NO	1	2	1	1	1	1	1		100	0	100	0	0	0	108.7920674	356244	71	5002	23.045593786372965	426	257.6	72	311	6
	TARA_AON_NCLDV_00015	TARA	included	Varidnaviria	Nucleocytoviricota	Megaviricetes	Imitervirales	IM_01	Mesomimiviridae	meso_4	meso_4_C						86.3636	4.54545	81.8182	NO	NO	NO	NO	1	1	1	1	1	1	1		98.10888274	1.89111726	57.68733707	40.00887946	1.854456833	0.44932664	187.5109844	344807	15	28572	28.252243933393707	367	295.2	84	302	4
	TARA_AON_NCLDV_00021	TARA	included	Varidnaviria	Nucleocytoviricota	Megaviricetes	Imitervirales	IM_01	Mesomimiviridae	meso_4	meso_4_H2						51.5152	2.27273	49.2424	NO	YES	NO	NO	1	2	0	0	1	0	0		100	0	59.9164936	22.42375408	16.07300028	1.586752036	42.77398873	278141	16	20135	32.87652885112246	314	276.7	56	242	7
	TARA_AON_NCLDV_00023	TARA	included	Varidnaviria	Nucleocytoviricota	Megaviricetes	Imitervirales	IM_01	Mesomimiviridae	meso_4	meso_4_C						35.6061	0.757576	34.8485	NO	NO	NO	NO	1	1	1	0	1	1	1		100	0	100	0	0	0	32.03357931	268494	53	5916	32.8767704873708	292	274.8	55	184	4
	TARA_AON_NCLDV_00024	TARA	included	Varidnaviria	Nucleocytoviricota	Megaviricetes	Imitervirales	IM_01	Mesomimiviridae	meso_4	meso_4_E						50.7576	3.78788	46.9697	NO	YES	NO	NO	2	2	0	1	1	0	0		100	0	82.95182662	15.91037885	1.137794524	0	68.27279079	257876	54	4954	31.193374443615348	287	282.5	70	222	8
	TARA_AON_NCLDV_00026	TARA	included	Varidnaviria	Nucleocytoviricota	Megaviricetes	Imitervirales	IM_01	Mesomimiviridae	meso_4	meso_4_C						46.9697	0.757576	46.2121	NO	NO	NO	NO	1	1	2	1	0	1	1		100	0	95.48519155	4.514808454	0	0	89.79869033	232938	62	3829	33.27143767947073	285	247	53	190	6
	TARA_AON_NCLDV_00027	TARA	included	Varidnaviria	Nucleocytoviricota	Megaviricetes	Imitervirales	IM_01	Mesomimiviridae	meso_4	meso_4_A						55.303	0.757576	54.5455	NO	YES	NO	NO	1	2	2	1	1	1	0		100	0	37.24694102	62.75305898	0	0	66.6105265	232157	35	6605	33.63697230840504	267	272.3	58	202	4
	TARA_AON_NCLDV_00029	TARA	included	Varidnaviria	Nucleocytoviricota	Megaviricetes	Imitervirales	IM_01	Mesomimiviridae	meso_4	meso_4_E						69.697	0.757576	68.9394	NO	YES	NO	NO	1	2	1	1	1	1	1		96.90348621	3.096513794	69.95902825	30.04097175	0	0	110.8548396	226756	6	35315	30.089084919001014	204	339.8	30	173	0
	TARA_AON_NCLDV_00031	TARA	included	Varidnaviria	Nucleocytoviricota	Megaviricetes	Imitervirales	IM_01	Mesomimiviridae	meso_4	meso_4_C						44.697	1.51515	43.1818	NO	YES	NO	NO	0	3	1	0	0	0	0		100	0	94.58467948	3.107209907	1.255695103	1.052415508	63.4072048	225211	52	4165	28.32507010155567	271	263.2	56	204	2
	TARA_AON_NCLDV_00035	TARA	included	Varidnaviria	Nucleocytoviricota	Megaviricetes	Imitervirales	IM_01	Mesomimiviridae	meso_4	meso_4_H2						45.4545	0	45.4545	NO	NO	NO	NO	0	0	1	1	0	1	1		100	0	59.03056117	24.20794939	15.22323971	1.538249729	40.89273521	206489	7	40732	34.05520313357885	197	327.7	51	153	2
	TARA_AON_NCLDV_00037	TARA	included	Varidnaviria	Nucleocytoviricota	Megaviricetes	Imitervirales	IM_01	Mesomimiviridae	meso_4	meso_4_E						43.1818	0.757576	42.4242	NO	YES	NO	NO	1	2	0	0	1	0	0		100	0	89.48998053	9.709207654	0.800811817	0	80.99786377	194736	19	12639	30.05200260776372	216	284.4	35	177	2
	TARA_AON_NCLDV_00038	TARA	included	Varidnaviria	Nucleocytoviricota	Megaviricetes	Imitervirales	IM_01	Mesomimiviridae	meso_4	meso_4_E						45.4545	2.27273	43.1818	NO	NO	NO	NO	1	1	0	1	1	1	0		100	0	100	0	0	0	57.27838244	191521	52	3705	27.678947274275504	242	249.9	43	183	0
	TARA_AON_NCLDV_00042	TARA	included	Varidnaviria	Nucleocytoviricota	Megaviricetes	Imitervirales	IM_01	Mesomimiviridae	meso_4	meso_4_E						24.2424	0.757576	23.4848	NO	NO	NO	NO	1	2	1	0	0	1	0		100	0	100	0	0	0	28.36115184	166402	45	3686	28.48129697854737	229	224.9	38	119	6
	TARA_AON_NCLDV_00043	TARA	included	Varidnaviria	Nucleocytoviricota	Megaviricetes	Imitervirales	IM_01	Mesomimiviridae	meso_4	meso_4_H3						18.1818	0.757576	17.4242	NO	NO	NO	NO	1	1	2	0	0	1	0		51.20220795	48.79779205	98.98080383	0	1.019196172	0	77.55046979	165524	34	5284	21.72184208620296	168	292.4	18	106	4
	TARA_AON_NCLDV_00044	TARA	included	Varidnaviria	Nucleocytoviricota	Megaviricetes	Imitervirales	IM_01	Mesomimiviridae	meso_4	meso_4_E						43.9394	0	43.9394	NO	NO	NO	NO	0	0	1	1	0	0	1		100	0	88.70798091	11.29201909	0	0	80.74188061	163659	34	4890	31.61081323205043	218	233.8	43	172	3
	TARA_AON_NCLDV_00054	TARA	included	Varidnaviria	Nucleocytoviricota	Megaviricetes	Imitervirales	IM_01	Mesomimiviridae	meso_4	meso_4_E						34.8485	0.757576	34.0909	NO	NO	NO	NO	1	2	1	0	0	0	0		100	0	54.17676839	38.56436423	6.04109779	1.21776959	374.5936947	123210	32	3976	30.571526837133455	148	263.2	27	120	0
	TARA_AON_NCLDV_00057	TARA	included	Varidnaviria	Nucleocytoviricota	Megaviricetes	Imitervirales	IM_01	Mesomimiviridae	meso_4	meso_4_E						26.5152	0	26.5152	NO	NO	NO	NO	1	1	1	0	1	0	0		100	0	60.31810264	29.33818317	10.3437142	0	31.41494671	109066	27	3926	35.94462470972456	140	241.8	30	115	2
	TARA_AON_NCLDV_00064	TARA	included	Varidnaviria	Nucleocytoviricota	Megaviricetes	Imitervirales	IM_01	Mesomimiviridae	meso_4	meso_4_H2						15.9091	0	15.9091	NO	NO	NO	NO	1	1	1	0	0	1	1		100	0	80.11705927	0	19.88294073	0	16.38680227	79741	20	4237	56.25716446544574	89	270.1	28	71	2
	TARA_AON_NCLDV_00066	TARA	included	Varidnaviria	Nucleocytoviricota	Megaviricetes	Imitervirales	IM_01	Mesomimiviridae	meso_4	meso_4_H2						13.6364	0	13.6364	NO	NO	NO	NO	0	0	2	1	0	0	0		100	0	84.74584376	15.25415624	0	0	21.99971858	72783	24	3012	34.55414811875152	97	233.5	14	65	1
	TARA_AON_NCLDV_00071	TARA	included	Varidnaviria	Nucleocytoviricota	Megaviricetes	Imitervirales	IM_01	Mesomimiviridae	meso_4	meso_4_C						15.9091	0	15.9091	NO	NO	NO	NO	1	1	0	0	0	0	0		100	0	100	0	0	0	34.50299329	56502	17	3108	26.201922622847597	76	230.8	26	58	5
	TARA_AOS_NCLDV_00003	TARA	included	Varidnaviria	Nucleocytoviricota	Megaviricetes	Imitervirales	IM_01	Mesomimiviridae	meso_4	meso_4_A						84.8485	3.78788	81.0606	NO	YES	NO	NO	1	2	1	1	1	1	1		100	0	99.71683757	0	0	0.28316243	227.404212	428394	12	38398	26.10308813160809	495	272.8	87	384	11
	TARA_AOS_NCLDV_00006	TARA	included	Varidnaviria	Nucleocytoviricota	Megaviricetes	Imitervirales	IM_01	Mesomimiviridae	meso_4	meso_4_C						68.1818	3.0303	65.1515	NO	YES	NO	NO	1	2	0	1	1	0	0		100	0	100	0	0	0	61.2383222	381036	78	5034	26.214808089738366	452	262.8	97	305	16
	TARA_AOS_NCLDV_00007	TARA	included	Varidnaviria	Nucleocytoviricota	Megaviricetes	Imitervirales	IM_01	Mesomimiviridae	meso_4	meso_4_A						80.303	2.27273	78.0303	NO	YES	NO	NO	1	2	1	1	1	1	1		100	0	97.51707115	0	0	2.482928853	141.8637071	373447	33	14139	28.132844703350337	430	275.8	85	324	4
	TARA_AOS_NCLDV_00011	TARA	included	Varidnaviria	Nucleocytoviricota	Megaviricetes	Imitervirales	IM_01	Mesomimiviridae	meso_4	meso_4_C						75.7576	2.27273	73.4848	NO	NO	NO	NO	1	1	1	1	1	0	1		100	0	100	0	0	0	90.27463875	334017	64	5705	24.59624895098588	406	254.4	57	257	3
	TARA_AOS_NCLDV_00012	TARA	included	Varidnaviria	Nucleocytoviricota	Megaviricetes	Imitervirales	IM_01	Mesomimiviridae	meso_4	meso_4_C						79.5455	1.51515	78.0303	NO	YES	NO	NO	1	2	1	0	1	1	1		100	0	100	0	0	0	99.29058175	314526	39	10045	28.685569954364116	342	290.8	65	245	5
	TARA_AOS_NCLDV_00015	TARA	included	Varidnaviria	Nucleocytoviricota	Megaviricetes	Imitervirales	IM_01	Mesomimiviridae	meso_4	meso_4_H3						63.6364	3.0303	60.6061	NO	NO	NO	NO	1	1	1	1	1	1	1		100	0	73.48037819	13.57592473	12.94369708	0	41.25347776	269570	16	19507	22.481070019013355	292	287.1	53	237	0
	TARA_AOS_NCLDV_00016	TARA	included	Varidnaviria	Nucleocytoviricota	Megaviricetes	Imitervirales	IM_01	Mesomimiviridae	meso_4	meso_4_E						54.5455	2.27273	52.2727	NO	NO	NO	NO	1	0	2	1	0	0	1		85.27933781	14.72066219	100	0	0	0	28.57069403	246940	24	12659	26.927848186315057	283	267.9	53	229	8
	TARA_AOS_NCLDV_00019	TARA	included	Varidnaviria	Nucleocytoviricota	Megaviricetes	Imitervirales	IM_01	Mesomimiviridae	meso_4	meso_4_F3						37.1212	1.51515	35.6061	NO	NO	NO	NO	2	2	0	1	1	0	0		100	0	100	0	0	0	39.02755667	188044	25	14880	26.921356829179636	213	270.9	46	156	8
	TARA_AOS_NCLDV_00021	TARA	included	Varidnaviria	Nucleocytoviricota	Megaviricetes	Imitervirales	IM_01	Mesomimiviridae	meso_4	meso_4_C						43.9394	3.0303	40.9091	NO	YES	NO	NO	1	2	2	1	2	0	1		97.84400229	2.155997706	95.95358079	0	4.046419213	0	20.08830778	166702	45	3903	23.586473557316626	209	247.8	37	153	0
	TARA_AOS_NCLDV_00024	TARA	included	Varidnaviria	Nucleocytoviricota	Megaviricetes	Imitervirales	IM_01	Mesomimiviridae	meso_4	meso_4_F3						25	0.757576	24.2424	NO	NO	NO	NO	2	2	2	0	1	0	1		100	0	100	0	0	0	80.6476684	147879	33	4401	28.695917000732912	164	284.2	34	127	4
	TARA_AOS_NCLDV_00026	TARA	included	Varidnaviria	Nucleocytoviricota	Megaviricetes	Imitervirales	IM_01	Mesomimiviridae	meso_4	meso_4_F3						20.4545	2.27273	18.1818	NO	NO	NO	NO	0	1	0	1	0	0	1		100	0	97.89082323	0	0	2.109176766	57.58008385	98818	28	3387	25.97937047424445	147	207.4	17	100	2
	TARA_AOS_NCLDV_00027	TARA	included	Varidnaviria	Nucleocytoviricota	Megaviricetes	Imitervirales	IM_01	Mesomimiviridae	meso_4	meso_4_F3						23.4848	0.757576	22.7273	NO	NO	NO	NO	1	1	0	0	1	0	1		100	0	98.32710408	0	0	1.672895924	48.62390004	97958	22	5343	26.334105074320608	115	260.9	13	87	1
	TARA_AOS_NCLDV_00028	TARA	included	Varidnaviria	Nucleocytoviricota	Megaviricetes	Imitervirales	IM_01	Mesomimiviridae	meso_4	meso_4_E						8.33333	0	8.33333	NO	NO	NO	NO	0	1	1	1	0	0	0		100	0	100	0	0	0	36.42023429	87869	24	3316	30.361665102824354	99	275.5	16	57	10
	TARA_ARC_NCLDV_00012	TARA	included	Varidnaviria	Nucleocytoviricota	Megaviricetes	Imitervirales	IM_01	Mesomimiviridae	meso_4	meso_4_F3						28.0303	1.51515	26.5152	NO	YES	NO	NO	1	2	0	1	1	1	1		19.03056683	80.96943317	57.42642399	42.57357601	0	0	52.71791044	411665	71	6109	34.31910165833407	533	241.4	64	136	10
	TARA_ARC_NCLDV_00015	TARA	included	Varidnaviria	Nucleocytoviricota	Megaviricetes	Imitervirales	IM_01	Mesomimiviridae	meso_4	meso_4_E						84.0909	4.54545	79.5455	NO	YES	NO	NO	1	3	1	1	1	1	2		0	100	58.17639237	38.99577769	2.82782994	0	77.50564512	392374	42	11514	29.1857989928334	423	286	70	326	2
	TARA_ARC_NCLDV_00018	TARA	included	Varidnaviria	Nucleocytoviricota	Megaviricetes	Imitervirales	IM_01	Mesomimiviridae	meso_4	meso_4_E						84.8485	1.51515	83.3333	NO	NO	NO	NO	1	1	1	1	1	1	1		0	100	38.95664977	49.33915402	11.70419621	0	41.81631212	381891	58	7968	27.84854878761347	447	257	87	337	0
	TARA_ARC_NCLDV_00020	TARA	included	Varidnaviria	Nucleocytoviricota	Megaviricetes	Imitervirales	IM_01	Mesomimiviridae	meso_4	meso_4_H2						93.9394	3.78788	90.1515	NO	YES	NO	NO	1	2	1	1	1	1	1		2.809208354	97.19079165	23.51122954	39.22687758	35.01144098	2.250451894	34.1640812	372596	40	11541	44.21814430221788	420	269.1	92	319	4
	TARA_ARC_NCLDV_00022	TARA	included	Varidnaviria	Nucleocytoviricota	Megaviricetes	Imitervirales	IM_01	Mesomimiviridae	meso_4	meso_4_F2						67.4242	28.7879	38.6364	NO	NO	NO	NO	1	1	2	0	0	1	2		0.569227798	99.4307722	43.16328353	56.83671647	0	0	46.15362195	361358	25	17055	28.902463407096253	376	295.7	56	234	19
	TARA_ARC_NCLDV_00025	TARA	included	Varidnaviria	Nucleocytoviricota	Megaviricetes	Imitervirales	IM_01	Mesomimiviridae	meso_4	meso_4_H3						78.0303	0.757576	77.2727	NO	YES	NO	NO	1	2	1	1	1	1	1		33.65564818	66.34435182	56.39516198	32.57115966	11.03367836	0	37.9210262	340169	35	16031	20.84468510605157	359	289.2	64	244	2
	TARA_ARC_NCLDV_00026	TARA	included	Varidnaviria	Nucleocytoviricota	Megaviricetes	Imitervirales	IM_01	Mesomimiviridae	meso_4	meso_4_F2						67.4242	1.51515	65.9091	NO	YES	NO	NO	1	2	1	1	2	1	0		0.868833398	99.1311666	75.59856175	22.89818926	1.503248992	0	68.12367023	336055	50	7831	36.33470392825458	351	285.2	69	201	2
	TARA_ARC_NCLDV_00029	TARA	included	Varidnaviria	Nucleocytoviricota	Megaviricetes	Imitervirales	IM_01	Mesomimiviridae	meso_4	meso_4_F1						74.2424	1.51515	72.7273	NO	YES	NO	NO	1	2	2	0	1	1	1		0	100	32.73562601	55.63963237	11.00911934	0.615622279	76.61978676	329210	38	10976	33.372563334440414	355	277	56	220	8
	TARA_ARC_NCLDV_00030	TARA	included	Varidnaviria	Nucleocytoviricota	Megaviricetes	Imitervirales	IM_01	Mesomimiviridae	meso_4	meso_4_F1						83.3333	3.0303	80.303	NO	YES	NO	NO	1	2	1	1	1	1	1		0	100	35.62297081	58.59609052	5.780938664	0	111.8244788	323676	19	17877	31.711949368289726	318	308.8	58	221	1
	TARA_ARC_NCLDV_00041	TARA	included	Varidnaviria	Nucleocytoviricota	Megaviricetes	Imitervirales	IM_01	Mesomimiviridae	meso_4	meso_4_F3						85.6061	0.757576	84.8485	NO	YES	NO	NO	2	2	1	1	1	1	0		0	100	54.78179838	45.21820162	0	0	103.3569734	298364	31	10598	32.42070701417862	309	291.6	55	241	8
	TARA_ARC_NCLDV_00042	TARA	included	Varidnaviria	Nucleocytoviricota	Megaviricetes	Imitervirales	IM_01	Mesomimiviridae	meso_4	meso_4_H2						80.303	2.27273	78.0303	NO	NO	NO	NO	1	1	1	1	1	1	1		0	100	33.04228032	40.64579743	24.6776926	1.634229657	58.87853289	298056	21	22731	37.112273739437576	326	276.3	76	263	5
	TARA_ARC_NCLDV_00043	TARA	included	Varidnaviria	Nucleocytoviricota	Megaviricetes	Imitervirales	IM_01	Mesomimiviridae	meso_4	meso_4_C						59.0909	1.51515	57.5758	NO	YES	NO	NO	1	2	1	1	0	0	1		0	100	53.82098783	17.57719662	26.66463978	1.937175769	33.15638871	296703	46	7448	35.72517887212435	327	287.4	79	208	0
	TARA_ARC_NCLDV_00048	TARA	included	Varidnaviria	Nucleocytoviricota	Megaviricetes	Imitervirales	IM_01	Mesomimiviridae	meso_4	meso_4_F2						65.9091	0	65.9091	NO	YES	NO	NO	1	2	1	1	1	1	1		0	100	41.53514858	58.46485142	0	0	38.00765033	288092	30	13710	49.8401464425512	276	308.4	62	182	1
	TARA_ARC_NCLDV_00049	TARA	included	Varidnaviria	Nucleocytoviricota	Megaviricetes	Imitervirales	IM_01	Mesomimiviridae	meso_4	meso_4_C						75	2.27273	72.7273	NO	YES	NO	NO	0	2	0	1	0	1	1		2.528812229	97.47118777	60.544749	39.455251	0	0	47.03470744	287059	51	6339	25.538821072053157	353	252.5	77	250	4
	TARA_ARC_NCLDV_00050	TARA	included	Varidnaviria	Nucleocytoviricota	Megaviricetes	Imitervirales	IM_01	Mesomimiviridae	meso_4	meso_4_H3						47.7273	0.757576	46.9697	NO	YES	NO	NO	1	2	1	1	0	0	1		21.08771291	78.91228709	81.89113448	18.10886552	0	0	70.86238099	283592	60	5091	21.1722953167623	316	272.9	42	196	5
	TARA_ARC_NCLDV_00052	TARA	included	Varidnaviria	Nucleocytoviricota	Megaviricetes	Imitervirales	IM_01	Mesomimiviridae	meso_4	meso_4_F3						75.7576	2.27273	73.4848	NO	YES	NO	NO	1	2	0	1	1	0	1		0	100	55.84428967	44.15571033	0	0	92.08927931	278900	23	13195	32.35483296731065	290	293.4	55	229	4
	TARA_ARC_NCLDV_00053	TARA	included	Varidnaviria	Nucleocytoviricota	Megaviricetes	Imitervirales	IM_01	Mesomimiviridae	meso_4	meso_4_A						75	2.27273	72.7273	NO	YES	NO	NO	1	2	1	1	1	1	1		0	100	80.53678131	17.46985891	1.993359778	0	81.53058429	270106	40	6962	25.728053855712872	348	248.2	70	257	0
	TARA_ARC_NCLDV_00055	TARA	included	Varidnaviria	Nucleocytoviricota	Megaviricetes	Imitervirales	IM_01	Mesomimiviridae	meso_4	meso_4_H3						69.697	1.51515	68.1818	NO	YES	NO	NO	1	2	1	1	1	1	1		0	100	88.44499284	11.55500716	0	0	99.87813596	269973	33	9265	26.118619779306112	263	309.8	46	200	2
	TARA_ARC_NCLDV_00058	TARA	included	Varidnaviria	Nucleocytoviricota	Megaviricetes	Imitervirales	IM_01	Mesomimiviridae	meso_4	meso_4_E						56.8182	3.78788	53.0303	NO	YES	NO	NO	1	3	0	1	1	1	1		0	100	24.62832426	33.8906384	41.48103734	0	16.48186043	261445	53	5503	32.30401322913448	310	265.4	55	230	4
	TARA_ARC_NCLDV_00065	TARA	included	Varidnaviria	Nucleocytoviricota	Megaviricetes	Imitervirales	IM_01	Mesomimiviridae	meso_4	meso_4_H1						63.6364	3.0303	60.6061	NO	YES	NO	NO	2	3	1	1	0	1	0		1.999696478	98.00030352	49.30241771	48.92480797	1.772774328	0	40.33426684	256023	47	5884	31.567763141232426	290	265.9	58	227	5
	TARA_ARC_NCLDV_00067	TARA	included	Varidnaviria	Nucleocytoviricota	Megaviricetes	Imitervirales	IM_01	Mesomimiviridae	meso_4	meso_4_F1						74.2424	0.757576	73.4848	NO	YES	NO	NO	1	3	1	1	1	1	1		0	100	34.28674194	64.62538175	1.087876311	0	72.18944718	253411	43	6015	33.482753257877654	280	275.7	69	211	0
	TARA_ARC_NCLDV_00069	TARA	included	Varidnaviria	Nucleocytoviricota	Megaviricetes	Imitervirales	IM_01	Mesomimiviridae	meso_4	meso_4_F1						63.6364	1.51515	62.1212	NO	YES	NO	NO	1	2	1	1	1	1	1		0	100	38.67005207	61.32994793	0	0	40.21469827	251050	11	38641	34.27671468711188	266	280.6	47	158	1
	TARA_ARC_NCLDV_00070	TARA	included	Varidnaviria	Nucleocytoviricota	Megaviricetes	Imitervirales	IM_01	Mesomimiviridae	meso_4	meso_4_E						73.4848	0	73.4848	NO	YES	NO	NO	1	2	1	1	1	1	1		0	100	20.66373487	73.429726	5.506661583	0.399877553	111.0381724	247849	14	22407	43.01120860341623	257	299.1	43	201	1
	TARA_ARC_NCLDV_00073	TARA	included	Varidnaviria	Nucleocytoviricota	Megaviricetes	Imitervirales	IM_01	Mesomimiviridae	meso_4	meso_4_E						56.0606	2.27273	53.7879	NO	NO	NO	NO	1	1	1	0	1	1	0		16.51386666	83.48613334	81.26266702	11.26700046	7.470332523	0	95.48598007	243535	54	4918	30.95247247008445	283	260.2	46	205	4
	TARA_ARC_NCLDV_00075	TARA	included	Varidnaviria	Nucleocytoviricota	Megaviricetes	Imitervirales	IM_01	Mesomimiviridae	meso_4	meso_4_H2						62.8788	1.51515	61.3636	NO	YES	NO	NO	1	2	1	1	1	1	1		9.234814922	90.76518508	40.89045547	42.70315854	16.40638598	0	31.44769016	239732	36	7958	29.8398784701481	273	272.4	54	181	0
	TARA_ARC_NCLDV_00076	TARA	included	Varidnaviria	Nucleocytoviricota	Megaviricetes	Imitervirales	IM_01	Mesomimiviridae	meso_4	meso_4_H2						65.9091	1.51515	64.3939	NO	NO	NO	NO	1	2	2	1	1	0	1		0	100	61.30587816	37.83344256	0.860679282	0	77.19084355	237865	32	7854	35.07782009773917	270	269.2	46	212	0
	TARA_ARC_NCLDV_00081	TARA	included	Varidnaviria	Nucleocytoviricota	Megaviricetes	Imitervirales	IM_01	Mesomimiviridae	meso_4	meso_4_F3						56.0606	2.27273	53.7879	NO	YES	NO	NO	1	2	2	1	1	1	1		0	100	41.81663297	58.18336703	0	0	74.19298635	229581	44	5306	36.40576142467143	235	296.8	49	164	1
	TARA_ARC_NCLDV_00083	TARA	included	Varidnaviria	Nucleocytoviricota	Megaviricetes	Imitervirales	IM_01	Mesomimiviridae	meso_4	meso_4_A						60.6061	0.757576	59.8485	NO	YES	NO	NO	1	2	1	1	1	1	1		0	100	80.60781617	18.55380544	0.838378397	0	74.1654385	225268	27	10452	21.15366732887377	270	264.1	41	161	0
	TARA_ARC_NCLDV_00084	TARA	included	Varidnaviria	Nucleocytoviricota	Megaviricetes	Imitervirales	IM_01	Mesomimiviridae	meso_4	meso_4_F3						62.8788	0	62.8788	NO	YES	NO	NO	1	3	2	1	2	0	1		4.431095236	95.56890476	67.03779329	32.96220671	0	0	39.98617421	222772	38	5568	29.401505392999887	229	301.5	51	180	0
	TARA_ARC_NCLDV_00086	TARA	included	Varidnaviria	Nucleocytoviricota	Megaviricetes	Imitervirales	IM_01	Mesomimiviridae	meso_4	meso_4_F1						60.6061	0	60.6061	NO	YES	NO	NO	0	2	2	0	1	1	1		0	100	34.92555995	63.03348987	2.040950177	0	38.18007854	220526	25	9958	33.09772187893547	244	277.1	50	197	0
	TARA_ARC_NCLDV_00088	TARA	included	Varidnaviria	Nucleocytoviricota	Megaviricetes	Imitervirales	IM_01	Mesomimiviridae	meso_4	meso_4_F3						44.697	0	44.697	NO	NO	NO	NO	1	2	1	0	1	0	0		1.757202157	98.24279784	50.59055389	26.4309586	22.97848751	0	26.96032304	218918	46	5092	35.075719492633795	237	283	60	182	2
	TARA_ARC_NCLDV_00089	TARA	included	Varidnaviria	Nucleocytoviricota	Megaviricetes	Imitervirales	IM_01	Mesomimiviridae	meso_4	meso_4_H1						40.1515	0.757576	39.3939	NO	NO	NO	NO	1	1	1	1	0	1	1		0	100	60.02186048	39.97813952	0	0	29.03299055	218383	56	3957	31.79395345123131	211	306.5	39	110	5
	TARA_ARC_NCLDV_00091	TARA	included	Varidnaviria	Nucleocytoviricota	Megaviricetes	Imitervirales	IM_01	Mesomimiviridae	meso_4	meso_4_E						40.1515	1.51515	38.6364	NO	YES	NO	NO	1	2	1	0	1	0	0		2.506167162	97.49383284	46.34435792	48.08174994	5.573892141	0	76.28257093	215875	52	4137	29.64364326977026	234	270.7	40	172	2
	TARA_ARC_NCLDV_00092	TARA	included	Varidnaviria	Nucleocytoviricota	Megaviricetes	Imitervirales	IM_01	Mesomimiviridae	meso_4	meso_4_E						53.0303	1.51515	51.5152	NO	NO	NO	NO	1	1	2	1	1	1	1		0	100	80.6996616	18.26642809	1.033910312	0	331.1172994	214846	54	4132	27.74075151450704	249	265.9	50	186	0
	TARA_ARC_NCLDV_00095	TARA	included	Varidnaviria	Nucleocytoviricota	Megaviricetes	Imitervirales	IM_01	Mesomimiviridae	meso_4	meso_4_H2						42.4242	1.51515	40.9091	NO	NO	NO	NO	1	1	1	0	1	0	0		1.032897087	98.96710291	58.43911236	33.31121619	8.249671451	0	44.70511246	211058	55	4061	36.95674673609632	249	255.1	44	181	3
	TARA_ARC_NCLDV_00098	TARA	included	Varidnaviria	Nucleocytoviricota	Megaviricetes	Imitervirales	IM_01	Mesomimiviridae	meso_4	meso_4_F3						51.5152	0.757576	50.7576	NO	NO	NO	NO	1	2	1	1	1	0	1		0	100	63.89364551	35.21456642	0.891788075	0	162.537461	201209	36	5824	32.41940904822158	209	294.6	41	161	5
	TARA_ARC_NCLDV_00100	TARA	included	Varidnaviria	Nucleocytoviricota	Megaviricetes	Imitervirales	IM_01	Mesomimiviridae	meso_4	meso_4_E						45.4545	0.757576	44.697	NO	YES	NO	NO	0	2	2	1	1	1	1		0	100	73.20090345	13.43472586	13.36437069	0	24.50709352	196243	53	3656	28.204465748301295	262	232.2	37	200	3
	TARA_ARC_NCLDV_00102	TARA	included	Varidnaviria	Nucleocytoviricota	Megaviricetes	Imitervirales	IM_01	Mesomimiviridae	meso_4	meso_4_H2						60.6061	4.54545	56.0606	NO	NO	NO	NO	1	1	2	1	1	0	0		0.206811219	99.79318878	72.2949199	27.7050801	0	0	196.3323041	194061	34	5853	36.963962677305425	237	251.1	51	188	0
	TARA_ARC_NCLDV_00103	TARA	included	Varidnaviria	Nucleocytoviricota	Megaviricetes	Imitervirales	IM_01	Mesomimiviridae	meso_4	meso_4_F3						40.1515	1.51515	38.6364	NO	NO	NO	NO	1	0	1	1	1	0	1		0	100	49.20837177	50.79162823	0	0	35.98212198	192415	20	12845	31.963149525655254	214	275.6	45	180	1
	TARA_ARC_NCLDV_00107	TARA	included	Varidnaviria	Nucleocytoviricota	Megaviricetes	Imitervirales	IM_01	Mesomimiviridae	meso_4	meso_4_H3						45.4545	2.27273	43.1818	NO	YES	NO	NO	1	2	1	1	1	1	2		0	100	77.86463761	9.909716904	12.22564549	0	93.06698002	186369	15	17641	29.684770939750038	186	300	22	135	1
	TARA_ARC_NCLDV_00109	TARA	included	Varidnaviria	Nucleocytoviricota	Megaviricetes	Imitervirales	IM_01	Mesomimiviridae	meso_4	meso_4_E						46.9697	1.51515	45.4545	NO	NO	NO	NO	1	1	1	0	1	1	0		0	100	67.55983399	20.47787741	11.9622886	0	132.8925521	183689	31	6138	31.88835078988359	212	267.6	51	159	6
	TARA_ARC_NCLDV_00112	TARA	included	Varidnaviria	Nucleocytoviricota	Megaviricetes	Imitervirales	IM_01	Mesomimiviridae	meso_4	meso_4_E						31.0606	0.757576	30.303	NO	NO	NO	NO	1	1	1	1	1	0	0		28.68897011	71.31102989	90.85664944	9.143350558	0	0	73.54954999	182127	44	3908	25.846378566914215	238	237.9	60	179	8
	TARA_ARC_NCLDV_00117	TARA	included	Varidnaviria	Nucleocytoviricota	Megaviricetes	Imitervirales	IM_01	Mesomimiviridae	meso_4	meso_4_E						53.0303	0.757576	52.2727	NO	NO	NO	NO	1	1	2	1	2	0	0		25.38523151	74.61476849	59.48173554	34.17223504	6.346029414	0	45.85649164	180101	25	9227	29.219336167343556	209	273	44	163	0
	TARA_ARC_NCLDV_00119	TARA	included	Varidnaviria	Nucleocytoviricota	Megaviricetes	Imitervirales	IM_01	Mesomimiviridae	meso_4	meso_4_H1						45.4545	0.757576	44.697	NO	NO	NO	NO	1	1	0	0	1	1	1		0	100	66.92200668	31.73529924	1.342694078	0	81.96609708	176268	15	15239	30.41100266647317	168	319.9	22	122	0
	TARA_ARC_NCLDV_00120	TARA	included	Varidnaviria	Nucleocytoviricota	Megaviricetes	Imitervirales	IM_01	Mesomimiviridae	meso_4	meso_4_F3						44.697	1.51515	43.1818	NO	NO	NO	NO	0	1	1	0	2	1	1		0	100	61.02034931	38.97965069	0	0	26.68719305	172461	46	3490	27.486826598381047	201	265.4	30	155	0
	TARA_ARC_NCLDV_00122	TARA	included	Varidnaviria	Nucleocytoviricota	Megaviricetes	Imitervirales	IM_01	Mesomimiviridae	meso_4	meso_4_F3						35.6061	0.757576	34.8485	NO	NO	NO	NO	1	1	1	1	2	1	1		2.627947988	97.37205201	37.74672515	62.25327485	0	0	16.52146847	171394	43	4189	38.04539370258585	189	277.1	42	127	0
	TARA_ARC_NCLDV_00134	TARA	included	Varidnaviria	Nucleocytoviricota	Megaviricetes	Imitervirales	IM_01	Mesomimiviridae	meso_4	meso_4_H3						41.6667	1.51515	40.1515	NO	NO	NO	NO	0	1	1	1	1	1	1		0	100	88.00485571	11.33643175	0.332065157	0.326647381	202.7460904	151743	7	23085	29.012051589812238	132	348.8	26	104	1
	TARA_ARC_NCLDV_00136	TARA	included	Varidnaviria	Nucleocytoviricota	Megaviricetes	Imitervirales	IM_01	Mesomimiviridae	meso_4	meso_4_F3						45.4545	2.27273	43.1818	NO	NO	NO	NO	1	1	1	1	1	0	0		0.711476561	99.28852344	42.83393044	57.16606956	0	0	43.61515646	150035	9	23426	30.795622550005458	146	319.7	36	117	0
	TARA_ARC_NCLDV_00137	TARA	included	Varidnaviria	Nucleocytoviricota	Megaviricetes	Imitervirales	IM_01	Mesomimiviridae	meso_4	meso_4_H1						39.3939	0	39.3939	NO	NO	NO	NO	2	1	1	1	1	0	2		0	100	46.27045063	49.17405739	4.555491979	0	256.0841671	148477	40	3740	31.295279289337945	169	268.2	26	140	0
	TARA_ARC_NCLDV_00144	TARA	included	Varidnaviria	Nucleocytoviricota	Megaviricetes	Imitervirales	IM_01	Mesomimiviridae	meso_4	meso_4_F3						30.303	0	30.303	NO	NO	NO	NO	1	3	1	0	1	0	0		0	100	59.092226	39.70829743	1.199476568	0	54.82284243	139057	27	5228	31.50907233190666	147	293.6	34	113	1
	TARA_ARC_NCLDV_00146	TARA	included	Varidnaviria	Nucleocytoviricota	Megaviricetes	Imitervirales	IM_01	Mesomimiviridae	meso_4	meso_4_H2						43.1818	0.757576	42.4242	NO	NO	NO	NO	2	1	2	0	1	1	1		0.662100093	99.33789991	85.73959175	14.26040825	0	0	92.66848882	136656	26	5656	42.95482770842091	154	268.5	34	118	1
	TARA_ARC_NCLDV_00152	TARA	included	Varidnaviria	Nucleocytoviricota	Megaviricetes	Imitervirales	IM_01	Mesomimiviridae	meso_4	meso_4_E						25	1.51515	23.4848	NO	NO	NO	NO	2	1	2	0	1	1	0		0	100	55.68084806	44.31915194	0	0	25.25650229	125627	32	4029	31.339690317822956	124	302.6	33	90	2
	TARA_ARC_NCLDV_00157	TARA	included	Varidnaviria	Nucleocytoviricota	Megaviricetes	Imitervirales	IM_01	Mesomimiviridae	meso_4	meso_4_F3						31.0606	2.27273	28.7879	NO	NO	NO	NO	0	1	0	1	1	0	1		0	100	61.53704804	38.46295196	0	0	51.9829546	108651	20	5832	30.81955162207432	140	233.2	21	108	2
	TARA_ARC_NCLDV_00158	TARA	included	Varidnaviria	Nucleocytoviricota	Megaviricetes	Imitervirales	IM_01	Mesomimiviridae	meso_4	meso_4_E						28.0303	0	28.0303	NO	NO	NO	NO	1	1	1	0	1	0	0		8.53478072	91.46521928	62.84402879	37.15597121	0	0	25.49316066	108459	32	3282	22.880469870635633	116	291.7	28	78	0
	TARA_ARC_NCLDV_00159	TARA	included	Varidnaviria	Nucleocytoviricota	Megaviricetes	Imitervirales	IM_01	Mesomimiviridae	meso_4	meso_4_E						25	0	25	NO	YES	NO	NO	1	2	1	0	1	0	1		0.553686136	99.44631386	62.91700833	35.06627844	2.016713234	0	82.45625423	107839	13	9193	28.431134463798845	113	304.5	23	78	0
	TARA_ARC_NCLDV_00175	TARA	included	Varidnaviria	Nucleocytoviricota	Megaviricetes	Imitervirales	IM_01	Mesomimiviridae	meso_4	meso_4_H2						15.9091	0	15.9091	NO	NO	NO	NO	1	1	0	0	0	1	1		21.70481603	78.29518397	45.36931158	35.02395187	19.60673654	0	23.51022587	86154	18	4692	31.97422069701649	107	245.6	16	68	0
	TARA_ARC_NCLDV_00176	TARA	included	Varidnaviria	Nucleocytoviricota	Megaviricetes	Imitervirales	IM_01	Mesomimiviridae	meso_4	meso_4_E						21.9697	0	21.9697	NO	YES	NO	NO	0	2	0	1	0	0	0		4.236023968	95.76397603	41.43019374	46.70410136	11.8657049	0	34.71280914	85175	24	3516	32.56246686514593	103	256.2	19	84	5
	TARA_ARC_NCLDV_00189	TARA	included	Varidnaviria	Nucleocytoviricota	Megaviricetes	Imitervirales	IM_01	Mesomimiviridae	meso_4	meso_4_F3						15.1515	0	15.1515	NO	NO	NO	NO	1	1	1	0	1	0	0		17.71845186	82.28154814	69.81785756	18.58701993	11.59512251	0	31.98590271	56181	12	5531	32.24746248087108	59	300.1	16	46	0
	TARA_ARC_NCLDV_00190	TARA	included	Varidnaviria	Nucleocytoviricota	Megaviricetes	Imitervirales	IM_01	Mesomimiviridae	meso_4	meso_4_E						16.6667	0	16.6667	NO	NO	NO	NO	1	1	1	0	0	1	1		0	100	94.0139505	5.986049496	0	0	123.4590322	56166	8	6806	27.341039097594656	53	330	13	47	0
	TARA_ION_NCLDV_00007	TARA	included	Varidnaviria	Nucleocytoviricota	Megaviricetes	Imitervirales	IM_01	Mesomimiviridae	meso_4	meso_4_H2						93.9394	3.0303	90.9091	NO	YES	NO	NO	1	2	1	1	1	1	1		100	0	95.77790455	2.071007791	2.151087662	0	40.04174577	365546	5	87342	33.76935175602625	380	301.9	78	331	3
	TARA_ION_NCLDV_00009	TARA	included	Varidnaviria	Nucleocytoviricota	Megaviricetes	Imitervirales	IM_01	Mesomimiviridae	meso_4	meso_4_F3						67.4242	0	67.4242	NO	YES	NO	NO	2	2	0	1	1	0	0		100	0	96.40629996	1.280469799	1.262656674	1.050573566	93.85338892	333631	33	16390	33.73647823621425	322	319.6	67	236	2
	TARA_ION_NCLDV_00016	TARA	included	Varidnaviria	Nucleocytoviricota	Megaviricetes	Imitervirales	IM_01	Mesomimiviridae	meso_4	meso_4_F3						21.2121	0.757576	20.4545	NO	NO	NO	NO	1	1	0	0	0	1	1		100	0	99.42142327	0	0.578576732	0	106.8547048	102519	22	4689	33.43791900504577	125	253.1	18	97	2
	TARA_ION_NCLDV_00017	TARA	included	Varidnaviria	Nucleocytoviricota	Megaviricetes	Imitervirales	IM_01	Mesomimiviridae	meso_4	meso_4_F3						21.2121	0	21.2121	NO	NO	NO	NO	1	1	1	1	1	0	0		100	0	97.90973667	0	2.090263334	0	54.68377538	91580	12	9872	25.923430863884793	96	300.2	18	80	1
	TARA_IOS_NCLDV_00003	TARA	included	Varidnaviria	Nucleocytoviricota	Megaviricetes	Imitervirales	IM_01	Mesomimiviridae	meso_4	meso_4_E						48.4848	0.757576	47.7273	NO	YES	NO	NO	1	2	0	1	1	0	1		100	0	62.71826263	22.53066985	14.49285575	0.25821177	189.1006558	190697	39	5254	31.078572001189354	235	254.9	65	199	0
	TARA_MED_NCLDV_00013	TARA	included	Varidnaviria	Nucleocytoviricota	Megaviricetes	Imitervirales	IM_01	Mesomimiviridae	meso_4	meso_4_E						81.0606	3.78788	77.2727	NO	YES	NO	NO	1	3	1	1	1	1	1		100	0	100	0	0	0	47.50536178	531540	53	12750	24.911890245607957	512	329	88	313	4
	TARA_MED_NCLDV_00014	TARA	included	Varidnaviria	Nucleocytoviricota	Megaviricetes	Imitervirales	IM_01	Mesomimiviridae	meso_4	meso_4_E						92.4242	2.27273	90.1515	NO	YES	NO	NO	1	2	1	1	1	1	1		100	0	93.34516249	6.65483751	0	0	22.86933265	530186	11	43435	29.683311543383667	475	350.9	86	402	8
	TARA_MED_NCLDV_00018	TARA	included	Varidnaviria	Nucleocytoviricota	Megaviricetes	Imitervirales	IM_01	Mesomimiviridae	meso_4	meso_4_F1						87.8788	3.78788	84.0909	NO	YES	NO	NO	1	2	1	1	1	1	1		100	0	84.46472301	5.538408896	9.996868089	0	19.47071927	505025	30	24180	32.51819934836017	526	295.4	87	351	6
	TARA_MED_NCLDV_00019	TARA	included	Varidnaviria	Nucleocytoviricota	Megaviricetes	Imitervirales	IM_01	Mesomimiviridae	meso_4	meso_4_H2						96.9697	3.0303	93.9394	NO	YES	NO	NO	1	2	1	1	1	1	1		100	0	80.65888878	7.475968783	10.68428895	1.18085349	58.10521604	500437	3	149454	34.02339779415852	505	308.7	113	418	9
	TARA_MED_NCLDV_00020	TARA	included	Varidnaviria	Nucleocytoviricota	Megaviricetes	Imitervirales	IM_01	Mesomimiviridae	meso_4	meso_4_F3						86.3636	5.30303	81.0606	NO	YES	NO	NO	2	2	1	1	1	1	1		100	0	100	0	0	0	65.3091703	482776	48	13311	31.03488824377881	526	287.6	109	374	4
	TARA_MED_NCLDV_00021	TARA	included	Varidnaviria	Nucleocytoviricota	Megaviricetes	Imitervirales	IM_01	Mesomimiviridae	meso_4	meso_4_H2						91.6667	2.27273	89.3939	NO	YES	NO	NO	1	2	1	1	1	1	1		100	0	63.64044886	22.26288701	14.09666413	0	52.3439098	479114	7	84958	27.194309361322937	532	273.8	91	377	12
	TARA_MED_NCLDV_00026	TARA	included	Varidnaviria	Nucleocytoviricota	Megaviricetes	Imitervirales	IM_01	Mesomimiviridae	meso_4	meso_4_D						86.3636	1.51515	84.8485	NO	YES	NO	NO	1	2	1	1	1	0	1		100	0	100	0	0	0	68.59814777	441630	30	16986	29.8070883627569	532	262.6	90	408	4
	TARA_MED_NCLDV_00027	TARA	included	Varidnaviria	Nucleocytoviricota	Megaviricetes	Imitervirales	IM_01	Mesomimiviridae	meso_4	meso_4_D						90.1515	3.0303	87.1212	NO	YES	NO	NO	1	2	1	1	1	1	1		100	0	95.81744031	0	4.182559693	0	36.53371771	439843	43	14837	29.830261958482307	536	257.9	80	405	6
	TARA_MED_NCLDV_00028	TARA	included	Varidnaviria	Nucleocytoviricota	Megaviricetes	Imitervirales	IM_01	Mesomimiviridae	meso_4	meso_4_G						81.8182	3.78788	78.0303	NO	YES	NO	NO	1	2	2	1	1	1	1		100	0	95.80691245	4.193087551	0	0	23.29191891	426663	56	8788	36.7080828812837	488	266.9	112	374	10
	TARA_MED_NCLDV_00029	TARA	included	Varidnaviria	Nucleocytoviricota	Megaviricetes	Imitervirales	IM_01	Mesomimiviridae	meso_4	meso_4_E						70.4545	3.78788	66.6667	NO	YES	NO	NO	1	2	1	1	1	1	1		100	0	100	0	0	0	9.63532805	419730	55	9251	27.411189806031928	458	286	79	358	11
	TARA_MED_NCLDV_00030	TARA	included	Varidnaviria	Nucleocytoviricota	Megaviricetes	Imitervirales	IM_01	Mesomimiviridae	meso_4	meso_4_H2						88.6364	3.78788	84.8485	NO	YES	NO	NO	2	3	1	1	2	1	1		100	0	100	0	0	0	14.37324702	416919	57	9975	28.745644751144127	491	266.3	73	306	10
	TARA_MED_NCLDV_00031	TARA	included	Varidnaviria	Nucleocytoviricota	Megaviricetes	Imitervirales	IM_01	Mesomimiviridae	meso_4	meso_4_H1						78.7879	3.0303	75.7576	NO	YES	NO	NO	2	2	1	0	1	0	1		100	0	100	0	0	0	48.81554276	411201	56	9564	25.21519334603088	463	275.1	103	354	11
	TARA_MED_NCLDV_00032	TARA	included	Varidnaviria	Nucleocytoviricota	Megaviricetes	Imitervirales	IM_01	Mesomimiviridae	meso_4	meso_4_E						84.0909	3.0303	81.0606	NO	YES	NO	NO	1	3	1	1	1	1	1		100	0	100	0	0	0	36.36857028	410885	39	12176	28.015421609338475	461	281.1	72	378	1
	TARA_MED_NCLDV_00035	TARA	included	Varidnaviria	Nucleocytoviricota	Megaviricetes	Imitervirales	IM_01	Mesomimiviridae	meso_4	meso_4_E						77.2727	3.78788	73.4848	NO	YES	NO	NO	1	2	1	1	2	1	1		100	0	100	0	0	0	77.51737155	391013	17	25027	27.579382676855968	410	299.2	69	355	10
	TARA_MED_NCLDV_00036	TARA	included	Varidnaviria	Nucleocytoviricota	Megaviricetes	Imitervirales	IM_01	Mesomimiviridae	meso_4	NA						87.1212	1.51515	85.6061	NO	YES	NO	NO	1	2	1	1	1	1	1		100	0	77.85144272	6.7499542	13.56416857	1.834434512	54.5985622	390459	6	64238	37.341166224225326	422	286.5	80	229	12
	TARA_MED_NCLDV_00037	TARA	included	Varidnaviria	Nucleocytoviricota	Megaviricetes	Imitervirales	IM_01	Mesomimiviridae	meso_4	meso_4_F3						86.3636	1.51515	84.8485	NO	YES	NO	NO	1	2	1	1	1	1	1		100	0	87.96152699	0	3.045515818	8.992957191	51.41175793	382006	4	102986	25.740577174074502	392	306.2	76	311	11
	TARA_MED_NCLDV_00038	TARA	included	Varidnaviria	Nucleocytoviricota	Megaviricetes	Imitervirales	IM_01	Mesomimiviridae	meso_4	meso_4_H2						81.0606	0.757576	80.303	NO	NO	NO	NO	1	1	1	0	0	1	1		100	0	89.99797436	0	5.517189135	4.484836509	15.51341404	381734	37	13591	28.5072300572971	429	279.5	80	300	4
	TARA_MED_NCLDV_00039	TARA	included	Varidnaviria	Nucleocytoviricota	Megaviricetes	Imitervirales	IM_01	Mesomimiviridae	meso_4	meso_4_F2						65.1515	0	65.1515	NO	YES	NO	NO	1	2	0	0	0	1	1		100	0	95.39420412	0	0	4.605795882	35.32343081	375258	15	28979	23.47612658164197	393	297.2	79	275	2
	TARA_MED_NCLDV_00043	TARA	included	Varidnaviria	Nucleocytoviricota	Megaviricetes	Imitervirales	IM_01	Mesomimiviridae	meso_4	meso_4_D						64.3939	2.27273	62.1212	NO	YES	NO	NO	1	3	1	1	2	1	1		100	0	96.26032236	1.226830039	2.512847596	0	109.1117108	361242	77	5084	29.256135341172534	467	243.1	79	334	12
	TARA_MED_NCLDV_00045	TARA	included	Varidnaviria	Nucleocytoviricota	Megaviricetes	Imitervirales	IM_01	Mesomimiviridae	meso_4	meso_4_C						75.7576	1.51515	74.2424	NO	YES	NO	NO	1	2	0	1	1	1	1		100	0	98.6938567	0	0	1.306143302	47.50023762	357714	13	29838	24.598960275463924	381	297.1	90	297	4
	TARA_MED_NCLDV_00046	TARA	included	Varidnaviria	Nucleocytoviricota	Megaviricetes	Imitervirales	IM_01	Mesomimiviridae	meso_4	NA						84.0909	0.757576	83.3333	NO	NO	NO	NO	2	1	1	1	1	1	1		100	0	65.77155724	6.057487977	25.88880607	2.282148716	35.15171842	354802	26	15501	28.869667749738998	371	284.6	81	238	2
	TARA_MED_NCLDV_00050	TARA	included	Varidnaviria	Nucleocytoviricota	Megaviricetes	Imitervirales	IM_01	Mesomimiviridae	meso_4	meso_4_E						70.4545	1.51515	68.9394	NO	NO	NO	NO	1	0	1	0	0	1	1		100	0	95.76314771	4.23685229	0	0	24.73798104	324404	11	36650	31.456203870862065	362	277.6	65	292	9		1
	TARA_MED_NCLDV_00054	TARA	included	Varidnaviria	Nucleocytoviricota	Megaviricetes	Imitervirales	IM_01	Mesomimiviridae	meso_4	meso_4_F3						55.303	0	55.303	NO	NO	NO	NO	0	1	2	1	1	1	1		100	0	100	0	0	0	80.7469985	298760	34	10936	30.249173444897902	335	276.9	78	274	3
	TARA_MED_NCLDV_00056	TARA	included	Varidnaviria	Nucleocytoviricota	Megaviricetes	Imitervirales	IM_01	Mesomimiviridae	meso_4	meso_4_A						65.9091	1.51515	64.3939	NO	YES	NO	NO	1	2	1	0	1	1	0		100	0	100	0	0	0	42.48652142	293985	18	14876	22.230084586554852	327	280	64	236	7
	TARA_MED_NCLDV_00058	TARA	included	Varidnaviria	Nucleocytoviricota	Megaviricetes	Imitervirales	IM_01	Mesomimiviridae	meso_4	meso_4_F3						56.0606	0	56.0606	NO	NO	NO	NO	1	1	1	1	1	1	1		100	0	100	0	0	0	70.26279201	289849	17	20463	27.59860308963059	302	301.8	56	263	4
	TARA_MED_NCLDV_00059	TARA	included	Varidnaviria	Nucleocytoviricota	Megaviricetes	Imitervirales	IM_01	Mesomimiviridae	meso_4	meso_4_A						68.1818	1.51515	66.6667	NO	YES	NO	NO	1	2	1	1	1	1	0		100	0	96.50547606	0.619191401	1.642226462	1.233106081	210.2458476	288146	11	33370	22.4236263120053	311	293	63	233	2
	TARA_MED_NCLDV_00061	TARA	included	Varidnaviria	Nucleocytoviricota	Megaviricetes	Imitervirales	IM_01	Mesomimiviridae	meso_4	meso_4_F2						49.2424	0.757576	48.4848	NO	YES	NO	NO	1	3	1	0	0	0	1		100	0	100	0	0	0	22.28455928	284475	9	28893	25.765308321250757	303	294.7	81	237	2
	TARA_MED_NCLDV_00062	TARA	included	Varidnaviria	Nucleocytoviricota	Megaviricetes	Imitervirales	IM_01	Mesomimiviridae	meso_4	meso_4_F3						59.0909	0.757576	58.3333	NO	YES	NO	NO	0	3	1	1	1	1	1		100	0	94.33676601	0	5.663233993	0	25.04252996	283216	49	6535	34.59098399916948	307	277.9	68	239	2	1
	TARA_MED_NCLDV_00063	TARA	included	Varidnaviria	Nucleocytoviricota	Megaviricetes	Imitervirales	IM_01	Mesomimiviridae	meso_4	meso_4_D						62.1212	0.757576	61.3636	NO	YES	NO	NO	2	2	1	1	1	0	0		100	0	97.18496729	2.348749416	0.466283298	0	141.6918451	278678	34	11080	31.456509546763616	351	249.8	65	264	0
	TARA_MED_NCLDV_00064	TARA	included	Varidnaviria	Nucleocytoviricota	Megaviricetes	Imitervirales	IM_01	Mesomimiviridae	meso_4	meso_4_G						59.8485	0	59.8485	NO	YES	NO	NO	1	2	0	1	2	1	1		100	0	100	0	0	0	13.32422736	274545	25	11993	33.286432986514214	323	264	88	272	4
	TARA_MED_NCLDV_00065	TARA	included	Varidnaviria	Nucleocytoviricota	Megaviricetes	Imitervirales	IM_01	Mesomimiviridae	meso_4	meso_4_E						50.7576	3.78788	46.9697	NO	NO	NO	NO	1	0	0	0	1	0	1		100	0	100	0	0	0	44.73298438	268270	59	5050	26.083454876520985	315	270.6	48	225	4
	TARA_MED_NCLDV_00066	TARA	included	Varidnaviria	Nucleocytoviricota	Megaviricetes	Imitervirales	IM_01	Mesomimiviridae	meso_4	meso_4_F3						44.697	0.757576	43.9394	NO	NO	NO	NO	2	1	1	1	0	0	1		100	0	100	0	0	0	108.5646703	264225	21	16143	28.04308482520275	295	280.9	70	244	6
	TARA_MED_NCLDV_00074	TARA	included	Varidnaviria	Nucleocytoviricota	Megaviricetes	Imitervirales	IM_01	Mesomimiviridae	meso_4	meso_4_G						68.1818	0.757576	67.4242	NO	YES	NO	NO	1	2	1	1	1	1	1		100	0	87.47854057	4.650276586	7.871182841	0	28.6688369	243599	4	74858	42.67430736065611	231	327.1	61	154	0
	TARA_MED_NCLDV_00077	TARA	included	Varidnaviria	Nucleocytoviricota	Megaviricetes	Imitervirales	IM_01	Mesomimiviridae	meso_4	meso_4_C						45.4545	0	45.4545	NO	NO	NO	NO	1	2	1	1	1	1	1		100	0	100	0	0	0	47.87814534	237693	37	6915	23.170563902190242	282	264.3	44	188	2
	TARA_MED_NCLDV_00082	TARA	included	Varidnaviria	Nucleocytoviricota	Megaviricetes	Imitervirales	IM_01	Mesomimiviridae	meso_4	meso_4_D						46.2121	0.757576	45.4545	NO	YES	NO	NO	1	3	1	1	1	0	1		100	0	93.84997041	6.150029585	0	0	40.21478829	216931	46	4837	28.634428624433088	268	257.5	44	193	0
	TARA_MED_NCLDV_00084	TARA	included	Varidnaviria	Nucleocytoviricota	Megaviricetes	Imitervirales	IM_01	Mesomimiviridae	meso_4	meso_4_E						40.1515	1.51515	38.6364	NO	NO	NO	NO	2	3	1	1	1	0	0		100	0	95.45830008	0	4.54169992	0	18.04295591	213160	51	4164	24.419772616547284	270	243.3	49	198	7
	TARA_MED_NCLDV_00088	TARA	included	Varidnaviria	Nucleocytoviricota	Megaviricetes	Imitervirales	IM_01	Mesomimiviridae	meso_4	meso_4_F3						38.6364	0.757576	37.8788	NO	NO	NO	NO	1	0	2	0	0	1	1		100	0	100	0	0	0	29.72336609	196216	23	9729	27.568247764100395	209	295.7	42	151	1
	TARA_MED_NCLDV_00089	TARA	included	Varidnaviria	Nucleocytoviricota	Megaviricetes	Imitervirales	IM_01	Mesomimiviridae	meso_4	meso_4_E						37.1212	0.757576	36.3636	NO	YES	NO	NO	1	2	2	0	1	1	1		100	0	100	0	0	0	13.65935832	194709	47	4326	28.86374697965111	225	259.7	28	104	0
	TARA_MED_NCLDV_00090	TARA	included	Varidnaviria	Nucleocytoviricota	Megaviricetes	Imitervirales	IM_01	Mesomimiviridae	meso_4	meso_4_E						47.7273	1.51515	46.2121	NO	NO	NO	NO	2	1	0	0	1	1	1		100	0	85.40124898	9.136158202	5.462592818	0	17.09821112	185473	32	6476	48.440336833181625	205	285.8	37	140	0
	TARA_MED_NCLDV_00101	TARA	included	Varidnaviria	Nucleocytoviricota	Megaviricetes	Imitervirales	IM_01	Mesomimiviridae	meso_4	meso_4_F3						40.1515	0.757576	39.3939	NO	YES	NO	NO	0	2	1	1	1	0	1		100	0	100	0	0	0	27.89828423	167773	22	8848	26.892601472589	183	287.9	41	152	3
	TARA_MED_NCLDV_00110	TARA	included	Varidnaviria	Nucleocytoviricota	Megaviricetes	Imitervirales	IM_01	Mesomimiviridae	meso_4	meso_4_E						18.9394	0	18.9394	NO	NO	NO	NO	0	1	1	1	0	0	0		100	0	85.49475009	8.321822948	6.183426959	0	18.56782193	141986	17	10432	49.943280338288524	154	284.7	26	106	1
	TARA_MED_NCLDV_00111	TARA	included	Varidnaviria	Nucleocytoviricota	Megaviricetes	Imitervirales	IM_01	Mesomimiviridae	meso_4	meso_4_E						33.3333	0	33.3333	NO	NO	NO	NO	1	0	1	0	1	1	1		100	0	97.89812659	2.101873409	0	0	57.70251576	139949	31	4337	29.471021649219058	160	264.9	28	97	0
	TARA_MED_NCLDV_00119	TARA	included	Varidnaviria	Nucleocytoviricota	Megaviricetes	Imitervirales	IM_01	Mesomimiviridae	meso_4	meso_4_C						22.7273	0	22.7273	NO	NO	NO	NO	1	1	0	0	1	0	0		100	0	98.84699975	0	0	1.153000246	58.49166769	123502	32	3921	27.584454174673933	142	273.4	30	99	1
	TARA_MED_NCLDV_00128	TARA	included	Varidnaviria	Nucleocytoviricota	Megaviricetes	Imitervirales	IM_01	Mesomimiviridae	meso_4	meso_4_C						22.7273	0	22.7273	NO	NO	NO	NO	1	1	0	1	1	0	0		100	0	91.75477378	8.245226223	0	0	13.87832359	110314	26	4526	28.0901273662166	137	251.5	25	94	0
	TARA_MED_NCLDV_00131	TARA	included	Varidnaviria	Nucleocytoviricota	Megaviricetes	Imitervirales	IM_01	Mesomimiviridae	meso_4	meso_4_H3						18.9394	0	18.9394	NO	YES	NO	NO	1	2	0	1	1	1	1		100	0	95.9811865	0	4.018813501	0	24.94311263	93402	15	6718	24.638826776105105	99	281.9	21	64	12
	TARA_MED_NCLDV_00133	TARA	included	Varidnaviria	Nucleocytoviricota	Megaviricetes	Imitervirales	IM_01	Mesomimiviridae	meso_4	meso_4_A						17.4242	0	17.4242	NO	YES	NO	NO	1	2	0	0	1	0	1		100	0	100	0	0	0	106.5391144	79640	18	5074	26.360427704845957	78	325.6	18	46	0
	TARA_MED_NCLDV_00139	TARA	included	Varidnaviria	Nucleocytoviricota	Megaviricetes	Imitervirales	IM_01	Mesomimiviridae	meso_4	meso_4_C						11.3636	0	11.3636	NO	NO	NO	NO	0	1	1	1	0	0	1		100	0	90.35238827	0	9.647611728	0	8.582023449	67504	16	4749	27.198911708243394	75	278.8	19	47	6
	TARA_MED_NCLDV_00140	TARA	included	Varidnaviria	Nucleocytoviricota	Megaviricetes	Imitervirales	IM_01	Mesomimiviridae	meso_4	meso_4_C						13.6364	0	13.6364	NO	NO	NO	NO	1	1	0	0	0	1	0		100	0	79.25010528	0	20.74989472	0	5.694841876	67447	14	5472	27.765073944301864	76	277.9	23	52	0
	TARA_MED_NCLDV_00143	TARA	included	Varidnaviria	Nucleocytoviricota	Megaviricetes	Imitervirales	IM_01	Mesomimiviridae	meso_4	meso_4_G						15.9091	0	15.9091	NO	YES	NO	NO	0	2	1	1	1	0	0		100	0	96.22145902	3.778540982	0	0	29.30957525	56009	3	18057	25.519283796129177	57	306.6	9	42	0
	TARA_MED_NCLDV_00144	TARA	included	Varidnaviria	Nucleocytoviricota	Megaviricetes	Imitervirales	IM_01	Mesomimiviridae	meso_4	meso_4_F3						6.06061	0	6.06061	NO	NO	NO	NO	1	1	0	0	1	1	0		100	0	95.21400622	3.172243215	0	1.61375057	173.9932175	51898	10	6842	27.649023147549347	60	273	11	48	0
	TARA_PON_NCLDV_00005	TARA	included	Varidnaviria	Nucleocytoviricota	Megaviricetes	Imitervirales	IM_01	Mesomimiviridae	meso_4	meso_4_H3						93.1818	3.78788	89.3939	NO	YES	NO	NO	1	2	1	1	1	1	1		100	0	46.18991659	39.72580819	10.18719901	3.897076199	43.2267318	462251	5	84567	24.13781670466078	502	289.3	85	387	10
	TARA_PON_NCLDV_00007	TARA	included	Varidnaviria	Nucleocytoviricota	Megaviricetes	Imitervirales	IM_01	Mesomimiviridae	meso_4	meso_4_B						82.5758	1.51515	81.0606	NO	YES	NO	NO	2	2	2	1	1	1	1		100	0	93.46941645	6.530583551	0	0	47.20135019	457417	45	14523	30.898061963103547	448	307.3	90	322	19
	TARA_PON_NCLDV_00008	TARA	included	Varidnaviria	Nucleocytoviricota	Megaviricetes	Imitervirales	IM_01	Mesomimiviridae	meso_4	meso_4_C						87.1212	3.78788	83.3333	NO	YES	NO	NO	1	3	2	1	1	0	1		100	0	81.5003414	12.33058312	4.073762353	2.095313127	72.03467071	441064	49	10824	28.906289336422432	488	284.2	86	365	10
	TARA_PON_NCLDV_00011	TARA	included	Varidnaviria	Nucleocytoviricota	Megaviricetes	Imitervirales	IM_01	Mesomimiviridae	meso_4	meso_4_H3						79.5455	2.27273	77.2727	NO	YES	NO	NO	1	3	1	1	1	1	0		100	0	52.28662619	36.65002215	7.246529938	3.816821722	32.79997711	413422	54	9181	23.407812690719947	508	254.3	82	343	2
	TARA_PON_NCLDV_00025	TARA	included	Varidnaviria	Nucleocytoviricota	Megaviricetes	Imitervirales	IM_01	Mesomimiviridae	meso_4	meso_4_H2						36.3636	6.06061	30.303	NO	YES	NO	NO	1	3	1	0	1	1	1		100	0	51.13014198	40.60969448	5.147146939	3.1130166	25.57182568	244404	57	4164	30.022933611476194	271	282.5	52	190	5
	TARA_PON_NCLDV_00032	TARA	included	Varidnaviria	Nucleocytoviricota	Megaviricetes	Imitervirales	IM_01	Mesomimiviridae	meso_4	meso_4_C						34.8485	2.27273	32.5758	NO	YES	NO	NO	2	2	1	1	1	0	1		100	0	57.50930734	37.52261114	4.968081524	0	15.4577641	215788	42	5293	36.43903784328605	245	278.4	57	162	3
	TARA_PON_NCLDV_00035	TARA	included	Varidnaviria	Nucleocytoviricota	Megaviricetes	Imitervirales	IM_01	Mesomimiviridae	meso_4	meso_4_H2						49.2424	0.757576	48.4848	NO	NO	NO	NO	1	1	1	1	1	1	1		100	0	18.85711603	65.94575834	9.938575716	5.258549907	17.39192197	190071	31	6336	26.879864626759698	231	255.1	48	188	0
	TARA_PON_NCLDV_00036	TARA	included	Varidnaviria	Nucleocytoviricota	Megaviricetes	Imitervirales	IM_01	Mesomimiviridae	meso_4	meso_4_H2						42.4242	0	42.4242	NO	NO	NO	NO	1	1	0	0	0	0	0		45.72532382	54.27467618	42.67328896	48.13031385	9.196397185	0	35.85372243	188012	48	4115	29.42386074836478	246	239.8	48	165	0
	TARA_PON_NCLDV_00037	TARA	included	Varidnaviria	Nucleocytoviricota	Megaviricetes	Imitervirales	IM_01	Mesomimiviridae	meso_4	meso_4_H2						34.0909	3.0303	31.0606	NO	YES	NO	NO	3	2	1	0	1	0	0		100	0	74.44400535	18.54986432	4.704763735	2.30136659	53.69109404	173627	50	3342	34.39326730937064	217	249.1	56	149	4
	TARA_PON_NCLDV_00041	TARA	included	Varidnaviria	Nucleocytoviricota	Megaviricetes	Imitervirales	IM_01	Mesomimiviridae	meso_4	meso_4_E						34.8485	2.27273	32.5758	NO	NO	NO	NO	0	0	1	1	2	1	1		100	0	98.19708298	0	1.802917024	0	48.15016137	162169	45	3589	26.880642301642364	205	249.1	23	151	4
	TARA_PON_NCLDV_00047	TARA	included	Varidnaviria	Nucleocytoviricota	Megaviricetes	Imitervirales	IM_01	Mesomimiviridae	meso_4	meso_4_H3						21.9697	0	21.9697	NO	YES	NO	NO	1	2	1	0	0	1	1		100	0	20.40995079	66.93071646	12.65933275	0	24.05129776	114235	20	5688	22.544864739921493	96	366.4	17	51	0
	TARA_PON_NCLDV_00049	TARA	included	Varidnaviria	Nucleocytoviricota	Megaviricetes	Imitervirales	IM_01	Mesomimiviridae	meso_4	meso_4_H2						18.9394	1.51515	17.4242	NO	YES	NO	NO	2	3	1	0	2	0	0		100	0	78.75267918	13.08656848	5.330953423	2.829798916	40.2130748	109539	32	3301	31.845005516663548	143	240.2	13	100	2
	TARA_PON_NCLDV_00052	TARA	included	Varidnaviria	Nucleocytoviricota	Megaviricetes	Imitervirales	IM_01	Mesomimiviridae	meso_4	meso_4_H3						21.2121	0	21.2121	NO	NO	NO	NO	1	1	1	0	0	0	1		100	0	91.77784503	4.807089242	0	3.415065724	29.76940504	95906	26	3703	28.344581300991173	122	246.3	22	88	3
	TARA_PON_NCLDV_00054	TARA	included	Varidnaviria	Nucleocytoviricota	Megaviricetes	Imitervirales	IM_01	Mesomimiviridae	meso_4	meso_4_G						17.4242	0	17.4242	NO	NO	NO	NO	1	1	0	0	0	1	1		100	0	56.5692763	39.90271041	3.528013285	0	35.9023437	85277	26	3393	36.315671917398525	94	282.6	24	73	0
	TARA_PON_NCLDV_00056	TARA	included	Varidnaviria	Nucleocytoviricota	Megaviricetes	Imitervirales	IM_01	Mesomimiviridae	meso_4	meso_4_H2						13.6364	0	13.6364	NO	NO	NO	NO	1	0	0	1	1	0	0		100	0	47.8481043	46.06674043	6.085155266	0	23.71039107	72774	8	9007	29.211791472960837	89	256.2	19	60	0
	TARA_PSE_NCLDV_00007	TARA	included	Varidnaviria	Nucleocytoviricota	Megaviricetes	Imitervirales	IM_01	Mesomimiviridae	meso_4	meso_4_F3						82.5758	0.757576	81.8182	NO	YES	NO	NO	1	2	1	1	1	1	1		100	0	98.35640858	0	1.643591421	0	74.38064032	517905	59	12017	27.50481721353611	556	290.6	116	426	10
	TARA_PSE_NCLDV_00012	TARA	included	Varidnaviria	Nucleocytoviricota	Megaviricetes	Imitervirales	IM_01	Mesomimiviridae	meso_4	meso_4_D						78.0303	0.757576	77.2727	NO	YES	NO	NO	1	2	1	1	1	1	1		100	0	100	0	0	0	107.0409485	355080	11	30828	30.174105688380298	397	282.9	83	317	1
	TARA_PSE_NCLDV_00014	TARA	included	Varidnaviria	Nucleocytoviricota	Megaviricetes	Imitervirales	IM_01	Mesomimiviridae	meso_4	meso_4_F2						80.303	3.78788	76.5152	NO	YES	NO	NO	1	2	1	1	1	1	1		100	0	100	0	0	0	75.24986127	342390	11	52642	25.424977988713156	374	286	84	309	4
	TARA_PSE_NCLDV_00016	TARA	included	Varidnaviria	Nucleocytoviricota	Megaviricetes	Imitervirales	IM_01	Mesomimiviridae	meso_4	meso_4_F3						66.6667	3.0303	63.6364	NO	YES	NO	NO	2	2	1	1	1	0	0		100	0	96.42722768	1.602018017	1.970754305	0	96.2390951	325427	19	31276	26.68102404387528	333	304.3	78	266	9
	TARA_PSE_NCLDV_00017	TARA	included	Varidnaviria	Nucleocytoviricota	Megaviricetes	Imitervirales	IM_01	Mesomimiviridae	meso_4	meso_4_B						71.2121	1.51515	69.697	NO	YES	NO	NO	1	2	1	1	1	1	1		100	0	96.92707196	3.072928039	0	0	37.63288882	322844	56	6282	29.718355337657194	347	280.8	67	273	9
	TARA_PSE_NCLDV_00019	TARA	included	Varidnaviria	Nucleocytoviricota	Megaviricetes	Imitervirales	IM_01	Mesomimiviridae	meso_4	meso_4_A						66.6667	0.757576	65.9091	NO	YES	NO	NO	1	3	1	1	1	1	1		100	0	100	0	0	0	69.57104382	304500	58	5445	37.41159237496577	376	250.7	74	249	3
	TARA_PSE_NCLDV_00020	TARA	included	Varidnaviria	Nucleocytoviricota	Megaviricetes	Imitervirales	IM_01	Mesomimiviridae	meso_4	meso_4_D						58.3333	0.757576	57.5758	NO	YES	NO	NO	1	2	1	1	1	1	1		100	0	88.76611047	4.467838569	6.766050957	0	40.81246518	297972	58	5342	24.70428391988671	325	282.3	59	155	7
	TARA_PSE_NCLDV_00022	TARA	included	Varidnaviria	Nucleocytoviricota	Megaviricetes	Imitervirales	IM_01	Mesomimiviridae	meso_4	meso_4_H3						65.1515	1.51515	63.6364	NO	YES	NO	NO	2	2	1	1	1	1	1		100	0	89.37018186	8.013193626	0	2.61662451	38.8009258	276560	43	6734	29.261284484606527	322	268.2	59	220	6
	TARA_PSE_NCLDV_00023	TARA	included	Varidnaviria	Nucleocytoviricota	Megaviricetes	Imitervirales	IM_01	Mesomimiviridae	meso_4	meso_4_F2						59.8485	0	59.8485	NO	YES	NO	NO	0	2	1	1	1	1	1		100	0	100	0	0	0	80.97354843	267210	54	5070	25.29795371405924	323	255.1	60	198	2
	TARA_PSE_NCLDV_00024	TARA	included	Varidnaviria	Nucleocytoviricota	Megaviricetes	Imitervirales	IM_01	Mesomimiviridae	meso_4	meso_4_F3						49.2424	1.51515	47.7273	NO	NO	NO	NO	1	1	2	1	1	0	0		100	0	92.61136124	5.8524536	0.292047786	1.244137374	235.5629968	265188	52	5731	29.66391996317182	329	253.9	71	249	2
	TARA_PSE_NCLDV_00027	TARA	included	Varidnaviria	Nucleocytoviricota	Megaviricetes	Imitervirales	IM_01	Mesomimiviridae	meso_4	meso_4_E						61.3636	0.757576	60.6061	NO	YES	NO	NO	0	2	0	1	1	0	0		100	0	100	0	0	0	62.50221163	237382	9	33856	25.987737033390683	247	297.9	43	211	5
	TARA_PSE_NCLDV_00029	TARA	included	Varidnaviria	Nucleocytoviricota	Megaviricetes	Imitervirales	IM_01	Mesomimiviridae	meso_4	meso_4_A						62.8788	0.757576	62.1212	NO	YES	NO	NO	2	2	1	1	1	1	1		100	0	95.74525364	4.254746358	0	0	102.5807365	225982	27	11303	38.43023730203746	252	285.4	49	191	1
	TARA_PSE_NCLDV_00030	TARA	included	Varidnaviria	Nucleocytoviricota	Megaviricetes	Imitervirales	IM_01	Mesomimiviridae	meso_4	meso_4_E						46.2121	0	46.2121	NO	NO	NO	NO	1	2	1	0	1	1	1		100	0	80.46841716	17.29872097	2.232861868	0	75.48371927	221151	29	9781	28.097379300848218	270	258	54	214	0
	TARA_PSE_NCLDV_00031	TARA	included	Varidnaviria	Nucleocytoviricota	Megaviricetes	Imitervirales	IM_01	Mesomimiviridae	meso_4	meso_4_E						34.8485	0	34.8485	NO	NO	NO	NO	1	1	0	1	1	0	0		100	0	78.37149125	19.26027268	2.368236067	0	60.41055048	218682	22	10694	28.622310783600195	241	286.2	52	178	7
	TARA_PSE_NCLDV_00037	TARA	included	Varidnaviria	Nucleocytoviricota	Megaviricetes	Imitervirales	IM_01	Mesomimiviridae	meso_4	meso_4_D						32.5758	0	32.5758	NO	NO	NO	NO	1	1	0	0	1	0	2		100	0	100	0	0	0	47.7767538	154929	24	7404	30.675907904979667	198	247.1	32	143	1
	TARA_PSE_NCLDV_00039	TARA	included	Varidnaviria	Nucleocytoviricota	Megaviricetes	Imitervirales	IM_01	Mesomimiviridae	meso_4	meso_4_F3						24.2424	0.757576	23.4848	NO	NO	NO	NO	1	1	0	0	0	0	0		100	0	46.80291565	53.19708435	0	0	24.93143854	128352	29	4671	36.21092205915403	141	281.5	28	104	1
	TARA_PSE_NCLDV_00043	TARA	included	Varidnaviria	Nucleocytoviricota	Megaviricetes	Imitervirales	IM_01	Mesomimiviridae	meso_4	meso_4_E						15.1515	0	15.1515	NO	NO	NO	NO	0	1	2	1	1	1	0		100	0	92.94383088	4.632933192	0	2.423235928	67.72345839	93149	16	7623	25.21361782212027	98	298.2	26	65	2
	TARA_PSE_NCLDV_00044	TARA	included	Varidnaviria	Nucleocytoviricota	Megaviricetes	Imitervirales	IM_01	Mesomimiviridae	meso_4	meso_4_E						28.0303	1.51515	26.5152	NO	NO	NO	NO	1	2	0	1	1	1	1		100	0	86.36498587	2.857126635	8.449849453	2.328038044	238.206432	92631	19	5024	26.272942464250175	103	286.7	21	84	0
	TARA_PSE_NCLDV_00045	TARA	included	Varidnaviria	Nucleocytoviricota	Megaviricetes	Imitervirales	IM_01	Mesomimiviridae	meso_4	meso_4_H2						17.4242	0	17.4242	NO	NO	NO	NO	0	1	0	1	1	0	0		100	0	53.71940811	32.09769	4.909190106	9.273711791	15.27522517	76719	6	12753	32.656013471014525	76	320	14	65	0		1
	TARA_PSE_NCLDV_00047	TARA	included	Varidnaviria	Nucleocytoviricota	Megaviricetes	Imitervirales	IM_01	Mesomimiviridae	meso_4	meso_4_E						21.9697	0	21.9697	NO	NO	NO	NO	0	1	1	1	1	0	1		100	0	94.73851351	3.234383193	1.117442208	0.909661085	89.77921473	68664	19	3572	27.00746894796433	82	265.5	17	72	0
	TARA_PSE_NCLDV_00049	TARA	included	Varidnaviria	Nucleocytoviricota	Megaviricetes	Imitervirales	IM_01	Mesomimiviridae	meso_4	meso_4_F3						12.8788	0	12.8788	NO	YES	NO	NO	1	2	1	0	0	0	1		89.29785258	10.70214742	94.03002321	5.969976792	0	0	46.12607867	58737	15	3970	28.51139662090723	65	285.1	11	44	0
	TARA_PSW_NCLDV_00009	TARA	included	Varidnaviria	Nucleocytoviricota	Megaviricetes	Imitervirales	IM_01	Mesomimiviridae	meso_4	meso_4_G						96.9697	1.51515	95.4545	NO	YES	NO	NO	1	2	1	1	1	1	1		100	0	47.21559289	45.44595252	7.338454593	0	34.26657526	510550	12	59976	40.15636071224743	513	305.1	118	417	7
	TARA_PSW_NCLDV_00015	TARA	included	Varidnaviria	Nucleocytoviricota	Megaviricetes	Imitervirales	IM_01	Mesomimiviridae	meso_4	meso_4_F3						81.0606	3.78788	77.2727	NO	NO	NO	NO	1	1	2	1	1	1	1		100	0	86.93814608	8.957533753	0	4.104320168	64.1575348	477119	40	13845	28.523880968803393	502	299.9	107	397	9
	TARA_PSW_NCLDV_00016	TARA	included	Varidnaviria	Nucleocytoviricota	Megaviricetes	Imitervirales	IM_01	Mesomimiviridae	meso_4	meso_4_G						91.6667	2.27273	89.3939	NO	YES	NO	NO	1	3	2	1	1	1	2		100	0	54.51664803	38.91252499	4.657916538	1.912910442	71.38757018	475349	50	9988	35.90663583019596	506	292.8	111	369	2
	TARA_PSW_NCLDV_00017	TARA	included	Varidnaviria	Nucleocytoviricota	Megaviricetes	Imitervirales	IM_01	Mesomimiviridae	meso_4	meso_4_H3						92.4242	5.30303	87.1212	NO	YES	NO	NO	2	2	1	1	1	1	1		100	0	38.81142444	46.59129934	12.23720544	2.360070775	31.129074	459837	33	21030	27.43854942690101	536	272.2	93	371	13
	TARA_PSW_NCLDV_00018	TARA	included	Varidnaviria	Nucleocytoviricota	Megaviricetes	Imitervirales	IM_01	Mesomimiviridae	meso_4	meso_4_G						86.3636	3.0303	83.3333	NO	YES	NO	NO	1	2	1	1	1	1	1		100	0	73.20334006	22.59344863	0	4.203211307	59.18652393	450339	25	25796	23.24068433748492	480	290.4	96	252	12
	TARA_PSW_NCLDV_00019	TARA	included	Varidnaviria	Nucleocytoviricota	Megaviricetes	Imitervirales	IM_01	Mesomimiviridae	meso_4	meso_4_E						80.303	0.757576	79.5455	NO	YES	NO	NO	1	2	1	1	1	1	1		100	0	87.13201874	3.256019928	0	9.611961337	105.5671393	417252	12	66946	28.71787637683884	403	316	72	231	13
	TARA_PSW_NCLDV_00023	TARA	included	Varidnaviria	Nucleocytoviricota	Megaviricetes	Imitervirales	IM_01	Mesomimiviridae	meso_4	meso_4_H3						68.1818	1.51515	66.6667	NO	YES	NO	NO	1	3	1	1	1	0	1		100	0	64.8204875	0	0	35.1795125	15.08198782	358319	68	5887	20.44682556260817	416	258.7	71	271	13
	TARA_PSW_NCLDV_00025	TARA	included	Varidnaviria	Nucleocytoviricota	Megaviricetes	Imitervirales	IM_01	Mesomimiviridae	meso_4	meso_4_E						81.8182	0	81.8182	NO	YES	NO	NO	1	2	1	1	1	1	1		100	0	16.35737084	16.7148021	41.77361717	25.15420988	85.38797249	355618	5	72649	29.840362226085183	325	341.1	73	246	0
	TARA_PSW_NCLDV_00029	TARA	included	Varidnaviria	Nucleocytoviricota	Megaviricetes	Imitervirales	IM_01	Mesomimiviridae	meso_4	meso_4_H1						61.3636	0	61.3636	NO	YES	NO	NO	0	2	1	0	1	0	0		100	0	66.8244196	0	0	33.1755804	19.49631607	320717	53	7415	29.257050963090357	330	295.1	64	184	4
	TARA_PSW_NCLDV_00030	TARA	included	Varidnaviria	Nucleocytoviricota	Megaviricetes	Imitervirales	IM_01	Mesomimiviridae	meso_4	meso_4_E						20.4545	0	20.4545	NO	YES	NO	NO	1	2	2	1	1	0	1		100	0	88.49158044	0	3.164252681	8.344166878	63.57648317	318144	52	7695	27.897635072915772	353	284.1	58	150	5	1
	TARA_PSW_NCLDV_00032	TARA	included	Varidnaviria	Nucleocytoviricota	Megaviricetes	Imitervirales	IM_01	Mesomimiviridae	meso_4	meso_4_E						46.2121	2.27273	43.9394	NO	YES	NO	NO	2	2	0	0	2	0	1		100	0	45.65256633	45.99517916	7.024863311	1.327391201	300.2205208	274621	42	7459	31.790310838203172	316	274.8	66	236	2
	TARA_PSW_NCLDV_00033	TARA	included	Varidnaviria	Nucleocytoviricota	Megaviricetes	Imitervirales	IM_01	Mesomimiviridae	meso_4	meso_4_G						42.4242	0	42.4242	NO	YES	NO	NO	0	2	0	1	1	1	0		100	0	32.73305642	4.664409634	22.70016475	39.9023692	26.1881348	272528	10	29181	37.40048611605631	260	322.9	54	211	7		1
	TARA_PSW_NCLDV_00035	TARA	included	Varidnaviria	Nucleocytoviricota	Megaviricetes	Imitervirales	IM_01	Mesomimiviridae	meso_4	meso_4_B						45.4545	2.27273	43.1818	NO	NO	NO	NO	1	1	1	0	2	1	1		100	0	70.28244747	29.71755253	0	0	16.53915082	260032	67	4223	28.968019592823573	287	272.4	62	162	9
	TARA_PSW_NCLDV_00037	TARA	included	Varidnaviria	Nucleocytoviricota	Megaviricetes	Imitervirales	IM_01	Mesomimiviridae	meso_4	meso_4_E						60.6061	3.0303	57.5758	NO	YES	NO	NO	1	2	1	0	1	0	0		100	0	25.25534245	61.83920509	10.95676278	1.948689688	54.22792868	250087	7	57729	31.486850243220204	259	306.2	62	220	0
	TARA_PSW_NCLDV_00050	TARA	included	Varidnaviria	Nucleocytoviricota	Megaviricetes	Imitervirales	IM_01	Mesomimiviridae	meso_4	meso_4_E						40.9091	0	40.9091	NO	NO	NO	NO	1	0	0	1	1	0	0		100	0	0	0	100	0	31.15072967	195363	3	109350	28.22081193814494	150	411	38	113	2
	TARA_PSW_NCLDV_00053	TARA	included	Varidnaviria	Nucleocytoviricota	Megaviricetes	Imitervirales	IM_01	Mesomimiviridae	meso_4	meso_4_E						32.5758	3.0303	29.5455	NO	NO	NO	NO	0	2	0	1	0	1	1		100	0	99.14024788	0	0.859752117	0	89.63415776	190262	51	3856	27.03301900196027	231	251.1	49	143	2
	TARA_PSW_NCLDV_00057	TARA	included	Varidnaviria	Nucleocytoviricota	Megaviricetes	Imitervirales	IM_01	Mesomimiviridae	meso_4	meso_4_E						49.2424	0	49.2424	NO	YES	NO	NO	0	2	0	1	1	1	1		100	0	35.2641639	54.68906984	8.379213722	1.667552536	113.9541603	159207	7	26176	31.731530628202975	168	303	38	140	0
	TARA_PSW_NCLDV_00059	TARA	included	Varidnaviria	Nucleocytoviricota	Megaviricetes	Imitervirales	IM_01	Mesomimiviridae	meso_4	meso_4_C						31.0606	0.757576	30.303	NO	NO	NO	NO	0	1	0	0	1	1	0		100	0	91.9335165	8.066483504	0	0	95.3365152	157423	45	3288	33.358919351647046	201	235.1	37	137	1
	TARA_PSW_NCLDV_00067	TARA	included	Varidnaviria	Nucleocytoviricota	Megaviricetes	Imitervirales	IM_01	Mesomimiviridae	meso_4	meso_4_E						11.3636	0	11.3636	NO	NO	NO	NO	1	0	0	0	0	1	1		100	0	68.16936003	9.497333297	0	22.33330668	23.24101912	129052	11	20201	29.998636217695086	133	292.9	37	71	8
	TARA_PSW_NCLDV_00068	TARA	included	Varidnaviria	Nucleocytoviricota	Megaviricetes	Imitervirales	IM_01	Mesomimiviridae	meso_4	meso_4_E						50	0	50	NO	NO	NO	NO	1	0	0	1	1	1	1		100	0	37.34471324	0	62.65528676	0	23.98137277	126911	1	126911	28.694351537070585	142	280	25	120	3
	TARA_PSW_NCLDV_00071	TARA	included	Varidnaviria	Nucleocytoviricota	Megaviricetes	Imitervirales	IM_01	Mesomimiviridae	meso_4	meso_4_E						25.7576	0	25.7576	NO	NO	NO	NO	1	1	1	1	0	1	2		100	0	83.98906046	0	0	16.01093954	13.2443826	122165	25	5199	28.0849128882118	109	349.9	19	60	3
	TARA_PSW_NCLDV_00072	TARA	included	Varidnaviria	Nucleocytoviricota	Megaviricetes	Imitervirales	IM_01	Mesomimiviridae	meso_4	meso_4_E						32.5758	0	32.5758	NO	NO	NO	NO	0	1	1	1	1	0	1		100	0	100	0	0	0	16.81267398	122140	24	5897	30.10202531438637	136	281.2	21	74	0
	TARA_PSW_NCLDV_00073	TARA	included	Varidnaviria	Nucleocytoviricota	Megaviricetes	Imitervirales	IM_01	Mesomimiviridae	meso_4	meso_4_E						25.7576	0.757576	25	NO	NO	NO	NO	0	1	0	1	0	1	0		100	0	43.09778699	48.37682543	7.931882104	0.593505469	186.0145713	113367	23	4958	30.36284483042228	146	245.5	29	106	0
	TARA_PSW_NCLDV_00089	TARA	included	Varidnaviria	Nucleocytoviricota	Megaviricetes	Imitervirales	IM_01	Mesomimiviridae	meso_4	meso_4_H3						12.8788	0	12.8788	NO	NO	NO	NO	0	1	1	0	1	1	0		100	0	41.23027048	48.66322429	8.118785412	1.987719822	32.95611044	58887	17	3335	24.507834013747047	78	233.8	14	59	6
	TARA_PSW_NCLDV_00091	TARA	included	Varidnaviria	Nucleocytoviricota	Megaviricetes	Imitervirales	IM_01	Mesomimiviridae	meso_4	meso_4_H3						7.57576	0	7.57576	NO	NO	NO	NO	1	1	1	0	0	0	0		100	0	62.64722805	27.11526884	10.2375031	0	37.20608028	50524	11	5224	27.54004934038069	54	284.6	5	41	7
	TARA_SOC_NCLDV_00001	TARA	included	Varidnaviria	Nucleocytoviricota	Megaviricetes	Imitervirales	IM_01	Mesomimiviridae	meso_4	meso_4_E						81.0606	0.757576	80.303	NO	YES	NO	NO	2	2	1	1	1	1	1		0	100	88.80665022	11.19334978	0	0	32.519386	516896	34	23995	29.667491438277892	541	278.3	90	358	1
	TARA_SOC_NCLDV_00006	TARA	included	Varidnaviria	Nucleocytoviricota	Megaviricetes	Imitervirales	IM_01	Mesomimiviridae	meso_4	meso_4_E						83.3333	2.27273	81.0606	NO	YES	NO	NO	1	2	1	1	1	0	1		0	100	100	0	0	0	100.0290359	337513	24	19542	27.05699473108613	342	306.6	66	278	0
	TARA_SOC_NCLDV_00008	TARA	included	Varidnaviria	Nucleocytoviricota	Megaviricetes	Imitervirales	IM_01	Mesomimiviridae	meso_4	meso_4_E						74.2424	1.51515	72.7273	NO	YES	NO	NO	1	2	1	0	1	1	1		2.52177492	97.47822508	80.41367502	12.48525556	7.101069415	0	40.4167167	299772	11	46091	46.1205800861513	310	300.9	59	247	0
	TARA_SOC_NCLDV_00011	TARA	included	Varidnaviria	Nucleocytoviricota	Megaviricetes	Imitervirales	IM_01	Mesomimiviridae	meso_4	meso_4_E						49.2424	0.757576	48.4848	NO	YES	NO	NO	1	2	1	1	1	0	0		7.940044837	92.05995516	91.09186139	8.90813861	0	0	54.36160246	231293	55	4509	27.45505838234982	274	261.6	55	206	1
	TARA_SOC_NCLDV_00012	TARA	included	Varidnaviria	Nucleocytoviricota	Megaviricetes	Imitervirales	IM_01	Mesomimiviridae	meso_4	meso_4_H3						44.697	0.757576	43.9394	NO	NO	NO	NO	1	1	1	1	1	1	1		0.543367057	99.45663294	100	0	0	0	74.38110083	229682	13	21855	22.44301823969252	221	306.6	35	167	3
	TARA_SOC_NCLDV_00013	TARA	included	Varidnaviria	Nucleocytoviricota	Megaviricetes	Imitervirales	IM_01	Mesomimiviridae	meso_4	meso_4_E						55.303	0.757576	54.5455	NO	NO	NO	NO	1	1	1	1	1	0	1		1.910889355	98.08911064	100	0	0	0	69.25031822	227830	13	20255	25.008264648881113	238	299.6	40	201	0
	TARA_SOC_NCLDV_00020	TARA	included	Varidnaviria	Nucleocytoviricota	Megaviricetes	Imitervirales	IM_01	Mesomimiviridae	meso_4	meso_4_E						20.4545	0	20.4545	NO	NO	NO	NO	2	1	2	1	2	0	0		0	100	100	0	0	0	22.0020599	156392	40	3523	28.677673442303707	187	261.5	35	119	2
	TARA_SOC_NCLDV_00022	TARA	included	Varidnaviria	Nucleocytoviricota	Megaviricetes	Imitervirales	IM_01	Mesomimiviridae	meso_4	meso_4_H2						44.697	0	44.697	NO	YES	NO	NO	1	2	1	0	1	1	1		4.636163835	95.36383617	95.70571307	4.294286935	0	0	158.2155732	138700	5	38036	42.92833640032509	140	297.8	28	112	1
	Moniruzzaman_MM07_ERX552256_88_dc	Moniruzzaman et al., 2020	included	Varidnaviria	Nucleocytoviricota	Megaviricetes	Imitervirales	IM_06	Mesomimiviridae	meso_5	meso_5_A2									NO	YES	NO	NO	1	2	0	1	1	1	1		100	0	100	0	0	0	56.25491398	484587	23	23643	20.469501301833866	456	319.8	107	329	2
	Moniruzzaman_MM07_ERX552302_17_dc	Moniruzzaman et al., 2020	included	Varidnaviria	Nucleocytoviricota	Megaviricetes	Imitervirales	IM_06	Mesomimiviridae	meso_5	meso_5_A2									NO	NO	NO	NO	1	0	0	2	2	1	1		100	0	91.45818854	0	8.541811462	0	9.067170906	489057	33	14703	20.632506504112964	418	327.1	74	211	10
	Moniruzzaman_MM07_ERX555957_21_dc	Moniruzzaman et al., 2020	included	Varidnaviria	Nucleocytoviricota	Megaviricetes	Imitervirales	IM_06	Mesomimiviridae	meso_5	meso_5_A2									NO	NO	NO	NO	2	2	1	1	1	1	2		91.02797552	8.972024475	100	0	0	0	41.52998992	565690	31	18519	20.50711752183322	457	327.1	90	292	3
	TARA_MED_NCLDV_00022	TARA	included	Varidnaviria	Nucleocytoviricota	Megaviricetes	Imitervirales	IM_06	Mesomimiviridae	meso_5	meso_5_A2									NO	YES	NO	NO	1	2	2	1	1	1	1		100	0	98.96954972	0	1.030450277	0	60.52359506	477833	108	4519	20.757658570021942	452	330.8	77	191	7
	TARA_PSW_NCLDV_00007	TARA	included	Varidnaviria	Nucleocytoviricota	Megaviricetes	Imitervirales	IM_06	Mesomimiviridae	meso_5	meso_5_A2									NO	YES	NO	NO	1	3	2	1	1	1	1		95.40344836	4.596551638	100	0	0	0	46.52836593	564303	93	6702	21.29610574699635	548	317.7	105	367	5
	TARA_PSW_NCLDV_00013	TARA	included	Varidnaviria	Nucleocytoviricota	Megaviricetes	Imitervirales	IM_06	Mesomimiviridae	meso_5	meso_5_A2									NO	YES	NO	NO	1	3	1	1	1	1	1		100	0	100	0	0	0	18.60308726	483785	73	7558	20.227639423220722	437	343.5	86	260	5
	TARA_PSW_NCLDV_00014	TARA	included	Varidnaviria	Nucleocytoviricota	Megaviricetes	Imitervirales	IM_06	Mesomimiviridae	meso_5	meso_5_A2									NO	YES	NO	NO	1	2	1	1	1	1	1		100	0	100	0	0	0	72.19312145	479268	39	14958	19.625711049950535	477	314.5	104	352	5
	Moniruzzaman_MM07_ERX552261_47_dc	Moniruzzaman et al., 2020	included	Varidnaviria	Nucleocytoviricota	Megaviricetes	Imitervirales	IM_07	Mesomimiviridae	meso_5	meso_5_B2						85.9649	3.50877	82.4561	NO	YES	YES	NO	1	2	2	1	1	2	2		94.77420146	5.225798535	96.04828833	3.951711674	0	0	33.81280449	587519	30	20458	28.691953891553435	564	306.5	128	431	13
	Moniruzzaman_MM07_ERX555963_2_dc	Moniruzzaman et al., 2020	included	Varidnaviria	Nucleocytoviricota	Megaviricetes	Imitervirales	IM_07	Mesomimiviridae	meso_5	meso_5_B2						57.8947	3.50877	54.386	NO	YES	NO	NO	1	3	0	1	1	1	1		100	0	100	0	0	0	24.61868906	363645	21	17887	26.5112229518783	378	278.2	95	228	1
	Moniruzzaman_MM07_SRX802073_62_dc	Moniruzzaman et al., 2020	included	Varidnaviria	Nucleocytoviricota	Megaviricetes	Imitervirales	IM_07	Mesomimiviridae	meso_5	meso_5_B2						88.8889	9.94152	78.9474	NO	YES	NO	NO	1	3	1	1	1	1	1		42.41347026	57.58652974	100	0	0	0	7.591132916	938437	17	83139	24.977629584180452	891	323.6	239	471	0
	Moniruzzaman_MM07_SRX802963_33_dc	Moniruzzaman et al., 2020	included	Varidnaviria	Nucleocytoviricota	Megaviricetes	Imitervirales	IM_07	Mesomimiviridae	meso_5	meso_5_B2						85.3801	5.26316	80.117	NO	YES	NO	NO	1	2	1	1	1	1	1		0	100	32.14571319	67.85428681	0	0	9.543749033	723856	13	86829	27.382988963821997	734	290	174	447	0		1
	Schulz_GVMAG_M_3300000115_5	Schulz	included	Varidnaviria	Nucleocytoviricota	Megaviricetes	Imitervirales	IM_07	Mesomimiviridae	meso_5	meso_5_B2						43.2749	1.75439	41.5205	NO	NO	NO	NO	0	2	1	1	1	0	2		0	100	73.49730372	25.73417039	0.76852589	0	175.7812268	261168	22	12199	30.290336953759518	263	306.1	59	186	3
	Schulz_GVMAG_M_3300009422_16	Schulz	included	Varidnaviria	Nucleocytoviricota	Megaviricetes	Imitervirales	IM_07	Mesomimiviridae	meso_5	meso_5_B2						78.9474	4.09357	74.8538	NO	YES	NO	NO	1	2	2	1	1	1	1		0	100	81.6218386	18.3781614	0	0	16.75177831	520297	20	54501	30.131963365361198	539	294.4	97	347	5
	Schulz_GVMAG_M_3300024185_4	Schulz	included	Varidnaviria	Nucleocytoviricota	Megaviricetes	Imitervirales	IM_07	Mesomimiviridae	meso_5	meso_5_B2						70.7602	4.09357	66.6667	NO	YES	YES	NO	0	2	2	1	1	2	2		84.10164482	15.89835518	100	0	0	0	11.26663185	443069	38	14619	28.189464529122006	462	300	94	352	5
	Schulz_GVMAG_M_3300025897_2	Schulz	included	Varidnaviria	Nucleocytoviricota	Megaviricetes	Imitervirales	IM_07	Mesomimiviridae	meso_5	meso_5_B2						74.8538	2.92398	71.9298	NO	YES	NO	NO	1	2	1	2	1	2	1		100	0	100	0	0	0	11.84503407	490991	43	11504	22.054549304400698	492	298	124	307	3		1
	Schulz_GVMAG_M_3300027833_42	Schulz	included	Varidnaviria	Nucleocytoviricota	Megaviricetes	Imitervirales	IM_07	Mesomimiviridae	meso_5	meso_5_B2						86.5497	2.92398	83.6257	NO	YES	NO	NO	1	2	0	1	1	1	2		100	0	100	0	0	0	12.40284135	648424	17	48290	27.65891925290822	590	345.8	131	422	2
	TARA_AON_NCLDV_00008	TARA	included	Varidnaviria	Nucleocytoviricota	Megaviricetes	Imitervirales	IM_07	Mesomimiviridae	meso_5	meso_5_B2						69.5906	1.16959	68.4211	NO	YES	YES	NO	1	2	2	1	1	1	1		100	0	100	0	0	0	106.5553866	424155	9	62471	28.80728263516964	385	349.4	90	302	5
	TARA_ARC_NCLDV_00001	TARA	included	Varidnaviria	Nucleocytoviricota	Megaviricetes	Imitervirales	IM_07	Mesomimiviridae	meso_5	meso_5_B2						52.0468	1.16959	50.8772	NO	YES	NO	NO	1	2	1	1	3	1	1		0	100	33.79030422	56.95662649	9.253069287	0	20.28224176	801228	130	6711	25.326992669576303	857	282.1	163	252	0		1
	TARA_ARC_NCLDV_00005	TARA	included	Varidnaviria	Nucleocytoviricota	Megaviricetes	Imitervirales	IM_07	Mesomimiviridae	meso_5	meso_5_B2						86.5497	2.92398	83.6257	NO	NO	NO	NO	1	1	1	1	1	1	1		0	100	69.68362137	30.31637863	0	0	72.089346	571710	29	28358	27.9480285654074	529	322.9	113	343	0
	TARA_ARC_NCLDV_00006	TARA	included	Varidnaviria	Nucleocytoviricota	Megaviricetes	Imitervirales	IM_07	Mesomimiviridae	meso_5	meso_5_B2						78.9474	1.16959	77.7778	NO	YES	NO	NO	1	2	1	1	1	1	1		1.480749525	98.51925048	88.7074252	9.596237353	1.696337442	0	111.2597425	508192	78	7760	33.63660379212684	540	286.2	102	321	7
	TARA_ARC_NCLDV_00007	TARA	included	Varidnaviria	Nucleocytoviricota	Megaviricetes	Imitervirales	IM_07	Mesomimiviridae	meso_5	meso_5_B2						70.1754	1.16959	69.0058	NO	YES	NO	NO	1	2	1	1	1	1	1		2.098024535	97.90197547	30.96057592	62.61775396	3.924527706	2.497142422	31.99703752	482029	16	35892	37.619826614584575	450	312.6	105	243	5
	TARA_ARC_NCLDV_00010	TARA	included	Varidnaviria	Nucleocytoviricota	Megaviricetes	Imitervirales	IM_07	Mesomimiviridae	meso_5	meso_5_B2						57.8947	2.92398	54.9708	NO	YES	NO	NO	1	2	1	1	1	1	1		0	100	84.93407227	15.06592773	0	0	193.2186383	438496	42	13153	27.997280209044735	437	301.9	85	232	0
	TARA_ARC_NCLDV_00017	TARA	included	Varidnaviria	Nucleocytoviricota	Megaviricetes	Imitervirales	IM_07	Mesomimiviridae	meso_5	meso_5_B2						59.0643	1.75439	57.3099	NO	YES	NO	NO	1	2	1	0	1	1	0		0.710253491	99.28974651	83.83407689	14.78824863	1.377674483	0	51.36216033	385469	78	5213	29.05086813004169	433	279.1	80	253	4
	TARA_ARC_NCLDV_00019	TARA	included	Varidnaviria	Nucleocytoviricota	Megaviricetes	Imitervirales	IM_07	Mesomimiviridae	meso_5	meso_5_B2						60.2339	2.92398	57.3099	NO	YES	NO	NO	1	2	0	0	1	1	2		0	100	70.12207703	29.87792297	0	0	89.50980677	377953	85	4783	24.552348482413404	398	287.2	84	254	0
	TARA_ARC_NCLDV_00039	TARA	included	Varidnaviria	Nucleocytoviricota	Megaviricetes	Imitervirales	IM_07	Mesomimiviridae	meso_5	meso_5_B2						14.6199	0	14.6199	NO	NO	NO	NO	1	1	0	0	1	0	1		0	100	13.12325467	86.87674533	0	0	26.33439979	305999	50	6306	21.2542345634766	311	277.6	53	126	11
	TARA_ARC_NCLDV_00056	TARA	included	Varidnaviria	Nucleocytoviricota	Megaviricetes	Imitervirales	IM_07	Mesomimiviridae	meso_5	meso_5_B2						42.1053	0.584795	41.5205	NO	NO	NO	NO	1	1	0	0	1	1	1		0	100	72.57474994	27.42525006	0	0	25.09417659	263866	52	5895	27.694626631148488	310	261.8	78	231	7
	TARA_ARC_NCLDV_00090	TARA	included	Varidnaviria	Nucleocytoviricota	Megaviricetes	Imitervirales	IM_07	Mesomimiviridae	meso_5	meso_5_B2						12.8655	0	12.8655	NO	NO	NO	NO	1	2	0	1	0	0	1		0	100	24.47722712	68.44788115	7.074891729	0	19.27064416	217507	57	4025	26.617712644640378	232	273.6	39	86	2
	TARA_ARC_NCLDV_00160	TARA	included	Varidnaviria	Nucleocytoviricota	Megaviricetes	Imitervirales	IM_07	Mesomimiviridae	meso_5	meso_5_B2						23.9766	0.584795	23.3918	NO	NO	NO	NO	2	2	1	0	0	0	0		0	100	76.42389092	22.9394169	0.636692175	0	248.7942003	105199	29	3466	28.71636074446617	119	275.5	25	83	0
	TARA_ARC_NCLDV_00162	TARA	included	Varidnaviria	Nucleocytoviricota	Megaviricetes	Imitervirales	IM_07	Mesomimiviridae	meso_5	meso_5_B2						17.5439	0	17.5439	NO	NO	NO	NO	2	1	1	0	0	0	1		0	100	75.65812204	23.28439994	1.057478017	0	400.1707584	102484	17	9085	30.667556641715326	107	297	23	75	1
	TARA_ARC_NCLDV_00173	TARA	included	Varidnaviria	Nucleocytoviricota	Megaviricetes	Imitervirales	IM_07	Mesomimiviridae	meso_5	meso_5_B2						13.4503	0	13.4503	NO	YES	NO	NO	1	2	0	0	1	0	0		0.227047079	99.77295292	92.03526716	7.964732843	0	0	121.548001	88217	22	3906	26.39509304388003	88	308.8	22	57	0
	TARA_ARC_NCLDV_00180	TARA	included	Varidnaviria	Nucleocytoviricota	Megaviricetes	Imitervirales	IM_07	Mesomimiviridae	meso_5	meso_5_B2						5.84795	0	5.84795	NO	NO	NO	NO	1	1	1	0	0	1	0		1.626422845	98.37357716	30.33056277	69.66943723	0	0	21.48625116	78279	24	3094	28.39353415179869	88	251.9	9	25	4
	TARA_ION_NCLDV_00002	TARA	included	Varidnaviria	Nucleocytoviricota	Megaviricetes	Imitervirales	IM_07	Mesomimiviridae	meso_5	meso_5_B2						74.8538	2.92398	71.9298	NO	YES	YES	NO	1	2	3	0	1	1	1		100	0	96.54576097	1.791200156	0	1.663038871	66.21566489	515390	98	5723	27.798528625137546	560	290	114	384	5
	TARA_ION_NCLDV_00005	TARA	included	Varidnaviria	Nucleocytoviricota	Megaviricetes	Imitervirales	IM_07	Mesomimiviridae	meso_5	meso_5_B2						60.8187	1.16959	59.6491	NO	NO	NO	NO	1	3	1	0	0	1	1		100	0	100	0	0	0	11.5772426	390853	55	8764	27.421501275003884	428	288.4	106	322	0
	TARA_MED_NCLDV_00008	TARA	included	Varidnaviria	Nucleocytoviricota	Megaviricetes	Imitervirales	IM_07	Mesomimiviridae	meso_5	meso_5_B2						66.0819	2.33918	63.7427	NO	NO	NO	NO	1	1	1	1	1	1	1		100	0	100	0	0	0	27.19988703	672407	91	9478	25.3564143833723	692	300.6	161	384	10
	TARA_MED_NCLDV_00015	TARA	included	Varidnaviria	Nucleocytoviricota	Megaviricetes	Imitervirales	IM_07	Mesomimiviridae	meso_5	meso_5_B2						74.8538	5.84795	69.0058	NO	NO	NO	NO	1	2	1	0	0	1	1		100	0	100	0	0	0	26.49526335	524105	87	6757	23.49842276907717	594	275.7	108	402	4
	TARA_MED_NCLDV_00017	TARA	included	Varidnaviria	Nucleocytoviricota	Megaviricetes	Imitervirales	IM_07	Mesomimiviridae	meso_5	meso_5_B2						59.0643	1.75439	57.3099	NO	NO	NO	NO	1	1	1	1	1	1	1		100	0	100	0	0	0	30.93176137	508070	23	36729	22.29730735148857	490	313.5	125	304	8
	TARA_MED_NCLDV_00060	TARA	included	Varidnaviria	Nucleocytoviricota	Megaviricetes	Imitervirales	IM_07	Mesomimiviridae	meso_5	meso_5_B2						29.8246	1.16959	28.655	NO	YES	NO	NO	1	2	1	0	1	0	1		100	0	98.53545686	0	0	1.464543144	109.4332981	284913	65	4427	27.589683633439137	271	329.6	71	129	0
	TARA_MED_NCLDV_00116	TARA	included	Varidnaviria	Nucleocytoviricota	Megaviricetes	Imitervirales	IM_07	Mesomimiviridae	meso_5	meso_5_B2						13.4503	0	13.4503	NO	NO	NO	NO	1	1	0	0	0	0	0		100	0	100	0	0	0	31.57549751	131203	20	7058	24.58231962280431	137	301.4	33	108	0
	TARA_MED_NCLDV_00126	TARA	included	Varidnaviria	Nucleocytoviricota	Megaviricetes	Imitervirales	IM_07	Mesomimiviridae	meso_5	meso_5_B2						11.6959	0	11.6959	NO	NO	NO	NO	1	1	1	0	1	1	0		100	0	100	0	0	0	12.51692903	113710	27	4018	26.779084438113777	96	373.7	21	66	0
	TARA_MED_NCLDV_00130	TARA	included	Varidnaviria	Nucleocytoviricota	Megaviricetes	Imitervirales	IM_07	Mesomimiviridae	meso_5	meso_5_B2						10.5263	0	10.5263	NO	NO	NO	NO	1	2	0	0	0	0	0		100	0	100	0	0	0	31.25766559	103244	20	6338	26.021246800525837	96	336.9	25	53	2
	TARA_PON_NCLDV_00006	TARA	included	Varidnaviria	Nucleocytoviricota	Megaviricetes	Imitervirales	IM_07	Mesomimiviridae	meso_5	meso_5_B2						74.269	4.09357	70.1754	NO	YES	YES	NO	1	3	2	0	1	1	1		100	0	97.3823242	0	0	2.617675796	73.83712181	460997	82	6200	27.54811816430755	534	271	110	377	5
	TARA_PON_NCLDV_00024	TARA	included	Varidnaviria	Nucleocytoviricota	Megaviricetes	Imitervirales	IM_07	Mesomimiviridae	meso_5	meso_5_B2						47.3684	0	47.3684	NO	NO	YES	NO	1	1	2	1	1	0	0		100	0	93.60341699	4.097425012	0	2.299157999	59.10567404	253580	56	4663	27.452189934945785	286	278.7	65	211	0
	TARA_PSW_NCLDV_00006	TARA	included	Varidnaviria	Nucleocytoviricota	Megaviricetes	Imitervirales	IM_07	Mesomimiviridae	meso_5	meso_5_B2						66.0819	0.584795	65.4971	NO	NO	NO	NO	0	1	2	0	0	1	1		100	0	76.94740981	0	0	23.05259019	31.99437387	568775	23	26628	28.72962846543648	553	323.5	148	406	0
	TARA_PSW_NCLDV_00008	TARA	included	Varidnaviria	Nucleocytoviricota	Megaviricetes	Imitervirales	IM_07	Mesomimiviridae	meso_5	meso_5_B2						70.7602	4.67836	66.0819	NO	YES	NO	NO	2	3	1	1	1	1	1		100	0	58.29809986	32.42045503	0	9.281445115	31.99315853	526549	73	8038	23.99311437730165	570	289.7	110	417	5
	Moniruzzaman_MM08_ERX555935_69_dc	Moniruzzaman et al., 2020	included	Varidnaviria	Nucleocytoviricota	Megaviricetes	Imitervirales	IM_08	Mesomimiviridae	meso_5	meso_5_B1						33.3333	0.900901	32.4324	NO	NO	NO	NO	0	1	1	1	1	1	2		100	0	100	0	0	0	4.981884408	258617	17	14387	26.714508364164267	238	304.5	72	108	6
	Schulz_GVMAG_M_3300000116_5	Schulz	included	Varidnaviria	Nucleocytoviricota	Megaviricetes	Imitervirales	IM_08	Mesomimiviridae	meso_5	meso_5_B1						54.955	1.8018	53.1532	NO	NO	NO	NO	1	1	2	1	1	1	0		12.87178398	87.12821602	59.50200329	0	24.32364541	16.1743513	5.777647937	329786	35	11014	25.04743403595533	357	284.5	90	256	2
	Schulz_GVMAG_M_3300001589_11	Schulz	included	Varidnaviria	Nucleocytoviricota	Megaviricetes	Imitervirales	IM_08	Mesomimiviridae	meso_5	meso_5_B1						66.6667	3.6036	63.0631	NO	NO	NO	NO	1	1	0	1	1	1	1		0	100	100	0	0	0	1.184556767	481868	46	10351	24.91938895862645	551	273.4	102	342	2
	Schulz_GVMAG_M_3300009077_7	Schulz	included	Varidnaviria	Nucleocytoviricota	Megaviricetes	Imitervirales	IM_08	Mesomimiviridae	meso_5	meso_5_B1						76.5766	1.8018	74.7748	NO	YES	NO	NO	1	2	1	1	1	1	1		0	100	86.36559121	0	10.95638753	2.678021252	33.04645806	419346	22	24448	28.525725205725006	438	300.7	104	313	7
	Schulz_GVMAG_M_3300010299_5	Schulz	included	Varidnaviria	Nucleocytoviricota	Megaviricetes	Imitervirales	IM_08	Mesomimiviridae	meso_5	meso_5_B1						55.8559	1.8018	54.0541	NO	NO	NO	NO	0	1	1	1	1	1	1		0	0	0	0	0	0	0	285100	35	7684	32.303671923504865	316	280.3	88	225	2
	Schulz_GVMAG_M_3300020165_62	Schulz	included	Varidnaviria	Nucleocytoviricota	Megaviricetes	Imitervirales	IM_08	Mesomimiviridae	meso_5	meso_5_B1						71.1712	1.8018	69.3694	NO	NO	NO	NO	0	1	1	1	1	0	1		0	100	81.63666675	18.36333325	0	0	14.42107491	431429	49	9118	24.48493088923151	477	282.3	104	327	2
	Schulz_GVMAG_M_3300020185_10	Schulz	included	Varidnaviria	Nucleocytoviricota	Megaviricetes	Imitervirales	IM_08	Mesomimiviridae	meso_5	meso_5_B1						53.1532	0.900901	52.2523	NO	YES	NO	NO	0	2	0	0	1	1	1		62.41281083	37.58718917	100	0	0	0	6.247419618	266356	33	7828	28.059845018435013	269	310.7	84	183	2
	Schulz_GVMAG_M_3300020194_30	Schulz	included	Varidnaviria	Nucleocytoviricota	Megaviricetes	Imitervirales	IM_08	Mesomimiviridae	meso_5	meso_5_B1						55.8559	0.900901	54.955	NO	NO	NO	NO	1	1	1	0	1	1	0		100	0	100	0	0	0	3.833947507	265940	30	8542	28.10023067545139	287	293.7	72	200	0
	Schulz_GVMAG_M_3300020595_7	Schulz	included	Varidnaviria	Nucleocytoviricota	Megaviricetes	Imitervirales	IM_08	Mesomimiviridae	meso_5	meso_5_B1						47.7477	0	47.7477	NO	NO	NO	NO	0	1	1	0	1	1	1		59.05699664	40.94300336	100	0	0	0	1.210644491	261431	29	10154	31.217014282123518	278	298.3	75	205	0
	Schulz_GVMAG_M_3300021185_41	Schulz	included	Varidnaviria	Nucleocytoviricota	Megaviricetes	Imitervirales	IM_08	Mesomimiviridae	meso_5	meso_5_B1						58.5586	1.8018	56.7568	NO	NO	NO	NO	1	1	1	1	1	1	1		100	0	100	0	0	0	0.580800541	251205	28	9389	27.973658417221436	298	264.4	59	232	11
	Schulz_GVMAG_M_3300021961_10	Schulz	included	Varidnaviria	Nucleocytoviricota	Megaviricetes	Imitervirales	IM_08	Mesomimiviridae	meso_5	meso_5_B1						83.7838	4.5045	79.2793	NO	YES	NO	NO	1	2	1	1	1	1	0		0	0	0	0	0	0	0	630826	41	18061	23.394722650629227	641	291.8	131	296	4
	Schulz_GVMAG_M_3300025894_55	Schulz	included	Varidnaviria	Nucleocytoviricota	Megaviricetes	Imitervirales	IM_08	Mesomimiviridae	meso_5	meso_5_B1						38.7387	0	38.7387	NO	NO	NO	NO	1	0	0	0	1	1	1		0	0	0	0	0	0	0	212622	23	9807	29.602495523773424	229	286.2	41	125	2
	Schulz_GVMAG_S_1102104_103	Schulz	included	Varidnaviria	Nucleocytoviricota	Megaviricetes	Imitervirales	IM_08	Mesomimiviridae	meso_5	meso_5_B1						29.7297	2.7027	27.027	NO	NO	NO	NO	0	1	1	1	2	0	1		0	100	52.14347997	47.85652003	0	0	13.34630642	156999	16	10776	29.471354200752554	164	298.2	42	96	3
	Schulz_GVMAG_S_1103018_91	Schulz	included	Varidnaviria	Nucleocytoviricota	Megaviricetes	Imitervirales	IM_08	Mesomimiviridae	meso_5	meso_5_B1						48.6486	1.8018	46.8468	NO	YES	NO	NO	1	3	1	1	1	1	1		61.77965	38.22035	100	0	0	0	6.785328351	242785	29	8156	28.116653922940664	282	269	62	217	5
	TARA_AON_NCLDV_00001	TARA	included	Varidnaviria	Nucleocytoviricota	Megaviricetes	Imitervirales	IM_08	Mesomimiviridae	meso_5	meso_5_B1						44.1441	7.20721	36.9369	NO	YES	NO	NO	2	3	1	0	1	1	0		100	0	100	0	0	0	31.63091758	690191	172	4065	25.385763434831006	740	274.8	148	261	9
	TARA_AON_NCLDV_00062	TARA	included	Varidnaviria	Nucleocytoviricota	Megaviricetes	Imitervirales	IM_08	Mesomimiviridae	meso_5	meso_5_B1						4.5045	0	4.5045	NO	NO	NO	NO	1	1	0	0	0	0	0		98.30846757	1.691532429	91.32315704	4.231526049	4.445316907	0	32.45014379	99475	31	3067	23.033456240823273	117	250.4	30	51	0
	TARA_MED_NCLDV_00001	TARA	included	Varidnaviria	Nucleocytoviricota	Megaviricetes	Imitervirales	IM_08	Mesomimiviridae	meso_5	meso_5_B1						72.0721	2.7027	69.3694	NO	YES	NO	NO	1	2	1	1	0	1	1		100	0	100	0	0	0	40.2868231	1092799	21	83597	22.296810383893366	1118	289.1	239	474	18		1
	TARA_MED_NCLDV_00109	TARA	included	Varidnaviria	Nucleocytoviricota	Megaviricetes	Imitervirales	IM_08	Mesomimiviridae	meso_5	meso_5_B1						15.3153	0	15.3153	NO	NO	NO	NO	1	1	0	2	0	0	0		100	0	100	0	0	0	53.85951989	150125	44	3402	29.444051108735465	157	300.4	50	58	0
	TARA_MED_NCLDV_00134	TARA	included	Varidnaviria	Nucleocytoviricota	Megaviricetes	Imitervirales	IM_08	Mesomimiviridae	meso_5	meso_5_B1						9.90991	0	9.90991	NO	NO	NO	NO	0	1	1	1	1	0	0		94.89818855	5.101811451	93.81406948	6.18593052	0	0	24.45705648	74220	20	3823	25.92329451583159	74	304.1	22	42	5
	TARA_PON_NCLDV_00003	TARA	included	Varidnaviria	Nucleocytoviricota	Megaviricetes	Imitervirales	IM_08	Mesomimiviridae	meso_5	meso_5_B1						40.5405	0	40.5405	NO	YES	NO	NO	1	2	1	0	1	1	0		100	0	100	0	0	0	18.48196219	504686	121	4194	23.49377591410468	618	250.7	171	356	1
	TARA_PSW_NCLDV_00002	TARA	included	Varidnaviria	Nucleocytoviricota	Megaviricetes	Imitervirales	IM_08	Mesomimiviridae	meso_5	meso_5_B1						77.4775	11.7117	65.7658	NO	YES	NO	NO	1	2	2	1	1	2	1		100	0	100	0	0	0	27.43007747	1416456	73	32413	21.67273707832823	1379	307.6	318	551	6
	TARA_PSW_NCLDV_00003	TARA	included	Varidnaviria	Nucleocytoviricota	Megaviricetes	Imitervirales	IM_08	Mesomimiviridae	meso_5	meso_5_B1						70.2703	11.7117	58.5586	NO	NO	NO	NO	0	1	2	1	1	1	1		94.86241383	5.137586174	100	0	0	0	20.93361711	1018005	167	6890	23.9627118287312	1215	255.9	271	552	7		1
	Schulz_GVMAG_M_3300001352_32	Schulz	included	Varidnaviria	Nucleocytoviricota	Megaviricetes	Imitervirales	IM_08_fixed	Mesomimiviridae	meso_3	NA									NO	NO	NO	NO	0	1	1	0	1	0	1		10.81801596	89.18198404	89.2035096	10.7964904	0	0	24.31656954	396372	46	8994	21.585982653290568	375	301.1	56	246	2
	Schulz_GVMAG_M_3300010368_29	Schulz	included	Varidnaviria	Nucleocytoviricota	Megaviricetes	Imitervirales	IM_08_fixed	Mesomimiviridae	meso_3	NA									NO	YES	NO	NO	1	2	2	0	0	1	1		100	0	100	0	0	0	1.444155844	250679	31	8296	29.696508518611015	256	287.6	43	138	1
	Schulz_GVMAG_M_3300020194_44	Schulz	included	Varidnaviria	Nucleocytoviricota	Megaviricetes	Imitervirales	IM_08_fixed	Mesomimiviridae	meso_3	NA									NO	NO	NO	NO	1	1	0	0	1	0	1		0	0	0	0	0	0	0	429963	26	20261	28.112922494262126	414	306	81	213	2
	Schulz_GVMAG_M_3300022933_32	Schulz	included	Varidnaviria	Nucleocytoviricota	Megaviricetes	Imitervirales	IM_08_fixed	Mesomimiviridae	meso_3	NA									NO	YES	NO	NO	1	2	1	1	1	0	1		0	100	100	0	0	0	9.785308847	526943	41	16415	21.819449473159814	467	319.2	69	283	3
	Schulz_GVMAG_M_3300024261_71	Schulz	included	Varidnaviria	Nucleocytoviricota	Megaviricetes	Imitervirales	IM_08_fixed	Mesomimiviridae	meso_3	NA									NO	NO	NO	NO	1	1	1	1	0	1	1		0	100	100	0	0	0	1.892317058	396145	41	10557	24.181601566636857	341	342.2	70	186	0
	Schulz_GVMAG_S_3300000115_70	Schulz	included	Varidnaviria	Nucleocytoviricota	Megaviricetes	Imitervirales	IM_08_fixed	Mesomimiviridae	meso_3	NA									NO	NO	NO	NO	1	1	0	1	1	1	2		29.20827707	70.79172293	82.35645163	15.6615908	1.981957565	0	66.51423013	318639	33	10611	25.92977786590206	357	271.8	61	237	0
	Moniruzzaman_MM05_ERX552261_43_dc	Moniruzzaman et al., 2020	included	Varidnaviria	Nucleocytoviricota	Megaviricetes	Imitervirales	IM_09	Mesomimiviridae	meso_5	meso_5_D2						50.7576	0	50.7576	NO	NO	NO	NO	1	1	1	1	1	0	1		100	0	100	0	0	0	38.31462684	184517	10	18954	36.02427926426536	170	331.9	31	130	0
	Moniruzzaman_MM05_ERX552264_42_dc	Moniruzzaman et al., 2020	included	Varidnaviria	Nucleocytoviricota	Megaviricetes	Imitervirales	IM_09	Mesomimiviridae	meso_5	meso_5_D1						91.6667	2.27273	89.3939	NO	YES	NO	NO	1	2	1	1	1	1	1		100	0	98.04741717	1.952582826	0	0	75.41493891	361740	8	45617	27.911025959709974	380	294.8	77	287	12
	Moniruzzaman_MM05_ERX552285_69_dc	Moniruzzaman et al., 2020	included	Varidnaviria	Nucleocytoviricota	Megaviricetes	Imitervirales	IM_09	Mesomimiviridae	meso_5	meso_5_D1						88.6364	63.6364	25	NO	NO	NO	NO	2	2	2	1	1	2	0		100	0	100	0	0	0	38.32692375	641040	34	19888	30.850573632714763	660	288.7	89	337	20
	Moniruzzaman_MM05_ERX555907_15_dc	Moniruzzaman et al., 2020	included	Varidnaviria	Nucleocytoviricota	Megaviricetes	Imitervirales	IM_09	Mesomimiviridae	meso_5	meso_5_D1						84.8485	9.84848	75	NO	NO	NO	NO	1	3	1	1	1	1	1		100	0	100	0	0	0	58.08603051	346303	18	20560	27.860932326593307	371	278.6	70	290	7
	Moniruzzaman_MM05_ERX555931_15_dc	Moniruzzaman et al., 2020	included	Varidnaviria	Nucleocytoviricota	Megaviricetes	Imitervirales	IM_09	Mesomimiviridae	meso_5	meso_5_D1						91.6667	1.51515	90.1515	NO	YES	NO	NO	1	3	1	1	1	1	1		99.86168721	0.138312788	100	0	0	0	72.74271206	349756	12	40244	29.678927195555293	327	325.3	66	248	3
	Moniruzzaman_MM05_ERX555931_9_dc	Moniruzzaman et al., 2020	included	Varidnaviria	Nucleocytoviricota	Megaviricetes	Imitervirales	IM_09	Mesomimiviridae	meso_5	meso_5_D1						92.4242	1.51515	90.9091	NO	YES	NO	NO	0	2	1	1	1	1	1		100	0	100	0	0	0	98.63027624	383654	16	27019	28.57281338684886	376	299	63	303	2
	Schulz_GVMAG_M_3300001348_19	Schulz	included	Varidnaviria	Nucleocytoviricota	Megaviricetes	Imitervirales	IM_09	Mesomimiviridae	meso_5	meso_5_D1						45.4545	1.51515	43.9394	NO	NO	NO	NO	1	1	1	0	1	0	1		74.42748602	25.57251398	100	0	0	0	14.45435129	198374	18	11399	24.269503269131246	232	269.7	32	175	0
	Schulz_GVMAG_M_3300001348_41	Schulz	included	Varidnaviria	Nucleocytoviricota	Megaviricetes	Imitervirales	IM_09	Mesomimiviridae	meso_5	meso_5_D1						84.8485	35.6061	49.2424	NO	YES	NO	NO	1	2	2	1	2	1	2		71.81676601	28.18323399	100	0	0	0	10.83240406	476406	27	22906	25.711777096214654	528	283.4	82	312	15
	Schulz_GVMAG_M_3300001352_44	Schulz	included	Varidnaviria	Nucleocytoviricota	Megaviricetes	Imitervirales	IM_09	Mesomimiviridae	meso_5	meso_5_D1						53.7879	1.51515	52.2727	NO	YES	NO	NO	0	2	0	0	1	1	1		83.43807729	16.56192271	100	0	0	0	12.06669319	188796	20	10239	22.90591813999549	225	264.8	44	187	0
	Schulz_GVMAG_M_3300008012_16	Schulz	included	Varidnaviria	Nucleocytoviricota	Megaviricetes	Imitervirales	IM_09	Mesomimiviridae	meso_5	meso_5_D2						84.0909	26.5152	57.5758	NO	YES	NO	NO	2	4	1	1	1	1	2		0	0	0	0	0	0	0	382418	28	21656	28.554072202635666	438	270.3	63	287	15
	Schulz_GVMAG_M_3300009434_22	Schulz	included	Varidnaviria	Nucleocytoviricota	Megaviricetes	Imitervirales	IM_09	Mesomimiviridae	meso_5	meso_5_D2						64.3939	1.51515	62.8788	NO	YES	NO	NO	1	2	1	0	1	1	1		40.98440876	59.01559124	97.07102729	2.928972713	0	0	36.58135023	264102	25	10975	24.204248256856353	301	273.3	52	178	9
	Schulz_GVMAG_M_3300009495_27	Schulz	included	Varidnaviria	Nucleocytoviricota	Megaviricetes	Imitervirales	IM_09	Mesomimiviridae	meso_5	meso_5_D2						75.7576	2.27273	73.4848	NO	NO	NO	NO	1	1	1	1	1	1	1		100	0	100	0	0	0	2.132768838	207383	21	9994	29.938919863988385	274	234.4	50	211	0
	Schulz_GVMAG_M_3300009706_42	Schulz	included	Varidnaviria	Nucleocytoviricota	Megaviricetes	Imitervirales	IM_09	Mesomimiviridae	meso_5	meso_5_D1						68.9394	0.757576	68.1818	NO	YES	NO	NO	0	2	0	1	0	1	1		0	100	88.40385816	11.59614184	0	0	8.013113586	237600	29	8278	29.16264415239333	274	265.4	56	195	10
	Schulz_GVMAG_M_3300017697_11	Schulz	included	Varidnaviria	Nucleocytoviricota	Megaviricetes	Imitervirales	IM_09	Mesomimiviridae	meso_5	meso_5_D1						63.6364	1.51515	62.1212	NO	YES	NO	NO	1	2	1	1	1	1	1		87.25975326	12.74024674	100	0	0	0	69.47511488	262602	24	13946	22.789900580546664	317	258.7	59	229	0
	Schulz_GVMAG_M_3300017783_11	Schulz	included	Varidnaviria	Nucleocytoviricota	Megaviricetes	Imitervirales	IM_09	Mesomimiviridae	meso_5	meso_5_D1						52.2727	1.51515	50.7576	NO	NO	NO	NO	1	1	1	0	3	0	3		100	0	22.94178368	77.05821632	0	0	4.714917487	309117	36	8899	30.01208540467193	357	270.7	45	212	4
	Schulz_GVMAG_M_3300018428_35	Schulz	included	Varidnaviria	Nucleocytoviricota	Megaviricetes	Imitervirales	IM_09	Mesomimiviridae	meso_5	meso_5_D2						82.5758	0.757576	81.8182	NO	NO	NO	NO	1	1	0	1	1	1	1		100	0	100	0	0	0	13.19670677	298673	8	54453	24.162680140465735	296	323.1	64	209	0
	Schulz_GVMAG_M_3300020187_12	Schulz	included	Varidnaviria	Nucleocytoviricota	Megaviricetes	Imitervirales	IM_09	Mesomimiviridae	meso_5	meso_5_D1						63.6364	31.8182	31.8182	NO	YES	NO	NO	2	5	1	2	2	0	2		100	0	100	0	0	0	5.055290766	321864	37	8609	22.31568450346872	365	278.1	55	210	3
	Schulz_GVMAG_M_3300020187_86	Schulz	included	Varidnaviria	Nucleocytoviricota	Megaviricetes	Imitervirales	IM_09	Mesomimiviridae	meso_5	meso_5_D2						87.1212	1.51515	85.6061	NO	NO	NO	NO	1	1	1	1	2	1	1		100	0	100	0	0	0	4.089965578	307362	19	21225	29.592837404680957	320	304.7	57	272	0
	Schulz_GVMAG_M_3300020595_37	Schulz	included	Varidnaviria	Nucleocytoviricota	Megaviricetes	Imitervirales	IM_09	Mesomimiviridae	meso_5	meso_5_D1						83.3333	1.51515	81.8182	NO	YES	NO	NO	1	2	1	1	2	0	1		61.1666495	38.8333505	100	0	0	0	9.904387639	319101	15	39602	29.801584714257835	327	308.3	44	244	6
	Schulz_GVMAG_M_3300021185_22	Schulz	included	Varidnaviria	Nucleocytoviricota	Megaviricetes	Imitervirales	IM_09	Mesomimiviridae	meso_5	meso_5_D1						71.2121	1.51515	69.697	NO	NO	NO	NO	1	1	1	1	2	1	1		100	0	100	0	0	0	2.408544699	227656	22	9888	29.91855083104309	266	268.4	45	219	6
	Schulz_GVMAG_M_3300021961_64	Schulz	included	Varidnaviria	Nucleocytoviricota	Megaviricetes	Imitervirales	IM_09	Mesomimiviridae	meso_5	meso_5_D2						76.5152	0.757576	75.7576	NO	NO	NO	NO	1	2	1	0	1	0	1		0	0	0	0	0	0	0	286699	20	16057	27.63604632972767	315	283	53	200	1
	Schulz_GVMAG_M_3300023109_43	Schulz	included	Varidnaviria	Nucleocytoviricota	Megaviricetes	Imitervirales	IM_09	Mesomimiviridae	meso_5	meso_5_D2						88.6364	2.27273	86.3636	NO	YES	NO	NO	1	2	2	1	1	1	1		100	0	100	0	0	0	1.189211537	348298	15	27875	29.921351929618687	377	290.3	67	294	9
	Schulz_GVMAG_M_3300024519_1	Schulz	included	Varidnaviria	Nucleocytoviricota	Megaviricetes	Imitervirales	IM_09	Mesomimiviridae	meso_5	meso_5_D2						53.0303	32.5758	20.4545	NO	YES	NO	NO	2	3	1	0	0	1	4		27.30399765	72.69600235	27.65414878	47.2045923	21.12484101	4.016417915	16.46102651	325535	39	8697	24.29763142817108	365	278.6	57	204	14
	Schulz_GVMAG_M_3300025874_52	Schulz	included	Varidnaviria	Nucleocytoviricota	Megaviricetes	Imitervirales	IM_09	Mesomimiviridae	meso_5	meso_5_D1						57.5758	1.51515	56.0606	NO	YES	NO	NO	1	2	1	0	1	1	1		72.06331712	27.93668288	100	0	0	0	28.58426656	188058	13	15386	25.10199981684973	219	271.3	34	167	9
	Schulz_GVMAG_S_1074258_71	Schulz	included	Varidnaviria	Nucleocytoviricota	Megaviricetes	Imitervirales	IM_09	Mesomimiviridae	meso_5	meso_5_D1						38.6364	4.54545	34.0909	NO	NO	NO	NO	1	3	1	0	0	0	1		0	100	100	0	0	0	25.71772216	222922	29	7463	28.75779662885789	235	297.8	43	143	0
	Schulz_GVMAG_S_1102109_162	Schulz	included	Varidnaviria	Nucleocytoviricota	Megaviricetes	Imitervirales	IM_09	Mesomimiviridae	meso_5	meso_5_D2						62.1212	4.54545	57.5758	NO	YES	NO	NO	1	2	1	1	1	1	1		0	100	87.50162133	12.49837867	0	0	10.67877443	247004	28	9139	32.500939859392496	284	263.6	47	180	8
	Schulz_GVMAG_S_1102994_63	Schulz	included	Varidnaviria	Nucleocytoviricota	Megaviricetes	Imitervirales	IM_09	Mesomimiviridae	meso_5	meso_5_D1						56.0606	1.51515	54.5455	NO	YES	NO	NO	1	3	0	1	1	0	1		0	100	82.71194513	17.28805487	0	0	193.5850747	179115	17	10844	25.81353837862754	205	273.9	32	156	1
	Schulz_GVMAG_S_3300004097_159	Schulz	included	Varidnaviria	Nucleocytoviricota	Megaviricetes	Imitervirales	IM_09	Mesomimiviridae	meso_5	meso_5_D2						43.1818	14.3939	28.7879	NO	NO	NO	NO	2	3	1	2	0	1	1		34.83603091	65.16396909	100	0	0	0	2.311677684	424559	49	9126	25.40335042545519	433	299.1	90	245	2
	Schulz_GVMAG_S_ERX555935_167	Schulz	included	Varidnaviria	Nucleocytoviricota	Megaviricetes	Imitervirales	IM_09	Mesomimiviridae	meso_5	meso_5_D2						31.0606	3.78788	27.2727	NO	NO	NO	NO	1	1	2	1	0	1	0		100	0	100	0	0	0	13.99343749	166848	20	9211	23.522627360995255	173	300.2	25	104	2
	Schulz_GVMAG_S_ERX555947_63	Schulz	included	Varidnaviria	Nucleocytoviricota	Megaviricetes	Imitervirales	IM_09	Mesomimiviridae	meso_5	meso_5_D2						60.6061	0.757576	59.8485	NO	YES	NO	NO	1	2	1	1	1	0	0		100	0	98.49516373	1.504836272	0	0	85.11991619	240543	22	12543	22.367334466708606	261	289.2	62	164	3
	Schulz_GVMAG_S_ERX555959_42	Schulz	included	Varidnaviria	Nucleocytoviricota	Megaviricetes	Imitervirales	IM_09	Mesomimiviridae	meso_5	meso_5_D1						75.7576	10.6061	65.1515	NO	YES	NO	NO	2	2	2	1	1	0	1		100	0	100	0	0	0	32.21771628	340629	30	12590	30.655317563957464	368	293.1	52	270	8
	Schulz_GVMAG_S_ERX556019_101	Schulz	included	Varidnaviria	Nucleocytoviricota	Megaviricetes	Imitervirales	IM_09	Mesomimiviridae	meso_5	meso_5_D2						50	0.757576	49.2424	NO	NO	NO	NO	0	1	0	1	1	0	1		100	0	100	0	0	0	59.33486637	138288	16	7452	36.78354157122788	177	245	37	135	0
	Schulz_GVMAG_S_ERX556045_90	Schulz	included	Varidnaviria	Nucleocytoviricota	Megaviricetes	Imitervirales	IM_09	Mesomimiviridae	meso_5	meso_5_D1						65.9091	1.51515	64.3939	NO	YES	NO	NO	1	2	1	1	1	1	1		100	0	100	0	0	0	42.03546555	217306	20	9830	24.498816706668293	269	255.2	59	210	1
	Schulz_GVMAG_S_ERX556068_53	Schulz	included	Varidnaviria	Nucleocytoviricota	Megaviricetes	Imitervirales	IM_09	Mesomimiviridae	meso_5	meso_5_D2						46.9697	0	46.9697	NO	YES	NO	NO	1	2	1	1	0	0	1		100	0	100	0	0	0	30.79226726	157486	18	8277	29.21894825821576	177	279.2	37	139	0
	Schulz_GVMAG_S_ERX556098_98	Schulz	included	Varidnaviria	Nucleocytoviricota	Megaviricetes	Imitervirales	IM_09	Mesomimiviridae	meso_5	meso_5_D2						45.4545	0	45.4545	NO	NO	NO	NO	1	1	1	1	0	1	1		100	0	100	0	0	0	104.7341891	207048	22	10661	36.79072659749444	223	287	49	138	3
	Schulz_GVMAG_S_ERX556126_91	Schulz	included	Varidnaviria	Nucleocytoviricota	Megaviricetes	Imitervirales	IM_09	Mesomimiviridae	meso_5	meso_5_D1						49.2424	2.27273	46.9697	NO	YES	NO	NO	0	4	1	0	0	1	1		100	0	97.31595882	2.684041184	0	0	40.54981731	282722	22	17059	25.304303664460733	288	308	60	176	12
	TARA_AON_NCLDV_00041	TARA	included	Varidnaviria	Nucleocytoviricota	Megaviricetes	Imitervirales	IM_09	Mesomimiviridae	meso_5	meso_5_D2						46.9697	0.757576	46.2121	NO	YES	NO	NO	1	2	0	1	0	1	1		100	0	100	0	0	0	23.69356287	166808	31	6187	26.146002934217034	201	262.2	31	133	0
	TARA_ARC_NCLDV_00033	TARA	included	Varidnaviria	Nucleocytoviricota	Megaviricetes	Imitervirales	IM_09	Mesomimiviridae	meso_5	meso_5_D2						75	2.27273	72.7273	NO	YES	NO	NO	1	2	1	1	1	1	1		0	100	41.83256121	38.67311954	19.49431925	0	29.79239122	319736	41	8753	24.656512060535814	369	271.1	58	241	9
	TARA_ARC_NCLDV_00045	TARA	included	Varidnaviria	Nucleocytoviricota	Megaviricetes	Imitervirales	IM_09	Mesomimiviridae	meso_5	meso_5_D1						85.6061	0.757576	84.8485	NO	YES	NO	NO	1	2	1	1	1	1	1		0	100	73.14340482	26.85659518	0	0	54.05602412	290839	42	8431	33.69181161137887	340	267.9	54	251	1
	TARA_ARC_NCLDV_00059	TARA	included	Varidnaviria	Nucleocytoviricota	Megaviricetes	Imitervirales	IM_09	Mesomimiviridae	meso_5	meso_5_D2						76.5152	3.0303	73.4848	NO	YES	NO	NO	1	2	1	1	2	1	1		2.100312958	97.89968704	85.35541194	14.64458806	0	0	99.4865766	259435	46	6053	31.937747571031693	312	258.6	59	213	7
	TARA_ARC_NCLDV_00077	TARA	included	Varidnaviria	Nucleocytoviricota	Megaviricetes	Imitervirales	IM_09	Mesomimiviridae	meso_5	meso_5_D2						62.8788	0	62.8788	NO	YES	NO	NO	1	2	1	1	1	1	1		0	100	53.0718432	46.9281568	0	0	67.31189971	236762	12	18949	38.72759875361908	232	317.1	44	163	9
	TARA_ARC_NCLDV_00082	TARA	included	Varidnaviria	Nucleocytoviricota	Megaviricetes	Imitervirales	IM_09	Mesomimiviridae	meso_5	meso_5_D2						63.6364	0	63.6364	NO	YES	NO	NO	1	2	1	1	1	1	1		0	100	65.47523437	34.52476563	0	0	61.58659277	226624	41	6149	40.79178502325062	245	284.9	42	148	7
	TARA_ARC_NCLDV_00087	TARA	included	Varidnaviria	Nucleocytoviricota	Megaviricetes	Imitervirales	IM_09	Mesomimiviridae	meso_5	meso_5_D2						59.0909	1.51515	57.5758	NO	YES	NO	NO	0	2	1	1	1	1	0		0	100	77.44233176	22.55766824	0	0	115.7705136	219526	53	4148	33.99792027461775	278	243.9	42	185	0
	TARA_ARC_NCLDV_00093	TARA	included	Varidnaviria	Nucleocytoviricota	Megaviricetes	Imitervirales	IM_09	Mesomimiviridae	meso_5	meso_5_D2						64.3939	1.51515	62.8788	NO	NO	NO	NO	1	2	2	1	1	0	1		1.822633172	98.17736683	74.9595843	25.0404157	0	0	202.2685018	213533	50	4165	33.74180793702316	246	269.3	40	154	1
	TARA_ARC_NCLDV_00094	TARA	included	Varidnaviria	Nucleocytoviricota	Megaviricetes	Imitervirales	IM_09	Mesomimiviridae	meso_5	meso_5_D2						75	1.51515	73.4848	NO	YES	NO	NO	1	2	1	1	1	1	1		0	100	78.73085375	21.26914625	0	0	75.05505647	212055	33	7732	35.47034837815375	247	267.2	51	174	7
	TARA_ARC_NCLDV_00099	TARA	included	Varidnaviria	Nucleocytoviricota	Megaviricetes	Imitervirales	IM_09	Mesomimiviridae	meso_5	meso_5_D2						53.7879	0.757576	53.0303	NO	NO	NO	NO	1	1	2	1	1	0	1		0	100	65.38792924	34.61207076	0	0	34.89485141	198909	44	4805	31.233798543855112	214	296.1	40	131	0
	TARA_ARC_NCLDV_00105	TARA	included	Varidnaviria	Nucleocytoviricota	Megaviricetes	Imitervirales	IM_09	Mesomimiviridae	meso_5	meso_5_D1						55.303	0.757576	54.5455	NO	YES	NO	NO	1	2	0	0	1	0	1		0	100	67.87096389	9.035260258	6.47581426	16.6179616	228.4642607	191022	37	5352	34.84219653922167	207	284.5	37	137	7
	TARA_ARC_NCLDV_00113	TARA	included	Varidnaviria	Nucleocytoviricota	Megaviricetes	Imitervirales	IM_09	Mesomimiviridae	meso_5	meso_5_D1						50.7576	0	50.7576	NO	NO	NO	NO	0	1	1	1	0	1	1		0	100	52.93757408	47.06242592	0	0	35.99720692	181878	19	12386	28.941028942737518	191	303	29	132	6
	TARA_ARC_NCLDV_00126	TARA	included	Varidnaviria	Nucleocytoviricota	Megaviricetes	Imitervirales	IM_09	Mesomimiviridae	meso_5	meso_5_D2						46.2121	0	46.2121	NO	YES	NO	NO	1	2	1	0	1	1	1		0.38794111	99.61205889	68.50829203	31.27583108	0.215876887	0	342.4264478	164883	27	7148	31.444013173535478	185	281	25	135	0
	TARA_ARC_NCLDV_00143	TARA	included	Varidnaviria	Nucleocytoviricota	Megaviricetes	Imitervirales	IM_09	Mesomimiviridae	meso_5	meso_5_D1						39.3939	0.757576	38.6364	NO	NO	NO	NO	1	1	1	0	1	1	0		1.493911975	98.50608802	73.13677805	26.86322195	0	0	77.02814511	142618	22	6908	33.17710124131364	161	276.4	34	124	1
	TARA_ARC_NCLDV_00165	TARA	included	Varidnaviria	Nucleocytoviricota	Megaviricetes	Imitervirales	IM_09	Mesomimiviridae	meso_5	meso_5_D1						18.9394	1.51515	17.4242	NO	NO	NO	NO	1	0	0	0	1	0	1		0	100	61.76124212	38.23875788	0	0	41.53971022	96753	15	6458	31.675432254736315	118	257.2	21	75	0
	TARA_ARC_NCLDV_00172	TARA	included	Varidnaviria	Nucleocytoviricota	Megaviricetes	Imitervirales	IM_09	Mesomimiviridae	meso_5	meso_5_D1						11.3636	0.757576	10.6061	NO	NO	NO	NO	2	1	1	1	0	0	0		0	100	68.35828046	8.959469588	6.28662163	16.39562832	178.8431995	89177	18	5051	34.68175263010893	84	331.7	13	52	1
	TARA_ARC_NCLDV_00191	TARA	included	Varidnaviria	Nucleocytoviricota	Megaviricetes	Imitervirales	IM_09	Mesomimiviridae	meso_5	meso_5_D2						11.3636	0	11.3636	NO	NO	NO	NO	1	1	0	0	0	1	0		0	100	81.37570172	18.22171903	0.402579245	0	202.4166229	55201	15	3734	25.414451453987937	74	230.9	15	43	5
	TARA_MED_NCLDV_00138	TARA	included	Varidnaviria	Nucleocytoviricota	Megaviricetes	Imitervirales	IM_09	Mesomimiviridae	meso_5	meso_5_D2						18.9394	0.757576	18.1818	NO	NO	NO	NO	0	1	1	0	1	2	0		100	0	96.00771391	0	3.99228609	0	37.56836594	68382	18	3701	26.02798776233114	89	240.8	11	63	0
	TARA_MED_NCLDV_00141	TARA	included	Varidnaviria	Nucleocytoviricota	Megaviricetes	Imitervirales	IM_09	Mesomimiviridae	meso_5	meso_5_D2						18.1818	0.757576	17.4242	NO	NO	NO	NO	1	0	1	0	1	0	0		100	0	97.97650164	0	2.023498356	0	108.0061881	65287	10	5932	28.90235670141255	71	291	14	46	0
	TARA_PON_NCLDV_00026	TARA	included	Varidnaviria	Nucleocytoviricota	Megaviricetes	Imitervirales	IM_09	Mesomimiviridae	meso_5	meso_5_D1						71.2121	3.0303	68.1818	NO	YES	NO	NO	1	2	0	1	1	1	1		100	0	100	0	0	0	202.5352032	244173	40	6215	28.952859246430528	298	254.7	50	192	3
	TARA_SOC_NCLDV_00025	TARA	included	Varidnaviria	Nucleocytoviricota	Megaviricetes	Imitervirales	IM_09	Mesomimiviridae	meso_5	meso_5_D1						20.4545	0	20.4545	NO	NO	NO	NO	1	2	0	1	1	0	0		0	100	100	0	0	0	25.70085027	88678	24	3755	26.66539956335961	99	281.2	23	66	0
	Moniruzzaman_MM09_ERX552253_3_dc	Moniruzzaman et al., 2020	included	Varidnaviria	Nucleocytoviricota	Megaviricetes	Imitervirales	IM_09_fixed	Mesomimiviridae	meso_5	meso_5_A1						86.9231	0	86.9231	YES	YES	NO	NO	2	2	1	1	1	1	1		100	0	100	0	0	0	162.2041167	531206	23	25252	31.432524277189337	499	320.7	76	400	8
	Moniruzzaman_MM09_ERX552302_45_dc	Moniruzzaman et al., 2020	included	Varidnaviria	Nucleocytoviricota	Megaviricetes	Imitervirales	IM_09_fixed	Mesomimiviridae	meso_5	meso_5_A1						90	1.53846	88.4615	YES	YES	NO	NO	2	2	1	1	1	1	1		100	0	99.17517787	0	0.824822126	0	161.6726278	570360	20	33801	31.897861484366707	544	298.6	90	429	9
	Moniruzzaman_MM09_ERX555917_28_dc	Moniruzzaman et al., 2020	included	Varidnaviria	Nucleocytoviricota	Megaviricetes	Imitervirales	IM_09_fixed	Mesomimiviridae	meso_5	meso_5_A1						93.0769	1.53846	91.5385	YES	YES	NO	NO	2	2	1	1	1	1	1		100	0	100	0	0	0	164.7599473	627133	24	26858	31.82620520797804	584	310.6	83	467	9
	Moniruzzaman_MM09_ERX555951_15_dc	Moniruzzaman et al., 2020	included	Varidnaviria	Nucleocytoviricota	Megaviricetes	Imitervirales	IM_09_fixed	Mesomimiviridae	meso_5	meso_5_A1						89.2308	1.53846	87.6923	YES	YES	NO	NO	2	2	1	1	1	1	1		100	0	100	0	0	0	232.2820208	595573	16	49833	29.12995238067638	553	328.3	91	435	9
	Moniruzzaman_MM09_ERX555951_28_dc	Moniruzzaman et al., 2020	included	Varidnaviria	Nucleocytoviricota	Megaviricetes	Imitervirales	IM_09_fixed	Mesomimiviridae	meso_5	meso_5_A1						93.0769	2.30769	90.7692	YES	YES	NO	NO	2	2	1	1	1	0	1		100	0	98.56696235	0	1.433037653	0	139.3036259	610936	26	29288	32.23039657464085	575	317.5	84	457	10
	Moniruzzaman_MM09_ERX555961_42_dc	Moniruzzaman et al., 2020	included	Varidnaviria	Nucleocytoviricota	Megaviricetes	Imitervirales	IM_09_fixed	Mesomimiviridae	meso_5	meso_5_A1						39.2308	0.769231	38.4615	NO	YES	NO	NO	1	2	0	1	1	1	1		100	0	97.08917839	2.910821613	0	0	94.77039348	191066	13	14319	29.581887571592	205	285.6	26	164	0
	Moniruzzaman_MM09_ERX556034_16_dc	Moniruzzaman et al., 2020	included	Varidnaviria	Nucleocytoviricota	Megaviricetes	Imitervirales	IM_09_fixed	Mesomimiviridae	meso_5	meso_5_A1						76.9231	8.46154	68.4615	YES	YES	NO	NO	2	2	1	1	2	1	2		100	0	100	0	0	0	113.4820267	636469	33	19694	27.35615748925897	652	283.3	112	447	15
	Moniruzzaman_MM09_ERX556134_17_dc	Moniruzzaman et al., 2020	included	Varidnaviria	Nucleocytoviricota	Megaviricetes	Imitervirales	IM_09_fixed	Mesomimiviridae	meso_5	meso_5_A1						86.9231	1.53846	85.3846	YES	YES	NO	NO	2	2	1	1	1	1	1		100	0	97.31233428	2.322257228	0.365408494	0	370.0869481	601968	19	37645	28.446206206689737	537	324.1	86	391	11
	Phycodnaviridae_KJ645900_Aureococcus_anophagefferens_virus_isolate_BtV_01	Reference	included	Varidnaviria	Nucleocytoviricota	Megaviricetes	Imitervirales	IM_09_fixed	Mesomimiviridae	meso_5	meso_5_A1						68.4615	1.53846	66.9231	YES	YES	NO	NO	2	3	1	1	1	1	1		100	0	49.19484054	50.80515946	0	0	14.10088429	370920	1	370920	28.720999353161663	401	276.5	28	214	7
	Schulz_GVMAG_S_1102107_116	Schulz	included	Varidnaviria	Nucleocytoviricota	Megaviricetes	Imitervirales	IM_09_fixed	Mesomimiviridae	meso_5	meso_5_A1						53.0769	0	53.0769	YES	YES	NO	NO	3	3	1	1	1	1	0		0	0	0	0	0	0	0	227655	11	24993	34.45667776119032	225	302.9	25	112	10
	Schulz_GVMAG_S_1102993_41	Schulz	included	Varidnaviria	Nucleocytoviricota	Megaviricetes	Imitervirales	IM_09_fixed	Mesomimiviridae	meso_5	meso_5_A1						16.9231	1.53846	15.3846	NO	YES	NO	NO	1	2	0	0	1	1	1		0	0	0	0	0	0	0	348271	31	12890	45.77418262569349	301	327.7	43	82	2
	Schulz_GVMAG_S_3300010368_80	Schulz	included	Varidnaviria	Nucleocytoviricota	Megaviricetes	Imitervirales	IM_09_fixed	Mesomimiviridae	meso_5	meso_5_A1						40.7692	0	40.7692	NO	YES	NO	NO	2	3	0	1	0	1	2		9.821187073	90.17881293	86.99220198	13.00779802	0	0	31.80186849	249279	21	14107	34.503148183750874	272	276.8	33	138	7
	Schulz_GVMAG_S_3300012954_83	Schulz	included	Varidnaviria	Nucleocytoviricota	Megaviricetes	Imitervirales	IM_09_fixed	Mesomimiviridae	meso_5	meso_5_A1						56.9231	0	56.9231	NO	NO	NO	NO	1	1	3	1	0	1	1		100	0	100	0	0	0	2.463591021	340438	39	8723	23.551381750935917	340	287.4	46	187	5
	Schulz_GVMAG_S_ERX555907_83	Schulz	included	Varidnaviria	Nucleocytoviricota	Megaviricetes	Imitervirales	IM_09_fixed	Mesomimiviridae	meso_5	meso_5_A1						29.2308	3.07692	26.1538	NO	NO	NO	NO	2	2	0	1	1	1	1		96.23619729	3.763802712	99.04972548	0.950274518	0	0	113.7861955	231997	25	10534	31.400215878513098	247	294.5	43	172	4
	Schulz_GVMAG_S_ERX555945_21	Schulz	included	Varidnaviria	Nucleocytoviricota	Megaviricetes	Imitervirales	IM_09_fixed	Mesomimiviridae	meso_5	meso_5_A1						43.8462	0	43.8462	YES	YES	NO	NO	3	2	1	0	0	1	0		100	0	100	0	0	0	151.7158872	322903	26	14038	31.255815130025656	296	345.6	53	238	12
	TARA_AON_NCLDV_00007	TARA	included	Varidnaviria	Nucleocytoviricota	Megaviricetes	Imitervirales	IM_09_fixed	Mesomimiviridae	meso_5	meso_5_A1						20.7692	0	20.7692	NO	NO	NO	NO	0	0	1	1	1	0	0		100	0	100	0	0	0	21.01922736	427257	43	12669	41.92193542324887	380	323.3	56	133	5
	TARA_IOS_NCLDV_00002	TARA	included	Varidnaviria	Nucleocytoviricota	Megaviricetes	Imitervirales	IM_09_fixed	Mesomimiviridae	meso_5	meso_5_A1						52.3077	0	52.3077	NO	YES	NO	NO	1	2	1	1	0	1	1		100	0	99.14884876	0.674601055	0.176550183	0	378.8720026	267607	14	21642	29.349880623671194	301	274.1	61	246	14
	TARA_IOS_NCLDV_00007	TARA	included	Varidnaviria	Nucleocytoviricota	Megaviricetes	Imitervirales	IM_09_fixed	Mesomimiviridae	meso_5	meso_5_A1						28.4615	0	28.4615	NO	NO	NO	NO	2	1	1	1	0	0	0		100	0	100	0	0	0	119.9695232	148144	31	4662	30.182835095519817	168	276.9	22	132	8
	TARA_IOS_NCLDV_00008	TARA	included	Varidnaviria	Nucleocytoviricota	Megaviricetes	Imitervirales	IM_09_fixed	Mesomimiviridae	meso_5	meso_5_A1						27.6923	0	27.6923	NO	NO	NO	NO	2	2	0	0	1	1	0		100	0	100	0	0	0	137.7467747	135059	30	5455	32.93729123621467	143	300.8	31	106	3
	TARA_MED_NCLDV_00009	TARA	included	Varidnaviria	Nucleocytoviricota	Megaviricetes	Imitervirales	IM_09_fixed	Mesomimiviridae	meso_5	meso_5_A1						18.4615	1.53846	16.9231	NO	NO	NO	NO	1	1	0	1	1	1	1		100	0	95.06498066	4.935019343	0	0	16.80584041	666282	144	4879	57.177906858217085	598	325.2	92	142	16
	TARA_MED_NCLDV_00041	TARA	included	Varidnaviria	Nucleocytoviricota	Megaviricetes	Imitervirales	IM_09_fixed	Mesomimiviridae	meso_5	meso_5_A1						28.4615	0	28.4615	NO	NO	NO	NO	1	1	2	1	0	1	1		100	0	100	0	0	0	25.17409442	367473	22	20461	23.813511228009332	377	284.5	52	134	7
	TARA_MED_NCLDV_00051	TARA	included	Varidnaviria	Nucleocytoviricota	Megaviricetes	Imitervirales	IM_09_fixed	Mesomimiviridae	meso_5	meso_5_A1						13.8462	0	13.8462	NO	YES	NO	NO	1	2	1	0	1	1	1		100	0	94.27838829	3.86562815	0	1.855983565	27.57989453	316292	63	5166	30.556719842343206	327	255.5	53	98	5
	TARA_MED_NCLDV_00075	TARA	included	Varidnaviria	Nucleocytoviricota	Megaviricetes	Imitervirales	IM_09_fixed	Mesomimiviridae	meso_5	meso_5_A1						12.3077	0	12.3077	NO	NO	NO	NO	2	1	0	0	0	1	0		100	0	91.1295948	5.04400292	0	3.826402279	26.58273603	238476	38	7571	53.61542673421417	201	344.6	46	52	3
	TARA_MED_NCLDV_00080	TARA	included	Varidnaviria	Nucleocytoviricota	Megaviricetes	Imitervirales	IM_09_fixed	Mesomimiviridae	meso_5	meso_5_A1						5.38462	0	5.38462	NO	NO	NO	NO	0	1	2	0	1	0	0		100	0	100	0	0	0	13.53128417	230585	62	3547	57.25779554989804	214	319.9	24	25	5
	TARA_PON_NCLDV_00009	TARA	included	Varidnaviria	Nucleocytoviricota	Megaviricetes	Imitervirales	IM_09_fixed	Mesomimiviridae	meso_5	meso_5_A1						60.7692	0.769231	60	YES	YES	NO	NO	2	2	1	0	0	1	0		100	0	99.54626491	0.453735091	0	0	234.7068986	422550	13	74709	32.38130942333913	362	371.6	53	305	2
	TARA_PON_NCLDV_00010	TARA	included	Varidnaviria	Nucleocytoviricota	Megaviricetes	Imitervirales	IM_09_fixed	Mesomimiviridae	meso_5	meso_5_A1						77.6923	0	77.6923	YES	NO	NO	NO	3	1	2	1	1	1	1		100	0	100	0	0	0	330.926823	415021	42	14498	29.226002366495774	425	307.8	67	332	7
	TARA_PON_NCLDV_00013	TARA	included	Varidnaviria	Nucleocytoviricota	Megaviricetes	Imitervirales	IM_09_fixed	Mesomimiviridae	meso_5	meso_5_A1						63.8462	0.769231	63.0769	NO	YES	NO	NO	1	2	1	1	1	1	1		100	0	100	0	0	0	165.4697784	382455	35	13866	29.08423219435391	431	274.5	75	322	14
	TARA_PON_NCLDV_00028	TARA	included	Varidnaviria	Nucleocytoviricota	Megaviricetes	Imitervirales	IM_09_fixed	Mesomimiviridae	meso_5	meso_5_A1						27.6923	0	27.6923	YES	NO	NO	NO	2	1	0	0	1	0	0		100	0	98.87761379	0.658502245	0.463883968	0	208.0543905	237656	62	3930	27.386158963500524	250	296.9	48	171	4
	TARA_PON_NCLDV_00048	TARA	included	Varidnaviria	Nucleocytoviricota	Megaviricetes	Imitervirales	IM_09_fixed	Mesomimiviridae	meso_5	meso_5_A1						29.2308	0	29.2308	NO	YES	NO	NO	1	2	1	0	0	0	0		100	0	100	0	0	0	265.614687	113025	10	14313	31.69121395591351	124	288	15	102	0
	TARA_PSE_NCLDV_00010	TARA	included	Varidnaviria	Nucleocytoviricota	Megaviricetes	Imitervirales	IM_09_fixed	Mesomimiviridae	meso_5	meso_5_A1						56.9231	0.769231	56.1538	NO	NO	NO	NO	1	0	0	1	1	1	1		100	0	100	0	0	0	169.9645247	405071	27	22245	32.44323613915427	363	352.7	51	291	6
	Moniruzzaman_MM12_ERX555997_39_dc	Moniruzzaman et al., 2020	included	Varidnaviria	Nucleocytoviricota	Megaviricetes	Imitervirales	IM_12	Mesomimiviridae	meso_5	meso_5_C2						67.7419	2.15054	65.5914	NO	YES	NO	NO	2	3	1	1	2	1	0		13.87634338	86.12365662	100	0	0	0	43.57074644	292924	19	15261	20.325957782298264	320	256.2	56	210	2
	Moniruzzaman_MM12_ERX556059_41_dc	Moniruzzaman et al., 2020	included	Varidnaviria	Nucleocytoviricota	Megaviricetes	Imitervirales	IM_12	Mesomimiviridae	meso_5	meso_5_C2						96.7742	9.67742	87.0968	NO	YES	NO	NO	2	3	1	1	1	1	1		100	0	100	0	0	0	30.24132922	577933	15	52973	22.078461449615606	531	324.8	97	402	7
	Schulz_GVMAG_M_3300002186_2	Schulz	included	Varidnaviria	Nucleocytoviricota	Megaviricetes	Imitervirales	IM_12	Mesomimiviridae	meso_5	meso_5_C2						54.8387	2.15054	52.6882	NO	YES	NO	NO	1	3	1	1	1	1	1		40.51984443	59.48015557	74.61437944	25.38562056	0	0	22.03685752	277235	34	8933	21.240590332245475	291	293	56	202	5
	Schulz_GVMAG_M_3300003410_18	Schulz	included	Varidnaviria	Nucleocytoviricota	Megaviricetes	Imitervirales	IM_12	Mesomimiviridae	meso_5	meso_5_C2						74.1935	2.15054	72.043	NO	YES	NO	NO	1	2	2	1	2	1	1		76.24427799	23.75572201	96.10374105	3.896258951	0	0	28.46281697	327905	27	16306	24.07581146505228	374	277.5	43	261	3
	Schulz_GVMAG_M_3300009193_33	Schulz	included	Varidnaviria	Nucleocytoviricota	Megaviricetes	Imitervirales	IM_12	Mesomimiviridae	meso_5	meso_5_C2						79.5699	16.129	63.4409	NO	YES	NO	NO	2	3	1	1	2	1	1		15.4123216	84.5876784	89.99843222	10.00156778	0	0	96.64941848	454448	42	11976	23.908590614486496	510	278.5	57	357	1
	Schulz_GVMAG_M_3300010370_26	Schulz	included	Varidnaviria	Nucleocytoviricota	Megaviricetes	Imitervirales	IM_12	Mesomimiviridae	meso_5	meso_5_C2						80.6452	0	80.6452	NO	YES	NO	NO	0	2	1	1	1	1	0		0	0	0	0	0	0	0	268954	28	10158	24.62619018299728	293	284.7	64	228	2
	Schulz_GVMAG_M_3300010370_5	Schulz	included	Varidnaviria	Nucleocytoviricota	Megaviricetes	Imitervirales	IM_12	Mesomimiviridae	meso_5	meso_5_C2						73.1183	0	73.1183	NO	YES	NO	NO	0	2	1	1	0	1	1		0	0	0	0	0	0	0	297300	22	15174	28.05320563089594	288	311.4	47	203	2
	Schulz_GVMAG_M_3300017765_1	Schulz	included	Varidnaviria	Nucleocytoviricota	Megaviricetes	Imitervirales	IM_12	Mesomimiviridae	meso_5	meso_5_C1						37.6344	2.15054	35.4839	NO	NO	NO	NO	1	1	1	1	2	1	1		100	0	100	0	0	0	2.344737667	277643	11	45092	40.6151515938976	259	324.4	43	167	4
	Schulz_GVMAG_M_3300017956_15	Schulz	included	Varidnaviria	Nucleocytoviricota	Megaviricetes	Imitervirales	IM_12	Mesomimiviridae	meso_5	meso_5_C1						44.086	3.22581	40.8602	NO	YES	NO	NO	2	2	0	0	1	1	1		0	0	0	0	0	0	0	385030	25	16630	21.590631160313105	328	333.7	47	135	1
	Schulz_GVMAG_M_3300020051_27	Schulz	included	Varidnaviria	Nucleocytoviricota	Megaviricetes	Imitervirales	IM_12	Mesomimiviridae	meso_5	meso_5_C2						62.3656	0	62.3656	NO	YES	NO	NO	0	2	1	0	1	1	0		4.099635561	95.90036444	94.4830984	5.516901596	0	0	144.2238868	288360	16	24577	26.83273160295728	323	276.8	56	258	2
	Schulz_GVMAG_M_3300020185_70	Schulz	included	Varidnaviria	Nucleocytoviricota	Megaviricetes	Imitervirales	IM_12	Mesomimiviridae	meso_5	meso_5_C2						58.0645	2.15054	55.914	NO	YES	NO	NO	1	2	1	1	1	1	0		0.533619675	99.46638033	89.67759963	10.32240037	0	0	46.20450239	281130	18	18951	22.591926703548992	292	297.6	49	228	4
	Schulz_GVMAG_M_3300021365_10	Schulz	included	Varidnaviria	Nucleocytoviricota	Megaviricetes	Imitervirales	IM_12	Mesomimiviridae	meso_5	meso_5_C2						80.6452	1.07527	79.5699	NO	YES	NO	NO	1	2	1	1	1	1	0		100	0	100	0	0	0	6.486962588	398507	32	14098	19.063085940173423	418	290	65	262	7
	Schulz_GVMAG_M_3300021963_5	Schulz	included	Varidnaviria	Nucleocytoviricota	Megaviricetes	Imitervirales	IM_12	Mesomimiviridae	meso_5	meso_5_C2						49.4624	0	49.4624	NO	NO	NO	NO	0	1	1	0	1	0	1		0	0	0	0	0	0	0	214719	28	7296	30.992972936314988	220	296.7	41	152	0
	Schulz_GVMAG_M_3300021964_29	Schulz	included	Varidnaviria	Nucleocytoviricota	Megaviricetes	Imitervirales	IM_12	Mesomimiviridae	meso_5	meso_5_C2						81.7204	0	81.7204	NO	NO	NO	NO	1	1	0	1	3	1	1		94.80903064	5.190969359	100	0	0	0	26.57712521	438878	22	25819	17.93527559370258	449	299.2	50	298	2
	Schulz_GVMAG_M_3300023109_32	Schulz	included	Varidnaviria	Nucleocytoviricota	Megaviricetes	Imitervirales	IM_12	Mesomimiviridae	meso_5	meso_5_C2						56.9892	1.07527	55.914	NO	NO	NO	NO	1	0	1	1	2	0	1		64.6075502	35.3924498	100	0	0	0	33.60980697	208097	10	32097	23.908250836681844	229	290.8	29	184	0
	Schulz_GVMAG_M_3300023172_18	Schulz	included	Varidnaviria	Nucleocytoviricota	Megaviricetes	Imitervirales	IM_12	Mesomimiviridae	meso_5	meso_5_C1						51.6129	2.15054	49.4624	NO	YES	NO	NO	1	2	0	1	2	1	1		0	0	0	0	0	0	0	290850	10	29112	18.70050569051202	295	294.7	40	144	4
	Schulz_GVMAG_M_3300023178_17	Schulz	included	Varidnaviria	Nucleocytoviricota	Megaviricetes	Imitervirales	IM_12	Mesomimiviridae	meso_5	meso_5_C1						44.086	0	44.086	NO	NO	NO	NO	1	1	1	0	1	1	1		0	0	0	0	0	0	0	281527	20	14738	51.070187313586366	280	304.3	46	119	2
	Schulz_GVMAG_M_3300023178_18	Schulz	included	Varidnaviria	Nucleocytoviricota	Megaviricetes	Imitervirales	IM_12	Mesomimiviridae	meso_5	meso_5_C1						62.3656	3.22581	59.1398	NO	YES	NO	NO	1	2	1	1	3	1	1		0	0	0	0	0	0	0	380856	20	23672	33.51889931896375	383	299.7	60	243	3
	Schulz_GVMAG_M_3300025695_2	Schulz	included	Varidnaviria	Nucleocytoviricota	Megaviricetes	Imitervirales	IM_12	Mesomimiviridae	meso_5	meso_5_C1						25.8065	2.15054	23.6559	NO	NO	NO	NO	2	1	1	0	2	1	1		100	0	0	0	0	0	2.400670559	169411	18	10777	29.75112833956547	183	282.6	33	123	4
	Schulz_GVMAG_M_3300025695_27	Schulz	included	Varidnaviria	Nucleocytoviricota	Megaviricetes	Imitervirales	IM_12	Mesomimiviridae	meso_5	meso_5_C2						54.8387	0	54.8387	NO	YES	NO	NO	1	2	0	1	0	1	1		0	0	0	0	0	0	0	224038	11	26719	23.603077062889003	229	296.8	31	171	4
[truncated: 536 more rows]

## Sheet: Mirus only
	The GOEV database - Mirus only
[truncated: 113 more rows]

## Sheet: Quality estimates
	Quality and redundancy estimates for the GOEV database
[truncated: 1,451 more rows]

## Sheet: Histones-rhodopsin
	Occurrence of histones and heliorhodopsins in the GOEV database
[truncated: 19 more rows]

[truncated: 1 more sheets: tRNAs]
