# Supplementary material for: Mirusviruses link herpesviruses to giant viruses
Source: Nature. 2023 Apr 19;616(7958):783–9. doi: 10.1038/s41586-023-05962-4 (PMC10132985; doi:10.1038/s41586-023-05962-4)
Supplement: Supplementary file 7 — Protein sequence and 3D structure comparisons for hallmark virion module genes of Caudoviricetes, mirusviruses and herpesviruses. The table includes BLASTp and Foldseek result summaries for each hallmark gene. [file 41586_2023_5962_MOESM7_ESM.xlsx]

## Sheet: Metadata & 3D structure quality
	Metadata and quality scores for predicted 3D structures
	of the Duplodnaviria virion module
	Alphafold quality score for the predicted 3D structures
	Protein for which a 3D structyure prediction was completed	Virion Componant	Genome	Genome ID	Taxonomy	Predicted 3D structure quality score (plddt)
	Maturation_CAUDO_Arthrobacter_phage_YP_008857875	Capsid maturation protease	Arthrobacter phage vB_ArS-ArV2	NC_022972	Viruses; Duplodnaviria; Heunggongvirae; Uroviricota; Caudoviricetes; Siphoviridae	83.4714
	Maturation_CAUDO_Bacillus_phage_UXN78506	Capsid maturation protease	Bacillus phage vB_BaeroP_SYYB1	OP433492	Viruses; Duplodnaviria; Heunggongvirae; Uroviricota; Caudoviricetes; Salasmaviridae; Tatarstanvirinae	77.4822
	Maturation_CAUDO_Escherichia_phage_CAG9546536	Capsid maturation protease	Escherichia phage vB_Eco_Sip	OU734268	Viruses; Duplodnaviria; Heunggongvirae; Uroviricota; Caudoviricetes; Drexlerviridae; Tempevirinae; Warwickvirus	73.8685
	Maturation_CAUDO_Klebsiella_phage_YP_009884730	Capsid maturation protease	Klebsiella phage UPM 2146	NC_049472	Viruses; Duplodnaviria; Heunggongvirae; Uroviricota; Caudoviricetes; Ackermannviridae; Taipeivirus; Taipeivirus UPM2146	85.242
	Maturation_Head_CAUDO_Bacillus_phage_YP_002300347	Capsid maturation protease	Bacillus phage SPO1	NC_011421	Viruses; Duplodnaviria; Heunggongvirae; Uroviricota; Caudoviricetes; Herelleviridae; Spounavirinae; Okubovirus	75.6845
	Maturation_Head_CAUDO_Bacteriophage_Lily_YP_009202211	Capsid maturation protease	Bacteriophage Lily	NC_028841	Viruses; Duplodnaviria; Heunggongvirae; Uroviricota; Caudoviricetes; Lilyvirus; Lilyvirus lily	79.7864
	Maturation_Head_CAUDO_Escherichia_phage_YP_009843468	Capsid maturation protease	Escherichia phage vB_EcoS_HdH2	NC_048748	Viruses; Duplodnaviria; Heunggongvirae; Uroviricota; Caudoviricetes; Demerecviridae; Markadamsvirinae; Tequintavirus; Tequintavirus HdH2	81.6718
	Maturation_Head_CAUDO_Salmonella_phage_YP_009140188	Capsid maturation protease	Salmonella phage Det7	NC_027119	Viruses; Duplodnaviria; Heunggongvirae; Uroviricota; Caudoviricetes; Ackermannviridae; Cvivirinae; Kuttervirus	83.6927
	Maturation_HERPES_alphaherpesvirus_YP_009137100	Capsid maturation protease	Human herpesvirus 1 strain 17	NC_001806	Viruses; Duplodnaviria; Heunggongvirae; Peploviricota; Herviviricetes; Herpesvirales; Herpesviridae; Alphaherpesvirinae; Simplexvirus	59.7517
	Maturation_HERPES_alphaherpesvirus_YP_010084964	Capsid maturation protease	Beluga whale alphaherpesvirus 1	NC_055166	Viruses; Duplodnaviria; Heunggongvirae; Peploviricota;Herviviricetes; Herpesvirales; Herpesviridae; Alphaherpesvirinae;Varicellovirus; Monodontid alphaherpesvirus 1	63.1131
	Maturation_HERPES_Anguillid_herpesvirus_YP_003358196	Capsid maturation protease	Anguillid herpesvirus 1	NC_013668	Viruses; Duplodnaviria; Heunggongvirae; Peploviricota; Herviviricetes; Herpesvirales; Alloherpesviridae; Cyprinivirus	35.1396
	Maturation_HERPES_betaherpesvirus_NP_612713	Capsid maturation protease	Panine herpesvirus 2 strain Heberling	NC_003521	Viruses; Duplodnaviria; Heunggongvirae; Peploviricota; Herviviricetes; Herpesvirales; Herpesviridae; Betaherpesvirinae; Cytomegalovirus	58.269
	Maturation_HERPES_betaherpesvirus_YP_081528	Capsid maturation protease	Human herpesvirus 5 strain Merlin	NC_006273	Viruses; Duplodnaviria; Heunggongvirae; Peploviricota; Herviviricetes; Herpesvirales; Herpesviridae; Betaherpesvirinae; Cytomegalovirus	58.2068
	Maturation_HERPES_Cyprinid_herpesvirus_YP_001096113	Capsid maturation protease	Cyprinid herpesvirus 3	NC_009127	Viruses; Duplodnaviria; Heunggongvirae; Peploviricota; Herviviricetes; Herpesvirales; Alloherpesviridae; Cyprinivirus	54.9802
	Maturation_HERPES_Cyprinid_herpesvirus_YP_007003741	Capsid maturation protease	Cyprinid herpesvirus 1	NC_019491	Viruses; Duplodnaviria; Heunggongvirae; Peploviricota; Herviviricetes; Herpesvirales; Alloherpesviridae; Cyprinivirus	52.8706
	Maturation_HERPES_Cyprinid_herpesvirus_YP_007003897	Capsid maturation protease	Cyprinid herpesvirus 2 strain ST-J1	NC_019495	Viruses; Duplodnaviria; Heunggongvirae; Peploviricota; Herviviricetes; Herpesvirales; Alloherpesviridae; Cyprinivirus	41.2083
	Maturation_HERPES_gammaherpesvirus_YP_009118406	Capsid maturation protease	Equid herpesvirus 5 strain 2-141/67	NC_026421	Viruses; Duplodnaviria; Heunggongvirae; Peploviricota; Herviviricetes; Herpesvirales; Herpesviridae; Gammaherpesvirinae; Percavirus	60.0739
	Maturation_HERPES_gammaherpesvirus_YP_009229850	Capsid maturation protease	Myotis gammaherpesvirus 8	NC_029255	Viruses; Duplodnaviria; Heunggongvirae; Peploviricota; Herviviricetes; Herpesvirales; Herpesviridae; Gammaherpesvirinae	62.9253
	Maturation_HERPES_Ictalurid_herpesvirus_NP_041119	Capsid maturation protease	Ictalurid herpesvirus 1	NC_001493	Viruses; Duplodnaviria; Heunggongvirae; Peploviricota; Herviviricetes; Herpesvirales; Alloherpesviridae; Ictalurivirus	52.2808
	Maturation_HERPES_Ranid_herpesvirus_YP_656718	Capsid maturation protease	Ranid herpesvirus 1 strain McKinnell	NC_008211	Viruses; Duplodnaviria; Heunggongvirae; Peploviricota; Herviviricetes; Herpesvirales; Alloherpesviridae; Batrachovirus	62.8024
	Maturation_MIRUS_425082_TARA_AON_NCLDV_00036_000000000008_M1	Capsid maturation protease	Mirusvirus		Viruses; Duplodnaviria; Mirusviricota	76.2155
	Maturation_MIRUS_452906_TARA_ARC_NCLDV_00028_000000000010_M2	Capsid maturation protease	Mirusvirus		Viruses; Duplodnaviria; Mirusviricota	76.3938
	Maturation_MIRUS_478148_TARA_ARC_NCLDV_00123_000000000014_M4	Capsid maturation protease	Mirusvirus		Viruses; Duplodnaviria; Mirusviricota	78.4018
	Maturation_MIRUS_478975_TARA_ARC_NCLDV_00128_000000000004_M2	Capsid maturation protease	Mirusvirus		Viruses; Duplodnaviria; Mirusviricota	75.6314
	Maturation_MIRUS_526629_TARA_MED_NCLDV_00069_000000000026_M3	Capsid maturation protease	Mirusvirus		Viruses; Duplodnaviria; Mirusviricota	68.1515
	Maturation_MIRUS_536215_TARA_MED_NCLDV_00118_000000000006_M1	Capsid maturation protease	Mirusvirus		Viruses; Duplodnaviria; Mirusviricota	75.0713
	Maturation_MIRUS_547478_TARA_PON_NCLDV_00020_000000000004_M3	Capsid maturation protease	Mirusvirus		Viruses; Duplodnaviria; Mirusviricota	66.76
	Maturation_MIRUS_592978_TARA_PSW_NCLDV_00054_000000000001_M4	Capsid maturation protease	Mirusvirus		Viruses; Duplodnaviria; Mirusviricota	71.347
	MCP_CAUDO_Arthrobacter_phage_YP_008857877	HK97 MCP	Arthrobacter phage vB_ArS-ArV2	NC_022972	Viruses; Duplodnaviria; Heunggongvirae; Uroviricota; Caudoviricetes; Siphoviridae	80.5976
	MCP_CAUDO_Bacillus_phage_UXN78503	HK97 MCP	Bacillus phage vB_BaeroP_SYYB1	OP433492	Viruses; Duplodnaviria; Heunggongvirae; Uroviricota;Caudoviricetes; Salasmaviridae; Tatarstanvirinae.	81.2996
	MCP_CAUDO_Bacillus_phage_YP_002300349	HK97 MCP	Bacillus phage SPO1	NC_011421	Viruses; Duplodnaviria; Heunggongvirae; Uroviricota;Caudoviricetes; Herelleviridae; Spounavirinae; Okubovirus.	80.7854
	MCP_CAUDO_Bacteriophage_Lily_YP_009202213	HK97 MCP	Bacteriophage Lily	NC_028841	Viruses; Duplodnaviria; Heunggongvirae; Uroviricota;Caudoviricetes; Lilyvirus; Lilyvirus lily	85.5463
	MCP_CAUDO_Clostridium_phage_YP_006488665	HK97 MCP	Clostridium phage phiZP2	NC_018084	Viruses; Duplodnaviria; Heunggongvirae; Uroviricota;Caudoviricetes; Guelinviridae; Brucesealvirus; Brucesealvirus ZP2	79.2266
	MCP_CAUDO_Escherichia_phage_CAG9546539	HK97 MCP	Escherichia phage vB_Eco_Sip	OU734268	Viruses; Duplodnaviria; Heunggongvirae; Uroviricota;Caudoviricetes; Drexlerviridae; Tempevirinae; Warwickvirus	75.8461
	MCP_CAUDO_Escherichia_phage_YP_009812348	HK97 MCP	Escherichia phage LL2	NC_048063	Viruses; Duplodnaviria; Heunggongvirae; Uroviricota; Caudoviricetes; Autographiviridae; Studiervirinae; Teetrevirus; Teetrevirus LL2	76.8251
	MCP_CAUDO_Escherichia_phage_YP_009843463	HK97 MCP	Escherichia phage vB_EcoS_HdH2	NC_048748	Viruses; Duplodnaviria; Heunggongvirae; Uroviricota;Caudoviricetes; Demerecviridae; Markadamsvirinae; Tequintavirus;Tequintavirus HdH2	91.2521
	MCP_CAUDO_Escherichia_phage_YP_009850530	HK97 MCP	Escherichia phage Mangalitsa	NC_048799	Viruses; Duplodnaviria; Heunggongvirae; Uroviricota;Caudoviricetes; Chaseviridae; Cleopatravirinae; Carltongylesvirus;Carltongylesvirus mangalitsa	82.0924
	MCP_CAUDO_Klebsiella_phage_YP_009884753	HK97 MCP	Klebsiella phage UPM 2146	NC_049472	Viruses; Duplodnaviria; Heunggongvirae; Uroviricota;Caudoviricetes; Ackermannviridae; Taipeivirus; Taipeivirus UPM2146	80.3916
	MCP_CAUDO_Kosakonia_phage_QYN79877	HK97 MCP	Kosakonia phage Kc283	MZ348421	Viruses; Duplodnaviria; Heunggongvirae; Uroviricota; Caudoviricetes; Schitoviridae; Cbunavirus	85.4878
	MCP_CAUDO_Lentibacter_phage_YP_009834230	HK97 MCP	Lentibacter phage vB_LenP_ICBM2	NC_048671	Viruses; Duplodnaviria; Heunggongvirae; Uroviricota; Caudoviricetes; Zobellviridae; Cobavirinae; Veravirus; Veravirus septentrionalis	70.2941
	MCP_CAUDO_Pectobacterium_phage_YP_010000201	HK97 MCP	Pectobacterium phage MA11	NC_053014	Viruses; Duplodnaviria; Heunggongvirae; Uroviricota; Caudoviricetes; Casjensviridae; Newforgelanevirus	81.0884
	MCP_CAUDO_Salmonella_phage_YP_009140190	HK97 MCP	Salmonella phage Det7	NC_027119	Viruses; Duplodnaviria; Heunggongvirae; Uroviricota; Caudoviricetes; Ackermannviridae; Cvivirinae; Kuttervirus	79.5515
	MCP_CAUDO_Staphylococcus_phage_YP_004957434	HK97 MCP	Staphylococcus phage S24-1	NC_016565	Viruses; Duplodnaviria; Heunggongvirae; Uroviricota; Caudoviricetes; Rountreeviridae; Rakietenvirinae; Rosenblumvirus; Rosenblumvirus S241	91.2702
	MCP_HERPES_alphaherpesvirus_YP_009137093	HK97 MCP	Human herpesvirus 1 strain 17	NC_001806	Viruses; Duplodnaviria; Heunggongvirae; Peploviricota; Herviviricetes; Herpesvirales; Herpesviridae; Alphaherpesvirinae; Simplexvirus	91.3098
	MCP_HERPES_alphaherpesvirus_YP_010084972	HK97 MCP	Beluga whale alphaherpesvirus 1	NC_055166	Viruses; Duplodnaviria; Heunggongvirae; Peploviricota;Herviviricetes; Herpesvirales; Herpesviridae; Alphaherpesvirinae;Varicellovirus; Monodontid alphaherpesvirus 1	89.0651
	MCP_HERPES_Anguillid_herpesvirus_YP_003358243	HK97 MCP	Anguillid herpesvirus 1	NC_013668	Viruses; Duplodnaviria; Heunggongvirae; Peploviricota; Herviviricetes; Herpesvirales; Alloherpesviridae; Cyprinivirus	47.7983
	MCP_HERPES_betaherpesvirus_NP_612719	HK97 MCP	Panine herpesvirus 2 strain Heberling	NC_003521	Viruses; Duplodnaviria; Heunggongvirae; Peploviricota; Herviviricetes; Herpesvirales; Herpesviridae; Betaherpesvirinae; Cytomegalovirus	89.1223
	MCP_HERPES_betaherpesvirus_YP_081534	HK97 MCP	Human herpesvirus 5 strain Merlin	NC_006273	Viruses; Duplodnaviria; Heunggongvirae; Peploviricota; Herviviricetes; Herpesvirales; Herpesviridae; Betaherpesvirinae; Cytomegalovirus	88.0037
	MCP_HERPES_Cyprinid_herpesvirus_YP_001096127	HK97 MCP	Cyprinid herpesvirus 3	NC_009127	Viruses; Duplodnaviria; Heunggongvirae; Peploviricota; Herviviricetes; Herpesvirales; Alloherpesviridae; Cyprinivirus	53.3507
	MCP_HERPES_Cyprinid_herpesvirus_YP_007003755	HK97 MCP	Cyprinid herpesvirus 1	NC_019491	Viruses; Duplodnaviria; Heunggongvirae; Peploviricota; Herviviricetes; Herpesvirales; Alloherpesviridae; Cyprinivirus	52.9487
	MCP_HERPES_Cyprinid_herpesvirus_YP_007003911	HK97 MCP	Cyprinid herpesvirus 2 strain ST-J1	NC_019495	Viruses; Duplodnaviria; Heunggongvirae; Peploviricota; Herviviricetes; Herpesvirales; Alloherpesviridae; Cyprinivirus	53.1891
	MCP_HERPES_gammaherpesvirus_YP_009118415	HK97 MCP	Equid herpesvirus 5 strain 2-141/67	NC_026421	Viruses; Duplodnaviria; Heunggongvirae; Peploviricota; Herviviricetes; Herpesvirales; Herpesviridae; Gammaherpesvirinae; Percavirus	88.4027
	MCP_HERPES_gammaherpesvirus_YP_009229859	HK97 MCP	Myotis gammaherpesvirus 8	NC_029255	Viruses; Duplodnaviria; Heunggongvirae; Peploviricota; Herviviricetes; Herpesvirales; Herpesviridae; Gammaherpesvirinae	89.3002
	MCP_HERPES_Ictalurid_herpesvirus_NP_041130	HK97 MCP	Ictalurid herpesvirus 1	NC_001493	Viruses; Duplodnaviria; Heunggongvirae; Peploviricota; Herviviricetes; Herpesvirales; Alloherpesviridae; Ictalurivirus	69.6719
	MCP_HERPES_Ranid_herpesvirus_YP_656709	HK97 MCP	Ranid herpesvirus 1 strain McKinnell	NC_008211	Viruses; Duplodnaviria; Heunggongvirae; Peploviricota; Herviviricetes; Herpesvirales; Alloherpesviridae; Batrachovirus	59.2685
	MCP_MIRUS_422494_TARA_AON_NCLDV_00025_000000000011_M3	HK97 MCP	Mirusvirus		Viruses; Duplodnaviria; Mirusviricota	80.2198
	MCP_MIRUS_423101_TARA_AON_NCLDV_00028_000000000002_M1	HK97 MCP	Mirusvirus		Viruses; Duplodnaviria; Mirusviricota	81.478
	MCP_MIRUS_453844_TARA_ARC_NCLDV_00031_000000000001_M2	HK97 MCP	Mirusvirus		Viruses; Duplodnaviria; Mirusviricota	84.6109
	MCP_MIRUS_467924_TARA_ARC_NCLDV_00078_000000000003_M5	HK97 MCP	Mirusvirus		Viruses; Duplodnaviria; Mirusviricota	70.5341
	MCP_MIRUS_477967_TARA_ARC_NCLDV_00123_000000000001_M7	HK97 MCP	Mirusvirus		Viruses; Duplodnaviria; Mirusviricota	70.7757
	MCP_MIRUS_481238_TARA_ARC_NCLDV_00142_000000000003_M1	HK97 MCP	Mirusvirus		Viruses; Duplodnaviria; Mirusviricota	69.9074
	MCP_MIRUS_482543_TARA_ARC_NCLDV_00150_000000000003_M6	HK97 MCP	Mirusvirus		Viruses; Duplodnaviria; Mirusviricota	68.9863
	MCP_MIRUS_485779-485725_TARA_ARC_NCLDV_00178_000000000016_13848-13856_con_M5	HK97 MCP	Mirusvirus		Viruses; Duplodnaviria; Mirusviricota	71.1415
	MCP_MIRUS_486823_TARA_ARC_NCLDV_00192_000000000002_M6	HK97 MCP	Mirusvirus		Viruses; Duplodnaviria; Mirusviricota	71.7101
	MCP_MIRUS_526656_TARA_MED_NCLDV_00069_000000000027_M3	HK97 MCP	Mirusvirus		Viruses; Duplodnaviria; Mirusviricota	79.1913
	MCP_MIRUS_533209_TARA_MED_NCLDV_00099_000000000008_M2	HK97 MCP	Mirusvirus		Viruses; Duplodnaviria; Mirusviricota	77.2307
	MCP_MIRUS_593090_TARA_PSW_NCLDV_00054_000000000009_4985_M4	HK97 MCP	Mirusvirus		Viruses; Duplodnaviria; Mirusviricota	76.5324
	Portal_CAUDO_Arthrobacter_phage_YP_008857874	Portal protein	Arthrobacter phage vB_ArS-ArV2	NC_022972	Viruses; Duplodnaviria; Heunggongvirae; Uroviricota; Caudoviricetes; Siphoviridae	85.165
	Portal_CAUDO_Bacillus_phage_YP_002300346	Portal protein	Bacillus phage SPO1	NC_011421	Viruses; Duplodnaviria; Heunggongvirae; Uroviricota; Caudoviricetes; Herelleviridae; Spounavirinae; Okubovirus	76.1941
	Portal_CAUDO_Bacteriophage_Lily_YP_009202210	Portal protein	Bacteriophage Lily	NC_028841	Viruses; Duplodnaviria; Heunggongvirae; Uroviricota; Caudoviricetes; Lilyvirus; Lilyvirus lily	85.8465
	Portal_CAUDO_Escherichia_phage_CAG9546534	Portal protein	Escherichia phage vB_Eco_Sip	OU734268	Viruses; Duplodnaviria; Heunggongvirae; Uroviricota; Caudoviricetes; Drexlerviridae; Tempevirinae; Warwickvirus	82.6115
	Portal_CAUDO_Escherichia_phage_YP_009812346	Portal protein	Escherichia phage LL2	NC_048063	Viruses; Duplodnaviria; Heunggongvirae; Uroviricota; Caudoviricetes; Autographiviridae; Studiervirinae; Teetrevirus; Teetrevirus LL2	85.9271
	Portal_CAUDO_Escherichia_phage_YP_009843470	Portal protein	Escherichia phage vB_EcoS_HdH2	NC_048748	Viruses; Duplodnaviria; Heunggongvirae; Uroviricota; Caudoviricetes; Demerecviridae; Markadamsvirinae; Tequintavirus; Tequintavirus HdH2	83.7325
	Portal_CAUDO_Kosakonia_phage_QYN79880	Portal protein	Kosakonia phage Kc283	MZ348421	Viruses; Duplodnaviria; Heunggongvirae; Uroviricota; Caudoviricetes; Schitoviridae; Cbunavirus	78.695
	Portal_CAUDO_Lentibacter_phage_YP_009834233	Portal protein	Lentibacter phage vB_LenP_ICBM2	NC_048671	Viruses; Duplodnaviria; Heunggongvirae; Uroviricota; Caudoviricetes; Zobellviridae; Cobavirinae; Veravirus; Veravirus septentrionalis	77.1488
	Portal_CAUDO_Pectobacterium_phage_YP_010000198	Portal protein	Pectobacterium phage MA11	NC_053014	Viruses; Duplodnaviria; Heunggongvirae; Uroviricota; Caudoviricetes; Casjensviridae; Newforgelanevirus	82.7357
	Portal_CAUDO_Salmonella_phage_YP_009140185	Portal protein	Salmonella phage Det7	NC_027119	Viruses; Duplodnaviria; Heunggongvirae; Uroviricota; Caudoviricetes; Ackermannviridae; Cvivirinae; Kuttervirus	73.0692
	Portal_HERPES_alphaherpesvirus_YP_009137080	Portal protein	Human herpesvirus 1 strain 17	NC_001806	Viruses; Duplodnaviria; Heunggongvirae; Peploviricota; Herviviricetes; Herpesvirales; Herpesviridae; Alphaherpesvirinae; Simplexvirus	73.8098
	Portal_HERPES_alphaherpesvirus_YP_010084985	Portal protein	Beluga whale alphaherpesvirus 1	NC_055166	Viruses; Duplodnaviria; Heunggongvirae; Peploviricota;Herviviricetes; Herpesvirales; Herpesviridae; Alphaherpesvirinae;Varicellovirus; Monodontid alphaherpesvirus 1	73.4237
	Portal_HERPES_betaherpesvirus_NP_612735	Portal protein	Panine herpesvirus 2 strain Heberling	NC_003521	Viruses; Duplodnaviria; Heunggongvirae; Peploviricota; Herviviricetes; Herpesvirales; Herpesviridae; Betaherpesvirinae; Cytomegalovirus	77.7284
	Portal_HERPES_betaherpesvirus_YP_081550	Portal protein	Human herpesvirus 5 strain Merlin	NC_006273	Viruses; Duplodnaviria; Heunggongvirae; Peploviricota; Herviviricetes; Herpesvirales; Herpesviridae; Betaherpesvirinae; Cytomegalovirus	75.9319
	Portal_HERPES_gammaherpesvirus_YP_009118432	Portal protein	Equid herpesvirus 5 strain 2-141/67	NC_026421	Viruses; Duplodnaviria; Heunggongvirae; Peploviricota; Herviviricetes; Herpesvirales; Herpesviridae; Gammaherpesvirinae; Percavirus	78.9826
	Portal_HERPES_gammaherpesvirus_YP_009229875	Portal protein	Myotis gammaherpesvirus 8	NC_029255	Viruses; Duplodnaviria; Heunggongvirae; Peploviricota; Herviviricetes; Herpesvirales; Herpesviridae; Gammaherpesvirinae	80.6941
	Portal_MIRUS_425068_TARA_AON_NCLDV_00036_000000000008_M1	Portal protein	Mirusvirus		Viruses; Duplodnaviria; Mirusviricota	74.3363
	Portal_MIRUS_461610_TARA_ARC_NCLDV_00054_000000000036_M2	Portal protein	Mirusvirus		Viruses; Duplodnaviria; Mirusviricota	81.5351
	Portal_MIRUS_532968_TARA_MED_NCLDV_00098_000000000002_M4	Portal protein	Mirusvirus		Viruses; Duplodnaviria; Mirusviricota	67.4581
	Portal_MIRUS_533936_TARA_MED_NCLDV_00103_000000000013_M3	Portal protein	Mirusvirus		Viruses; Duplodnaviria; Mirusviricota	75.4954
	Portal_MIRUS_534446_TARA_MED_NCLDV_00107_000000000002_M1	Portal protein	Mirusvirus		Viruses; Duplodnaviria; Mirusviricota	80.709
	Portal_MIRUS_535317_TARA_MED_NCLDV_00112_000000000005_M2	Portal protein	Mirusvirus		Viruses; Duplodnaviria; Mirusviricota	67.9867
	Portal_MIRUS_567274_TARA_PSE_NCLDV_00026_000000000024_M3	Portal protein	Mirusvirus		Viruses; Duplodnaviria; Mirusviricota	75.6716
	Portal_MIRUS_594221_TARA_PSW_NCLDV_00061_000000000001_M4	Portal protein	Mirusvirus		Viruses; Duplodnaviria; Mirusviricota	67.1256
	Terminase_MIRUS_452607_TARA_ARC_NCLDV_00027_000000000004_M2	Terminase	Mirusvirus		Viruses; Duplodnaviria; Mirusviricota	90.1929
	Terminase_MIRUS_476477_TARA_ARC_NCLDV_00115_000000000014_M1	Terminase	Mirusvirus		Viruses; Duplodnaviria; Mirusviricota	89.2636
	Terminase_MIRUS_526493_TARA_MED_NCLDV_00069_000000000003_M3	Terminase	Mirusvirus		Viruses; Duplodnaviria; Mirusviricota	90.8145
	Terminase_MIRUS_528376_TARA_MED_NCLDV_00076_000000000042_M4	Terminase	Mirusvirus		Viruses; Duplodnaviria; Mirusviricota	87.9652
	Terminase_MIRUS_528733_TARA_MED_NCLDV_00078_000000000009_M2	Terminase	Mirusvirus		Viruses; Duplodnaviria; Mirusviricota	89.897
	Terminase_MIRUS_552368_TARA_PON_NCLDV_00040_000000000010_M3	Terminase	Mirusvirus		Viruses; Duplodnaviria; Mirusviricota	90.156
	Terminase_MIRUS_594231_TARA_PSW_NCLDV_00061_000000000001_M4	Terminase	Mirusvirus		Viruses; Duplodnaviria; Mirusviricota	88.7127
	Terminase_MIRUS_595597_TARA_PSW_NCLDV_00070_000000000005_M1	Terminase	Mirusvirus		Viruses; Duplodnaviria; Mirusviricota	90.4178
	Terminase_subunit1_HERPES_alphaherpesvirus_YP_009137089	Terminase	Human herpesvirus 1 strain 17	NC_001806	Viruses; Duplodnaviria; Heunggongvirae; Peploviricota; Herviviricetes; Herpesvirales; Herpesviridae; Alphaherpesvirinae; Simplexvirus	81.7242
	Terminase_subunit1_HERPES_alphaherpesvirus_YP_010084974	Terminase	Beluga whale alphaherpesvirus 1	NC_055166	Viruses; Duplodnaviria; Heunggongvirae; Peploviricota;Herviviricetes; Herpesvirales; Herpesviridae; Alphaherpesvirinae;Varicellovirus; Monodontid alphaherpesvirus 1	78.17
	Terminase_subunit1_HERPES_Anguillid_herpesvirus_YP_003358149	Terminase	Anguillid herpesvirus 1	NC_013668	Viruses; Duplodnaviria; Heunggongvirae; Peploviricota; Herviviricetes; Herpesvirales; Alloherpesviridae; Cyprinivirus	77.5078
	Terminase_subunit1_HERPES_betaherpesvirus_NP_612722	Terminase	Panine herpesvirus 2 strain Heberling	NC_003521	Viruses; Duplodnaviria; Heunggongvirae; Peploviricota; Herviviricetes; Herpesvirales; Herpesviridae; Betaherpesvirinae; Cytomegalovirus	80.9617
	Terminase_subunit1_HERPES_betaherpesvirus_YP_081537	Terminase	Human herpesvirus 5 strain Merlin	NC_006273	Viruses; Duplodnaviria; Heunggongvirae; Peploviricota; Herviviricetes; Herpesvirales; Herpesviridae; Betaherpesvirinae; Cytomegalovirus	81.1687
	Terminase_subunit1_HERPES_Cyprinid_herpesvirus_YP_007003702	Terminase	Cyprinid herpesvirus 1	NC_019491	Viruses; Duplodnaviria; Heunggongvirae; Peploviricota; Herviviricetes; Herpesvirales; Alloherpesviridae; Cyprinivirus	78.0626
	Terminase_subunit1_HERPES_Cyprinid_herpesvirus_YP_007003857	Terminase	Cyprinid herpesvirus 2 strain ST-J1	NC_019495	Viruses; Duplodnaviria; Heunggongvirae; Peploviricota; Herviviricetes; Herpesvirales; Alloherpesviridae; Cyprinivirus	76.9011
	Terminase_subunit1_HERPES_gammaherpesvirus_YP_009118419	Terminase	Equid herpesvirus 5 strain 2-141/67	NC_026421	Viruses; Duplodnaviria; Heunggongvirae; Peploviricota; Herviviricetes; Herpesvirales; Herpesviridae; Gammaherpesvirinae; Percavirus	81.6555
	Terminase_subunit1_HERPES_gammaherpesvirus_YP_009229862	Terminase	Myotis gammaherpesvirus 8	NC_029255	Viruses; Duplodnaviria; Heunggongvirae; Peploviricota; Herviviricetes; Herpesvirales; Herpesviridae; Gammaherpesvirinae	82.0583
	Terminase_subunit1_HERPES_Ictalurid_herpesvirus_NP_041153	Terminase	Ictalurid herpesvirus 1	NC_001493	Viruses; Duplodnaviria; Heunggongvirae; Peploviricota; Herviviricetes; Herpesvirales; Alloherpesviridae; Ictalurivirus	75.0809
	Terminase_subunit1_HERPES_Ranid_herpesvirus_YP_656697	Terminase	Ranid herpesvirus 1 strain McKinnell	NC_008211	Viruses; Duplodnaviria; Heunggongvirae; Peploviricota; Herviviricetes; Herpesvirales; Alloherpesviridae; Batrachovirus	80.4076
	Terminase_subunit2_HERPES_alphaherpesvirus_YP_009137103	Terminase	Human herpesvirus 1 strain 17	NC_001806	Viruses; Duplodnaviria; Heunggongvirae; Peploviricota; Herviviricetes; Herpesvirales; Herpesviridae; Alphaherpesvirinae; Simplexvirus	84.47
	Terminase_subunit2_HERPES_alphaherpesvirus_YP_010084962	Terminase	Beluga whale alphaherpesvirus 1	NC_055166	Viruses; Duplodnaviria; Heunggongvirae; Peploviricota;Herviviricetes; Herpesvirales; Herpesviridae; Alphaherpesvirinae;Varicellovirus; Monodontid alphaherpesvirus 1	83.8095
	Terminase_subunit2_HERPES_Anguillid_herpesvirus_YP_003358161	Terminase	Anguillid herpesvirus 1	NC_013668	Viruses; Duplodnaviria; Heunggongvirae; Peploviricota; Herviviricetes; Herpesvirales; Alloherpesviridae; Cyprinivirus	75.9952
	Terminase_subunit2_HERPES_betaherpesvirus_NP_612700	Terminase	Panine herpesvirus 2 strain Heberling	NC_003521	Viruses; Duplodnaviria; Heunggongvirae; Peploviricota; Herviviricetes; Herpesvirales; Herpesviridae; Betaherpesvirinae; Cytomegalovirus	73.5914
	Terminase_subunit2_HERPES_betaherpesvirus_YP_081515	Terminase	Human herpesvirus 5 strain Merlin	NC_006273	Viruses; Duplodnaviria; Heunggongvirae; Peploviricota; Herviviricetes; Herpesvirales; Herpesviridae; Betaherpesvirinae; Cytomegalovirus	72.8
	Terminase_subunit2_HERPES_Cyprinid_herpesvirus_YP_001096082	Terminase	Cyprinid herpesvirus 3	NC_009127	Viruses; Duplodnaviria; Heunggongvirae; Peploviricota; Herviviricetes; Herpesvirales; Alloherpesviridae; Cyprinivirus	44.3729
	Terminase_subunit2_HERPES_Cyprinid_herpesvirus_YP_007003713	Terminase	Cyprinid herpesvirus 1	NC_019491	Viruses; Duplodnaviria; Heunggongvirae; Peploviricota; Herviviricetes; Herpesvirales; Alloherpesviridae; Cyprinivirus	75.1393
	Terminase_subunit2_HERPES_Cyprinid_herpesvirus_YP_007003868	Terminase	Cyprinid herpesvirus 2 strain ST-J1	NC_019495	Viruses; Duplodnaviria; Heunggongvirae; Peploviricota; Herviviricetes; Herpesvirales; Alloherpesviridae; Cyprinivirus	42.5121
	Terminase_subunit2_HERPES_gammaherpesvirus_YP_009118397	Terminase	Equid herpesvirus 5 strain 2-141/67	NC_026421	Viruses; Duplodnaviria; Heunggongvirae; Peploviricota; Herviviricetes; Herpesvirales; Herpesviridae; Gammaherpesvirinae; Percavirus	75.8712
	Terminase_subunit2_HERPES_gammaherpesvirus_YP_009229844	Terminase	Myotis gammaherpesvirus 8	NC_029255	Viruses; Duplodnaviria; Heunggongvirae; Peploviricota; Herviviricetes; Herpesvirales; Herpesviridae; Gammaherpesvirinae	78.5
	Terminase_subunitL_CAUDO_Bacteriophage_Lily_YP_009202208	Terminase	Bacteriophage Lily	NC_028841	Viruses; Duplodnaviria; Heunggongvirae; Uroviricota; Caudoviricetes; Lilyvirus; Lilyvirus lily	86.0817
	Terminase_subunitL_CAUDO_Escherichia_phage_YP_009812362	Terminase	Escherichia phage LL2	NC_048063	Viruses; Duplodnaviria; Heunggongvirae; Uroviricota; Caudoviricetes; Autographiviridae; Studiervirinae; Teetrevirus; Teetrevirus LL2	87.5176
	Terminase_subunitL_CAUDO_Escherichia_phage_YP_009843472	Terminase	Escherichia phage vB_EcoS_HdH2	NC_048748	Viruses; Duplodnaviria; Heunggongvirae; Uroviricota; Caudoviricetes; Demerecviridae; Markadamsvirinae; Tequintavirus; Tequintavirus HdH2	90.0205
	Terminase_subunitL_CAUDO_Escherichia_phage_YP_009850524	Terminase	Escherichia phage Mangalitsa	NC_048799	Viruses; Duplodnaviria; Heunggongvirae; Uroviricota; Caudoviricetes; Chaseviridae; Cleopatravirinae; Carltongylesvirus; Carltongylesvirus mangalitsa	87.3701
	Terminase_subunitL_CAUDO_Klebsiella_phage_YP_009884744	Terminase	Klebsiella phage UPM 2146	NC_049472	Viruses; Duplodnaviria; Heunggongvirae; Uroviricota; Caudoviricetes; Ackermannviridae; Taipeivirus; Taipeivirus UPM2146	79.2863
	Terminase_subunitL_CAUDO_Kosakonia_phage_QYN79886	Terminase	Kosakonia phage Kc283	MZ348421	Viruses; Duplodnaviria; Heunggongvirae; Uroviricota; Caudoviricetes; Schitoviridae; Cbunavirus	86.3788
	Terminase_subunitL_CAUDO_Pectobacterium_phage_YP_010000197	Terminase	Pectobacterium phage MA11	NC_053014	Viruses; Duplodnaviria; Heunggongvirae; Uroviricota; Caudoviricetes; Casjensviridae; Newforgelanevirus	86.4
	Terminase_subunitL_CAUDO_Salmonella_phage_YP_009140180	Terminase	Salmonella phage Det7	NC_027119	Viruses; Duplodnaviria; Heunggongvirae; Uroviricota; Caudoviricetes; Ackermannviridae; Cvivirinae; Kuttervirus	79.3517
	Terminase_subunitS_CAUDO_Arthrobacter_phage_YP_009022085	Terminase	Arthrobacter phage vB_ArS-ArV2	NC_022972	Viruses; Duplodnaviria; Heunggongvirae; Uroviricota; Caudoviricetes; Siphoviridae	83.549
	Terminase_subunitS_CAUDO_Bacillus_phage_UXN78499	Terminase	Bacillus phage vB_BaeroP_SYYB1	OP433492	Viruses; Duplodnaviria; Heunggongvirae; Uroviricota; Caudoviricetes; Salasmaviridae; Tatarstanvirinae	87.4887
	Terminase_subunitS_CAUDO_Bacteriophage_Lily_YP_009202207	Terminase	Bacteriophage Lily	NC_028841	Viruses; Duplodnaviria; Heunggongvirae; Uroviricota; Caudoviricetes; Lilyvirus; Lilyvirus lily	81.9649
	Terminase_subunitS_CAUDO_Escherichia_phage_CAG9546532	Terminase	Escherichia phage vB_Eco_Sip	OU734268	Viruses; Duplodnaviria; Heunggongvirae; Uroviricota; Caudoviricetes; Drexlerviridae; Tempevirinae; Warwickvirus	84.4947
	Terminase_subunitS_CAUDO_Escherichia_phage_YP_009812359	Terminase	Escherichia phage LL2	NC_048063	Viruses; Duplodnaviria; Heunggongvirae; Uroviricota; Caudoviricetes; Autographiviridae; Studiervirinae; Teetrevirus; Teetrevirus LL2	78.2054
	Terminase_subunitS_CAUDO_Klebsiella_phage_YP_009884743	Terminase	Klebsiella phage UPM 2146	NC_049472	Viruses; Duplodnaviria; Heunggongvirae; Uroviricota; Caudoviricetes; Ackermannviridae; Taipeivirus; Taipeivirus UPM2146	74.8917
	Terminase_subunitS_CAUDO_Kosakonia_phage_QYN79887	Terminase	Kosakonia phage Kc283	MZ348421	Viruses; Duplodnaviria; Heunggongvirae; Uroviricota; Caudoviricetes; Schitoviridae; Cbunavirus	81.3375
	Terminase_subunitS_CAUDO_Pectobacterium_phage_YP_010000196	Terminase	Pectobacterium phage MA11	NC_053014	Viruses; Duplodnaviria; Heunggongvirae; Uroviricota; Caudoviricetes; Casjensviridae; Newforgelanevirus	83.7483
	Terminase_subunitS_CAUDO_Salmonella_phage_YP_009140179	Terminase	Salmonella phage Det7	NC_027119	Viruses; Duplodnaviria; Heunggongvirae; Uroviricota; Caudoviricetes; Ackermannviridae; Cvivirinae; Kuttervirus	75.0044
	Terminase_unknown_CAUDO_Bacillus_phage_UXN78512	Terminase	Bacillus phage vB_BaeroP_SYYB1	OP433492	Viruses; Duplodnaviria; Heunggongvirae; Uroviricota; Caudoviricetes; Salasmaviridae; Tatarstanvirinae	90.426
	Terminase_unknown_CAUDO_Bacillus_phage_YP_002300330	Terminase	Bacillus phage SPO1	NC_011421	Viruses; Duplodnaviria; Heunggongvirae; Uroviricota; Caudoviricetes; Herelleviridae; Spounavirinae; Okubovirus	91.3661
	Terminase_unknown_CAUDO_EArthrobacter_phage_YP_008857873	Terminase	Arthrobacter phage vB_ArS-ArV2	NC_022972	Viruses; Duplodnaviria; Heunggongvirae; Uroviricota; Caudoviricetes; Siphoviridae	90.0189
	Terminase_unknown_CAUDO_Escherichia_phage_CAG9546533	Terminase	Escherichia phage vB_Eco_Sip	OU734268	Viruses; Duplodnaviria; Heunggongvirae; Uroviricota; Caudoviricetes; Drexlerviridae; Tempevirinae; Warwickvirus	90.1827
	Terminase_unknown_CAUDO_Lentibacter_phage_YP_009834234	Terminase	Lentibacter phage vB_LenP_ICBM2	NC_048671	Viruses; Duplodnaviria; Heunggongvirae; Uroviricota; Caudoviricetes; Zobellviridae; Cobavirinae; Veravirus; Veravirus septentrionalis	88.8033
	Terminase_unknown_CAUDO_Staphylococcus_phage_YP_004957424	Terminase	Staphylococcus phage S24-1	NC_016565	Viruses; Duplodnaviria; Heunggongvirae; Uroviricota; Caudoviricetes; Rountreeviridae; Rakietenvirinae; Rosenblumvirus; Rosenblumvirus S241	88.2054
	Terminase_unknown_HERPES_Cyprinid_herpesvirus_YP_001096069	Terminase	Cyprinid herpesvirus 3	NC_009127	Viruses; Duplodnaviria; Heunggongvirae; Peploviricota; Herviviricetes; Herpesvirales; Alloherpesviridae; Cyprinivirus	77.6854
	Triplex1_HERPES_alphaherpesvirus_YP_009137113	Triplex capsid protein 1	Human herpesvirus 1 strain 17	NC_001806	Viruses; Duplodnaviria; Heunggongvirae; Peploviricota; Herviviricetes; Herpesvirales; Herpesviridae; Alphaherpesvirinae; Simplexvirus	80.6556
	Triplex1_HERPES_alphaherpesvirus_YP_010084952	Triplex capsid protein 1	Beluga whale alphaherpesvirus 1	NC_055166	Viruses; Duplodnaviria; Heunggongvirae; Peploviricota;Herviviricetes; Herpesvirales; Herpesviridae; Alphaherpesvirinae;Varicellovirus; Monodontid alphaherpesvirus 1	78.9193
	Triplex1_HERPES_Anguillid_herpesvirus_YP_003358181	Triplex capsid protein 1	Anguillid herpesvirus 1	NC_013668	Viruses; Duplodnaviria; Heunggongvirae; Peploviricota; Herviviricetes; Herpesvirales; Alloherpesviridae; Cyprinivirus	36.0598
	Triplex1_HERPES_betaherpesvirus_NP_612689	Triplex capsid protein 1	Panine herpesvirus 2 strain Heberling	NC_003521	Viruses; Duplodnaviria; Heunggongvirae; Peploviricota; Herviviricetes; Herpesvirales; Herpesviridae; Betaherpesvirinae; Cytomegalovirus	92.8436
	Triplex1_HERPES_betaherpesvirus_YP_081504	Triplex capsid protein 1	Human herpesvirus 5 strain Merlin	NC_006273	Viruses; Duplodnaviria; Heunggongvirae; Peploviricota; Herviviricetes; Herpesvirales; Herpesviridae; Betaherpesvirinae; Cytomegalovirus	86.0597
	Triplex1_HERPES_Cyprinid_herpesvirus_YP_001096101	Triplex capsid protein 1	Cyprinid herpesvirus 3	NC_009127	Viruses; Duplodnaviria; Heunggongvirae; Peploviricota; Herviviricetes; Herpesvirales; Alloherpesviridae; Cyprinivirus	42.1841
	Triplex1_HERPES_Cyprinid_herpesvirus_YP_007003729	Triplex capsid protein 1	Cyprinid herpesvirus 1	NC_019491	Viruses; Duplodnaviria; Heunggongvirae; Peploviricota; Herviviricetes; Herpesvirales; Alloherpesviridae; Cyprinivirus	41.6237
	Triplex1_HERPES_Cyprinid_herpesvirus_YP_007003885	Triplex capsid protein 1	Cyprinid herpesvirus 2 strain ST-J1	NC_019495	Viruses; Duplodnaviria; Heunggongvirae; Peploviricota; Herviviricetes; Herpesvirales; Alloherpesviridae; Cyprinivirus	42.4466
	Triplex1_HERPES_gammaherpesvirus_YP_009118452	Triplex capsid protein 1	Equid herpesvirus 5 strain 2-141/67	NC_026421	Viruses; Duplodnaviria; Heunggongvirae; Peploviricota; Herviviricetes; Herpesvirales; Herpesviridae; Gammaherpesvirinae; Percavirus	80.7019
	Triplex1_HERPES_gammaherpesvirus_YP_009229896	Triplex capsid protein 1	Myotis gammaherpesvirus 8	NC_029255	Viruses; Duplodnaviria; Heunggongvirae; Peploviricota; Herviviricetes; Herpesvirales; Herpesviridae; Gammaherpesvirinae	82.3797
	Triplex1_HERPES_Ictalurid_herpesvirus_NP_041144	Triplex capsid protein 1	Ictalurid herpesvirus 1	NC_001493	Viruses; Duplodnaviria; Heunggongvirae; Peploviricota; Herviviricetes; Herpesvirales; Alloherpesviridae; Ictalurivirus	36.2835
	Triplex1_HERPES_Ranid_herpesvirus_YP_656731	Triplex capsid protein 1	Ranid herpesvirus 1 strain McKinnell	NC_008211	Viruses; Duplodnaviria; Heunggongvirae; Peploviricota; Herviviricetes; Herpesvirales; Alloherpesviridae; Batrachovirus	31.4818
	Triplex1_MIRUS_415058_TARA_AON_NCLDV_00005_000000000004_M2	Triplex capsid protein 1	Mirusvirus		Viruses; Duplodnaviria; Mirusviricota	82.6229
	Triplex1_MIRUS_467965_TARA_ARC_NCLDV_00078_000000000005_M5	Triplex capsid protein 1	Mirusvirus		Viruses; Duplodnaviria; Mirusviricota	75.199
	Triplex1_MIRUS_477990_TARA_ARC_NCLDV_00123_000000000004_M7	Triplex capsid protein 1	Mirusvirus		Viruses; Duplodnaviria; Mirusviricota	68.3759
	Triplex1_MIRUS_485726_TARA_ARC_NCLDV_00178_000000000007_M5	Triplex capsid protein 1	Mirusvirus		Viruses; Duplodnaviria; Mirusviricota	82.2281
	Triplex1_MIRUS_491931_TARA_ION_NCLDV_00014_000000000005_M4	Triplex capsid protein 1	Mirusvirus		Viruses; Duplodnaviria; Mirusviricota	74.14
	Triplex1_MIRUS_494272_TARA_IOS_NCLDV_00009_000000000020_M1	Triplex capsid protein 1	Mirusvirus		Viruses; Duplodnaviria; Mirusviricota	82.8285
	Triplex1_MIRUS_533181_TARA_MED_NCLDV_00099_000000000008_M2	Triplex capsid protein 1	Mirusvirus		Viruses; Duplodnaviria; Mirusviricota	70.0518
	Triplex1_MIRUS_547055_TARA_PON_NCLDV_00018_000000000014_M3	Triplex capsid protein 1	Mirusvirus		Viruses; Duplodnaviria; Mirusviricota	79.3068
	Triplex1_MIRUS_552115_TARA_PON_NCLDV_00038_000000000027_M1	Triplex capsid protein 1	Mirusvirus		Viruses; Duplodnaviria; Mirusviricota	79.142
	Triplex1_MIRUS_570473_TARA_PSE_NCLDV_00042_000000000019_M3	Triplex capsid protein 1	Mirusvirus		Viruses; Duplodnaviria; Mirusviricota	78.7437
	Triplex1_MIRUS_593039_TARA_PSW_NCLDV_00054_000000000005_M4	Triplex capsid protein 1	Mirusvirus		Viruses; Duplodnaviria; Mirusviricota	76.0354
	Triplex2_HERPES_alphaherpesvirus_YP_009137092	Triplex capsid protein 2	Human herpesvirus 1 strain 17	NC_001806	Viruses; Duplodnaviria; Heunggongvirae; Peploviricota; Herviviricetes; Herpesvirales; Herpesviridae; Alphaherpesvirinae; Simplexvirus	82.509
	Triplex2_HERPES_alphaherpesvirus_YP_010084973	Triplex capsid protein 2	Beluga whale alphaherpesvirus 1	NC_055166	Viruses; Duplodnaviria; Heunggongvirae; Peploviricota;Herviviricetes; Herpesvirales; Herpesviridae; Alphaherpesvirinae;Varicellovirus; Monodontid alphaherpesvirus 1	88.3616
	Triplex2_HERPES_Anguillid_herpesvirus_YP_003358175	Triplex capsid protein 2	Anguillid herpesvirus 1	NC_013668	Viruses; Duplodnaviria; Heunggongvirae; Peploviricota; Herviviricetes; Herpesvirales; Alloherpesviridae; Cyprinivirus	65.0721
	Triplex2_HERPES_betaherpesvirus_NP_612718	Triplex capsid protein 2	Panine herpesvirus 2 strain Heberling	NC_003521	Viruses; Duplodnaviria; Heunggongvirae; Peploviricota; Herviviricetes; Herpesvirales; Herpesviridae; Betaherpesvirinae; Cytomegalovirus	85.7978
	Triplex2_HERPES_betaherpesvirus_YP_081533	Triplex capsid protein 2	Human herpesvirus 5 strain Merlin	NC_006273	Viruses; Duplodnaviria; Heunggongvirae; Peploviricota; Herviviricetes; Herpesvirales; Herpesviridae; Betaherpesvirinae; Cytomegalovirus	86.4011
	Triplex2_HERPES_Cyprinid_herpesvirus_YP_001096107	Triplex capsid protein 2	Cyprinid herpesvirus 3	NC_009127	Viruses; Duplodnaviria; Heunggongvirae; Peploviricota; Herviviricetes; Herpesvirales; Alloherpesviridae; Cyprinivirus	68.3224
	Triplex2_HERPES_Cyprinid_herpesvirus_YP_007003735	Triplex capsid protein 2	Cyprinid herpesvirus 1	NC_019491	Viruses; Duplodnaviria; Heunggongvirae; Peploviricota; Herviviricetes; Herpesvirales; Alloherpesviridae; Cyprinivirus	68.7893
	Triplex2_HERPES_Cyprinid_herpesvirus_YP_007003891	Triplex capsid protein 2	Cyprinid herpesvirus 2 strain ST-J1	NC_019495	Viruses; Duplodnaviria; Heunggongvirae; Peploviricota; Herviviricetes; Herpesvirales; Alloherpesviridae; Cyprinivirus	68.8485
	Triplex2_HERPES_gammaherpesvirus_YP_009118416	Triplex capsid protein 2	Equid herpesvirus 5 strain 2-141/67	NC_026421	Viruses; Duplodnaviria; Heunggongvirae; Peploviricota; Herviviricetes; Herpesvirales; Herpesviridae; Gammaherpesvirinae; Percavirus	89.3488
	Triplex2_HERPES_gammaherpesvirus_YP_009229860	Triplex capsid protein 2	Myotis gammaherpesvirus 8	NC_029255	Viruses; Duplodnaviria; Heunggongvirae; Peploviricota; Herviviricetes; Herpesvirales; Herpesviridae; Gammaherpesvirinae	89.3163
	Triplex2_HERPES_Ictalurid_herpesvirus_NP_041118	Triplex capsid protein 2	Ictalurid herpesvirus 1	NC_001493	Viruses; Duplodnaviria; Heunggongvirae; Peploviricota; Herviviricetes; Herpesvirales; Alloherpesviridae; Ictalurivirus	77.9446
	Triplex2_HERPES_Ranid_herpesvirus_YP_656750	Triplex capsid protein 2	Ranid herpesvirus 1 strain McKinnell	NC_008211	Viruses; Duplodnaviria; Heunggongvirae; Peploviricota; Herviviricetes; Herpesvirales; Alloherpesviridae; Batrachovirus	78.1676
	Triplex2_MIRUS_422486_TARA_AON_NCLDV_00025_000000000010_M3	Triplex capsid protein 2	Mirusvirus		Viruses; Duplodnaviria; Mirusviricota	81.3321
	Triplex2_MIRUS_452644_TARA_ARC_NCLDV_00027_000000000007_M2	Triplex capsid protein 2	Mirusvirus		Viruses; Duplodnaviria; Mirusviricota	78.112
	Triplex2_MIRUS_455446_TARA_ARC_NCLDV_00035_000000000018_M2	Triplex capsid protein 2	Mirusvirus		Viruses; Duplodnaviria; Mirusviricota	74.2498
	Triplex2_MIRUS_467963_TARA_ARC_NCLDV_00078_000000000005_M5	Triplex capsid protein 2	Mirusvirus		Viruses; Duplodnaviria; Mirusviricota	76.2497
	Triplex2_MIRUS_485728_TARA_ARC_NCLDV_00178_000000000007_M5	Triplex capsid protein 2	Mirusvirus		Viruses; Duplodnaviria; Mirusviricota	80.3878
	Triplex2_MIRUS_533988_TARA_MED_NCLDV_00103_000000000020_M3	Triplex capsid protein 2	Mirusvirus		Viruses; Duplodnaviria; Mirusviricota	84.6343
	Triplex2_MIRUS_591199_TARA_PSW_NCLDV_00045_000000000001_M1	Triplex capsid protein 2	Mirusvirus		Viruses; Duplodnaviria; Mirusviricota	90.1818
	Triplex2_MIRUS_593040_TARA_PSW_NCLDV_00054_000000000005_M4	Triplex capsid protein 2	Mirusvirus		Viruses; Duplodnaviria; Mirusviricota	79.3392
	Triplex2_MIRUS_594292_TARA_PSW_NCLDV_00061_000000000004_M4	Triplex capsid protein 2	Mirusvirus		Viruses; Duplodnaviria; Mirusviricota	82.7963
	Triplex2_MIRUS_595594_TARA_PSW_NCLDV_00070_000000000005_M1	Triplex capsid protein 2	Mirusvirus		Viruses; Duplodnaviria; Mirusviricota	85.5033

## Sheet: BLASTp results
	BLASTp results for the Duplodnaviria virion module
	Comparisons between family representatives for Caudoviricetes, herpesviruses and mirusviruses
	Hallmark 1: HK97 MCP
	Hallmark 2: Terminase
	Hallmark 3: Triplex capsid protein 1
	Hallmark 4: Triplex capsid protein 2
	Hallmark 5: Portal protein
	Hallmark 6: Capsid maturation protease
	HK97 MCP																TERMINASE															TRIPLEX CAPSID PROTEIN 1															TRIPLEX CAPSID PROTEIN 2
	Query	Query_Clade	Target	Target_Clade	Percent Identity	Alignment length	Mismatches	gaps	start aligment query	end alignment query	start aligment target	end alignment target	evalue	bitscore	Query_Target_Clades		Query	Query_Clade	Target	Target_Clade	Percent Identity	Alignment length	Mismatches	gaps	start aligment query	end alignment query	start aligment target	end alignment target	evalue	bitscore		Query	Query_Clade	Target	Target_Clade	Percent Identity	Alignment length	Mismatches	gaps	start aligment query	end alignment query	start aligment target	end alignment target	evalue	bitscore		Query	Query_Clade	Target
	MCP_CAUDO_Salmonella_phage_YP_009140190	CAUDO	MCP_CAUDO_Klebsiella_phage_YP_009884753	CAUDO	92.727	440	32	0	1	440	1	440	0	860	CAUDO_CAUDO		Terminase_subunit1_HERPES_betaherpesvirus_YP_081537	HERPES	Terminase_subunit1_HERPES_betaherpesvirus_NP_612722	HERPES	93.027	674	45	2	1	674	1	672	0	1312		Triplex1_MIRUS_491931_TARA_ION_NCLDV_00014_000000000005_M4		Triplex1_MIRUS_593039_TARA_PSW_NCLDV_00054_000000000005_M4		92.529	348	26	0	1	348	1	348	0	680		Triplex2_HERPES_betaherpesvirus_NP_612718		Triplex2_HERPES_Ictalurid_herpesvirus_NP_041118
	MCP_CAUDO_Klebsiella_phage_YP_009884753	CAUDO	MCP_CAUDO_Salmonella_phage_YP_009140190	CAUDO	92.727	440	32	0	1	440	1	440	0	860	CAUDO_CAUDO		Terminase_subunit1_HERPES_betaherpesvirus_NP_612722	HERPES	Terminase_subunit1_HERPES_betaherpesvirus_YP_081537	HERPES	93.027	674	45	2	1	672	1	674	0	1312		Triplex1_MIRUS_593039_TARA_PSW_NCLDV_00054_000000000005_M4		Triplex1_MIRUS_491931_TARA_ION_NCLDV_00014_000000000005_M4		92.529	348	26	0	1	348	1	348	0	680		Triplex2_HERPES_Ictalurid_herpesvirus_NP_041118		Triplex2_HERPES_betaherpesvirus_NP_612718
	MCP_MIRUS_482543_TARA_ARC_NCLDV_00150_000000000003_M6	MIRUS	MCP_MIRUS_533209_TARA_MED_NCLDV_00099_000000000008_M2	MIRUS	88.889	9	1	0	373	381	129	137	8.4	20.4	MIRUS_MIRUS		Terminase_subunitL_CAUDO_Salmonella_phage_YP_009140180	CAUDO	Terminase_subunitL_CAUDO_Klebsiella_phage_YP_009884744	CAUDO	87.636	736	91	0	1	736	1	736	0	1383		Triplex1_MIRUS_552115_TARA_PON_NCLDV_00038_000000000027_M1		Triplex1_MIRUS_415058_TARA_AON_NCLDV_00005_000000000004_M2		85.714	7	1	0	220	226	19	25	2.9	18.9		Triplex2_HERPES_alphaherpesvirus_YP_010084973		Triplex2_MIRUS_485728_TARA_ARC_NCLDV_00178_000000000007_M5
	MCP_HERPES_betaherpesvirus_NP_612719	HERPES	MCP_HERPES_betaherpesvirus_YP_081534	HERPES	87.807	1386	153	2	1	1386	1	1370	0	2577	HERPES_HERPES		Terminase_subunitL_CAUDO_Klebsiella_phage_YP_009884744	CAUDO	Terminase_subunitL_CAUDO_Salmonella_phage_YP_009140180	CAUDO	87.636	736	91	0	1	736	1	736	0	1383		Triplex1_MIRUS_415058_TARA_AON_NCLDV_00005_000000000004_M2		Triplex1_MIRUS_552115_TARA_PON_NCLDV_00038_000000000027_M1		85.714	7	1	0	19	25	220	226	2.9	18.9		Triplex2_MIRUS_485728_TARA_ARC_NCLDV_00178_000000000007_M5		Triplex2_HERPES_alphaherpesvirus_YP_010084973
	MCP_HERPES_betaherpesvirus_YP_081534	HERPES	MCP_HERPES_betaherpesvirus_NP_612719	HERPES	87.518	1386	157	1	1	1370	1	1386	0	2548	HERPES_HERPES		Terminase_unknown_HERPES_Cyprinid_herpesvirus_YP_001096069	HERPES	Terminase_subunit1_HERPES_Cyprinid_herpesvirus_YP_007003857	HERPES	85.623	779	112	0	10	788	9	787	0	1436		Triplex1_HERPES_betaherpesvirus_YP_081504		Triplex1_HERPES_betaherpesvirus_NP_612689		83.162	291	48	1	1	290	2	292	0	516		Triplex2_HERPES_betaherpesvirus_YP_081533		Triplex2_HERPES_betaherpesvirus_NP_612718
	MCP_HERPES_Ranid_herpesvirus_YP_656709	HERPES	MCP_CAUDO_Escherichia_phage_YP_009812348	CAUDO	81.818	11	2	0	517	527	72	82	1.1	24.6	HERPES_CAUDO		Terminase_subunit1_HERPES_Cyprinid_herpesvirus_YP_007003857	HERPES	Terminase_unknown_HERPES_Cyprinid_herpesvirus_YP_001096069	HERPES	85.623	779	112	0	9	787	10	788	0	1436		Triplex1_HERPES_betaherpesvirus_NP_612689		Triplex1_HERPES_betaherpesvirus_YP_081504		83.162	291	48	1	2	292	1	290	0	516		Triplex2_HERPES_betaherpesvirus_NP_612718		Triplex2_HERPES_betaherpesvirus_YP_081533
	MCP_CAUDO_Escherichia_phage_YP_009812348	CAUDO	MCP_HERPES_Ranid_herpesvirus_YP_656709	HERPES	81.818	11	2	0	72	82	517	527	0.28	24.6	CAUDO_HERPES		Terminase_subunit1_HERPES_Cyprinid_herpesvirus_YP_007003857	HERPES	Terminase_subunit1_HERPES_Cyprinid_herpesvirus_YP_007003702	HERPES	83.887	782	126	0	6	787	2	783	0	1415		Triplex1_HERPES_gammaherpesvirus_YP_009118452		Triplex1_MIRUS_467965_TARA_ARC_NCLDV_00078_000000000005_M5		64.706	17	5	1	310	326	44	59	9.2	17.7		Triplex2_HERPES_gammaherpesvirus_YP_009229860		Triplex2_HERPES_Cyprinid_herpesvirus_YP_001096107
	MCP_MIRUS_422494_TARA_AON_NCLDV_00025_000000000011_M3	MIRUS	MCP_HERPES_Anguillid_herpesvirus_YP_003358243	HERPES	72.727	11	3	0	173	183	672	682	9.5	21.6	MIRUS_HERPES		Terminase_subunit1_HERPES_Cyprinid_herpesvirus_YP_007003702	HERPES	Terminase_subunit1_HERPES_Cyprinid_herpesvirus_YP_007003857	HERPES	83.887	782	126	0	2	783	6	787	0	1415		Triplex1_MIRUS_467965_TARA_ARC_NCLDV_00078_000000000005_M5		Triplex1_HERPES_gammaherpesvirus_YP_009118452		64.706	17	5	1	44	59	310	326	7.9	17.7		Triplex2_HERPES_Cyprinid_herpesvirus_YP_001096107		Triplex2_HERPES_gammaherpesvirus_YP_009229860
	MCP_HERPES_Cyprinid_herpesvirus_YP_007003911	HERPES	MCP_HERPES_Cyprinid_herpesvirus_YP_001096127	HERPES	72.549	1275	330	8	1	1262	1	1268	0	1938	HERPES_HERPES		Terminase_unknown_HERPES_Cyprinid_herpesvirus_YP_001096069	HERPES	Terminase_subunit1_HERPES_Cyprinid_herpesvirus_YP_007003702	HERPES	82.028	779	140	0	10	788	5	783	0	1390		Triplex1_HERPES_Anguillid_herpesvirus_YP_003358181		Triplex1_HERPES_Cyprinid_herpesvirus_YP_007003729		63.636	11	4	0	135	145	377	387	5	18.9		Triplex2_HERPES_betaherpesvirus_YP_081533		Triplex2_MIRUS_593040_TARA_PSW_NCLDV_00054_000000000005_MR04
	MCP_HERPES_Cyprinid_herpesvirus_YP_001096127	HERPES	MCP_HERPES_Cyprinid_herpesvirus_YP_007003911	HERPES	72.549	1275	330	8	1	1268	1	1262	0	1937	HERPES_HERPES		Terminase_subunit1_HERPES_Cyprinid_herpesvirus_YP_007003702	HERPES	Terminase_unknown_HERPES_Cyprinid_herpesvirus_YP_001096069	HERPES	82.028	779	140	0	5	783	10	788	0	1390		Triplex1_HERPES_Cyprinid_herpesvirus_YP_007003729		Triplex1_HERPES_Anguillid_herpesvirus_YP_003358181		63.636	11	4	0	377	387	135	145	5.4	18.9		Triplex2_MIRUS_593040_TARA_PSW_NCLDV_00054_000000000005_MR04		Triplex2_HERPES_betaherpesvirus_YP_081533
	MCP_MIRUS_485779-485725_TARA_ARC_NCLDV_00178_000000000016_13848-13856_con_M5	MIRUS	MCP_MIRUS_467924_TARA_ARC_NCLDV_00078_000000000003_M5	MIRUS	71.228	285	69	1	13	284	11	295	2.58e-142	424	MIRUS_MIRUS		Terminase_subunit2_HERPES_betaherpesvirus_YP_081515	HERPES	Terminase_subunit2_HERPES_betaherpesvirus_NP_612700	HERPES	81.2	867	116	6	3	850	1	839	0	1379		Triplex1_HERPES_Cyprinid_herpesvirus_YP_007003885		Triplex1_HERPES_Cyprinid_herpesvirus_YP_001096101		62.907	399	141	3	1	397	1	394	0	521		Triplex2_HERPES_Cyprinid_herpesvirus_YP_007003735		Triplex2_HERPES_Cyprinid_herpesvirus_YP_007003891
	MCP_MIRUS_467924_TARA_ARC_NCLDV_00078_000000000003_M5	MIRUS	MCP_MIRUS_485779-485725_TARA_ARC_NCLDV_00178_000000000016_13848-13856_con_M5	MIRUS	71.228	285	69	1	11	295	13	284	1.98e-142	424	MIRUS_MIRUS		Terminase_subunit2_HERPES_betaherpesvirus_NP_612700	HERPES	Terminase_subunit2_HERPES_betaherpesvirus_YP_081515	HERPES	81.164	876	100	9	1	839	3	850	0	1376		Triplex1_HERPES_Cyprinid_herpesvirus_YP_001096101		Triplex1_HERPES_Cyprinid_herpesvirus_YP_007003885		62.907	399	141	3	1	394	1	397	0	520		Triplex2_HERPES_Cyprinid_herpesvirus_YP_007003891		Triplex2_HERPES_Cyprinid_herpesvirus_YP_007003735
	MCP_HERPES_gammaherpesvirus_YP_009229859	HERPES	MCP_HERPES_gammaherpesvirus_YP_009118415	HERPES	69.487	1383	416	4	1	1377	1	1383	0	2083	HERPES_HERPES		Terminase_subunit2_HERPES_Cyprinid_herpesvirus_YP_007003713	HERPES	Terminase_subunit2_HERPES_Cyprinid_herpesvirus_YP_007003868	HERPES	72.645	552	133	6	8	542	7	557	0	823		Triplex1_MIRUS_570473_TARA_PSE_NCLDV_00042_000000000019_M3		Triplex1_MIRUS_547055_TARA_PON_NCLDV_00018_000000000014_M3		62.647	340	123	3	1	337	1	339	2.1e-163	451		Triplex2_MIRUS_595594_TARA_PSW_NCLDV_00070_000000000005_M1		Triplex2_MIRUS_591199_TARA_PSW_NCLDV_00045_000000000001_M1
	MCP_HERPES_gammaherpesvirus_YP_009118415	HERPES	MCP_HERPES_gammaherpesvirus_YP_009229859	HERPES	69.487	1383	416	4	1	1383	1	1377	0	2083	HERPES_HERPES		Terminase_subunit2_HERPES_Cyprinid_herpesvirus_YP_001096082	HERPES	Terminase_subunit2_HERPES_Cyprinid_herpesvirus_YP_007003868	HERPES	72.163	564	144	3	1	558	1	557	0	856		Triplex1_MIRUS_547055_TARA_PON_NCLDV_00018_000000000014_M3		Triplex1_MIRUS_570473_TARA_PSE_NCLDV_00042_000000000019_M3		62.647	340	123	3	1	339	1	337	2.11e-163	451		Triplex2_MIRUS_591199_TARA_PSW_NCLDV_00045_000000000001_M1		Triplex2_MIRUS_595594_TARA_PSW_NCLDV_00070_000000000005_M1
	MCP_HERPES_Cyprinid_herpesvirus_YP_007003911	HERPES	MCP_HERPES_Cyprinid_herpesvirus_YP_007003755	HERPES	65.388	1277	419	10	1	1262	1	1269	0	1714	HERPES_HERPES		Terminase_subunit2_HERPES_Cyprinid_herpesvirus_YP_007003868	HERPES	Terminase_subunit2_HERPES_Cyprinid_herpesvirus_YP_007003713	HERPES	72.093	559	138	6	7	564	8	549	0	819		Triplex1_HERPES_Ictalurid_herpesvirus_NP_041144		Triplex1_MIRUS_547055_TARA_PON_NCLDV_00018_000000000014_M3		60	10	4	0	287	296	136	145	1.7	20		Triplex2_MIRUS_455446_TARA_ARC_NCLDV_00035_000000000018_M2		Triplex2_MIRUS_422486_TARA_AON_NCLDV_00025_000000000010_M3
	MCP_HERPES_Cyprinid_herpesvirus_YP_007003755	HERPES	MCP_HERPES_Cyprinid_herpesvirus_YP_007003911	HERPES	65.388	1277	419	10	1	1269	1	1262	0	1714	HERPES_HERPES		Terminase_subunit2_HERPES_Cyprinid_herpesvirus_YP_007003868	HERPES	Terminase_subunit2_HERPES_Cyprinid_herpesvirus_YP_001096082	HERPES	71.304	575	151	4	1	567	1	569	0	856		Triplex1_MIRUS_547055_TARA_PON_NCLDV_00018_000000000014_M3		Triplex1_HERPES_Ictalurid_herpesvirus_NP_041144		60	10	4	0	136	145	287	296	1.9	20		Triplex2_HERPES_Cyprinid_herpesvirus_YP_007003891		Triplex2_HERPES_Cyprinid_herpesvirus_YP_001096107
	MCP_HERPES_Cyprinid_herpesvirus_YP_007003755	HERPES	MCP_HERPES_Cyprinid_herpesvirus_YP_001096127	HERPES	64.191	1279	437	10	1	1269	1	1268	0	1703	HERPES_HERPES		Terminase_subunit2_HERPES_Cyprinid_herpesvirus_YP_007003713	HERPES	Terminase_subunit2_HERPES_Cyprinid_herpesvirus_YP_001096082	HERPES	71.157	579	145	6	8	567	7	582	0	846		Triplex1_HERPES_alphaherpesvirus_YP_009137113		Triplex1_HERPES_Cyprinid_herpesvirus_YP_007003885		58.333	12	5	0	383	394	203	214	10	18.1		Triplex2_HERPES_Cyprinid_herpesvirus_YP_001096107		Triplex2_HERPES_Cyprinid_herpesvirus_YP_007003891
	MCP_HERPES_Cyprinid_herpesvirus_YP_001096127	HERPES	MCP_HERPES_Cyprinid_herpesvirus_YP_007003755	HERPES	64.191	1279	437	10	1	1268	1	1269	0	1700	HERPES_HERPES		Terminase_subunit2_HERPES_Cyprinid_herpesvirus_YP_001096082	HERPES	Terminase_subunit2_HERPES_Cyprinid_herpesvirus_YP_007003713	HERPES	71.157	579	145	6	7	582	8	567	0	847		Triplex1_HERPES_Cyprinid_herpesvirus_YP_007003885		Triplex1_HERPES_alphaherpesvirus_YP_009137113		58.333	12	5	0	203	214	383	394	9.5	18.1		Triplex2_HERPES_alphaherpesvirus_YP_009137092		Triplex2_MIRUS_485728_TARA_ARC_NCLDV_00178_000000000007_M5
	MCP_MIRUS_485779-485725_TARA_ARC_NCLDV_00178_000000000016_13848-13856_con_M5	MIRUS	MCP_MIRUS_467924_TARA_ARC_NCLDV_00078_000000000003_M5	MIRUS	61.489	309	109	4	251	557	519	819	1.15e-126	383	MIRUS_MIRUS		Terminase_subunitS_CAUDO_Salmonella_phage_YP_009140179	CAUDO	Terminase_subunitS_CAUDO_Klebsiella_phage_YP_009884743	CAUDO	68.22	236	57	3	3	228	1	228	6.74e-108	303		Triplex1_HERPES_betaherpesvirus_YP_081504		Triplex1_HERPES_alphaherpesvirus_YP_010084952		55.556	9	4	0	183	191	295	303	8.4	17.7		Triplex2_HERPES_Ictalurid_herpesvirus_NP_041118		Triplex2_MIRUS_485728_TARA_ARC_NCLDV_00178_000000000007_M5
	MCP_MIRUS_467924_TARA_ARC_NCLDV_00078_000000000003_M5	MIRUS	MCP_MIRUS_485779-485725_TARA_ARC_NCLDV_00178_000000000016_13848-13856_con_M5	MIRUS	61.489	309	109	4	519	819	251	557	1.83e-126	383	MIRUS_MIRUS		Terminase_subunitS_CAUDO_Klebsiella_phage_YP_009884743	CAUDO	Terminase_subunitS_CAUDO_Salmonella_phage_YP_009140179	CAUDO	68.22	236	57	3	1	228	3	228	6.74e-108	303		Triplex1_MIRUS_494272_TARA_IOS_NCLDV_00009_000000000020_M1		Triplex1_MIRUS_552115_TARA_PON_NCLDV_00038_000000000027_M1		52.525	297	109	5	1	288	4	277	8.32e-108	305		Triplex2_MIRUS_485728_TARA_ARC_NCLDV_00178_000000000007_M5		Triplex2_HERPES_Ictalurid_herpesvirus_NP_041118
	MCP_MIRUS_486823_TARA_ARC_NCLDV_00192_000000000002_M6	MIRUS	MCP_MIRUS_477967_TARA_ARC_NCLDV_00123_000000000001_M7	MIRUS	59.459	74	30	0	300	373	558	631	1.21e-24	100	MIRUS_MIRUS		Terminase_subunit1_HERPES_gammaherpesvirus_YP_009229862	HERPES	Terminase_subunit1_HERPES_gammaherpesvirus_YP_009118419	HERPES	67.299	685	219	3	1	681	1	684	0	1013		Triplex1_MIRUS_552115_TARA_PON_NCLDV_00038_000000000027_M1		Triplex1_MIRUS_494272_TARA_IOS_NCLDV_00009_000000000020_M1		52.525	297	109	5	4	277	1	288	8e-108	305		Triplex2_MIRUS_485728_TARA_ARC_NCLDV_00178_000000000007_M5		Triplex2_HERPES_alphaherpesvirus_YP_009137092
	MCP_MIRUS_477967_TARA_ARC_NCLDV_00123_000000000001_M7	MIRUS	MCP_MIRUS_486823_TARA_ARC_NCLDV_00192_000000000002_M6	MIRUS	59.459	74	30	0	558	631	300	373	2.11e-24	100	MIRUS_MIRUS		Terminase_subunit1_HERPES_gammaherpesvirus_YP_009118419	HERPES	Terminase_subunit1_HERPES_gammaherpesvirus_YP_009229862	HERPES	67.299	685	219	3	1	684	1	681	0	1016		Triplex1_HERPES_Cyprinid_herpesvirus_YP_007003729		Triplex1_HERPES_Ranid_herpesvirus_YP_656731		52.381	21	10	0	87	107	69	89	0.014	26.9		Triplex2_MIRUS_452644_TARA_ARC_NCLDV_00027_000000000007_M2		Triplex2_MIRUS_455446_TARA_ARC_NCLDV_00035_000000000018_M2
	MCP_MIRUS_486823_TARA_ARC_NCLDV_00192_000000000002_M6	MIRUS	MCP_MIRUS_482543_TARA_ARC_NCLDV_00150_000000000003_M6	MIRUS	59.259	270	108	1	15	284	23	290	3.57e-113	337	MIRUS_MIRUS		Terminase_subunitS_CAUDO_Klebsiella_phage_YP_009884743	CAUDO	Terminase_MIRUS_595597_TARA_PSW_NCLDV_00070_000000000005_M1	MIRUS	63.636	11	4	0	30	40	85	95	4.9	20		Triplex1_HERPES_Ranid_herpesvirus_YP_656731		Triplex1_HERPES_Cyprinid_herpesvirus_YP_007003729		52.381	21	10	0	69	89	87	107	0.01	26.9		Triplex2_MIRUS_455446_TARA_ARC_NCLDV_00035_000000000018_M2		Triplex2_MIRUS_452644_TARA_ARC_NCLDV_00027_000000000007_M2
	MCP_MIRUS_482543_TARA_ARC_NCLDV_00150_000000000003_M6	MIRUS	MCP_MIRUS_486823_TARA_ARC_NCLDV_00192_000000000002_M6	MIRUS	59.259	270	108	1	23	290	15	284	5.45e-113	337	MIRUS_MIRUS		Terminase_unknown_CAUDO_Lentibacter_phage_YP_009834234	CAUDO	Terminase_subunit1_HERPES_Cyprinid_herpesvirus_YP_007003857	HERPES	63.636	11	4	0	107	117	417	427	6	20.8		Triplex1_HERPES_Ictalurid_herpesvirus_NP_041144		Triplex1_HERPES_alphaherpesvirus_YP_009137113		50	16	8	0	158	173	16	31	9.6	17.7		Triplex2_HERPES_betaherpesvirus_YP_081533		Triplex2_HERPES_Ictalurid_herpesvirus_NP_041118
	MCP_MIRUS_593090_TARA_PSW_NCLDV_00054_000000000009_4985_M4	MIRUS	MCP_MIRUS_486823_TARA_ARC_NCLDV_00192_000000000002_M6	MIRUS	58.667	75	31	0	173	247	300	374	7.36e-24	95.9	MIRUS_MIRUS		Terminase_subunitS_CAUDO_Pectobacterium_phage_YP_010000196	CAUDO	Terminase_subunitL_CAUDO_Pectobacterium_phage_YP_010000197	CAUDO	63.636	11	4	0	154	164	351	361	6.3	19.2		Triplex1_MIRUS_467965_TARA_ARC_NCLDV_00078_000000000005_M5		Triplex1_MIRUS_485726_TARA_ARC_NCLDV_00178_000000000007_M5		49.645	141	69	2	151	290	10	149	4.2e-42	133		Triplex2_HERPES_Ictalurid_herpesvirus_NP_041118		Triplex2_HERPES_betaherpesvirus_YP_081533
	MCP_MIRUS_486823_TARA_ARC_NCLDV_00192_000000000002_M6	MIRUS	MCP_MIRUS_593090_TARA_PSW_NCLDV_00054_000000000009_4985_M4	MIRUS	58.667	75	31	0	300	374	173	247	1.14e-23	95.5	MIRUS_MIRUS		Terminase_MIRUS_595597_TARA_PSW_NCLDV_00070_000000000005_M1	MIRUS	Terminase_subunitS_CAUDO_Klebsiella_phage_YP_009884743	CAUDO	63.636	11	4	0	85	95	30	40	8.5	20		Triplex1_MIRUS_485726_TARA_ARC_NCLDV_00178_000000000007_M5		Triplex1_MIRUS_467965_TARA_ARC_NCLDV_00078_000000000005_M5		49.645	141	69	2	10	149	151	290	2.17e-42	133		Triplex2_MIRUS_422486_TARA_AON_NCLDV_00025_000000000010_M3		Triplex2_MIRUS_533988_TARA_MED_NCLDV_00103_000000000020_M3
	MCP_HERPES_alphaherpesvirus_YP_010084972	HERPES	MCP_HERPES_alphaherpesvirus_YP_009137093	HERPES	56.679	1355	578	7	19	1367	20	1371	0	1551	HERPES_HERPES		Terminase_subunit1_HERPES_Cyprinid_herpesvirus_YP_007003857	HERPES	Terminase_unknown_CAUDO_Lentibacter_phage_YP_009834234	CAUDO	63.636	11	4	0	417	427	107	117	9.2	20.8		Triplex1_HERPES_gammaherpesvirus_YP_009118452		Triplex1_HERPES_gammaherpesvirus_YP_009229896		49.118	340	167	3	1	340	1	334	3.55e-125	354		Triplex2_MIRUS_533988_TARA_MED_NCLDV_00103_000000000020_M3		Triplex2_MIRUS_422486_TARA_AON_NCLDV_00025_000000000010_M3
	MCP_HERPES_alphaherpesvirus_YP_009137093	HERPES	MCP_HERPES_alphaherpesvirus_YP_010084972	HERPES	56.679	1355	578	7	20	1371	19	1367	0	1531	HERPES_HERPES		Terminase_unknown_HERPES_Cyprinid_herpesvirus_YP_001096069	HERPES	Terminase_unknown_CAUDO_Lentibacter_phage_YP_009834234	CAUDO	63.636	11	4	0	418	428	107	117	8.9	21.2		Triplex1_HERPES_gammaherpesvirus_YP_009229896		Triplex1_HERPES_gammaherpesvirus_YP_009118452		49.118	340	167	3	1	334	1	340	3.49e-125	354		Triplex2_HERPES_Cyprinid_herpesvirus_YP_007003735		Triplex2_HERPES_Cyprinid_herpesvirus_YP_001096107
	MCP_MIRUS_526656_TARA_MED_NCLDV_00069_000000000027_M3	MIRUS	MCP_MIRUS_486823_TARA_ARC_NCLDV_00192_000000000002_M6	MIRUS	56.579	76	33	0	840	915	299	374	1.91e-22	94.7	MIRUS_MIRUS		Terminase_unknown_CAUDO_Lentibacter_phage_YP_009834234	CAUDO	Terminase_unknown_HERPES_Cyprinid_herpesvirus_YP_001096069	HERPES	63.636	11	4	0	107	117	418	428	5.7	21.2		Triplex1_HERPES_Cyprinid_herpesvirus_YP_007003729		Triplex1_HERPES_Cyprinid_herpesvirus_YP_007003885		48.786	412	186	8	1	401	1	398	2.3e-144	407		Triplex2_HERPES_Cyprinid_herpesvirus_YP_001096107		Triplex2_HERPES_Cyprinid_herpesvirus_YP_007003735
	MCP_MIRUS_486823_TARA_ARC_NCLDV_00192_000000000002_M6	MIRUS	MCP_MIRUS_526656_TARA_MED_NCLDV_00069_000000000027_M3	MIRUS	56.579	76	33	0	299	374	840	915	7.88e-23	94.7	MIRUS_MIRUS		Terminase_subunitS_CAUDO_Klebsiella_phage_YP_009884743	CAUDO	Terminase_subunit2_HERPES_betaherpesvirus_NP_612700	HERPES	61.538	13	5	0	110	122	756	768	8.8	19.2		Triplex1_HERPES_Cyprinid_herpesvirus_YP_007003885		Triplex1_HERPES_Cyprinid_herpesvirus_YP_007003729		48.786	412	186	8	1	398	1	401	1.08e-143	405		Triplex2_HERPES_gammaherpesvirus_YP_009118416		Triplex2_HERPES_gammaherpesvirus_YP_009229860
	MCP_MIRUS_481238_TARA_ARC_NCLDV_00142_000000000003_M1	MIRUS	MCP_MIRUS_423101_TARA_AON_NCLDV_00028_000000000002_M1	MIRUS	56.467	317	129	4	19	331	34	345	1.5e-120	371	MIRUS_MIRUS		Terminase_subunit1_HERPES_alphaherpesvirus_YP_010084974	HERPES	Terminase_subunit1_HERPES_alphaherpesvirus_YP_009137089	HERPES	61.304	721	267	6	1	712	1	718	0	880		Triplex1_HERPES_Cyprinid_herpesvirus_YP_007003729		Triplex1_HERPES_Cyprinid_herpesvirus_YP_001096101		48.768	406	190	8	1	400	1	394	7.88e-141	398		Triplex2_HERPES_gammaherpesvirus_YP_009229860		Triplex2_HERPES_gammaherpesvirus_YP_009118416
	MCP_MIRUS_423101_TARA_AON_NCLDV_00028_000000000002_M1	MIRUS	MCP_MIRUS_481238_TARA_ARC_NCLDV_00142_000000000003_M1	MIRUS	56.467	317	129	4	34	345	19	331	1.08e-120	371	MIRUS_MIRUS		Terminase_subunit1_HERPES_alphaherpesvirus_YP_009137089	HERPES	Terminase_subunit1_HERPES_alphaherpesvirus_YP_010084974	HERPES	61.304	721	267	6	1	718	1	712	0	862		Triplex1_HERPES_Cyprinid_herpesvirus_YP_001096101		Triplex1_HERPES_Cyprinid_herpesvirus_YP_007003729		48.395	405	193	7	1	394	1	400	1.9e-139	395		Triplex2_HERPES_alphaherpesvirus_YP_010084973		Triplex2_HERPES_Cyprinid_herpesvirus_YP_001096107
	MCP_HERPES_Ictalurid_herpesvirus_NP_041130	HERPES	MCP_CAUDO_Escherichia_phage_CAG9546539	CAUDO	56.25	16	7	0	506	521	266	281	1	24.6	HERPES_CAUDO		Terminase_unknown_CAUDO_Lentibacter_phage_YP_009834234	CAUDO	Terminase_MIRUS_528376_TARA_MED_NCLDV_00076_000000000042_M4	MIRUS	58.824	17	5	2	31	45	137	153	0.79	23.9		Triplex1_HERPES_Ranid_herpesvirus_YP_656731		Triplex1_MIRUS_533181_TARA_MED_NCLDV_00099_000000000008_M2		47.059	17	9	0	146	162	30	46	7.2	18.1		Triplex2_HERPES_Cyprinid_herpesvirus_YP_001096107		Triplex2_HERPES_alphaherpesvirus_YP_010084973
	MCP_CAUDO_Escherichia_phage_CAG9546539	CAUDO	MCP_HERPES_Ictalurid_herpesvirus_NP_041130	HERPES	56.25	16	7	0	266	281	506	521	0.26	24.6	CAUDO_HERPES		Terminase_MIRUS_528376_TARA_MED_NCLDV_00076_000000000042_M4	MIRUS	Terminase_unknown_CAUDO_Lentibacter_phage_YP_009834234	CAUDO	58.824	17	5	2	137	153	31	45	0.68	23.9		Triplex1_MIRUS_533181_TARA_MED_NCLDV_00099_000000000008_M2		Triplex1_HERPES_Ranid_herpesvirus_YP_656731		47.059	17	9	0	30	46	146	162	6.9	18.1		Triplex2_MIRUS_422486_TARA_AON_NCLDV_00025_000000000010_M3		Triplex2_MIRUS_594292_TARA_PSW_NCLDV_00061_000000000004_M4
	MCP_MIRUS_486823_TARA_ARC_NCLDV_00192_000000000002_M6	MIRUS	MCP_MIRUS_481238_TARA_ARC_NCLDV_00142_000000000003_M1	MIRUS	55.844	77	34	0	300	376	624	700	2.41e-22	93.2	MIRUS_MIRUS		Terminase_subunit2_HERPES_Cyprinid_herpesvirus_YP_001096082	HERPES	Terminase_subunit1_HERPES_betaherpesvirus_YP_081537	HERPES	57.143	14	6	0	541	554	619	632	4.8	21.6		Triplex1_MIRUS_494272_TARA_IOS_NCLDV_00009_000000000020_M1		Triplex1_MIRUS_485726_TARA_ARC_NCLDV_00178_000000000007_M5		46.809	47	24	1	133	178	12	58	6.34e-10	47.4		Triplex2_MIRUS_594292_TARA_PSW_NCLDV_00061_000000000004_M4		Triplex2_MIRUS_422486_TARA_AON_NCLDV_00025_000000000010_M3
	MCP_MIRUS_481238_TARA_ARC_NCLDV_00142_000000000003_M1	MIRUS	MCP_MIRUS_486823_TARA_ARC_NCLDV_00192_000000000002_M6	MIRUS	55.844	77	34	0	624	700	300	376	3.92e-22	93.2	MIRUS_MIRUS		Terminase_subunitS_CAUDO_Salmonella_phage_YP_009140179	CAUDO	Terminase_subunit1_HERPES_Ictalurid_herpesvirus_NP_041153	HERPES	57.143	14	6	0	21	34	179	192	5.7	19.6		Triplex1_MIRUS_485726_TARA_ARC_NCLDV_00178_000000000007_M5		Triplex1_MIRUS_494272_TARA_IOS_NCLDV_00009_000000000020_M1		46.809	47	24	1	12	58	133	178	3.32e-10	47.4		Triplex2_HERPES_alphaherpesvirus_YP_010084973		Triplex2_HERPES_Cyprinid_herpesvirus_YP_007003891
	MCP_MIRUS_486823_TARA_ARC_NCLDV_00192_000000000002_M6	MIRUS	MCP_MIRUS_467924_TARA_ARC_NCLDV_00078_000000000003_M5	MIRUS	55.128	78	35	0	299	376	579	656	9.35e-23	94.4	MIRUS_MIRUS		Terminase_subunit1_HERPES_betaherpesvirus_YP_081537	HERPES	Terminase_subunit2_HERPES_Cyprinid_herpesvirus_YP_001096082	HERPES	57.143	14	6	0	619	632	541	554	5.2	21.6		Triplex1_MIRUS_552115_TARA_PON_NCLDV_00038_000000000027_M1		Triplex1_HERPES_Anguillid_herpesvirus_YP_003358181		45.455	22	10	1	76	95	136	157	8.9	17.3		Triplex2_HERPES_Cyprinid_herpesvirus_YP_007003891		Triplex2_HERPES_alphaherpesvirus_YP_010084973
	MCP_MIRUS_467924_TARA_ARC_NCLDV_00078_000000000003_M5	MIRUS	MCP_MIRUS_486823_TARA_ARC_NCLDV_00192_000000000002_M6	MIRUS	55.128	78	35	0	579	656	299	376	1.49e-22	94.4	MIRUS_MIRUS		Terminase_subunitL_CAUDO_Salmonella_phage_YP_009140180	CAUDO	Terminase_subunit1_HERPES_gammaherpesvirus_YP_009229862	HERPES	54.545	22	10	0	344	365	305	326	0.006	31.2		Triplex1_HERPES_gammaherpesvirus_YP_009229896		Triplex1_MIRUS_477990_TARA_ARC_NCLDV_00123_000000000004_M7		45	20	11	0	291	310	14	33	2.2	19.6		Triplex2_MIRUS_594292_TARA_PSW_NCLDV_00061_000000000004_M4		Triplex2_MIRUS_593040_TARA_PSW_NCLDV_00054_000000000005_MR04
	MCP_CAUDO_Arthrobacter_phage_YP_008857877	CAUDO	MCP_HERPES_Ictalurid_herpesvirus_NP_041130	HERPES	54.545	11	5	0	70	80	297	307	9.1	19.6	CAUDO_HERPES		Terminase_subunit1_HERPES_gammaherpesvirus_YP_009229862	HERPES	Terminase_subunitL_CAUDO_Salmonella_phage_YP_009140180	CAUDO	54.545	22	10	0	305	326	344	365	0.006	31.2		Triplex1_MIRUS_477990_TARA_ARC_NCLDV_00123_000000000004_M7		Triplex1_HERPES_gammaherpesvirus_YP_009229896		45	20	11	0	14	33	291	310	1.6	19.6		Triplex2_MIRUS_593040_TARA_PSW_NCLDV_00054_000000000005_MR04		Triplex2_MIRUS_594292_TARA_PSW_NCLDV_00061_000000000004_M4
	MCP_MIRUS_453844_TARA_ARC_NCLDV_00031_000000000001_M2	MIRUS	MCP_CAUDO_Bacillus_phage_YP_002300349	CAUDO	53.846	13	6	0	530	542	206	218	7.6	20.8	MIRUS_CAUDO		Terminase_subunit2_HERPES_gammaherpesvirus_YP_009229844	HERPES	Terminase_subunit2_HERPES_gammaherpesvirus_YP_009118397	HERPES	54.013	461	189	5	250	691	301	757	3.94e-171	501		Triplex1_HERPES_betaherpesvirus_NP_612689		Triplex1_MIRUS_533181_TARA_MED_NCLDV_00099_000000000008_M2		44.444	27	14	1	249	275	192	217	0.34	21.9		Triplex2_MIRUS_467963_TARA_ARC_NCLDV_00078_000000000005_M5		Triplex2_MIRUS_485728_TARA_ARC_NCLDV_00178_000000000007_M5
	MCP_CAUDO_Salmonella_phage_YP_009140190	CAUDO	MCP_HERPES_betaherpesvirus_NP_612719	HERPES	53.846	13	6	0	166	178	1237	1249	6.8	20.8	CAUDO_HERPES		Terminase_subunit2_HERPES_Anguillid_herpesvirus_YP_003358161	HERPES	Terminase_MIRUS_528733_TARA_MED_NCLDV_00078_000000000009_M2	MIRUS	53.333	15	7	0	509	523	106	120	8.6	20.4		Triplex1_MIRUS_533181_TARA_MED_NCLDV_00099_000000000008_M2		Triplex1_HERPES_betaherpesvirus_NP_612689		44.444	27	14	1	192	217	249	275	0.36	21.9		Triplex2_MIRUS_485728_TARA_ARC_NCLDV_00178_000000000007_M5		Triplex2_MIRUS_467963_TARA_ARC_NCLDV_00078_000000000005_M5
	MCP_CAUDO_Bacillus_phage_YP_002300349	CAUDO	MCP_MIRUS_453844_TARA_ARC_NCLDV_00031_000000000001_M2	MIRUS	53.846	13	6	0	206	218	530	542	6.3	20.8	CAUDO_MIRUS		Terminase_MIRUS_528733_TARA_MED_NCLDV_00078_000000000009_M2	MIRUS	Terminase_subunit2_HERPES_Anguillid_herpesvirus_YP_003358161	HERPES	53.333	15	7	0	106	120	509	523	7.1	20.4		Triplex1_HERPES_alphaherpesvirus_YP_010084952		Triplex1_HERPES_alphaherpesvirus_YP_009137113		44.111	433	225	5	23	452	46	464	3.59e-102	304		Triplex2_HERPES_alphaherpesvirus_YP_010084973		Triplex2_HERPES_alphaherpesvirus_YP_009137092
	MCP_CAUDO_Clostridium_phage_YP_006488665	CAUDO	MCP_HERPES_gammaherpesvirus_YP_009118415	HERPES	52.941	17	8	0	261	277	1061	1077	6.7	20.4	CAUDO_HERPES		Terminase_subunit2_HERPES_gammaherpesvirus_YP_009229844	HERPES	Terminase_subunit2_HERPES_gammaherpesvirus_YP_009118397	HERPES	52.966	236	108	3	1	234	1	235	9.24e-80	262		Triplex1_HERPES_alphaherpesvirus_YP_009137113		Triplex1_HERPES_alphaherpesvirus_YP_010084952		44.111	433	225	5	46	464	23	452	5.54e-107	316		Triplex2_HERPES_alphaherpesvirus_YP_009137092		Triplex2_HERPES_alphaherpesvirus_YP_010084973
	MCP_MIRUS_526656_TARA_MED_NCLDV_00069_000000000027_M3	MIRUS	MCP_MIRUS_453844_TARA_ARC_NCLDV_00031_000000000001_M2	MIRUS	52.247	356	154	5	4	357	1	342	4.62e-121	377	MIRUS_MIRUS		Terminase_subunit1_HERPES_Cyprinid_herpesvirus_YP_007003857	HERPES	Terminase_subunit1_HERPES_Anguillid_herpesvirus_YP_003358149	HERPES	52.725	789	352	6	7	782	5	785	0	830		Triplex1_MIRUS_533181_TARA_MED_NCLDV_00099_000000000008_M2		Triplex1_MIRUS_593039_TARA_PSW_NCLDV_00054_000000000005_M4		43.75	16	9	0	263	278	233	248	9.9	17.3		Triplex2_HERPES_alphaherpesvirus_YP_010084973		Triplex2_HERPES_Cyprinid_herpesvirus_YP_007003735
	MCP_MIRUS_453844_TARA_ARC_NCLDV_00031_000000000001_M2	MIRUS	MCP_MIRUS_526656_TARA_MED_NCLDV_00069_000000000027_M3	MIRUS	52.247	356	154	5	1	342	4	357	1.95e-121	378	MIRUS_MIRUS		Terminase_subunit1_HERPES_Anguillid_herpesvirus_YP_003358149	HERPES	Terminase_subunit1_HERPES_Cyprinid_herpesvirus_YP_007003857	HERPES	52.725	789	352	6	5	785	7	782	0	837		Triplex1_HERPES_alphaherpesvirus_YP_010084952		Triplex1_MIRUS_467965_TARA_ARC_NCLDV_00078_000000000005_M5		41.667	48	14	3	24	63	19	60	0.017	26.9		Triplex2_HERPES_Cyprinid_herpesvirus_YP_007003735		Triplex2_HERPES_alphaherpesvirus_YP_010084973
	MCP_MIRUS_526656_TARA_MED_NCLDV_00069_000000000027_M3	MIRUS	MCP_MIRUS_422494_TARA_AON_NCLDV_00025_000000000011_M3	MIRUS	51.526	1081	462	19	3	1071	2	1032	0	1074	MIRUS_MIRUS		Terminase_subunit1_HERPES_Cyprinid_herpesvirus_YP_007003702	HERPES	Terminase_subunit1_HERPES_Anguillid_herpesvirus_YP_003358149	HERPES	52.611	785	351	6	7	778	9	785	0	832		Triplex1_HERPES_alphaherpesvirus_YP_010084952		Triplex1_HERPES_Ranid_herpesvirus_YP_656731		41.667	24	14	0	212	235	282	305	4.9	19.2		Triplex2_MIRUS_595594_TARA_PSW_NCLDV_00070_000000000005_M1		Triplex2_MIRUS_422486_TARA_AON_NCLDV_00025_000000000010_M3
	MCP_MIRUS_422494_TARA_AON_NCLDV_00025_000000000011_M3	MIRUS	MCP_MIRUS_526656_TARA_MED_NCLDV_00069_000000000027_M3	MIRUS	51.107	1084	462	19	2	1032	3	1071	0	1065	MIRUS_MIRUS		Terminase_subunit1_HERPES_Anguillid_herpesvirus_YP_003358149	HERPES	Terminase_subunit1_HERPES_Cyprinid_herpesvirus_YP_007003702	HERPES	52.611	785	351	6	9	785	7	778	0	840		Triplex1_HERPES_Ranid_herpesvirus_YP_656731		Triplex1_HERPES_alphaherpesvirus_YP_010084952		41.667	24	14	0	282	305	212	235	3.2	19.2		Triplex2_MIRUS_422486_TARA_AON_NCLDV_00025_000000000010_M3		Triplex2_MIRUS_595594_TARA_PSW_NCLDV_00070_000000000005_M1
	MCP_MIRUS_477967_TARA_ARC_NCLDV_00123_000000000001_M7	MIRUS	MCP_MIRUS_453844_TARA_ARC_NCLDV_00031_000000000001_M2	MIRUS	50.733	341	152	5	17	351	12	342	1.12e-111	345	MIRUS_MIRUS		Terminase_unknown_HERPES_Cyprinid_herpesvirus_YP_001096069	HERPES	Terminase_subunitS_CAUDO_Escherichia_phage_CAG9546532	CAUDO	52.381	21	10	0	578	598	92	112	1.7	22.7		Triplex1_HERPES_Ranid_herpesvirus_YP_656731		Triplex1_HERPES_Anguillid_herpesvirus_YP_003358181		41.176	17	10	0	69	85	78	94	0.18	23.1		Triplex2_MIRUS_452644_TARA_ARC_NCLDV_00027_000000000007_M2		Triplex2_MIRUS_422486_TARA_AON_NCLDV_00025_000000000010_M3
	MCP_MIRUS_453844_TARA_ARC_NCLDV_00031_000000000001_M2	MIRUS	MCP_MIRUS_477967_TARA_ARC_NCLDV_00123_000000000001_M7	MIRUS	50.733	341	152	5	12	342	17	351	6.02e-112	345	MIRUS_MIRUS		Terminase_subunitS_CAUDO_Escherichia_phage_CAG9546532	CAUDO	Terminase_unknown_HERPES_Cyprinid_herpesvirus_YP_001096069	HERPES	52.381	21	10	0	92	112	578	598	0.38	22.7		Triplex1_HERPES_betaherpesvirus_YP_081504		Triplex1_HERPES_alphaherpesvirus_YP_010084952		40.909	22	13	0	96	117	370	391	2.1	19.6		Triplex2_MIRUS_422486_TARA_AON_NCLDV_00025_000000000010_M3		Triplex2_MIRUS_452644_TARA_ARC_NCLDV_00027_000000000007_M2
	MCP_MIRUS_453844_TARA_ARC_NCLDV_00031_000000000001_M2	MIRUS	MCP_MIRUS_422494_TARA_AON_NCLDV_00025_000000000011_M3	MIRUS	50.129	387	172	5	6	378	8	387	4.58e-124	384	MIRUS_MIRUS		Terminase_MIRUS_552368_TARA_PON_NCLDV_00040_000000000010_M3	MIRUS	Terminase_MIRUS_526493_TARA_MED_NCLDV_00069_000000000003_M3	MIRUS	52.28	329	150	3	2	330	4	325	7.21e-131	373		Triplex1_MIRUS_494272_TARA_IOS_NCLDV_00009_000000000020_M1		Triplex1_HERPES_Ranid_herpesvirus_YP_656731		40.909	22	12	1	255	275	95	116	9.8	17.3		Triplex2_HERPES_alphaherpesvirus_YP_009137092		Triplex2_HERPES_Cyprinid_herpesvirus_YP_001096107
	MCP_MIRUS_422494_TARA_AON_NCLDV_00025_000000000011_M3	MIRUS	MCP_MIRUS_453844_TARA_ARC_NCLDV_00031_000000000001_M2	MIRUS	50.129	387	172	5	8	387	6	378	7.78e-124	384	MIRUS_MIRUS		Terminase_MIRUS_526493_TARA_MED_NCLDV_00069_000000000003_M3	MIRUS	Terminase_MIRUS_552368_TARA_PON_NCLDV_00040_000000000010_M3	MIRUS	52.28	329	150	3	4	325	2	330	5.39e-131	373		Triplex1_HERPES_betaherpesvirus_YP_081504		Triplex1_MIRUS_533181_TARA_MED_NCLDV_00099_000000000008_M2		40.741	27	15	1	247	273	192	217	0.47	21.6		Triplex2_HERPES_betaherpesvirus_YP_081533		Triplex2_HERPES_Cyprinid_herpesvirus_YP_007003891
	MCP_CAUDO_Kosakonia_phage_QYN79877	CAUDO	MCP_CAUDO_Arthrobacter_phage_YP_008857877	CAUDO	50	20	10	0	245	264	185	204	0.15	25.4	CAUDO_CAUDO		Terminase_unknown_HERPES_Cyprinid_herpesvirus_YP_001096069	HERPES	Terminase_subunit1_HERPES_Anguillid_herpesvirus_YP_003358149	HERPES	51.838	789	357	8	9	783	6	785	0	815		Triplex1_MIRUS_533181_TARA_MED_NCLDV_00099_000000000008_M2		Triplex1_HERPES_betaherpesvirus_YP_081504		40.741	27	15	1	192	217	247	273	0.5	21.6		Triplex2_HERPES_betaherpesvirus_YP_081533		Triplex2_MIRUS_594292_TARA_PSW_NCLDV_00061_000000000004_M4
	MCP_MIRUS_485779-485725_TARA_ARC_NCLDV_00178_000000000016_13848-13856_con_M5	MIRUS	MCP_CAUDO_Bacillus_phage_YP_002300349	CAUDO	50	22	11	0	20	41	304	325	5	21.2	MIRUS_CAUDO		Terminase_subunit1_HERPES_Anguillid_herpesvirus_YP_003358149	HERPES	Terminase_unknown_HERPES_Cyprinid_herpesvirus_YP_001096069	HERPES	51.838	789	357	8	6	785	9	783	0	823		Triplex1_HERPES_Anguillid_herpesvirus_YP_003358181		Triplex1_HERPES_Ranid_herpesvirus_YP_656731		40	20	12	0	78	97	69	88	0.17	23.5		Triplex2_HERPES_betaherpesvirus_NP_612718		Triplex2_MIRUS_594292_TARA_PSW_NCLDV_00061_000000000004_M4
	MCP_CAUDO_Arthrobacter_phage_YP_008857877	CAUDO	MCP_CAUDO_Kosakonia_phage_QYN79877	CAUDO	50	20	10	0	185	204	245	264	0.12	25.4	CAUDO_CAUDO		Terminase_subunit2_HERPES_alphaherpesvirus_YP_009137103	HERPES	Terminase_subunit2_HERPES_alphaherpesvirus_YP_010084962	HERPES	51.76	767	330	9	12	774	18	748	0	693		Triplex1_MIRUS_494272_TARA_IOS_NCLDV_00009_000000000020_M1		Triplex1_MIRUS_533181_TARA_MED_NCLDV_00099_000000000008_M2		40	35	19	1	47	81	47	79	0.019	25.8		Triplex2_HERPES_Cyprinid_herpesvirus_YP_007003891		Triplex2_HERPES_betaherpesvirus_YP_081533
	MCP_MIRUS_486823_TARA_ARC_NCLDV_00192_000000000002_M6	MIRUS	MCP_CAUDO_Lentibacter_phage_YP_009834230	CAUDO	50	20	10	0	518	537	143	162	7.5	20.8	MIRUS_CAUDO		Terminase_subunit2_HERPES_alphaherpesvirus_YP_010084962	HERPES	Terminase_subunit2_HERPES_alphaherpesvirus_YP_009137103	HERPES	51.675	776	319	10	17	748	11	774	0	728		Triplex1_MIRUS_552115_TARA_PON_NCLDV_00038_000000000027_M1		Triplex1_MIRUS_485726_TARA_ARC_NCLDV_00178_000000000007_M5		40	55	27	1	133	187	12	60	6.55e-07	38.5		Triplex2_HERPES_Cyprinid_herpesvirus_YP_001096107		Triplex2_HERPES_alphaherpesvirus_YP_009137092
	MCP_CAUDO_Salmonella_phage_YP_009140190	CAUDO	MCP_HERPES_betaherpesvirus_YP_081534	HERPES	50	14	7	0	165	178	1220	1233	3.3	21.6	CAUDO_HERPES		Terminase_subunitS_CAUDO_Escherichia_phage_CAG9546532	CAUDO	Terminase_MIRUS_528733_TARA_MED_NCLDV_00078_000000000009_M2	MIRUS	50	12	6	0	49	60	127	138	0.65	21.9		Triplex1_MIRUS_533181_TARA_MED_NCLDV_00099_000000000008_M2		Triplex1_MIRUS_494272_TARA_IOS_NCLDV_00009_000000000020_M1		40	35	19	1	47	79	47	81	0.02	25.8		Triplex2_MIRUS_594292_TARA_PSW_NCLDV_00061_000000000004_M4		Triplex2_HERPES_betaherpesvirus_NP_612718
	MCP_MIRUS_485779-485725_TARA_ARC_NCLDV_00178_000000000016_13848-13856_con_M5	MIRUS	MCP_HERPES_Cyprinid_herpesvirus_YP_001096127	HERPES	50	20	10	0	425	444	431	450	9.4	20.4	MIRUS_HERPES		Terminase_subunitL_CAUDO_Escherichia_phage_YP_009850524	CAUDO	Terminase_subunit1_HERPES_Cyprinid_herpesvirus_YP_007003702	HERPES	50	18	9	0	186	203	630	647	7.3	21.2		Triplex1_MIRUS_485726_TARA_ARC_NCLDV_00178_000000000007_M5		Triplex1_MIRUS_552115_TARA_PON_NCLDV_00038_000000000027_M1		40	55	27	1	12	60	133	187	3.57e-07	38.5		Triplex2_MIRUS_594292_TARA_PSW_NCLDV_00061_000000000004_M4		Triplex2_HERPES_betaherpesvirus_YP_081533
	MCP_MIRUS_422494_TARA_AON_NCLDV_00025_000000000011_M3	MIRUS	MCP_HERPES_Cyprinid_herpesvirus_YP_007003911	HERPES	50	16	8	0	605	620	737	752	7.9	21.9	MIRUS_HERPES		Terminase_subunit1_HERPES_Cyprinid_herpesvirus_YP_007003702	HERPES	Terminase_subunitL_CAUDO_Escherichia_phage_YP_009850524	CAUDO	50	18	9	0	630	647	186	203	8.5	21.2		Triplex1_MIRUS_491931_TARA_ION_NCLDV_00014_000000000005_M4		Triplex1_MIRUS_485726_TARA_ARC_NCLDV_00178_000000000007_M5		39.623	53	32	0	165	217	11	63	5.65e-07	39.3		Triplex2_HERPES_alphaherpesvirus_YP_010084973		Triplex2_MIRUS_467963_TARA_ARC_NCLDV_00078_000000000005_M5
	MCP_HERPES_Cyprinid_herpesvirus_YP_001096127	HERPES	MCP_HERPES_gammaherpesvirus_YP_009118415	HERPES	50	18	9	0	1139	1156	1359	1376	9.6	21.9	HERPES_HERPES		Terminase_subunitL_CAUDO_Kosakonia_phage_QYN79886	CAUDO	Terminase_subunitL_CAUDO_Escherichia_phage_YP_009850524	CAUDO	50	22	11	0	188	209	313	334	1.7	22.7		Triplex1_MIRUS_485726_TARA_ARC_NCLDV_00178_000000000007_M5		Triplex1_MIRUS_491931_TARA_ION_NCLDV_00014_000000000005_M4		39.623	53	32	0	11	63	165	217	2.45e-07	39.3		Triplex2_HERPES_Cyprinid_herpesvirus_YP_007003891		Triplex2_MIRUS_422486_TARA_AON_NCLDV_00025_000000000010_M3
	MCP_HERPES_Cyprinid_herpesvirus_YP_007003911	HERPES	MCP_MIRUS_422494_TARA_AON_NCLDV_00025_000000000011_M3	MIRUS	50	16	8	0	737	752	605	620	9.7	21.9	HERPES_MIRUS		Terminase_unknown_HERPES_Cyprinid_herpesvirus_YP_001096069	HERPES	Terminase_subunitL_CAUDO_Escherichia_phage_YP_009850524	CAUDO	50	18	9	0	635	652	186	203	7.5	21.2		Triplex1_HERPES_Ictalurid_herpesvirus_NP_041144		Triplex1_MIRUS_570473_TARA_PSE_NCLDV_00042_000000000019_M3		38.462	13	8	0	133	145	177	189	5.7	18.1		Triplex2_MIRUS_422486_TARA_AON_NCLDV_00025_000000000010_M3		Triplex2_HERPES_Cyprinid_herpesvirus_YP_007003891
	MCP_CAUDO_Bacillus_phage_YP_002300349	CAUDO	MCP_MIRUS_485779-485725_TARA_ARC_NCLDV_00178_000000000016_13848-13856_con_M5	MIRUS	50	22	11	0	304	325	20	41	5	21.2	CAUDO_MIRUS		Terminase_subunitL_CAUDO_Escherichia_phage_YP_009850524	CAUDO	Terminase_subunitL_CAUDO_Kosakonia_phage_QYN79886	CAUDO	50	22	11	0	313	334	188	209	2.1	22.7		Triplex1_MIRUS_570473_TARA_PSE_NCLDV_00042_000000000019_M3		Triplex1_HERPES_Ictalurid_herpesvirus_NP_041144		38.462	13	8	0	177	189	133	145	6.2	18.1		Triplex2_MIRUS_467963_TARA_ARC_NCLDV_00078_000000000005_M5		Triplex2_HERPES_alphaherpesvirus_YP_010084973
	MCP_CAUDO_Lentibacter_phage_YP_009834230	CAUDO	MCP_MIRUS_486823_TARA_ARC_NCLDV_00192_000000000002_M6	MIRUS	50	20	10	0	143	162	518	537	4.4	20.8	CAUDO_MIRUS		Terminase_unknown_CAUDO_Escherichia_phage_CAG9546533	CAUDO	Terminase_subunitL_CAUDO_Kosakonia_phage_QYN79886	CAUDO	50	20	8	1	339	356	271	290	7.5	20.8		Triplex1_MIRUS_593039_TARA_PSW_NCLDV_00054_000000000005_M4		Triplex1_MIRUS_485726_TARA_ARC_NCLDV_00178_000000000007_M5		37.736	53	33	0	165	217	11	63	9.7e-07	38.5		Triplex2_HERPES_betaherpesvirus_YP_081533		Triplex2_MIRUS_455446_TARA_ARC_NCLDV_00035_000000000018_M2
	MCP_MIRUS_485779-485725_TARA_ARC_NCLDV_00178_000000000016_13848-13856_con_M5	MIRUS	MCP_MIRUS_423101_TARA_AON_NCLDV_00028_000000000002_M1	MIRUS	49.804	255	120	4	1	252	10	259	2.54e-81	259	MIRUS_MIRUS		Terminase_MIRUS_528733_TARA_MED_NCLDV_00078_000000000009_M2	MIRUS	Terminase_subunitS_CAUDO_Escherichia_phage_CAG9546532	CAUDO	50	12	6	0	127	138	49	60	1.7	21.9		Triplex1_MIRUS_485726_TARA_ARC_NCLDV_00178_000000000007_M5		Triplex1_MIRUS_593039_TARA_PSW_NCLDV_00054_000000000005_M4		37.736	53	33	0	11	63	165	217	4.21e-07	38.5		Triplex2_MIRUS_455446_TARA_ARC_NCLDV_00035_000000000018_M2		Triplex2_HERPES_betaherpesvirus_YP_081533
	MCP_MIRUS_423101_TARA_AON_NCLDV_00028_000000000002_M1	MIRUS	MCP_MIRUS_485779-485725_TARA_ARC_NCLDV_00178_000000000016_13848-13856_con_M5	MIRUS	49.804	255	120	4	10	259	1	252	2.85e-81	259	MIRUS_MIRUS		Terminase_subunitL_CAUDO_Kosakonia_phage_QYN79886	CAUDO	Terminase_unknown_CAUDO_Escherichia_phage_CAG9546533	CAUDO	50	20	8	1	271	290	339	356	7.7	20.8		Triplex1_MIRUS_491931_TARA_ION_NCLDV_00014_000000000005_M4		Triplex1_MIRUS_467965_TARA_ARC_NCLDV_00078_000000000005_M5		37.5	24	12	1	310	333	154	174	9.7	17.7		Triplex2_HERPES_alphaherpesvirus_YP_010084973		Triplex2_HERPES_betaherpesvirus_YP_081533
	MCP_MIRUS_533209_TARA_MED_NCLDV_00099_000000000008_M2	MIRUS	MCP_MIRUS_453844_TARA_ARC_NCLDV_00031_000000000001_M2	MIRUS	49.668	602	248	11	22	590	22	601	0	557	MIRUS_MIRUS		Terminase_subunitL_CAUDO_Escherichia_phage_YP_009850524	CAUDO	Terminase_unknown_HERPES_Cyprinid_herpesvirus_YP_001096069	HERPES	50	18	9	0	186	203	635	652	6.4	21.2		Triplex1_MIRUS_593039_TARA_PSW_NCLDV_00054_000000000005_M4		Triplex1_MIRUS_467965_TARA_ARC_NCLDV_00078_000000000005_M5		37.5	24	12	1	310	333	154	174	9.5	17.7		Triplex2_HERPES_betaherpesvirus_YP_081533		Triplex2_HERPES_alphaherpesvirus_YP_010084973
	MCP_MIRUS_453844_TARA_ARC_NCLDV_00031_000000000001_M2	MIRUS	MCP_MIRUS_533209_TARA_MED_NCLDV_00099_000000000008_M2	MIRUS	49.668	602	248	11	22	601	22	590	0	557	MIRUS_MIRUS		Terminase_subunit2_HERPES_gammaherpesvirus_YP_009118397	HERPES	Terminase_subunit2_HERPES_gammaherpesvirus_YP_009229844	HERPES	49.869	762	306	11	1	757	1	691	0	759		Triplex1_MIRUS_467965_TARA_ARC_NCLDV_00078_000000000005_M5		Triplex1_MIRUS_593039_TARA_PSW_NCLDV_00054_000000000005_M4		37.5	24	12	1	154	174	310	333	7.9	17.7		Triplex2_HERPES_Ictalurid_herpesvirus_NP_041118		Triplex2_MIRUS_485728_TARA_ARC_NCLDV_00178_000000000007_M5
	MCP_MIRUS_422494_TARA_AON_NCLDV_00025_000000000011_M3	MIRUS	MCP_MIRUS_486823_TARA_ARC_NCLDV_00192_000000000002_M6	MIRUS	49.333	75	38	0	798	872	299	373	3.64e-18	80.9	MIRUS_MIRUS		Terminase_unknown_CAUDO_Lentibacter_phage_YP_009834234	CAUDO	Terminase_subunit1_HERPES_Cyprinid_herpesvirus_YP_007003857	HERPES	47.059	17	9	0	372	388	34	50	9.7	20.4		Triplex1_MIRUS_467965_TARA_ARC_NCLDV_00078_000000000005_M5		Triplex1_MIRUS_491931_TARA_ION_NCLDV_00014_000000000005_M4		37.5	24	12	1	154	174	310	333	8.2	17.7		Triplex2_MIRUS_485728_TARA_ARC_NCLDV_00178_000000000007_M5		Triplex2_HERPES_Ictalurid_herpesvirus_NP_041118
	MCP_MIRUS_485779-485725_TARA_ARC_NCLDV_00178_000000000016_13848-13856_con_M5	MIRUS	MCP_MIRUS_481238_TARA_ARC_NCLDV_00142_000000000003_M1	MIRUS	48.921	139	60	4	311	448	616	744	3.35e-33	127	MIRUS_MIRUS		Terminase_MIRUS_526493_TARA_MED_NCLDV_00069_000000000003_M3	MIRUS	Terminase_subunit1_HERPES_gammaherpesvirus_YP_009229862	HERPES	47.059	17	9	0	278	294	49	65	9.1	19.6		Triplex1_HERPES_gammaherpesvirus_YP_009229896		Triplex1_HERPES_Anguillid_herpesvirus_YP_003358181		35.484	31	18	1	224	254	203	231	7.7	18.1		Triplex2_HERPES_alphaherpesvirus_YP_010084973		Triplex2_HERPES_betaherpesvirus_NP_612718
	MCP_MIRUS_481238_TARA_ARC_NCLDV_00142_000000000003_M1	MIRUS	MCP_MIRUS_485779-485725_TARA_ARC_NCLDV_00178_000000000016_13848-13856_con_M5	MIRUS	48.921	139	60	4	616	744	311	448	5.22e-33	127	MIRUS_MIRUS		Terminase_subunitS_CAUDO_Escherichia_phage_YP_009812359	CAUDO	Terminase_subunit2_HERPES_alphaherpesvirus_YP_010084962	HERPES	47.059	17	9	0	7	23	609	625	8.2	17.3		Triplex1_HERPES_Anguillid_herpesvirus_YP_003358181		Triplex1_HERPES_gammaherpesvirus_YP_009229896		35.484	31	18	1	203	231	224	254	8.1	18.1		Triplex2_HERPES_betaherpesvirus_YP_081533		Triplex2_MIRUS_422486_TARA_AON_NCLDV_00025_000000000010_M3
	MCP_MIRUS_453844_TARA_ARC_NCLDV_00031_000000000001_M2	MIRUS	MCP_CAUDO_Klebsiella_phage_YP_009884753	CAUDO	48.485	33	12	2	355	386	286	314	0.69	24.3	MIRUS_CAUDO		Terminase_subunit1_HERPES_Anguillid_herpesvirus_YP_003358149	HERPES	Terminase_MIRUS_476477_TARA_ARC_NCLDV_00115_000000000014_M1	MIRUS	46.667	15	8	0	396	410	242	256	2.3	22.7		Triplex1_HERPES_Ictalurid_herpesvirus_NP_041144		Triplex1_HERPES_Cyprinid_herpesvirus_YP_001096101		35	20	13	0	3	22	41	60	4.2	18.9		Triplex2_HERPES_betaherpesvirus_YP_081533		Triplex2_MIRUS_485728_TARA_ARC_NCLDV_00178_000000000007_M5
	MCP_MIRUS_453844_TARA_ARC_NCLDV_00031_000000000001_M2	MIRUS	MCP_CAUDO_Salmonella_phage_YP_009140190	CAUDO	48.485	33	12	2	355	386	286	314	0.69	24.3	MIRUS_CAUDO		Terminase_subunitS_CAUDO_Kosakonia_phage_QYN79887	CAUDO	Terminase_subunit1_HERPES_alphaherpesvirus_YP_010084974	HERPES	46.667	15	8	0	7	21	315	329	5.7	19.6		Triplex1_HERPES_Cyprinid_herpesvirus_YP_001096101		Triplex1_HERPES_Ictalurid_herpesvirus_NP_041144		35	20	13	0	41	60	3	22	5.4	18.9		Triplex2_HERPES_betaherpesvirus_NP_612718		Triplex2_HERPES_alphaherpesvirus_YP_010084973
	MCP_CAUDO_Klebsiella_phage_YP_009884753	CAUDO	MCP_MIRUS_453844_TARA_ARC_NCLDV_00031_000000000001_M2	MIRUS	48.485	33	12	2	286	314	355	386	0.5	24.3	CAUDO_MIRUS		Terminase_MIRUS_476477_TARA_ARC_NCLDV_00115_000000000014_M1	MIRUS	Terminase_subunit1_HERPES_Anguillid_herpesvirus_YP_003358149	HERPES	46.667	15	8	0	242	256	396	410	1.1	22.7		Triplex1_MIRUS_494272_TARA_IOS_NCLDV_00009_000000000020_M1		Triplex1_MIRUS_467965_TARA_ARC_NCLDV_00078_000000000005_M5		34.94	83	49	2	101	178	117	199	9.23e-11	51.6		Triplex2_HERPES_betaherpesvirus_NP_612718		Triplex2_MIRUS_422486_TARA_AON_NCLDV_00025_000000000010_M3
	MCP_CAUDO_Salmonella_phage_YP_009140190	CAUDO	MCP_MIRUS_453844_TARA_ARC_NCLDV_00031_000000000001_M2	MIRUS	48.485	33	12	2	286	314	355	386	0.5	24.3	CAUDO_MIRUS		Terminase_unknown_CAUDO_Escherichia_phage_CAG9546533	CAUDO	Terminase_MIRUS_595597_TARA_PSW_NCLDV_00070_000000000005_M1	MIRUS	46.154	13	7	0	303	315	254	266	7.5	20.8		Triplex1_MIRUS_467965_TARA_ARC_NCLDV_00078_000000000005_M5		Triplex1_MIRUS_494272_TARA_IOS_NCLDV_00009_000000000020_M1		34.94	83	49	2	117	199	101	178	9.35e-11	51.6		Triplex2_MIRUS_422486_TARA_AON_NCLDV_00025_000000000010_M3		Triplex2_HERPES_betaherpesvirus_YP_081533
	MCP_MIRUS_485779-485725_TARA_ARC_NCLDV_00178_000000000016_13848-13856_con_M5	MIRUS	MCP_MIRUS_477967_TARA_ARC_NCLDV_00123_000000000001_M7	MIRUS	48.458	227	110	4	32	251	32	258	2.38e-68	228	MIRUS_MIRUS		Terminase_MIRUS_595597_TARA_PSW_NCLDV_00070_000000000005_M1	MIRUS	Terminase_unknown_CAUDO_Escherichia_phage_CAG9546533	CAUDO	46.154	13	7	0	254	266	303	315	5.7	20.8		Triplex1_HERPES_alphaherpesvirus_YP_010084952		Triplex1_MIRUS_491931_TARA_ION_NCLDV_00014_000000000005_M4		34.783	46	24	2	1	41	13	57	6.5	18.9		Triplex2_MIRUS_422486_TARA_AON_NCLDV_00025_000000000010_M3		Triplex2_HERPES_betaherpesvirus_NP_612718
	MCP_MIRUS_477967_TARA_ARC_NCLDV_00123_000000000001_M7	MIRUS	MCP_MIRUS_485779-485725_TARA_ARC_NCLDV_00178_000000000016_13848-13856_con_M5	MIRUS	48.458	227	110	4	32	258	32	251	1.89e-68	228	MIRUS_MIRUS		Terminase_unknown_HERPES_Cyprinid_herpesvirus_YP_001096069	HERPES	Terminase_subunit2_HERPES_gammaherpesvirus_YP_009229844	HERPES	45.833	24	13	0	475	498	265	288	0.51	25		Triplex1_HERPES_alphaherpesvirus_YP_009137113		Triplex1_HERPES_gammaherpesvirus_YP_009118452		34.783	23	15	0	440	462	317	339	2.3	20		Triplex2_MIRUS_485728_TARA_ARC_NCLDV_00178_000000000007_M5		Triplex2_HERPES_betaherpesvirus_YP_081533
	MCP_MIRUS_423101_TARA_AON_NCLDV_00028_000000000002_M1	MIRUS	MCP_MIRUS_422494_TARA_AON_NCLDV_00025_000000000011_M3	MIRUS	48.397	343	154	5	21	340	12	354	3.73e-111	350	MIRUS_MIRUS		Terminase_subunit2_HERPES_gammaherpesvirus_YP_009229844	HERPES	Terminase_unknown_HERPES_Cyprinid_herpesvirus_YP_001096069	HERPES	45.833	24	13	0	265	288	475	498	0.45	25		Triplex1_HERPES_gammaherpesvirus_YP_009118452		Triplex1_HERPES_alphaherpesvirus_YP_009137113		34.783	23	15	0	317	339	440	462	1.6	20.4		Triplex2_HERPES_betaherpesvirus_NP_612718		Triplex2_HERPES_Cyprinid_herpesvirus_YP_007003891
	MCP_MIRUS_422494_TARA_AON_NCLDV_00025_000000000011_M3	MIRUS	MCP_MIRUS_423101_TARA_AON_NCLDV_00028_000000000002_M1	MIRUS	48.397	343	154	5	12	354	21	340	6.17e-111	350	MIRUS_MIRUS		Terminase_subunit1_HERPES_Ictalurid_herpesvirus_NP_041153	HERPES	Terminase_subunit1_HERPES_gammaherpesvirus_YP_009118419	HERPES	45	20	11	0	500	519	335	354	7.3	21.2		Triplex1_MIRUS_415058_TARA_AON_NCLDV_00005_000000000004_M2		Triplex1_MIRUS_477990_TARA_ARC_NCLDV_00123_000000000004_M7		34.507	142	69	5	45	168	37	172	9.56e-21	79.7		Triplex2_HERPES_Cyprinid_herpesvirus_YP_007003891		Triplex2_HERPES_betaherpesvirus_NP_612718
	MCP_MIRUS_485779-485725_TARA_ARC_NCLDV_00178_000000000016_13848-13856_con_M5	MIRUS	MCP_MIRUS_481238_TARA_ARC_NCLDV_00142_000000000003_M1	MIRUS	48.246	228	117	1	25	251	14	241	1.61e-73	243	MIRUS_MIRUS		Terminase_subunit1_HERPES_gammaherpesvirus_YP_009118419	HERPES	Terminase_subunit1_HERPES_Ictalurid_herpesvirus_NP_041153	HERPES	45	20	11	0	335	354	500	519	7	21.2		Triplex1_MIRUS_477990_TARA_ARC_NCLDV_00123_000000000004_M7		Triplex1_MIRUS_415058_TARA_AON_NCLDV_00005_000000000004_M2		34.507	142	69	5	37	172	45	168	8.82e-21	79.7		Triplex2_HERPES_alphaherpesvirus_YP_010084973		Triplex2_MIRUS_422486_TARA_AON_NCLDV_00025_000000000010_M3
	MCP_MIRUS_481238_TARA_ARC_NCLDV_00142_000000000003_M1	MIRUS	MCP_MIRUS_485779-485725_TARA_ARC_NCLDV_00178_000000000016_13848-13856_con_M5	MIRUS	48.246	228	117	1	14	241	25	251	2.5e-73	243	MIRUS_MIRUS		Terminase_unknown_CAUDO_Lentibacter_phage_YP_009834234	CAUDO	Terminase_subunitL_CAUDO_Kosakonia_phage_QYN79886	CAUDO	44.828	29	16	0	146	174	172	200	3.8	21.6		Triplex1_MIRUS_485726_TARA_ARC_NCLDV_00178_000000000007_M5		Triplex1_MIRUS_477990_TARA_ARC_NCLDV_00123_000000000004_M7		34.426	61	23	2	12	56	123	182	1.46e-06	36.6		Triplex2_HERPES_Cyprinid_herpesvirus_YP_007003891		Triplex2_MIRUS_533988_TARA_MED_NCLDV_00103_000000000020_M3
	MCP_MIRUS_533209_TARA_MED_NCLDV_00099_000000000008_M2	MIRUS	MCP_MIRUS_477967_TARA_ARC_NCLDV_00123_000000000001_M7	MIRUS	47.853	326	159	4	22	337	29	353	3.34e-97	308	MIRUS_MIRUS		Terminase_subunitL_CAUDO_Kosakonia_phage_QYN79886	CAUDO	Terminase_unknown_CAUDO_Lentibacter_phage_YP_009834234	CAUDO	44.828	29	16	0	172	200	146	174	4	21.6		Triplex1_MIRUS_477990_TARA_ARC_NCLDV_00123_000000000004_M7		Triplex1_MIRUS_485726_TARA_ARC_NCLDV_00178_000000000007_M5		34.426	61	23	2	123	182	12	56	2.43e-06	36.6		Triplex2_MIRUS_422486_TARA_AON_NCLDV_00025_000000000010_M3		Triplex2_HERPES_alphaherpesvirus_YP_010084973
	MCP_MIRUS_477967_TARA_ARC_NCLDV_00123_000000000001_M7	MIRUS	MCP_MIRUS_533209_TARA_MED_NCLDV_00099_000000000008_M2	MIRUS	47.853	326	159	4	29	353	22	337	3.06e-97	308	MIRUS_MIRUS		Terminase_subunitL_CAUDO_Escherichia_phage_YP_009850524	CAUDO	Terminase_subunit1_HERPES_Cyprinid_herpesvirus_YP_007003857	HERPES	44.444	18	10	0	186	203	634	651	2.3	22.7		Triplex1_MIRUS_485726_TARA_ARC_NCLDV_00178_000000000007_M5		Triplex1_HERPES_alphaherpesvirus_YP_009137113		34.375	32	17	1	67	94	54	85	5.3	17.3		Triplex2_MIRUS_533988_TARA_MED_NCLDV_00103_000000000020_M3		Triplex2_HERPES_Cyprinid_herpesvirus_YP_007003891
	MCP_HERPES_Cyprinid_herpesvirus_YP_007003755	HERPES	MCP_CAUDO_Kosakonia_phage_QYN79877	CAUDO	47.826	23	9	1	765	787	357	376	6.7	21.9	HERPES_CAUDO		Terminase_subunitS_CAUDO_Arthrobacter_phage_YP_009022085	CAUDO	Terminase_subunit2_HERPES_gammaherpesvirus_YP_009118397	HERPES	44.444	18	10	0	68	85	1	18	2.6	19.2		Triplex1_MIRUS_494272_TARA_IOS_NCLDV_00009_000000000020_M1		Triplex1_MIRUS_547055_TARA_PON_NCLDV_00018_000000000014_M3		34.146	41	26	1	130	169	178	218	0.00011	33.1		Triplex2_MIRUS_594292_TARA_PSW_NCLDV_00061_000000000004_M4		Triplex2_HERPES_Cyprinid_herpesvirus_YP_007003891
	MCP_CAUDO_Kosakonia_phage_QYN79877	CAUDO	MCP_HERPES_Cyprinid_herpesvirus_YP_007003755	HERPES	47.826	23	9	1	357	376	765	787	2	22.3	CAUDO_HERPES		Terminase_subunit1_HERPES_Cyprinid_herpesvirus_YP_007003857	HERPES	Terminase_subunitL_CAUDO_Escherichia_phage_YP_009850524	CAUDO	44.444	18	10	0	634	651	186	203	2.7	22.7		Triplex1_MIRUS_547055_TARA_PON_NCLDV_00018_000000000014_M3		Triplex1_MIRUS_494272_TARA_IOS_NCLDV_00009_000000000020_M1		34.146	41	26	1	178	218	130	169	0.00013	33.1		Triplex2_HERPES_betaherpesvirus_NP_612718		Triplex2_MIRUS_455446_TARA_ARC_NCLDV_00035_000000000018_M2
	MCP_MIRUS_526656_TARA_MED_NCLDV_00069_000000000027_M3	MIRUS	MCP_MIRUS_485779-485725_TARA_ARC_NCLDV_00178_000000000016_13848-13856_con_M5	MIRUS	47.755	245	123	3	10	254	12	251	1.72e-77	258	MIRUS_MIRUS		Terminase_unknown_CAUDO_Bacillus_phage_YP_002300330	CAUDO	Terminase_subunitL_CAUDO_Salmonella_phage_YP_009140180	CAUDO	44.444	27	12	1	395	418	479	505	1.4	23.1		Triplex1_MIRUS_494272_TARA_IOS_NCLDV_00009_000000000020_M1		Triplex1_MIRUS_570473_TARA_PSE_NCLDV_00042_000000000019_M3		34.091	44	28	1	130	172	176	219	6.34e-05	33.9		Triplex2_MIRUS_455446_TARA_ARC_NCLDV_00035_000000000018_M2		Triplex2_HERPES_betaherpesvirus_NP_612718
	MCP_MIRUS_485779-485725_TARA_ARC_NCLDV_00178_000000000016_13848-13856_con_M5	MIRUS	MCP_MIRUS_526656_TARA_MED_NCLDV_00069_000000000027_M3	MIRUS	47.755	245	123	3	12	251	10	254	8.9e-78	258	MIRUS_MIRUS		Terminase_subunitS_CAUDO_Pectobacterium_phage_YP_010000196	CAUDO	Terminase_subunitS_CAUDO_Escherichia_phage_YP_009812359	CAUDO	44.444	18	10	0	161	178	40	57	8.2	18.1		Triplex1_MIRUS_570473_TARA_PSE_NCLDV_00042_000000000019_M3		Triplex1_MIRUS_494272_TARA_IOS_NCLDV_00009_000000000020_M1		34.091	44	28	1	176	219	130	172	7.43e-05	33.9		Triplex2_MIRUS_455446_TARA_ARC_NCLDV_00035_000000000018_M2		Triplex2_MIRUS_467963_TARA_ARC_NCLDV_00078_000000000005_M5
	MCP_MIRUS_477967_TARA_ARC_NCLDV_00123_000000000001_M7	MIRUS	MCP_MIRUS_422494_TARA_AON_NCLDV_00025_000000000011_M3	MIRUS	47.674	344	159	7	24	352	22	359	2.8e-97	317	MIRUS_MIRUS		Terminase_subunitS_CAUDO_Escherichia_phage_YP_009812359	CAUDO	Terminase_subunitS_CAUDO_Pectobacterium_phage_YP_010000196	CAUDO	44.444	18	10	0	40	57	161	178	3.8	18.1		Triplex1_HERPES_betaherpesvirus_YP_081504		Triplex1_HERPES_alphaherpesvirus_YP_010084952		33.333	33	19	2	188	219	103	133	4.2	18.5		Triplex2_MIRUS_467963_TARA_ARC_NCLDV_00078_000000000005_M5		Triplex2_MIRUS_455446_TARA_ARC_NCLDV_00035_000000000018_M2
	MCP_MIRUS_422494_TARA_AON_NCLDV_00025_000000000011_M3	MIRUS	MCP_MIRUS_477967_TARA_ARC_NCLDV_00123_000000000001_M7	MIRUS	47.674	344	159	7	22	359	24	352	4.41e-97	317	MIRUS_MIRUS		Terminase_subunitL_CAUDO_Salmonella_phage_YP_009140180	CAUDO	Terminase_unknown_CAUDO_Bacillus_phage_YP_002300330	CAUDO	44.444	27	12	1	479	505	395	418	1.7	23.1		Triplex1_HERPES_Ictalurid_herpesvirus_NP_041144		Triplex1_MIRUS_547055_TARA_PON_NCLDV_00018_000000000014_M3		33.333	24	16	0	133	156	179	202	3.5	18.9		Triplex2_HERPES_alphaherpesvirus_YP_010084973		Triplex2_HERPES_Cyprinid_herpesvirus_YP_007003735
	MCP_HERPES_Cyprinid_herpesvirus_YP_007003755	HERPES	MCP_CAUDO_Escherichia_phage_YP_009843463	CAUDO	47.619	21	11	0	370	390	436	456	9.4	21.6	HERPES_CAUDO		Terminase_subunitL_CAUDO_Escherichia_phage_YP_009850524	CAUDO	Terminase_subunit2_HERPES_betaherpesvirus_NP_612700	HERPES	44	25	12	2	181	205	336	358	5.4	21.6		Triplex1_MIRUS_552115_TARA_PON_NCLDV_00038_000000000027_M1		Triplex1_MIRUS_570473_TARA_PSE_NCLDV_00042_000000000019_M3		33.333	54	23	4	82	133	194	236	7.6	17.7		Triplex2_HERPES_Cyprinid_herpesvirus_YP_007003735		Triplex2_HERPES_alphaherpesvirus_YP_010084973
	MCP_CAUDO_Escherichia_phage_YP_009843463	CAUDO	MCP_HERPES_Cyprinid_herpesvirus_YP_007003755	HERPES	47.619	21	11	0	436	456	370	390	3.4	21.6	CAUDO_HERPES		Terminase_subunitL_CAUDO_Escherichia_phage_YP_009850524	CAUDO	Terminase_subunit2_HERPES_betaherpesvirus_YP_081515	HERPES	44	25	12	2	181	205	338	360	5.9	21.6		Triplex1_MIRUS_533181_TARA_MED_NCLDV_00099_000000000008_M2		Triplex1_MIRUS_570473_TARA_PSE_NCLDV_00042_000000000019_M3		33.333	36	16	1	28	63	34	61	0.6	21.2		Triplex2_HERPES_gammaherpesvirus_YP_009118416		Triplex2_MIRUS_422486_TARA_AON_NCLDV_00025_000000000010_M3
	MCP_MIRUS_467924_TARA_ARC_NCLDV_00078_000000000003_M5	MIRUS	MCP_MIRUS_453844_TARA_ARC_NCLDV_00031_000000000001_M2	MIRUS	47.258	383	180	9	15	387	9	379	7.97e-115	354	MIRUS_MIRUS		Terminase_subunit2_HERPES_betaherpesvirus_NP_612700	HERPES	Terminase_subunitL_CAUDO_Escherichia_phage_YP_009850524	CAUDO	44	25	12	2	336	358	181	205	6.2	21.6		Triplex1_MIRUS_533181_TARA_MED_NCLDV_00099_000000000008_M2		Triplex1_MIRUS_485726_TARA_ARC_NCLDV_00178_000000000007_M5		33.333	33	22	0	134	166	12	44	0.44	21.6		Triplex2_MIRUS_422486_TARA_AON_NCLDV_00025_000000000010_M3		Triplex2_HERPES_gammaherpesvirus_YP_009118416
	MCP_MIRUS_453844_TARA_ARC_NCLDV_00031_000000000001_M2	MIRUS	MCP_MIRUS_467924_TARA_ARC_NCLDV_00078_000000000003_M5	MIRUS	47.258	383	180	9	9	379	15	387	6.95e-115	354	MIRUS_MIRUS		Terminase_subunit2_HERPES_betaherpesvirus_YP_081515	HERPES	Terminase_subunitL_CAUDO_Escherichia_phage_YP_009850524	CAUDO	44	25	12	2	338	360	181	205	7.1	21.6		Triplex1_MIRUS_570473_TARA_PSE_NCLDV_00042_000000000019_M3		Triplex1_MIRUS_533181_TARA_MED_NCLDV_00099_000000000008_M2		33.333	36	16	1	34	61	28	63	0.67	21.2		Triplex2_MIRUS_452644_TARA_ARC_NCLDV_00027_000000000007_M2		Triplex2_MIRUS_422486_TARA_AON_NCLDV_00025_000000000010_M3
	MCP_MIRUS_593090_TARA_PSW_NCLDV_00054_000000000009_4985_M4	MIRUS	MCP_MIRUS_486823_TARA_ARC_NCLDV_00192_000000000002_M6	MIRUS	47.059	17	9	0	386	402	480	496	5.1	20.8	MIRUS_MIRUS		Terminase_MIRUS_595597_TARA_PSW_NCLDV_00070_000000000005_M1	MIRUS	Terminase_subunit2_HERPES_betaherpesvirus_YP_081515	HERPES	43.75	16	9	0	54	69	834	849	7	20.4		Triplex1_MIRUS_570473_TARA_PSE_NCLDV_00042_000000000019_M3		Triplex1_MIRUS_552115_TARA_PON_NCLDV_00038_000000000027_M1		33.333	54	23	4	194	236	82	133	9.3	17.7		Triplex2_MIRUS_422486_TARA_AON_NCLDV_00025_000000000010_M3		Triplex2_MIRUS_452644_TARA_ARC_NCLDV_00027_000000000007_M2
	MCP_MIRUS_486823_TARA_ARC_NCLDV_00192_000000000002_M6	MIRUS	MCP_MIRUS_593090_TARA_PSW_NCLDV_00054_000000000009_4985_M4	MIRUS	47.059	17	9	0	480	496	386	402	6.1	21.2	MIRUS_MIRUS		Terminase_MIRUS_595597_TARA_PSW_NCLDV_00070_000000000005_M1	MIRUS	Terminase_subunit1_HERPES_gammaherpesvirus_YP_009229862	HERPES	43.478	23	11	1	43	63	179	201	9.2	20		Triplex1_MIRUS_547055_TARA_PON_NCLDV_00018_000000000014_M3		Triplex1_HERPES_Ictalurid_herpesvirus_NP_041144		33.333	24	16	0	179	202	133	156	3.8	18.9		Triplex2_HERPES_betaherpesvirus_YP_081533		Triplex2_MIRUS_533988_TARA_MED_NCLDV_00103_000000000020_M3
	MCP_MIRUS_485779-485725_TARA_ARC_NCLDV_00178_000000000016_13848-13856_con_M5	MIRUS	MCP_MIRUS_422494_TARA_AON_NCLDV_00025_000000000011_M3	MIRUS	47.036	253	127	4	16	263	13	263	2.67e-76	253	MIRUS_MIRUS		Terminase_subunitL_CAUDO_Escherichia_phage_YP_009812362	CAUDO	Terminase_subunitL_CAUDO_Bacteriophage_Lily_YP_009202208	CAUDO	43.478	23	13	0	226	248	101	123	3.2	21.9		Triplex1_MIRUS_491931_TARA_ION_NCLDV_00014_000000000005_M4		Triplex1_MIRUS_485726_TARA_ARC_NCLDV_00178_000000000007_M5		33.333	18	12	0	236	253	11	28	7.4	17.7		Triplex2_HERPES_betaherpesvirus_NP_612718		Triplex2_HERPES_Cyprinid_herpesvirus_YP_007003735
	MCP_MIRUS_422494_TARA_AON_NCLDV_00025_000000000011_M3	MIRUS	MCP_MIRUS_485779-485725_TARA_ARC_NCLDV_00178_000000000016_13848-13856_con_M5	MIRUS	47.036	253	127	4	13	263	16	263	4.95e-76	253	MIRUS_MIRUS		Terminase_subunitL_CAUDO_Bacteriophage_Lily_YP_009202208	CAUDO	Terminase_subunitL_CAUDO_Escherichia_phage_YP_009812362	CAUDO	43.478	23	13	0	101	123	226	248	3.3	21.9		Triplex1_MIRUS_485726_TARA_ARC_NCLDV_00178_000000000007_M5		Triplex1_MIRUS_491931_TARA_ION_NCLDV_00014_000000000005_M4		33.333	18	12	0	11	28	236	253	3.2	17.7		Triplex2_HERPES_betaherpesvirus_NP_612718		Triplex2_MIRUS_533988_TARA_MED_NCLDV_00103_000000000020_M3
	MCP_MIRUS_486823_TARA_ARC_NCLDV_00192_000000000002_M6	MIRUS	MCP_MIRUS_422494_TARA_AON_NCLDV_00025_000000000011_M3	MIRUS	46.988	83	41	1	295	374	791	873	1.78e-18	80.9	MIRUS_MIRUS		Terminase_subunitS_CAUDO_Escherichia_phage_CAG9546532	CAUDO	Terminase_subunit2_HERPES_alphaherpesvirus_YP_010084962	HERPES	43.333	30	14	2	51	77	343	372	0.29	23.1		Triplex1_MIRUS_485726_TARA_ARC_NCLDV_00178_000000000007_M5		Triplex1_MIRUS_533181_TARA_MED_NCLDV_00099_000000000008_M2		33.333	33	22	0	12	44	134	166	0.22	21.6		Triplex2_HERPES_Cyprinid_herpesvirus_YP_007003735		Triplex2_HERPES_betaherpesvirus_NP_612718
	MCP_MIRUS_481238_TARA_ARC_NCLDV_00142_000000000003_M1	MIRUS	MCP_MIRUS_453844_TARA_ARC_NCLDV_00031_000000000001_M2	MIRUS	46.974	347	170	4	1	334	1	346	1.3e-105	332	MIRUS_MIRUS		Terminase_subunit2_HERPES_alphaherpesvirus_YP_010084962	HERPES	Terminase_subunitS_CAUDO_Escherichia_phage_CAG9546532	CAUDO	43.333	30	14	2	343	372	51	77	1.3	23.1		Triplex1_HERPES_alphaherpesvirus_YP_010084952		Triplex1_MIRUS_593039_TARA_PSW_NCLDV_00054_000000000005_M4		32.558	43	28	1	1	43	13	54	3.5	19.6		Triplex2_MIRUS_533988_TARA_MED_NCLDV_00103_000000000020_M3		Triplex2_HERPES_betaherpesvirus_YP_081533
	MCP_MIRUS_453844_TARA_ARC_NCLDV_00031_000000000001_M2	MIRUS	MCP_MIRUS_481238_TARA_ARC_NCLDV_00142_000000000003_M1	MIRUS	46.974	347	170	4	1	346	1	334	9.13e-106	332	MIRUS_MIRUS		Terminase_subunit2_HERPES_betaherpesvirus_NP_612700	HERPES	Terminase_subunitL_CAUDO_Bacteriophage_Lily_YP_009202208	CAUDO	42.857	14	8	0	4	17	228	241	3.8	22.3		Triplex1_MIRUS_491931_TARA_ION_NCLDV_00014_000000000005_M4		Triplex1_MIRUS_485726_TARA_ARC_NCLDV_00178_000000000007_M5		32.353	34	20	1	310	343	13	43	4	18.9		Triplex2_MIRUS_533988_TARA_MED_NCLDV_00103_000000000020_M3		Triplex2_HERPES_betaherpesvirus_NP_612718
	MCP_MIRUS_526656_TARA_MED_NCLDV_00069_000000000027_M3	MIRUS	MCP_MIRUS_423101_TARA_AON_NCLDV_00028_000000000002_M1	MIRUS	46.218	357	166	5	4	352	1	339	4.27e-107	340	MIRUS_MIRUS		Terminase_subunitS_CAUDO_Escherichia_phage_CAG9546532	CAUDO	Terminase_subunit1_HERPES_Cyprinid_herpesvirus_YP_007003702	HERPES	42.105	19	11	0	93	111	574	592	0.48	22.7		Triplex1_MIRUS_593039_TARA_PSW_NCLDV_00054_000000000005_M4		Triplex1_MIRUS_485726_TARA_ARC_NCLDV_00178_000000000007_M5		32.353	34	20	1	310	343	13	43	4.3	18.5		Triplex2_HERPES_betaherpesvirus_YP_081533		Triplex2_HERPES_Cyprinid_herpesvirus_YP_001096107
	MCP_MIRUS_423101_TARA_AON_NCLDV_00028_000000000002_M1	MIRUS	MCP_MIRUS_526656_TARA_MED_NCLDV_00069_000000000027_M3	MIRUS	46.218	357	166	5	1	339	4	352	1.68e-107	341	MIRUS_MIRUS		Terminase_subunit1_HERPES_Cyprinid_herpesvirus_YP_007003702	HERPES	Terminase_subunitS_CAUDO_Escherichia_phage_CAG9546532	CAUDO	42.105	19	11	0	574	592	93	111	2.1	22.7		Triplex1_MIRUS_485726_TARA_ARC_NCLDV_00178_000000000007_M5		Triplex1_MIRUS_491931_TARA_ION_NCLDV_00014_000000000005_M4		32.353	34	20	1	13	43	310	343	1.7	18.9		Triplex2_HERPES_Cyprinid_herpesvirus_YP_001096107		Triplex2_HERPES_betaherpesvirus_YP_081533
	MCP_MIRUS_467924_TARA_ARC_NCLDV_00078_000000000003_M5	MIRUS	MCP_MIRUS_423101_TARA_AON_NCLDV_00028_000000000002_M1	MIRUS	46.131	336	158	8	16	347	24	340	1.53e-96	306	MIRUS_MIRUS		Terminase_subunit2_HERPES_Cyprinid_herpesvirus_YP_007003868	HERPES	Terminase_MIRUS_476477_TARA_ARC_NCLDV_00115_000000000014_M1	MIRUS	41.667	24	14	0	613	636	8	31	9	20.8		Triplex1_MIRUS_485726_TARA_ARC_NCLDV_00178_000000000007_M5		Triplex1_MIRUS_593039_TARA_PSW_NCLDV_00054_000000000005_M4		32.353	34	20	1	13	43	310	343	1.8	18.5		Triplex2_HERPES_betaherpesvirus_YP_081533		Triplex2_MIRUS_591199_TARA_PSW_NCLDV_00045_000000000001_M1
	MCP_MIRUS_423101_TARA_AON_NCLDV_00028_000000000002_M1	MIRUS	MCP_MIRUS_467924_TARA_ARC_NCLDV_00078_000000000003_M5	MIRUS	46.131	336	158	8	24	340	16	347	2.13e-96	306	MIRUS_MIRUS		Terminase_subunitS_CAUDO_Klebsiella_phage_YP_009884743	CAUDO	Terminase_subunit2_HERPES_Anguillid_herpesvirus_YP_003358161	HERPES	41.176	17	10	0	45	61	468	484	3.5	20.4		Triplex1_HERPES_Ranid_herpesvirus_YP_656731		Triplex1_MIRUS_547055_TARA_PON_NCLDV_00018_000000000014_M3		32.143	28	19	0	140	167	111	138	5.3	18.5		Triplex2_MIRUS_591199_TARA_PSW_NCLDV_00045_000000000001_M1		Triplex2_HERPES_betaherpesvirus_YP_081533
	MCP_MIRUS_533209_TARA_MED_NCLDV_00099_000000000008_M2	MIRUS	MCP_MIRUS_481238_TARA_ARC_NCLDV_00142_000000000003_M1	MIRUS	46.082	319	167	3	8	325	6	320	2.05e-92	297	MIRUS_MIRUS		Terminase_subunit2_HERPES_Anguillid_herpesvirus_YP_003358161	HERPES	Terminase_subunitS_CAUDO_Klebsiella_phage_YP_009884743	CAUDO	41.176	17	10	0	468	484	45	61	7.8	20.4		Triplex1_HERPES_Cyprinid_herpesvirus_YP_007003885		Triplex1_MIRUS_547055_TARA_PON_NCLDV_00018_000000000014_M3		32.143	28	19	0	306	333	196	223	2.3	20		Triplex2_MIRUS_595594_TARA_PSW_NCLDV_00070_000000000005_M1		Triplex2_MIRUS_422486_TARA_AON_NCLDV_00025_000000000010_M3
	MCP_MIRUS_481238_TARA_ARC_NCLDV_00142_000000000003_M1	MIRUS	MCP_MIRUS_533209_TARA_MED_NCLDV_00099_000000000008_M2	MIRUS	46.082	319	167	3	6	320	8	325	2.74e-92	297	MIRUS_MIRUS		Terminase_unknown_CAUDO_Bacillus_phage_UXN78512	CAUDO	Terminase_subunit1_HERPES_Ranid_herpesvirus_YP_656697	HERPES	40.909	22	12	1	106	127	460	480	8.4	20		Triplex1_MIRUS_547055_TARA_PON_NCLDV_00018_000000000014_M3		Triplex1_HERPES_Cyprinid_herpesvirus_YP_007003885		32.143	28	19	0	196	223	306	333	2	20		Triplex2_MIRUS_591199_TARA_PSW_NCLDV_00045_000000000001_M1		Triplex2_MIRUS_422486_TARA_AON_NCLDV_00025_000000000010_M3
	MCP_MIRUS_533209_TARA_MED_NCLDV_00099_000000000008_M2	MIRUS	MCP_MIRUS_422494_TARA_AON_NCLDV_00025_000000000011_M3	MIRUS	46.037	328	159	3	21	330	26	353	7.95e-96	310	MIRUS_MIRUS		Terminase_subunit1_HERPES_gammaherpesvirus_YP_009118419	HERPES	Terminase_subunit1_HERPES_betaherpesvirus_YP_081537	HERPES	40.876	548	306	7	138	674	122	662	4.88e-143	426		Triplex1_MIRUS_547055_TARA_PON_NCLDV_00018_000000000014_M3		Triplex1_HERPES_Ranid_herpesvirus_YP_656731		32.143	28	19	0	111	138	140	167	5.7	18.5		Triplex2_MIRUS_422486_TARA_AON_NCLDV_00025_000000000010_M3		Triplex2_MIRUS_591199_TARA_PSW_NCLDV_00045_000000000001_M1
	MCP_MIRUS_422494_TARA_AON_NCLDV_00025_000000000011_M3	MIRUS	MCP_MIRUS_533209_TARA_MED_NCLDV_00099_000000000008_M2	MIRUS	46.037	328	159	3	26	353	21	330	1.27e-95	310	MIRUS_MIRUS		Terminase_subunit1_HERPES_betaherpesvirus_YP_081537	HERPES	Terminase_subunit1_HERPES_gammaherpesvirus_YP_009118419	HERPES	40.876	548	306	7	122	662	138	674	7.81e-143	425		Triplex1_HERPES_gammaherpesvirus_YP_009229896		Triplex1_HERPES_alphaherpesvirus_YP_009137113		32.099	81	48	5	144	219	224	302	0.039	25.4		Triplex2_MIRUS_422486_TARA_AON_NCLDV_00025_000000000010_M3		Triplex2_MIRUS_595594_TARA_PSW_NCLDV_00070_000000000005_M1
	MCP_MIRUS_481238_TARA_ARC_NCLDV_00142_000000000003_M1	MIRUS	MCP_MIRUS_477967_TARA_ARC_NCLDV_00123_000000000001_M7	MIRUS	45.345	333	170	5	19	340	30	361	4.79e-89	291	MIRUS_MIRUS		Terminase_subunit2_HERPES_Cyprinid_herpesvirus_YP_007003713	HERPES	Terminase_subunit2_HERPES_Anguillid_herpesvirus_YP_003358161	HERPES	40.63	571	299	13	1	548	1	554	3.97e-130	385		Triplex1_HERPES_alphaherpesvirus_YP_009137113		Triplex1_MIRUS_491931_TARA_ION_NCLDV_00014_000000000005_M4		32	25	17	0	96	120	161	185	5.2	18.9		Triplex2_MIRUS_455446_TARA_ARC_NCLDV_00035_000000000018_M2		Triplex2_MIRUS_422486_TARA_AON_NCLDV_00025_000000000010_M3
	MCP_MIRUS_477967_TARA_ARC_NCLDV_00123_000000000001_M7	MIRUS	MCP_MIRUS_481238_TARA_ARC_NCLDV_00142_000000000003_M1	MIRUS	45.345	333	170	5	30	361	19	340	1.79e-89	293	MIRUS_MIRUS		Terminase_subunit2_HERPES_Anguillid_herpesvirus_YP_003358161	HERPES	Terminase_subunit2_HERPES_Cyprinid_herpesvirus_YP_007003713	HERPES	40.63	571	299	13	1	554	1	548	5.44e-128	379		Triplex1_HERPES_alphaherpesvirus_YP_009137113		Triplex1_MIRUS_593039_TARA_PSW_NCLDV_00054_000000000005_M4		32	25	17	0	96	120	161	185	8.1	18.5		Triplex2_MIRUS_422486_TARA_AON_NCLDV_00025_000000000010_M3		Triplex2_MIRUS_455446_TARA_ARC_NCLDV_00035_000000000018_M2
	MCP_MIRUS_533209_TARA_MED_NCLDV_00099_000000000008_M2	MIRUS	MCP_MIRUS_467924_TARA_ARC_NCLDV_00078_000000000003_M5	MIRUS	45.245	347	164	5	3	334	15	350	1.09e-96	308	MIRUS_MIRUS		Terminase_subunit1_HERPES_gammaherpesvirus_YP_009229862	HERPES	Terminase_subunit1_HERPES_betaherpesvirus_NP_612722	HERPES	40.037	547	311	8	135	671	121	660	5.56e-144	428		Triplex1_MIRUS_491931_TARA_ION_NCLDV_00014_000000000005_M4		Triplex1_HERPES_alphaherpesvirus_YP_009137113		32	25	17	0	161	185	96	120	4.3	18.9		Triplex2_HERPES_alphaherpesvirus_YP_009137092		Triplex2_MIRUS_452644_TARA_ARC_NCLDV_00027_000000000007_M2
	MCP_MIRUS_533209_TARA_MED_NCLDV_00099_000000000008_M2	MIRUS	MCP_MIRUS_526656_TARA_MED_NCLDV_00069_000000000027_M3	MIRUS	45.045	333	159	4	21	333	27	355	2.97e-95	309	MIRUS_MIRUS		Terminase_subunit1_HERPES_betaherpesvirus_NP_612722	HERPES	Terminase_subunit1_HERPES_gammaherpesvirus_YP_009229862	HERPES	40.037	547	311	8	121	660	135	671	5.44e-144	428		Triplex1_MIRUS_593039_TARA_PSW_NCLDV_00054_000000000005_M4		Triplex1_HERPES_alphaherpesvirus_YP_009137113		32	25	17	0	161	185	96	120	6.9	18.1		Triplex2_MIRUS_452644_TARA_ARC_NCLDV_00027_000000000007_M2		Triplex2_HERPES_alphaherpesvirus_YP_009137092
	MCP_MIRUS_526656_TARA_MED_NCLDV_00069_000000000027_M3	MIRUS	MCP_MIRUS_533209_TARA_MED_NCLDV_00099_000000000008_M2	MIRUS	45.045	333	159	4	27	355	21	333	4.59e-95	309	MIRUS_MIRUS		Terminase_subunitS_CAUDO_Kosakonia_phage_QYN79887	CAUDO	Terminase_subunit1_HERPES_alphaherpesvirus_YP_009137089	HERPES	40	35	18	3	160	192	173	206	5.7	19.6		Triplex1_HERPES_gammaherpesvirus_YP_009118452		Triplex1_MIRUS_485726_TARA_ARC_NCLDV_00178_000000000007_M5		31.746	63	39	2	8	69	47	106	0.16	22.7		Triplex2_HERPES_alphaherpesvirus_YP_010084973		Triplex2_HERPES_Cyprinid_herpesvirus_YP_007003735
	MCP_MIRUS_453844_TARA_ARC_NCLDV_00031_000000000001_M2	MIRUS	MCP_CAUDO_Pectobacterium_phage_YP_010000201	CAUDO	44.828	29	10	2	270	292	223	251	7.7	20.8	MIRUS_CAUDO		Terminase_subunit2_HERPES_gammaherpesvirus_YP_009229844	HERPES	Terminase_subunit1_HERPES_Cyprinid_herpesvirus_YP_007003702	HERPES	40	30	17	1	260	288	464	493	4.8	21.9		Triplex1_MIRUS_533181_TARA_MED_NCLDV_00099_000000000008_M2		Triplex1_MIRUS_570473_TARA_PSE_NCLDV_00042_000000000019_M3		31.746	63	40	2	131	190	176	238	1.43e-05	35.8		Triplex2_HERPES_alphaherpesvirus_YP_010084973		Triplex2_HERPES_Ranid_herpesvirus_YP_656750
	MCP_CAUDO_Pectobacterium_phage_YP_010000201	CAUDO	MCP_MIRUS_453844_TARA_ARC_NCLDV_00031_000000000001_M2	MIRUS	44.828	29	10	2	223	251	270	292	4.4	20.8	CAUDO_MIRUS		Terminase_MIRUS_594231_TARA_PSW_NCLDV_00061_000000000001_M4	MIRUS	Terminase_subunit1_HERPES_Ranid_herpesvirus_YP_656697	HERPES	40	25	15	0	353	377	403	427	8.8	20		Triplex1_MIRUS_570473_TARA_PSE_NCLDV_00042_000000000019_M3		Triplex1_MIRUS_533181_TARA_MED_NCLDV_00099_000000000008_M2		31.746	63	40	2	176	238	131	190	1.59e-05	35.8		Triplex2_HERPES_alphaherpesvirus_YP_009137092		Triplex2_HERPES_betaherpesvirus_YP_081533
	MCP_MIRUS_453844_TARA_ARC_NCLDV_00031_000000000001_M2	MIRUS	MCP_MIRUS_423101_TARA_AON_NCLDV_00028_000000000002_M1	MIRUS	44.637	634	298	12	2	604	13	624	0	540	MIRUS_MIRUS		Terminase_subunit1_HERPES_Cyprinid_herpesvirus_YP_007003702	HERPES	Terminase_subunit2_HERPES_gammaherpesvirus_YP_009229844	HERPES	40	30	17	1	464	493	260	288	5.4	21.9		Triplex1_MIRUS_485726_TARA_ARC_NCLDV_00178_000000000007_M5		Triplex1_HERPES_gammaherpesvirus_YP_009118452		31.746	63	39	2	47	106	8	69	0.072	22.7		Triplex2_HERPES_betaherpesvirus_YP_081533		Triplex2_HERPES_alphaherpesvirus_YP_009137092
	MCP_MIRUS_423101_TARA_AON_NCLDV_00028_000000000002_M1	MIRUS	MCP_MIRUS_453844_TARA_ARC_NCLDV_00031_000000000001_M2	MIRUS	44.637	634	298	12	13	624	2	604	0	540	MIRUS_MIRUS		Terminase_subunit1_HERPES_gammaherpesvirus_YP_009229862	HERPES	Terminase_subunit1_HERPES_betaherpesvirus_YP_081537	HERPES	39.964	548	311	8	135	671	122	662	1.55e-143	427		Triplex1_MIRUS_570473_TARA_PSE_NCLDV_00042_000000000019_M3		Triplex1_MIRUS_485726_TARA_ARC_NCLDV_00178_000000000007_M5		31.481	162	86	6	179	337	12	151	9.1e-17	67.4		Triplex2_HERPES_gammaherpesvirus_YP_009229860		Triplex2_MIRUS_455446_TARA_ARC_NCLDV_00035_000000000018_M2
	MCP_MIRUS_467924_TARA_ARC_NCLDV_00078_000000000003_M5	MIRUS	MCP_MIRUS_422494_TARA_AON_NCLDV_00025_000000000011_M3	MIRUS	44.501	391	197	8	15	392	14	397	3.16e-108	348	MIRUS_MIRUS		Terminase_subunit1_HERPES_betaherpesvirus_YP_081537	HERPES	Terminase_subunit1_HERPES_gammaherpesvirus_YP_009229862	HERPES	39.964	548	311	8	122	662	135	671	1.52e-143	427		Triplex1_MIRUS_485726_TARA_ARC_NCLDV_00178_000000000007_M5		Triplex1_MIRUS_570473_TARA_PSE_NCLDV_00042_000000000019_M3		31.481	162	86	6	12	151	179	337	4.06e-17	67.4		Triplex2_HERPES_Cyprinid_herpesvirus_YP_007003735		Triplex2_HERPES_alphaherpesvirus_YP_010084973
	MCP_MIRUS_422494_TARA_AON_NCLDV_00025_000000000011_M3	MIRUS	MCP_MIRUS_467924_TARA_ARC_NCLDV_00078_000000000003_M5	MIRUS	44.501	391	197	8	14	397	15	392	5.31e-108	348	MIRUS_MIRUS		Terminase_MIRUS_595597_TARA_PSW_NCLDV_00070_000000000005_M1	MIRUS	Terminase_MIRUS_476477_TARA_ARC_NCLDV_00115_000000000014_M1	MIRUS	39.844	384	220	7	3	381	1	378	6.14e-94	279		Triplex1_HERPES_gammaherpesvirus_YP_009118452		Triplex1_MIRUS_552115_TARA_PON_NCLDV_00038_000000000027_M1		31.25	48	33	0	114	161	229	276	9.5	17.7		Triplex2_MIRUS_455446_TARA_ARC_NCLDV_00035_000000000018_M2		Triplex2_HERPES_gammaherpesvirus_YP_009229860
	MCP_CAUDO_Bacteriophage_Lily_YP_009202213	CAUDO	MCP_CAUDO_Bacillus_phage_UXN78503	CAUDO	44.444	36	14	2	297	332	401	430	0.75	23.1	CAUDO_CAUDO		Terminase_MIRUS_594231_TARA_PSW_NCLDV_00061_000000000001_M4	MIRUS	Terminase_MIRUS_528376_TARA_MED_NCLDV_00076_000000000042_M4	MIRUS	39.726	438	232	11	1	425	4	422	1.69e-98	295		Triplex1_MIRUS_552115_TARA_PON_NCLDV_00038_000000000027_M1		Triplex1_HERPES_gammaherpesvirus_YP_009118452		31.25	48	33	0	229	276	114	161	7.7	17.7		Triplex2_HERPES_gammaherpesvirus_YP_009118416		Triplex2_MIRUS_455446_TARA_ARC_NCLDV_00035_000000000018_M2
	MCP_CAUDO_Bacillus_phage_UXN78503	CAUDO	MCP_CAUDO_Bacteriophage_Lily_YP_009202213	CAUDO	44.444	36	14	2	401	430	297	332	1.4	22.7	CAUDO_CAUDO		Terminase_subunit1_HERPES_alphaherpesvirus_YP_010084974	HERPES	Terminase_subunit1_HERPES_gammaherpesvirus_YP_009118419	HERPES	39.552	536	299	11	189	715	158	677	3.47e-123	376		Triplex1_HERPES_alphaherpesvirus_YP_010084952		Triplex1_HERPES_betaherpesvirus_YP_081504		30.769	39	24	2	97	133	182	219	7.4	18.5		Triplex2_MIRUS_455446_TARA_ARC_NCLDV_00035_000000000018_M2		Triplex2_HERPES_gammaherpesvirus_YP_009118416
	MCP_MIRUS_486823_TARA_ARC_NCLDV_00192_000000000002_M6	MIRUS	MCP_HERPES_alphaherpesvirus_YP_009137093	HERPES	44.444	27	12	1	59	82	531	557	2.7	22.3	MIRUS_HERPES		Terminase_MIRUS_528376_TARA_MED_NCLDV_00076_000000000042_M4	MIRUS	Terminase_MIRUS_594231_TARA_PSW_NCLDV_00061_000000000001_M4	MIRUS	39.498	438	233	11	4	422	1	425	7.24e-96	288		Triplex1_HERPES_alphaherpesvirus_YP_009137113		Triplex1_HERPES_gammaherpesvirus_YP_009229896		30.769	104	62	6	201	302	124	219	0.026	26.6		Triplex2_MIRUS_591199_TARA_PSW_NCLDV_00045_000000000001_M1		Triplex2_MIRUS_533988_TARA_MED_NCLDV_00103_000000000020_M3
	MCP_HERPES_alphaherpesvirus_YP_009137093	HERPES	MCP_MIRUS_486823_TARA_ARC_NCLDV_00192_000000000002_M6	MIRUS	44.444	27	12	1	531	557	59	82	7.2	22.3	HERPES_MIRUS		Terminase_subunit1_HERPES_gammaherpesvirus_YP_009118419	HERPES	Terminase_subunit1_HERPES_alphaherpesvirus_YP_010084974	HERPES	39.479	537	300	11	157	677	188	715	1.46e-120	369		Triplex1_MIRUS_547055_TARA_PON_NCLDV_00018_000000000014_M3		Triplex1_MIRUS_485726_TARA_ARC_NCLDV_00178_000000000007_M5		30.435	161	89	5	181	339	12	151	2.29e-15	63.2		Triplex2_HERPES_Ranid_herpesvirus_YP_656750		Triplex2_MIRUS_422486_TARA_AON_NCLDV_00025_000000000010_M3
	MCP_MIRUS_477967_TARA_ARC_NCLDV_00123_000000000001_M7	MIRUS	MCP_MIRUS_423101_TARA_AON_NCLDV_00028_000000000002_M1	MIRUS	44.38	347	177	6	25	366	29	364	5.31e-96	304	MIRUS_MIRUS		Terminase_subunit1_HERPES_betaherpesvirus_YP_081537	HERPES	Terminase_subunit1_HERPES_alphaherpesvirus_YP_009137089	HERPES	39.416	685	362	13	27	663	40	719	8.59e-156	460		Triplex1_MIRUS_485726_TARA_ARC_NCLDV_00178_000000000007_M5		Triplex1_MIRUS_547055_TARA_PON_NCLDV_00018_000000000014_M3		30.435	161	89	5	12	151	181	339	1.02e-15	63.2		Triplex2_MIRUS_422486_TARA_AON_NCLDV_00025_000000000010_M3		Triplex2_HERPES_Ranid_herpesvirus_YP_656750
	MCP_MIRUS_423101_TARA_AON_NCLDV_00028_000000000002_M1	MIRUS	MCP_MIRUS_477967_TARA_ARC_NCLDV_00123_000000000001_M7	MIRUS	44.38	347	177	6	29	364	25	366	3.68e-96	304	MIRUS_MIRUS		Terminase_subunit1_HERPES_alphaherpesvirus_YP_009137089	HERPES	Terminase_subunit1_HERPES_betaherpesvirus_YP_081537	HERPES	39.416	685	362	13	40	719	27	663	9.36e-156	460		Triplex1_HERPES_gammaherpesvirus_YP_009118452		Triplex1_MIRUS_547055_TARA_PON_NCLDV_00018_000000000014_M3		30	40	26	2	141	180	269	306	1	20.8		Triplex2_HERPES_Anguillid_herpesvirus_YP_003358175		Triplex2_HERPES_Cyprinid_herpesvirus_YP_001096107
	MCP_MIRUS_526656_TARA_MED_NCLDV_00069_000000000027_M3	MIRUS	MCP_MIRUS_467924_TARA_ARC_NCLDV_00078_000000000003_M5	MIRUS	44.126	349	180	5	18	361	17	355	1.28e-99	326	MIRUS_MIRUS		Terminase_MIRUS_476477_TARA_ARC_NCLDV_00115_000000000014_M1	MIRUS	Terminase_MIRUS_595597_TARA_PSW_NCLDV_00070_000000000005_M1	MIRUS	39.286	392	211	8	1	378	3	381	1.75e-95	283		Triplex1_HERPES_Ranid_herpesvirus_YP_656731		Triplex1_HERPES_Cyprinid_herpesvirus_YP_007003885		30	90	44	3	69	150	87	165	0.002	29.6		Triplex2_HERPES_Cyprinid_herpesvirus_YP_001096107		Triplex2_HERPES_Anguillid_herpesvirus_YP_003358175
	MCP_MIRUS_467924_TARA_ARC_NCLDV_00078_000000000003_M5	MIRUS	MCP_MIRUS_526656_TARA_MED_NCLDV_00069_000000000027_M3	MIRUS	44.126	349	180	5	17	355	18	361	3.39e-100	327	MIRUS_MIRUS		Terminase_unknown_CAUDO_Lentibacter_phage_YP_009834234	CAUDO	Terminase_MIRUS_452607_TARA_ARC_NCLDV_00027_000000000004_M2	MIRUS	39.13	23	14	0	267	289	156	178	7.9	20.4		Triplex1_HERPES_Cyprinid_herpesvirus_YP_007003885		Triplex1_HERPES_Ranid_herpesvirus_YP_656731		30	90	44	3	87	165	69	150	0.002	29.6		Triplex2_HERPES_betaherpesvirus_NP_612718		Triplex2_MIRUS_485728_TARA_ARC_NCLDV_00178_000000000007_M5
	MCP_MIRUS_486823_TARA_ARC_NCLDV_00192_000000000002_M6	MIRUS	MCP_MIRUS_477967_TARA_ARC_NCLDV_00123_000000000001_M7	MIRUS	44.108	297	150	6	1	285	29	321	2.62e-73	241	MIRUS_MIRUS		Terminase_subunit1_HERPES_Ictalurid_herpesvirus_NP_041153	HERPES	Terminase_subunit1_HERPES_alphaherpesvirus_YP_010084974	HERPES	39.13	23	14	0	497	519	361	383	2.6	22.7		Triplex1_MIRUS_547055_TARA_PON_NCLDV_00018_000000000014_M3		Triplex1_HERPES_gammaherpesvirus_YP_009118452		30	40	26	2	269	306	141	180	1	20.8		Triplex2_MIRUS_467963_TARA_ARC_NCLDV_00078_000000000005_M5		Triplex2_HERPES_betaherpesvirus_YP_081533
	MCP_MIRUS_477967_TARA_ARC_NCLDV_00123_000000000001_M7	MIRUS	MCP_MIRUS_486823_TARA_ARC_NCLDV_00192_000000000002_M6	MIRUS	44.108	297	150	6	29	321	1	285	4.23e-73	241	MIRUS_MIRUS		Terminase_subunit1_HERPES_alphaherpesvirus_YP_010084974	HERPES	Terminase_subunit1_HERPES_Ictalurid_herpesvirus_NP_041153	HERPES	39.13	23	14	0	361	383	497	519	2.6	22.7		Triplex1_MIRUS_491931_TARA_ION_NCLDV_00014_000000000005_M4		Triplex1_MIRUS_477990_TARA_ARC_NCLDV_00123_000000000004_M7		30	20	14	0	154	173	111	130	2.5	19.6		Triplex2_MIRUS_485728_TARA_ARC_NCLDV_00178_000000000007_M5		Triplex2_HERPES_betaherpesvirus_NP_612718
	MCP_MIRUS_526656_TARA_MED_NCLDV_00069_000000000027_M3	MIRUS	MCP_MIRUS_477967_TARA_ARC_NCLDV_00123_000000000001_M7	MIRUS	44.023	343	175	5	23	360	24	354	4.38e-91	301	MIRUS_MIRUS		Terminase_subunitS_CAUDO_Salmonella_phage_YP_009140179	CAUDO	Terminase_subunit2_HERPES_Anguillid_herpesvirus_YP_003358161	HERPES	39.13	23	14	0	42	64	463	485	8.5	19.2		Triplex1_MIRUS_593039_TARA_PSW_NCLDV_00054_000000000005_M4		Triplex1_MIRUS_477990_TARA_ARC_NCLDV_00123_000000000004_M7		30	40	26	1	134	173	93	130	2.5	19.6		Triplex2_MIRUS_533988_TARA_MED_NCLDV_00103_000000000020_M3		Triplex2_MIRUS_591199_TARA_PSW_NCLDV_00045_000000000001_M1
	MCP_MIRUS_477967_TARA_ARC_NCLDV_00123_000000000001_M7	MIRUS	MCP_MIRUS_526656_TARA_MED_NCLDV_00069_000000000027_M3	MIRUS	44.023	343	175	5	24	354	23	360	2.04e-91	301	MIRUS_MIRUS		Terminase_MIRUS_452607_TARA_ARC_NCLDV_00027_000000000004_M2	MIRUS	Terminase_unknown_CAUDO_Lentibacter_phage_YP_009834234	CAUDO	39.13	23	14	0	156	178	267	289	6.9	20.4		Triplex1_MIRUS_477990_TARA_ARC_NCLDV_00123_000000000004_M7		Triplex1_MIRUS_593039_TARA_PSW_NCLDV_00054_000000000005_M4		30	40	26	1	93	130	134	173	1.8	19.6		Triplex2_MIRUS_455446_TARA_ARC_NCLDV_00035_000000000018_M2		Triplex2_MIRUS_467963_TARA_ARC_NCLDV_00078_000000000005_M5
	MCP_HERPES_Cyprinid_herpesvirus_YP_001096127	HERPES	MCP_CAUDO_Arthrobacter_phage_YP_008857877	CAUDO	44	25	10	1	50	70	169	193	3.4	23.1	HERPES_CAUDO		Terminase_subunit2_HERPES_Cyprinid_herpesvirus_YP_007003868	HERPES	Terminase_subunit2_HERPES_Anguillid_herpesvirus_YP_003358161	HERPES	38.949	552	293	13	21	555	20	544	1.83e-115	349		Triplex1_MIRUS_477990_TARA_ARC_NCLDV_00123_000000000004_M7		Triplex1_MIRUS_491931_TARA_ION_NCLDV_00014_000000000005_M4		30	20	14	0	111	130	154	173	1.8	19.6		Triplex2_MIRUS_467963_TARA_ARC_NCLDV_00078_000000000005_M5		Triplex2_MIRUS_455446_TARA_ARC_NCLDV_00035_000000000018_M2
	MCP_CAUDO_Arthrobacter_phage_YP_008857877	CAUDO	MCP_HERPES_Cyprinid_herpesvirus_YP_001096127	HERPES	44	25	10	1	169	193	50	70	0.78	23.1	CAUDO_HERPES		Terminase_subunit2_HERPES_Anguillid_herpesvirus_YP_003358161	HERPES	Terminase_subunit2_HERPES_Cyprinid_herpesvirus_YP_007003868	HERPES	38.949	552	293	13	20	544	21	555	2.23e-117	353		Triplex1_HERPES_alphaherpesvirus_YP_010084952		Triplex1_MIRUS_533181_TARA_MED_NCLDV_00099_000000000008_M2		29.825	57	31	2	138	185	4	60	6.7	18.5		Triplex2_MIRUS_455446_TARA_ARC_NCLDV_00035_000000000018_M2		Triplex2_MIRUS_485728_TARA_ARC_NCLDV_00178_000000000007_M5
	MCP_MIRUS_467924_TARA_ARC_NCLDV_00078_000000000003_M5	MIRUS	MCP_MIRUS_533209_TARA_MED_NCLDV_00099_000000000008_M2	MIRUS	43.784	370	173	6	15	373	3	348	1.03e-96	308	MIRUS_MIRUS		Terminase_subunitL_CAUDO_Pectobacterium_phage_YP_010000197	CAUDO	Terminase_subunit1_HERPES_Ictalurid_herpesvirus_NP_041153	HERPES	38.889	18	11	0	83	100	189	206	8.7	20.8		Triplex1_MIRUS_533181_TARA_MED_NCLDV_00099_000000000008_M2		Triplex1_HERPES_alphaherpesvirus_YP_010084952		29.825	57	31	2	4	60	138	185	2.3	19.6		Triplex2_MIRUS_591199_TARA_PSW_NCLDV_00045_000000000001_M1		Triplex2_MIRUS_422486_TARA_AON_NCLDV_00025_000000000010_M3
	MCP_MIRUS_481238_TARA_ARC_NCLDV_00142_000000000003_M1	MIRUS	MCP_MIRUS_423101_TARA_AON_NCLDV_00028_000000000002_M1	MIRUS	43.621	243	110	9	621	851	382	609	7.87e-49	175	MIRUS_MIRUS		Terminase_subunitL_CAUDO_Bacteriophage_Lily_YP_009202208	CAUDO	Terminase_subunit2_HERPES_betaherpesvirus_YP_081515	HERPES	38.889	18	11	0	224	241	2	19	1.5	23.1		Triplex1_HERPES_alphaherpesvirus_YP_010084952		Triplex1_HERPES_betaherpesvirus_YP_081504		29.412	51	35	1	342	391	67	117	2.4	20		Triplex2_MIRUS_533988_TARA_MED_NCLDV_00103_000000000020_M3		Triplex2_MIRUS_452644_TARA_ARC_NCLDV_00027_000000000007_M2
	MCP_MIRUS_423101_TARA_AON_NCLDV_00028_000000000002_M1	MIRUS	MCP_MIRUS_481238_TARA_ARC_NCLDV_00142_000000000003_M1	MIRUS	43.621	243	110	9	382	609	621	851	5.67e-49	175	MIRUS_MIRUS		Terminase_subunit2_HERPES_betaherpesvirus_YP_081515	HERPES	Terminase_subunitL_CAUDO_Bacteriophage_Lily_YP_009202208	CAUDO	38.889	18	11	0	2	19	224	241	1.8	23.5		Triplex1_HERPES_Anguillid_herpesvirus_YP_003358181		Triplex1_HERPES_Cyprinid_herpesvirus_YP_001096101		29.282	181	123	3	15	190	21	201	6.59e-22	86.7		Triplex2_HERPES_alphaherpesvirus_YP_009137092		Triplex2_MIRUS_422486_TARA_AON_NCLDV_00025_000000000010_M3
	MCP_MIRUS_481238_TARA_ARC_NCLDV_00142_000000000003_M1	MIRUS	MCP_HERPES_Anguillid_herpesvirus_YP_003358243	HERPES	43.478	23	13	0	14	36	1078	1100	2.9	23.1	MIRUS_HERPES		Terminase_subunit1_HERPES_Ictalurid_herpesvirus_NP_041153	HERPES	Terminase_subunitL_CAUDO_Pectobacterium_phage_YP_010000197	CAUDO	38.889	18	11	0	189	206	83	100	9.4	20.8		Triplex1_HERPES_Cyprinid_herpesvirus_YP_001096101		Triplex1_HERPES_Anguillid_herpesvirus_YP_003358181		29.282	181	123	3	21	201	15	190	1.24e-19	79.7		Triplex2_HERPES_betaherpesvirus_NP_612718		Triplex2_HERPES_Cyprinid_herpesvirus_YP_001096107
	MCP_MIRUS_482543_TARA_ARC_NCLDV_00150_000000000003_M6	MIRUS	MCP_MIRUS_477967_TARA_ARC_NCLDV_00123_000000000001_M7	MIRUS	43.478	23	13	0	397	419	90	112	1.2	23.1	MIRUS_MIRUS		Terminase_subunit1_HERPES_alphaherpesvirus_YP_009137089	HERPES	Terminase_subunit1_HERPES_gammaherpesvirus_YP_009118419	HERPES	38.609	575	306	12	153	719	140	675	5.71e-122	373		Triplex1_MIRUS_415058_TARA_AON_NCLDV_00005_000000000004_M2		Triplex1_MIRUS_485726_TARA_ARC_NCLDV_00178_000000000007_M5		28.859	149	92	5	131	272	8	149	3.06e-12	53.9		Triplex2_HERPES_Cyprinid_herpesvirus_YP_001096107		Triplex2_HERPES_betaherpesvirus_NP_612718
	MCP_HERPES_Anguillid_herpesvirus_YP_003358243	HERPES	MCP_MIRUS_481238_TARA_ARC_NCLDV_00142_000000000003_M1	MIRUS	43.478	23	13	0	1078	1100	14	36	4.2	23.1	HERPES_MIRUS		Terminase_subunit2_HERPES_Cyprinid_herpesvirus_YP_001096082	HERPES	Terminase_subunit2_HERPES_Anguillid_herpesvirus_YP_003358161	HERPES	38.503	561	300	13	11	556	14	544	6.16e-116	351		Triplex1_MIRUS_485726_TARA_ARC_NCLDV_00178_000000000007_M5		Triplex1_MIRUS_415058_TARA_AON_NCLDV_00005_000000000004_M2		28.859	149	92	5	8	149	131	272	1.7e-12	53.9		Triplex2_MIRUS_452644_TARA_ARC_NCLDV_00027_000000000007_M2		Triplex2_MIRUS_533988_TARA_MED_NCLDV_00103_000000000020_M3
	MCP_MIRUS_477967_TARA_ARC_NCLDV_00123_000000000001_M7	MIRUS	MCP_MIRUS_482543_TARA_ARC_NCLDV_00150_000000000003_M6	MIRUS	43.478	23	13	0	90	112	397	419	2	23.1	MIRUS_MIRUS		Terminase_subunit2_HERPES_Anguillid_herpesvirus_YP_003358161	HERPES	Terminase_subunit2_HERPES_Cyprinid_herpesvirus_YP_001096082	HERPES	38.503	561	300	13	14	544	11	556	2.68e-115	349		Triplex1_MIRUS_494272_TARA_IOS_NCLDV_00009_000000000020_M1		Triplex1_MIRUS_415058_TARA_AON_NCLDV_00005_000000000004_M2		28.512	242	137	9	54	287	57	270	1.21e-16	68.6		Triplex2_MIRUS_422486_TARA_AON_NCLDV_00025_000000000010_M3		Triplex2_HERPES_alphaherpesvirus_YP_009137092
	MCP_MIRUS_481238_TARA_ARC_NCLDV_00142_000000000003_M1	MIRUS	MCP_MIRUS_422494_TARA_AON_NCLDV_00025_000000000011_M3	MIRUS	43.402	341	170	5	11	330	20	358	1.41e-92	306	MIRUS_MIRUS		Terminase_subunit1_HERPES_alphaherpesvirus_YP_010084974	HERPES	Terminase_subunit1_HERPES_betaherpesvirus_YP_081537	HERPES	38.122	703	391	15	17	714	1	664	6.88e-152	450		Triplex1_MIRUS_415058_TARA_AON_NCLDV_00005_000000000004_M2		Triplex1_MIRUS_494272_TARA_IOS_NCLDV_00009_000000000020_M1		28.512	242	137	9	57	270	54	287	1.15e-16	68.6		Triplex2_MIRUS_452644_TARA_ARC_NCLDV_00027_000000000007_M2		Triplex2_MIRUS_467963_TARA_ARC_NCLDV_00078_000000000005_M5
	MCP_MIRUS_422494_TARA_AON_NCLDV_00025_000000000011_M3	MIRUS	MCP_MIRUS_481238_TARA_ARC_NCLDV_00142_000000000003_M1	MIRUS	43.402	341	170	5	20	358	11	330	1.68e-92	306	MIRUS_MIRUS		Terminase_subunitL_CAUDO_Escherichia_phage_YP_009843472	CAUDO	Terminase_subunit1_HERPES_Ictalurid_herpesvirus_NP_041153	HERPES	38.095	21	13	0	137	157	279	299	4.8	21.2		Triplex1_MIRUS_467965_TARA_ARC_NCLDV_00078_000000000005_M5		Triplex1_MIRUS_477990_TARA_ARC_NCLDV_00123_000000000004_M7		28.505	214	103	9	2	197	1	182	3.06e-13	58.5		Triplex2_MIRUS_467963_TARA_ARC_NCLDV_00078_000000000005_M5		Triplex2_MIRUS_452644_TARA_ARC_NCLDV_00027_000000000007_M2
	MCP_MIRUS_485779-485725_TARA_ARC_NCLDV_00178_000000000016_13848-13856_con_M5	MIRUS	MCP_MIRUS_482543_TARA_ARC_NCLDV_00150_000000000003_M6	MIRUS	43.363	226	123	2	27	250	6	228	2.23e-63	207	MIRUS_MIRUS		Terminase_subunit2_HERPES_Cyprinid_herpesvirus_YP_001096082	HERPES	Terminase_subunit1_HERPES_Ranid_herpesvirus_YP_656697	HERPES	38.095	21	13	0	446	466	359	379	6.1	21.2		Triplex1_MIRUS_477990_TARA_ARC_NCLDV_00123_000000000004_M7		Triplex1_MIRUS_467965_TARA_ARC_NCLDV_00078_000000000005_M5		28.505	214	103	9	1	182	2	197	2.63e-13	58.5		Triplex2_HERPES_Anguillid_herpesvirus_YP_003358175		Triplex2_HERPES_Cyprinid_herpesvirus_YP_007003891
	MCP_MIRUS_482543_TARA_ARC_NCLDV_00150_000000000003_M6	MIRUS	MCP_MIRUS_485779-485725_TARA_ARC_NCLDV_00178_000000000016_13848-13856_con_M5	MIRUS	43.363	226	123	2	6	228	27	250	1.86e-63	207	MIRUS_MIRUS		Terminase_subunit1_HERPES_Ranid_herpesvirus_YP_656697	HERPES	Terminase_subunit2_HERPES_Cyprinid_herpesvirus_YP_001096082	HERPES	38.095	21	13	0	359	379	446	466	7.3	21.2		Triplex1_MIRUS_533181_TARA_MED_NCLDV_00099_000000000008_M2		Triplex1_MIRUS_415058_TARA_AON_NCLDV_00005_000000000004_M2		28.472	144	86	6	51	190	54	184	1.41e-10	50.8		Triplex2_HERPES_Cyprinid_herpesvirus_YP_007003891		Triplex2_HERPES_Anguillid_herpesvirus_YP_003358175
	MCP_MIRUS_477967_TARA_ARC_NCLDV_00123_000000000001_M7	MIRUS	MCP_MIRUS_481238_TARA_ARC_NCLDV_00142_000000000003_M1	MIRUS	43.333	30	10	2	225	248	701	729	4.7	21.9	MIRUS_MIRUS		Terminase_subunit1_HERPES_gammaherpesvirus_YP_009229862	HERPES	Terminase_subunit1_HERPES_alphaherpesvirus_YP_009137089	HERPES	38.007	542	308	11	161	683	200	732	1.45e-121	372		Triplex1_MIRUS_415058_TARA_AON_NCLDV_00005_000000000004_M2		Triplex1_MIRUS_533181_TARA_MED_NCLDV_00099_000000000008_M2		28.472	144	86	6	54	184	51	190	1.26e-10	50.8		Triplex2_HERPES_gammaherpesvirus_YP_009229860		Triplex2_MIRUS_452644_TARA_ARC_NCLDV_00027_000000000007_M2
	MCP_MIRUS_533209_TARA_MED_NCLDV_00099_000000000008_M2	MIRUS	MCP_MIRUS_423101_TARA_AON_NCLDV_00028_000000000002_M1	MIRUS	42.645	605	305	12	10	583	21	614	1.53e-159	465	MIRUS_MIRUS		Terminase_subunit1_HERPES_alphaherpesvirus_YP_009137089	HERPES	Terminase_subunit1_HERPES_gammaherpesvirus_YP_009229862	HERPES	38.007	542	308	11	200	732	161	683	1.55e-121	372		Triplex1_HERPES_Anguillid_herpesvirus_YP_003358181		Triplex1_HERPES_Cyprinid_herpesvirus_YP_007003729		28.108	185	128	3	11	190	17	201	1.9e-18	76.3		Triplex2_MIRUS_452644_TARA_ARC_NCLDV_00027_000000000007_M2		Triplex2_HERPES_gammaherpesvirus_YP_009229860
	MCP_MIRUS_423101_TARA_AON_NCLDV_00028_000000000002_M1	MIRUS	MCP_MIRUS_533209_TARA_MED_NCLDV_00099_000000000008_M2	MIRUS	42.645	605	305	12	21	614	10	583	1.47e-159	465	MIRUS_MIRUS		Terminase_subunit1_HERPES_betaherpesvirus_YP_081537	HERPES	Terminase_subunit1_HERPES_alphaherpesvirus_YP_010084974	HERPES	37.98	703	392	15	1	664	17	714	2.37e-147	438		Triplex1_HERPES_Cyprinid_herpesvirus_YP_007003729		Triplex1_HERPES_Anguillid_herpesvirus_YP_003358181		28.108	185	128	3	17	201	11	190	1.01e-15	68.2		Triplex2_MIRUS_422486_TARA_AON_NCLDV_00025_000000000010_M3		Triplex2_MIRUS_591199_TARA_PSW_NCLDV_00045_000000000001_M1
	MCP_MIRUS_593090_TARA_PSW_NCLDV_00054_000000000009_4985_M4	MIRUS	MCP_MIRUS_482543_TARA_ARC_NCLDV_00150_000000000003_M6	MIRUS	42.105	19	11	0	392	410	362	380	5.6	20.8	MIRUS_MIRUS		Terminase_subunit1_HERPES_alphaherpesvirus_YP_010084974	HERPES	Terminase_subunit1_HERPES_betaherpesvirus_NP_612722	HERPES	37.892	702	387	15	20	715	5	663	2.34e-150	446		Triplex1_HERPES_Ranid_herpesvirus_YP_656731		Triplex1_HERPES_Cyprinid_herpesvirus_YP_001096101		28.049	82	56	1	69	150	87	165	0.001	29.6		Triplex2_HERPES_alphaherpesvirus_YP_009137092		Triplex2_HERPES_betaherpesvirus_NP_612718
	MCP_MIRUS_482543_TARA_ARC_NCLDV_00150_000000000003_M6	MIRUS	MCP_MIRUS_593090_TARA_PSW_NCLDV_00054_000000000009_4985_M4	MIRUS	42.105	19	11	0	362	380	392	410	7.5	20.4	MIRUS_MIRUS		Terminase_subunit1_HERPES_betaherpesvirus_NP_612722	HERPES	Terminase_subunit1_HERPES_alphaherpesvirus_YP_010084974	HERPES	37.607	702	389	15	5	663	20	715	2.58e-145	433		Triplex1_HERPES_Cyprinid_herpesvirus_YP_001096101		Triplex1_HERPES_Ranid_herpesvirus_YP_656731		28.049	82	56	1	87	165	69	150	0.002	29.6		Triplex2_HERPES_betaherpesvirus_NP_612718		Triplex2_HERPES_alphaherpesvirus_YP_009137092
	MCP_MIRUS_482543_TARA_ARC_NCLDV_00150_000000000003_M6	MIRUS	MCP_MIRUS_453844_TARA_ARC_NCLDV_00031_000000000001_M2	MIRUS	41.824	318	169	6	8	311	22	337	5.6e-77	244	MIRUS_MIRUS		Terminase_subunitL_CAUDO_Escherichia_phage_YP_009850524	CAUDO	Terminase_subunit1_HERPES_alphaherpesvirus_YP_010084974	HERPES	37.5	16	10	0	623	638	305	320	3.6	21.9		Triplex1_MIRUS_570473_TARA_PSE_NCLDV_00042_000000000019_M3		Triplex1_MIRUS_593039_TARA_PSW_NCLDV_00054_000000000005_M4		27.778	54	39	0	154	207	141	194	0.006	28.1		Triplex2_MIRUS_595594_TARA_PSW_NCLDV_00070_000000000005_M1		Triplex2_MIRUS_533988_TARA_MED_NCLDV_00103_000000000020_M3
	MCP_MIRUS_453844_TARA_ARC_NCLDV_00031_000000000001_M2	MIRUS	MCP_MIRUS_482543_TARA_ARC_NCLDV_00150_000000000003_M6	MIRUS	41.824	318	169	6	22	337	8	311	7.35e-77	244	MIRUS_MIRUS		Terminase_unknown_CAUDO_Lentibacter_phage_YP_009834234	CAUDO	Terminase_subunit1_HERPES_alphaherpesvirus_YP_010084974	HERPES	37.5	24	15	0	330	353	500	523	5.6	21.2		Triplex1_MIRUS_570473_TARA_PSE_NCLDV_00042_000000000019_M3		Triplex1_MIRUS_491931_TARA_ION_NCLDV_00014_000000000005_M4		27.778	54	39	0	154	207	141	194	0.006	27.7		Triplex2_MIRUS_591199_TARA_PSW_NCLDV_00045_000000000001_M1		Triplex2_MIRUS_533988_TARA_MED_NCLDV_00103_000000000020_M3
	MCP_MIRUS_482543_TARA_ARC_NCLDV_00150_000000000003_M6	MIRUS	MCP_MIRUS_467924_TARA_ARC_NCLDV_00078_000000000003_M5	MIRUS	41.667	288	163	2	6	290	25	310	3.66e-74	241	MIRUS_MIRUS		Terminase_MIRUS_476477_TARA_ARC_NCLDV_00115_000000000014_M1	MIRUS	Terminase_subunit1_HERPES_gammaherpesvirus_YP_009229862	HERPES	37.5	24	15	0	94	117	642	665	6.5	20.4		Triplex1_MIRUS_491931_TARA_ION_NCLDV_00014_000000000005_M4		Triplex1_MIRUS_570473_TARA_PSE_NCLDV_00042_000000000019_M3		27.778	54	39	0	141	194	154	207	0.006	27.7		Triplex2_MIRUS_533988_TARA_MED_NCLDV_00103_000000000020_M3		Triplex2_MIRUS_595594_TARA_PSW_NCLDV_00070_000000000005_M1
	MCP_MIRUS_467924_TARA_ARC_NCLDV_00078_000000000003_M5	MIRUS	MCP_MIRUS_482543_TARA_ARC_NCLDV_00150_000000000003_M6	MIRUS	41.667	288	163	2	25	310	6	290	2.52e-74	242	MIRUS_MIRUS		Terminase_subunitL_CAUDO_Bacteriophage_Lily_YP_009202208	CAUDO	Terminase_subunit2_HERPES_betaherpesvirus_NP_612700	HERPES	37.5	16	10	0	226	241	2	17	3	22.3		Triplex1_MIRUS_593039_TARA_PSW_NCLDV_00054_000000000005_M4		Triplex1_MIRUS_570473_TARA_PSE_NCLDV_00042_000000000019_M3		27.778	54	39	0	141	194	154	207	0.006	28.1		Triplex2_MIRUS_533988_TARA_MED_NCLDV_00103_000000000020_M3		Triplex2_MIRUS_591199_TARA_PSW_NCLDV_00045_000000000001_M1
	MCP_MIRUS_526656_TARA_MED_NCLDV_00069_000000000027_M3	MIRUS	MCP_MIRUS_481238_TARA_ARC_NCLDV_00142_000000000003_M1	MIRUS	41.593	339	181	4	28	366	18	339	2.36e-88	296	MIRUS_MIRUS		Terminase_subunitS_CAUDO_Bacillus_phage_UXN78499	CAUDO	Terminase_subunitL_CAUDO_Escherichia_phage_YP_009812362	CAUDO	37.5	16	10	0	129	144	50	65	5.1	20		Triplex1_MIRUS_415058_TARA_AON_NCLDV_00005_000000000004_M2		Triplex1_MIRUS_491931_TARA_ION_NCLDV_00014_000000000005_M4		27.742	155	95	6	24	163	42	194	1.36e-07	42		Triplex2_HERPES_betaherpesvirus_YP_081533		Triplex2_HERPES_Cyprinid_herpesvirus_YP_007003735
	MCP_MIRUS_481238_TARA_ARC_NCLDV_00142_000000000003_M1	MIRUS	MCP_MIRUS_526656_TARA_MED_NCLDV_00069_000000000027_M3	MIRUS	41.593	339	181	4	18	339	28	366	1.74e-88	296	MIRUS_MIRUS		Terminase_subunit1_HERPES_alphaherpesvirus_YP_010084974	HERPES	Terminase_subunitL_CAUDO_Escherichia_phage_YP_009850524	CAUDO	37.5	16	10	0	305	320	623	638	3.7	22.3		Triplex1_MIRUS_491931_TARA_ION_NCLDV_00014_000000000005_M4		Triplex1_MIRUS_415058_TARA_AON_NCLDV_00005_000000000004_M2		27.742	155	95	6	42	194	24	163	1.74e-07	42		Triplex2_HERPES_Cyprinid_herpesvirus_YP_007003735		Triplex2_HERPES_betaherpesvirus_YP_081533
	MCP_MIRUS_526656_TARA_MED_NCLDV_00069_000000000027_M3	MIRUS	MCP_HERPES_Cyprinid_herpesvirus_YP_007003755	HERPES	41.379	29	15	1	1042	1070	991	1017	2.5	23.5	MIRUS_HERPES		Terminase_subunit2_HERPES_gammaherpesvirus_YP_009118397	HERPES	Terminase_unknown_CAUDO_EArthrobacter_phage_YP_008857873	CAUDO	37.5	40	23	1	437	476	444	481	6.6	21.6		Triplex1_HERPES_gammaherpesvirus_YP_009118452		Triplex1_MIRUS_491931_TARA_ION_NCLDV_00014_000000000005_M4		27.586	29	21	0	260	288	228	256	5.4	18.5		Triplex2_MIRUS_533988_TARA_MED_NCLDV_00103_000000000020_M3		Triplex2_MIRUS_455446_TARA_ARC_NCLDV_00035_000000000018_M2
	MCP_HERPES_Cyprinid_herpesvirus_YP_007003755	HERPES	MCP_MIRUS_526656_TARA_MED_NCLDV_00069_000000000027_M3	MIRUS	41.379	29	15	1	991	1017	1042	1070	2.8	23.5	HERPES_MIRUS		Terminase_unknown_CAUDO_Lentibacter_phage_YP_009834234	CAUDO	Terminase_unknown_CAUDO_Escherichia_phage_CAG9546533	CAUDO	37.5	24	15	0	276	299	161	184	2.1	22.3		Triplex1_MIRUS_491931_TARA_ION_NCLDV_00014_000000000005_M4		Triplex1_HERPES_gammaherpesvirus_YP_009118452		27.586	29	21	0	228	256	260	288	5.5	18.5		Triplex2_MIRUS_595594_TARA_PSW_NCLDV_00070_000000000005_M1		Triplex2_MIRUS_452644_TARA_ARC_NCLDV_00027_000000000007_M2
	MCP_MIRUS_481238_TARA_ARC_NCLDV_00142_000000000003_M1	MIRUS	MCP_MIRUS_467924_TARA_ARC_NCLDV_00078_000000000003_M5	MIRUS	41.108	343	183	5	7	332	13	353	1.7e-85	283	MIRUS_MIRUS		Terminase_subunit1_HERPES_alphaherpesvirus_YP_010084974	HERPES	Terminase_unknown_CAUDO_Lentibacter_phage_YP_009834234	CAUDO	37.5	24	15	0	500	523	330	353	8.2	21.2		Triplex1_MIRUS_415058_TARA_AON_NCLDV_00005_000000000004_M2		Triplex1_MIRUS_593039_TARA_PSW_NCLDV_00054_000000000005_M4		27.564	156	96	6	23	163	41	194	1.25e-07	42		Triplex2_MIRUS_452644_TARA_ARC_NCLDV_00027_000000000007_M2		Triplex2_MIRUS_595594_TARA_PSW_NCLDV_00070_000000000005_M1
	MCP_MIRUS_467924_TARA_ARC_NCLDV_00078_000000000003_M5	MIRUS	MCP_MIRUS_481238_TARA_ARC_NCLDV_00142_000000000003_M1	MIRUS	41.108	343	183	5	13	353	7	332	9.04e-86	284	MIRUS_MIRUS		Terminase_unknown_CAUDO_Escherichia_phage_CAG9546533	CAUDO	Terminase_unknown_CAUDO_Lentibacter_phage_YP_009834234	CAUDO	37.5	24	15	0	161	184	276	299	2.2	22.3		Triplex1_MIRUS_593039_TARA_PSW_NCLDV_00054_000000000005_M4		Triplex1_MIRUS_415058_TARA_AON_NCLDV_00005_000000000004_M2		27.564	156	96	6	41	194	23	163	1.61e-07	42		Triplex2_HERPES_betaherpesvirus_YP_081533		Triplex2_MIRUS_452644_TARA_ARC_NCLDV_00027_000000000007_M2
	MCP_MIRUS_486823_TARA_ARC_NCLDV_00192_000000000002_M6	MIRUS	MCP_MIRUS_453844_TARA_ARC_NCLDV_00031_000000000001_M2	MIRUS	40.845	426	195	9	1	374	22	442	5.91e-96	297	MIRUS_MIRUS		Terminase_subunit1_HERPES_gammaherpesvirus_YP_009118419	HERPES	Terminase_subunit1_HERPES_betaherpesvirus_NP_612722	HERPES	37.461	646	363	14	44	674	41	660	7.29e-141	420		Triplex1_MIRUS_570473_TARA_PSE_NCLDV_00042_000000000019_M3		Triplex1_MIRUS_477990_TARA_ARC_NCLDV_00123_000000000004_M7		27.358	212	114	7	1	212	1	172	1.08e-13	60.5		Triplex2_MIRUS_452644_TARA_ARC_NCLDV_00027_000000000007_M2		Triplex2_HERPES_betaherpesvirus_YP_081533
	MCP_MIRUS_453844_TARA_ARC_NCLDV_00031_000000000001_M2	MIRUS	MCP_MIRUS_486823_TARA_ARC_NCLDV_00192_000000000002_M6	MIRUS	40.845	426	195	9	22	442	1	374	1.09e-95	297	MIRUS_MIRUS		Terminase_subunit1_HERPES_betaherpesvirus_NP_612722	HERPES	Terminase_subunit1_HERPES_gammaherpesvirus_YP_009118419	HERPES	37.461	646	363	14	41	660	44	674	6.11e-141	420		Triplex1_MIRUS_477990_TARA_ARC_NCLDV_00123_000000000004_M7		Triplex1_MIRUS_570473_TARA_PSE_NCLDV_00042_000000000019_M3		27.358	212	114	7	1	172	1	212	7.99e-14	60.5		Triplex2_MIRUS_455446_TARA_ARC_NCLDV_00035_000000000018_M2		Triplex2_HERPES_alphaherpesvirus_YP_010084973
	MCP_MIRUS_486823_TARA_ARC_NCLDV_00192_000000000002_M6	MIRUS	MCP_MIRUS_485779-485725_TARA_ARC_NCLDV_00178_000000000016_13848-13856_con_M5	MIRUS	40.722	388	187	10	4	374	32	393	1.73e-81	258	MIRUS_MIRUS		Terminase_subunit1_HERPES_betaherpesvirus_NP_612722	HERPES	Terminase_subunit1_HERPES_alphaherpesvirus_YP_009137089	HERPES	37.431	724	387	13	7	668	7	726	2.11e-152	451		Triplex1_HERPES_betaherpesvirus_YP_081504		Triplex1_HERPES_gammaherpesvirus_YP_009118452		27.273	88	44	3	93	178	152	221	0.005	28.1		Triplex2_MIRUS_455446_TARA_ARC_NCLDV_00035_000000000018_M2		Triplex2_MIRUS_533988_TARA_MED_NCLDV_00103_000000000020_M3
	MCP_MIRUS_485779-485725_TARA_ARC_NCLDV_00178_000000000016_13848-13856_con_M5	MIRUS	MCP_MIRUS_486823_TARA_ARC_NCLDV_00192_000000000002_M6	MIRUS	40.722	388	187	10	32	393	4	374	1.31e-81	258	MIRUS_MIRUS		Terminase_subunit1_HERPES_alphaherpesvirus_YP_009137089	HERPES	Terminase_subunit1_HERPES_betaherpesvirus_NP_612722	HERPES	37.431	724	387	13	7	726	7	668	2.31e-152	451		Triplex1_HERPES_betaherpesvirus_YP_081504		Triplex1_HERPES_alphaherpesvirus_YP_009137113		27.273	22	16	0	76	97	54	75	8.8	17.7		Triplex2_HERPES_betaherpesvirus_NP_612718		Triplex2_MIRUS_452644_TARA_ARC_NCLDV_00027_000000000007_M2
	MCP_MIRUS_485779-485725_TARA_ARC_NCLDV_00178_000000000016_13848-13856_con_M5	MIRUS	MCP_MIRUS_453844_TARA_ARC_NCLDV_00031_000000000001_M2	MIRUS	40.599	601	279	15	19	553	12	600	6.36e-137	403	MIRUS_MIRUS		Terminase_MIRUS_595597_TARA_PSW_NCLDV_00070_000000000005_M1	MIRUS	Terminase_subunit1_HERPES_Ictalurid_herpesvirus_NP_041153	HERPES	37.037	27	15	1	338	362	688	714	8.9	20		Triplex1_HERPES_gammaherpesvirus_YP_009118452		Triplex1_HERPES_betaherpesvirus_YP_081504		27.273	88	44	3	152	221	93	178	0.005	28.1		Triplex2_MIRUS_452644_TARA_ARC_NCLDV_00027_000000000007_M2		Triplex2_HERPES_betaherpesvirus_NP_612718
	MCP_MIRUS_453844_TARA_ARC_NCLDV_00031_000000000001_M2	MIRUS	MCP_MIRUS_485779-485725_TARA_ARC_NCLDV_00178_000000000016_13848-13856_con_M5	MIRUS	40.599	601	279	15	12	600	19	553	6.96e-137	403	MIRUS_MIRUS		Terminase_unknown_CAUDO_Lentibacter_phage_YP_009834234	CAUDO	Terminase_subunit2_HERPES_Anguillid_herpesvirus_YP_003358161	HERPES	37.037	27	17	0	424	450	4	30	4.3	21.6		Triplex1_HERPES_Cyprinid_herpesvirus_YP_007003729		Triplex1_MIRUS_491931_TARA_ION_NCLDV_00014_000000000005_M4		27.273	44	24	1	336	371	5	48	7.3	18.5		Triplex2_MIRUS_594292_TARA_PSW_NCLDV_00061_000000000004_M4		Triplex2_MIRUS_422486_TARA_AON_NCLDV_00025_000000000010_M3
	MCP_MIRUS_526656_TARA_MED_NCLDV_00069_000000000027_M3	MIRUS	MCP_MIRUS_453844_TARA_ARC_NCLDV_00031_000000000001_M2	MIRUS	40.329	243	127	6	838	1070	365	599	4.48e-45	164	MIRUS_MIRUS		Terminase_subunitL_CAUDO_Escherichia_phage_YP_009812362	CAUDO	Terminase_subunit2_HERPES_Anguillid_herpesvirus_YP_003358161	HERPES	36.667	30	19	0	409	438	492	521	7	20.8		Triplex1_MIRUS_533181_TARA_MED_NCLDV_00099_000000000008_M2		Triplex1_MIRUS_593039_TARA_PSW_NCLDV_00054_000000000005_M4		27.273	143	88	4	35	166	61	198	1.13e-07	42.4		Triplex2_HERPES_Cyprinid_herpesvirus_YP_007003735		Triplex2_MIRUS_594292_TARA_PSW_NCLDV_00061_000000000004_M4
	MCP_MIRUS_453844_TARA_ARC_NCLDV_00031_000000000001_M2	MIRUS	MCP_MIRUS_526656_TARA_MED_NCLDV_00069_000000000027_M3	MIRUS	40.329	243	127	6	365	599	838	1070	2.91e-45	164	MIRUS_MIRUS		Terminase_subunit2_HERPES_Anguillid_herpesvirus_YP_003358161	HERPES	Terminase_subunitL_CAUDO_Escherichia_phage_YP_009812362	CAUDO	36.667	30	19	0	492	521	409	438	6.4	21.2		Triplex1_MIRUS_533181_TARA_MED_NCLDV_00099_000000000008_M2		Triplex1_MIRUS_491931_TARA_ION_NCLDV_00014_000000000005_M4		27.273	143	88	4	35	166	61	198	4.8e-07	40.4		Triplex2_HERPES_Cyprinid_herpesvirus_YP_001096107		Triplex2_MIRUS_467963_TARA_ARC_NCLDV_00078_000000000005_M5
	MCP_MIRUS_477967_TARA_ARC_NCLDV_00123_000000000001_M7	MIRUS	MCP_MIRUS_453844_TARA_ARC_NCLDV_00031_000000000001_M2	MIRUS	40.323	248	122	8	543	771	357	597	1.22e-44	162	MIRUS_MIRUS		Terminase_subunit2_HERPES_Anguillid_herpesvirus_YP_003358161	HERPES	Terminase_unknown_CAUDO_Lentibacter_phage_YP_009834234	CAUDO	36.667	30	19	0	4	33	424	453	0.85	23.9		Triplex1_MIRUS_491931_TARA_ION_NCLDV_00014_000000000005_M4		Triplex1_MIRUS_533181_TARA_MED_NCLDV_00099_000000000008_M2		27.273	143	88	4	61	198	35	166	5.5e-07	40.4		Triplex2_MIRUS_594292_TARA_PSW_NCLDV_00061_000000000004_M4		Triplex2_HERPES_Cyprinid_herpesvirus_YP_007003735
	MCP_MIRUS_453844_TARA_ARC_NCLDV_00031_000000000001_M2	MIRUS	MCP_MIRUS_477967_TARA_ARC_NCLDV_00123_000000000001_M7	MIRUS	40.323	248	122	8	357	597	543	771	8.13e-45	162	MIRUS_MIRUS		Terminase_subunitS_CAUDO_Pectobacterium_phage_YP_010000196	CAUDO	Terminase_MIRUS_595597_TARA_PSW_NCLDV_00070_000000000005_M1	MIRUS	36.364	22	14	0	32	53	53	74	4.8	19.6		Triplex1_MIRUS_593039_TARA_PSW_NCLDV_00054_000000000005_M4		Triplex1_MIRUS_533181_TARA_MED_NCLDV_00099_000000000008_M2		27.273	143	88	4	61	198	35	166	1.29e-07	42.4		Triplex2_MIRUS_467963_TARA_ARC_NCLDV_00078_000000000005_M5		Triplex2_HERPES_Cyprinid_herpesvirus_YP_001096107
	MCP_MIRUS_453844_TARA_ARC_NCLDV_00031_000000000001_M2	MIRUS	MCP_MIRUS_422494_TARA_AON_NCLDV_00025_000000000011_M3	MIRUS	40.167	239	125	6	365	594	796	1025	3.01e-48	173	MIRUS_MIRUS		Terminase_subunit2_HERPES_betaherpesvirus_YP_081515	HERPES	Terminase_subunit1_HERPES_gammaherpesvirus_YP_009118419	HERPES	36.364	22	14	0	823	844	184	205	0.88	24.6		Triplex1_MIRUS_415058_TARA_AON_NCLDV_00005_000000000004_M2		Triplex1_MIRUS_570473_TARA_PSE_NCLDV_00042_000000000019_M3		27.193	228	102	7	36	201	28	253	2.63e-21	82.4		Triplex2_HERPES_Cyprinid_herpesvirus_YP_007003891		Triplex2_MIRUS_533988_TARA_MED_NCLDV_00103_000000000020_M3
	MCP_MIRUS_477967_TARA_ARC_NCLDV_00123_000000000001_M7	MIRUS	MCP_MIRUS_423101_TARA_AON_NCLDV_00028_000000000002_M1	MIRUS	40.167	239	114	7	555	769	382	615	8.74e-42	154	MIRUS_MIRUS		Terminase_subunit1_HERPES_gammaherpesvirus_YP_009118419	HERPES	Terminase_subunit2_HERPES_betaherpesvirus_YP_081515	HERPES	36.364	22	14	0	184	205	823	844	0.83	24.3		Triplex1_MIRUS_570473_TARA_PSE_NCLDV_00042_000000000019_M3		Triplex1_MIRUS_415058_TARA_AON_NCLDV_00005_000000000004_M2		27.193	228	102	7	28	253	36	201	3.27e-21	82.4		Triplex2_MIRUS_595594_TARA_PSW_NCLDV_00070_000000000005_M1		Triplex2_MIRUS_593040_TARA_PSW_NCLDV_00054_000000000005_MR04
	MCP_MIRUS_422494_TARA_AON_NCLDV_00025_000000000011_M3	MIRUS	MCP_MIRUS_453844_TARA_ARC_NCLDV_00031_000000000001_M2	MIRUS	40.167	239	125	6	796	1025	365	594	5.11e-48	173	MIRUS_MIRUS		Terminase_unknown_CAUDO_Escherichia_phage_CAG9546533	CAUDO	Terminase_unknown_HERPES_Cyprinid_herpesvirus_YP_001096069	HERPES	36.364	22	14	0	168	189	766	787	8.8	20.4		Triplex1_HERPES_betaherpesvirus_NP_612689		Triplex1_HERPES_gammaherpesvirus_YP_009118452		26.966	89	44	3	94	180	152	221	0.004	28.1		Triplex2_MIRUS_593040_TARA_PSW_NCLDV_00054_000000000005_MR04		Triplex2_MIRUS_595594_TARA_PSW_NCLDV_00070_000000000005_M1
	MCP_MIRUS_423101_TARA_AON_NCLDV_00028_000000000002_M1	MIRUS	MCP_MIRUS_477967_TARA_ARC_NCLDV_00123_000000000001_M7	MIRUS	40.167	239	114	7	382	615	555	769	7.92e-42	154	MIRUS_MIRUS		Terminase_subunit1_HERPES_alphaherpesvirus_YP_009137089	HERPES	Terminase_MIRUS_595597_TARA_PSW_NCLDV_00070_000000000005_M1	MIRUS	36.111	36	23	0	192	227	60	95	3.7	21.9		Triplex1_HERPES_gammaherpesvirus_YP_009118452		Triplex1_HERPES_betaherpesvirus_NP_612689		26.966	89	44	3	152	221	94	180	0.005	28.1		Triplex2_HERPES_Ictalurid_herpesvirus_NP_041118		Triplex2_MIRUS_593040_TARA_PSW_NCLDV_00054_000000000005_MR04
	MCP_MIRUS_423101_TARA_AON_NCLDV_00028_000000000002_M1	MIRUS	MCP_HERPES_Ranid_herpesvirus_YP_656709	HERPES	40	25	12	1	92	116	903	924	4.3	21.9	MIRUS_HERPES		Terminase_MIRUS_595597_TARA_PSW_NCLDV_00070_000000000005_M1	MIRUS	Terminase_subunit1_HERPES_alphaherpesvirus_YP_009137089	HERPES	36.111	36	23	0	60	95	192	227	2	21.9		Triplex1_HERPES_gammaherpesvirus_YP_009118452		Triplex1_HERPES_Ranid_herpesvirus_YP_656731		26.562	64	28	4	80	138	251	300	4	18.9		Triplex2_MIRUS_593040_TARA_PSW_NCLDV_00054_000000000005_MR04		Triplex2_HERPES_Ictalurid_herpesvirus_NP_041118
	MCP_HERPES_Ranid_herpesvirus_YP_656709	HERPES	MCP_MIRUS_423101_TARA_AON_NCLDV_00028_000000000002_M1	MIRUS	40	25	12	1	903	924	92	116	9.3	21.9	HERPES_MIRUS		Terminase_unknown_CAUDO_Escherichia_phage_CAG9546533	CAUDO	Terminase_subunit1_HERPES_Cyprinid_herpesvirus_YP_007003702	HERPES	36	25	16	0	165	189	758	782	5.9	21.2		Triplex1_HERPES_Ranid_herpesvirus_YP_656731		Triplex1_HERPES_gammaherpesvirus_YP_009118452		26.562	64	28	4	251	300	80	138	3.7	18.9		Triplex2_HERPES_Anguillid_herpesvirus_YP_003358175		Triplex2_HERPES_Cyprinid_herpesvirus_YP_007003735
	MCP_MIRUS_482543_TARA_ARC_NCLDV_00150_000000000003_M6	MIRUS	MCP_MIRUS_481238_TARA_ARC_NCLDV_00142_000000000003_M1	MIRUS	39.871	311	177	6	8	311	18	325	2.72e-70	231	MIRUS_MIRUS		Terminase_subunit1_HERPES_Cyprinid_herpesvirus_YP_007003702	HERPES	Terminase_unknown_CAUDO_Escherichia_phage_CAG9546533	CAUDO	36	25	16	0	758	782	165	189	8.9	21.2		Triplex1_MIRUS_533181_TARA_MED_NCLDV_00099_000000000008_M2		Triplex1_MIRUS_547055_TARA_PON_NCLDV_00018_000000000014_M3		26.471	68	47	1	130	194	177	244	7.51e-06	36.6		Triplex2_MIRUS_595594_TARA_PSW_NCLDV_00070_000000000005_M1		Triplex2_MIRUS_467963_TARA_ARC_NCLDV_00078_000000000005_M5
	MCP_MIRUS_481238_TARA_ARC_NCLDV_00142_000000000003_M1	MIRUS	MCP_MIRUS_482543_TARA_ARC_NCLDV_00150_000000000003_M6	MIRUS	39.871	311	177	6	18	325	8	311	5.09e-70	231	MIRUS_MIRUS		Terminase_subunit1_HERPES_gammaherpesvirus_YP_009229862	HERPES	Terminase_subunit1_HERPES_alphaherpesvirus_YP_010084974	HERPES	35.888	535	322	8	154	674	188	715	3.11e-115	355		Triplex1_MIRUS_547055_TARA_PON_NCLDV_00018_000000000014_M3		Triplex1_MIRUS_533181_TARA_MED_NCLDV_00099_000000000008_M2		26.471	68	47	1	177	244	130	194	8.4e-06	36.6		Triplex2_MIRUS_467963_TARA_ARC_NCLDV_00078_000000000005_M5		Triplex2_MIRUS_595594_TARA_PSW_NCLDV_00070_000000000005_M1
	MCP_MIRUS_482543_TARA_ARC_NCLDV_00150_000000000003_M6	MIRUS	MCP_MIRUS_422494_TARA_AON_NCLDV_00025_000000000011_M3	MIRUS	39.482	309	152	8	4	290	23	318	1.69e-64	217	MIRUS_MIRUS		Terminase_subunit1_HERPES_alphaherpesvirus_YP_010084974	HERPES	Terminase_subunit1_HERPES_gammaherpesvirus_YP_009229862	HERPES	35.888	535	322	8	188	715	154	674	5.53e-118	362		Triplex1_HERPES_alphaherpesvirus_YP_010084952		Triplex1_HERPES_betaherpesvirus_NP_612689		26.437	87	58	3	241	321	125	211	0.29	23.1		Triplex2_MIRUS_533988_TARA_MED_NCLDV_00103_000000000020_M3		Triplex2_MIRUS_467963_TARA_ARC_NCLDV_00078_000000000005_M5
	MCP_MIRUS_422494_TARA_AON_NCLDV_00025_000000000011_M3	MIRUS	MCP_MIRUS_482543_TARA_ARC_NCLDV_00150_000000000003_M6	MIRUS	39.482	309	152	8	23	318	4	290	3.77e-64	217	MIRUS_MIRUS		Terminase_unknown_CAUDO_EArthrobacter_phage_YP_008857873	CAUDO	Terminase_subunitS_CAUDO_Klebsiella_phage_YP_009884743	CAUDO	35.714	28	18	0	39	66	144	171	2.4	21.9		Triplex1_HERPES_betaherpesvirus_NP_612689		Triplex1_HERPES_alphaherpesvirus_YP_010084952		26.437	87	58	3	125	211	241	321	0.22	22.7		Triplex2_MIRUS_591199_TARA_PSW_NCLDV_00045_000000000001_M1		Triplex2_MIRUS_455446_TARA_ARC_NCLDV_00035_000000000018_M2
	MCP_MIRUS_486823_TARA_ARC_NCLDV_00192_000000000002_M6	MIRUS	MCP_MIRUS_423101_TARA_AON_NCLDV_00028_000000000002_M1	MIRUS	39.401	434	197	9	2	374	31	459	9.33e-90	281	MIRUS_MIRUS		Terminase_subunitS_CAUDO_Klebsiella_phage_YP_009884743	CAUDO	Terminase_unknown_CAUDO_EArthrobacter_phage_YP_008857873	CAUDO	35.714	28	18	0	144	171	39	66	1.1	21.9		Triplex1_HERPES_Cyprinid_herpesvirus_YP_007003885		Triplex1_HERPES_Anguillid_herpesvirus_YP_003358181		26.349	315	196	11	17	325	11	295	3.31e-22	87.4		Triplex2_MIRUS_455446_TARA_ARC_NCLDV_00035_000000000018_M2		Triplex2_MIRUS_591199_TARA_PSW_NCLDV_00045_000000000001_M1
	MCP_MIRUS_423101_TARA_AON_NCLDV_00028_000000000002_M1	MIRUS	MCP_MIRUS_486823_TARA_ARC_NCLDV_00192_000000000002_M6	MIRUS	39.401	434	197	9	31	459	2	374	2.54e-89	281	MIRUS_MIRUS		Terminase_subunit2_HERPES_betaherpesvirus_YP_081515	HERPES	Terminase_subunit1_HERPES_Ictalurid_herpesvirus_NP_041153	HERPES	35.484	31	17	1	745	772	698	728	3	22.7		Triplex1_MIRUS_547055_TARA_PON_NCLDV_00018_000000000014_M3		Triplex1_MIRUS_467965_TARA_ARC_NCLDV_00078_000000000005_M5		26.061	165	99	4	173	335	145	288	2.4e-13	59.7		Triplex2_HERPES_alphaherpesvirus_YP_009137092		Triplex2_HERPES_Cyprinid_herpesvirus_YP_001096107
	MCP_MIRUS_486823_TARA_ARC_NCLDV_00192_000000000002_M6	MIRUS	MCP_MIRUS_453844_TARA_ARC_NCLDV_00031_000000000001_M2	MIRUS	39.394	33	20	0	475	507	570	602	0.011	30	MIRUS_MIRUS		Terminase_subunit1_HERPES_Ictalurid_herpesvirus_NP_041153	HERPES	Terminase_subunit2_HERPES_betaherpesvirus_YP_081515	HERPES	35.484	31	17	1	698	728	745	772	2.2	23.1		Triplex1_MIRUS_467965_TARA_ARC_NCLDV_00078_000000000005_M5		Triplex1_MIRUS_547055_TARA_PON_NCLDV_00018_000000000014_M3		26.061	165	99	4	145	288	173	335	2.06e-13	59.7		Triplex2_HERPES_Cyprinid_herpesvirus_YP_001096107		Triplex2_HERPES_alphaherpesvirus_YP_009137092
	MCP_MIRUS_453844_TARA_ARC_NCLDV_00031_000000000001_M2	MIRUS	MCP_MIRUS_486823_TARA_ARC_NCLDV_00192_000000000002_M6	MIRUS	39.394	33	20	0	570	602	475	507	0.013	30	MIRUS_MIRUS		Terminase_subunitS_CAUDO_Kosakonia_phage_QYN79887	CAUDO	Terminase_subunit2_HERPES_Cyprinid_herpesvirus_YP_007003868	HERPES	35.484	31	20	0	143	173	391	421	0.035	26.6		Triplex1_HERPES_betaherpesvirus_NP_612689		Triplex1_HERPES_gammaherpesvirus_YP_009229896		25.926	81	49	3	127	205	161	232	0.026	25.4		Triplex2_MIRUS_467963_TARA_ARC_NCLDV_00078_000000000005_M5		Triplex2_MIRUS_533988_TARA_MED_NCLDV_00103_000000000020_M3
	MCP_MIRUS_482543_TARA_ARC_NCLDV_00150_000000000003_M6	MIRUS	MCP_MIRUS_423101_TARA_AON_NCLDV_00028_000000000002_M1	MIRUS	39.375	320	161	7	10	311	35	339	2.72e-74	238	MIRUS_MIRUS		Terminase_subunit2_HERPES_Cyprinid_herpesvirus_YP_007003868	HERPES	Terminase_subunitS_CAUDO_Kosakonia_phage_QYN79887	CAUDO	35.484	31	20	0	391	421	143	173	0.15	26.2		Triplex1_HERPES_gammaherpesvirus_YP_009229896		Triplex1_HERPES_betaherpesvirus_NP_612689		25.926	81	49	3	161	232	127	205	0.03	25.4		Triplex2_MIRUS_533988_TARA_MED_NCLDV_00103_000000000020_M3		Triplex2_HERPES_Cyprinid_herpesvirus_YP_007003891
	MCP_MIRUS_423101_TARA_AON_NCLDV_00028_000000000002_M1	MIRUS	MCP_MIRUS_482543_TARA_ARC_NCLDV_00150_000000000003_M6	MIRUS	39.375	320	161	7	35	339	10	311	3.66e-74	238	MIRUS_MIRUS		Terminase_subunit1_HERPES_Ictalurid_herpesvirus_NP_041153	HERPES	Terminase_subunit1_HERPES_alphaherpesvirus_YP_009137089	HERPES	35	40	25	1	497	536	366	404	0.5	25		Triplex1_HERPES_alphaherpesvirus_YP_010084952		Triplex1_MIRUS_494272_TARA_IOS_NCLDV_00009_000000000020_M1		25.714	35	26	0	171	205	53	87	1.6	20.4		Triplex2_HERPES_Anguillid_herpesvirus_YP_003358175		Triplex2_MIRUS_485728_TARA_ARC_NCLDV_00178_000000000007_M5
	MCP_MIRUS_422494_TARA_AON_NCLDV_00025_000000000011_M3	MIRUS	MCP_HERPES_Ranid_herpesvirus_YP_656709	HERPES	39.286	28	17	0	85	112	901	928	4.9	22.3	MIRUS_HERPES		Terminase_subunit1_HERPES_alphaherpesvirus_YP_009137089	HERPES	Terminase_subunit1_HERPES_Ictalurid_herpesvirus_NP_041153	HERPES	35	40	25	1	366	404	497	536	0.53	25		Triplex1_MIRUS_494272_TARA_IOS_NCLDV_00009_000000000020_M1		Triplex1_HERPES_alphaherpesvirus_YP_010084952		25.714	35	26	0	53	87	171	205	0.98	20.8		Triplex2_MIRUS_485728_TARA_ARC_NCLDV_00178_000000000007_M5		Triplex2_HERPES_Anguillid_herpesvirus_YP_003358175
	MCP_MIRUS_453844_TARA_ARC_NCLDV_00031_000000000001_M2	MIRUS	MCP_HERPES_Ranid_herpesvirus_YP_656709	HERPES	39.286	28	17	0	79	106	901	928	1.9	23.1	MIRUS_HERPES		Terminase_MIRUS_526493_TARA_MED_NCLDV_00069_000000000003_M3	MIRUS	Terminase_subunit2_HERPES_alphaherpesvirus_YP_010084962	HERPES	35	40	25	1	177	216	221	259	5.5	20.4		Triplex1_MIRUS_415058_TARA_AON_NCLDV_00005_000000000004_M2		Triplex1_MIRUS_547055_TARA_PON_NCLDV_00018_000000000014_M3		25.664	226	105	5	42	206	37	260	1.36e-21	83.2		Triplex2_MIRUS_452644_TARA_ARC_NCLDV_00027_000000000007_M2		Triplex2_MIRUS_485728_TARA_ARC_NCLDV_00178_000000000007_M5
	MCP_HERPES_Ranid_herpesvirus_YP_656709	HERPES	MCP_MIRUS_422494_TARA_AON_NCLDV_00025_000000000011_M3	MIRUS	39.286	28	17	0	901	928	85	112	6.3	22.3	HERPES_MIRUS		Terminase_subunit1_HERPES_gammaherpesvirus_YP_009118419	HERPES	Terminase_subunit1_HERPES_alphaherpesvirus_YP_009137089	HERPES	34.819	718	408	17	3	675	17	719	2.98e-122	374		Triplex1_MIRUS_547055_TARA_PON_NCLDV_00018_000000000014_M3		Triplex1_MIRUS_415058_TARA_AON_NCLDV_00005_000000000004_M2		25.664	226	105	5	37	260	42	206	1.7e-21	83.2		Triplex2_MIRUS_485728_TARA_ARC_NCLDV_00178_000000000007_M5		Triplex2_MIRUS_452644_TARA_ARC_NCLDV_00027_000000000007_M2
	MCP_HERPES_Ranid_herpesvirus_YP_656709	HERPES	MCP_MIRUS_453844_TARA_ARC_NCLDV_00031_000000000001_M2	MIRUS	39.286	28	17	0	901	928	79	106	4.1	23.1	HERPES_MIRUS		Terminase_subunitL_CAUDO_Pectobacterium_phage_YP_010000197	CAUDO	Terminase_subunit1_HERPES_gammaherpesvirus_YP_009118419	HERPES	34.722	72	29	4	467	537	626	680	0.26	25.8		Triplex1_MIRUS_552115_TARA_PON_NCLDV_00038_000000000027_M1		Triplex1_MIRUS_415058_TARA_AON_NCLDV_00005_000000000004_M2		25.652	230	143	8	58	276	58	270	1.73e-13	59.3		Triplex2_HERPES_Cyprinid_herpesvirus_YP_007003735		Triplex2_HERPES_Anguillid_herpesvirus_YP_003358175
	MCP_MIRUS_533209_TARA_MED_NCLDV_00099_000000000008_M2	MIRUS	MCP_MIRUS_593090_TARA_PSW_NCLDV_00054_000000000009_4985_M4	MIRUS	39.286	84	49	2	247	330	7	88	3.42e-11	57.4	MIRUS_MIRUS		Terminase_subunit1_HERPES_gammaherpesvirus_YP_009118419	HERPES	Terminase_subunitL_CAUDO_Pectobacterium_phage_YP_010000197	CAUDO	34.722	72	29	4	626	680	467	537	0.25	25.8		Triplex1_MIRUS_415058_TARA_AON_NCLDV_00005_000000000004_M2		Triplex1_MIRUS_552115_TARA_PON_NCLDV_00038_000000000027_M1		25.652	230	143	8	58	270	58	276	1.7e-13	59.3		Triplex2_HERPES_Cyprinid_herpesvirus_YP_001096107		Triplex2_MIRUS_422486_TARA_AON_NCLDV_00025_000000000010_M3
	MCP_MIRUS_477967_TARA_ARC_NCLDV_00123_000000000001_M7	MIRUS	MCP_MIRUS_467924_TARA_ARC_NCLDV_00078_000000000003_M5	MIRUS	39.243	423	222	9	17	413	15	428	1.15e-89	292	MIRUS_MIRUS		Terminase_subunitL_CAUDO_Escherichia_phage_YP_009812362	CAUDO	Terminase_MIRUS_595597_TARA_PSW_NCLDV_00070_000000000005_M1	MIRUS	34.615	26	17	0	250	275	354	379	1.8	22.7		Triplex1_HERPES_Anguillid_herpesvirus_YP_003358181		Triplex1_HERPES_Cyprinid_herpesvirus_YP_007003885		25.641	390	234	16	11	361	17	389	7.47e-25	95.1		Triplex2_MIRUS_422486_TARA_AON_NCLDV_00025_000000000010_M3		Triplex2_HERPES_Cyprinid_herpesvirus_YP_001096107
	MCP_CAUDO_Lentibacter_phage_YP_009834230	CAUDO	MCP_HERPES_Cyprinid_herpesvirus_YP_007003755	HERPES	39.13	23	14	0	210	232	401	423	3.9	20.8	CAUDO_HERPES		Terminase_MIRUS_595597_TARA_PSW_NCLDV_00070_000000000005_M1	MIRUS	Terminase_subunitL_CAUDO_Escherichia_phage_YP_009812362	CAUDO	34.615	26	17	0	354	379	250	275	1.2	22.7		Triplex1_HERPES_Cyprinid_herpesvirus_YP_001096101		Triplex1_MIRUS_570473_TARA_PSE_NCLDV_00042_000000000019_M3		25.581	43	31	1	143	184	181	223	4.6	18.9		Triplex2_HERPES_Cyprinid_herpesvirus_YP_007003735		Triplex2_MIRUS_593040_TARA_PSW_NCLDV_00054_000000000005_MR04
	MCP_CAUDO_Arthrobacter_phage_YP_008857877	CAUDO	MCP_HERPES_Cyprinid_herpesvirus_YP_007003911	HERPES	39.13	23	14	0	157	179	906	928	5.6	20.4	CAUDO_HERPES		Terminase_subunit2_HERPES_gammaherpesvirus_YP_009229844	HERPES	Terminase_subunit2_HERPES_betaherpesvirus_YP_081515	HERPES	34.47	264	161	5	423	684	511	764	1.76e-36	138		Triplex1_MIRUS_415058_TARA_AON_NCLDV_00005_000000000004_M2		Triplex1_MIRUS_467965_TARA_ARC_NCLDV_00078_000000000005_M5		25.581	172	104	4	31	182	30	197	1.16e-15	65.9		Triplex2_MIRUS_593040_TARA_PSW_NCLDV_00054_000000000005_MR04		Triplex2_HERPES_Cyprinid_herpesvirus_YP_007003735
	MCP_MIRUS_467924_TARA_ARC_NCLDV_00078_000000000003_M5	MIRUS	MCP_MIRUS_453844_TARA_ARC_NCLDV_00031_000000000001_M2	MIRUS	39.095	243	127	8	577	810	365	595	1.92e-42	155	MIRUS_MIRUS		Terminase_subunit2_HERPES_betaherpesvirus_YP_081515	HERPES	Terminase_subunit2_HERPES_gammaherpesvirus_YP_009229844	HERPES	34.47	264	161	5	511	764	423	684	2.1e-36	138		Triplex1_MIRUS_570473_TARA_PSE_NCLDV_00042_000000000019_M3		Triplex1_HERPES_Cyprinid_herpesvirus_YP_001096101		25.581	43	31	1	181	223	143	184	4	18.9		Triplex2_MIRUS_595594_TARA_PSW_NCLDV_00070_000000000005_M1		Triplex2_MIRUS_455446_TARA_ARC_NCLDV_00035_000000000018_M2
	MCP_MIRUS_453844_TARA_ARC_NCLDV_00031_000000000001_M2	MIRUS	MCP_MIRUS_467924_TARA_ARC_NCLDV_00078_000000000003_M5	MIRUS	39.095	243	127	8	365	595	577	810	1.83e-42	155	MIRUS_MIRUS		Terminase_subunit2_HERPES_betaherpesvirus_NP_612700	HERPES	Terminase_subunit1_HERPES_Ictalurid_herpesvirus_NP_041153	HERPES	34.375	32	18	1	731	759	698	729	2	23.5		Triplex1_MIRUS_467965_TARA_ARC_NCLDV_00078_000000000005_M5		Triplex1_MIRUS_415058_TARA_AON_NCLDV_00005_000000000004_M2		25.581	172	104	4	30	197	31	182	1.24e-15	65.9		Triplex2_MIRUS_455446_TARA_ARC_NCLDV_00035_000000000018_M2		Triplex2_MIRUS_595594_TARA_PSW_NCLDV_00070_000000000005_M1
	MCP_MIRUS_533209_TARA_MED_NCLDV_00099_000000000008_M2	MIRUS	MCP_MIRUS_422494_TARA_AON_NCLDV_00025_000000000011_M3	MIRUS	38.983	236	120	10	366	583	796	1025	7.23e-35	133	MIRUS_MIRUS		Terminase_subunit1_HERPES_Ictalurid_herpesvirus_NP_041153	HERPES	Terminase_subunit2_HERPES_betaherpesvirus_NP_612700	HERPES	34.375	32	18	1	698	729	731	759	1.6	23.5		Triplex1_MIRUS_552115_TARA_PON_NCLDV_00038_000000000027_M1		Triplex1_MIRUS_477990_TARA_ARC_NCLDV_00123_000000000004_M7		25.503	149	81	6	42	171	34	171	5.06e-07	39.7		Triplex2_MIRUS_595594_TARA_PSW_NCLDV_00070_000000000005_M1		Triplex2_MIRUS_485728_TARA_ARC_NCLDV_00178_000000000007_M5
	MCP_MIRUS_422494_TARA_AON_NCLDV_00025_000000000011_M3	MIRUS	MCP_MIRUS_533209_TARA_MED_NCLDV_00099_000000000008_M2	MIRUS	38.983	236	120	10	796	1025	366	583	1.15e-34	133	MIRUS_MIRUS		Terminase_subunit1_HERPES_Ranid_herpesvirus_YP_656697	HERPES	Terminase_subunit1_HERPES_alphaherpesvirus_YP_009137089	HERPES	34.211	38	24	1	512	549	380	416	5.8	21.6		Triplex1_MIRUS_477990_TARA_ARC_NCLDV_00123_000000000004_M7		Triplex1_MIRUS_552115_TARA_PON_NCLDV_00038_000000000027_M1		25.503	149	81	6	34	171	42	171	4.59e-07	39.7		Triplex2_MIRUS_485728_TARA_ARC_NCLDV_00178_000000000007_M5		Triplex2_MIRUS_595594_TARA_PSW_NCLDV_00070_000000000005_M1
	MCP_MIRUS_486823_TARA_ARC_NCLDV_00192_000000000002_M6	MIRUS	MCP_MIRUS_467924_TARA_ARC_NCLDV_00078_000000000003_M5	MIRUS	38.947	285	166	4	4	284	30	310	6.65e-63	213	MIRUS_MIRUS		Terminase_subunit1_HERPES_alphaherpesvirus_YP_009137089	HERPES	Terminase_subunit1_HERPES_Ranid_herpesvirus_YP_656697	HERPES	34.211	38	24	1	380	416	512	549	5.7	21.6		Triplex1_MIRUS_552115_TARA_PON_NCLDV_00038_000000000027_M1		Triplex1_MIRUS_533181_TARA_MED_NCLDV_00099_000000000008_M2		25.143	175	97	8	50	202	47	209	0.002	28.9		Triplex2_HERPES_alphaherpesvirus_YP_009137092		Triplex2_HERPES_Anguillid_herpesvirus_YP_003358175
	MCP_MIRUS_467924_TARA_ARC_NCLDV_00078_000000000003_M5	MIRUS	MCP_MIRUS_486823_TARA_ARC_NCLDV_00192_000000000002_M6	MIRUS	38.947	285	166	4	30	310	4	284	6.08e-63	214	MIRUS_MIRUS		Terminase_subunit2_HERPES_alphaherpesvirus_YP_010084962	HERPES	Terminase_subunit2_HERPES_gammaherpesvirus_YP_009118397	HERPES	33.945	218	139	3	19	234	3	217	7.01e-22	92.4		Triplex1_MIRUS_533181_TARA_MED_NCLDV_00099_000000000008_M2		Triplex1_MIRUS_552115_TARA_PON_NCLDV_00038_000000000027_M1		25.143	175	97	8	47	209	50	202	0.003	28.9		Triplex2_HERPES_Anguillid_herpesvirus_YP_003358175		Triplex2_HERPES_alphaherpesvirus_YP_009137092
	MCP_MIRUS_482543_TARA_ARC_NCLDV_00150_000000000003_M6	MIRUS	MCP_MIRUS_477967_TARA_ARC_NCLDV_00123_000000000001_M7	MIRUS	38.92	352	196	7	7	343	28	375	4.29e-77	248	MIRUS_MIRUS		Terminase_subunit2_HERPES_alphaherpesvirus_YP_009137103	HERPES	Terminase_MIRUS_528376_TARA_MED_NCLDV_00076_000000000042_M4	MIRUS	33.333	42	27	1	181	221	239	280	3.3	22.3		Triplex1_MIRUS_552115_TARA_PON_NCLDV_00038_000000000027_M1		Triplex1_MIRUS_477990_TARA_ARC_NCLDV_00123_000000000004_M7		24.49	49	26	2	171	216	66	106	9.5	17.3		Triplex2_HERPES_Ictalurid_herpesvirus_NP_041118		Triplex2_MIRUS_594292_TARA_PSW_NCLDV_00061_000000000004_M4
	MCP_MIRUS_477967_TARA_ARC_NCLDV_00123_000000000001_M7	MIRUS	MCP_MIRUS_482543_TARA_ARC_NCLDV_00150_000000000003_M6	MIRUS	38.92	352	196	7	28	375	7	343	5.12e-77	249	MIRUS_MIRUS		Terminase_subunitL_CAUDO_Klebsiella_phage_YP_009884744	CAUDO	Terminase_subunit1_HERPES_betaherpesvirus_NP_612722	HERPES	33.333	57	36	1	333	389	283	337	0.001	33.1		Triplex1_MIRUS_477990_TARA_ARC_NCLDV_00123_000000000004_M7		Triplex1_MIRUS_552115_TARA_PON_NCLDV_00038_000000000027_M1		24.49	49	26	2	66	106	171	216	8.6	17.3		Triplex2_MIRUS_594292_TARA_PSW_NCLDV_00061_000000000004_M4		Triplex2_HERPES_Ictalurid_herpesvirus_NP_041118
	MCP_MIRUS_486823_TARA_ARC_NCLDV_00192_000000000002_M6	MIRUS	MCP_MIRUS_422494_TARA_AON_NCLDV_00025_000000000011_M3	MIRUS	38.699	292	167	7	3	284	29	318	6.56e-58	201	MIRUS_MIRUS		Terminase_unknown_CAUDO_EArthrobacter_phage_YP_008857873	CAUDO	Terminase_subunit1_HERPES_betaherpesvirus_NP_612722	HERPES	33.333	33	22	0	72	104	210	242	1.7	22.7		Triplex1_MIRUS_552115_TARA_PON_NCLDV_00038_000000000027_M1		Triplex1_MIRUS_491931_TARA_ION_NCLDV_00014_000000000005_M4		24.333	300	159	11	37	276	56	347	4.49e-17	70.5		Triplex2_MIRUS_485728_TARA_ARC_NCLDV_00178_000000000007_M5		Triplex2_MIRUS_455446_TARA_ARC_NCLDV_00035_000000000018_M2
	MCP_MIRUS_422494_TARA_AON_NCLDV_00025_000000000011_M3	MIRUS	MCP_MIRUS_486823_TARA_ARC_NCLDV_00192_000000000002_M6	MIRUS	38.699	292	167	7	29	318	3	284	1.52e-57	201	MIRUS_MIRUS		Terminase_subunitL_CAUDO_Klebsiella_phage_YP_009884744	CAUDO	Terminase_subunit1_HERPES_betaherpesvirus_YP_081537	HERPES	33.333	57	36	1	333	389	285	339	0.002	33.1		Triplex1_MIRUS_552115_TARA_PON_NCLDV_00038_000000000027_M1		Triplex1_MIRUS_593039_TARA_PSW_NCLDV_00054_000000000005_M4		24.333	300	159	11	37	276	56	347	5.48e-17	70.1		Triplex2_HERPES_Cyprinid_herpesvirus_YP_007003735		Triplex2_MIRUS_533988_TARA_MED_NCLDV_00103_000000000020_M3
	MCP_MIRUS_467924_TARA_ARC_NCLDV_00078_000000000003_M5	MIRUS	MCP_MIRUS_477967_TARA_ARC_NCLDV_00123_000000000001_M7	MIRUS	38.53	449	237	10	15	454	17	435	6.65e-90	293	MIRUS_MIRUS		Terminase_unknown_CAUDO_EArthrobacter_phage_YP_008857873	CAUDO	Terminase_subunit1_HERPES_betaherpesvirus_YP_081537	HERPES	33.333	33	22	0	72	104	212	244	1.6	22.7		Triplex1_MIRUS_491931_TARA_ION_NCLDV_00014_000000000005_M4		Triplex1_MIRUS_552115_TARA_PON_NCLDV_00038_000000000027_M1		24.333	300	159	11	56	347	37	276	5.64e-17	70.5		Triplex2_MIRUS_591199_TARA_PSW_NCLDV_00045_000000000001_M1		Triplex2_MIRUS_452644_TARA_ARC_NCLDV_00027_000000000007_M2
	MCP_MIRUS_526656_TARA_MED_NCLDV_00069_000000000027_M3	MIRUS	MCP_MIRUS_477967_TARA_ARC_NCLDV_00123_000000000001_M7	MIRUS	38.462	234	120	8	832	1060	549	763	2.76e-39	149	MIRUS_MIRUS		Terminase_subunitS_CAUDO_Escherichia_phage_CAG9546532	CAUDO	Terminase_subunit1_HERPES_Cyprinid_herpesvirus_YP_007003857	HERPES	33.333	45	26	2	92	133	577	620	0.11	24.6		Triplex1_MIRUS_593039_TARA_PSW_NCLDV_00054_000000000005_M4		Triplex1_MIRUS_552115_TARA_PON_NCLDV_00038_000000000027_M1		24.333	300	159	11	56	347	37	276	6.89e-17	70.1		Triplex2_MIRUS_452644_TARA_ARC_NCLDV_00027_000000000007_M2		Triplex2_MIRUS_591199_TARA_PSW_NCLDV_00045_000000000001_M1
	MCP_MIRUS_477967_TARA_ARC_NCLDV_00123_000000000001_M7	MIRUS	MCP_MIRUS_526656_TARA_MED_NCLDV_00069_000000000027_M3	MIRUS	38.462	234	120	8	549	763	832	1060	2.64e-39	148	MIRUS_MIRUS		Terminase_MIRUS_528376_TARA_MED_NCLDV_00076_000000000042_M4	MIRUS	Terminase_subunit2_HERPES_alphaherpesvirus_YP_009137103	HERPES	33.333	42	27	1	239	280	181	221	2.2	22.3		Triplex1_MIRUS_494272_TARA_IOS_NCLDV_00009_000000000020_M1		Triplex1_MIRUS_477990_TARA_ARC_NCLDV_00123_000000000004_M7		24.224	161	79	6	33	164	25	171	5.08e-07	40		Triplex2_MIRUS_533988_TARA_MED_NCLDV_00103_000000000020_M3		Triplex2_HERPES_Cyprinid_herpesvirus_YP_007003735
	MCP_MIRUS_481238_TARA_ARC_NCLDV_00142_000000000003_M1	MIRUS	MCP_MIRUS_593090_TARA_PSW_NCLDV_00054_000000000009_4985_M4	MIRUS	38.272	243	128	6	620	851	169	400	6.96e-44	156	MIRUS_MIRUS		Terminase_subunit2_HERPES_gammaherpesvirus_YP_009229844	HERPES	Terminase_subunit2_HERPES_betaherpesvirus_NP_612700	HERPES	33.333	264	164	5	423	684	497	750	1.13e-35	135		Triplex1_MIRUS_477990_TARA_ARC_NCLDV_00123_000000000004_M7		Triplex1_MIRUS_494272_TARA_IOS_NCLDV_00009_000000000020_M1		24.224	161	79	6	25	171	33	164	4.43e-07	40		Triplex2_MIRUS_485728_TARA_ARC_NCLDV_00178_000000000007_M5		Triplex2_HERPES_Cyprinid_herpesvirus_YP_001096107
	MCP_MIRUS_533209_TARA_MED_NCLDV_00099_000000000008_M2	MIRUS	MCP_MIRUS_482543_TARA_ARC_NCLDV_00150_000000000003_M6	MIRUS	38.144	291	174	3	22	311	8	293	9.98e-64	210	MIRUS_MIRUS		Terminase_subunit2_HERPES_betaherpesvirus_NP_612700	HERPES	Terminase_subunit2_HERPES_gammaherpesvirus_YP_009229844	HERPES	33.333	264	164	5	497	750	423	684	1.06e-35	136		Triplex1_MIRUS_552115_TARA_PON_NCLDV_00038_000000000027_M1		Triplex1_MIRUS_467965_TARA_ARC_NCLDV_00078_000000000005_M5		24.111	253	144	10	55	276	53	288	7.26e-12	54.7		Triplex2_HERPES_gammaherpesvirus_YP_009118416		Triplex2_MIRUS_533988_TARA_MED_NCLDV_00103_000000000020_M3
	MCP_MIRUS_482543_TARA_ARC_NCLDV_00150_000000000003_M6	MIRUS	MCP_MIRUS_533209_TARA_MED_NCLDV_00099_000000000008_M2	MIRUS	38.144	291	174	3	8	293	22	311	7.14e-64	210	MIRUS_MIRUS		Terminase_subunit1_HERPES_betaherpesvirus_NP_612722	HERPES	Terminase_subunitL_CAUDO_Klebsiella_phage_YP_009884744	CAUDO	33.333	57	36	1	283	337	333	389	0.001	33.1		Triplex1_MIRUS_467965_TARA_ARC_NCLDV_00078_000000000005_M5		Triplex1_MIRUS_552115_TARA_PON_NCLDV_00038_000000000027_M1		24.111	253	144	10	53	288	55	276	7.65e-12	54.7		Triplex2_MIRUS_533988_TARA_MED_NCLDV_00103_000000000020_M3		Triplex2_HERPES_gammaherpesvirus_YP_009118416
	MCP_MIRUS_593090_TARA_PSW_NCLDV_00054_000000000009_4985_M4	MIRUS	MCP_HERPES_Cyprinid_herpesvirus_YP_001096127	HERPES	38.095	21	13	0	148	168	350	370	6	20.8	MIRUS_HERPES		Terminase_subunit1_HERPES_betaherpesvirus_YP_081537	HERPES	Terminase_subunitL_CAUDO_Klebsiella_phage_YP_009884744	CAUDO	33.333	57	36	1	285	339	333	389	0.001	33.1		Triplex1_MIRUS_552115_TARA_PON_NCLDV_00038_000000000027_M1		Triplex1_MIRUS_547055_TARA_PON_NCLDV_00018_000000000014_M3		23.757	181	95	9	123	277	173	336	0.015	26.2		Triplex2_MIRUS_591199_TARA_PSW_NCLDV_00045_000000000001_M1		Triplex2_MIRUS_485728_TARA_ARC_NCLDV_00178_000000000007_M5
	MCP_CAUDO_Arthrobacter_phage_YP_008857877	CAUDO	MCP_MIRUS_467924_TARA_ARC_NCLDV_00078_000000000003_M5	MIRUS	38.095	21	13	0	275	295	61	81	6.8	20	CAUDO_MIRUS		Terminase_subunit1_HERPES_Cyprinid_herpesvirus_YP_007003857	HERPES	Terminase_subunitS_CAUDO_Escherichia_phage_CAG9546532	CAUDO	33.333	45	26	2	577	620	92	133	0.52	24.6		Triplex1_MIRUS_547055_TARA_PON_NCLDV_00018_000000000014_M3		Triplex1_MIRUS_552115_TARA_PON_NCLDV_00038_000000000027_M1		23.757	181	95	9	173	336	123	277	0.019	26.2		Triplex2_MIRUS_595594_TARA_PSW_NCLDV_00070_000000000005_M1		Triplex2_MIRUS_594292_TARA_PSW_NCLDV_00061_000000000004_M4
	MCP_MIRUS_485779-485725_TARA_ARC_NCLDV_00178_000000000016_13848-13856_con_M5	MIRUS	MCP_MIRUS_423101_TARA_AON_NCLDV_00028_000000000002_M1	MIRUS	37.984	258	125	8	314	553	380	620	3.05e-42	152	MIRUS_MIRUS		Terminase_subunit1_HERPES_betaherpesvirus_NP_612722	HERPES	Terminase_unknown_CAUDO_EArthrobacter_phage_YP_008857873	CAUDO	33.333	33	22	0	210	242	72	104	2.3	22.7		Triplex1_MIRUS_593039_TARA_PSW_NCLDV_00054_000000000005_M4		Triplex1_MIRUS_467965_TARA_ARC_NCLDV_00078_000000000005_M5		23.656	186	133	4	36	212	14	199	1.31e-06	39.3		Triplex2_MIRUS_594292_TARA_PSW_NCLDV_00061_000000000004_M4		Triplex2_MIRUS_595594_TARA_PSW_NCLDV_00070_000000000005_M1
	MCP_MIRUS_423101_TARA_AON_NCLDV_00028_000000000002_M1	MIRUS	MCP_MIRUS_485779-485725_TARA_ARC_NCLDV_00178_000000000016_13848-13856_con_M5	MIRUS	37.984	258	125	8	380	620	314	553	3.42e-42	152	MIRUS_MIRUS		Terminase_subunit1_HERPES_betaherpesvirus_YP_081537	HERPES	Terminase_unknown_CAUDO_EArthrobacter_phage_YP_008857873	CAUDO	33.333	33	22	0	212	244	72	104	2.3	22.7		Triplex1_MIRUS_467965_TARA_ARC_NCLDV_00078_000000000005_M5		Triplex1_MIRUS_593039_TARA_PSW_NCLDV_00054_000000000005_M4		23.656	186	133	4	14	199	36	212	1.1e-06	39.3		Triplex2_MIRUS_591199_TARA_PSW_NCLDV_00045_000000000001_M1		Triplex2_MIRUS_467963_TARA_ARC_NCLDV_00078_000000000005_M5
	MCP_MIRUS_526656_TARA_MED_NCLDV_00069_000000000027_M3	MIRUS	MCP_MIRUS_485779-485725_TARA_ARC_NCLDV_00178_000000000016_13848-13856_con_M5	MIRUS	37.984	258	146	7	822	1070	300	552	2.1e-43	159	MIRUS_MIRUS		Terminase_subunitS_CAUDO_Arthrobacter_phage_YP_009022085	CAUDO	Terminase_unknown_CAUDO_EArthrobacter_phage_YP_008857873	CAUDO	33.333	24	16	0	23	46	390	413	8.7	17.7		Triplex1_MIRUS_547055_TARA_PON_NCLDV_00018_000000000014_M3		Triplex1_MIRUS_477990_TARA_ARC_NCLDV_00123_000000000004_M7		23.6	250	117	8	6	246	6	190	2.68e-11	53.1		Triplex2_MIRUS_467963_TARA_ARC_NCLDV_00078_000000000005_M5		Triplex2_MIRUS_591199_TARA_PSW_NCLDV_00045_000000000001_M1
	MCP_MIRUS_485779-485725_TARA_ARC_NCLDV_00178_000000000016_13848-13856_con_M5	MIRUS	MCP_MIRUS_526656_TARA_MED_NCLDV_00069_000000000027_M3	MIRUS	37.984	258	146	7	300	552	822	1070	1.04e-43	159	MIRUS_MIRUS		Terminase_subunit2_HERPES_alphaherpesvirus_YP_009137103	HERPES	Terminase_subunit2_HERPES_gammaherpesvirus_YP_009118397	HERPES	32.877	219	142	3	13	230	3	217	1.99e-21	91.3		Triplex1_MIRUS_477990_TARA_ARC_NCLDV_00123_000000000004_M7		Triplex1_MIRUS_547055_TARA_PON_NCLDV_00018_000000000014_M3		23.6	250	117	8	6	190	6	246	1.98e-11	53.1		Triplex2_MIRUS_422486_TARA_AON_NCLDV_00025_000000000010_M3		Triplex2_MIRUS_467963_TARA_ARC_NCLDV_00078_000000000005_M5
	MCP_MIRUS_477967_TARA_ARC_NCLDV_00123_000000000001_M7	MIRUS	MCP_HERPES_Ranid_herpesvirus_YP_656709	HERPES	37.838	37	19	2	150	186	12	44	9	21.2	MIRUS_HERPES		Terminase_subunit2_HERPES_alphaherpesvirus_YP_010084962	HERPES	Terminase_subunitS_CAUDO_Pectobacterium_phage_YP_010000196	CAUDO	32.692	52	20	2	406	443	137	187	0.87	23.9		Triplex1_HERPES_Cyprinid_herpesvirus_YP_007003885		Triplex1_MIRUS_547055_TARA_PON_NCLDV_00018_000000000014_M3		23.529	51	29	2	148	195	166	209	5.5	18.9		Triplex2_MIRUS_485728_TARA_ARC_NCLDV_00178_000000000007_M5		Triplex2_MIRUS_591199_TARA_PSW_NCLDV_00045_000000000001_M1
	MCP_MIRUS_467924_TARA_ARC_NCLDV_00078_000000000003_M5	MIRUS	MCP_MIRUS_423101_TARA_AON_NCLDV_00028_000000000002_M1	MIRUS	37.838	259	123	10	575	814	380	619	2.58e-40	149	MIRUS_MIRUS		Terminase_unknown_CAUDO_Escherichia_phage_CAG9546533	CAUDO	Terminase_subunit1_HERPES_Ictalurid_herpesvirus_NP_041153	HERPES	32.653	49	24	2	37	76	352	400	2.9	21.9		Triplex1_MIRUS_547055_TARA_PON_NCLDV_00018_000000000014_M3		Triplex1_HERPES_Cyprinid_herpesvirus_YP_007003885		23.529	51	29	2	166	209	148	195	5.1	18.5		Triplex2_MIRUS_467963_TARA_ARC_NCLDV_00078_000000000005_M5		Triplex2_MIRUS_422486_TARA_AON_NCLDV_00025_000000000010_M3
	MCP_MIRUS_423101_TARA_AON_NCLDV_00028_000000000002_M1	MIRUS	MCP_MIRUS_467924_TARA_ARC_NCLDV_00078_000000000003_M5	MIRUS	37.838	259	123	10	380	619	575	814	1.8e-40	150	MIRUS_MIRUS		Terminase_subunit1_HERPES_Ictalurid_herpesvirus_NP_041153	HERPES	Terminase_unknown_CAUDO_Escherichia_phage_CAG9546533	CAUDO	32.653	49	24	2	352	400	37	76	3.9	21.9		Triplex1_MIRUS_491931_TARA_ION_NCLDV_00014_000000000005_M4		Triplex1_MIRUS_467965_TARA_ARC_NCLDV_00078_000000000005_M5		23.529	187	132	5	36	212	14	199	7.67e-06	37		Triplex2_MIRUS_595594_TARA_PSW_NCLDV_00070_000000000005_M1		Triplex2_MIRUS_533988_TARA_MED_NCLDV_00103_000000000020_M3
	MCP_MIRUS_533209_TARA_MED_NCLDV_00099_000000000008_M2	MIRUS	MCP_MIRUS_486823_TARA_ARC_NCLDV_00192_000000000002_M6	MIRUS	37.53	413	201	8	37	443	13	374	4.26e-85	270	MIRUS_MIRUS		Terminase_subunitS_CAUDO_Kosakonia_phage_QYN79887	CAUDO	Terminase_unknown_HERPES_Cyprinid_herpesvirus_YP_001096069	HERPES	32.558	43	29	0	165	207	69	111	2.9	20.8		Triplex1_MIRUS_467965_TARA_ARC_NCLDV_00078_000000000005_M5		Triplex1_MIRUS_491931_TARA_ION_NCLDV_00014_000000000005_M4		23.529	187	132	5	14	199	36	212	6.44e-06	37		Triplex2_MIRUS_533988_TARA_MED_NCLDV_00103_000000000020_M3		Triplex2_MIRUS_595594_TARA_PSW_NCLDV_00070_000000000005_M1
	MCP_MIRUS_486823_TARA_ARC_NCLDV_00192_000000000002_M6	MIRUS	MCP_MIRUS_533209_TARA_MED_NCLDV_00099_000000000008_M2	MIRUS	37.53	413	201	8	13	374	37	443	1.99e-85	271	MIRUS_MIRUS		Terminase_subunitL_CAUDO_Klebsiella_phage_YP_009884744	CAUDO	Terminase_subunit1_HERPES_alphaherpesvirus_YP_010084974	HERPES	32.468	77	34	4	305	365	285	359	0.002	32.7		Triplex1_HERPES_gammaherpesvirus_YP_009229896		Triplex1_HERPES_Cyprinid_herpesvirus_YP_007003885		23.256	43	20	1	301	330	344	386	8.4	17.7		Triplex2_MIRUS_422486_TARA_AON_NCLDV_00025_000000000010_M3		Triplex2_MIRUS_455446_TARA_ARC_NCLDV_00035_000000000018_M2
	MCP_CAUDO_Escherichia_phage_YP_009812348	CAUDO	MCP_MIRUS_593090_TARA_PSW_NCLDV_00054_000000000009_4985_M4	MIRUS	37.5	24	15	0	276	299	379	402	8.7	19.6	CAUDO_MIRUS		Terminase_subunit1_HERPES_alphaherpesvirus_YP_010084974	HERPES	Terminase_subunitL_CAUDO_Klebsiella_phage_YP_009884744	CAUDO	32.468	77	34	4	285	359	305	365	0.002	32.7		Triplex1_HERPES_Ictalurid_herpesvirus_NP_041144		Triplex1_MIRUS_415058_TARA_AON_NCLDV_00005_000000000004_M2		23.256	129	68	6	70	168	122	249	2.6	19.2		Triplex2_HERPES_alphaherpesvirus_YP_009137092		Triplex2_HERPES_Cyprinid_herpesvirus_YP_007003735
	MCP_MIRUS_485779-485725_TARA_ARC_NCLDV_00178_000000000016_13848-13856_con_M5	MIRUS	MCP_MIRUS_422494_TARA_AON_NCLDV_00025_000000000011_M3	MIRUS	37.453	267	152	6	295	554	775	1033	9.98e-49	174	MIRUS_MIRUS		Terminase_subunitS_CAUDO_Escherichia_phage_CAG9546532	CAUDO	Terminase_unknown_HERPES_Cyprinid_herpesvirus_YP_001096069	HERPES	32.143	56	34	2	3	55	101	155	2.9	20		Triplex1_MIRUS_415058_TARA_AON_NCLDV_00005_000000000004_M2		Triplex1_HERPES_Ictalurid_herpesvirus_NP_041144		23.256	129	68	6	122	249	70	168	2.3	19.2		Triplex2_HERPES_Cyprinid_herpesvirus_YP_007003735		Triplex2_HERPES_alphaherpesvirus_YP_009137092
	MCP_MIRUS_422494_TARA_AON_NCLDV_00025_000000000011_M3	MIRUS	MCP_MIRUS_485779-485725_TARA_ARC_NCLDV_00178_000000000016_13848-13856_con_M5	MIRUS	37.453	267	152	6	775	1033	295	554	1.85e-48	174	MIRUS_MIRUS		Terminase_MIRUS_528733_TARA_MED_NCLDV_00078_000000000009_M2	MIRUS	Terminase_MIRUS_452607_TARA_ARC_NCLDV_00027_000000000004_M2	MIRUS	32.009	453	301	6	3	452	2	450	5.55e-86	263		Triplex1_MIRUS_494272_TARA_IOS_NCLDV_00009_000000000020_M1		Triplex1_MIRUS_593039_TARA_PSW_NCLDV_00054_000000000005_M4		23.248	314	157	13	35	287	57	347	1.6e-08	45.1		Triplex2_HERPES_Cyprinid_herpesvirus_YP_007003891		Triplex2_MIRUS_594292_TARA_PSW_NCLDV_00061_000000000004_M4
	MCP_HERPES_Anguillid_herpesvirus_YP_003358243	HERPES	MCP_CAUDO_Escherichia_phage_YP_009843463	CAUDO	37.255	51	25	3	1146	1189	1	51	7.1	21.9	HERPES_CAUDO		Terminase_MIRUS_452607_TARA_ARC_NCLDV_00027_000000000004_M2	MIRUS	Terminase_MIRUS_528733_TARA_MED_NCLDV_00078_000000000009_M2	MIRUS	32.009	453	301	6	2	450	3	452	5.54e-86	263		Triplex1_MIRUS_593039_TARA_PSW_NCLDV_00054_000000000005_M4		Triplex1_MIRUS_494272_TARA_IOS_NCLDV_00009_000000000020_M1		23.248	314	157	13	57	347	35	287	1.93e-08	45.1		Triplex2_MIRUS_594292_TARA_PSW_NCLDV_00061_000000000004_M4		Triplex2_HERPES_Cyprinid_herpesvirus_YP_007003891
	MCP_CAUDO_Escherichia_phage_YP_009843463	CAUDO	MCP_HERPES_Anguillid_herpesvirus_YP_003358243	HERPES	37.255	51	25	3	1	51	1146	1189	2.6	21.9	CAUDO_HERPES		Terminase_subunit2_HERPES_alphaherpesvirus_YP_009137103	HERPES	Terminase_subunit1_HERPES_Anguillid_herpesvirus_YP_003358149	HERPES	32	50	20	1	539	574	555	604	9.1	21.2		Triplex1_MIRUS_533181_TARA_MED_NCLDV_00099_000000000008_M2		Triplex1_MIRUS_467965_TARA_ARC_NCLDV_00078_000000000005_M5		22.439	205	124	8	13	194	11	203	2.97e-05	34.7		Triplex2_HERPES_betaherpesvirus_NP_612718		Triplex2_HERPES_gammaherpesvirus_YP_009118416
	MCP_MIRUS_533209_TARA_MED_NCLDV_00099_000000000008_M2	MIRUS	MCP_MIRUS_481238_TARA_ARC_NCLDV_00142_000000000003_M1	MIRUS	37.19	242	118	8	365	580	620	853	1.36e-35	135	MIRUS_MIRUS		Terminase_subunit1_HERPES_Anguillid_herpesvirus_YP_003358149	HERPES	Terminase_subunit2_HERPES_alphaherpesvirus_YP_009137103	HERPES	32	50	20	1	555	604	539	574	9.5	21.2		Triplex1_MIRUS_467965_TARA_ARC_NCLDV_00078_000000000005_M5		Triplex1_MIRUS_533181_TARA_MED_NCLDV_00099_000000000008_M2		22.439	205	124	8	11	203	13	194	2.86e-05	34.7		Triplex2_HERPES_gammaherpesvirus_YP_009118416		Triplex2_HERPES_betaherpesvirus_NP_612718
	MCP_MIRUS_481238_TARA_ARC_NCLDV_00142_000000000003_M1	MIRUS	MCP_MIRUS_533209_TARA_MED_NCLDV_00099_000000000008_M2	MIRUS	37.19	242	118	8	620	853	365	580	1.83e-35	135	MIRUS_MIRUS		Terminase_subunitL_CAUDO_Klebsiella_phage_YP_009884744	CAUDO	Terminase_subunitL_CAUDO_Escherichia_phage_YP_009843472	CAUDO	31.818	66	44	1	328	392	124	189	0.002	32.7		Triplex1_MIRUS_494272_TARA_IOS_NCLDV_00009_000000000020_M1		Triplex1_MIRUS_491931_TARA_ION_NCLDV_00014_000000000005_M4		22.293	314	160	12	35	287	57	347	2.95e-08	43.9		Triplex2_HERPES_alphaherpesvirus_YP_010084973		Triplex2_HERPES_gammaherpesvirus_YP_009118416
	MCP_MIRUS_526656_TARA_MED_NCLDV_00069_000000000027_M3	MIRUS	MCP_HERPES_Cyprinid_herpesvirus_YP_001096127	HERPES	37.143	35	16	1	547	575	632	666	3.8	22.7	MIRUS_HERPES		Terminase_subunitL_CAUDO_Escherichia_phage_YP_009843472	CAUDO	Terminase_subunitL_CAUDO_Klebsiella_phage_YP_009884744	CAUDO	31.818	66	44	1	124	189	328	392	0.001	32.7		Triplex1_MIRUS_491931_TARA_ION_NCLDV_00014_000000000005_M4		Triplex1_MIRUS_494272_TARA_IOS_NCLDV_00009_000000000020_M1		22.293	314	160	12	57	347	35	287	3.56e-08	43.9		Triplex2_HERPES_Anguillid_herpesvirus_YP_003358175		Triplex2_MIRUS_467963_TARA_ARC_NCLDV_00078_000000000005_M5
	MCP_MIRUS_423101_TARA_AON_NCLDV_00028_000000000002_M1	MIRUS	MCP_MIRUS_422494_TARA_AON_NCLDV_00025_000000000011_M3	MIRUS	37.143	245	135	6	380	616	794	1027	3.54e-42	155	MIRUS_MIRUS		Terminase_unknown_CAUDO_EArthrobacter_phage_YP_008857873	CAUDO	Terminase_subunit1_HERPES_gammaherpesvirus_YP_009118419	HERPES	31.707	41	28	0	72	112	222	262	0.078	26.9		Triplex1_MIRUS_547055_TARA_PON_NCLDV_00018_000000000014_M3		Triplex1_MIRUS_593039_TARA_PSW_NCLDV_00054_000000000005_M4		22.283	184	116	6	179	335	164	347	4.22e-05	34.7		Triplex2_MIRUS_593040_TARA_PSW_NCLDV_00054_000000000005_MR04		Triplex2_MIRUS_455446_TARA_ARC_NCLDV_00035_000000000018_M2
	MCP_MIRUS_422494_TARA_AON_NCLDV_00025_000000000011_M3	MIRUS	MCP_MIRUS_423101_TARA_AON_NCLDV_00028_000000000002_M1	MIRUS	37.143	245	135	6	794	1027	380	616	5.86e-42	155	MIRUS_MIRUS		Terminase_subunit1_HERPES_gammaherpesvirus_YP_009118419	HERPES	Terminase_unknown_CAUDO_EArthrobacter_phage_YP_008857873	CAUDO	31.707	41	28	0	222	262	72	112	0.098	26.9		Triplex1_MIRUS_593039_TARA_PSW_NCLDV_00054_000000000005_M4		Triplex1_MIRUS_547055_TARA_PON_NCLDV_00018_000000000014_M3		22.283	184	116	6	164	347	179	335	4.32e-05	34.7		Triplex2_MIRUS_467963_TARA_ARC_NCLDV_00078_000000000005_M5		Triplex2_HERPES_Anguillid_herpesvirus_YP_003358175
	MCP_HERPES_Cyprinid_herpesvirus_YP_001096127	HERPES	MCP_MIRUS_526656_TARA_MED_NCLDV_00069_000000000027_M3	MIRUS	37.143	35	16	1	632	666	547	575	4.3	23.1	HERPES_MIRUS		Terminase_subunitS_CAUDO_Arthrobacter_phage_YP_009022085	CAUDO	Terminase_subunit2_HERPES_gammaherpesvirus_YP_009229844	HERPES	31.579	19	13	0	68	86	1	19	8.8	17.7		Triplex1_HERPES_alphaherpesvirus_YP_009137113		Triplex1_HERPES_betaherpesvirus_NP_612689		22	50	35	1	284	333	166	211	6.4	18.9		Triplex2_HERPES_Cyprinid_herpesvirus_YP_001096107		Triplex2_MIRUS_533988_TARA_MED_NCLDV_00103_000000000020_M3
	MCP_MIRUS_526656_TARA_MED_NCLDV_00069_000000000027_M3	MIRUS	MCP_MIRUS_423101_TARA_AON_NCLDV_00028_000000000002_M1	MIRUS	36.992	246	138	5	836	1070	380	619	1.33e-41	154	MIRUS_MIRUS		Terminase_subunit1_HERPES_Anguillid_herpesvirus_YP_003358149	HERPES	Terminase_subunit1_HERPES_Ictalurid_herpesvirus_NP_041153	HERPES	31.451	779	441	24	21	777	15	722	7.29e-98	312		Triplex1_HERPES_betaherpesvirus_NP_612689		Triplex1_HERPES_alphaherpesvirus_YP_009137113		22	50	35	1	166	211	284	333	4	18.9		Triplex2_MIRUS_533988_TARA_MED_NCLDV_00103_000000000020_M3		Triplex2_HERPES_Cyprinid_herpesvirus_YP_001096107
	MCP_MIRUS_423101_TARA_AON_NCLDV_00028_000000000002_M1	MIRUS	MCP_MIRUS_526656_TARA_MED_NCLDV_00069_000000000027_M3	MIRUS	36.992	246	138	5	380	619	836	1070	7.73e-42	154	MIRUS_MIRUS		Terminase_subunitS_CAUDO_Salmonella_phage_YP_009140179	CAUDO	Terminase_subunit1_HERPES_Ictalurid_herpesvirus_NP_041153	HERPES	31.429	35	19	1	121	150	663	697	9.8	18.9		Triplex1_MIRUS_570473_TARA_PSE_NCLDV_00042_000000000019_M3		Triplex1_MIRUS_467965_TARA_ARC_NCLDV_00078_000000000005_M5		21.994	341	196	11	5	333	6	288	4.86e-13	58.9		Triplex2_MIRUS_455446_TARA_ARC_NCLDV_00035_000000000018_M2		Triplex2_MIRUS_594292_TARA_PSW_NCLDV_00061_000000000004_M4
	MCP_MIRUS_526656_TARA_MED_NCLDV_00069_000000000027_M3	MIRUS	MCP_MIRUS_482543_TARA_ARC_NCLDV_00150_000000000003_M6	MIRUS	36.755	302	174	6	24	321	4	292	1.33e-59	204	MIRUS_MIRUS		Terminase_subunitL_CAUDO_Escherichia_phage_YP_009812362	CAUDO	Terminase_subunit1_HERPES_Anguillid_herpesvirus_YP_003358149	HERPES	31.395	86	44	5	228	308	9	84	0.04	28.1		Triplex1_MIRUS_467965_TARA_ARC_NCLDV_00078_000000000005_M5		Triplex1_MIRUS_570473_TARA_PSE_NCLDV_00042_000000000019_M3		21.994	341	196	11	6	288	5	333	4.2e-13	58.9		Triplex2_MIRUS_594292_TARA_PSW_NCLDV_00061_000000000004_M4		Triplex2_MIRUS_455446_TARA_ARC_NCLDV_00035_000000000018_M2
	MCP_MIRUS_482543_TARA_ARC_NCLDV_00150_000000000003_M6	MIRUS	MCP_MIRUS_526656_TARA_MED_NCLDV_00069_000000000027_M3	MIRUS	36.755	302	174	6	4	292	24	321	7.77e-60	204	MIRUS_MIRUS		Terminase_subunit1_HERPES_Anguillid_herpesvirus_YP_003358149	HERPES	Terminase_subunitL_CAUDO_Escherichia_phage_YP_009812362	CAUDO	31.395	86	44	5	9	84	228	308	0.052	28.1		Triplex1_HERPES_Ictalurid_herpesvirus_NP_041144		Triplex1_MIRUS_547055_TARA_PON_NCLDV_00018_000000000014_M3		21.622	37	29	0	54	90	196	232	9.5	17.7		Triplex2_MIRUS_452644_TARA_ARC_NCLDV_00027_000000000007_M2		Triplex2_MIRUS_594292_TARA_PSW_NCLDV_00061_000000000004_M4
	MCP_HERPES_Cyprinid_herpesvirus_YP_007003911	HERPES	MCP_HERPES_betaherpesvirus_NP_612719	HERPES	36.585	41	25	1	1079	1118	1091	1131	10	21.6	HERPES_HERPES		Terminase_subunitL_CAUDO_Klebsiella_phage_YP_009884744	CAUDO	Terminase_subunit1_HERPES_Cyprinid_herpesvirus_YP_007003702	HERPES	31.373	51	32	2	340	390	318	365	0.38	25.4		Triplex1_MIRUS_533181_TARA_MED_NCLDV_00099_000000000008_M2		Triplex1_MIRUS_477990_TARA_ARC_NCLDV_00123_000000000004_M7		21.429	126	73	6	55	162	50	167	0.053	24.6		Triplex2_MIRUS_594292_TARA_PSW_NCLDV_00061_000000000004_M4		Triplex2_MIRUS_452644_TARA_ARC_NCLDV_00027_000000000007_M2
	MCP_HERPES_betaherpesvirus_NP_612719	HERPES	MCP_HERPES_Cyprinid_herpesvirus_YP_007003911	HERPES	36.585	41	25	1	1091	1131	1079	1118	9.4	21.9	HERPES_HERPES		Terminase_subunitL_CAUDO_Klebsiella_phage_YP_009884744	CAUDO	Terminase_subunit1_HERPES_Cyprinid_herpesvirus_YP_007003857	HERPES	31.373	51	32	2	340	390	322	369	0.37	25.4		Triplex1_MIRUS_477990_TARA_ARC_NCLDV_00123_000000000004_M7		Triplex1_MIRUS_533181_TARA_MED_NCLDV_00099_000000000008_M2		21.429	126	73	6	50	167	55	162	0.043	24.6		Triplex2_HERPES_Cyprinid_herpesvirus_YP_007003735		Triplex2_MIRUS_422486_TARA_AON_NCLDV_00025_000000000010_M3
	MCP_HERPES_Ictalurid_herpesvirus_NP_041130	HERPES	MCP_HERPES_gammaherpesvirus_YP_009118415	HERPES	36.585	41	19	2	891	929	808	843	1.2	24.6	HERPES_HERPES		Terminase_subunit1_HERPES_Cyprinid_herpesvirus_YP_007003702	HERPES	Terminase_subunitL_CAUDO_Klebsiella_phage_YP_009884744	CAUDO	31.373	51	32	2	318	365	340	390	0.4	25.4		Triplex1_MIRUS_547055_TARA_PON_NCLDV_00018_000000000014_M3		Triplex1_MIRUS_491931_TARA_ION_NCLDV_00014_000000000005_M4		21.196	184	118	6	179	335	164	347	0.000283	32		Triplex2_HERPES_Cyprinid_herpesvirus_YP_007003891		Triplex2_MIRUS_452644_TARA_ARC_NCLDV_00027_000000000007_M2
	MCP_HERPES_Ictalurid_herpesvirus_NP_041130	HERPES	MCP_HERPES_gammaherpesvirus_YP_009229859	HERPES	36.585	41	19	2	891	929	804	839	1.8	23.9	HERPES_HERPES		Terminase_subunit1_HERPES_Cyprinid_herpesvirus_YP_007003857	HERPES	Terminase_subunitL_CAUDO_Klebsiella_phage_YP_009884744	CAUDO	31.373	51	32	2	322	369	340	390	0.4	25.4		Triplex1_MIRUS_491931_TARA_ION_NCLDV_00014_000000000005_M4		Triplex1_MIRUS_547055_TARA_PON_NCLDV_00018_000000000014_M3		21.196	184	118	6	164	347	179	335	0.00029	32		Triplex2_MIRUS_452644_TARA_ARC_NCLDV_00027_000000000007_M2		Triplex2_HERPES_Cyprinid_herpesvirus_YP_007003891
	MCP_HERPES_gammaherpesvirus_YP_009118415	HERPES	MCP_HERPES_Ictalurid_herpesvirus_NP_041130	HERPES	36.585	41	19	2	808	843	891	929	1.5	24.6	HERPES_HERPES		Terminase_MIRUS_594231_TARA_PSW_NCLDV_00061_000000000001_M4	MIRUS	Terminase_subunit1_HERPES_Cyprinid_herpesvirus_YP_007003702	HERPES	31.304	115	45	8	231	313	646	758	0.99	23.1		Triplex1_MIRUS_552115_TARA_PON_NCLDV_00038_000000000027_M1		Triplex1_MIRUS_570473_TARA_PSE_NCLDV_00042_000000000019_M3		20.958	167	103	5	130	276	176	333	0.002	28.9		Triplex2_MIRUS_455446_TARA_ARC_NCLDV_00035_000000000018_M2		Triplex2_MIRUS_593040_TARA_PSW_NCLDV_00054_000000000005_MR04
	MCP_HERPES_gammaherpesvirus_YP_009229859	HERPES	MCP_HERPES_Ictalurid_herpesvirus_NP_041130	HERPES	36.585	41	19	2	804	839	891	929	2.2	23.9	HERPES_HERPES		Terminase_subunit1_HERPES_Ictalurid_herpesvirus_NP_041153	HERPES	Terminase_subunit1_HERPES_Anguillid_herpesvirus_YP_003358149	HERPES	31.194	779	443	23	15	722	21	777	1.39e-104	330		Triplex1_MIRUS_570473_TARA_PSE_NCLDV_00042_000000000019_M3		Triplex1_MIRUS_552115_TARA_PON_NCLDV_00038_000000000027_M1		20.958	167	103	5	176	333	130	276	0.002	28.9		Triplex2_MIRUS_593040_TARA_PSW_NCLDV_00054_000000000005_MR04		Triplex2_MIRUS_455446_TARA_ARC_NCLDV_00035_000000000018_M2
	MCP_MIRUS_486823_TARA_ARC_NCLDV_00192_000000000002_M6	MIRUS	MCP_MIRUS_481238_TARA_ARC_NCLDV_00142_000000000003_M1	MIRUS	36.578	339	196	9	15	339	33	366	1.79e-60	207	MIRUS_MIRUS		Terminase_subunitL_CAUDO_Salmonella_phage_YP_009140180	CAUDO	Terminase_subunit1_HERPES_alphaherpesvirus_YP_010084974	HERPES	31.169	77	35	4	305	365	285	359	0.005	31.6		Triplex1_HERPES_Cyprinid_herpesvirus_YP_007003885		Triplex1_MIRUS_477990_TARA_ARC_NCLDV_00123_000000000004_M7		20.69	58	46	0	342	399	22	79	6.5	18.5		Triplex2_MIRUS_591199_TARA_PSW_NCLDV_00045_000000000001_M1		Triplex2_MIRUS_593040_TARA_PSW_NCLDV_00054_000000000005_MR04
	MCP_MIRUS_481238_TARA_ARC_NCLDV_00142_000000000003_M1	MIRUS	MCP_MIRUS_486823_TARA_ARC_NCLDV_00192_000000000002_M6	MIRUS	36.578	339	196	9	33	366	15	339	2.9e-60	207	MIRUS_MIRUS		Terminase_subunit1_HERPES_alphaherpesvirus_YP_010084974	HERPES	Terminase_subunitL_CAUDO_Salmonella_phage_YP_009140180	CAUDO	31.169	77	35	4	285	359	305	365	0.005	31.6		Triplex1_MIRUS_477990_TARA_ARC_NCLDV_00123_000000000004_M7		Triplex1_HERPES_Cyprinid_herpesvirus_YP_007003885		20.69	58	46	0	22	79	342	399	4	18.5		Triplex2_MIRUS_593040_TARA_PSW_NCLDV_00054_000000000005_MR04		Triplex2_MIRUS_591199_TARA_PSW_NCLDV_00045_000000000001_M1
	MCP_MIRUS_593090_TARA_PSW_NCLDV_00054_000000000009_4985_M4	MIRUS	MCP_MIRUS_481238_TARA_ARC_NCLDV_00142_000000000003_M1	MIRUS	36.531	271	150	6	141	400	592	851	1.58e-44	157	MIRUS_MIRUS		Terminase_subunitS_CAUDO_Pectobacterium_phage_YP_010000196	CAUDO	Terminase_subunit2_HERPES_Anguillid_herpesvirus_YP_003358161	HERPES	31.111	45	30	1	17	61	379	422	3.4	20		Triplex1_HERPES_alphaherpesvirus_YP_010084952		Triplex1_HERPES_betaherpesvirus_NP_612689		20.513	39	29	1	411	449	252	288	2.9	19.6		Triplex2_HERPES_alphaherpesvirus_YP_009137092		Triplex2_HERPES_Cyprinid_herpesvirus_YP_007003735
	MCP_MIRUS_526656_TARA_MED_NCLDV_00069_000000000027_M3	MIRUS	MCP_MIRUS_467924_TARA_ARC_NCLDV_00078_000000000003_M5	MIRUS	36.502	263	152	8	818	1070	557	814	3.91e-41	155	MIRUS_MIRUS		Terminase_subunit2_HERPES_betaherpesvirus_NP_612700	HERPES	Terminase_subunit2_HERPES_Anguillid_herpesvirus_YP_003358161	HERPES	30.986	71	36	4	156	223	145	205	0.28	26.2		Triplex1_HERPES_betaherpesvirus_NP_612689		Triplex1_HERPES_alphaherpesvirus_YP_010084952		20.513	39	29	1	252	288	411	449	2	19.6		Triplex2_HERPES_Cyprinid_herpesvirus_YP_007003735		Triplex2_HERPES_alphaherpesvirus_YP_009137092
	MCP_MIRUS_467924_TARA_ARC_NCLDV_00078_000000000003_M5	MIRUS	MCP_MIRUS_526656_TARA_MED_NCLDV_00069_000000000027_M3	MIRUS	36.502	263	152	8	557	814	818	1070	2.06e-41	155	MIRUS_MIRUS		Terminase_subunit2_HERPES_betaherpesvirus_YP_081515	HERPES	Terminase_subunit2_HERPES_Anguillid_herpesvirus_YP_003358161	HERPES	30.986	71	36	4	158	225	145	205	0.4	25.4																	Triplex2_MIRUS_593040_TARA_PSW_NCLDV_00054_000000000005_MR04		Triplex2_MIRUS_467963_TARA_ARC_NCLDV_00078_000000000005_M5
	MCP_MIRUS_481238_TARA_ARC_NCLDV_00142_000000000003_M1	MIRUS	MCP_MIRUS_453844_TARA_ARC_NCLDV_00031_000000000001_M2	MIRUS	36.437	247	121	7	620	851	364	589	1.56e-35	135	MIRUS_MIRUS		Terminase_subunit2_HERPES_Anguillid_herpesvirus_YP_003358161	HERPES	Terminase_subunit2_HERPES_betaherpesvirus_NP_612700	HERPES	30.986	71	36	4	145	205	156	223	0.17	26.2																	Triplex2_MIRUS_467963_TARA_ARC_NCLDV_00078_000000000005_M5		Triplex2_MIRUS_593040_TARA_PSW_NCLDV_00054_000000000005_MR04
	MCP_MIRUS_453844_TARA_ARC_NCLDV_00031_000000000001_M2	MIRUS	MCP_MIRUS_481238_TARA_ARC_NCLDV_00142_000000000003_M1	MIRUS	36.437	247	121	7	364	589	620	851	1.09e-35	135	MIRUS_MIRUS		Terminase_subunit2_HERPES_Anguillid_herpesvirus_YP_003358161	HERPES	Terminase_subunit2_HERPES_betaherpesvirus_YP_081515	HERPES	30.986	71	36	4	145	205	158	225	0.24	25.8																	Triplex2_HERPES_Ranid_herpesvirus_YP_656750		Triplex2_HERPES_Ictalurid_herpesvirus_NP_041118
	MCP_MIRUS_485779-485725_TARA_ARC_NCLDV_00178_000000000016_13848-13856_con_M5	MIRUS	MCP_CAUDO_Bacteriophage_Lily_YP_009202213	CAUDO	36.364	22	14	0	308	329	303	324	2.3	22.3	MIRUS_CAUDO		Terminase_subunitL_CAUDO_Klebsiella_phage_YP_009884744	CAUDO	Terminase_subunit1_HERPES_alphaherpesvirus_YP_009137089	HERPES	30.882	68	42	2	329	393	325	390	0.001	33.5																	Triplex2_HERPES_Ictalurid_herpesvirus_NP_041118		Triplex2_HERPES_Ranid_herpesvirus_YP_656750
	MCP_MIRUS_526656_TARA_MED_NCLDV_00069_000000000027_M3	MIRUS	MCP_CAUDO_Staphylococcus_phage_YP_004957434	CAUDO	36.364	22	14	0	290	311	90	111	6.6	21.9	MIRUS_CAUDO		Terminase_subunit1_HERPES_alphaherpesvirus_YP_009137089	HERPES	Terminase_subunitL_CAUDO_Klebsiella_phage_YP_009884744	CAUDO	30.882	68	42	2	325	390	329	393	0.001	33.5																	Triplex2_MIRUS_533988_TARA_MED_NCLDV_00103_000000000020_M3		Triplex2_HERPES_Ranid_herpesvirus_YP_656750
	MCP_MIRUS_453844_TARA_ARC_NCLDV_00031_000000000001_M2	MIRUS	MCP_MIRUS_422494_TARA_AON_NCLDV_00025_000000000011_M3	MIRUS	36.364	33	21	0	12	44	500	532	1.5	23.5	MIRUS_MIRUS		Terminase_subunit1_HERPES_Ictalurid_herpesvirus_NP_041153	HERPES	Terminase_subunit1_HERPES_Cyprinid_herpesvirus_YP_007003857	HERPES	30.861	674	426	19	87	733	125	785	4.39e-98	313																	Triplex2_HERPES_alphaherpesvirus_YP_009137092		Triplex2_HERPES_Cyprinid_herpesvirus_YP_007003891
	MCP_MIRUS_422494_TARA_AON_NCLDV_00025_000000000011_M3	MIRUS	MCP_MIRUS_453844_TARA_ARC_NCLDV_00031_000000000001_M2	MIRUS	36.364	33	21	0	500	532	12	44	2.5	23.5	MIRUS_MIRUS		Terminase_subunit1_HERPES_Cyprinid_herpesvirus_YP_007003857	HERPES	Terminase_subunit1_HERPES_Ictalurid_herpesvirus_NP_041153	HERPES	30.861	674	426	19	125	785	87	733	6e-93	299																	Triplex2_HERPES_Cyprinid_herpesvirus_YP_007003891		Triplex2_HERPES_alphaherpesvirus_YP_009137092
	MCP_CAUDO_Bacteriophage_Lily_YP_009202213	CAUDO	MCP_MIRUS_485779-485725_TARA_ARC_NCLDV_00178_000000000016_13848-13856_con_M5	MIRUS	36.364	22	14	0	303	324	308	329	1.4	22.3	CAUDO_MIRUS		Terminase_subunit1_HERPES_Ranid_herpesvirus_YP_656697	HERPES	Terminase_subunit1_HERPES_Anguillid_herpesvirus_YP_003358149	HERPES	30.804	672	414	14	82	725	126	774	6.19e-104	329																	Triplex2_HERPES_Cyprinid_herpesvirus_YP_007003891		Triplex2_MIRUS_593040_TARA_PSW_NCLDV_00054_000000000005_MR04
	MCP_CAUDO_Staphylococcus_phage_YP_004957434	CAUDO	MCP_MIRUS_526656_TARA_MED_NCLDV_00069_000000000027_M3	MIRUS	36.364	22	14	0	90	111	290	311	2.7	21.9	CAUDO_MIRUS		Terminase_subunit1_HERPES_Anguillid_herpesvirus_YP_003358149	HERPES	Terminase_subunit1_HERPES_Ranid_herpesvirus_YP_656697	HERPES	30.804	672	414	14	126	774	82	725	5.79e-104	329																	Triplex2_MIRUS_593040_TARA_PSW_NCLDV_00054_000000000005_MR04		Triplex2_HERPES_Cyprinid_herpesvirus_YP_007003891
	MCP_MIRUS_533209_TARA_MED_NCLDV_00099_000000000008_M2	MIRUS	MCP_MIRUS_485779-485725_TARA_ARC_NCLDV_00178_000000000016_13848-13856_con_M5	MIRUS	36.332	567	276	15	39	583	44	547	1.49e-110	337	MIRUS_MIRUS		Terminase_subunit1_HERPES_Ranid_herpesvirus_YP_656697	HERPES	Terminase_subunit1_HERPES_Ictalurid_herpesvirus_NP_041153	HERPES	30.769	728	464	20	7	725	23	719	1.62e-112	350																	Triplex2_HERPES_Cyprinid_herpesvirus_YP_007003891		Triplex2_MIRUS_467963_TARA_ARC_NCLDV_00078_000000000005_M5
	MCP_MIRUS_485779-485725_TARA_ARC_NCLDV_00178_000000000016_13848-13856_con_M5	MIRUS	MCP_MIRUS_533209_TARA_MED_NCLDV_00099_000000000008_M2	MIRUS	36.332	567	276	15	44	547	39	583	1.28e-110	337	MIRUS_MIRUS		Terminase_subunit1_HERPES_Ictalurid_herpesvirus_NP_041153	HERPES	Terminase_subunit1_HERPES_Ranid_herpesvirus_YP_656697	HERPES	30.769	728	464	20	23	719	7	725	7.42e-119	367																	Triplex2_MIRUS_467963_TARA_ARC_NCLDV_00078_000000000005_M5		Triplex2_HERPES_Cyprinid_herpesvirus_YP_007003891
	MCP_MIRUS_533209_TARA_MED_NCLDV_00099_000000000008_M2	MIRUS	MCP_MIRUS_467924_TARA_ARC_NCLDV_00078_000000000003_M5	MIRUS	36.179	246	136	8	356	583	567	809	8.95e-37	139	MIRUS_MIRUS		Terminase_subunit1_HERPES_Ictalurid_herpesvirus_NP_041153	HERPES	Terminase_subunit1_HERPES_Cyprinid_herpesvirus_YP_007003702	HERPES	30.758	673	428	17	87	733	121	781	9.69e-97	309																	Triplex2_MIRUS_595594_TARA_PSW_NCLDV_00070_000000000005_M1		Triplex2_MIRUS_422486_TARA_AON_NCLDV_00025_000000000010_M3
	MCP_MIRUS_467924_TARA_ARC_NCLDV_00078_000000000003_M5	MIRUS	MCP_MIRUS_533209_TARA_MED_NCLDV_00099_000000000008_M2	MIRUS	36.179	246	136	8	567	809	356	583	1.16e-36	139	MIRUS_MIRUS		Terminase_subunit1_HERPES_Cyprinid_herpesvirus_YP_007003702	HERPES	Terminase_subunit1_HERPES_Ictalurid_herpesvirus_NP_041153	HERPES	30.758	673	428	17	121	781	87	733	1.1e-91	296																	Triplex2_MIRUS_422486_TARA_AON_NCLDV_00025_000000000010_M3		Triplex2_MIRUS_595594_TARA_PSW_NCLDV_00070_000000000005_M1
	MCP_MIRUS_526656_TARA_MED_NCLDV_00069_000000000027_M3	MIRUS	MCP_MIRUS_486823_TARA_ARC_NCLDV_00192_000000000002_M6	MIRUS	36.177	293	173	6	30	319	3	284	1.38e-52	186	MIRUS_MIRUS		Terminase_subunit2_HERPES_gammaherpesvirus_YP_009118397	HERPES	Terminase_subunit2_HERPES_betaherpesvirus_NP_612700	HERPES	30.738	244	161	4	1	237	3	245	2.25e-23	97.4																	Triplex2_HERPES_Anguillid_herpesvirus_YP_003358175		Triplex2_HERPES_Ictalurid_herpesvirus_NP_041118
	MCP_MIRUS_486823_TARA_ARC_NCLDV_00192_000000000002_M6	MIRUS	MCP_MIRUS_526656_TARA_MED_NCLDV_00069_000000000027_M3	MIRUS	36.177	293	173	6	3	284	30	319	5.85e-53	186	MIRUS_MIRUS		Terminase_subunit2_HERPES_betaherpesvirus_NP_612700	HERPES	Terminase_subunit2_HERPES_gammaherpesvirus_YP_009118397	HERPES	30.738	244	161	4	3	245	1	237	3.24e-26	106																	Triplex2_HERPES_Cyprinid_herpesvirus_YP_007003735		Triplex2_MIRUS_467963_TARA_ARC_NCLDV_00078_000000000005_M5
	MCP_MIRUS_526656_TARA_MED_NCLDV_00069_000000000027_M3	MIRUS	MCP_MIRUS_481238_TARA_ARC_NCLDV_00142_000000000003_M1	MIRUS	36.111	252	125	10	833	1062	616	853	2.95e-30	120	MIRUS_MIRUS		Terminase_subunit1_HERPES_Ranid_herpesvirus_YP_656697	HERPES	Terminase_subunit1_HERPES_Cyprinid_herpesvirus_YP_007003702	HERPES	30.633	679	415	14	82	733	128	777	2.09e-103	327																	Triplex2_HERPES_Ictalurid_herpesvirus_NP_041118		Triplex2_HERPES_Anguillid_herpesvirus_YP_003358175
	MCP_MIRUS_481238_TARA_ARC_NCLDV_00142_000000000003_M1	MIRUS	MCP_MIRUS_526656_TARA_MED_NCLDV_00069_000000000027_M3	MIRUS	36.111	252	125	10	616	853	833	1062	1.75e-30	120	MIRUS_MIRUS		Terminase_subunit1_HERPES_Cyprinid_herpesvirus_YP_007003702	HERPES	Terminase_subunit1_HERPES_Ranid_herpesvirus_YP_656697	HERPES	30.633	679	415	14	128	777	82	733	2.2e-103	327																	Triplex2_MIRUS_467963_TARA_ARC_NCLDV_00078_000000000005_M5		Triplex2_HERPES_Cyprinid_herpesvirus_YP_007003735
	MCP_CAUDO_Lentibacter_phage_YP_009834230	CAUDO	MCP_HERPES_Cyprinid_herpesvirus_YP_001096127	HERPES	36	25	16	0	208	232	400	424	3.9	20.8	CAUDO_HERPES		Terminase_subunit2_HERPES_gammaherpesvirus_YP_009118397	HERPES	Terminase_subunit2_HERPES_betaherpesvirus_YP_081515	HERPES	30.515	272	168	5	483	750	510	764	6.1e-30	118																	Triplex2_HERPES_alphaherpesvirus_YP_009137092		Triplex2_HERPES_gammaherpesvirus_YP_009118416
	MCP_MIRUS_422494_TARA_AON_NCLDV_00025_000000000011_M3	MIRUS	MCP_CAUDO_Klebsiella_phage_YP_009884753	CAUDO	35.897	39	25	0	631	669	335	373	0.52	25.4	MIRUS_CAUDO		Terminase_unknown_HERPES_Cyprinid_herpesvirus_YP_001096069	HERPES	Terminase_subunit1_HERPES_Ictalurid_herpesvirus_NP_041153	HERPES	30.508	649	427	14	126	769	87	716	3.04e-91	295																	Triplex2_HERPES_gammaherpesvirus_YP_009118416		Triplex2_HERPES_alphaherpesvirus_YP_009137092
	MCP_CAUDO_Klebsiella_phage_YP_009884753	CAUDO	MCP_MIRUS_422494_TARA_AON_NCLDV_00025_000000000011_M3	MIRUS	35.897	39	25	0	335	373	631	669	0.22	25.4	CAUDO_MIRUS		Terminase_subunit1_HERPES_Ictalurid_herpesvirus_NP_041153	HERPES	Terminase_unknown_HERPES_Cyprinid_herpesvirus_YP_001096069	HERPES	30.508	649	427	14	87	716	126	769	3.01e-96	308																	Triplex2_MIRUS_591199_TARA_PSW_NCLDV_00045_000000000001_M1		Triplex2_MIRUS_594292_TARA_PSW_NCLDV_00061_000000000004_M4
	MCP_HERPES_gammaherpesvirus_YP_009118415	HERPES	MCP_HERPES_betaherpesvirus_NP_612719	HERPES	35.55	436	263	8	948	1373	953	1380	2.23e-81	286	HERPES_HERPES		Terminase_subunit2_HERPES_gammaherpesvirus_YP_009229844	HERPES	Terminase_subunit2_HERPES_Anguillid_herpesvirus_YP_003358161	HERPES	30.476	105	52	5	198	282	156	259	0.13	26.9																	Triplex2_HERPES_gammaherpesvirus_YP_009118416		Triplex2_HERPES_alphaherpesvirus_YP_010084973
	MCP_MIRUS_477967_TARA_ARC_NCLDV_00123_000000000001_M7	MIRUS	MCP_MIRUS_422494_TARA_AON_NCLDV_00025_000000000011_M3	MIRUS	35.345	232	128	7	551	763	792	1020	3.23e-36	138	MIRUS_MIRUS		Terminase_subunit2_HERPES_Anguillid_herpesvirus_YP_003358161	HERPES	Terminase_subunit2_HERPES_gammaherpesvirus_YP_009229844	HERPES	30.476	105	52	5	156	259	198	282	0.1	26.9																	Triplex2_HERPES_alphaherpesvirus_YP_009137092		Triplex2_MIRUS_467963_TARA_ARC_NCLDV_00078_000000000005_M5
	MCP_MIRUS_422494_TARA_AON_NCLDV_00025_000000000011_M3	MIRUS	MCP_MIRUS_477967_TARA_ARC_NCLDV_00123_000000000001_M7	MIRUS	35.345	232	128	7	792	1020	551	763	4.04e-36	139	MIRUS_MIRUS		Terminase_subunitL_CAUDO_Klebsiella_phage_YP_009884744	CAUDO	Terminase_subunit1_HERPES_gammaherpesvirus_YP_009118419	HERPES	30.357	112	47	7	344	432	309	412	0.001	33.5																	Triplex2_MIRUS_467963_TARA_ARC_NCLDV_00078_000000000005_M5		Triplex2_HERPES_alphaherpesvirus_YP_009137092
	MCP_MIRUS_423101_TARA_AON_NCLDV_00028_000000000002_M1	MIRUS	MCP_HERPES_gammaherpesvirus_YP_009118415	HERPES	35.294	34	15	1	461	487	1275	1308	9.2	20.8	MIRUS_HERPES		Terminase_subunit1_HERPES_Ictalurid_herpesvirus_NP_041153	HERPES	Terminase_subunitL_CAUDO_Escherichia_phage_YP_009843472	CAUDO	30.357	56	36	1	279	331	137	192	0.054	28.1																	Triplex2_MIRUS_533988_TARA_MED_NCLDV_00103_000000000020_M3		Triplex2_MIRUS_485728_TARA_ARC_NCLDV_00178_000000000007_M5
	MCP_MIRUS_533209_TARA_MED_NCLDV_00099_000000000008_M2	MIRUS	MCP_MIRUS_477967_TARA_ARC_NCLDV_00123_000000000001_M7	MIRUS	35.043	234	126	8	361	583	550	768	1.39e-32	125	MIRUS_MIRUS		Terminase_subunit1_HERPES_gammaherpesvirus_YP_009118419	HERPES	Terminase_subunitL_CAUDO_Klebsiella_phage_YP_009884744	CAUDO	30.357	112	47	7	309	412	344	432	0.001	33.5																	Triplex2_MIRUS_422486_TARA_AON_NCLDV_00025_000000000010_M3		Triplex2_MIRUS_594292_TARA_PSW_NCLDV_00061_000000000004_M4
	MCP_MIRUS_477967_TARA_ARC_NCLDV_00123_000000000001_M7	MIRUS	MCP_MIRUS_533209_TARA_MED_NCLDV_00099_000000000008_M2	MIRUS	35.043	234	126	8	550	768	361	583	2.19e-32	125	MIRUS_MIRUS		Terminase_subunit2_HERPES_gammaherpesvirus_YP_009118397	HERPES	Terminase_subunit2_HERPES_betaherpesvirus_YP_081515	HERPES	30.328	244	162	4	1	237	5	247	6.09e-22	92.8																	Triplex2_HERPES_gammaherpesvirus_YP_009118416		Triplex2_MIRUS_593040_TARA_PSW_NCLDV_00054_000000000005_MR04
	MCP_MIRUS_481238_TARA_ARC_NCLDV_00142_000000000003_M1	MIRUS	MCP_MIRUS_467924_TARA_ARC_NCLDV_00078_000000000003_M5	MIRUS	35	260	118	9	616	851	572	804	1.12e-33	130	MIRUS_MIRUS		Terminase_subunit2_HERPES_betaherpesvirus_YP_081515	HERPES	Terminase_subunit2_HERPES_gammaherpesvirus_YP_009118397	HERPES	30.328	244	162	4	5	247	1	237	6.01e-25	102																	Triplex2_MIRUS_593040_TARA_PSW_NCLDV_00054_000000000005_MR04		Triplex2_HERPES_gammaherpesvirus_YP_009118416
	MCP_MIRUS_467924_TARA_ARC_NCLDV_00078_000000000003_M5	MIRUS	MCP_MIRUS_481238_TARA_ARC_NCLDV_00142_000000000003_M1	MIRUS	35	260	118	9	572	804	616	851	1.13e-33	130	MIRUS_MIRUS		Terminase_unknown_HERPES_Cyprinid_herpesvirus_YP_001096069	HERPES	Terminase_subunit1_HERPES_Ranid_herpesvirus_YP_656697	HERPES	30.147	680	417	18	133	782	82	733	5.9e-100	318																	Triplex2_MIRUS_422486_TARA_AON_NCLDV_00025_000000000010_M3		Triplex2_MIRUS_485728_TARA_ARC_NCLDV_00178_000000000007_M5
	MCP_MIRUS_467924_TARA_ARC_NCLDV_00078_000000000003_M5	MIRUS	MCP_HERPES_Ictalurid_herpesvirus_NP_041130	HERPES	34.884	43	27	1	307	348	406	448	0.74	24.6	MIRUS_HERPES		Terminase_subunit1_HERPES_Ranid_herpesvirus_YP_656697	HERPES	Terminase_unknown_HERPES_Cyprinid_herpesvirus_YP_001096069	HERPES	30.147	680	417	18	82	733	133	782	5.55e-100	318																	Triplex2_MIRUS_485728_TARA_ARC_NCLDV_00178_000000000007_M5		Triplex2_MIRUS_422486_TARA_AON_NCLDV_00025_000000000010_M3
	MCP_HERPES_Ictalurid_herpesvirus_NP_041130	HERPES	MCP_MIRUS_467924_TARA_ARC_NCLDV_00078_000000000003_M5	MIRUS	34.884	43	27	1	406	448	307	348	0.81	25	HERPES_MIRUS		Terminase_subunit1_HERPES_alphaherpesvirus_YP_010084974	HERPES	Terminase_MIRUS_452607_TARA_ARC_NCLDV_00027_000000000004_M2	MIRUS	30.137	73	30	3	161	212	274	346	2.3	22.7																	Triplex2_HERPES_betaherpesvirus_NP_612718		Triplex2_HERPES_Cyprinid_herpesvirus_YP_001096107
	MCP_MIRUS_533209_TARA_MED_NCLDV_00099_000000000008_M2	MIRUS	MCP_MIRUS_526656_TARA_MED_NCLDV_00069_000000000027_M3	MIRUS	34.836	244	133	8	366	591	838	1073	1.54e-34	132	MIRUS_MIRUS		Terminase_MIRUS_452607_TARA_ARC_NCLDV_00027_000000000004_M2	MIRUS	Terminase_subunit1_HERPES_alphaherpesvirus_YP_010084974	HERPES	30.137	73	30	3	274	346	161	212	1.3	23.1																	Triplex2_HERPES_Cyprinid_herpesvirus_YP_001096107		Triplex2_HERPES_betaherpesvirus_NP_612718
	MCP_MIRUS_526656_TARA_MED_NCLDV_00069_000000000027_M3	MIRUS	MCP_MIRUS_533209_TARA_MED_NCLDV_00099_000000000008_M2	MIRUS	34.836	244	133	8	838	1073	366	591	2.89e-34	132	MIRUS_MIRUS		Terminase_subunit1_HERPES_Cyprinid_herpesvirus_YP_007003702	HERPES	Terminase_MIRUS_594231_TARA_PSW_NCLDV_00061_000000000001_M4	MIRUS	30.088	113	49	7	646	758	231	313	1.7	23.5																	Triplex2_MIRUS_594292_TARA_PSW_NCLDV_00061_000000000004_M4		Triplex2_MIRUS_485728_TARA_ARC_NCLDV_00178_000000000007_M5
	MCP_MIRUS_593090_TARA_PSW_NCLDV_00054_000000000009_4985_M4	MIRUS	MCP_MIRUS_526656_TARA_MED_NCLDV_00069_000000000027_M3	MIRUS	34.783	92	46	2	32	110	284	374	3.25e-10	53.9	MIRUS_MIRUS		Terminase_unknown_CAUDO_Lentibacter_phage_YP_009834234	CAUDO	Terminase_subunit1_HERPES_gammaherpesvirus_YP_009118419	HERPES	30	70	41	2	51	117	221	285	0.005	31.2																	Triplex2_MIRUS_485728_TARA_ARC_NCLDV_00178_000000000007_M5		Triplex2_MIRUS_594292_TARA_PSW_NCLDV_00061_000000000004_M4
	MCP_MIRUS_526656_TARA_MED_NCLDV_00069_000000000027_M3	MIRUS	MCP_MIRUS_593090_TARA_PSW_NCLDV_00054_000000000009_4985_M4	MIRUS	34.783	92	46	2	284	374	32	110	1.08e-09	53.5	MIRUS_MIRUS		Terminase_subunitL_CAUDO_Salmonella_phage_YP_009140180	CAUDO	Terminase_subunit1_HERPES_Ranid_herpesvirus_YP_656697	HERPES	30	60	39	2	331	390	259	315	0.27	25.8																	Triplex2_HERPES_Cyprinid_herpesvirus_YP_007003735		Triplex2_HERPES_Ictalurid_herpesvirus_NP_041118
	MCP_MIRUS_533209_TARA_MED_NCLDV_00099_000000000008_M2	MIRUS	MCP_MIRUS_593090_TARA_PSW_NCLDV_00054_000000000009_4985_M4	MIRUS	34.615	234	131	6	365	578	169	400	3.68e-38	139	MIRUS_MIRUS		Terminase_subunit2_HERPES_betaherpesvirus_YP_081515	HERPES	Terminase_subunit2_HERPES_gammaherpesvirus_YP_009118397	HERPES	30	270	172	5	510	764	483	750	9.42e-29	114																	Triplex2_HERPES_Ictalurid_herpesvirus_NP_041118		Triplex2_HERPES_Cyprinid_herpesvirus_YP_007003735
	MCP_MIRUS_477967_TARA_ARC_NCLDV_00123_000000000001_M7	MIRUS	MCP_MIRUS_467924_TARA_ARC_NCLDV_00078_000000000003_M5	MIRUS	34.583	240	136	5	550	769	572	810	5.59e-36	137	MIRUS_MIRUS		Terminase_subunit1_HERPES_Ranid_herpesvirus_YP_656697	HERPES	Terminase_subunitL_CAUDO_Salmonella_phage_YP_009140180	CAUDO	30	60	39	2	259	315	331	390	0.27	25.8																	Triplex2_MIRUS_594292_TARA_PSW_NCLDV_00061_000000000004_M4		Triplex2_MIRUS_591199_TARA_PSW_NCLDV_00045_000000000001_M1
	MCP_MIRUS_467924_TARA_ARC_NCLDV_00078_000000000003_M5	MIRUS	MCP_MIRUS_477967_TARA_ARC_NCLDV_00123_000000000001_M7	MIRUS	34.583	240	136	5	572	810	550	769	5.94e-36	137	MIRUS_MIRUS		Terminase_subunit1_HERPES_gammaherpesvirus_YP_009118419	HERPES	Terminase_unknown_CAUDO_Lentibacter_phage_YP_009834234	CAUDO	30	70	41	2	221	285	51	117	0.006	30.8																	Triplex2_HERPES_Cyprinid_herpesvirus_YP_007003735		Triplex2_HERPES_Ranid_herpesvirus_YP_656750
	MCP_MIRUS_593090_TARA_PSW_NCLDV_00054_000000000009_4985_M4	MIRUS	MCP_MIRUS_467924_TARA_ARC_NCLDV_00078_000000000003_M5	MIRUS	34.545	110	55	4	1	93	242	351	7.09e-12	58.9	MIRUS_MIRUS		Terminase_subunit2_HERPES_betaherpesvirus_NP_612700	HERPES	Terminase_subunit1_HERPES_gammaherpesvirus_YP_009118419	HERPES	29.885	87	41	4	143	216	70	149	0.057	28.1																	Triplex2_HERPES_Ranid_herpesvirus_YP_656750		Triplex2_HERPES_Cyprinid_herpesvirus_YP_007003735
	MCP_MIRUS_467924_TARA_ARC_NCLDV_00078_000000000003_M5	MIRUS	MCP_MIRUS_593090_TARA_PSW_NCLDV_00054_000000000009_4985_M4	MIRUS	34.545	110	55	4	242	351	1	93	9.9e-12	59.3	MIRUS_MIRUS		Terminase_subunit1_HERPES_gammaherpesvirus_YP_009118419	HERPES	Terminase_subunit2_HERPES_betaherpesvirus_NP_612700	HERPES	29.885	87	41	4	70	149	143	216	0.05	28.1																	Triplex2_MIRUS_594292_TARA_PSW_NCLDV_00061_000000000004_M4		Triplex2_MIRUS_467963_TARA_ARC_NCLDV_00078_000000000005_M5
	MCP_HERPES_Cyprinid_herpesvirus_YP_007003911	HERPES	MCP_HERPES_alphaherpesvirus_YP_010084972	HERPES	34.375	32	21	0	759	790	345	376	8.6	21.9	HERPES_HERPES		Terminase_subunitL_CAUDO_Salmonella_phage_YP_009140180	CAUDO	Terminase_subunit1_HERPES_betaherpesvirus_NP_612722	HERPES	29.825	57	38	1	333	389	283	337	0.016	30																	Triplex2_MIRUS_467963_TARA_ARC_NCLDV_00078_000000000005_M5		Triplex2_MIRUS_594292_TARA_PSW_NCLDV_00061_000000000004_M4
	MCP_HERPES_alphaherpesvirus_YP_010084972	HERPES	MCP_HERPES_Cyprinid_herpesvirus_YP_007003911	HERPES	34.375	32	21	0	345	376	759	790	9.3	21.9	HERPES_HERPES		Terminase_subunitL_CAUDO_Salmonella_phage_YP_009140180	CAUDO	Terminase_subunit1_HERPES_betaherpesvirus_YP_081537	HERPES	29.825	57	38	1	333	389	285	339	0.019	29.6																	Triplex2_MIRUS_485728_TARA_ARC_NCLDV_00178_000000000007_M5		Triplex2_MIRUS_533988_TARA_MED_NCLDV_00103_000000000020_M3
	MCP_MIRUS_593090_TARA_PSW_NCLDV_00054_000000000009_4985_M4	MIRUS	MCP_MIRUS_477967_TARA_ARC_NCLDV_00123_000000000001_M7	MIRUS	34.298	242	119	8	169	401	554	764	1.83e-33	125	MIRUS_MIRUS		Terminase_subunit1_HERPES_betaherpesvirus_NP_612722	HERPES	Terminase_subunitL_CAUDO_Salmonella_phage_YP_009140180	CAUDO	29.825	57	38	1	283	337	333	389	0.015	30																	Triplex2_MIRUS_593040_TARA_PSW_NCLDV_00054_000000000005_MR04		Triplex2_MIRUS_485728_TARA_ARC_NCLDV_00178_000000000007_M5
	MCP_MIRUS_477967_TARA_ARC_NCLDV_00123_000000000001_M7	MIRUS	MCP_MIRUS_593090_TARA_PSW_NCLDV_00054_000000000009_4985_M4	MIRUS	34.298	242	119	8	554	764	169	401	5.8e-33	124	MIRUS_MIRUS		Terminase_subunit1_HERPES_betaherpesvirus_YP_081537	HERPES	Terminase_subunitL_CAUDO_Salmonella_phage_YP_009140180	CAUDO	29.825	57	38	1	285	339	333	389	0.018	29.6																	Triplex2_MIRUS_485728_TARA_ARC_NCLDV_00178_000000000007_M5		Triplex2_MIRUS_593040_TARA_PSW_NCLDV_00054_000000000005_MR04
	MCP_CAUDO_Escherichia_phage_YP_009843463	CAUDO	MCP_HERPES_Cyprinid_herpesvirus_YP_007003755	HERPES	34.286	35	21	1	18	50	59	93	9.7	20.4	CAUDO_HERPES		Terminase_unknown_CAUDO_Staphylococcus_phage_YP_004957424	CAUDO	Terminase_subunitL_CAUDO_Escherichia_phage_YP_009812362	CAUDO	29.487	78	54	1	25	101	35	112	0.001	32.7																	Triplex2_HERPES_Cyprinid_herpesvirus_YP_001096107		Triplex2_MIRUS_593040_TARA_PSW_NCLDV_00054_000000000005_MR04
	MCP_CAUDO_Clostridium_phage_YP_006488665	CAUDO	MCP_HERPES_Cyprinid_herpesvirus_YP_001096127	HERPES	34.211	38	23	1	20	55	45	82	6.7	20.4	CAUDO_HERPES		Terminase_subunitL_CAUDO_Salmonella_phage_YP_009140180	CAUDO	Terminase_subunitL_CAUDO_Escherichia_phage_YP_009843472	CAUDO	29.487	78	54	1	316	392	112	189	0.008	30.8																	Triplex2_MIRUS_593040_TARA_PSW_NCLDV_00054_000000000005_MR04		Triplex2_HERPES_Cyprinid_herpesvirus_YP_001096107
	MCP_MIRUS_481238_TARA_ARC_NCLDV_00142_000000000003_M1	MIRUS	MCP_MIRUS_477967_TARA_ARC_NCLDV_00123_000000000001_M7	MIRUS	34.156	243	124	9	616	851	550	763	1.54e-31	124	MIRUS_MIRUS		Terminase_subunitL_CAUDO_Escherichia_phage_YP_009843472	CAUDO	Terminase_subunitL_CAUDO_Salmonella_phage_YP_009140180	CAUDO	29.487	78	54	1	112	189	316	392	0.005	30.8																	Triplex2_MIRUS_452644_TARA_ARC_NCLDV_00027_000000000007_M2		Triplex2_MIRUS_593040_TARA_PSW_NCLDV_00054_000000000005_MR04
	MCP_MIRUS_477967_TARA_ARC_NCLDV_00123_000000000001_M7	MIRUS	MCP_MIRUS_481238_TARA_ARC_NCLDV_00142_000000000003_M1	MIRUS	34.156	243	124	9	550	763	616	851	1.32e-31	124	MIRUS_MIRUS		Terminase_subunitL_CAUDO_Escherichia_phage_YP_009812362	CAUDO	Terminase_unknown_CAUDO_Staphylococcus_phage_YP_004957424	CAUDO	29.487	78	54	1	35	112	25	101	0.001	32.7																	Triplex2_MIRUS_593040_TARA_PSW_NCLDV_00054_000000000005_MR04		Triplex2_MIRUS_452644_TARA_ARC_NCLDV_00027_000000000007_M2
	MCP_HERPES_gammaherpesvirus_YP_009229859	HERPES	MCP_HERPES_betaherpesvirus_NP_612719	HERPES	34.13	460	285	10	917	1367	930	1380	9.15e-81	284	HERPES_HERPES		Terminase_MIRUS_595597_TARA_PSW_NCLDV_00070_000000000005_M1	MIRUS	Terminase_subunit2_HERPES_betaherpesvirus_YP_081515	HERPES	29.474	95	53	4	197	290	727	808	2	21.9																	Triplex2_HERPES_Cyprinid_herpesvirus_YP_001096107		Triplex2_MIRUS_594292_TARA_PSW_NCLDV_00061_000000000004_M4
	MCP_MIRUS_485779-485725_TARA_ARC_NCLDV_00178_000000000016_13848-13856_con_M5	MIRUS	MCP_MIRUS_477967_TARA_ARC_NCLDV_00123_000000000001_M7	MIRUS	34.118	255	143	8	298	548	536	769	4.11e-35	132	MIRUS_MIRUS		Terminase_unknown_CAUDO_Lentibacter_phage_YP_009834234	CAUDO	Terminase_subunit1_HERPES_alphaherpesvirus_YP_010084974	HERPES	29.412	34	24	0	49	82	250	283	1.9	22.7																	Triplex2_MIRUS_594292_TARA_PSW_NCLDV_00061_000000000004_M4		Triplex2_HERPES_Cyprinid_herpesvirus_YP_001096107
	MCP_MIRUS_477967_TARA_ARC_NCLDV_00123_000000000001_M7	MIRUS	MCP_MIRUS_485779-485725_TARA_ARC_NCLDV_00178_000000000016_13848-13856_con_M5	MIRUS	34.118	255	143	8	536	769	298	548	5.8e-35	132	MIRUS_MIRUS		Terminase_subunit1_HERPES_alphaherpesvirus_YP_010084974	HERPES	Terminase_unknown_CAUDO_Lentibacter_phage_YP_009834234	CAUDO	29.412	34	24	0	250	283	49	82	2.4	22.7																	Triplex2_HERPES_Ictalurid_herpesvirus_NP_041118		Triplex2_HERPES_Anguillid_herpesvirus_YP_003358175
	MCP_MIRUS_453844_TARA_ARC_NCLDV_00031_000000000001_M2	MIRUS	MCP_CAUDO_Bacillus_phage_YP_002300349	CAUDO	33.803	71	38	3	480	541	24	94	0.049	28.1	MIRUS_CAUDO		Terminase_unknown_CAUDO_Bacillus_phage_YP_002300330	CAUDO	Terminase_subunitL_CAUDO_Pectobacterium_phage_YP_010000197	CAUDO	29.31	58	34	2	92	147	557	609	2.3	22.3																	Triplex2_HERPES_Anguillid_herpesvirus_YP_003358175		Triplex2_HERPES_Ranid_herpesvirus_YP_656750
	MCP_CAUDO_Bacillus_phage_YP_002300349	CAUDO	MCP_MIRUS_453844_TARA_ARC_NCLDV_00031_000000000001_M2	MIRUS	33.803	71	38	3	24	94	480	541	0.042	27.7	CAUDO_MIRUS		Terminase_subunitL_CAUDO_Pectobacterium_phage_YP_010000197	CAUDO	Terminase_unknown_CAUDO_Bacillus_phage_YP_002300330	CAUDO	29.31	58	34	2	557	609	92	147	3.2	22.3																	Triplex2_MIRUS_485728_TARA_ARC_NCLDV_00178_000000000007_M5		Triplex2_HERPES_Cyprinid_herpesvirus_YP_007003891
	MCP_MIRUS_593090_TARA_PSW_NCLDV_00054_000000000009_4985_M4	MIRUS	MCP_MIRUS_422494_TARA_AON_NCLDV_00025_000000000011_M3	MIRUS	33.75	240	137	6	169	400	795	1020	4.34e-36	132	MIRUS_MIRUS		Terminase_subunit1_HERPES_Ranid_herpesvirus_YP_656697	HERPES	Terminase_subunit1_HERPES_Cyprinid_herpesvirus_YP_007003857	HERPES	29.297	669	437	14	82	733	132	781	2.66e-95	306																	Triplex2_HERPES_Cyprinid_herpesvirus_YP_007003735		Triplex2_MIRUS_485728_TARA_ARC_NCLDV_00178_000000000007_M5
	MCP_MIRUS_422494_TARA_AON_NCLDV_00025_000000000011_M3	MIRUS	MCP_MIRUS_593090_TARA_PSW_NCLDV_00054_000000000009_4985_M4	MIRUS	33.75	240	137	6	795	1020	169	400	1.64e-35	132	MIRUS_MIRUS		Terminase_subunit1_HERPES_Cyprinid_herpesvirus_YP_007003857	HERPES	Terminase_subunit1_HERPES_Ranid_herpesvirus_YP_656697	HERPES	29.297	669	437	14	132	781	82	733	2.82e-95	306																	Triplex2_MIRUS_485728_TARA_ARC_NCLDV_00178_000000000007_M5		Triplex2_HERPES_Cyprinid_herpesvirus_YP_007003735
	MCP_MIRUS_467924_TARA_ARC_NCLDV_00078_000000000003_M5	MIRUS	MCP_MIRUS_422494_TARA_AON_NCLDV_00025_000000000011_M3	MIRUS	33.7	273	167	6	550	816	769	1033	2.29e-46	171	MIRUS_MIRUS		Terminase_subunit2_HERPES_Cyprinid_herpesvirus_YP_007003868	HERPES	Terminase_subunit1_HERPES_alphaherpesvirus_YP_010084974	HERPES	29.293	99	60	4	292	388	19	109	0.99	23.9																	Triplex2_MIRUS_533988_TARA_MED_NCLDV_00103_000000000020_M3		Triplex2_MIRUS_593040_TARA_PSW_NCLDV_00054_000000000005_MR04
	MCP_MIRUS_422494_TARA_AON_NCLDV_00025_000000000011_M3	MIRUS	MCP_MIRUS_467924_TARA_ARC_NCLDV_00078_000000000003_M5	MIRUS	33.7	273	167	6	769	1033	550	816	3.71e-46	170	MIRUS_MIRUS		Terminase_MIRUS_594231_TARA_PSW_NCLDV_00061_000000000001_M4	MIRUS	Terminase_subunit1_HERPES_Cyprinid_herpesvirus_YP_007003857	HERPES	29.293	99	52	5	233	313	664	762	9.4	20																	Triplex2_MIRUS_593040_TARA_PSW_NCLDV_00054_000000000005_MR04		Triplex2_MIRUS_533988_TARA_MED_NCLDV_00103_000000000020_M3
	MCP_HERPES_betaherpesvirus_NP_612719	HERPES	MCP_HERPES_alphaherpesvirus_YP_009137093	HERPES	33.503	394	244	10	991	1379	990	1370	1.23e-49	184	HERPES_HERPES		Terminase_MIRUS_552368_TARA_PON_NCLDV_00040_000000000010_M3	MIRUS	Terminase_subunit2_HERPES_alphaherpesvirus_YP_010084962	HERPES	29.167	48	29	1	88	135	593	635	3.4	21.6																	Triplex2_MIRUS_533988_TARA_MED_NCLDV_00103_000000000020_M3		Triplex2_MIRUS_594292_TARA_PSW_NCLDV_00061_000000000004_M4
	MCP_HERPES_alphaherpesvirus_YP_009137093	HERPES	MCP_HERPES_betaherpesvirus_NP_612719	HERPES	33.503	394	244	10	990	1370	991	1379	1.02e-49	185	HERPES_HERPES		Terminase_unknown_CAUDO_Escherichia_phage_CAG9546533	CAUDO	Terminase_unknown_CAUDO_Bacillus_phage_UXN78512	CAUDO	29.167	48	29	1	71	118	89	131	4.1	21.6																	Triplex2_MIRUS_594292_TARA_PSW_NCLDV_00061_000000000004_M4		Triplex2_MIRUS_533988_TARA_MED_NCLDV_00103_000000000020_M3
	MCP_MIRUS_481238_TARA_ARC_NCLDV_00142_000000000003_M1	MIRUS	MCP_MIRUS_422494_TARA_AON_NCLDV_00025_000000000011_M3	MIRUS	33.466	251	131	8	616	851	791	1020	3.24e-31	123	MIRUS_MIRUS		Terminase_unknown_CAUDO_Bacillus_phage_UXN78512	CAUDO	Terminase_unknown_CAUDO_Escherichia_phage_CAG9546533	CAUDO	29.167	48	29	1	89	131	71	118	2.6	21.6																	Triplex2_MIRUS_422486_TARA_AON_NCLDV_00025_000000000010_M3		Triplex2_MIRUS_593040_TARA_PSW_NCLDV_00054_000000000005_MR04
	MCP_MIRUS_422494_TARA_AON_NCLDV_00025_000000000011_M3	MIRUS	MCP_MIRUS_481238_TARA_ARC_NCLDV_00142_000000000003_M1	MIRUS	33.466	251	131	8	791	1020	616	851	3.86e-31	123	MIRUS_MIRUS		Terminase_unknown_CAUDO_Escherichia_phage_CAG9546533	CAUDO	Terminase_subunitL_CAUDO_Escherichia_phage_YP_009850524	CAUDO	29.119	522	324	14	15	504	155	662	1.41e-65	217																	Triplex2_MIRUS_593040_TARA_PSW_NCLDV_00054_000000000005_MR04		Triplex2_MIRUS_422486_TARA_AON_NCLDV_00025_000000000010_M3
	MCP_HERPES_betaherpesvirus_YP_081534	HERPES	MCP_CAUDO_Bacteriophage_Lily_YP_009202213	CAUDO	33.333	48	27	2	1318	1361	261	307	2.8	23.5	HERPES_CAUDO		Terminase_subunitL_CAUDO_Escherichia_phage_YP_009850524	CAUDO	Terminase_unknown_CAUDO_Escherichia_phage_CAG9546533	CAUDO	29.119	522	324	14	155	662	15	504	1.81e-65	217																	Triplex2_HERPES_Ictalurid_herpesvirus_NP_041118		Triplex2_HERPES_Cyprinid_herpesvirus_YP_001096107
	MCP_HERPES_Ictalurid_herpesvirus_NP_041130	HERPES	MCP_CAUDO_Bacteriophage_Lily_YP_009202213	CAUDO	33.333	30	20	0	774	803	71	100	3.8	22.7	HERPES_CAUDO		Terminase_subunitS_CAUDO_Kosakonia_phage_QYN79887	CAUDO	Terminase_subunit2_HERPES_Cyprinid_herpesvirus_YP_007003713	HERPES	29.032	31	22	0	143	173	377	407	1.5	21.6																	Triplex2_HERPES_Cyprinid_herpesvirus_YP_001096107		Triplex2_HERPES_Ictalurid_herpesvirus_NP_041118
	MCP_CAUDO_Escherichia_phage_YP_009812348	CAUDO	MCP_CAUDO_Klebsiella_phage_YP_009884753	CAUDO	33.333	24	15	1	95	118	216	238	8.2	20	CAUDO_CAUDO		Terminase_subunit2_HERPES_Cyprinid_herpesvirus_YP_007003713	HERPES	Terminase_subunitS_CAUDO_Kosakonia_phage_QYN79887	CAUDO	29.032	31	22	0	377	407	143	173	4	21.6																	Triplex2_HERPES_Anguillid_herpesvirus_YP_003358175		Triplex2_HERPES_Ictalurid_herpesvirus_NP_041118
	MCP_MIRUS_423101_TARA_AON_NCLDV_00028_000000000002_M1	MIRUS	MCP_CAUDO_Staphylococcus_phage_YP_004957434	CAUDO	33.333	33	22	0	314	346	226	258	8.8	20.8	MIRUS_CAUDO		Terminase_subunitS_CAUDO_Kosakonia_phage_QYN79887	CAUDO	Terminase_subunit1_HERPES_Anguillid_herpesvirus_YP_003358149	HERPES	28.947	38	27	0	62	99	256	293	0.052	26.2																	Triplex2_HERPES_Ranid_herpesvirus_YP_656750		Triplex2_HERPES_Anguillid_herpesvirus_YP_003358175
	MCP_MIRUS_485779-485725_TARA_ARC_NCLDV_00178_000000000016_13848-13856_con_M5	MIRUS	MCP_HERPES_Anguillid_herpesvirus_YP_003358243	HERPES	33.333	51	28	2	415	459	456	506	2.6	22.3	MIRUS_HERPES		Terminase_subunit1_HERPES_Anguillid_herpesvirus_YP_003358149	HERPES	Terminase_subunitS_CAUDO_Kosakonia_phage_QYN79887	CAUDO	28.947	38	27	0	256	293	62	99	0.19	26.2																	Triplex2_HERPES_Ranid_herpesvirus_YP_656750		Triplex2_HERPES_Cyprinid_herpesvirus_YP_001096107
	MCP_CAUDO_Bacteriophage_Lily_YP_009202213	CAUDO	MCP_HERPES_betaherpesvirus_YP_081534	HERPES	33.333	48	27	2	261	307	1318	1361	0.7	23.5	CAUDO_HERPES		Terminase_subunit1_HERPES_Ranid_herpesvirus_YP_656697	HERPES	Terminase_subunit1_HERPES_alphaherpesvirus_YP_010084974	HERPES	28.788	66	46	1	512	577	375	439	1.5	23.5																	Triplex2_HERPES_Cyprinid_herpesvirus_YP_001096107		Triplex2_HERPES_Ranid_herpesvirus_YP_656750
	MCP_CAUDO_Escherichia_phage_YP_009850530	CAUDO	MCP_HERPES_betaherpesvirus_YP_081534	HERPES	33.333	36	15	1	178	204	100	135	7.7	20	CAUDO_HERPES		Terminase_subunitL_CAUDO_Pectobacterium_phage_YP_010000197	CAUDO	Terminase_subunit1_HERPES_gammaherpesvirus_YP_009229862	HERPES	28.788	66	40	2	433	496	587	647	0.15	26.6																	Triplex2_HERPES_Cyprinid_herpesvirus_YP_007003891		Triplex2_HERPES_Ictalurid_herpesvirus_NP_041118
	MCP_MIRUS_482543_TARA_ARC_NCLDV_00150_000000000003_M6	MIRUS	MCP_HERPES_Cyprinid_herpesvirus_YP_001096127	HERPES	33.333	57	33	2	241	297	1189	1240	8.4	20.4	MIRUS_HERPES		Terminase_subunit1_HERPES_alphaherpesvirus_YP_010084974	HERPES	Terminase_subunit1_HERPES_Ranid_herpesvirus_YP_656697	HERPES	28.788	66	46	1	375	439	512	577	1.3	23.5																	Triplex2_HERPES_Ictalurid_herpesvirus_NP_041118		Triplex2_HERPES_Cyprinid_herpesvirus_YP_007003891
	MCP_CAUDO_Bacteriophage_Lily_YP_009202213	CAUDO	MCP_HERPES_Ictalurid_herpesvirus_NP_041130	HERPES	33.333	30	20	0	71	100	774	803	1.2	22.7	CAUDO_HERPES		Terminase_subunit1_HERPES_gammaherpesvirus_YP_009229862	HERPES	Terminase_subunitL_CAUDO_Pectobacterium_phage_YP_010000197	CAUDO	28.788	66	40	2	587	647	433	496	0.15	26.6																	Triplex2_HERPES_Ranid_herpesvirus_YP_656750		Triplex2_HERPES_Cyprinid_herpesvirus_YP_007003891
	MCP_CAUDO_Escherichia_phage_YP_009843463	CAUDO	MCP_MIRUS_422494_TARA_AON_NCLDV_00025_000000000011_M3	MIRUS	33.333	36	24	0	67	102	146	181	5.9	20.8	CAUDO_MIRUS		Terminase_subunitL_CAUDO_Salmonella_phage_YP_009140180	CAUDO	Terminase_subunit1_HERPES_alphaherpesvirus_YP_009137089	HERPES	28.75	80	54	1	329	405	325	404	0.002	32.7																	Triplex2_HERPES_Cyprinid_herpesvirus_YP_007003891		Triplex2_HERPES_Ranid_herpesvirus_YP_656750
	MCP_CAUDO_Staphylococcus_phage_YP_004957434	CAUDO	MCP_MIRUS_423101_TARA_AON_NCLDV_00028_000000000002_M1	MIRUS	33.333	33	22	0	226	258	314	346	5.7	20.8	CAUDO_MIRUS		Terminase_subunit1_HERPES_alphaherpesvirus_YP_009137089	HERPES	Terminase_subunitL_CAUDO_Salmonella_phage_YP_009140180	CAUDO	28.75	80	54	1	325	404	329	405	0.002	32.7																	Triplex2_HERPES_betaherpesvirus_YP_081533		Triplex2_HERPES_gammaherpesvirus_YP_009118416
	MCP_MIRUS_593090_TARA_PSW_NCLDV_00054_000000000009_4985_M4	MIRUS	MCP_MIRUS_423101_TARA_AON_NCLDV_00028_000000000002_M1	MIRUS	33.333	399	214	10	7	400	258	609	3.2e-64	209	MIRUS_MIRUS		Terminase_subunit2_HERPES_betaherpesvirus_YP_081515	HERPES	Terminase_subunit1_HERPES_gammaherpesvirus_YP_009118419	HERPES	28.736	87	42	4	145	218	70	149	0.19	26.6																	Triplex2_HERPES_gammaherpesvirus_YP_009118416		Triplex2_HERPES_betaherpesvirus_YP_081533
	MCP_HERPES_Anguillid_herpesvirus_YP_003358243	HERPES	MCP_MIRUS_485779-485725_TARA_ARC_NCLDV_00178_000000000016_13848-13856_con_M5	MIRUS	33.333	51	28	2	456	506	415	459	5.8	22.3	HERPES_MIRUS		Terminase_subunit1_HERPES_gammaherpesvirus_YP_009118419	HERPES	Terminase_subunit2_HERPES_betaherpesvirus_YP_081515	HERPES	28.736	87	42	4	70	149	145	218	0.17	26.6																	Triplex2_HERPES_Cyprinid_herpesvirus_YP_007003735		Triplex2_MIRUS_452644_TARA_ARC_NCLDV_00027_000000000007_M2
	MCP_MIRUS_423101_TARA_AON_NCLDV_00028_000000000002_M1	MIRUS	MCP_MIRUS_593090_TARA_PSW_NCLDV_00054_000000000009_4985_M4	MIRUS	33.086	405	207	11	258	609	7	400	3.52e-62	204	MIRUS_MIRUS		Terminase_subunitS_CAUDO_Salmonella_phage_YP_009140179	CAUDO	Terminase_subunit1_HERPES_alphaherpesvirus_YP_009137089	HERPES	28.571	42	29	1	122	163	153	193	4.5	20																	Triplex2_MIRUS_452644_TARA_ARC_NCLDV_00027_000000000007_M2		Triplex2_HERPES_Cyprinid_herpesvirus_YP_007003735
	MCP_MIRUS_422494_TARA_AON_NCLDV_00025_000000000011_M3	MIRUS	MCP_MIRUS_593090_TARA_PSW_NCLDV_00054_000000000009_4985_M4	MIRUS	32.743	113	56	3	246	358	1	93	1.05e-10	56.6	MIRUS_MIRUS		Terminase_subunitL_CAUDO_Salmonella_phage_YP_009140180	CAUDO	Terminase_subunit1_HERPES_Cyprinid_herpesvirus_YP_007003702	HERPES	28.571	49	33	1	340	388	318	364	0.36	25.4																	Triplex2_MIRUS_422486_TARA_AON_NCLDV_00025_000000000010_M3		Triplex2_HERPES_Cyprinid_herpesvirus_YP_007003735
	MCP_MIRUS_593090_TARA_PSW_NCLDV_00054_000000000009_4985_M4	MIRUS	MCP_MIRUS_526656_TARA_MED_NCLDV_00069_000000000027_M3	MIRUS	32.489	237	142	4	169	400	837	1060	7.63e-37	135	MIRUS_MIRUS		Terminase_unknown_CAUDO_Lentibacter_phage_YP_009834234	CAUDO	Terminase_subunit1_HERPES_Ictalurid_herpesvirus_NP_041153	HERPES	28.571	28	20	0	44	71	182	209	9.3	20.4																	Triplex2_HERPES_Ranid_herpesvirus_YP_656750		Triplex2_HERPES_Anguillid_herpesvirus_YP_003358175
	MCP_MIRUS_526656_TARA_MED_NCLDV_00069_000000000027_M3	MIRUS	MCP_MIRUS_593090_TARA_PSW_NCLDV_00054_000000000009_4985_M4	MIRUS	32.489	237	142	4	837	1060	169	400	2.68e-36	134	MIRUS_MIRUS		Terminase_subunit1_HERPES_alphaherpesvirus_YP_010084974	HERPES	Terminase_subunit2_HERPES_Cyprinid_herpesvirus_YP_007003868	HERPES	28.571	98	62	3	19	109	292	388	0.42	25.4																	Triplex2_HERPES_betaherpesvirus_YP_081533		Triplex2_HERPES_gammaherpesvirus_YP_009229860
	MCP_MIRUS_486823_TARA_ARC_NCLDV_00192_000000000002_M6	MIRUS	MCP_HERPES_Cyprinid_herpesvirus_YP_007003911	HERPES	32.432	37	24	1	480	515	1036	1072	0.13	26.6	MIRUS_HERPES		Terminase_subunit1_HERPES_Cyprinid_herpesvirus_YP_007003702	HERPES	Terminase_subunitL_CAUDO_Salmonella_phage_YP_009140180	CAUDO	28.571	49	33	1	318	364	340	388	0.39	25.4																	Triplex2_HERPES_betaherpesvirus_NP_612718		Triplex2_HERPES_gammaherpesvirus_YP_009229860
	MCP_MIRUS_486823_TARA_ARC_NCLDV_00192_000000000002_M6	MIRUS	MCP_MIRUS_422494_TARA_AON_NCLDV_00025_000000000011_M3	MIRUS	32.432	37	22	1	312	348	979	1012	0.44	25	MIRUS_MIRUS		Terminase_subunitS_CAUDO_Kosakonia_phage_QYN79887	CAUDO	Terminase_unknown_HERPES_Cyprinid_herpesvirus_YP_001096069	HERPES	28.571	21	15	0	87	107	288	308	8.7	19.2																	Triplex2_HERPES_gammaherpesvirus_YP_009229860		Triplex2_HERPES_betaherpesvirus_NP_612718
	MCP_HERPES_Cyprinid_herpesvirus_YP_007003911	HERPES	MCP_MIRUS_486823_TARA_ARC_NCLDV_00192_000000000002_M6	MIRUS	32.432	37	24	1	1036	1072	480	515	0.31	26.6	HERPES_MIRUS		Terminase_unknown_CAUDO_Bacillus_phage_YP_002300330	CAUDO	Terminase_subunitL_CAUDO_Escherichia_phage_YP_009843472	CAUDO	28.333	120	75	6	48	162	42	155	0.69	23.9																	Triplex2_HERPES_gammaherpesvirus_YP_009229860		Triplex2_HERPES_betaherpesvirus_YP_081533
	MCP_MIRUS_422494_TARA_AON_NCLDV_00025_000000000011_M3	MIRUS	MCP_MIRUS_486823_TARA_ARC_NCLDV_00192_000000000002_M6	MIRUS	32.432	37	22	1	979	1012	312	348	0.86	24.6	MIRUS_MIRUS		Terminase_subunitL_CAUDO_Escherichia_phage_YP_009843472	CAUDO	Terminase_unknown_CAUDO_Bacillus_phage_YP_002300330	CAUDO	28.333	120	75	6	42	155	48	162	0.56	23.9																	Triplex2_HERPES_alphaherpesvirus_YP_009137092		Triplex2_HERPES_gammaherpesvirus_YP_009229860
	MCP_MIRUS_453844_TARA_ARC_NCLDV_00031_000000000001_M2	MIRUS	MCP_HERPES_Anguillid_herpesvirus_YP_003358243	HERPES	32.353	34	23	0	517	550	578	611	1.5	23.1	MIRUS_HERPES		Terminase_unknown_CAUDO_Staphylococcus_phage_YP_004957424	CAUDO	Terminase_subunit2_HERPES_Cyprinid_herpesvirus_YP_007003868	HERPES	28.302	53	37	1	65	116	323	375	2.9	21.6																	Triplex2_HERPES_gammaherpesvirus_YP_009229860		Triplex2_HERPES_alphaherpesvirus_YP_009137092
	MCP_HERPES_Anguillid_herpesvirus_YP_003358243	HERPES	MCP_MIRUS_453844_TARA_ARC_NCLDV_00031_000000000001_M2	MIRUS	32.353	34	23	0	578	611	517	550	3.1	23.1	HERPES_MIRUS		Terminase_subunit2_HERPES_Cyprinid_herpesvirus_YP_007003868	HERPES	Terminase_unknown_CAUDO_Staphylococcus_phage_YP_004957424	CAUDO	28.302	53	37	1	323	375	65	116	4.9	21.6																	Triplex2_HERPES_gammaherpesvirus_YP_009229860		Triplex2_HERPES_alphaherpesvirus_YP_010084973
	MCP_CAUDO_Escherichia_phage_YP_009850530	CAUDO	MCP_HERPES_betaherpesvirus_NP_612719	HERPES	32.143	28	19	0	177	204	108	135	6.9	20	CAUDO_HERPES		Terminase_unknown_CAUDO_Lentibacter_phage_YP_009834234	CAUDO	Terminase_subunitL_CAUDO_Escherichia_phage_YP_009812362	CAUDO	28.289	152	98	3	30	181	38	178	1.14e-11	58.5																	Triplex2_HERPES_alphaherpesvirus_YP_010084973		Triplex2_HERPES_gammaherpesvirus_YP_009229860
	MCP_MIRUS_593090_TARA_PSW_NCLDV_00054_000000000009_4985_M4	MIRUS	MCP_MIRUS_422494_TARA_AON_NCLDV_00025_000000000011_M3	MIRUS	32.075	106	53	2	7	93	253	358	4.92e-11	56.2	MIRUS_MIRUS		Terminase_subunitL_CAUDO_Escherichia_phage_YP_009812362	CAUDO	Terminase_unknown_CAUDO_Lentibacter_phage_YP_009834234	CAUDO	28.289	152	98	3	38	178	30	181	1.31e-11	58.5
	MCP_HERPES_Cyprinid_herpesvirus_YP_007003911	HERPES	MCP_HERPES_Ranid_herpesvirus_YP_656709	HERPES	32	50	34	0	220	269	1179	1228	9.9	21.6	HERPES_HERPES		Terminase_unknown_CAUDO_Staphylococcus_phage_YP_004957424	CAUDO	Terminase_subunitL_CAUDO_Escherichia_phage_YP_009850524	CAUDO	28.261	46	31	1	89	134	601	644	4.4	21.2
	MCP_MIRUS_593090_TARA_PSW_NCLDV_00054_000000000009_4985_M4	MIRUS	MCP_MIRUS_477967_TARA_ARC_NCLDV_00123_000000000001_M7	MIRUS	31.915	94	57	3	7	93	258	351	2.66e-06	41.2	MIRUS_MIRUS		Terminase_subunitL_CAUDO_Escherichia_phage_YP_009850524	CAUDO	Terminase_unknown_CAUDO_Staphylococcus_phage_YP_004957424	CAUDO	28.261	46	31	1	601	644	89	134	7.2	21.2
	MCP_CAUDO_Lentibacter_phage_YP_009834230	CAUDO	MCP_MIRUS_485779-485725_TARA_ARC_NCLDV_00178_000000000016_13848-13856_con_M5	MIRUS	31.915	47	29	2	251	297	281	324	6.8	20	CAUDO_MIRUS		Terminase_MIRUS_595597_TARA_PSW_NCLDV_00070_000000000005_M1	MIRUS	Terminase_MIRUS_594231_TARA_PSW_NCLDV_00061_000000000001_M4	MIRUS	28.07	57	36	2	330	381	385	441	0.76	23.5
	MCP_MIRUS_477967_TARA_ARC_NCLDV_00123_000000000001_M7	MIRUS	MCP_MIRUS_593090_TARA_PSW_NCLDV_00054_000000000009_4985_M4	MIRUS	31.915	94	57	3	258	351	7	93	4.87e-06	41.2	MIRUS_MIRUS		Terminase_subunit2_HERPES_betaherpesvirus_NP_612700	HERPES	Terminase_subunit2_HERPES_gammaherpesvirus_YP_009118397	HERPES	28.013	307	194	7	459	750	456	750	2.13e-27	110
	MCP_HERPES_betaherpesvirus_NP_612719	HERPES	MCP_HERPES_Anguillid_herpesvirus_YP_003358243	HERPES	31.818	44	29	1	594	637	730	772	4.6	23.1	HERPES_HERPES		Terminase_unknown_CAUDO_Staphylococcus_phage_YP_004957424	CAUDO	Terminase_subunit1_HERPES_betaherpesvirus_YP_081537	HERPES	28	75	35	4	272	341	569	629	6	20.8
	MCP_HERPES_Anguillid_herpesvirus_YP_003358243	HERPES	MCP_HERPES_betaherpesvirus_NP_612719	HERPES	31.818	44	29	1	730	772	594	637	4.7	22.7	HERPES_HERPES		Terminase_subunit1_HERPES_betaherpesvirus_YP_081537	HERPES	Terminase_unknown_CAUDO_Staphylococcus_phage_YP_004957424	CAUDO	28	75	35	4	569	629	272	341	9.7	20.8
	MCP_HERPES_Ictalurid_herpesvirus_NP_041130	HERPES	MCP_CAUDO_Escherichia_phage_CAG9546539	CAUDO	31.707	41	23	1	702	737	60	100	6.9	21.9	HERPES_CAUDO		Terminase_subunit1_HERPES_gammaherpesvirus_YP_009118419	HERPES	Terminase_subunit1_HERPES_Cyprinid_herpesvirus_YP_007003702	HERPES	27.952	415	256	18	219	608	225	621	1.23e-24	100
	MCP_CAUDO_Clostridium_phage_YP_006488665	CAUDO	MCP_HERPES_alphaherpesvirus_YP_009137093	HERPES	31.707	41	27	1	2	41	747	787	4.3	21.2	CAUDO_HERPES		Terminase_subunit1_HERPES_Cyprinid_herpesvirus_YP_007003702	HERPES	Terminase_subunit1_HERPES_gammaherpesvirus_YP_009118419	HERPES	27.952	415	256	18	225	621	219	608	1.91e-24	100
	MCP_CAUDO_Escherichia_phage_CAG9546539	CAUDO	MCP_HERPES_Ictalurid_herpesvirus_NP_041130	HERPES	31.707	41	23	1	60	100	702	737	1.8	21.9	CAUDO_HERPES		Terminase_subunit2_HERPES_gammaherpesvirus_YP_009229844	HERPES	Terminase_subunit2_HERPES_Cyprinid_herpesvirus_YP_007003713	HERPES	27.778	90	51	5	520	609	395	470	4	21.9
	MCP_MIRUS_533209_TARA_MED_NCLDV_00099_000000000008_M2	MIRUS	MCP_MIRUS_486823_TARA_ARC_NCLDV_00192_000000000002_M6	MIRUS	31.707	41	28	0	558	598	474	514	0.096	27.3	MIRUS_MIRUS		Terminase_subunitL_CAUDO_Pectobacterium_phage_YP_010000197	CAUDO	Terminase_subunitL_CAUDO_Bacteriophage_Lily_YP_009202208	CAUDO	27.667	553	322	19	20	557	9	498	5.66e-47	168
	MCP_MIRUS_486823_TARA_ARC_NCLDV_00192_000000000002_M6	MIRUS	MCP_MIRUS_533209_TARA_MED_NCLDV_00099_000000000008_M2	MIRUS	31.707	41	28	0	474	514	558	598	0.08	27.3	MIRUS_MIRUS		Terminase_subunitL_CAUDO_Bacteriophage_Lily_YP_009202208	CAUDO	Terminase_subunitL_CAUDO_Pectobacterium_phage_YP_010000197	CAUDO	27.667	553	322	19	9	498	20	557	4.99e-47	168
	MCP_CAUDO_Escherichia_phage_YP_009843463	CAUDO	MCP_HERPES_Cyprinid_herpesvirus_YP_001096127	HERPES	31.579	38	22	1	220	253	93	130	8.3	20.4	CAUDO_HERPES		Terminase_unknown_CAUDO_Lentibacter_phage_YP_009834234	CAUDO	Terminase_subunit1_HERPES_Anguillid_herpesvirus_YP_003358149	HERPES	27.66	47	32	1	257	301	376	422	1.5	23.1
	MCP_MIRUS_486823_TARA_ARC_NCLDV_00192_000000000002_M6	MIRUS	MCP_HERPES_Cyprinid_herpesvirus_YP_001096127	HERPES	31.579	38	25	1	480	516	1043	1080	0.24	25.8	MIRUS_HERPES		Terminase_subunit1_HERPES_Anguillid_herpesvirus_YP_003358149	HERPES	Terminase_unknown_CAUDO_Lentibacter_phage_YP_009834234	CAUDO	27.66	47	32	1	376	422	257	301	2.2	23.1
	MCP_HERPES_Cyprinid_herpesvirus_YP_001096127	HERPES	MCP_MIRUS_486823_TARA_ARC_NCLDV_00192_000000000002_M6	MIRUS	31.579	38	25	1	1043	1080	480	516	0.52	25.8	HERPES_MIRUS		Terminase_subunit2_HERPES_Cyprinid_herpesvirus_YP_007003713	HERPES	Terminase_subunit2_HERPES_gammaherpesvirus_YP_009118397	HERPES	27.612	134	63	7	109	219	117	239	0.36	25
	MCP_MIRUS_467924_TARA_ARC_NCLDV_00078_000000000003_M5	MIRUS	MCP_MIRUS_593090_TARA_PSW_NCLDV_00054_000000000009_4985_M4	MIRUS	31.356	236	151	5	576	804	169	400	3.46e-30	116	MIRUS_MIRUS		Terminase_subunitL_CAUDO_Salmonella_phage_YP_009140180	CAUDO	Terminase_subunit1_HERPES_Cyprinid_herpesvirus_YP_007003857	HERPES	27.536	69	43	2	325	388	302	368	0.23	26.2
	MCP_HERPES_Cyprinid_herpesvirus_YP_007003755	HERPES	MCP_HERPES_Anguillid_herpesvirus_YP_003358243	HERPES	31.169	1309	764	38	19	1263	21	1256	0	574	HERPES_HERPES		Terminase_subunit1_HERPES_Cyprinid_herpesvirus_YP_007003857	HERPES	Terminase_subunitL_CAUDO_Salmonella_phage_YP_009140180	CAUDO	27.536	69	43	2	302	368	325	388	0.25	26.2
	MCP_HERPES_Anguillid_herpesvirus_YP_003358243	HERPES	MCP_HERPES_Cyprinid_herpesvirus_YP_007003755	HERPES	31.169	1309	764	38	21	1256	19	1263	6.5e-179	555	HERPES_HERPES		Terminase_subunitL_CAUDO_Klebsiella_phage_YP_009884744	CAUDO	Terminase_subunit1_HERPES_Anguillid_herpesvirus_YP_003358149	HERPES	27.523	109	61	5	269	362	233	338	0.2	26.6
	MCP_CAUDO_Bacillus_phage_YP_002300349	CAUDO	MCP_HERPES_Ictalurid_herpesvirus_NP_041130	HERPES	31.111	45	30	1	24	68	160	203	0.66	23.9	CAUDO_HERPES		Terminase_subunit1_HERPES_Anguillid_herpesvirus_YP_003358149	HERPES	Terminase_subunitL_CAUDO_Klebsiella_phage_YP_009884744	CAUDO	27.523	109	61	5	233	338	269	362	0.23	26.2
	MCP_HERPES_betaherpesvirus_NP_612719	HERPES	MCP_HERPES_alphaherpesvirus_YP_010084972	HERPES	31.043	393	254	8	990	1379	988	1366	1.47e-49	184	HERPES_HERPES		Terminase_subunitL_CAUDO_Klebsiella_phage_YP_009884744	CAUDO	Terminase_subunit2_HERPES_betaherpesvirus_YP_081515	HERPES	27.5	80	43	3	441	507	347	424	3.6	22.3
	MCP_HERPES_alphaherpesvirus_YP_010084972	HERPES	MCP_HERPES_betaherpesvirus_NP_612719	HERPES	31.043	393	254	8	988	1366	990	1379	1.01e-49	185	HERPES_HERPES		Terminase_subunit2_HERPES_betaherpesvirus_YP_081515	HERPES	Terminase_subunitL_CAUDO_Klebsiella_phage_YP_009884744	CAUDO	27.5	80	43	3	347	424	441	507	4.9	21.9
	MCP_HERPES_Cyprinid_herpesvirus_YP_001096127	HERPES	MCP_CAUDO_Clostridium_phage_YP_006488665	CAUDO	30.882	68	43	3	1068	1134	39	103	3.1	23.1	HERPES_CAUDO		Terminase_MIRUS_476477_TARA_ARC_NCLDV_00115_000000000014_M1	MIRUS	Terminase_subunit1_HERPES_Ictalurid_herpesvirus_NP_041153	HERPES	27.473	91	51	4	214	301	530	608	8.2	20
	MCP_CAUDO_Clostridium_phage_YP_006488665	CAUDO	MCP_HERPES_Cyprinid_herpesvirus_YP_001096127	HERPES	30.882	68	43	3	39	103	1068	1134	0.9	23.1	CAUDO_HERPES		Terminase_subunit1_HERPES_gammaherpesvirus_YP_009229862	HERPES	Terminase_subunit1_HERPES_Anguillid_herpesvirus_YP_003358149	HERPES	27.358	318	209	9	216	518	223	533	2.28e-21	90.5
	MCP_MIRUS_526656_TARA_MED_NCLDV_00069_000000000027_M3	MIRUS	MCP_MIRUS_486823_TARA_ARC_NCLDV_00192_000000000002_M6	MIRUS	30.769	39	27	0	455	493	364	402	2	23.5	MIRUS_MIRUS		Terminase_subunit1_HERPES_Anguillid_herpesvirus_YP_003358149	HERPES	Terminase_subunit1_HERPES_gammaherpesvirus_YP_009229862	HERPES	27.358	318	209	9	223	533	216	518	3.27e-21	90.5
	MCP_HERPES_Cyprinid_herpesvirus_YP_007003911	HERPES	MCP_HERPES_Anguillid_herpesvirus_YP_003358243	HERPES	30.698	1290	788	32	19	1256	21	1256	0	564	HERPES_HERPES		Terminase_unknown_CAUDO_EArthrobacter_phage_YP_008857873	CAUDO	Terminase_subunit1_HERPES_Ictalurid_herpesvirus_NP_041153	HERPES	27.273	110	68	4	73	172	191	298	0.56	24.3
	MCP_HERPES_Anguillid_herpesvirus_YP_003358243	HERPES	MCP_HERPES_Cyprinid_herpesvirus_YP_007003911	HERPES	30.698	1290	788	32	21	1256	19	1256	6.49e-176	547	HERPES_HERPES		Terminase_subunitL_CAUDO_Escherichia_phage_YP_009850524	CAUDO	Terminase_subunit2_HERPES_alphaherpesvirus_YP_009137103	HERPES	27.273	55	30	2	517	561	658	712	4.1	21.9
	MCP_MIRUS_593090_TARA_PSW_NCLDV_00054_000000000009_4985_M4	MIRUS	MCP_MIRUS_453844_TARA_ARC_NCLDV_00031_000000000001_M2	MIRUS	30.622	418	203	11	7	407	247	594	1.58e-53	180	MIRUS_MIRUS		Terminase_subunit2_HERPES_gammaherpesvirus_YP_009118397	HERPES	Terminase_subunit2_HERPES_Cyprinid_herpesvirus_YP_007003713	HERPES	27.273	110	50	5	117	219	109	195	0.2	26.2
	MCP_HERPES_Ranid_herpesvirus_YP_656709	HERPES	MCP_CAUDO_Escherichia_phage_YP_009843463	CAUDO	30.612	49	28	1	388	430	28	76	2.6	23.5	HERPES_CAUDO		Terminase_subunit2_HERPES_alphaherpesvirus_YP_009137103	HERPES	Terminase_subunitL_CAUDO_Escherichia_phage_YP_009850524	CAUDO	27.273	55	30	2	658	712	517	561	4.6	21.9
	MCP_CAUDO_Escherichia_phage_YP_009843463	CAUDO	MCP_HERPES_Ranid_herpesvirus_YP_656709	HERPES	30.612	49	28	1	28	76	388	430	0.9	23.5	CAUDO_HERPES		Terminase_subunit2_HERPES_alphaherpesvirus_YP_010084962	HERPES	Terminase_subunit2_HERPES_betaherpesvirus_YP_081515	HERPES	27.184	206	142	4	471	675	515	713	6.82e-25	102
	MCP_CAUDO_Staphylococcus_phage_YP_004957434	CAUDO	MCP_CAUDO_Clostridium_phage_YP_006488665	CAUDO	30.556	36	25	0	360	395	330	365	0.5	23.9	CAUDO_CAUDO		Terminase_unknown_CAUDO_Lentibacter_phage_YP_009834234	CAUDO	Terminase_subunit1_HERPES_gammaherpesvirus_YP_009229862	HERPES	27.143	70	43	2	51	117	218	282	0.016	29.3
	MCP_CAUDO_Clostridium_phage_YP_006488665	CAUDO	MCP_CAUDO_Staphylococcus_phage_YP_004957434	CAUDO	30.556	36	25	0	330	365	360	395	0.46	23.9	CAUDO_CAUDO		Terminase_subunit1_HERPES_gammaherpesvirus_YP_009229862	HERPES	Terminase_unknown_CAUDO_Lentibacter_phage_YP_009834234	CAUDO	27.143	70	43	2	218	282	51	117	0.021	29.3
	MCP_HERPES_Cyprinid_herpesvirus_YP_001096127	HERPES	MCP_HERPES_Anguillid_herpesvirus_YP_003358243	HERPES	30.496	1269	778	32	44	1262	42	1256	0	562	HERPES_HERPES		Terminase_subunit1_HERPES_betaherpesvirus_NP_612722	HERPES	Terminase_MIRUS_528376_TARA_MED_NCLDV_00076_000000000042_M4	MIRUS	27.083	48	24	1	578	625	30	66	9.7	20.8
	MCP_HERPES_Anguillid_herpesvirus_YP_003358243	HERPES	MCP_HERPES_Cyprinid_herpesvirus_YP_001096127	HERPES	30.496	1269	778	32	42	1256	44	1262	3.91e-176	548	HERPES_HERPES		Terminase_MIRUS_528376_TARA_MED_NCLDV_00076_000000000042_M4	MIRUS	Terminase_subunit1_HERPES_betaherpesvirus_NP_612722	HERPES	27.083	48	24	1	30	66	578	625	6.3	20.8
	MCP_CAUDO_Salmonella_phage_YP_009140190	CAUDO	MCP_HERPES_alphaherpesvirus_YP_009137093	HERPES	30.435	46	22	1	133	178	1211	1246	9	20.4	CAUDO_HERPES		Terminase_unknown_HERPES_Cyprinid_herpesvirus_YP_001096069	HERPES	Terminase_subunitL_CAUDO_Klebsiella_phage_YP_009884744	CAUDO	27.007	137	79	7	240	370	269	390	0.19	26.6
	MCP_MIRUS_593090_TARA_PSW_NCLDV_00054_000000000009_4985_M4	MIRUS	MCP_MIRUS_533209_TARA_MED_NCLDV_00099_000000000008_M2	MIRUS	30.402	398	207	10	7	400	247	578	2.13e-51	175	MIRUS_MIRUS		Terminase_subunitL_CAUDO_Klebsiella_phage_YP_009884744	CAUDO	Terminase_unknown_HERPES_Cyprinid_herpesvirus_YP_001096069	HERPES	27.007	137	79	7	269	390	240	370	0.18	26.6
	MCP_CAUDO_Staphylococcus_phage_YP_004957434	CAUDO	MCP_CAUDO_Bacillus_phage_YP_002300349	CAUDO	30.357	56	37	1	251	304	34	89	6.8	20.4	CAUDO_CAUDO		Terminase_subunit2_HERPES_gammaherpesvirus_YP_009118397	HERPES	Terminase_subunit2_HERPES_alphaherpesvirus_YP_010084962	HERPES	26.992	778	487	20	3	751	19	744	2.51e-48	174
	MCP_CAUDO_Bacillus_phage_YP_002300349	CAUDO	MCP_CAUDO_Staphylococcus_phage_YP_004957434	CAUDO	30.357	56	37	1	34	89	251	304	8.7	20.4	CAUDO_CAUDO		Terminase_subunit1_HERPES_gammaherpesvirus_YP_009229862	HERPES	Terminase_subunit1_HERPES_Cyprinid_herpesvirus_YP_007003857	HERPES	26.957	460	305	15	216	655	229	677	1.62e-26	107
	MCP_CAUDO_Staphylococcus_phage_YP_004957434	CAUDO	MCP_HERPES_alphaherpesvirus_YP_010084972	HERPES	30.303	33	23	0	274	306	1321	1353	6.5	20.4	CAUDO_HERPES		Terminase_subunit1_HERPES_Cyprinid_herpesvirus_YP_007003857	HERPES	Terminase_subunit1_HERPES_gammaherpesvirus_YP_009229862	HERPES	26.957	460	305	15	229	677	216	655	1.86e-26	107
	MCP_HERPES_betaherpesvirus_YP_081534	HERPES	MCP_HERPES_alphaherpesvirus_YP_010084972	HERPES	30.303	396	259	8	974	1366	988	1369	3.72e-49	183	HERPES_HERPES		Terminase_subunitL_CAUDO_Klebsiella_phage_YP_009884744	CAUDO	Terminase_subunit1_HERPES_gammaherpesvirus_YP_009229862	HERPES	26.866	134	56	8	328	427	277	402	0.002	33.1
	MCP_HERPES_alphaherpesvirus_YP_010084972	HERPES	MCP_HERPES_betaherpesvirus_YP_081534	HERPES	30.303	396	259	8	988	1369	974	1366	2.98e-49	183	HERPES_HERPES		Terminase_subunit1_HERPES_gammaherpesvirus_YP_009229862	HERPES	Terminase_subunitL_CAUDO_Klebsiella_phage_YP_009884744	CAUDO	26.866	134	56	8	277	402	328	427	0.001	33.1
	MCP_MIRUS_485779-485725_TARA_ARC_NCLDV_00178_000000000016_13848-13856_con_M5	MIRUS	MCP_MIRUS_593090_TARA_PSW_NCLDV_00054_000000000009_4985_M4	MIRUS	30.29	241	146	7	315	542	169	400	4.88e-32	120	MIRUS_MIRUS		Terminase_subunitS_CAUDO_Kosakonia_phage_QYN79887	CAUDO	Terminase_subunit1_HERPES_Ictalurid_herpesvirus_NP_041153	HERPES	26.786	56	25	1	150	189	611	666	3.6	20.4
	MCP_MIRUS_453844_TARA_ARC_NCLDV_00031_000000000001_M2	MIRUS	MCP_CAUDO_Bacillus_phage_YP_002300349	CAUDO	30.233	43	26	1	168	206	51	93	3.7	21.9	MIRUS_CAUDO		Terminase_subunitL_CAUDO_Klebsiella_phage_YP_009884744	CAUDO	Terminase_subunitL_CAUDO_Escherichia_phage_YP_009850524	CAUDO	26.667	60	42	2	597	656	593	650	4.9	21.9
	MCP_CAUDO_Arthrobacter_phage_YP_008857877	CAUDO	MCP_HERPES_gammaherpesvirus_YP_009229859	HERPES	30.233	43	27	1	157	199	503	542	9.2	19.6	CAUDO_HERPES		Terminase_subunitL_CAUDO_Escherichia_phage_YP_009850524	CAUDO	Terminase_subunitL_CAUDO_Klebsiella_phage_YP_009884744	CAUDO	26.667	60	42	2	593	650	597	656	4.4	21.9
	MCP_CAUDO_Bacillus_phage_YP_002300349	CAUDO	MCP_MIRUS_453844_TARA_ARC_NCLDV_00031_000000000001_M2	MIRUS	30.233	43	26	1	51	93	168	206	2.3	22.3	CAUDO_MIRUS		Terminase_unknown_CAUDO_Lentibacter_phage_YP_009834234	CAUDO	Terminase_unknown_CAUDO_Bacillus_phage_YP_002300330	CAUDO	26.667	45	24	2	323	365	343	380	0.64	24.3
	MCP_MIRUS_453844_TARA_ARC_NCLDV_00031_000000000001_M2	MIRUS	MCP_CAUDO_Bacteriophage_Lily_YP_009202213	CAUDO	30.189	53	32	2	131	181	206	255	1.4	23.1	MIRUS_CAUDO		Terminase_unknown_CAUDO_Bacillus_phage_YP_002300330	CAUDO	Terminase_unknown_CAUDO_Lentibacter_phage_YP_009834234	CAUDO	26.667	45	24	2	343	380	323	365	0.68	24.3
	MCP_CAUDO_Bacteriophage_Lily_YP_009202213	CAUDO	MCP_MIRUS_453844_TARA_ARC_NCLDV_00031_000000000001_M2	MIRUS	30.189	53	32	2	206	255	131	181	0.81	23.1	CAUDO_MIRUS		Terminase_MIRUS_595597_TARA_PSW_NCLDV_00070_000000000005_M1	MIRUS	Terminase_MIRUS_528376_TARA_MED_NCLDV_00076_000000000042_M4	MIRUS	26.506	83	58	1	198	277	245	327	0.29	24.6
	MCP_CAUDO_Bacteriophage_Lily_YP_009202213	CAUDO	MCP_MIRUS_481238_TARA_ARC_NCLDV_00142_000000000003_M1	MIRUS	30.137	73	34	4	240	298	692	761	1.4	22.3	CAUDO_MIRUS		Terminase_MIRUS_528376_TARA_MED_NCLDV_00076_000000000042_M4	MIRUS	Terminase_MIRUS_595597_TARA_PSW_NCLDV_00070_000000000005_M1	MIRUS	26.506	83	58	1	245	327	198	277	0.32	24.6
	MCP_MIRUS_486823_TARA_ARC_NCLDV_00192_000000000002_M6	MIRUS	MCP_MIRUS_526656_TARA_MED_NCLDV_00069_000000000027_M3	MIRUS	30	40	28	0	363	402	454	493	1	23.9	MIRUS_MIRUS		Terminase_subunitS_CAUDO_Bacillus_phage_UXN78499	CAUDO	Terminase_subunitL_CAUDO_Escherichia_phage_YP_009850524	CAUDO	26.471	68	45	2	81	146	106	170	2.7	20.8
	MCP_CAUDO_Kosakonia_phage_QYN79877	CAUDO	MCP_HERPES_Anguillid_herpesvirus_YP_003358243	HERPES	29.851	67	39	2	152	210	847	913	7.2	20.4	CAUDO_HERPES		Terminase_subunitL_CAUDO_Escherichia_phage_YP_009850524	CAUDO	Terminase_subunitS_CAUDO_Bacillus_phage_UXN78499	CAUDO	26.471	68	45	2	106	170	81	146	6.9	20.8
	MCP_CAUDO_Clostridium_phage_YP_006488665	CAUDO	MCP_MIRUS_467924_TARA_ARC_NCLDV_00078_000000000003_M5	MIRUS	29.851	67	38	3	233	293	362	425	6.2	20.4	CAUDO_MIRUS		Terminase_unknown_CAUDO_Lentibacter_phage_YP_009834234	CAUDO	Terminase_subunit1_HERPES_alphaherpesvirus_YP_009137089	HERPES	26.415	53	26	1	329	381	503	542	1	23.5
	MCP_MIRUS_593090_TARA_PSW_NCLDV_00054_000000000009_4985_M4	MIRUS	MCP_MIRUS_467924_TARA_ARC_NCLDV_00078_000000000003_M5	MIRUS	29.836	305	189	8	110	400	511	804	3.97e-31	118	MIRUS_MIRUS		Terminase_subunit1_HERPES_alphaherpesvirus_YP_009137089	HERPES	Terminase_unknown_CAUDO_Lentibacter_phage_YP_009834234	CAUDO	26.415	53	26	1	503	542	329	381	1.4	23.5
	MCP_CAUDO_Bacillus_phage_YP_002300349	CAUDO	MCP_HERPES_betaherpesvirus_YP_081534	HERPES	29.73	37	24	1	199	235	3	37	3.9	21.6	CAUDO_HERPES		Terminase_unknown_CAUDO_EArthrobacter_phage_YP_008857873	CAUDO	Terminase_subunit1_HERPES_Cyprinid_herpesvirus_YP_007003857	HERPES	26.316	38	27	1	71	108	231	267	3.4	21.6
	MCP_HERPES_Ictalurid_herpesvirus_NP_041130	HERPES	MCP_HERPES_Anguillid_herpesvirus_YP_003358243	HERPES	29.71	138	92	4	779	914	873	1007	5.61e-13	65.1	HERPES_HERPES		Terminase_subunitS_CAUDO_Salmonella_phage_YP_009140179	CAUDO	Terminase_subunit2_HERPES_betaherpesvirus_NP_612700	HERPES	26.316	38	28	0	87	124	731	768	3.2	20.4
	MCP_HERPES_Anguillid_herpesvirus_YP_003358243	HERPES	MCP_HERPES_Ictalurid_herpesvirus_NP_041130	HERPES	29.71	138	92	4	873	1007	779	914	6.34e-13	65.1	HERPES_HERPES		Terminase_subunit1_HERPES_Cyprinid_herpesvirus_YP_007003857	HERPES	Terminase_unknown_CAUDO_EArthrobacter_phage_YP_008857873	CAUDO	26.316	38	27	1	231	267	71	108	5.5	21.6
	MCP_MIRUS_526656_TARA_MED_NCLDV_00069_000000000027_M3	MIRUS	MCP_CAUDO_Escherichia_phage_YP_009843463	CAUDO	29.577	71	43	4	428	496	160	225	7.3	21.9	MIRUS_CAUDO		Terminase_unknown_HERPES_Cyprinid_herpesvirus_YP_001096069	HERPES	Terminase_subunit1_HERPES_gammaherpesvirus_YP_009229862	HERPES	26.303	422	280	15	230	639	216	618	1.9e-25	103
	MCP_CAUDO_Escherichia_phage_YP_009843463	CAUDO	MCP_MIRUS_526656_TARA_MED_NCLDV_00069_000000000027_M3	MIRUS	29.577	71	43	4	160	225	428	496	3.3	21.6	CAUDO_MIRUS		Terminase_subunit1_HERPES_gammaherpesvirus_YP_009229862	HERPES	Terminase_unknown_HERPES_Cyprinid_herpesvirus_YP_001096069	HERPES	26.303	422	280	15	216	618	230	639	1.65e-25	103
	MCP_MIRUS_485779-485725_TARA_ARC_NCLDV_00178_000000000016_13848-13856_con_M5	MIRUS	MCP_CAUDO_Kosakonia_phage_QYN79877	CAUDO	29.412	17	12	0	80	96	353	369	7.2	20.8	MIRUS_CAUDO		Terminase_subunit2_HERPES_betaherpesvirus_NP_612700	HERPES	Terminase_subunit2_HERPES_alphaherpesvirus_YP_010084962	HERPES	26.23	305	206	8	5	298	19	315	1.93e-16	75.1
	MCP_CAUDO_Kosakonia_phage_QYN79877	CAUDO	MCP_MIRUS_485779-485725_TARA_ARC_NCLDV_00178_000000000016_13848-13856_con_M5	MIRUS	29.412	17	12	0	353	369	80	96	5.1	20.8	CAUDO_MIRUS		Terminase_subunitL_CAUDO_Salmonella_phage_YP_009140180	CAUDO	Terminase_subunit1_HERPES_gammaherpesvirus_YP_009118419	HERPES	26.154	130	63	7	328	427	280	406	0.002	32.7
	MCP_MIRUS_453844_TARA_ARC_NCLDV_00031_000000000001_M2	MIRUS	MCP_MIRUS_593090_TARA_PSW_NCLDV_00054_000000000009_4985_M4	MIRUS	29.197	411	206	10	247	589	7	400	1.22e-47	165	MIRUS_MIRUS		Terminase_subunit1_HERPES_gammaherpesvirus_YP_009118419	HERPES	Terminase_subunitL_CAUDO_Salmonella_phage_YP_009140180	CAUDO	26.154	130	63	7	280	406	328	427	0.002	32.7
	MCP_HERPES_betaherpesvirus_NP_612719	HERPES	MCP_HERPES_gammaherpesvirus_YP_009118415	HERPES	29.161	1430	885	34	11	1380	12	1373	0	590	HERPES_HERPES		Terminase_MIRUS_595597_TARA_PSW_NCLDV_00070_000000000005_M1	MIRUS	Terminase_MIRUS_452607_TARA_ARC_NCLDV_00027_000000000004_M2	MIRUS	26.139	417	254	14	3	370	1	412	1.17e-37	134
	MCP_MIRUS_593090_TARA_PSW_NCLDV_00054_000000000009_4985_M4	MIRUS	MCP_MIRUS_485779-485725_TARA_ARC_NCLDV_00178_000000000016_13848-13856_con_M5	MIRUS	29.066	289	166	9	131	400	274	542	2.9e-32	120	MIRUS_MIRUS		Terminase_MIRUS_452607_TARA_ARC_NCLDV_00027_000000000004_M2	MIRUS	Terminase_MIRUS_595597_TARA_PSW_NCLDV_00070_000000000005_M1	MIRUS	26.139	417	254	14	1	412	3	370	1.33e-37	134
	MCP_HERPES_gammaherpesvirus_YP_009118415	HERPES	MCP_HERPES_betaherpesvirus_YP_081534	HERPES	29.032	1426	876	33	12	1373	11	1364	0	590	HERPES_HERPES		Terminase_subunitS_CAUDO_Arthrobacter_phage_YP_009022085	CAUDO	Terminase_MIRUS_595597_TARA_PSW_NCLDV_00070_000000000005_M1	MIRUS	26.087	46	27	1	35	73	263	308	9.4	17.7
	MCP_HERPES_betaherpesvirus_YP_081534	HERPES	MCP_HERPES_gammaherpesvirus_YP_009118415	HERPES	29.032	1426	876	33	11	1364	12	1373	0	590	HERPES_HERPES		Terminase_MIRUS_476477_TARA_ARC_NCLDV_00115_000000000014_M1	MIRUS	Terminase_subunit1_HERPES_gammaherpesvirus_YP_009118419	HERPES	26.087	46	33	1	94	139	645	689	3.7	21.2
	MCP_MIRUS_485779-485725_TARA_ARC_NCLDV_00178_000000000016_13848-13856_con_M5	MIRUS	MCP_HERPES_Ranid_herpesvirus_YP_656709	HERPES	29.032	31	22	0	159	189	931	961	6.8	21.2	MIRUS_HERPES		Terminase_subunit1_HERPES_Ranid_herpesvirus_YP_656697	HERPES	Terminase_subunit2_HERPES_betaherpesvirus_YP_081515	HERPES	26.027	73	51	2	537	607	141	212	8.7	21.2
	MCP_HERPES_Ictalurid_herpesvirus_NP_041130	HERPES	MCP_CAUDO_Escherichia_phage_YP_009843463	CAUDO	28.986	69	38	4	475	543	283	340	2.8	23.1	HERPES_CAUDO		Terminase_subunit1_HERPES_Ictalurid_herpesvirus_NP_041153	HERPES	Terminase_unknown_CAUDO_EArthrobacter_phage_YP_008857873	CAUDO	26.016	123	79	4	191	311	73	185	0.062	27.7
	MCP_CAUDO_Escherichia_phage_YP_009843463	CAUDO	MCP_HERPES_Ictalurid_herpesvirus_NP_041130	HERPES	28.986	69	38	4	283	340	475	543	1.2	23.1	CAUDO_HERPES		Terminase_unknown_HERPES_Cyprinid_herpesvirus_YP_001096069	HERPES	Terminase_subunit2_HERPES_Anguillid_herpesvirus_YP_003358161	HERPES	26	50	32	1	693	742	423	467	6.7	21.6
	MCP_MIRUS_423101_TARA_AON_NCLDV_00028_000000000002_M1	MIRUS	MCP_CAUDO_Kosakonia_phage_QYN79877	CAUDO	28.947	38	27	0	341	378	62	99	9.2	20.8	MIRUS_CAUDO		Terminase_unknown_CAUDO_Lentibacter_phage_YP_009834234	CAUDO	Terminase_subunit2_HERPES_gammaherpesvirus_YP_009229844	HERPES	26	50	28	2	251	291	572	621	0.5	24.6
	MCP_CAUDO_Kosakonia_phage_QYN79877	CAUDO	MCP_MIRUS_423101_TARA_AON_NCLDV_00028_000000000002_M1	MIRUS	28.947	38	27	0	62	99	341	378	5.7	20.8	CAUDO_MIRUS		Terminase_subunit2_HERPES_gammaherpesvirus_YP_009229844	HERPES	Terminase_unknown_CAUDO_Lentibacter_phage_YP_009834234	CAUDO	26	50	28	2	572	621	251	291	0.68	24.6
	MCP_CAUDO_Escherichia_phage_YP_009812348	CAUDO	MCP_HERPES_gammaherpesvirus_YP_009118415	HERPES	28.916	83	48	4	172	247	907	985	3.5	21.2	CAUDO_HERPES		Terminase_subunit2_HERPES_Anguillid_herpesvirus_YP_003358161	HERPES	Terminase_unknown_HERPES_Cyprinid_herpesvirus_YP_001096069	HERPES	26	50	32	1	423	467	693	742	4.4	21.6
	MCP_MIRUS_593090_TARA_PSW_NCLDV_00054_000000000009_4985_M4	MIRUS	MCP_MIRUS_481238_TARA_ARC_NCLDV_00142_000000000003_M1	MIRUS	28.846	104	68	4	1	99	234	336	7.68e-06	39.7	MIRUS_MIRUS		Terminase_unknown_HERPES_Cyprinid_herpesvirus_YP_001096069	HERPES	Terminase_subunitL_CAUDO_Salmonella_phage_YP_009140180	CAUDO	25.926	135	80	6	240	369	269	388	0.12	27.3
	MCP_MIRUS_481238_TARA_ARC_NCLDV_00142_000000000003_M1	MIRUS	MCP_MIRUS_593090_TARA_PSW_NCLDV_00054_000000000009_4985_M4	MIRUS	28.846	104	68	4	234	336	1	99	1.01e-05	40.4	MIRUS_MIRUS		Terminase_subunitL_CAUDO_Salmonella_phage_YP_009140180	CAUDO	Terminase_unknown_HERPES_Cyprinid_herpesvirus_YP_001096069	HERPES	25.926	135	80	6	269	388	240	369	0.11	27.3
	MCP_MIRUS_593090_TARA_PSW_NCLDV_00054_000000000009_4985_M4	MIRUS	MCP_CAUDO_Arthrobacter_phage_YP_008857877	CAUDO	28.571	49	28	2	48	91	159	205	9.8	20	MIRUS_CAUDO		Terminase_subunit1_HERPES_gammaherpesvirus_YP_009229862	HERPES	Terminase_subunit1_HERPES_Cyprinid_herpesvirus_YP_007003702	HERPES	25.917	409	272	15	216	605	225	621	1.45e-23	97.8
	MCP_MIRUS_467924_TARA_ARC_NCLDV_00078_000000000003_M5	MIRUS	MCP_HERPES_betaherpesvirus_NP_612719	HERPES	28.571	70	38	4	652	711	1269	1336	0.83	24.6	MIRUS_HERPES		Terminase_subunit1_HERPES_Cyprinid_herpesvirus_YP_007003702	HERPES	Terminase_subunit1_HERPES_gammaherpesvirus_YP_009229862	HERPES	25.917	409	272	15	225	621	216	605	1.66e-23	97.8
	MCP_HERPES_Ictalurid_herpesvirus_NP_041130	HERPES	MCP_HERPES_Cyprinid_herpesvirus_YP_007003755	HERPES	28.571	210	117	7	814	993	911	1117	1.31e-13	67	HERPES_HERPES		Terminase_subunit2_HERPES_alphaherpesvirus_YP_009137103	HERPES	Terminase_subunit2_HERPES_gammaherpesvirus_YP_009229844	HERPES	25.902	776	469	28	10	770	1	685	5.48e-57	199
	MCP_HERPES_Cyprinid_herpesvirus_YP_007003755	HERPES	MCP_HERPES_Ictalurid_herpesvirus_NP_041130	HERPES	28.571	210	117	7	911	1117	814	993	1.75e-13	66.6	HERPES_HERPES		Terminase_subunit1_HERPES_Ranid_herpesvirus_YP_656697	HERPES	Terminase_MIRUS_528376_TARA_MED_NCLDV_00076_000000000042_M4	MIRUS	25.843	89	60	3	74	156	318	406	4.2	21.9
	MCP_CAUDO_Escherichia_phage_YP_009812348	CAUDO	MCP_HERPES_Ranid_herpesvirus_YP_656709	HERPES	28.571	63	43	2	200	262	1026	1086	2.6	21.6	CAUDO_HERPES		Terminase_subunitL_CAUDO_Escherichia_phage_YP_009843472	CAUDO	Terminase_subunit1_HERPES_alphaherpesvirus_YP_009137089	HERPES	25.843	89	55	3	141	218	444	532	5.5	20.8
	MCP_CAUDO_Arthrobacter_phage_YP_008857877	CAUDO	MCP_MIRUS_593090_TARA_PSW_NCLDV_00054_000000000009_4985_M4	MIRUS	28.571	49	28	2	159	205	48	91	9.4	19.6	CAUDO_MIRUS		Terminase_MIRUS_528376_TARA_MED_NCLDV_00076_000000000042_M4	MIRUS	Terminase_subunit1_HERPES_Ranid_herpesvirus_YP_656697	HERPES	25.843	89	60	3	318	406	74	156	2.5	21.9
	MCP_HERPES_gammaherpesvirus_YP_009118415	HERPES	MCP_HERPES_betaherpesvirus_NP_612719	HERPES	28.538	848	543	20	12	841	11	813	6.45e-97	333	HERPES_HERPES		Terminase_subunit1_HERPES_alphaherpesvirus_YP_009137089	HERPES	Terminase_subunitL_CAUDO_Escherichia_phage_YP_009843472	CAUDO	25.843	89	55	3	444	532	141	218	9.2	20.8
	MCP_HERPES_alphaherpesvirus_YP_010084972	HERPES	MCP_HERPES_gammaherpesvirus_YP_009229859	HERPES	28.368	1403	901	40	17	1366	15	1366	3.26e-157	503	HERPES_HERPES		Terminase_subunit2_HERPES_gammaherpesvirus_YP_009118397	HERPES	Terminase_subunit2_HERPES_alphaherpesvirus_YP_009137103	HERPES	25.746	804	496	21	3	751	13	770	4.9e-53	189
	MCP_MIRUS_486823_TARA_ARC_NCLDV_00192_000000000002_M6	MIRUS	MCP_HERPES_alphaherpesvirus_YP_009137093	HERPES	28.261	46	33	0	292	337	889	934	0.076	27.3	MIRUS_HERPES		Terminase_subunit2_HERPES_alphaherpesvirus_YP_010084962	HERPES	Terminase_subunit2_HERPES_gammaherpesvirus_YP_009118397	HERPES	25.667	487	304	15	280	744	301	751	4.6e-33	128
	MCP_HERPES_alphaherpesvirus_YP_009137093	HERPES	MCP_MIRUS_486823_TARA_ARC_NCLDV_00192_000000000002_M6	MIRUS	28.261	46	33	0	889	934	292	337	0.17	27.3	HERPES_MIRUS		Terminase_unknown_CAUDO_EArthrobacter_phage_YP_008857873	CAUDO	Terminase_subunit1_HERPES_Cyprinid_herpesvirus_YP_007003702	HERPES	25.641	39	28	1	71	109	227	264	1.9	22.3
	MCP_HERPES_betaherpesvirus_NP_612719	HERPES	MCP_HERPES_gammaherpesvirus_YP_009229859	HERPES	28.202	1429	882	37	17	1380	18	1367	0	578	HERPES_HERPES		Terminase_subunit1_HERPES_Cyprinid_herpesvirus_YP_007003702	HERPES	Terminase_unknown_CAUDO_EArthrobacter_phage_YP_008857873	CAUDO	25.641	39	28	1	227	264	71	109	3.1	22.3
	MCP_CAUDO_Escherichia_phage_YP_009812348	CAUDO	MCP_HERPES_gammaherpesvirus_YP_009229859	HERPES	28.169	71	46	2	94	159	755	825	4.2	20.8	CAUDO_HERPES		Terminase_subunit2_HERPES_betaherpesvirus_YP_081515	HERPES	Terminase_subunit2_HERPES_alphaherpesvirus_YP_010084962	HERPES	25.628	199	140	3	522	713	478	675	1.12e-22	95.5
	MCP_HERPES_gammaherpesvirus_YP_009229859	HERPES	MCP_HERPES_betaherpesvirus_YP_081534	HERPES	28.156	1410	889	34	19	1367	18	1364	0	575	HERPES_HERPES		Terminase_subunit1_HERPES_Cyprinid_herpesvirus_YP_007003702	HERPES	Terminase_subunit1_HERPES_betaherpesvirus_NP_612722	HERPES	25.606	371	230	16	225	580	207	546	8.08e-16	73.2
	MCP_HERPES_betaherpesvirus_YP_081534	HERPES	MCP_HERPES_gammaherpesvirus_YP_009229859	HERPES	28.156	1410	889	34	18	1364	19	1367	0	575	HERPES_HERPES		Terminase_subunit1_HERPES_betaherpesvirus_NP_612722	HERPES	Terminase_subunit1_HERPES_Cyprinid_herpesvirus_YP_007003702	HERPES	25.606	371	230	16	207	546	225	580	6.94e-16	73.2
	MCP_HERPES_gammaherpesvirus_YP_009229859	HERPES	MCP_HERPES_alphaherpesvirus_YP_010084972	HERPES	28.134	1404	903	39	15	1366	17	1366	5.53e-151	486	HERPES_HERPES		Terminase_subunit2_HERPES_gammaherpesvirus_YP_009229844	HERPES	Terminase_subunit2_HERPES_alphaherpesvirus_YP_009137103	HERPES	25.515	776	472	27	1	685	10	770	6.44e-54	190
	MCP_CAUDO_Bacteriophage_Lily_YP_009202213	CAUDO	MCP_HERPES_alphaherpesvirus_YP_010084972	HERPES	28.125	32	23	0	68	99	1104	1135	4.1	20.8	CAUDO_HERPES		Terminase_unknown_HERPES_Cyprinid_herpesvirus_YP_001096069	HERPES	Terminase_subunit1_HERPES_betaherpesvirus_YP_081537	HERPES	25.481	416	254	20	230	621	209	592	4.08e-17	77
	MCP_MIRUS_486823_TARA_ARC_NCLDV_00192_000000000002_M6	MIRUS	MCP_HERPES_alphaherpesvirus_YP_010084972	HERPES	28.125	32	23	0	306	337	902	933	5	21.6	MIRUS_HERPES		Terminase_subunit1_HERPES_betaherpesvirus_YP_081537	HERPES	Terminase_unknown_HERPES_Cyprinid_herpesvirus_YP_001096069	HERPES	25.481	416	254	20	209	592	230	621	3.49e-17	77
	MCP_HERPES_Ictalurid_herpesvirus_NP_041130	HERPES	MCP_HERPES_Cyprinid_herpesvirus_YP_007003911	HERPES	28.022	182	108	7	789	951	884	1061	7.53e-14	67.8	HERPES_HERPES		Terminase_unknown_CAUDO_EArthrobacter_phage_YP_008857873	CAUDO	Terminase_subunitL_CAUDO_Escherichia_phage_YP_009843472	CAUDO	25.455	110	71	4	68	174	57	158	0.000207	35
	MCP_MIRUS_422494_TARA_AON_NCLDV_00025_000000000011_M3	MIRUS	MCP_CAUDO_Escherichia_phage_YP_009850530	CAUDO	28	50	33	1	900	946	279	328	5.1	22.3	MIRUS_CAUDO		Terminase_subunitL_CAUDO_Escherichia_phage_YP_009843472	CAUDO	Terminase_unknown_CAUDO_EArthrobacter_phage_YP_008857873	CAUDO	25.455	110	71	4	57	158	68	174	0.000187	35
	MCP_HERPES_Ictalurid_herpesvirus_NP_041130	HERPES	MCP_HERPES_betaherpesvirus_NP_612719	HERPES	28	100	57	5	673	757	1285	1384	4.6	22.7	HERPES_HERPES		Terminase_unknown_CAUDO_Lentibacter_phage_YP_009834234	CAUDO	Terminase_unknown_CAUDO_EArthrobacter_phage_YP_008857873	CAUDO	25.455	55	41	0	50	104	70	124	0.35	25
	MCP_HERPES_betaherpesvirus_NP_612719	HERPES	MCP_HERPES_Ictalurid_herpesvirus_NP_041130	HERPES	28	100	57	5	1285	1384	673	757	4.9	22.7	HERPES_HERPES		Terminase_unknown_CAUDO_EArthrobacter_phage_YP_008857873	CAUDO	Terminase_unknown_CAUDO_Lentibacter_phage_YP_009834234	CAUDO	25.455	55	41	0	70	124	50	104	0.33	25
	MCP_CAUDO_Escherichia_phage_YP_009850530	CAUDO	MCP_MIRUS_422494_TARA_AON_NCLDV_00025_000000000011_M3	MIRUS	28	50	33	1	279	328	900	946	1.7	22.3	CAUDO_MIRUS		Terminase_subunit2_HERPES_gammaherpesvirus_YP_009229844	HERPES	Terminase_subunit1_HERPES_Cyprinid_herpesvirus_YP_007003857	HERPES	25.373	67	40	3	260	325	468	525	1.1	23.9
	MCP_CAUDO_Arthrobacter_phage_YP_008857877	CAUDO	MCP_CAUDO_Klebsiella_phage_YP_009884753	CAUDO	27.941	68	42	1	59	126	153	213	6.2	20	CAUDO_CAUDO		Terminase_subunit1_HERPES_Cyprinid_herpesvirus_YP_007003857	HERPES	Terminase_subunit2_HERPES_gammaherpesvirus_YP_009229844	HERPES	25.373	67	40	3	468	525	260	325	1.3	23.9
	MCP_MIRUS_533209_TARA_MED_NCLDV_00099_000000000008_M2	MIRUS	MCP_MIRUS_481238_TARA_ARC_NCLDV_00142_000000000003_M1	MIRUS	27.907	43	31	0	591	633	379	421	4.9	21.6	MIRUS_MIRUS		Terminase_MIRUS_526493_TARA_MED_NCLDV_00069_000000000003_M3	MIRUS	Terminase_subunitL_CAUDO_Escherichia_phage_YP_009850524	CAUDO	25.373	67	41	1	232	298	213	270	7.1	20
	MCP_MIRUS_481238_TARA_ARC_NCLDV_00142_000000000003_M1	MIRUS	MCP_MIRUS_533209_TARA_MED_NCLDV_00099_000000000008_M2	MIRUS	27.907	43	31	0	379	421	591	633	6.6	21.6	MIRUS_MIRUS		Terminase_subunitL_CAUDO_Escherichia_phage_YP_009843472	CAUDO	Terminase_subunit1_HERPES_Cyprinid_herpesvirus_YP_007003702	HERPES	25.342	146	92	5	56	187	223	365	0.000179	35.4
	MCP_MIRUS_533209_TARA_MED_NCLDV_00099_000000000008_M2	MIRUS	MCP_HERPES_Cyprinid_herpesvirus_YP_007003755	HERPES	27.778	36	26	0	19	54	1056	1091	2.6	22.7	MIRUS_HERPES		Terminase_subunit1_HERPES_Cyprinid_herpesvirus_YP_007003702	HERPES	Terminase_subunitL_CAUDO_Escherichia_phage_YP_009843472	CAUDO	25.342	146	92	5	223	365	56	187	0.00032	35.4
	MCP_HERPES_betaherpesvirus_NP_612719	HERPES	MCP_MIRUS_467924_TARA_ARC_NCLDV_00078_000000000003_M5	MIRUS	27.778	72	40	4	1269	1338	652	713	1.9	24.3	HERPES_MIRUS		Terminase_MIRUS_595597_TARA_PSW_NCLDV_00070_000000000005_M1	MIRUS	Terminase_subunit2_HERPES_alphaherpesvirus_YP_010084962	HERPES	25.316	79	52	1	45	116	40	118	3.3	21.6
	MCP_CAUDO_Escherichia_phage_CAG9546539	CAUDO	MCP_MIRUS_526656_TARA_MED_NCLDV_00069_000000000027_M3	MIRUS	27.778	54	33	1	209	256	612	665	4.3	20.4	CAUDO_MIRUS		Terminase_subunitL_CAUDO_Salmonella_phage_YP_009140180	CAUDO	Terminase_subunitL_CAUDO_Bacteriophage_Lily_YP_009202208	CAUDO	25.301	83	46	3	303	380	115	186	0.44	25
	MCP_HERPES_Cyprinid_herpesvirus_YP_007003755	HERPES	MCP_MIRUS_533209_TARA_MED_NCLDV_00099_000000000008_M2	MIRUS	27.778	36	26	0	1056	1091	19	54	5	22.7	HERPES_MIRUS		Terminase_subunitL_CAUDO_Bacteriophage_Lily_YP_009202208	CAUDO	Terminase_subunitL_CAUDO_Salmonella_phage_YP_009140180	CAUDO	25.301	83	46	3	115	186	303	380	0.37	25
	MCP_HERPES_alphaherpesvirus_YP_009137093	HERPES	MCP_HERPES_gammaherpesvirus_YP_009229859	HERPES	27.726	1403	915	41	17	1370	14	1366	2.88e-144	468	HERPES_HERPES		Terminase_subunitL_CAUDO_Klebsiella_phage_YP_009884744	CAUDO	Terminase_subunitL_CAUDO_Bacteriophage_Lily_YP_009202208	CAUDO	25.275	91	52	3	303	388	115	194	0.093	27.3
	MCP_HERPES_gammaherpesvirus_YP_009229859	HERPES	MCP_HERPES_alphaherpesvirus_YP_009137093	HERPES	27.616	1405	918	41	14	1368	17	1372	1.73e-142	462	HERPES_HERPES		Terminase_subunitL_CAUDO_Bacteriophage_Lily_YP_009202208	CAUDO	Terminase_subunitL_CAUDO_Klebsiella_phage_YP_009884744	CAUDO	25.275	91	52	3	115	194	303	388	0.078	27.3
	MCP_MIRUS_593090_TARA_PSW_NCLDV_00054_000000000009_4985_M4	MIRUS	MCP_CAUDO_Bacillus_phage_YP_002300349	CAUDO	27.586	58	33	1	341	398	264	312	6.9	20.4	MIRUS_CAUDO		Terminase_unknown_CAUDO_Escherichia_phage_CAG9546533	CAUDO	Terminase_subunitL_CAUDO_Kosakonia_phage_QYN79886	CAUDO	25.269	186	102	11	333	495	322	493	0.000206	35.4
	MCP_CAUDO_Escherichia_phage_YP_009812348	CAUDO	MCP_CAUDO_Clostridium_phage_YP_006488665	CAUDO	27.586	58	25	2	283	340	124	164	6.4	20.4	CAUDO_CAUDO		Terminase_subunitL_CAUDO_Kosakonia_phage_QYN79886	CAUDO	Terminase_unknown_CAUDO_Escherichia_phage_CAG9546533	CAUDO	25.269	186	102	11	322	493	333	495	0.000212	35.4
	MCP_CAUDO_Clostridium_phage_YP_006488665	CAUDO	MCP_CAUDO_Escherichia_phage_YP_009812348	CAUDO	27.586	58	25	2	124	164	283	340	6.8	20.4	CAUDO_CAUDO		Terminase_unknown_CAUDO_Staphylococcus_phage_YP_004957424	CAUDO	Terminase_subunitL_CAUDO_Escherichia_phage_YP_009843472	CAUDO	25.18	139	84	6	20	153	32	155	0.043	27.3
	MCP_CAUDO_Klebsiella_phage_YP_009884753	CAUDO	MCP_MIRUS_423101_TARA_AON_NCLDV_00028_000000000002_M1	MIRUS	27.586	29	21	0	111	139	344	372	9.9	20	CAUDO_MIRUS		Terminase_subunitL_CAUDO_Escherichia_phage_YP_009843472	CAUDO	Terminase_unknown_CAUDO_Staphylococcus_phage_YP_004957424	CAUDO	25.18	139	84	6	32	155	20	153	0.045	27.3
	MCP_CAUDO_Bacillus_phage_YP_002300349	CAUDO	MCP_MIRUS_593090_TARA_PSW_NCLDV_00054_000000000009_4985_M4	MIRUS	27.586	58	33	1	264	312	341	398	4.7	21.2	CAUDO_MIRUS		Terminase_subunit2_HERPES_Cyprinid_herpesvirus_YP_007003713	HERPES	Terminase_subunit2_HERPES_alphaherpesvirus_YP_009137103	HERPES	25.143	175	89	7	38	188	69	225	1.17e-05	39.7
	MCP_HERPES_gammaherpesvirus_YP_009118415	HERPES	MCP_HERPES_alphaherpesvirus_YP_010084972	HERPES	27.544	1405	912	33	17	1372	19	1366	8.07e-130	427	HERPES_HERPES		Terminase_subunit2_HERPES_alphaherpesvirus_YP_009137103	HERPES	Terminase_subunit2_HERPES_Cyprinid_herpesvirus_YP_007003713	HERPES	25.143	175	89	7	69	225	38	188	1.88e-05	39.3
	MCP_HERPES_alphaherpesvirus_YP_010084972	HERPES	MCP_HERPES_gammaherpesvirus_YP_009118415	HERPES	27.544	1405	912	33	19	1366	17	1372	8.04e-138	450	HERPES_HERPES		Terminase_subunit1_HERPES_Cyprinid_herpesvirus_YP_007003857	HERPES	Terminase_subunit1_HERPES_betaherpesvirus_NP_612722	HERPES	25.135	370	233	14	229	584	207	546	1.71e-15	72
	MCP_HERPES_Ictalurid_herpesvirus_NP_041130	HERPES	MCP_HERPES_Cyprinid_herpesvirus_YP_007003755	HERPES	27.451	51	29	2	775	824	771	814	1.8	23.9	HERPES_HERPES		Terminase_subunit1_HERPES_betaherpesvirus_NP_612722	HERPES	Terminase_subunit1_HERPES_Cyprinid_herpesvirus_YP_007003857	HERPES	25.135	370	233	14	207	546	229	584	1.46e-15	72
	MCP_HERPES_Cyprinid_herpesvirus_YP_007003755	HERPES	MCP_HERPES_Ictalurid_herpesvirus_NP_041130	HERPES	27.451	51	29	2	771	814	775	824	1.9	24.3	HERPES_HERPES		Terminase_subunit2_HERPES_betaherpesvirus_NP_612700	HERPES	Terminase_subunit2_HERPES_alphaherpesvirus_YP_010084962	HERPES	25.126	199	141	3	508	699	478	675	4.56e-22	93.6
	MCP_CAUDO_Escherichia_phage_YP_009850530	CAUDO	MCP_CAUDO_Escherichia_phage_CAG9546539	CAUDO	27.413	259	179	6	21	278	16	266	7.54e-20	80.5	CAUDO_CAUDO		Terminase_subunit1_HERPES_gammaherpesvirus_YP_009118419	HERPES	Terminase_subunit1_HERPES_Cyprinid_herpesvirus_YP_007003857	HERPES	25.052	479	321	19	207	660	214	679	1.8e-21	90.9
	MCP_CAUDO_Escherichia_phage_CAG9546539	CAUDO	MCP_CAUDO_Escherichia_phage_YP_009850530	CAUDO	27.413	259	179	6	16	266	21	278	6.39e-20	80.5	CAUDO_CAUDO		Terminase_subunit1_HERPES_Cyprinid_herpesvirus_YP_007003857	HERPES	Terminase_subunit1_HERPES_gammaherpesvirus_YP_009118419	HERPES	25.052	479	321	19	214	679	207	660	3.43e-21	90.1
	MCP_CAUDO_Staphylococcus_phage_YP_004957434	CAUDO	MCP_MIRUS_422494_TARA_AON_NCLDV_00025_000000000011_M3	MIRUS	27.273	22	16	0	90	111	289	310	9.3	20	CAUDO_MIRUS		Terminase_subunit2_HERPES_alphaherpesvirus_YP_009137103	HERPES	Terminase_subunit2_HERPES_gammaherpesvirus_YP_009118397	HERPES	25.051	491	307	14	290	770	312	751	1.13e-25	104
	MCP_HERPES_Cyprinid_herpesvirus_YP_007003911	HERPES	MCP_HERPES_Ictalurid_herpesvirus_NP_041130	HERPES	27.222	180	112	6	884	1061	789	951	8.61e-14	67.8	HERPES_HERPES		Terminase_subunit2_HERPES_Cyprinid_herpesvirus_YP_007003713	HERPES	Terminase_MIRUS_476477_TARA_ARC_NCLDV_00115_000000000014_M1	MIRUS	25	100	50	6	462	543	223	315	5.4	21.2
	MCP_HERPES_Ranid_herpesvirus_YP_656709	HERPES	MCP_HERPES_Anguillid_herpesvirus_YP_003358243	HERPES	27.219	169	113	4	947	1113	879	1039	1.4e-13	67.4	HERPES_HERPES		Terminase_subunitL_CAUDO_Salmonella_phage_YP_009140180	CAUDO	Terminase_subunit1_HERPES_Anguillid_herpesvirus_YP_003358149	HERPES	25	108	64	4	270	362	233	338	0.083	27.7
	MCP_HERPES_Anguillid_herpesvirus_YP_003358243	HERPES	MCP_HERPES_Ranid_herpesvirus_YP_656709	HERPES	27.219	169	113	4	879	1039	947	1113	1.32e-13	67.4	HERPES_HERPES		Terminase_subunit2_HERPES_Anguillid_herpesvirus_YP_003358161	HERPES	Terminase_subunit1_HERPES_Cyprinid_herpesvirus_YP_007003857	HERPES	25	36	27	0	423	458	692	727	5	21.2
	MCP_HERPES_alphaherpesvirus_YP_010084972	HERPES	MCP_HERPES_betaherpesvirus_YP_081534	HERPES	27.197	842	522	26	23	831	20	803	7.32e-65	234	HERPES_HERPES		Terminase_unknown_CAUDO_EArthrobacter_phage_YP_008857873	CAUDO	Terminase_subunit1_HERPES_gammaherpesvirus_YP_009229862	HERPES	25	120	77	6	72	184	219	332	0.028	28.5
	MCP_HERPES_betaherpesvirus_YP_081534	HERPES	MCP_HERPES_alphaherpesvirus_YP_010084972	HERPES	27.175	839	526	27	20	803	23	831	9.24e-63	227	HERPES_HERPES		Terminase_subunit1_HERPES_alphaherpesvirus_YP_010084974	HERPES	Terminase_subunit1_HERPES_Ranid_herpesvirus_YP_656697	HERPES	25	360	216	15	196	515	104	449	4.39e-13	63.9
	MCP_CAUDO_Escherichia_phage_CAG9546539	CAUDO	MCP_CAUDO_Escherichia_phage_YP_009843463	CAUDO	27.174	92	53	5	129	216	97	178	8.4	19.6	CAUDO_CAUDO		Terminase_subunit1_HERPES_Cyprinid_herpesvirus_YP_007003857	HERPES	Terminase_subunit2_HERPES_Anguillid_herpesvirus_YP_003358161	HERPES	25	36	27	0	692	727	423	458	7.6	21.2
	MCP_CAUDO_Klebsiella_phage_YP_009884753	CAUDO	MCP_CAUDO_Bacteriophage_Lily_YP_009202213	CAUDO	27.16	81	53	4	61	139	70	146	2.4	21.9	CAUDO_CAUDO		Terminase_MIRUS_476477_TARA_ARC_NCLDV_00115_000000000014_M1	MIRUS	Terminase_subunit2_HERPES_Cyprinid_herpesvirus_YP_007003713	HERPES	25	100	50	6	223	315	462	543	3.3	21.2
	MCP_CAUDO_Salmonella_phage_YP_009140190	CAUDO	MCP_CAUDO_Bacteriophage_Lily_YP_009202213	CAUDO	27.16	81	53	4	61	139	70	146	2.1	22.3	CAUDO_CAUDO		Terminase_subunit1_HERPES_Anguillid_herpesvirus_YP_003358149	HERPES	Terminase_subunitL_CAUDO_Salmonella_phage_YP_009140180	CAUDO	25	108	64	4	233	338	270	362	0.098	27.3
	MCP_CAUDO_Bacteriophage_Lily_YP_009202213	CAUDO	MCP_CAUDO_Klebsiella_phage_YP_009884753	CAUDO	27.16	81	53	4	70	146	61	139	1.9	21.9	CAUDO_CAUDO		Terminase_subunit1_HERPES_gammaherpesvirus_YP_009229862	HERPES	Terminase_unknown_CAUDO_EArthrobacter_phage_YP_008857873	CAUDO	25	120	77	6	219	332	72	184	0.04	28.5
	MCP_CAUDO_Bacteriophage_Lily_YP_009202213	CAUDO	MCP_CAUDO_Salmonella_phage_YP_009140190	CAUDO	27.16	81	53	4	70	146	61	139	1.6	22.3	CAUDO_CAUDO		Terminase_unknown_CAUDO_Escherichia_phage_CAG9546533	CAUDO	Terminase_subunitL_CAUDO_Escherichia_phage_YP_009812362	CAUDO	24.828	145	90	6	55	193	47	178	0.42	24.6
	MCP_HERPES_Ranid_herpesvirus_YP_656709	HERPES	MCP_HERPES_Cyprinid_herpesvirus_YP_001096127	HERPES	27.128	188	128	5	947	1131	887	1068	7.35e-14	68.2	HERPES_HERPES		Terminase_subunitL_CAUDO_Escherichia_phage_YP_009812362	CAUDO	Terminase_unknown_CAUDO_Escherichia_phage_CAG9546533	CAUDO	24.828	145	90	6	47	178	55	193	0.47	24.6
	MCP_HERPES_Cyprinid_herpesvirus_YP_001096127	HERPES	MCP_HERPES_Ranid_herpesvirus_YP_656709	HERPES	27.128	188	128	5	887	1068	947	1131	6.66e-14	68.2	HERPES_HERPES		Terminase_unknown_HERPES_Cyprinid_herpesvirus_YP_001096069	HERPES	Terminase_subunit1_HERPES_gammaherpesvirus_YP_009118419	HERPES	24.818	411	274	15	230	626	219	608	3.35e-21	90.5
	MCP_HERPES_betaherpesvirus_YP_081534	HERPES	MCP_HERPES_Anguillid_herpesvirus_YP_003358243	HERPES	27.027	74	48	2	921	993	1035	1103	6.6	22.3	HERPES_HERPES		Terminase_subunit1_HERPES_gammaherpesvirus_YP_009118419	HERPES	Terminase_unknown_HERPES_Cyprinid_herpesvirus_YP_001096069	HERPES	24.818	411	274	15	219	608	230	626	2.24e-21	90.5
	MCP_HERPES_Anguillid_herpesvirus_YP_003358243	HERPES	MCP_HERPES_betaherpesvirus_YP_081534	HERPES	27.027	74	48	2	1035	1103	921	993	6.1	22.3	HERPES_HERPES		Terminase_subunitL_CAUDO_Klebsiella_phage_YP_009884744	CAUDO	Terminase_subunitL_CAUDO_Escherichia_phage_YP_009812362	CAUDO	24.786	117	67	5	441	536	130	246	1.8	23.1
	MCP_MIRUS_481238_TARA_ARC_NCLDV_00142_000000000003_M1	MIRUS	MCP_HERPES_Ictalurid_herpesvirus_NP_041130	HERPES	27	100	64	4	436	535	277	367	3.2	22.7	MIRUS_HERPES		Terminase_subunitL_CAUDO_Escherichia_phage_YP_009812362	CAUDO	Terminase_subunitL_CAUDO_Klebsiella_phage_YP_009884744	CAUDO	24.786	117	67	5	130	246	441	536	1.4	23.1
	MCP_HERPES_Ictalurid_herpesvirus_NP_041130	HERPES	MCP_MIRUS_481238_TARA_ARC_NCLDV_00142_000000000003_M1	MIRUS	27	100	64	4	277	367	436	535	4.5	22.7	HERPES_MIRUS		Terminase_subunit1_HERPES_Ranid_herpesvirus_YP_656697	HERPES	Terminase_subunit1_HERPES_gammaherpesvirus_YP_009118419	HERPES	24.756	307	207	8	165	460	209	502	6.91e-18	79.7
	MCP_MIRUS_533209_TARA_MED_NCLDV_00099_000000000008_M2	MIRUS	MCP_MIRUS_486823_TARA_ARC_NCLDV_00192_000000000002_M6	MIRUS	26.923	26	19	0	293	318	377	402	4	21.9	MIRUS_MIRUS		Terminase_subunit1_HERPES_gammaherpesvirus_YP_009118419	HERPES	Terminase_subunit1_HERPES_Ranid_herpesvirus_YP_656697	HERPES	24.756	307	207	8	209	502	165	460	3.89e-18	80.1
	MCP_MIRUS_486823_TARA_ARC_NCLDV_00192_000000000002_M6	MIRUS	MCP_MIRUS_533209_TARA_MED_NCLDV_00099_000000000008_M2	MIRUS	26.923	26	19	0	377	402	293	318	3.1	21.9	MIRUS_MIRUS		Terminase_subunit1_HERPES_Ictalurid_herpesvirus_NP_041153	HERPES	Terminase_subunit1_HERPES_gammaherpesvirus_YP_009118419	HERPES	24.755	408	259	14	74	465	125	500	2.27e-21	90.5
	MCP_HERPES_gammaherpesvirus_YP_009229859	HERPES	MCP_HERPES_betaherpesvirus_NP_612719	HERPES	26.878	852	545	21	18	842	17	817	6.17e-94	324	HERPES_HERPES		Terminase_subunit1_HERPES_gammaherpesvirus_YP_009118419	HERPES	Terminase_subunit1_HERPES_Ictalurid_herpesvirus_NP_041153	HERPES	24.755	408	259	14	125	500	74	465	1.88e-18	81.3
	MCP_HERPES_betaherpesvirus_YP_081534	HERPES	MCP_HERPES_alphaherpesvirus_YP_009137093	HERPES	26.862	1437	879	43	15	1363	18	1370	1.64e-113	381	HERPES_HERPES		Terminase_subunit1_HERPES_Ranid_herpesvirus_YP_656697	HERPES	Terminase_subunit1_HERPES_gammaherpesvirus_YP_009229862	HERPES	24.739	287	198	7	169	449	210	484	3.15e-17	77.4
	MCP_HERPES_alphaherpesvirus_YP_009137093	HERPES	MCP_HERPES_betaherpesvirus_YP_081534	HERPES	26.862	1437	879	43	18	1370	15	1363	7.87e-116	388	HERPES_HERPES		Terminase_subunit1_HERPES_gammaherpesvirus_YP_009229862	HERPES	Terminase_subunit1_HERPES_Ranid_herpesvirus_YP_656697	HERPES	24.739	287	198	7	210	484	169	449	2.92e-17	77.4
	MCP_MIRUS_486823_TARA_ARC_NCLDV_00192_000000000002_M6	MIRUS	MCP_CAUDO_Klebsiella_phage_YP_009884753	CAUDO	26.829	41	30	0	446	486	54	94	0.29	25.4	MIRUS_CAUDO		Terminase_subunit2_HERPES_alphaherpesvirus_YP_010084962	HERPES	Terminase_subunit2_HERPES_gammaherpesvirus_YP_009229844	HERPES	24.731	744	479	27	20	744	4	685	6.43e-55	193
	MCP_MIRUS_486823_TARA_ARC_NCLDV_00192_000000000002_M6	MIRUS	MCP_CAUDO_Salmonella_phage_YP_009140190	CAUDO	26.829	41	30	0	446	486	54	94	0.14	26.6	MIRUS_CAUDO		Terminase_subunit1_HERPES_alphaherpesvirus_YP_010084974	HERPES	Terminase_subunit1_HERPES_Anguillid_herpesvirus_YP_003358149	HERPES	24.713	348	227	16	238	562	211	546	9.93e-15	69.3
	MCP_MIRUS_453844_TARA_ARC_NCLDV_00031_000000000001_M2	MIRUS	MCP_HERPES_gammaherpesvirus_YP_009229859	HERPES	26.829	123	69	7	53	167	153	262	2.8	22.3	MIRUS_HERPES		Terminase_subunit2_HERPES_Cyprinid_herpesvirus_YP_007003713	HERPES	Terminase_MIRUS_595597_TARA_PSW_NCLDV_00070_000000000005_M1	MIRUS	24.658	146	75	8	3	135	162	285	7.1	20.8
	MCP_MIRUS_453844_TARA_ARC_NCLDV_00031_000000000001_M2	MIRUS	MCP_HERPES_Ictalurid_herpesvirus_NP_041130	HERPES	26.829	82	49	3	483	564	938	1008	3.8	21.9	MIRUS_HERPES		Terminase_subunit1_HERPES_alphaherpesvirus_YP_010084974	HERPES	Terminase_unknown_CAUDO_Bacillus_phage_YP_002300330	CAUDO	24.59	61	38	1	21	73	276	336	5.1	21.6
	MCP_CAUDO_Klebsiella_phage_YP_009884753	CAUDO	MCP_MIRUS_486823_TARA_ARC_NCLDV_00192_000000000002_M6	MIRUS	26.829	41	30	0	54	94	446	486	0.22	25.4	CAUDO_MIRUS		Terminase_subunit1_HERPES_gammaherpesvirus_YP_009118419	HERPES	Terminase_subunit1_HERPES_Anguillid_herpesvirus_YP_003358149	HERPES	24.556	338	237	9	219	543	223	555	4.5e-18	80.1
	MCP_CAUDO_Salmonella_phage_YP_009140190	CAUDO	MCP_MIRUS_486823_TARA_ARC_NCLDV_00192_000000000002_M6	MIRUS	26.829	41	30	0	54	94	446	486	0.11	26.6	CAUDO_MIRUS		Terminase_subunit1_HERPES_Anguillid_herpesvirus_YP_003358149	HERPES	Terminase_subunit1_HERPES_gammaherpesvirus_YP_009118419	HERPES	24.556	338	237	9	223	555	219	543	6.11e-18	79.7
	MCP_HERPES_alphaherpesvirus_YP_009137093	HERPES	MCP_HERPES_gammaherpesvirus_YP_009118415	HERPES	26.812	1421	915	41	17	1372	14	1374	1.32e-123	410	HERPES_HERPES		Terminase_subunit1_HERPES_Anguillid_herpesvirus_YP_003358149	HERPES	Terminase_subunit1_HERPES_alphaherpesvirus_YP_010084974	HERPES	24.496	347	229	15	211	546	238	562	6.44e-12	60.5
	MCP_HERPES_alphaherpesvirus_YP_010084972	HERPES	MCP_HERPES_betaherpesvirus_NP_612719	HERPES	26.707	835	535	22	23	831	20	803	3.74e-67	241	HERPES_HERPES		Terminase_subunit1_HERPES_Ictalurid_herpesvirus_NP_041153	HERPES	Terminase_subunit1_HERPES_gammaherpesvirus_YP_009229862	HERPES	24.495	396	248	15	89	466	135	497	7.99e-20	85.9
	MCP_HERPES_betaherpesvirus_NP_612719	HERPES	MCP_HERPES_alphaherpesvirus_YP_010084972	HERPES	26.683	832	539	23	20	803	23	831	2.29e-65	235	HERPES_HERPES		Terminase_subunit1_HERPES_gammaherpesvirus_YP_009229862	HERPES	Terminase_subunit1_HERPES_Ictalurid_herpesvirus_NP_041153	HERPES	24.495	396	248	15	135	497	89	466	8.23e-17	75.9
	MCP_HERPES_Cyprinid_herpesvirus_YP_007003911	HERPES	MCP_CAUDO_Escherichia_phage_CAG9546539	CAUDO	26.667	30	22	0	466	495	180	209	1.6	24.3	HERPES_CAUDO		Terminase_MIRUS_595597_TARA_PSW_NCLDV_00070_000000000005_M1	MIRUS	Terminase_subunit2_HERPES_Cyprinid_herpesvirus_YP_007003713	HERPES	24.476	143	79	7	162	285	3	135	5.1	20.8
	MCP_MIRUS_482543_TARA_ARC_NCLDV_00150_000000000003_M6	MIRUS	MCP_CAUDO_Pectobacterium_phage_YP_010000201	CAUDO	26.667	45	32	1	119	163	266	309	0.57	23.9	MIRUS_CAUDO		Terminase_subunitS_CAUDO_Escherichia_phage_CAG9546532	CAUDO	Terminase_subunit2_HERPES_gammaherpesvirus_YP_009229844	HERPES	24.39	41	29	1	46	84	284	324	4.3	19.6
	MCP_MIRUS_533209_TARA_MED_NCLDV_00099_000000000008_M2	MIRUS	MCP_HERPES_Cyprinid_herpesvirus_YP_001096127	HERPES	26.667	45	30	1	19	60	1058	1102	6.6	21.2	MIRUS_HERPES		Terminase_unknown_CAUDO_Lentibacter_phage_YP_009834234	CAUDO	Terminase_unknown_CAUDO_Escherichia_phage_CAG9546533	CAUDO	24.348	115	72	4	57	165	72	177	0.009	30
	MCP_CAUDO_Escherichia_phage_CAG9546539	CAUDO	MCP_HERPES_Cyprinid_herpesvirus_YP_007003911	HERPES	26.667	30	22	0	180	209	466	495	0.34	24.3	CAUDO_HERPES		Terminase_unknown_CAUDO_Escherichia_phage_CAG9546533	CAUDO	Terminase_unknown_CAUDO_Lentibacter_phage_YP_009834234	CAUDO	24.348	115	72	4	72	177	57	165	0.009	30
	MCP_CAUDO_Pectobacterium_phage_YP_010000201	CAUDO	MCP_MIRUS_482543_TARA_ARC_NCLDV_00150_000000000003_M6	MIRUS	26.667	45	32	1	266	309	119	163	0.43	23.9	CAUDO_MIRUS		Terminase_subunit1_HERPES_Cyprinid_herpesvirus_YP_007003702	HERPES	Terminase_subunit1_HERPES_betaherpesvirus_YP_081537	HERPES	24.344	419	271	18	217	616	201	592	2.55e-17	77.8
	MCP_HERPES_gammaherpesvirus_YP_009118415	HERPES	MCP_HERPES_alphaherpesvirus_YP_009137093	HERPES	26.648	1411	930	38	14	1374	17	1372	2.65e-122	406	HERPES_HERPES		Terminase_subunit1_HERPES_betaherpesvirus_YP_081537	HERPES	Terminase_subunit1_HERPES_Cyprinid_herpesvirus_YP_007003702	HERPES	24.344	419	271	18	201	592	217	616	2.2e-17	77.8
	MCP_CAUDO_Escherichia_phage_YP_009850530	CAUDO	MCP_CAUDO_Bacillus_phage_YP_002300349	CAUDO	26.596	94	63	2	138	231	70	157	0.5	23.9	CAUDO_CAUDO		Terminase_subunit2_HERPES_gammaherpesvirus_YP_009229844	HERPES	Terminase_subunit2_HERPES_alphaherpesvirus_YP_010084962	HERPES	24.321	736	492	25	4	685	20	744	3.37e-46	167
	MCP_CAUDO_Bacillus_phage_YP_002300349	CAUDO	MCP_CAUDO_Escherichia_phage_YP_009850530	CAUDO	26.596	94	63	2	70	157	138	231	0.69	23.9	CAUDO_CAUDO		Terminase_subunit1_HERPES_Anguillid_herpesvirus_YP_003358149	HERPES	Terminase_subunit1_HERPES_alphaherpesvirus_YP_009137089	HERPES	24.252	301	202	12	205	496	233	516	8.49e-13	63.2
	MCP_CAUDO_Escherichia_phage_YP_009850530	CAUDO	MCP_HERPES_gammaherpesvirus_YP_009118415	HERPES	26.316	38	26	1	43	80	527	562	4.3	20.8	CAUDO_HERPES		Terminase_subunit1_HERPES_alphaherpesvirus_YP_009137089	HERPES	Terminase_subunit1_HERPES_Anguillid_herpesvirus_YP_003358149	HERPES	24.252	301	202	12	233	516	205	496	7.34e-13	63.5
	MCP_CAUDO_Staphylococcus_phage_YP_004957434	CAUDO	MCP_CAUDO_Clostridium_phage_YP_006488665	CAUDO	26.25	80	50	1	206	276	225	304	0.073	26.6	CAUDO_CAUDO		Terminase_subunit1_HERPES_Ictalurid_herpesvirus_NP_041153	HERPES	Terminase_subunit1_HERPES_betaherpesvirus_NP_612722	HERPES	24.198	343	211	14	181	496	201	521	5.82e-13	63.5
	MCP_CAUDO_Clostridium_phage_YP_006488665	CAUDO	MCP_CAUDO_Staphylococcus_phage_YP_004957434	CAUDO	26.25	80	50	1	225	304	206	276	0.067	26.6	CAUDO_CAUDO		Terminase_subunit1_HERPES_betaherpesvirus_NP_612722	HERPES	Terminase_subunit1_HERPES_Ictalurid_herpesvirus_NP_041153	HERPES	24.198	343	211	14	201	521	181	496	3.12e-10	54.7
	MCP_CAUDO_Escherichia_phage_YP_009812348	CAUDO	MCP_CAUDO_Clostridium_phage_YP_006488665	CAUDO	26.19	84	51	2	130	202	149	232	2.8	21.6	CAUDO_CAUDO		Terminase_subunit2_HERPES_betaherpesvirus_YP_081515	HERPES	Terminase_subunit2_HERPES_alphaherpesvirus_YP_010084962	HERPES	24.194	310	206	7	7	300	19	315	9.12e-17	76.3
	MCP_CAUDO_Clostridium_phage_YP_006488665	CAUDO	MCP_CAUDO_Escherichia_phage_YP_009812348	CAUDO	26.19	84	51	2	149	232	130	202	2.9	21.6	CAUDO_CAUDO		Terminase_subunit1_HERPES_betaherpesvirus_YP_081537	HERPES	Terminase_subunit1_HERPES_Anguillid_herpesvirus_YP_003358149	HERPES	23.934	305	197	10	147	419	144	445	7.34e-12	60.1
	MCP_MIRUS_482543_TARA_ARC_NCLDV_00150_000000000003_M6	MIRUS	MCP_HERPES_betaherpesvirus_YP_081534	HERPES	26.19	42	24	1	93	127	905	946	1.6	22.7	MIRUS_HERPES		Terminase_subunit1_HERPES_Anguillid_herpesvirus_YP_003358149	HERPES	Terminase_subunit1_HERPES_betaherpesvirus_YP_081537	HERPES	23.934	305	197	10	144	445	147	419	7.28e-12	60.1
	MCP_HERPES_betaherpesvirus_YP_081534	HERPES	MCP_MIRUS_482543_TARA_ARC_NCLDV_00150_000000000003_M6	MIRUS	26.19	42	24	1	905	946	93	127	4.8	22.7	HERPES_MIRUS		Terminase_subunit1_HERPES_Ranid_herpesvirus_YP_656697	HERPES	Terminase_subunit1_HERPES_betaherpesvirus_YP_081537	HERPES	23.913	368	221	13	98	449	149	473	5.59e-16	73.6
	MCP_HERPES_gammaherpesvirus_YP_009118415	HERPES	MCP_HERPES_Cyprinid_herpesvirus_YP_007003911	HERPES	26.087	46	33	1	482	527	1154	1198	0.73	25.4	HERPES_HERPES		Terminase_subunit1_HERPES_betaherpesvirus_YP_081537	HERPES	Terminase_subunit1_HERPES_Ranid_herpesvirus_YP_656697	HERPES	23.913	368	221	13	149	473	98	449	5.07e-16	73.6
	MCP_HERPES_Cyprinid_herpesvirus_YP_007003911	HERPES	MCP_HERPES_gammaherpesvirus_YP_009118415	HERPES	26.087	46	33	1	1154	1198	482	527	0.69	25.4	HERPES_HERPES		Terminase_subunit1_HERPES_alphaherpesvirus_YP_010084974	HERPES	Terminase_subunit1_HERPES_Ictalurid_herpesvirus_NP_041153	HERPES	23.875	289	198	9	239	515	176	454	3.43e-14	67.8
	MCP_HERPES_Cyprinid_herpesvirus_YP_001096127	HERPES	MCP_HERPES_betaherpesvirus_NP_612719	HERPES	25.926	54	39	1	378	430	939	992	7.9	21.9	HERPES_HERPES		Terminase_unknown_CAUDO_Lentibacter_phage_YP_009834234	CAUDO	Terminase_MIRUS_528376_TARA_MED_NCLDV_00076_000000000042_M4	MIRUS	23.81	42	32	0	384	425	321	362	6.6	20.8
	MCP_MIRUS_482543_TARA_ARC_NCLDV_00150_000000000003_M6	MIRUS	MCP_HERPES_Cyprinid_herpesvirus_YP_001096127	HERPES	25.926	108	50	5	6	111	289	368	3.3	21.9	MIRUS_HERPES		Terminase_subunit2_HERPES_Cyprinid_herpesvirus_YP_001096082	HERPES	Terminase_subunit2_HERPES_alphaherpesvirus_YP_010084962	HERPES	23.81	84	44	3	125	188	146	229	7	21.2
	MCP_HERPES_Ranid_herpesvirus_YP_656709	HERPES	MCP_HERPES_Cyprinid_herpesvirus_YP_007003755	HERPES	25.789	190	132	5	947	1131	881	1066	1.43e-14	70.5	HERPES_HERPES		Terminase_subunit2_HERPES_alphaherpesvirus_YP_010084962	HERPES	Terminase_subunit2_HERPES_Cyprinid_herpesvirus_YP_001096082	HERPES	23.81	84	44	3	146	229	125	188	5.1	21.9
	MCP_HERPES_Cyprinid_herpesvirus_YP_007003755	HERPES	MCP_HERPES_Ranid_herpesvirus_YP_656709	HERPES	25.789	190	132	5	881	1066	947	1131	1.23e-14	70.5	HERPES_HERPES		Terminase_MIRUS_528376_TARA_MED_NCLDV_00076_000000000042_M4	MIRUS	Terminase_unknown_CAUDO_Lentibacter_phage_YP_009834234	CAUDO	23.81	42	32	0	321	362	384	425	5.7	20.8
	MCP_CAUDO_Bacillus_phage_YP_002300349	CAUDO	MCP_HERPES_Cyprinid_herpesvirus_YP_007003755	HERPES	25.758	66	44	1	169	229	1005	1070	5.4	21.2	CAUDO_HERPES		Terminase_subunit1_HERPES_Ictalurid_herpesvirus_NP_041153	HERPES	Terminase_subunit1_HERPES_alphaherpesvirus_YP_009137089	HERPES	23.782	349	221	14	180	503	248	576	8.77e-13	63.2
	MCP_HERPES_alphaherpesvirus_YP_009137093	HERPES	MCP_HERPES_betaherpesvirus_NP_612719	HERPES	25.617	851	545	24	21	839	17	811	5.77e-64	231	HERPES_HERPES		Terminase_subunit1_HERPES_alphaherpesvirus_YP_009137089	HERPES	Terminase_subunit1_HERPES_Ictalurid_herpesvirus_NP_041153	HERPES	23.782	349	221	14	248	576	180	503	6.09e-10	53.9
	MCP_CAUDO_Klebsiella_phage_YP_009884753	CAUDO	MCP_CAUDO_Escherichia_phage_YP_009850530	CAUDO	25.61	82	61	0	174	255	185	266	4.1	21.2	CAUDO_CAUDO		Terminase_subunit1_HERPES_Ictalurid_herpesvirus_NP_041153	HERPES	Terminase_subunit1_HERPES_betaherpesvirus_YP_081537	HERPES	23.754	341	219	11	179	496	201	523	1.87e-13	65.1
	MCP_CAUDO_Escherichia_phage_YP_009850530	CAUDO	MCP_CAUDO_Klebsiella_phage_YP_009884753	CAUDO	25.61	82	61	0	185	266	174	255	3.1	21.2	CAUDO_CAUDO		Terminase_subunit1_HERPES_betaherpesvirus_YP_081537	HERPES	Terminase_subunit1_HERPES_Ictalurid_herpesvirus_NP_041153	HERPES	23.754	341	219	11	201	523	179	496	9.12e-11	56.6
	MCP_CAUDO_Klebsiella_phage_YP_009884753	CAUDO	MCP_HERPES_Cyprinid_herpesvirus_YP_001096127	HERPES	25.581	43	31	1	399	440	261	303	8.1	20.4	CAUDO_HERPES		Terminase_subunit1_HERPES_Ranid_herpesvirus_YP_656697	HERPES	Terminase_subunit1_HERPES_alphaherpesvirus_YP_009137089	HERPES	23.724	392	261	15	163	543	243	607	1.88e-10	55.5
	MCP_HERPES_betaherpesvirus_NP_612719	HERPES	MCP_HERPES_alphaherpesvirus_YP_009137093	HERPES	25.559	849	544	24	19	811	23	839	1.23e-62	226	HERPES_HERPES		Terminase_subunit1_HERPES_alphaherpesvirus_YP_009137089	HERPES	Terminase_subunit1_HERPES_Ranid_herpesvirus_YP_656697	HERPES	23.724	392	261	15	243	607	163	543	1.86e-10	55.5
	MCP_HERPES_betaherpesvirus_YP_081534	HERPES	MCP_HERPES_alphaherpesvirus_YP_010084972	HERPES	25.532	94	58	3	656	744	783	869	0.91	25.4	HERPES_HERPES		Terminase_unknown_HERPES_Cyprinid_herpesvirus_YP_001096069	HERPES	Terminase_unknown_CAUDO_EArthrobacter_phage_YP_008857873	CAUDO	23.684	38	28	1	232	268	71	108	5.8	21.6
	MCP_HERPES_alphaherpesvirus_YP_010084972	HERPES	MCP_HERPES_betaherpesvirus_YP_081534	HERPES	25.532	94	58	3	783	869	656	744	0.93	25.4	HERPES_HERPES		Terminase_unknown_CAUDO_EArthrobacter_phage_YP_008857873	CAUDO	Terminase_unknown_HERPES_Cyprinid_herpesvirus_YP_001096069	HERPES	23.684	38	28	1	71	108	232	268	3.6	21.6
	MCP_CAUDO_Klebsiella_phage_YP_009884753	CAUDO	MCP_MIRUS_422494_TARA_AON_NCLDV_00025_000000000011_M3	MIRUS	25.51	98	64	3	25	116	642	736	2.2	22.3	CAUDO_MIRUS		Terminase_subunit1_HERPES_Ranid_herpesvirus_YP_656697	HERPES	Terminase_subunit1_HERPES_alphaherpesvirus_YP_010084974	HERPES	23.611	360	221	14	104	449	196	515	1.58e-10	55.8
	MCP_CAUDO_Escherichia_phage_YP_009843463	CAUDO	MCP_HERPES_alphaherpesvirus_YP_010084972	HERPES	25.49	51	36	1	253	301	661	711	8.3	20.4	CAUDO_HERPES		Terminase_MIRUS_476477_TARA_ARC_NCLDV_00115_000000000014_M1	MIRUS	Terminase_MIRUS_452607_TARA_ARC_NCLDV_00027_000000000004_M2	MIRUS	23.601	411	264	11	1	364	1	408	1.72e-32	119
	MCP_CAUDO_Bacteriophage_Lily_YP_009202213	CAUDO	MCP_HERPES_Ranid_herpesvirus_YP_656709	HERPES	25.373	67	40	3	265	331	97	153	9.7	19.6	CAUDO_HERPES		Terminase_MIRUS_452607_TARA_ARC_NCLDV_00027_000000000004_M2	MIRUS	Terminase_MIRUS_476477_TARA_ARC_NCLDV_00115_000000000014_M1	MIRUS	23.601	411	264	11	1	408	1	364	1.02e-30	114
	MCP_MIRUS_486823_TARA_ARC_NCLDV_00192_000000000002_M6	MIRUS	MCP_CAUDO_Pectobacterium_phage_YP_010000201	CAUDO	25.275	91	59	4	403	485	119	208	4.2	21.6	MIRUS_CAUDO		Terminase_subunitS_CAUDO_Kosakonia_phage_QYN79887	CAUDO	Terminase_subunit1_HERPES_Cyprinid_herpesvirus_YP_007003857	HERPES	23.529	34	23	1	74	107	277	307	5.6	19.6
	MCP_CAUDO_Pectobacterium_phage_YP_010000201	CAUDO	MCP_MIRUS_486823_TARA_ARC_NCLDV_00192_000000000002_M6	MIRUS	25.275	91	59	4	119	208	403	485	2.5	21.6	CAUDO_MIRUS		Terminase_unknown_CAUDO_EArthrobacter_phage_YP_008857873	CAUDO	Terminase_subunit1_HERPES_Ranid_herpesvirus_YP_656697	HERPES	23.485	132	88	5	72	192	178	307	0.009	30
	MCP_HERPES_Ranid_herpesvirus_YP_656709	HERPES	MCP_HERPES_Ictalurid_herpesvirus_NP_041130	HERPES	25.203	369	228	13	931	1288	764	1095	6.99e-21	90.9	HERPES_HERPES		Terminase_subunit1_HERPES_Ranid_herpesvirus_YP_656697	HERPES	Terminase_unknown_CAUDO_EArthrobacter_phage_YP_008857873	CAUDO	23.485	132	88	5	178	307	72	192	0.014	30
	MCP_HERPES_Ictalurid_herpesvirus_NP_041130	HERPES	MCP_HERPES_Ranid_herpesvirus_YP_656709	HERPES	25.203	369	228	13	764	1095	931	1288	6.2e-21	90.9	HERPES_HERPES		Terminase_subunit1_HERPES_alphaherpesvirus_YP_010084974	HERPES	Terminase_subunit1_HERPES_Cyprinid_herpesvirus_YP_007003857	HERPES	23.482	247	166	8	238	469	217	455	1.33e-12	62.8
	MCP_CAUDO_Clostridium_phage_YP_006488665	CAUDO	MCP_CAUDO_Bacillus_phage_UXN78503	CAUDO	25.078	319	209	6	48	366	57	345	2.87e-23	92.8	CAUDO_CAUDO		Terminase_unknown_CAUDO_EArthrobacter_phage_YP_008857873	CAUDO	Terminase_subunitS_CAUDO_Pectobacterium_phage_YP_010000196	CAUDO	23.457	81	60	2	158	237	23	102	4.9	20.8
	MCP_CAUDO_Bacillus_phage_UXN78503	CAUDO	MCP_CAUDO_Clostridium_phage_YP_006488665	CAUDO	25.078	319	209	6	57	345	48	366	3.67e-23	92.8	CAUDO_CAUDO		Terminase_subunitS_CAUDO_Pectobacterium_phage_YP_010000196	CAUDO	Terminase_unknown_CAUDO_EArthrobacter_phage_YP_008857873	CAUDO	23.457	81	60	2	23	102	158	237	1.9	20.8
	MCP_HERPES_Cyprinid_herpesvirus_YP_007003755	HERPES	MCP_CAUDO_Escherichia_phage_YP_009843463	CAUDO	25	64	32	1	441	488	81	144	9	21.9	HERPES_CAUDO		Terminase_subunit1_HERPES_betaherpesvirus_NP_612722	HERPES	Terminase_subunit1_HERPES_Anguillid_herpesvirus_YP_003358149	HERPES	23.426	397	258	17	145	502	144	533	4.3e-13	63.9
	MCP_CAUDO_Arthrobacter_phage_YP_008857877	CAUDO	MCP_HERPES_alphaherpesvirus_YP_010084972	HERPES	25	60	37	1	102	161	36	87	1.1	22.7	CAUDO_HERPES		Terminase_subunit1_HERPES_Anguillid_herpesvirus_YP_003358149	HERPES	Terminase_subunit1_HERPES_betaherpesvirus_NP_612722	HERPES	23.426	397	258	17	144	533	145	502	5.08e-13	63.9
	MCP_MIRUS_485779-485725_TARA_ARC_NCLDV_00178_000000000016_13848-13856_con_M5	MIRUS	MCP_HERPES_betaherpesvirus_NP_612719	HERPES	25	48	31	1	21	68	695	737	5.3	21.6	MIRUS_HERPES		Terminase_subunitL_CAUDO_Klebsiella_phage_YP_009884744	CAUDO	Terminase_subunit2_HERPES_Cyprinid_herpesvirus_YP_007003868	HERPES	23.404	94	63	3	610	703	275	359	6.2	21.6
	MCP_CAUDO_Escherichia_phage_YP_009843463	CAUDO	MCP_HERPES_Cyprinid_herpesvirus_YP_007003755	HERPES	25	64	32	1	81	144	441	488	3.2	21.9	CAUDO_HERPES		Terminase_subunit2_HERPES_Cyprinid_herpesvirus_YP_007003868	HERPES	Terminase_subunitL_CAUDO_Klebsiella_phage_YP_009884744	CAUDO	23.404	94	63	3	275	359	610	703	6.8	21.2
	MCP_MIRUS_593090_TARA_PSW_NCLDV_00054_000000000009_4985_M4	MIRUS	MCP_MIRUS_486823_TARA_ARC_NCLDV_00192_000000000002_M6	MIRUS	25	76	47	3	33	104	250	319	0.17	25.8	MIRUS_MIRUS		Terminase_unknown_HERPES_Cyprinid_herpesvirus_YP_001096069	HERPES	Terminase_subunit1_HERPES_betaherpesvirus_NP_612722	HERPES	23.372	522	332	18	80	585	77	546	1.25e-17	79
	MCP_HERPES_betaherpesvirus_NP_612719	HERPES	MCP_CAUDO_Bacillus_phage_YP_002300349	CAUDO	24.742	97	55	3	1075	1153	347	443	7.3	22.3	HERPES_CAUDO		Terminase_subunit1_HERPES_betaherpesvirus_NP_612722	HERPES	Terminase_unknown_HERPES_Cyprinid_herpesvirus_YP_001096069	HERPES	23.372	522	332	18	77	546	80	585	1.06e-17	79
	MCP_CAUDO_Bacillus_phage_YP_002300349	CAUDO	MCP_HERPES_betaherpesvirus_NP_612719	HERPES	24.742	97	55	3	347	443	1075	1153	2.9	21.9	CAUDO_HERPES		Terminase_subunit2_HERPES_betaherpesvirus_NP_612700	HERPES	Terminase_MIRUS_552368_TARA_PON_NCLDV_00040_000000000010_M3	MIRUS	23.333	30	23	0	483	512	32	61	9.4	21.2
	MCP_MIRUS_486823_TARA_ARC_NCLDV_00192_000000000002_M6	MIRUS	MCP_MIRUS_593090_TARA_PSW_NCLDV_00054_000000000009_4985_M4	MIRUS	24.691	81	51	3	245	319	28	104	0.12	26.6	MIRUS_MIRUS		Terminase_MIRUS_552368_TARA_PON_NCLDV_00040_000000000010_M3	MIRUS	Terminase_subunit2_HERPES_betaherpesvirus_NP_612700	HERPES	23.333	30	23	0	32	61	483	512	5.5	20.8
	MCP_HERPES_Cyprinid_herpesvirus_YP_007003911	HERPES	MCP_CAUDO_Kosakonia_phage_QYN79877	CAUDO	24.658	73	51	1	1067	1139	76	144	3	23.1	HERPES_CAUDO		Terminase_MIRUS_595597_TARA_PSW_NCLDV_00070_000000000005_M1	MIRUS	Terminase_subunitL_CAUDO_Escherichia_phage_YP_009812362	CAUDO	23.333	30	23	0	187	216	250	279	8.8	20
	MCP_CAUDO_Kosakonia_phage_QYN79877	CAUDO	MCP_HERPES_Cyprinid_herpesvirus_YP_007003911	HERPES	24.658	73	51	1	76	144	1067	1139	0.92	23.1	CAUDO_HERPES		Terminase_subunit1_HERPES_Cyprinid_herpesvirus_YP_007003857	HERPES	Terminase_subunit1_HERPES_betaherpesvirus_YP_081537	HERPES	23.284	408	273	15	229	620	209	592	1.03e-15	72.8
	MCP_HERPES_Cyprinid_herpesvirus_YP_007003755	HERPES	MCP_HERPES_alphaherpesvirus_YP_010084972	HERPES	24.638	69	47	2	8	71	123	191	0.88	25	HERPES_HERPES		Terminase_subunit1_HERPES_betaherpesvirus_YP_081537	HERPES	Terminase_subunit1_HERPES_Cyprinid_herpesvirus_YP_007003857	HERPES	23.284	408	273	15	209	592	229	620	8.83e-16	72.8
	MCP_HERPES_alphaherpesvirus_YP_010084972	HERPES	MCP_HERPES_Cyprinid_herpesvirus_YP_007003755	HERPES	24.638	69	47	2	123	191	8	71	0.94	25.4	HERPES_HERPES		Terminase_subunit2_HERPES_gammaherpesvirus_YP_009118397	HERPES	Terminase_subunit2_HERPES_betaherpesvirus_NP_612700	HERPES	23.26	503	292	14	314	750	276	750	8.77e-29	114
	MCP_MIRUS_467924_TARA_ARC_NCLDV_00078_000000000003_M5	MIRUS	MCP_HERPES_Ranid_herpesvirus_YP_656709	HERPES	24.615	65	48	1	235	299	530	593	7.4	21.6	MIRUS_HERPES		Terminase_unknown_CAUDO_Bacillus_phage_UXN78512	CAUDO	Terminase_subunit2_HERPES_gammaherpesvirus_YP_009118397	HERPES	23.232	99	72	3	14	111	513	608	5.6	20.4
	MCP_HERPES_betaherpesvirus_YP_081534	HERPES	MCP_HERPES_Anguillid_herpesvirus_YP_003358243	HERPES	24.299	107	64	2	744	837	63	165	9.8	21.9	HERPES_HERPES		Terminase_subunit1_HERPES_Cyprinid_herpesvirus_YP_007003702	HERPES	Terminase_subunit1_HERPES_alphaherpesvirus_YP_009137089	HERPES	23.193	332	216	14	207	522	233	541	4.14e-13	64.3
	MCP_HERPES_Anguillid_herpesvirus_YP_003358243	HERPES	MCP_HERPES_betaherpesvirus_YP_081534	HERPES	24.299	107	64	2	63	165	744	837	9	21.9	HERPES_HERPES		Terminase_subunit1_HERPES_alphaherpesvirus_YP_009137089	HERPES	Terminase_subunit1_HERPES_Cyprinid_herpesvirus_YP_007003702	HERPES	23.193	332	216	14	233	541	207	522	3.88e-13	64.3
	MCP_CAUDO_Escherichia_phage_YP_009850530	CAUDO	MCP_CAUDO_Salmonella_phage_YP_009140190	CAUDO	24.051	79	60	0	188	266	177	255	9.4	19.6	CAUDO_CAUDO		Terminase_subunit1_HERPES_Ictalurid_herpesvirus_NP_041153	HERPES	Terminase_subunit1_HERPES_alphaherpesvirus_YP_010084974	HERPES	23.154	298	207	9	167	454	230	515	5.99e-13	63.5
	MCP_CAUDO_Bacillus_phage_UXN78503	CAUDO	MCP_HERPES_Ranid_herpesvirus_YP_656709	HERPES	24.051	79	53	3	37	110	677	753	8.2	20.4	CAUDO_HERPES		Terminase_subunitL_CAUDO_Escherichia_phage_YP_009843472	CAUDO	Terminase_subunitL_CAUDO_Bacteriophage_Lily_YP_009202208	CAUDO	22.967	209	121	8	30	209	35	232	0.063	26.9
	MCP_MIRUS_477967_TARA_ARC_NCLDV_00123_000000000001_M7	MIRUS	MCP_MIRUS_422494_TARA_AON_NCLDV_00025_000000000011_M3	MIRUS	23.75	80	49	1	682	761	139	206	0.27	26.2	MIRUS_MIRUS		Terminase_subunitL_CAUDO_Bacteriophage_Lily_YP_009202208	CAUDO	Terminase_subunitL_CAUDO_Escherichia_phage_YP_009843472	CAUDO	22.967	209	121	8	35	232	30	209	0.089	26.9
	MCP_MIRUS_422494_TARA_AON_NCLDV_00025_000000000011_M3	MIRUS	MCP_MIRUS_477967_TARA_ARC_NCLDV_00123_000000000001_M7	MIRUS	23.75	80	49	1	139	206	682	761	0.38	26.2	MIRUS_MIRUS		Terminase_subunit2_HERPES_Anguillid_herpesvirus_YP_003358161	HERPES	Terminase_subunit1_HERPES_Ranid_herpesvirus_YP_656697	HERPES	22.917	48	32	1	382	424	551	598	6.8	20.8
	MCP_MIRUS_422494_TARA_AON_NCLDV_00025_000000000011_M3	MIRUS	MCP_HERPES_betaherpesvirus_YP_081534	HERPES	23.664	131	84	4	327	454	1238	1355	4.1	22.7	MIRUS_HERPES		Terminase_subunit1_HERPES_Ranid_herpesvirus_YP_656697	HERPES	Terminase_subunit2_HERPES_Anguillid_herpesvirus_YP_003358161	HERPES	22.917	48	32	1	551	598	382	424	8.8	20.8
	MCP_HERPES_betaherpesvirus_YP_081534	HERPES	MCP_MIRUS_422494_TARA_AON_NCLDV_00025_000000000011_M3	MIRUS	23.664	131	84	4	1238	1355	327	454	5.4	22.7	HERPES_MIRUS		Terminase_subunit1_HERPES_Ranid_herpesvirus_YP_656697	HERPES	Terminase_subunit1_HERPES_betaherpesvirus_NP_612722	HERPES	22.912	419	257	15	98	499	147	516	1.48e-15	72
	MCP_CAUDO_Salmonella_phage_YP_009140190	CAUDO	MCP_CAUDO_Escherichia_phage_YP_009812348	CAUDO	23.529	119	63	5	146	238	2	118	4.4	21.2	CAUDO_CAUDO		Terminase_subunit1_HERPES_betaherpesvirus_NP_612722	HERPES	Terminase_subunit1_HERPES_Ranid_herpesvirus_YP_656697	HERPES	22.912	419	257	15	147	516	98	499	1.34e-15	72
	MCP_MIRUS_486823_TARA_ARC_NCLDV_00192_000000000002_M6	MIRUS	MCP_CAUDO_Pectobacterium_phage_YP_010000201	CAUDO	23.529	68	46	2	111	173	266	332	0.009	30	MIRUS_CAUDO		Terminase_subunit1_HERPES_Cyprinid_herpesvirus_YP_007003857	HERPES	Terminase_subunit1_HERPES_alphaherpesvirus_YP_010084974	HERPES	22.881	236	159	8	217	444	238	458	4.2e-11	57.8
	MCP_CAUDO_Escherichia_phage_YP_009812348	CAUDO	MCP_CAUDO_Salmonella_phage_YP_009140190	CAUDO	23.529	119	63	5	2	118	146	238	3.5	21.2	CAUDO_CAUDO		Terminase_MIRUS_594231_TARA_PSW_NCLDV_00061_000000000001_M4	MIRUS	Terminase_MIRUS_476477_TARA_ARC_NCLDV_00115_000000000014_M1	MIRUS	22.727	308	174	12	121	417	105	359	4.17e-05	37
	MCP_CAUDO_Pectobacterium_phage_YP_010000201	CAUDO	MCP_MIRUS_486823_TARA_ARC_NCLDV_00192_000000000002_M6	MIRUS	23.529	68	46	2	266	332	111	173	0.006	30	CAUDO_MIRUS		Terminase_MIRUS_528733_TARA_MED_NCLDV_00078_000000000009_M2	MIRUS	Terminase_MIRUS_526493_TARA_MED_NCLDV_00069_000000000003_M3	MIRUS	22.714	339	215	12	32	352	16	325	6.44e-10	52
	MCP_CAUDO_Pectobacterium_phage_YP_010000201	CAUDO	MCP_CAUDO_Bacteriophage_Lily_YP_009202213	CAUDO	23.513	353	248	8	5	350	4	341	3.97e-17	73.6	CAUDO_CAUDO		Terminase_MIRUS_526493_TARA_MED_NCLDV_00069_000000000003_M3	MIRUS	Terminase_MIRUS_528733_TARA_MED_NCLDV_00078_000000000009_M2	MIRUS	22.714	339	215	12	16	325	32	352	4.63e-10	52
	MCP_CAUDO_Bacteriophage_Lily_YP_009202213	CAUDO	MCP_CAUDO_Pectobacterium_phage_YP_010000201	CAUDO	23.513	353	248	8	4	341	5	350	3.87e-17	73.6	CAUDO_CAUDO		Terminase_unknown_CAUDO_Staphylococcus_phage_YP_004957424	CAUDO	Terminase_subunit1_HERPES_Ictalurid_herpesvirus_NP_041153	HERPES	22.642	53	41	0	43	95	184	236	0.17	25.8
	MCP_HERPES_Ictalurid_herpesvirus_NP_041130	HERPES	MCP_HERPES_Anguillid_herpesvirus_YP_003358243	HERPES	23.423	555	321	25	57	568	79	572	1.02e-09	54.3	HERPES_HERPES		Terminase_subunit1_HERPES_Ictalurid_herpesvirus_NP_041153	HERPES	Terminase_unknown_CAUDO_Staphylococcus_phage_YP_004957424	CAUDO	22.642	53	41	0	184	236	43	95	0.28	25.8
	MCP_HERPES_Anguillid_herpesvirus_YP_003358243	HERPES	MCP_HERPES_Ictalurid_herpesvirus_NP_041130	HERPES	23.423	555	321	25	79	572	57	568	7.14e-08	48.5	HERPES_HERPES		Terminase_MIRUS_552368_TARA_PON_NCLDV_00040_000000000010_M3	MIRUS	Terminase_MIRUS_476477_TARA_ARC_NCLDV_00115_000000000014_M1	MIRUS	22.619	168	126	1	223	390	204	367	1.57e-09	50.8
	MCP_HERPES_Ictalurid_herpesvirus_NP_041130	HERPES	MCP_HERPES_Cyprinid_herpesvirus_YP_001096127	HERPES	23.243	370	239	11	735	1067	837	1198	5.28e-14	68.2	HERPES_HERPES		Terminase_MIRUS_476477_TARA_ARC_NCLDV_00115_000000000014_M1	MIRUS	Terminase_MIRUS_552368_TARA_PON_NCLDV_00040_000000000010_M3	MIRUS	22.619	168	126	1	204	367	223	390	7.39e-10	52
	MCP_HERPES_Cyprinid_herpesvirus_YP_001096127	HERPES	MCP_HERPES_Ictalurid_herpesvirus_NP_041130	HERPES	23.243	370	239	11	837	1198	735	1067	5.21e-14	68.6	HERPES_HERPES		Terminase_MIRUS_594231_TARA_PSW_NCLDV_00061_000000000001_M4	MIRUS	Terminase_MIRUS_528733_TARA_MED_NCLDV_00078_000000000009_M2	MIRUS	22.549	204	135	5	170	368	169	354	1.39e-05	38.5
	MCP_HERPES_Ranid_herpesvirus_YP_656709	HERPES	MCP_HERPES_Anguillid_herpesvirus_YP_003358243	HERPES	23.121	346	225	12	257	587	256	575	9.42e-12	61.2	HERPES_HERPES		Terminase_MIRUS_528733_TARA_MED_NCLDV_00078_000000000009_M2	MIRUS	Terminase_MIRUS_594231_TARA_PSW_NCLDV_00061_000000000001_M4	MIRUS	22.549	204	135	5	169	354	170	368	1.47e-05	38.5
	MCP_HERPES_Anguillid_herpesvirus_YP_003358243	HERPES	MCP_HERPES_Ranid_herpesvirus_YP_656709	HERPES	23.121	346	225	12	256	575	257	587	8.92e-12	61.2	HERPES_HERPES		Terminase_MIRUS_476477_TARA_ARC_NCLDV_00115_000000000014_M1	MIRUS	Terminase_MIRUS_594231_TARA_PSW_NCLDV_00061_000000000001_M4	MIRUS	22.53	253	143	8	105	309	121	368	6.74e-05	36.2
	MCP_CAUDO_Arthrobacter_phage_YP_008857877	CAUDO	MCP_HERPES_betaherpesvirus_YP_081534	HERPES	23.077	26	20	0	26	51	471	496	9.3	19.6	CAUDO_HERPES		Terminase_MIRUS_595597_TARA_PSW_NCLDV_00070_000000000005_M1	MIRUS	Terminase_MIRUS_528376_TARA_MED_NCLDV_00076_000000000042_M4	MIRUS	22.517	151	91	5	25	153	32	178	0.46	23.9
	MCP_CAUDO_Bacteriophage_Lily_YP_009202213	CAUDO	MCP_HERPES_Ranid_herpesvirus_YP_656709	HERPES	23.077	52	40	0	181	232	80	131	8	20	CAUDO_HERPES		Terminase_MIRUS_528376_TARA_MED_NCLDV_00076_000000000042_M4	MIRUS	Terminase_MIRUS_595597_TARA_PSW_NCLDV_00070_000000000005_M1	MIRUS	22.517	151	91	5	32	178	25	153	0.51	23.9
	MCP_MIRUS_482543_TARA_ARC_NCLDV_00150_000000000003_M6	MIRUS	MCP_HERPES_gammaherpesvirus_YP_009118415	HERPES	23	100	62	3	196	280	859	958	5.1	21.2	MIRUS_HERPES		Terminase_unknown_CAUDO_Bacillus_phage_YP_002300330	CAUDO	Terminase_subunitL_CAUDO_Bacteriophage_Lily_YP_009202208	CAUDO	22.478	347	229	12	17	333	25	361	6.13e-13	62.8
	MCP_HERPES_Ictalurid_herpesvirus_NP_041130	HERPES	MCP_HERPES_Cyprinid_herpesvirus_YP_007003911	HERPES	22.997	574	349	22	58	587	80	604	8.11e-23	97.1	HERPES_HERPES		Terminase_subunitL_CAUDO_Bacteriophage_Lily_YP_009202208	CAUDO	Terminase_unknown_CAUDO_Bacillus_phage_YP_002300330	CAUDO	22.478	347	229	12	25	361	17	333	6.25e-13	63.2
	MCP_HERPES_Cyprinid_herpesvirus_YP_007003911	HERPES	MCP_HERPES_Ictalurid_herpesvirus_NP_041130	HERPES	22.997	574	349	22	80	604	58	587	2.99e-22	95.5	HERPES_HERPES		Terminase_subunitL_CAUDO_Klebsiella_phage_YP_009884744	CAUDO	Terminase_subunit1_HERPES_Ranid_herpesvirus_YP_656697	HERPES	22.464	138	86	7	268	390	184	315	0.17	26.6
	MCP_HERPES_Ranid_herpesvirus_YP_656709	HERPES	MCP_HERPES_Cyprinid_herpesvirus_YP_007003911	HERPES	22.892	332	233	11	947	1265	877	1198	2.81e-12	63.2	HERPES_HERPES		Terminase_subunit1_HERPES_Ranid_herpesvirus_YP_656697	HERPES	Terminase_subunitL_CAUDO_Klebsiella_phage_YP_009884744	CAUDO	22.464	138	86	7	184	315	268	390	0.17	26.6
	MCP_HERPES_Cyprinid_herpesvirus_YP_007003911	HERPES	MCP_HERPES_Ranid_herpesvirus_YP_656709	HERPES	22.892	332	233	11	877	1198	947	1265	2.69e-12	63.2	HERPES_HERPES		Terminase_unknown_HERPES_Cyprinid_herpesvirus_YP_001096069	HERPES	Terminase_subunit1_HERPES_alphaherpesvirus_YP_010084974	HERPES	22.458	236	160	8	218	445	238	458	7.04e-11	57
	MCP_CAUDO_Salmonella_phage_YP_009140190	CAUDO	MCP_HERPES_Anguillid_herpesvirus_YP_003358243	HERPES	22.857	35	27	0	222	256	225	259	8.8	20.4	CAUDO_HERPES		Terminase_MIRUS_595597_TARA_PSW_NCLDV_00070_000000000005_M1	MIRUS	Terminase_MIRUS_528733_TARA_MED_NCLDV_00078_000000000009_M2	MIRUS	22.414	406	264	13	10	367	10	412	2.34e-23	93.2
	MCP_MIRUS_481238_TARA_ARC_NCLDV_00142_000000000003_M1	MIRUS	MCP_HERPES_Cyprinid_herpesvirus_YP_001096127	HERPES	22.807	114	74	3	227	331	521	629	3.8	22.7	MIRUS_HERPES		Terminase_MIRUS_528733_TARA_MED_NCLDV_00078_000000000009_M2	MIRUS	Terminase_MIRUS_595597_TARA_PSW_NCLDV_00070_000000000005_M1	MIRUS	22.414	406	264	13	10	412	10	367	2.67e-23	93.2
	MCP_HERPES_Cyprinid_herpesvirus_YP_001096127	HERPES	MCP_MIRUS_481238_TARA_ARC_NCLDV_00142_000000000003_M1	MIRUS	22.807	114	74	3	521	629	227	331	5.7	22.3	HERPES_MIRUS		Terminase_subunit1_HERPES_Cyprinid_herpesvirus_YP_007003857	HERPES	Terminase_subunit1_HERPES_alphaherpesvirus_YP_009137089	HERPES	22.388	402	267	15	70	448	88	467	1.16e-13	66.2
	MCP_HERPES_Ranid_herpesvirus_YP_656709	HERPES	MCP_HERPES_Cyprinid_herpesvirus_YP_007003911	HERPES	22.736	497	338	16	115	588	115	588	1.46e-18	83.6	HERPES_HERPES		Terminase_subunit1_HERPES_alphaherpesvirus_YP_009137089	HERPES	Terminase_subunit1_HERPES_Cyprinid_herpesvirus_YP_007003857	HERPES	22.388	402	267	15	88	467	70	448	1.08e-13	66.2
	MCP_MIRUS_482543_TARA_ARC_NCLDV_00150_000000000003_M6	MIRUS	MCP_HERPES_gammaherpesvirus_YP_009229859	HERPES	22.727	110	69	4	187	280	845	954	0.28	25.4	MIRUS_HERPES		Terminase_MIRUS_528733_TARA_MED_NCLDV_00078_000000000009_M2	MIRUS	Terminase_MIRUS_528376_TARA_MED_NCLDV_00076_000000000042_M4	MIRUS	22.314	242	157	5	125	338	106	344	1.13e-06	42.4
	MCP_HERPES_gammaherpesvirus_YP_009229859	HERPES	MCP_MIRUS_482543_TARA_ARC_NCLDV_00150_000000000003_M6	MIRUS	22.727	110	69	4	845	954	187	280	0.83	25.4	HERPES_MIRUS		Terminase_MIRUS_528376_TARA_MED_NCLDV_00076_000000000042_M4	MIRUS	Terminase_MIRUS_528733_TARA_MED_NCLDV_00078_000000000009_M2	MIRUS	22.314	242	157	5	106	344	125	338	1.09e-06	42.4
	MCP_MIRUS_485779-485725_TARA_ARC_NCLDV_00178_000000000016_13848-13856_con_M5	MIRUS	MCP_HERPES_Ranid_herpesvirus_YP_656709	HERPES	22.5	80	49	2	403	482	252	318	8.2	20.8	MIRUS_HERPES		Terminase_unknown_CAUDO_Staphylococcus_phage_YP_004957424	CAUDO	Terminase_unknown_CAUDO_Lentibacter_phage_YP_009834234	CAUDO	22.275	211	116	11	144	343	204	377	4.2	21.2
	MCP_HERPES_Ictalurid_herpesvirus_NP_041130	HERPES	MCP_HERPES_Cyprinid_herpesvirus_YP_001096127	HERPES	22.496	569	357	22	58	586	80	604	2.13e-14	69.7	HERPES_HERPES		Terminase_unknown_CAUDO_Lentibacter_phage_YP_009834234	CAUDO	Terminase_unknown_CAUDO_Staphylococcus_phage_YP_004957424	CAUDO	22.275	211	116	11	204	377	144	343	5.2	21.2
	MCP_HERPES_Cyprinid_herpesvirus_YP_001096127	HERPES	MCP_HERPES_Ictalurid_herpesvirus_NP_041130	HERPES	22.496	569	357	22	80	604	58	586	2.9e-15	72.8	HERPES_HERPES		Terminase_subunit2_HERPES_gammaherpesvirus_YP_009229844	HERPES	Terminase_subunit2_HERPES_betaherpesvirus_YP_081515	HERPES	22.249	418	293	11	1	397	5	411	2.5e-23	97.1
	MCP_HERPES_Cyprinid_herpesvirus_YP_001096127	HERPES	MCP_HERPES_alphaherpesvirus_YP_010084972	HERPES	22.388	67	47	2	8	69	123	189	1.1	25	HERPES_HERPES		Terminase_subunit2_HERPES_betaherpesvirus_YP_081515	HERPES	Terminase_subunit2_HERPES_gammaherpesvirus_YP_009229844	HERPES	22.249	418	293	11	5	411	1	397	2.14e-26	107
	MCP_HERPES_alphaherpesvirus_YP_010084972	HERPES	MCP_HERPES_Cyprinid_herpesvirus_YP_001096127	HERPES	22.388	67	47	2	123	189	8	69	1.1	25	HERPES_HERPES		Terminase_subunit2_HERPES_alphaherpesvirus_YP_009137103	HERPES	Terminase_subunit2_HERPES_betaherpesvirus_YP_081515	HERPES	22.237	742	488	17	13	700	7	713	2.56e-43	160
	MCP_HERPES_Ictalurid_herpesvirus_NP_041130	HERPES	MCP_HERPES_Cyprinid_herpesvirus_YP_007003755	HERPES	22.361	559	368	19	58	582	80	606	1.69e-15	73.2	HERPES_HERPES		Terminase_unknown_HERPES_Cyprinid_herpesvirus_YP_001096069	HERPES	Terminase_subunit1_HERPES_alphaherpesvirus_YP_009137089	HERPES	22.222	261	179	9	212	462	233	479	4.37e-12	61.2
	MCP_HERPES_Cyprinid_herpesvirus_YP_007003755	HERPES	MCP_HERPES_Ictalurid_herpesvirus_NP_041130	HERPES	22.361	559	368	19	80	606	58	582	4.66e-15	72	HERPES_HERPES		Terminase_subunit1_HERPES_alphaherpesvirus_YP_009137089	HERPES	Terminase_unknown_HERPES_Cyprinid_herpesvirus_YP_001096069	HERPES	22.222	261	179	9	233	479	212	462	4.08e-12	61.2
	MCP_HERPES_Ranid_herpesvirus_YP_656709	HERPES	MCP_HERPES_Ictalurid_herpesvirus_NP_041130	HERPES	22.283	552	390	12	85	612	60	596	4.49e-28	114	HERPES_HERPES		Terminase_subunit2_HERPES_gammaherpesvirus_YP_009229844	HERPES	Terminase_subunit2_HERPES_betaherpesvirus_NP_612700	HERPES	22.196	419	292	12	1	397	3	409	4.09e-22	93.2
	MCP_HERPES_Ictalurid_herpesvirus_NP_041130	HERPES	MCP_HERPES_Ranid_herpesvirus_YP_656709	HERPES	22.283	552	390	12	60	596	85	612	2.05e-29	118	HERPES_HERPES		Terminase_subunit1_HERPES_alphaherpesvirus_YP_010084974	HERPES	Terminase_unknown_HERPES_Cyprinid_herpesvirus_YP_001096069	HERPES	22.188	320	219	12	238	537	218	527	2.49e-12	61.6
	MCP_HERPES_Cyprinid_herpesvirus_YP_007003911	HERPES	MCP_HERPES_Ranid_herpesvirus_YP_656709	HERPES	22.132	619	423	21	115	708	115	699	6.41e-19	84.7	HERPES_HERPES		Terminase_subunitL_CAUDO_Escherichia_phage_YP_009843472	CAUDO	Terminase_subunit1_HERPES_Anguillid_herpesvirus_YP_003358149	HERPES	22.167	203	138	6	56	242	221	419	4.6e-05	37.4
	MCP_MIRUS_533209_TARA_MED_NCLDV_00099_000000000008_M2	MIRUS	MCP_MIRUS_422494_TARA_AON_NCLDV_00025_000000000011_M3	MIRUS	22.078	77	49	2	296	363	200	274	9.7	20.8	MIRUS_MIRUS		Terminase_subunit1_HERPES_Anguillid_herpesvirus_YP_003358149	HERPES	Terminase_subunitL_CAUDO_Escherichia_phage_YP_009843472	CAUDO	22.167	203	138	6	221	419	56	242	7.78e-05	37.4
	MCP_CAUDO_Pectobacterium_phage_YP_010000201	CAUDO	MCP_CAUDO_Kosakonia_phage_QYN79877	CAUDO	21.656	157	95	6	6	145	25	170	3	21.2	CAUDO_CAUDO		Terminase_subunit2_HERPES_alphaherpesvirus_YP_010084962	HERPES	Terminase_subunit2_HERPES_betaherpesvirus_NP_612700	HERPES	22.115	728	463	21	19	675	5	699	3.83e-34	131
	MCP_CAUDO_Kosakonia_phage_QYN79877	CAUDO	MCP_CAUDO_Pectobacterium_phage_YP_010000201	CAUDO	21.656	157	95	6	25	170	6	145	3.3	21.2	CAUDO_CAUDO		Terminase_subunit2_HERPES_alphaherpesvirus_YP_009137103	HERPES	Terminase_subunit2_HERPES_betaherpesvirus_NP_612700	HERPES	22.055	730	492	17	13	700	5	699	3.4e-45	166
	MCP_HERPES_Ictalurid_herpesvirus_NP_041130	HERPES	MCP_HERPES_alphaherpesvirus_YP_009137093	HERPES	21.622	74	54	2	791	863	1008	1078	8	21.9	HERPES_HERPES		Terminase_subunit2_HERPES_betaherpesvirus_NP_612700	HERPES	Terminase_subunit2_HERPES_gammaherpesvirus_YP_009229844	HERPES	22.01	418	294	11	3	409	1	397	3.15e-25	103
	MCP_HERPES_alphaherpesvirus_YP_009137093	HERPES	MCP_HERPES_Ictalurid_herpesvirus_NP_041130	HERPES	21.622	74	54	2	1008	1078	791	863	9	21.9	HERPES_HERPES		Terminase_subunitL_CAUDO_Escherichia_phage_YP_009843472	CAUDO	Terminase_subunit2_HERPES_Cyprinid_herpesvirus_YP_001096082	HERPES	21.951	123	77	4	88	200	416	529	2.8	21.9
	MCP_HERPES_Ranid_herpesvirus_YP_656709	HERPES	MCP_HERPES_Cyprinid_herpesvirus_YP_001096127	HERPES	21.445	443	312	12	115	536	115	542	3.12e-13	66.2	HERPES_HERPES		Terminase_subunit2_HERPES_Cyprinid_herpesvirus_YP_007003713	HERPES	Terminase_subunit2_HERPES_gammaherpesvirus_YP_009229844	HERPES	21.951	164	107	6	328	470	446	609	1.8	22.7
	MCP_HERPES_Cyprinid_herpesvirus_YP_001096127	HERPES	MCP_HERPES_Ranid_herpesvirus_YP_656709	HERPES	21.445	443	312	12	115	542	115	536	1.46e-14	70.5	HERPES_HERPES		Terminase_subunit2_HERPES_Cyprinid_herpesvirus_YP_001096082	HERPES	Terminase_subunitL_CAUDO_Escherichia_phage_YP_009843472	CAUDO	21.951	123	77	4	416	529	88	200	6.1	21.2
	MCP_MIRUS_422494_TARA_AON_NCLDV_00025_000000000011_M3	MIRUS	MCP_HERPES_gammaherpesvirus_YP_009118415	HERPES	21.429	126	79	4	220	328	859	981	2	23.9	MIRUS_HERPES		Terminase_subunit2_HERPES_betaherpesvirus_YP_081515	HERPES	Terminase_subunit2_HERPES_alphaherpesvirus_YP_009137103	HERPES	21.925	748	483	18	7	713	13	700	1.37e-44	164
	MCP_CAUDO_Staphylococcus_phage_YP_004957434	CAUDO	MCP_HERPES_gammaherpesvirus_YP_009229859	HERPES	21.429	56	37	2	46	101	447	495	3.8	21.2	CAUDO_HERPES		Terminase_subunit2_HERPES_betaherpesvirus_NP_612700	HERPES	Terminase_subunit2_HERPES_alphaherpesvirus_YP_009137103	HERPES	21.918	730	493	16	5	699	13	700	1.57e-45	167
	MCP_HERPES_gammaherpesvirus_YP_009118415	HERPES	MCP_MIRUS_422494_TARA_AON_NCLDV_00025_000000000011_M3	MIRUS	21.429	126	79	4	859	981	220	328	2.7	23.9	HERPES_MIRUS		Terminase_MIRUS_526493_TARA_MED_NCLDV_00069_000000000003_M3	MIRUS	Terminase_MIRUS_452607_TARA_ARC_NCLDV_00027_000000000004_M2	MIRUS	21.771	271	184	11	68	323	90	347	5.89e-09	48.5
	MCP_MIRUS_481238_TARA_ARC_NCLDV_00142_000000000003_M1	MIRUS	MCP_CAUDO_Bacteriophage_Lily_YP_009202213	CAUDO	21.008	119	78	4	218	329	187	296	4.4	21.9	MIRUS_CAUDO		Terminase_MIRUS_452607_TARA_ARC_NCLDV_00027_000000000004_M2	MIRUS	Terminase_MIRUS_526493_TARA_MED_NCLDV_00069_000000000003_M3	MIRUS	21.771	271	184	11	90	347	68	323	8.17e-09	48.5
	MCP_CAUDO_Bacteriophage_Lily_YP_009202213	CAUDO	MCP_MIRUS_481238_TARA_ARC_NCLDV_00142_000000000003_M1	MIRUS	21.008	119	78	4	187	296	218	329	1.7	21.9	CAUDO_MIRUS		Terminase_subunit1_HERPES_Cyprinid_herpesvirus_YP_007003702	HERPES	Terminase_subunit1_HERPES_alphaherpesvirus_YP_010084974	HERPES	21.61	236	162	8	213	440	238	458	1.76e-10	55.8
	MCP_CAUDO_Escherichia_phage_YP_009850530	CAUDO	MCP_CAUDO_Escherichia_phage_YP_009843463	CAUDO	20.339	59	45	1	33	89	192	250	2.9	21.2	CAUDO_CAUDO		Terminase_subunit2_HERPES_alphaherpesvirus_YP_010084962	HERPES	Terminase_subunit2_HERPES_betaherpesvirus_YP_081515	HERPES	21.477	447	302	12	19	447	7	422	1.9e-19	84.7
	MCP_CAUDO_Escherichia_phage_YP_009843463	CAUDO	MCP_CAUDO_Escherichia_phage_YP_009850530	CAUDO	20.339	59	45	1	192	250	33	89	4.1	21.2	CAUDO_CAUDO		Terminase_unknown_CAUDO_Bacillus_phage_UXN78512	CAUDO	Terminase_subunit1_HERPES_alphaherpesvirus_YP_010084974	HERPES	21.429	168	118	3	133	289	396	560	5.5	20.4
	MCP_HERPES_Ranid_herpesvirus_YP_656709	HERPES	MCP_HERPES_Cyprinid_herpesvirus_YP_007003755	HERPES	20.161	496	357	14	115	588	114	592	1.68e-13	67	HERPES_HERPES		Terminase_subunitL_CAUDO_Escherichia_phage_YP_009843472	CAUDO	Terminase_subunitL_CAUDO_Escherichia_phage_YP_009812362	CAUDO	21.429	238	157	10	38	255	36	263	0.019	28.9
	MCP_HERPES_Cyprinid_herpesvirus_YP_007003755	HERPES	MCP_HERPES_Ranid_herpesvirus_YP_656709	HERPES	20.161	496	357	14	114	592	115	588	1.28e-13	67.4	HERPES_HERPES		Terminase_subunitL_CAUDO_Escherichia_phage_YP_009812362	CAUDO	Terminase_subunitL_CAUDO_Escherichia_phage_YP_009843472	CAUDO	21.429	238	157	10	36	263	38	255	0.025	28.9
																	Terminase_unknown_CAUDO_Staphylococcus_phage_YP_004957424	CAUDO	Terminase_MIRUS_552368_TARA_PON_NCLDV_00040_000000000010_M3	MIRUS	21.387	173	118	5	91	251	1	167	2	21.9
																	Terminase_MIRUS_595597_TARA_PSW_NCLDV_00070_000000000005_M1	MIRUS	Terminase_MIRUS_552368_TARA_PON_NCLDV_00040_000000000010_M3	MIRUS	21.384	159	121	2	211	365	228	386	5.72e-10	52.4
																	Terminase_MIRUS_552368_TARA_PON_NCLDV_00040_000000000010_M3	MIRUS	Terminase_MIRUS_595597_TARA_PSW_NCLDV_00070_000000000005_M1	MIRUS	21.384	159	121	2	228	386	211	365	6.26e-10	52.4
																	Terminase_unknown_CAUDO_EArthrobacter_phage_YP_008857873	CAUDO	Terminase_subunit1_HERPES_Anguillid_herpesvirus_YP_003358149	HERPES	21.379	145	100	6	71	204	225	366	0.53	24.3
																	Terminase_subunit1_HERPES_Anguillid_herpesvirus_YP_003358149	HERPES	Terminase_unknown_CAUDO_EArthrobacter_phage_YP_008857873	CAUDO	21.379	145	100	6	225	366	71	204	0.83	24.3
																	Terminase_unknown_CAUDO_EArthrobacter_phage_YP_008857873	CAUDO	Terminase_subunit1_HERPES_alphaherpesvirus_YP_010084974	HERPES	21.212	132	98	4	72	200	253	381	0.01	30
																	Terminase_subunitL_CAUDO_Klebsiella_phage_YP_009884744	CAUDO	Terminase_subunit1_HERPES_Ictalurid_herpesvirus_NP_041153	HERPES	21.212	33	26	0	330	362	269	301	5.1	21.9
																	Terminase_subunit1_HERPES_Ictalurid_herpesvirus_NP_041153	HERPES	Terminase_subunitL_CAUDO_Klebsiella_phage_YP_009884744	CAUDO	21.212	33	26	0	269	301	330	362	5.1	21.9
																	Terminase_subunit1_HERPES_alphaherpesvirus_YP_010084974	HERPES	Terminase_unknown_CAUDO_Bacillus_phage_UXN78512	CAUDO	21.212	165	122	3	396	560	133	289	1.2	23.5
																	Terminase_subunit1_HERPES_alphaherpesvirus_YP_010084974	HERPES	Terminase_unknown_CAUDO_EArthrobacter_phage_YP_008857873	CAUDO	21.212	132	98	4	253	381	72	200	0.015	30
																	Terminase_MIRUS_528376_TARA_MED_NCLDV_00076_000000000042_M4	MIRUS	Terminase_MIRUS_476477_TARA_ARC_NCLDV_00115_000000000014_M1	MIRUS	21.138	246	152	9	118	360	103	309	0.001	32.3
																	Terminase_MIRUS_476477_TARA_ARC_NCLDV_00115_000000000014_M1	MIRUS	Terminase_MIRUS_528376_TARA_MED_NCLDV_00076_000000000042_M4	MIRUS	21.138	246	152	9	103	309	118	360	0.000533	33.5
																	Terminase_subunit1_HERPES_alphaherpesvirus_YP_010084974	HERPES	Terminase_subunit1_HERPES_Cyprinid_herpesvirus_YP_007003702	HERPES	21.069	318	225	10	238	537	213	522	1.03e-12	62.8
																	Terminase_subunitL_CAUDO_Kosakonia_phage_QYN79886	CAUDO	Terminase_subunitL_CAUDO_Escherichia_phage_YP_009850524	CAUDO	20.968	186	125	6	330	505	492	665	6.4e-06	40.4
																	Terminase_subunitL_CAUDO_Escherichia_phage_YP_009850524	CAUDO	Terminase_subunitL_CAUDO_Kosakonia_phage_QYN79886	CAUDO	20.968	186	125	6	492	665	330	505	8e-06	40.4
																	Terminase_subunitS_CAUDO_Kosakonia_phage_QYN79887	CAUDO	Terminase_subunit1_HERPES_Cyprinid_herpesvirus_YP_007003702	HERPES	20.93	43	31	1	65	107	264	303	2.4	20.8
																	Terminase_subunit1_HERPES_Cyprinid_herpesvirus_YP_007003702	HERPES	Terminase_subunitS_CAUDO_Kosakonia_phage_QYN79887	CAUDO	20.93	43	31	1	264	303	65	107	8.3	20.8
																	Terminase_MIRUS_476477_TARA_ARC_NCLDV_00115_000000000014_M1	MIRUS	Terminase_MIRUS_528733_TARA_MED_NCLDV_00078_000000000009_M2	MIRUS	20.792	404	267	10	10	364	12	411	1.05e-23	94
																	Terminase_unknown_CAUDO_Lentibacter_phage_YP_009834234	CAUDO	Terminase_subunitS_CAUDO_Escherichia_phage_CAG9546532	CAUDO	20.561	107	66	3	98	185	25	131	0.23	25
																	Terminase_subunitS_CAUDO_Escherichia_phage_CAG9546532	CAUDO	Terminase_unknown_CAUDO_Lentibacter_phage_YP_009834234	CAUDO	20.561	107	66	3	25	131	98	185	0.079	25
																	Terminase_subunit2_HERPES_Cyprinid_herpesvirus_YP_001096082	HERPES	Terminase_subunit2_HERPES_alphaherpesvirus_YP_009137103	HERPES	20.513	195	122	6	17	188	41	225	0.008	30.8
																	Terminase_subunit2_HERPES_alphaherpesvirus_YP_009137103	HERPES	Terminase_subunit2_HERPES_Cyprinid_herpesvirus_YP_001096082	HERPES	20.513	195	122	6	41	225	17	188	0.008	31.2
																	Terminase_unknown_CAUDO_EArthrobacter_phage_YP_008857873	CAUDO	Terminase_subunit1_HERPES_alphaherpesvirus_YP_009137089	HERPES	20.455	132	99	4	72	200	258	386	0.011	29.6
																	Terminase_subunit1_HERPES_alphaherpesvirus_YP_009137089	HERPES	Terminase_unknown_CAUDO_EArthrobacter_phage_YP_008857873	CAUDO	20.455	132	99	4	258	386	72	200	0.017	29.6
																	Terminase_MIRUS_528733_TARA_MED_NCLDV_00078_000000000009_M2	MIRUS	Terminase_MIRUS_476477_TARA_ARC_NCLDV_00115_000000000014_M1	MIRUS	20.443	406	266	10	12	411	10	364	1.87e-22	90.5
																	Terminase_unknown_CAUDO_Bacillus_phage_YP_002300330	CAUDO	Terminase_subunitL_CAUDO_Salmonella_phage_YP_009140180	CAUDO	20.245	163	95	8	200	344	249	394	6.9	20.8
																	Terminase_unknown_CAUDO_Escherichia_phage_CAG9546533	CAUDO	Terminase_subunit1_HERPES_betaherpesvirus_NP_612722	HERPES	20	70	49	2	188	257	312	374	0.84	23.9
																	Terminase_unknown_CAUDO_Escherichia_phage_CAG9546533	CAUDO	Terminase_subunit1_HERPES_betaherpesvirus_YP_081537	HERPES	20	70	49	2	188	257	314	376	0.94	23.5
																	Terminase_subunitL_CAUDO_Klebsiella_phage_YP_009884744	CAUDO	Terminase_subunit2_HERPES_gammaherpesvirus_YP_009229844	HERPES	20	70	56	0	315	384	487	556	6.1	21.6
																	Terminase_subunit2_HERPES_gammaherpesvirus_YP_009229844	HERPES	Terminase_subunitL_CAUDO_Klebsiella_phage_YP_009884744	CAUDO	20	70	56	0	487	556	315	384	5.8	21.6
																	Terminase_subunit1_HERPES_betaherpesvirus_NP_612722	HERPES	Terminase_unknown_CAUDO_Escherichia_phage_CAG9546533	CAUDO	20	70	49	2	312	374	188	257	1.1	23.9
																	Terminase_subunit1_HERPES_betaherpesvirus_YP_081537	HERPES	Terminase_unknown_CAUDO_Escherichia_phage_CAG9546533	CAUDO	20	70	49	2	314	376	188	257	1.2	23.5
																	Terminase_MIRUS_594231_TARA_PSW_NCLDV_00061_000000000001_M4	MIRUS	Terminase_MIRUS_595597_TARA_PSW_NCLDV_00070_000000000005_M1	MIRUS	19.951	411	259	19	40	441	32	381	0.96	23.1
																	Terminase_unknown_CAUDO_Lentibacter_phage_YP_009834234	CAUDO	Terminase_subunitL_CAUDO_Escherichia_phage_YP_009850524	CAUDO	19.835	363	209	13	49	365	204	530	3.23e-05	38.1
																	Terminase_subunitL_CAUDO_Escherichia_phage_YP_009850524	CAUDO	Terminase_unknown_CAUDO_Lentibacter_phage_YP_009834234	CAUDO	19.835	363	209	13	204	530	49	365	4.24e-05	38.1
																	Terminase_MIRUS_552368_TARA_PON_NCLDV_00040_000000000010_M3	MIRUS	Terminase_MIRUS_452607_TARA_ARC_NCLDV_00027_000000000004_M2	MIRUS	19.831	237	177	5	171	403	197	424	1.29e-10	54.7
																	Terminase_MIRUS_452607_TARA_ARC_NCLDV_00027_000000000004_M2	MIRUS	Terminase_MIRUS_552368_TARA_PON_NCLDV_00040_000000000010_M3	MIRUS	19.831	237	177	5	197	424	171	403	1.34e-10	54.7
																	Terminase_unknown_CAUDO_Lentibacter_phage_YP_009834234	CAUDO	Terminase_unknown_CAUDO_Escherichia_phage_CAG9546533	CAUDO	19.355	217	147	7	281	484	300	501	1.2	23.1
																	Terminase_unknown_CAUDO_Escherichia_phage_CAG9546533	CAUDO	Terminase_unknown_CAUDO_Lentibacter_phage_YP_009834234	CAUDO	19.355	217	147	7	300	501	281	484	1.3	23.1
																	Terminase_unknown_CAUDO_Bacillus_phage_YP_002300330	CAUDO	Terminase_subunitL_CAUDO_Pectobacterium_phage_YP_010000197	CAUDO	19.344	305	167	14	94	339	115	399	0.037	28.1
																	Terminase_subunitL_CAUDO_Pectobacterium_phage_YP_010000197	CAUDO	Terminase_unknown_CAUDO_Bacillus_phage_YP_002300330	CAUDO	19.344	305	167	14	115	399	94	339	0.057	28.1
																	Terminase_subunit1_HERPES_Anguillid_herpesvirus_YP_003358149	HERPES	Terminase_MIRUS_476477_TARA_ARC_NCLDV_00115_000000000014_M1	MIRUS	19.298	57	44	1	76	130	225	281	5.4	21.6
																	Terminase_subunitL_CAUDO_Salmonella_phage_YP_009140180	CAUDO	Terminase_subunit1_HERPES_Ictalurid_herpesvirus_NP_041153	HERPES	19.048	105	73	3	270	362	197	301	0.96	24.3
																	Terminase_subunit1_HERPES_Ictalurid_herpesvirus_NP_041153	HERPES	Terminase_subunitL_CAUDO_Salmonella_phage_YP_009140180	CAUDO	19.048	105	73	3	197	301	270	362	1	23.9
																	Terminase_MIRUS_594231_TARA_PSW_NCLDV_00061_000000000001_M4	MIRUS	Terminase_MIRUS_452607_TARA_ARC_NCLDV_00027_000000000004_M2	MIRUS	18.98	353	237	11	83	423	94	409	1.28e-06	42
																	Terminase_MIRUS_452607_TARA_ARC_NCLDV_00027_000000000004_M2	MIRUS	Terminase_MIRUS_594231_TARA_PSW_NCLDV_00061_000000000001_M4	MIRUS	18.885	323	215	10	124	409	111	423	2.76e-05	37.7
																	Terminase_MIRUS_552368_TARA_PON_NCLDV_00040_000000000010_M3	MIRUS	Terminase_MIRUS_528733_TARA_MED_NCLDV_00078_000000000009_M2	MIRUS	18.149	281	220	4	141	419	171	443	2.26e-12	60.1
																	Terminase_MIRUS_528733_TARA_MED_NCLDV_00078_000000000009_M2	MIRUS	Terminase_MIRUS_552368_TARA_PON_NCLDV_00040_000000000010_M3	MIRUS	18.149	281	220	4	171	443	141	419	2.35e-12	60.1
																	Terminase_unknown_CAUDO_Staphylococcus_phage_YP_004957424	CAUDO	Terminase_subunit2_HERPES_Anguillid_herpesvirus_YP_003358161	HERPES	17.544	57	47	0	6	62	146	202	4.8	20.8
																	Terminase_subunit2_HERPES_Anguillid_herpesvirus_YP_003358161	HERPES	Terminase_unknown_CAUDO_Staphylococcus_phage_YP_004957424	CAUDO	17.544	57	47	0	146	202	6	62	6.3	20.8
[truncated: 39 more columns]

## Sheet: Foldseek results
	FOLDSEEK 3D results for the Duplodnaviria virion module
	Comparisons between family representatives for Caudoviricetes, herpesviruses and mirusviruses
	Hallmark 1: HK97 MCP
	Hallmark 2: Terminase
	Hallmark 3: Triplex capsid protein 1
	Hallmark 4: Triplex capsid protein 2
	Hallmark 5: Portal protein
	Hallmark 6: Capsid maturation protease
	foldseek easy-search MCP/ MCP/ aln.YSV tmp --format-output query,target,alntmscore,u,t
	HK97 MCP									MCP Tmscore summary										TERMINASE								TRIPLEX CAPSID PROTEIN 1								TRIPLEX CAPSID PROTEIN 2								PORTAL PROTEIN
	query	Query_Clade	target	Target_Clade	Tmscore	Rotation matrix	Translation vector	Query_Target		CAUDO_CAUDO	CAUDO_HERPES	CAUDO_MIRUS	HERPES_CAUDO	HERPES_HERPES	HERPES_MIRUS	MIRUS_CAUDO	MIRUS_HERPES	MIRUS_MIRUS		query	Query_Clade	target	Target_Clade	Tmscore	Rotation matrix	Translation vector		query	Query_Clade	target	Target_Clade	Tmscore	Rotation_matrix	Translation_vector		query	Query_Clade	target	Target_Clade	Tmscore	Rotation_matrix	Translation_vector		query	Query_Clade	target	Target_Clade	Tmscore	Rotation_matrix
	MCP_CAUDO_Arthrobacter_phage_YP_008857877.pdb	CAUDO	MCP_CAUDO_Bacillus_phage_UXN78503.pdb	CAUDO	0.519	0.476,-0.530,-0.702,0.288,0.848,-0.445,0.831,0.010,0.556	-3.475,-2.754,4.202	CAUDO_CAUDO		0.102	0.116	0.0912	0.116	0.366	0.15	0.0991	0.153	0.431		Terminase_MIRUS_452607_TARA_ARC_NCLDV_00027_000000000004_M2.pdb	MIRUS	Terminase_MIRUS_452607_TARA_ARC_NCLDV_00027_000000000004_M2.pdb	MIRUS	1	1.000,0.000,0.000,0.000,1.000,0.000,0.000,0.000,1.000	0.000,0.000,0.000		Triplex1_HERPES_alphaherpesvirus_YP_010084952.pdb	Herpes	Triplex1_HERPES_alphaherpesvirus_YP_009137113.pdb	Herpes	0.794	0.909,-0.380,-0.170,0.409,0.891,0.196,0.077,-0.247,0.966	0.153,1.787,1.180		Triplex2_HERPES_alphaherpesvirus_YP_010084973.pdb	Herpes	Triplex2_HERPES_alphaherpesvirus_YP_009137092.pdb	Herpes	0.802	0.161,0.031,-0.987,0.429,-0.902,0.042,-0.889,-0.430,-0.158	-7.277,-2.336,-0.884		Portal_CAUDO_Bacillus_phage_YP_002300346.pdb	Caudo	Portal_CAUDO_Arthrobacter_phage_YP_008857874.pdb	Caudo	0.399	-0.921,0.294,0.254,0.370,0.465,0.804,0.118,0.835,-0.538
	MCP_CAUDO_Arthrobacter_phage_YP_008857877.pdb	CAUDO	MCP_CAUDO_Bacillus_phage_YP_002300349.pdb	CAUDO	0.527	0.125,-0.045,-0.991,0.513,-0.852,0.104,-0.849,-0.522,-0.084	-6.201,11.532,-5.517	CAUDO_CAUDO		0.106	0.116	0.108	0.116	0.37	0.186	0.117	0.167	0.436		Terminase_MIRUS_476477_TARA_ARC_NCLDV_00115_000000000014_M1.pdb	MIRUS	Terminase_MIRUS_452607_TARA_ARC_NCLDV_00027_000000000004_M2.pdb	MIRUS	0.8427	0.803,-0.507,-0.313,0.584,0.570,0.577,-0.114,-0.646,0.754	2.634,0.553,-0.487		Triplex1_HERPES_betaherpesvirus_NP_612689.pdb	Herpes	Triplex1_HERPES_alphaherpesvirus_YP_009137113.pdb	Herpes	0.686	-0.944,0.120,-0.308,0.218,0.926,-0.308,0.248,-0.358,-0.900	-12.663,0.678,6.844		Triplex2_HERPES_Anguillid_herpesvirus_YP_003358175.pdb	Herpes	Triplex2_HERPES_alphaherpesvirus_YP_009137092.pdb	Herpes	0.33	0.368,0.398,-0.840,-0.615,-0.574,-0.541,-0.697,0.716,0.033	0.600,-1.592,0.847		Portal_CAUDO_Bacteriophage_Lily_YP_009202210.pdb	Caudo	Portal_CAUDO_Arthrobacter_phage_YP_008857874.pdb	Caudo	0.504	-0.038,0.767,-0.640,-0.171,-0.636,-0.752,-0.985,0.081,0.156
	MCP_CAUDO_Arthrobacter_phage_YP_008857877.pdb	CAUDO	MCP_CAUDO_Bacteriophage_Lily_YP_009202213.pdb	CAUDO	0.515	-0.017,0.066,-0.998,0.290,-0.955,-0.068,-0.957,-0.290,-0.003	1.272,-0.894,1.164	CAUDO_CAUDO		0.127	0.128	0.119	0.117	0.376	0.21	0.127	0.186	0.54		Terminase_MIRUS_526493_TARA_MED_NCLDV_00069_000000000003_M3.pdb	MIRUS	Terminase_MIRUS_452607_TARA_ARC_NCLDV_00027_000000000004_M2.pdb	MIRUS	0.809	0.860,-0.500,-0.100,0.438,0.626,0.645,-0.260,-0.599,0.757	-1.285,2.569,3.526		Triplex1_HERPES_betaherpesvirus_YP_081504.pdb	Herpes	Triplex1_HERPES_alphaherpesvirus_YP_009137113.pdb	Herpes	0.691	0.760,0.419,-0.497,-0.532,-0.036,-0.846,-0.372,0.907,0.195	2.403,0.840,-9.068		Triplex2_HERPES_betaherpesvirus_NP_612718.pdb	Herpes	Triplex2_HERPES_alphaherpesvirus_YP_009137092.pdb	Herpes	0.756	0.629,0.777,-0.025,-0.499,0.379,-0.779,-0.596,0.502,0.626	-4.252,2.429,2.038		Portal_CAUDO_Escherichia_phage_CAG9546534.pdb	Caudo	Portal_CAUDO_Arthrobacter_phage_YP_008857874.pdb	Caudo	0.458	0.986,-0.159,0.038,0.130,0.903,0.409,-0.099,-0.399,0.912
	MCP_CAUDO_Arthrobacter_phage_YP_008857877.pdb	CAUDO	MCP_CAUDO_Clostridium_phage_YP_006488665.pdb	CAUDO	0.516	0.309,-0.478,-0.822,0.929,0.337,0.153,0.204,-0.811,0.549	0.204,-0.150,0.847	CAUDO_CAUDO		0.127	0.143	0.129	0.128	0.38	0.214	0.134	0.239	0.54		Terminase_MIRUS_528376_TARA_MED_NCLDV_00076_000000000042_M4.pdb	MIRUS	Terminase_MIRUS_452607_TARA_ARC_NCLDV_00027_000000000004_M2.pdb	MIRUS	0.7367	0.336,0.832,-0.442,-0.355,-0.323,-0.877,-0.872,0.452,0.186	2.297,2.363,-0.126		Triplex1_HERPES_Cyprinid_herpesvirus_YP_001096101.pdb	Herpes	Triplex1_HERPES_alphaherpesvirus_YP_009137113.pdb	Herpes	0.238	0.599,0.219,0.770,-0.745,-0.201,0.637,0.294,-0.955,0.043	5.747,-3.846,3.204		Triplex2_HERPES_betaherpesvirus_YP_081533.pdb	Herpes	Triplex2_HERPES_alphaherpesvirus_YP_009137092.pdb	Herpes	0.759	0.266,0.163,-0.950,0.270,-0.959,-0.089,-0.926,-0.233,-0.298	-2.452,-3.951,1.591		Portal_CAUDO_Escherichia_phage_YP_009812346.pdb	Caudo	Portal_CAUDO_Arthrobacter_phage_YP_008857874.pdb	Caudo	0.442	0.784,-0.517,-0.343,0.620,0.646,0.444,-0.009,-0.561,0.828
	MCP_CAUDO_Arthrobacter_phage_YP_008857877.pdb	CAUDO	MCP_CAUDO_Escherichia_phage_CAG9546539.pdb	CAUDO	0.582	-0.479,0.307,0.822,0.391,-0.765,0.513,0.786,0.567,0.246	-2.677,0.481,1.924	CAUDO_CAUDO		0.13	0.145	0.137	0.143	0.383	0.23	0.155	0.253	0.541		Terminase_MIRUS_528733_TARA_MED_NCLDV_00078_000000000009_M2.pdb	MIRUS	Terminase_MIRUS_452607_TARA_ARC_NCLDV_00027_000000000004_M2.pdb	MIRUS	0.9249	0.774,-0.555,-0.305,0.626,0.596,0.503,-0.098,-0.580,0.809	-0.378,0.289,-0.876		Triplex1_HERPES_gammaherpesvirus_YP_009118452.pdb	Herpes	Triplex1_HERPES_alphaherpesvirus_YP_009137113.pdb	Herpes	0.636	0.310,0.649,0.695,-0.281,-0.636,0.719,0.908,-0.419,-0.015	-7.892,-1.722,7.560		Triplex2_HERPES_Cyprinid_herpesvirus_YP_001096107.pdb	Herpes	Triplex2_HERPES_alphaherpesvirus_YP_009137092.pdb	Herpes	0.375	-0.643,0.639,0.421,0.508,-0.054,0.860,0.573,0.767,-0.290	2.825,-1.184,3.413		Portal_CAUDO_Escherichia_phage_YP_009843470.pdb	Caudo	Portal_CAUDO_Arthrobacter_phage_YP_008857874.pdb	Caudo	0.398	0.140,-0.053,0.989,-0.042,-0.998,-0.047,0.989,-0.035,-0.142
	MCP_CAUDO_Arthrobacter_phage_YP_008857877.pdb	CAUDO	MCP_CAUDO_Escherichia_phage_YP_009812348.pdb	CAUDO	0.613	0.223,-0.485,-0.846,0.790,-0.417,0.448,-0.570,-0.769,0.290	-0.495,-2.825,1.815	CAUDO_CAUDO		0.13	0.164	0.141	0.164	0.384	0.243	0.158	0.253	0.55		Terminase_MIRUS_552368_TARA_PON_NCLDV_00040_000000000010_M3.pdb	MIRUS	Terminase_MIRUS_452607_TARA_ARC_NCLDV_00027_000000000004_M2.pdb	MIRUS	0.8118	-0.201,0.210,-0.957,0.015,-0.976,-0.218,-0.979,-0.059,0.193	2.356,1.789,-0.455		Triplex1_HERPES_gammaherpesvirus_YP_009229896.pdb	Herpes	Triplex1_HERPES_alphaherpesvirus_YP_009137113.pdb	Herpes	0.632	0.275,0.040,-0.961,-0.823,-0.507,-0.257,-0.497,0.861,-0.107	3.766,-1.518,-10.186		Triplex2_HERPES_Cyprinid_herpesvirus_YP_007003735.pdb	Herpes	Triplex2_HERPES_alphaherpesvirus_YP_009137092.pdb	Herpes	0.386	0.026,0.178,0.984,0.237,-0.957,0.167,0.971,0.229,-0.067	-3.763,0.477,-1.017		Portal_CAUDO_Kosakonia_phage_QYN79880.pdb	Caudo	Portal_CAUDO_Arthrobacter_phage_YP_008857874.pdb	Caudo	0.554	-0.090,0.849,-0.521,-0.878,-0.315,-0.361,-0.471,0.424,0.774
	MCP_CAUDO_Arthrobacter_phage_YP_008857877.pdb	CAUDO	MCP_CAUDO_Escherichia_phage_YP_009850530.pdb	CAUDO	0.58	0.325,0.785,-0.528,-0.174,-0.499,-0.849,-0.930,0.367,-0.026	-1.367,0.819,4.134	CAUDO_CAUDO		0.139	0.169	0.142	0.169	0.384	0.244	0.175	0.254	0.565		Terminase_MIRUS_594231_TARA_PSW_NCLDV_00061_000000000001_M4.pdb	MIRUS	Terminase_MIRUS_452607_TARA_ARC_NCLDV_00027_000000000004_M2.pdb	MIRUS	0.7067	-0.995,-0.100,0.010,-0.079,0.835,0.544,-0.063,0.541,-0.839	-1.370,0.440,3.332		Triplex1_HERPES_Ictalurid_herpesvirus_NP_041144.pdb	Herpes	Triplex1_HERPES_alphaherpesvirus_YP_009137113.pdb	Herpes	0.403	0.675,0.299,0.675,-0.078,-0.880,0.468,0.734,-0.368,-0.571	12.035,7.125,13.914		Triplex2_HERPES_Cyprinid_herpesvirus_YP_007003891.pdb	Herpes	Triplex2_HERPES_alphaherpesvirus_YP_009137092.pdb	Herpes	0.396	-0.229,0.176,0.957,0.333,-0.910,0.247,0.915,0.375,0.149	-0.032,-2.977,0.842		Portal_CAUDO_Lentibacter_phage_YP_009834233.pdb	Caudo	Portal_CAUDO_Arthrobacter_phage_YP_008857874.pdb	Caudo	0.518	-0.877,0.418,0.237,0.189,-0.154,0.970,0.442,0.895,0.056
	MCP_CAUDO_Arthrobacter_phage_YP_008857877.pdb	CAUDO	MCP_CAUDO_Klebsiella_phage_YP_009884753.pdb	CAUDO	0.529	-0.684,-0.484,0.546,-0.197,0.843,0.500,-0.702,0.234,-0.672	-4.849,-5.619,2.218	CAUDO_CAUDO		0.139	0.171	0.149	0.19	0.389	0.245	0.2	0.26	0.566		Terminase_MIRUS_595597_TARA_PSW_NCLDV_00070_000000000005_M1.pdb	MIRUS	Terminase_MIRUS_452607_TARA_ARC_NCLDV_00027_000000000004_M2.pdb	MIRUS	0.8603	0.324,0.873,-0.364,-0.734,-0.011,-0.679,-0.597,0.487,0.637	1.518,2.971,-0.152		Triplex1_HERPES_Ranid_herpesvirus_YP_656731.pdb	Herpes	Triplex1_HERPES_alphaherpesvirus_YP_009137113.pdb	Herpes	0.163	0.320,-0.611,0.724,0.739,0.639,0.213,-0.593,0.466,0.656	-1.006,5.733,-9.788		Triplex2_HERPES_gammaherpesvirus_YP_009118416.pdb	Herpes	Triplex2_HERPES_alphaherpesvirus_YP_009137092.pdb	Herpes	0.733	0.167,0.301,-0.939,0.254,-0.933,-0.254,-0.953,-0.196,-0.232	-4.521,-0.837,0.198		Portal_CAUDO_Pectobacterium_phage_YP_010000198.pdb	Caudo	Portal_CAUDO_Arthrobacter_phage_YP_008857874.pdb	Caudo	0.47	0.366,0.830,-0.421,-0.930,0.341,-0.136,0.030,0.441,0.897
	MCP_CAUDO_Arthrobacter_phage_YP_008857877.pdb	CAUDO	MCP_CAUDO_Kosakonia_phage_QYN79877.pdb	CAUDO	0.579	0.997,-0.053,-0.061,0.076,0.879,0.471,0.029,-0.474,0.880	-1.893,-1.021,3.855	CAUDO_CAUDO		0.142	0.176	0.149	0.193	0.391	0.251	0.203	0.26	0.57		Terminase_subunit1_HERPES_betaherpesvirus_YP_081537.pdb	HERPES	Terminase_MIRUS_452607_TARA_ARC_NCLDV_00027_000000000004_M2.pdb	MIRUS	0.1565	-0.645,0.172,-0.745,-0.764,-0.159,0.625,-0.011,0.972,0.234	-20.445,-31.431,25.539		Triplex1_MIRUS_415058_TARA_AON_NCLDV_00005_000000000004_M2.pdb	Mirus	Triplex1_HERPES_alphaherpesvirus_YP_009137113.pdb	Herpes	0.296	-0.797,0.028,0.603,-0.555,0.360,-0.750,-0.238,-0.933,-0.271	-17.063,1.135,-0.337		Triplex2_HERPES_gammaherpesvirus_YP_009229860.pdb	Herpes	Triplex2_HERPES_alphaherpesvirus_YP_009137092.pdb	Herpes	0.75	0.488,0.805,-0.338,-0.252,-0.240,-0.937,-0.836,0.542,0.086	-0.360,-0.486,3.374		Portal_CAUDO_Salmonella_phage_YP_009140185.pdb	Caudo	Portal_CAUDO_Arthrobacter_phage_YP_008857874.pdb	Caudo	0.437	0.032,0.708,-0.705,-0.691,-0.494,-0.527,-0.722,0.504,0.474
	MCP_CAUDO_Arthrobacter_phage_YP_008857877.pdb	CAUDO	MCP_CAUDO_Lentibacter_phage_YP_009834230.pdb	CAUDO	0.603	-0.916,-0.116,0.385,0.014,0.948,0.318,-0.401,0.297,-0.866	-2.068,-1.938,1.051	CAUDO_CAUDO		0.142	0.194	0.151	0.194	0.391	0.255	0.206	0.265	0.574		Terminase_subunit1_HERPES_Cyprinid_herpesvirus_YP_007003702.pdb	HERPES	Terminase_MIRUS_452607_TARA_ARC_NCLDV_00027_000000000004_M2.pdb	MIRUS	0.172	-0.596,0.666,0.448,-0.732,-0.220,-0.645,-0.331,-0.713,0.619	-29.584,-11.505,6.047		Triplex1_MIRUS_467965_TARA_ARC_NCLDV_00078_000000000005_M5.pdb	Mirus	Triplex1_HERPES_alphaherpesvirus_YP_009137113.pdb	Herpes	0.33	-0.558,-0.787,-0.261,-0.291,0.481,-0.827,0.777,-0.385,-0.498	-5.070,2.966,7.610		Triplex2_HERPES_Ictalurid_herpesvirus_NP_041118.pdb	Herpes	Triplex2_HERPES_alphaherpesvirus_YP_009137092.pdb	Herpes	0.273	-0.532,0.771,-0.350,0.235,0.532,0.814,0.814,0.350,-0.464	2.754,1.330,7.668		Portal_HERPES_alphaherpesvirus_YP_009137080.pdb	Herpes	Portal_CAUDO_Arthrobacter_phage_YP_008857874.pdb	Caudo	0.17	-0.305,0.580,-0.756,-0.195,-0.814,-0.546,-0.932,-0.019,0.361
	MCP_CAUDO_Arthrobacter_phage_YP_008857877.pdb	CAUDO	MCP_CAUDO_Pectobacterium_phage_YP_010000201.pdb	CAUDO	0.548	0.113,0.384,-0.916,0.426,-0.852,-0.304,-0.898,-0.356,-0.260	1.252,0.722,1.055	CAUDO_CAUDO		0.147	0.196	0.155	0.198	0.393	0.257	0.224	0.266	0.575		Terminase_subunit1_HERPES_gammaherpesvirus_YP_009118419.pdb	HERPES	Terminase_MIRUS_452607_TARA_ARC_NCLDV_00027_000000000004_M2.pdb	MIRUS	0.1633	0.908,-0.357,0.219,-0.415,-0.690,0.593,-0.061,-0.630,-0.775	-3.515,17.153,-25.709		Triplex1_MIRUS_477990_TARA_ARC_NCLDV_00123_000000000004_M7.pdb	Mirus	Triplex1_HERPES_alphaherpesvirus_YP_009137113.pdb	Herpes	0.313	-0.114,-0.871,-0.478,0.359,-0.485,0.798,-0.926,-0.080,0.368	1.373,2.766,-11.978		Triplex2_HERPES_Ranid_herpesvirus_YP_656750.pdb	Herpes	Triplex2_HERPES_alphaherpesvirus_YP_009137092.pdb	Herpes	0.417	0.142,-0.058,-0.988,0.523,-0.843,0.125,-0.841,-0.534,-0.090	-0.977,-1.836,-1.252		Portal_HERPES_alphaherpesvirus_YP_010084985.pdb	Herpes	Portal_CAUDO_Arthrobacter_phage_YP_008857874.pdb	Caudo	0.176	0.347,0.901,0.260,0.011,0.273,-0.962,-0.938,0.337,0.084
	MCP_CAUDO_Arthrobacter_phage_YP_008857877.pdb	CAUDO	MCP_CAUDO_Salmonella_phage_YP_009140190.pdb	CAUDO	0.53	-0.473,0.441,0.762,-0.323,-0.892,0.316,0.820,-0.096,0.565	-6.916,-1.617,6.658	CAUDO_CAUDO		0.147	0.206	0.157	0.207	0.396	0.257	0.234	0.276	0.597		Terminase_subunit2_HERPES_alphaherpesvirus_YP_009137103.pdb	HERPES	Terminase_MIRUS_452607_TARA_ARC_NCLDV_00027_000000000004_M2.pdb	MIRUS	0.4371	-0.143,0.591,0.794,0.804,-0.398,0.441,0.577,0.702,-0.418	6.886,6.165,-13.096		Triplex1_MIRUS_485726_TARA_ARC_NCLDV_00178_000000000007_M5.pdb	Mirus	Triplex1_HERPES_alphaherpesvirus_YP_009137113.pdb	Herpes	0.393	-0.623,-0.021,-0.782,-0.696,-0.442,0.566,-0.357,0.897,0.261	-2.301,-4.337,-9.783		Triplex2_MIRUS_422486_TARA_AON_NCLDV_00025_000000000010_M3.pdb	Mirus	Triplex2_HERPES_alphaherpesvirus_YP_009137092.pdb	Herpes	0.362	-0.586,-0.789,-0.183,-0.208,0.365,-0.908,0.783,-0.494,-0.378	-5.121,2.918,-1.401		Portal_HERPES_betaherpesvirus_NP_612735.pdb	Herpes	Portal_CAUDO_Arthrobacter_phage_YP_008857874.pdb	Caudo	0.119	-0.509,0.166,0.845,0.778,-0.331,0.534,0.368,0.929,0.040
	MCP_CAUDO_Arthrobacter_phage_YP_008857877.pdb	CAUDO	MCP_CAUDO_Staphylococcus_phage_YP_004957434.pdb	CAUDO	0.466	0.598,0.651,-0.468,-0.031,-0.565,-0.825,-0.801,0.508,-0.317	2.538,3.130,-7.866	CAUDO_CAUDO		0.162	0.207	0.19	0.208	0.397	0.257	0.239	0.278	0.604		Terminase_subunit2_HERPES_alphaherpesvirus_YP_010084962.pdb	HERPES	Terminase_MIRUS_452607_TARA_ARC_NCLDV_00027_000000000004_M2.pdb	MIRUS	0.1654	-0.292,0.538,0.791,0.807,-0.305,0.506,0.513,0.786,-0.345	8.287,4.736,-10.206		Triplex1_MIRUS_491931_TARA_ION_NCLDV_00014_000000000005_M4.pdb	Mirus	Triplex1_HERPES_alphaherpesvirus_YP_009137113.pdb	Herpes	0.237	-0.158,-0.045,-0.986,-0.844,-0.512,0.159,-0.512,0.858,0.043	3.485,-2.418,-3.771		Triplex2_MIRUS_452644_TARA_ARC_NCLDV_00027_000000000007_M2.pdb	Mirus	Triplex2_HERPES_alphaherpesvirus_YP_009137092.pdb	Herpes	0.306	-0.796,0.551,-0.251,-0.409,-0.794,-0.450,-0.447,-0.255,0.857	0.067,-4.740,-5.607		Portal_HERPES_betaherpesvirus_YP_081550.pdb	Herpes	Portal_CAUDO_Arthrobacter_phage_YP_008857874.pdb	Caudo	0.161	0.559,0.756,-0.340,-0.799,0.383,-0.464,-0.221,0.531,0.818
	MCP_CAUDO_Arthrobacter_phage_YP_008857877.pdb	CAUDO	MCP_HERPES_alphaherpesvirus_YP_009137093.pdb	HERPES	0.332	-0.213,0.293,0.932,0.474,0.865,-0.164,-0.855,0.406,-0.323	-33.633,23.543,-16.742	CAUDO_HERPES		0.162	0.208	0.191	0.212	0.399	0.266	0.247	0.279	0.611		Terminase_subunit2_HERPES_Anguillid_herpesvirus_YP_003358161.pdb	HERPES	Terminase_MIRUS_452607_TARA_ARC_NCLDV_00027_000000000004_M2.pdb	MIRUS	0.3429	-0.208,-0.927,0.312,-0.975,0.170,-0.146,0.082,-0.335,-0.939	1.985,-1.045,-3.873		Triplex1_MIRUS_494272_TARA_IOS_NCLDV_00009_000000000020_M1.pdb	Mirus	Triplex1_HERPES_alphaherpesvirus_YP_009137113.pdb	Herpes	0.286	0.881,-0.284,0.379,0.419,0.094,-0.903,0.221,0.954,0.201	4.378,5.093,-0.708		Triplex2_MIRUS_455446_TARA_ARC_NCLDV_00035_000000000018_M2.pdb	Mirus	Triplex2_HERPES_alphaherpesvirus_YP_009137092.pdb	Herpes	0.303	-0.533,-0.378,-0.757,0.814,0.016,-0.581,0.232,-0.925,0.299	-7.557,9.609,-7.246		Portal_HERPES_gammaherpesvirus_YP_009118432.pdb	Herpes	Portal_CAUDO_Arthrobacter_phage_YP_008857874.pdb	Caudo	0.195	-0.184,-0.981,0.052,-0.980,0.180,-0.081,0.070,-0.066,-0.995
	MCP_CAUDO_Arthrobacter_phage_YP_008857877.pdb	CAUDO	MCP_HERPES_alphaherpesvirus_YP_010084972.pdb	HERPES	0.487	-0.981,0.007,0.195,-0.184,-0.371,-0.910,0.066,-0.929,0.365	-38.032,20.898,-9.706	CAUDO_HERPES		0.167	0.21	0.2	0.216	0.402	0.268	0.25	0.28	0.613		Terminase_subunit2_HERPES_betaherpesvirus_NP_612700.pdb	HERPES	Terminase_MIRUS_452607_TARA_ARC_NCLDV_00027_000000000004_M2.pdb	MIRUS	0.4436	-0.012,-0.474,-0.881,0.730,-0.606,0.316,-0.683,-0.639,0.353	-18.495,5.271,6.901		Triplex1_MIRUS_533181_TARA_MED_NCLDV_00099_000000000008_M2.pdb	Mirus	Triplex1_HERPES_alphaherpesvirus_YP_009137113.pdb	Herpes	0.309	0.522,-0.761,-0.386,0.101,0.504,-0.858,0.847,0.409,0.340	2.827,5.765,1.069		Triplex2_MIRUS_467963_TARA_ARC_NCLDV_00078_000000000005_M5.pdb	Mirus	Triplex2_HERPES_alphaherpesvirus_YP_009137092.pdb	Herpes	0.411	-0.732,-0.648,0.208,-0.523,0.339,-0.782,0.437,-0.681,-0.587	-10.747,2.249,-3.514		Portal_HERPES_gammaherpesvirus_YP_009229875.pdb	Herpes	Portal_CAUDO_Arthrobacter_phage_YP_008857874.pdb	Caudo	0.188	0.302,-0.809,0.504,-0.789,-0.509,-0.344,0.535,-0.293,-0.792
	MCP_CAUDO_Arthrobacter_phage_YP_008857877.pdb	CAUDO	MCP_HERPES_Anguillid_herpesvirus_YP_003358243.pdb	HERPES	0.39	-0.974,0.202,-0.106,0.155,0.246,-0.957,-0.167,-0.948,-0.271	-30.965,23.196,-1.628	CAUDO_HERPES		0.167	0.211	0.206	0.217	0.402	0.269	0.251	0.28	0.613		Terminase_subunit2_HERPES_betaherpesvirus_YP_081515.pdb	HERPES	Terminase_MIRUS_452607_TARA_ARC_NCLDV_00027_000000000004_M2.pdb	MIRUS	0.4209	-0.100,-0.315,-0.944,0.644,-0.744,0.180,-0.759,-0.590,0.277	-19.135,4.296,5.109		Triplex1_MIRUS_547055_TARA_PON_NCLDV_00018_000000000014_M3.pdb	Mirus	Triplex1_HERPES_alphaherpesvirus_YP_009137113.pdb	Herpes	0.279	0.334,0.784,0.523,0.240,-0.608,0.757,0.911,-0.127,-0.391	-4.594,2.281,5.838		Triplex2_MIRUS_485728_TARA_ARC_NCLDV_00178_000000000007_M5.pdb	Mirus	Triplex2_HERPES_alphaherpesvirus_YP_009137092.pdb	Herpes	0.376	-0.545,-0.719,0.432,-0.679,0.075,-0.731,0.493,-0.691,-0.528	-5.602,-1.008,-1.283		Portal_MIRUS_425068_TARA_AON_NCLDV_00036_000000000008_M1.pdb	Mirus	Portal_CAUDO_Arthrobacter_phage_YP_008857874.pdb	Caudo	0.396	0.826,0.563,-0.042,-0.527,0.742,-0.414,-0.202,0.364,0.909
	MCP_CAUDO_Arthrobacter_phage_YP_008857877.pdb	CAUDO	MCP_HERPES_betaherpesvirus_NP_612719.pdb	HERPES	0.327	-0.402,0.497,0.769,0.138,0.863,-0.486,-0.905,-0.090,-0.415	-31.814,18.544,-16.182	CAUDO_HERPES		0.168	0.214	0.217	0.218	0.403	0.269	0.262	0.283	0.617		Terminase_subunit2_HERPES_Cyprinid_herpesvirus_YP_001096082.pdb	HERPES	Terminase_MIRUS_452607_TARA_ARC_NCLDV_00027_000000000004_M2.pdb	MIRUS	0.3514	-0.440,0.512,0.738,0.591,-0.453,0.667,0.676,0.730,-0.104	4.781,5.522,-4.504		Triplex1_MIRUS_552115_TARA_PON_NCLDV_00038_000000000027_M1.pdb	Mirus	Triplex1_HERPES_alphaherpesvirus_YP_009137113.pdb	Herpes	0.267	-0.432,-0.102,0.896,-0.170,-0.967,-0.192,0.886,-0.235,0.400	-7.219,5.125,7.122		Triplex2_MIRUS_533988_TARA_MED_NCLDV_00103_000000000020_M3.pdb	Mirus	Triplex2_HERPES_alphaherpesvirus_YP_009137092.pdb	Herpes	0.282	-0.722,0.602,-0.342,-0.154,0.342,0.927,0.675,0.722,-0.154	-0.160,1.698,1.967		Portal_MIRUS_461610_TARA_ARC_NCLDV_00054_000000000036_M2.pdb	Mirus	Portal_CAUDO_Arthrobacter_phage_YP_008857874.pdb	Caudo	0.417	0.945,-0.284,-0.163,0.308,0.939,0.155,0.109,-0.197,0.974
	MCP_CAUDO_Arthrobacter_phage_YP_008857877.pdb	CAUDO	MCP_HERPES_betaherpesvirus_YP_081534.pdb	HERPES	0.272	-0.899,-0.410,0.154,0.280,-0.809,-0.517,0.337,-0.422,0.842	-34.576,22.082,-13.074	CAUDO_HERPES		0.168	0.214	0.221	0.223	0.403	0.272	0.263	0.285	0.619		Terminase_subunit2_HERPES_Cyprinid_herpesvirus_YP_007003713.pdb	HERPES	Terminase_MIRUS_452607_TARA_ARC_NCLDV_00027_000000000004_M2.pdb	MIRUS	0.298	-0.334,0.523,0.784,0.835,-0.222,0.504,0.438,0.823,-0.362	0.240,5.150,-2.063		Triplex1_MIRUS_570473_TARA_PSE_NCLDV_00042_000000000019_M3.pdb	Mirus	Triplex1_HERPES_alphaherpesvirus_YP_009137113.pdb	Herpes	0.282	0.010,-0.508,-0.861,-0.945,-0.286,0.158,-0.326,0.813,-0.483	3.432,-7.752,-0.057		Triplex2_MIRUS_591199_TARA_PSW_NCLDV_00045_000000000001_M1.pdb	Mirus	Triplex2_HERPES_alphaherpesvirus_YP_009137092.pdb	Herpes	0.297	0.996,0.033,0.086,-0.026,-0.793,0.609,0.089,-0.608,-0.789	4.038,-8.243,2.314		Portal_MIRUS_532968_TARA_MED_NCLDV_00098_000000000002_M4.pdb	Mirus	Portal_CAUDO_Arthrobacter_phage_YP_008857874.pdb	Caudo	0.354	0.147,-0.021,0.989,-0.001,-1.000,-0.021,0.989,0.002,-0.147
	MCP_CAUDO_Arthrobacter_phage_YP_008857877.pdb	CAUDO	MCP_HERPES_Cyprinid_herpesvirus_YP_001096127.pdb	HERPES	0.278	-0.989,0.050,0.142,-0.097,0.510,-0.855,-0.115,-0.859,-0.499	-35.662,21.475,3.533	CAUDO_HERPES		0.232	0.216	0.233	0.224	0.405	0.273	0.263	0.29	0.623		Terminase_subunit2_HERPES_Cyprinid_herpesvirus_YP_007003868.pdb	HERPES	Terminase_MIRUS_452607_TARA_ARC_NCLDV_00027_000000000004_M2.pdb	MIRUS	0.297	-0.981,0.090,-0.172,0.008,0.904,0.427,0.194,0.417,-0.888	-1.725,7.116,-8.239		Triplex1_MIRUS_593039_TARA_PSW_NCLDV_00054_000000000005_M4.pdb	Mirus	Triplex1_HERPES_alphaherpesvirus_YP_009137113.pdb	Herpes	0.221	0.218,0.048,-0.975,-0.822,-0.529,-0.210,-0.526,0.847,-0.076	4.046,-2.802,-1.931		Triplex2_MIRUS_593040_TARA_PSW_NCLDV_00054_000000000005_MR04.pdb	Mirus	Triplex2_HERPES_alphaherpesvirus_YP_009137092.pdb	Herpes	0.284	0.654,0.693,-0.302,-0.642,0.299,-0.706,-0.399,0.656,0.640	9.205,2.960,-1.862		Portal_MIRUS_533936_TARA_MED_NCLDV_00103_000000000013_M3.pdb	Mirus	Portal_CAUDO_Arthrobacter_phage_YP_008857874.pdb	Caudo	0.396	0.898,0.406,-0.166,-0.439,0.824,-0.359,-0.009,0.395,0.919
	MCP_CAUDO_Arthrobacter_phage_YP_008857877.pdb	CAUDO	MCP_HERPES_Cyprinid_herpesvirus_YP_007003755.pdb	HERPES	0.499	-0.985,-0.158,-0.070,0.103,-0.208,-0.973,0.139,-0.965,0.221	-34.286,20.550,-0.734	CAUDO_HERPES		0.255	0.217	0.234	0.229	0.406	0.277	0.269	0.29	0.631		Terminase_subunit2_HERPES_gammaherpesvirus_YP_009118397.pdb	HERPES	Terminase_MIRUS_452607_TARA_ARC_NCLDV_00027_000000000004_M2.pdb	MIRUS	0.3855	0.767,-0.482,-0.423,0.637,0.644,0.423,0.069,-0.594,0.801	-11.709,5.053,10.519		Triplex1_HERPES_alphaherpesvirus_YP_009137113.pdb	Herpes	Triplex1_HERPES_alphaherpesvirus_YP_010084952.pdb	Herpes	0.791	0.909,0.409,0.077,-0.380,0.891,-0.248,-0.170,0.196,0.966	-0.959,-1.242,-1.462		Triplex2_MIRUS_594292_TARA_PSW_NCLDV_00061_000000000004_M4.pdb	Mirus	Triplex2_HERPES_alphaherpesvirus_YP_009137092.pdb	Herpes	0.343	0.031,-0.161,0.986,-0.727,-0.681,-0.089,0.686,-0.715,-0.138	-1.638,-6.835,-0.916		Portal_MIRUS_535317_TARA_MED_NCLDV_00112_000000000005_M2.pdb	Mirus	Portal_CAUDO_Arthrobacter_phage_YP_008857874.pdb	Caudo	0.376	-0.231,0.407,-0.884,-0.160,-0.912,-0.378,-0.960,0.053,0.276
	MCP_CAUDO_Arthrobacter_phage_YP_008857877.pdb	CAUDO	MCP_HERPES_Cyprinid_herpesvirus_YP_007003911.pdb	HERPES	0.488	-0.863,0.399,0.309,0.193,0.826,-0.530,-0.467,-0.398,-0.790	-28.717,26.351,2.502	CAUDO_HERPES		0.273	0.218	0.237	0.234	0.407	0.279	0.278	0.291	0.641		Terminase_subunit2_HERPES_gammaherpesvirus_YP_009229844.pdb	HERPES	Terminase_MIRUS_452607_TARA_ARC_NCLDV_00027_000000000004_M2.pdb	MIRUS	0.5257	-0.334,0.581,0.742,0.845,-0.164,0.508,0.417,0.797,-0.437	6.735,8.736,-11.269		Triplex1_HERPES_betaherpesvirus_NP_612689.pdb	Herpes	Triplex1_HERPES_alphaherpesvirus_YP_010084952.pdb	Herpes	0.664	-0.832,-0.373,-0.410,-0.117,0.841,-0.528,0.542,-0.391,-0.744	-11.061,-0.359,8.684		Triplex2_MIRUS_595594_TARA_PSW_NCLDV_00070_000000000005_M1.pdb	Mirus	Triplex2_HERPES_alphaherpesvirus_YP_009137092.pdb	Herpes	0.281	0.960,0.240,0.145,0.042,-0.635,0.772,0.277,-0.734,-0.619	7.049,-7.168,1.661		Portal_MIRUS_567274_TARA_PSE_NCLDV_00026_000000000024_M3.pdb	Mirus	Portal_CAUDO_Arthrobacter_phage_YP_008857874.pdb	Caudo	0.384	0.861,-0.419,-0.288,0.490,0.834,0.252,0.135,-0.358,0.924
	MCP_CAUDO_Arthrobacter_phage_YP_008857877.pdb	CAUDO	MCP_HERPES_gammaherpesvirus_YP_009118415.pdb	HERPES	0.529	-0.578,0.701,0.417,0.225,0.629,-0.745,-0.784,-0.337,-0.521	-29.309,29.285,-8.384	CAUDO_HERPES		0.273	0.219	0.239	0.236	0.408	0.28	0.28	0.292	0.647		Terminase_subunitL_CAUDO_Escherichia_phage_YP_009850524.pdb	CAUDO	Terminase_MIRUS_452607_TARA_ARC_NCLDV_00027_000000000004_M2.pdb	MIRUS	0.1191	-0.297,-0.109,0.949,-0.775,0.607,-0.173,-0.557,-0.787,-0.265	-33.469,-7.358,25.198		Triplex1_HERPES_betaherpesvirus_YP_081504.pdb	Herpes	Triplex1_HERPES_alphaherpesvirus_YP_010084952.pdb	Herpes	0.664	0.592,0.607,-0.530,-0.295,-0.449,-0.844,-0.750,0.656,-0.087	1.677,3.295,-10.072		Triplex2_HERPES_alphaherpesvirus_YP_009137092.pdb	Herpes	Triplex2_HERPES_alphaherpesvirus_YP_010084973.pdb	Herpes	0.802	0.161,0.429,-0.889,0.031,-0.902,-0.430,-0.987,0.042,-0.158	1.387,-2.266,-7.220		Portal_MIRUS_594221_TARA_PSW_NCLDV_00061_000000000001_M4.pdb	Mirus	Portal_CAUDO_Arthrobacter_phage_YP_008857874.pdb	Caudo	0.341	0.103,0.759,-0.642,-0.607,-0.463,-0.645,-0.788,0.457,0.413
	MCP_CAUDO_Arthrobacter_phage_YP_008857877.pdb	CAUDO	MCP_HERPES_gammaherpesvirus_YP_009229859.pdb	HERPES	0.516	0.161,-0.311,0.937,0.986,0.087,-0.141,-0.037,0.946,0.321	-22.038,35.726,-4.964	CAUDO_HERPES		0.278	0.22	0.24	0.237	0.408	0.284	0.281	0.295	0.65		Terminase_subunitS_CAUDO_Pectobacterium_phage_YP_010000196.pdb	CAUDO	Terminase_MIRUS_452607_TARA_ARC_NCLDV_00027_000000000004_M2.pdb	MIRUS	0.2872	-0.322,-0.038,0.946,-0.073,0.997,0.015,-0.944,-0.064,-0.324	26.741,4.695,-35.145		Triplex1_HERPES_Cyprinid_herpesvirus_YP_001096101.pdb	Herpes	Triplex1_HERPES_alphaherpesvirus_YP_010084952.pdb	Herpes	0.253	0.234,0.506,0.830,-0.772,-0.423,0.475,0.591,-0.752,0.291	3.239,-3.793,3.920		Triplex2_HERPES_Anguillid_herpesvirus_YP_003358175.pdb	Herpes	Triplex2_HERPES_alphaherpesvirus_YP_010084973.pdb	Herpes	0.337	0.874,-0.237,-0.424,0.471,0.200,0.859,-0.119,-0.951,0.286	6.944,3.161,-1.406		Portal_MIURS_534446_TARA_MED_NCLDV_00107_000000000002_M1.pdb	Mirus	Portal_CAUDO_Arthrobacter_phage_YP_008857874.pdb	Caudo	0.382	0.000,0.220,-0.975,0.283,-0.936,-0.211,-0.959,-0.276,-0.063
	MCP_CAUDO_Arthrobacter_phage_YP_008857877.pdb	CAUDO	MCP_HERPES_Ictalurid_herpesvirus_NP_041130.pdb	HERPES	0.295	-0.545,0.402,0.736,0.740,0.643,0.197,-0.394,0.652,-0.648	-35.456,23.880,1.324	CAUDO_HERPES		0.281	0.223	0.248	0.239	0.409	0.284	0.284	0.297	0.661		Terminase_unknown_CAUDO_Bacillus_phage_UXN78512.pdb	CAUDO	Terminase_MIRUS_452607_TARA_ARC_NCLDV_00027_000000000004_M2.pdb	MIRUS	0.1987	-0.798,-0.482,0.361,-0.530,0.847,-0.042,-0.285,-0.225,-0.932	-13.537,17.653,18.826		Triplex1_HERPES_Cyprinid_herpesvirus_YP_007003729.pdb	Herpes	Triplex1_HERPES_alphaherpesvirus_YP_010084952.pdb	Herpes	0.101	0.956,-0.004,-0.294,0.058,0.983,0.176,0.288,-0.185,0.940	58.988,35.277,18.803		Triplex2_HERPES_betaherpesvirus_NP_612718.pdb	Herpes	Triplex2_HERPES_alphaherpesvirus_YP_010084973.pdb	Herpes	0.742	0.128,-0.430,-0.894,0.688,-0.611,0.392,-0.715,-0.665,0.218	-5.221,6.463,-4.784		Portal_CAUDO_Arthrobacter_phage_YP_008857874.pdb	Caudo	Portal_CAUDO_Bacillus_phage_YP_002300346.pdb	Caudo	0.38	-0.916,0.367,0.162,0.330,0.460,0.825,0.228,0.809,-0.542
	MCP_CAUDO_Arthrobacter_phage_YP_008857877.pdb	CAUDO	MCP_HERPES_Ranid_herpesvirus_YP_656709.pdb	HERPES	0.459	-0.125,-0.579,0.805,0.771,-0.568,-0.288,0.624,0.585,0.518	-29.258,29.901,-0.989	CAUDO_HERPES		0.283	0.223	0.255	0.242	0.41	0.285	0.286	0.298	0.662		Terminase_unknown_CAUDO_Bacillus_phage_YP_002300330.pdb	CAUDO	Terminase_MIRUS_452607_TARA_ARC_NCLDV_00027_000000000004_M2.pdb	MIRUS	0.3636	-0.289,-0.915,0.281,0.711,-0.401,-0.577,0.641,0.033,0.767	-36.909,17.681,8.802		Triplex1_HERPES_Cyprinid_herpesvirus_YP_007003885.pdb	Herpes	Triplex1_HERPES_alphaherpesvirus_YP_010084952.pdb	Herpes	0.21	-0.914,0.344,0.218,-0.013,0.509,-0.860,-0.406,-0.789,-0.461	-9.115,5.071,-6.925		Triplex2_HERPES_betaherpesvirus_YP_081533.pdb	Herpes	Triplex2_HERPES_alphaherpesvirus_YP_010084973.pdb	Herpes	0.737	0.986,-0.077,-0.147,0.103,0.978,0.180,0.130,-0.192,0.973	4.392,-0.568,2.729		Portal_CAUDO_Bacteriophage_Lily_YP_009202210.pdb	Caudo	Portal_CAUDO_Bacillus_phage_YP_002300346.pdb	Caudo	0.415	0.180,-0.149,0.972,-0.258,-0.961,-0.099,0.949,-0.233,-0.211
	MCP_CAUDO_Arthrobacter_phage_YP_008857877.pdb	CAUDO	MCP_MIRUS_422494_TARA_AON_NCLDV_00025_000000000011_M3.pdb	MIRUS	0.512	0.657,0.660,-0.364,-0.100,0.555,0.826,0.747,-0.506,0.430	-22.952,18.976,6.252	CAUDO_MIRUS		0.31	0.223	0.263	0.244	0.412	0.285	0.291	0.306	0.665		Terminase_unknown_CAUDO_EArthrobacter_phage_YP_008857873.pdb	CAUDO	Terminase_MIRUS_452607_TARA_ARC_NCLDV_00027_000000000004_M2.pdb	MIRUS	0.2996	0.722,0.368,-0.586,0.103,-0.895,-0.434,-0.684,0.253,-0.684	5.654,0.614,12.633		Triplex1_HERPES_gammaherpesvirus_YP_009118452.pdb	Herpes	Triplex1_HERPES_alphaherpesvirus_YP_010084952.pdb	Herpes	0.612	-0.070,0.826,0.560,-0.134,-0.564,0.815,0.989,-0.018,0.150	-10.215,-1.215,7.480		Triplex2_HERPES_Cyprinid_herpesvirus_YP_001096107.pdb	Herpes	Triplex2_HERPES_alphaherpesvirus_YP_010084973.pdb	Herpes	0.397	-0.495,-0.832,0.251,-0.754,0.268,-0.600,0.431,-0.486,-0.760	-2.132,-6.131,4.204		Portal_CAUDO_Escherichia_phage_CAG9546534.pdb	Caudo	Portal_CAUDO_Bacillus_phage_YP_002300346.pdb	Caudo	0.481	-0.982,0.187,0.002,0.166,0.868,0.467,0.086,0.459,-0.884
	MCP_CAUDO_Arthrobacter_phage_YP_008857877.pdb	CAUDO	MCP_MIRUS_423101_TARA_AON_NCLDV_00028_000000000002_M1.pdb	MIRUS	0.433	-0.305,-0.062,0.950,0.950,0.053,0.308,-0.070,0.997,0.043	-15.282,9.440,2.574	CAUDO_MIRUS		0.32	0.223	0.265	0.246	0.413	0.287	0.292	0.309	0.668		Terminase_unknown_CAUDO_Escherichia_phage_CAG9546533.pdb	CAUDO	Terminase_MIRUS_452607_TARA_ARC_NCLDV_00027_000000000004_M2.pdb	MIRUS	0.17	-0.819,-0.321,0.476,-0.545,0.695,-0.469,-0.180,-0.643,-0.744	-0.089,-2.930,-17.695		Triplex1_HERPES_gammaherpesvirus_YP_009229896.pdb	Herpes	Triplex1_HERPES_alphaherpesvirus_YP_010084952.pdb	Herpes	0.64	0.398,-0.036,-0.917,-0.498,-0.847,-0.184,-0.770,0.530,-0.355	4.964,0.521,-10.671		Triplex2_HERPES_Cyprinid_herpesvirus_YP_007003735.pdb	Herpes	Triplex2_HERPES_alphaherpesvirus_YP_010084973.pdb	Herpes	0.392	-0.983,-0.040,-0.178,-0.081,0.971,0.225,0.164,0.236,-0.958	-12.327,1.352,1.221		Portal_CAUDO_Escherichia_phage_YP_009812346.pdb	Caudo	Portal_CAUDO_Bacillus_phage_YP_002300346.pdb	Caudo	0.332	-0.967,-0.255,-0.030,-0.249,0.906,0.342,-0.060,0.338,-0.939
	MCP_CAUDO_Arthrobacter_phage_YP_008857877.pdb	CAUDO	MCP_MIRUS_453844_TARA_ARC_NCLDV_00031_000000000001_M2.pdb	MIRUS	0.435	0.209,0.281,-0.937,-0.977,0.024,-0.210,-0.036,0.959,0.279	-17.042,5.031,1.122	CAUDO_MIRUS		0.32	0.225	0.267	0.248	0.414	0.29	0.294	0.311	0.673		Terminase_unknown_CAUDO_Staphylococcus_phage_YP_004957424.pdb	CAUDO	Terminase_MIRUS_452607_TARA_ARC_NCLDV_00027_000000000004_M2.pdb	MIRUS	0.201	-0.976,0.211,-0.052,-0.118,-0.718,-0.686,-0.182,-0.664,0.726	-22.402,18.181,-4.750		Triplex1_HERPES_Ictalurid_herpesvirus_NP_041144.pdb	Herpes	Triplex1_HERPES_alphaherpesvirus_YP_010084952.pdb	Herpes	0.422	0.376,0.700,0.607,0.191,-0.700,0.688,0.907,-0.143,-0.397	10.026,7.138,14.644		Triplex2_HERPES_Cyprinid_herpesvirus_YP_007003891.pdb	Herpes	Triplex2_HERPES_alphaherpesvirus_YP_010084973.pdb	Herpes	0.41	-0.974,-0.224,0.029,-0.220,0.970,0.099,-0.051,0.090,-0.995	-7.276,-3.112,-0.071		Portal_CAUDO_Escherichia_phage_YP_009843470.pdb	Caudo	Portal_CAUDO_Bacillus_phage_YP_002300346.pdb	Caudo	0.653	0.069,0.814,-0.576,-0.314,-0.531,-0.787,-0.947,0.235,0.219
	MCP_CAUDO_Arthrobacter_phage_YP_008857877.pdb	CAUDO	MCP_MIRUS_467924_TARA_ARC_NCLDV_00078_000000000003_M5.pdb	MIRUS	0.421	-0.175,-0.165,0.971,0.944,-0.308,0.117,0.280,0.937,0.209	-14.063,15.591,3.188	CAUDO_MIRUS		0.323	0.23	0.271	0.249	0.416	0.293	0.294	0.314	0.674		Terminase_unknown_HERPES_Cyprinid_herpesvirus_YP_001096069.pdb	HERPES	Terminase_MIRUS_452607_TARA_ARC_NCLDV_00027_000000000004_M2.pdb	MIRUS	0.0915	0.179,0.014,-0.984,-0.414,0.908,-0.062,0.893,0.418,0.168	29.253,-0.724,-31.470		Triplex1_HERPES_Ranid_herpesvirus_YP_656731.pdb	Herpes	Triplex1_HERPES_alphaherpesvirus_YP_010084952.pdb	Herpes	0.534	0.759,0.430,0.489,-0.134,0.838,-0.529,-0.637,0.336,0.694	-3.310,4.952,-10.627		Triplex2_HERPES_gammaherpesvirus_YP_009118416.pdb	Herpes	Triplex2_HERPES_alphaherpesvirus_YP_010084973.pdb	Herpes	0.753	0.971,-0.194,-0.142,0.222,0.950,0.219,0.093,-0.244,0.965	2.698,3.130,0.816		Portal_CAUDO_Kosakonia_phage_QYN79880.pdb	Caudo	Portal_CAUDO_Bacillus_phage_YP_002300346.pdb	Caudo	0.365	0.226,-0.133,0.965,0.639,-0.728,-0.249,0.735,0.673,-0.079
	MCP_CAUDO_Arthrobacter_phage_YP_008857877.pdb	CAUDO	MCP_MIRUS_477967_TARA_ARC_NCLDV_00123_000000000001_M7.pdb	MIRUS	0.451	-0.923,0.117,0.368,-0.054,0.905,-0.421,-0.382,-0.408,-0.829	-14.972,7.902,4.635	CAUDO_MIRUS		0.325	0.232	0.271	0.249	0.419	0.295	0.298	0.315	0.678		Terminase_MIRUS_452607_TARA_ARC_NCLDV_00027_000000000004_M2.pdb	MIRUS	Terminase_MIRUS_476477_TARA_ARC_NCLDV_00115_000000000014_M1.pdb	MIRUS	0.87	0.805,0.584,-0.107,-0.502,0.575,-0.646,-0.315,0.574,0.756	-2.570,0.740,0.889		Triplex1_MIRUS_415058_TARA_AON_NCLDV_00005_000000000004_M2.pdb	Mirus	Triplex1_HERPES_alphaherpesvirus_YP_010084952.pdb	Herpes	0.314	-0.826,-0.197,0.528,-0.527,-0.062,-0.848,0.199,-0.978,-0.053	-17.389,2.005,1.867		Triplex2_HERPES_gammaherpesvirus_YP_009229860.pdb	Herpes	Triplex2_HERPES_alphaherpesvirus_YP_010084973.pdb	Herpes	0.719	0.440,-0.491,-0.752,0.883,0.084,0.462,-0.164,-0.867,0.470	1.597,7.229,0.475		Portal_CAUDO_Lentibacter_phage_YP_009834233.pdb	Caudo	Portal_CAUDO_Bacillus_phage_YP_002300346.pdb	Caudo	0.385	0.999,0.036,0.028,-0.010,0.764,-0.645,-0.045,0.644,0.764
	MCP_CAUDO_Arthrobacter_phage_YP_008857877.pdb	CAUDO	MCP_MIRUS_481238_TARA_ARC_NCLDV_00142_000000000003_M1.pdb	MIRUS	0.473	-0.148,-0.326,0.934,0.837,-0.545,-0.058,0.527,0.773,0.354	-13.513,16.637,5.142	CAUDO_MIRUS		0.325	0.234	0.277	0.251	0.419	0.296	0.298	0.316	0.678		Terminase_MIRUS_476477_TARA_ARC_NCLDV_00115_000000000014_M1.pdb	MIRUS	Terminase_MIRUS_476477_TARA_ARC_NCLDV_00115_000000000014_M1.pdb	MIRUS	1	1.000,0.000,0.000,0.000,1.000,0.000,0.000,0.000,1.000	0.000,0.000,0.000		Triplex1_MIRUS_467965_TARA_ARC_NCLDV_00078_000000000005_M5.pdb	Mirus	Triplex1_HERPES_alphaherpesvirus_YP_010084952.pdb	Herpes	0.321	-0.172,-0.966,-0.192,-0.330,0.240,-0.913,0.928,-0.094,-0.361	-2.998,3.238,7.739		Triplex2_HERPES_Ictalurid_herpesvirus_NP_041118.pdb	Herpes	Triplex2_HERPES_alphaherpesvirus_YP_010084973.pdb	Herpes	0.296	0.275,-0.948,0.158,-0.774,-0.316,-0.548,0.570,0.028,-0.821	3.606,-5.737,11.325		Portal_CAUDO_Pectobacterium_phage_YP_010000198.pdb	Caudo	Portal_CAUDO_Bacillus_phage_YP_002300346.pdb	Caudo	0.374	-0.126,0.194,0.973,0.942,-0.285,0.179,0.312,0.939,-0.146
	MCP_CAUDO_Arthrobacter_phage_YP_008857877.pdb	CAUDO	MCP_MIRUS_482543_TARA_ARC_NCLDV_00150_000000000003_M6.pdb	MIRUS	0.453	-0.373,0.132,0.918,0.311,-0.915,0.257,0.874,0.381,0.301	-4.125,4.970,5.672	CAUDO_MIRUS		0.326	0.237	0.28	0.251	0.421	0.297	0.302	0.318	0.681		Terminase_MIRUS_526493_TARA_MED_NCLDV_00069_000000000003_M3.pdb	MIRUS	Terminase_MIRUS_476477_TARA_ARC_NCLDV_00115_000000000014_M1.pdb	MIRUS	0.6527	0.975,0.162,0.152,-0.167,0.986,0.016,-0.147,-0.041,0.988	-3.655,2.102,4.214		Triplex1_MIRUS_477990_TARA_ARC_NCLDV_00123_000000000004_M7.pdb	Mirus	Triplex1_HERPES_alphaherpesvirus_YP_010084952.pdb	Herpes	0.314	0.323,-0.914,-0.245,0.352,-0.124,0.928,-0.879,-0.386,0.282	3.804,1.662,-11.489		Triplex2_HERPES_Ranid_herpesvirus_YP_656750.pdb	Herpes	Triplex2_HERPES_alphaherpesvirus_YP_010084973.pdb	Herpes	0.371	0.997,0.055,0.052,-0.051,0.995,-0.085,-0.057,0.082,0.995	6.205,-0.277,-0.740		Portal_CAUDO_Salmonella_phage_YP_009140185.pdb	Caudo	Portal_CAUDO_Bacillus_phage_YP_002300346.pdb	Caudo	0.458	0.051,-0.287,0.956,0.266,-0.919,-0.290,0.963,0.269,0.030
	MCP_CAUDO_Arthrobacter_phage_YP_008857877.pdb	CAUDO	MCP_MIRUS_485779-485725_TARA_ARC_NCLDV_00178_000000000016_13848-13856_con_M5.pdb	MIRUS	0.515	-0.225,-0.058,0.973,0.826,-0.541,0.159,0.517,0.839,0.169	-11.030,11.760,2.732	CAUDO_MIRUS		0.331	0.237	0.284	0.251	0.421	0.297	0.304	0.318	0.681		Terminase_MIRUS_528376_TARA_MED_NCLDV_00076_000000000042_M4.pdb	MIRUS	Terminase_MIRUS_476477_TARA_ARC_NCLDV_00115_000000000014_M1.pdb	MIRUS	0.7205	0.002,0.430,-0.903,0.146,-0.893,-0.425,-0.989,-0.131,-0.064	1.611,2.360,2.531		Triplex1_MIRUS_485726_TARA_ARC_NCLDV_00178_000000000007_M5.pdb	Mirus	Triplex1_HERPES_alphaherpesvirus_YP_010084952.pdb	Herpes	0.401	-0.447,-0.349,-0.824,-0.583,-0.585,0.564,-0.679,0.732,0.057	-1.264,-4.075,-10.741		Triplex2_MIRUS_422486_TARA_AON_NCLDV_00025_000000000010_M3.pdb	Mirus	Triplex2_HERPES_alphaherpesvirus_YP_010084973.pdb	Herpes	0.375	0.036,0.438,0.898,0.866,-0.462,0.191,0.498,0.771,-0.396	-2.942,7.797,2.724		Portal_HERPES_alphaherpesvirus_YP_009137080.pdb	Herpes	Portal_CAUDO_Bacillus_phage_YP_002300346.pdb	Caudo	0.209	0.270,-0.626,0.731,-0.195,-0.780,-0.595,0.943,0.018,-0.333
	MCP_CAUDO_Arthrobacter_phage_YP_008857877.pdb	CAUDO	MCP_MIRUS_486823_TARA_ARC_NCLDV_00192_000000000002_M6.pdb	MIRUS	0.499	-0.938,-0.024,0.347,-0.035,0.999,-0.026,-0.346,-0.037,-0.937	-9.278,1.958,1.146	CAUDO_MIRUS		0.35	0.238	0.288	0.252	0.422	0.297	0.304	0.318	0.686		Terminase_MIRUS_528733_TARA_MED_NCLDV_00078_000000000009_M2.pdb	MIRUS	Terminase_MIRUS_476477_TARA_ARC_NCLDV_00115_000000000014_M1.pdb	MIRUS	0.8765	0.997,-0.062,0.046,0.065,0.995,-0.071,-0.041,0.074,0.996	-2.949,-0.367,-0.270		Triplex1_MIRUS_491931_TARA_ION_NCLDV_00014_000000000005_M4.pdb	Mirus	Triplex1_HERPES_alphaherpesvirus_YP_010084952.pdb	Herpes	0.259	0.033,-0.312,-0.949,-0.618,-0.753,0.226,-0.786,0.579,-0.217	4.787,-1.363,-3.578		Triplex2_MIRUS_452644_TARA_ARC_NCLDV_00027_000000000007_M2.pdb	Mirus	Triplex2_HERPES_alphaherpesvirus_YP_010084973.pdb	Herpes	0.306	0.071,-0.878,0.472,0.390,0.460,0.797,-0.918,0.127,0.376	-0.324,-0.431,-11.564		Portal_HERPES_alphaherpesvirus_YP_010084985.pdb	Herpes	Portal_CAUDO_Bacillus_phage_YP_002300346.pdb	Caudo	0.316	-0.026,-0.067,0.997,0.752,-0.659,-0.025,0.659,0.749,0.067
	MCP_CAUDO_Arthrobacter_phage_YP_008857877.pdb	CAUDO	MCP_MIRUS_526656_TARA_MED_NCLDV_00069_000000000027_M3.pdb	MIRUS	0.442	0.698,0.487,-0.524,0.010,0.726,0.688,0.716,-0.486,0.502	-31.889,16.305,8.685	CAUDO_MIRUS		0.365	0.238	0.289	0.252	0.424	0.301	0.308	0.319	0.687		Terminase_MIRUS_552368_TARA_PON_NCLDV_00040_000000000010_M3.pdb	MIRUS	Terminase_MIRUS_476477_TARA_ARC_NCLDV_00115_000000000014_M1.pdb	MIRUS	0.7871	0.063,-0.560,-0.826,0.549,-0.672,0.497,-0.833,-0.485,0.265	2.147,0.462,1.918		Triplex1_MIRUS_494272_TARA_IOS_NCLDV_00009_000000000020_M1.pdb	Mirus	Triplex1_HERPES_alphaherpesvirus_YP_010084952.pdb	Herpes	0.308	0.931,-0.015,0.364,0.360,0.198,-0.912,-0.058,0.980,0.190	5.407,3.651,-2.261		Triplex2_MIRUS_455446_TARA_ARC_NCLDV_00035_000000000018_M2.pdb	Mirus	Triplex2_HERPES_alphaherpesvirus_YP_010084973.pdb	Herpes	0.301	0.629,0.014,0.777,0.743,0.282,-0.607,-0.228,0.959,0.168	-2.445,14.689,-7.245		Portal_HERPES_betaherpesvirus_NP_612735.pdb	Herpes	Portal_CAUDO_Bacillus_phage_YP_002300346.pdb	Caudo	0.189	-0.057,0.276,-0.960,0.814,-0.543,-0.205,-0.577,-0.793,-0.193
	MCP_CAUDO_Arthrobacter_phage_YP_008857877.pdb	CAUDO	MCP_MIRUS_533209_TARA_MED_NCLDV_00099_000000000008_M2.pdb	MIRUS	0.411	-0.470,-0.651,0.596,0.450,-0.758,-0.472,0.759,0.047,0.649	-14.372,7.573,3.578	CAUDO_MIRUS		0.365	0.242	0.294	0.252	0.424	0.306	0.31	0.32	0.689		Terminase_MIRUS_594231_TARA_PSW_NCLDV_00061_000000000001_M4.pdb	MIRUS	Terminase_MIRUS_476477_TARA_ARC_NCLDV_00115_000000000014_M1.pdb	MIRUS	0.7159	-0.755,-0.630,0.183,-0.654,0.747,-0.122,-0.060,-0.212,-0.975	0.797,1.494,3.262		Triplex1_MIRUS_533181_TARA_MED_NCLDV_00099_000000000008_M2.pdb	Mirus	Triplex1_HERPES_alphaherpesvirus_YP_010084952.pdb	Herpes	0.334	0.846,-0.522,-0.105,0.093,0.339,-0.936,0.524,0.783,0.336	4.864,7.055,-1.598		Triplex2_MIRUS_467963_TARA_ARC_NCLDV_00078_000000000005_M5.pdb	Mirus	Triplex2_HERPES_alphaherpesvirus_YP_010084973.pdb	Herpes	0.358	-0.401,0.139,0.905,0.749,-0.519,0.412,0.527,0.843,0.104	-12.606,7.101,0.973		Portal_HERPES_betaherpesvirus_YP_081550.pdb	Herpes	Portal_CAUDO_Bacillus_phage_YP_002300346.pdb	Caudo	0.182	-0.455,0.155,0.877,0.789,-0.388,0.477,0.414,0.909,0.054
	MCP_CAUDO_Bacillus_phage_UXN78503.pdb	CAUDO	MCP_CAUDO_Arthrobacter_phage_YP_008857877.pdb	CAUDO	0.519	0.476,0.288,0.831,-0.530,0.848,0.010,-0.702,-0.445,0.556	-1.046,0.452,-6.002	CAUDO_CAUDO		0.374	0.242	0.294	0.253	0.427	0.307	0.312	0.323	0.691		Terminase_MIRUS_595597_TARA_PSW_NCLDV_00070_000000000005_M1.pdb	MIRUS	Terminase_MIRUS_476477_TARA_ARC_NCLDV_00115_000000000014_M1.pdb	MIRUS	0.8891	-0.061,0.492,-0.868,-0.382,-0.815,-0.435,-0.922,0.305,0.238	1.073,4.102,2.136		Triplex1_MIRUS_547055_TARA_PON_NCLDV_00018_000000000014_M3.pdb	Mirus	Triplex1_HERPES_alphaherpesvirus_YP_010084952.pdb	Herpes	0.317	-0.017,0.934,0.357,0.365,-0.327,0.872,0.931,0.145,-0.335	-5.547,2.845,4.633		Triplex2_MIRUS_485728_TARA_ARC_NCLDV_00178_000000000007_M5.pdb	Mirus	Triplex2_HERPES_alphaherpesvirus_YP_010084973.pdb	Herpes	0.411	-0.545,0.435,0.717,0.589,-0.411,0.696,0.598,0.801,-0.032	-8.349,3.473,4.356		Portal_HERPES_gammaherpesvirus_YP_009118432.pdb	Herpes	Portal_CAUDO_Bacillus_phage_YP_002300346.pdb	Caudo	0.318	-0.365,0.694,-0.621,-0.211,-0.711,-0.671,-0.907,-0.114,0.406
	MCP_CAUDO_Bacillus_phage_UXN78503.pdb	CAUDO	MCP_CAUDO_Bacillus_phage_YP_002300349.pdb	CAUDO	0.283	-0.428,-0.772,-0.471,0.397,-0.628,0.669,-0.812,0.099,0.575	-3.870,12.671,-9.712	CAUDO_CAUDO		0.378	0.246	0.294	0.254	0.428	0.308	0.312	0.324	0.692		Terminase_subunit1_HERPES_alphaherpesvirus_YP_009137089.pdb	HERPES	Terminase_MIRUS_476477_TARA_ARC_NCLDV_00115_000000000014_M1.pdb	MIRUS	0.1235	-0.724,-0.372,-0.581,0.662,-0.611,-0.434,-0.194,-0.699,0.688	16.293,-12.424,-13.369		Triplex1_MIRUS_552115_TARA_PON_NCLDV_00038_000000000027_M1.pdb	Mirus	Triplex1_HERPES_alphaherpesvirus_YP_010084952.pdb	Herpes	0.317	-0.559,0.039,0.828,0.109,-0.987,0.119,0.822,0.157,0.548	-8.620,3.735,5.427		Triplex2_MIRUS_533988_TARA_MED_NCLDV_00103_000000000020_M3.pdb	Mirus	Triplex2_HERPES_alphaherpesvirus_YP_010084973.pdb	Herpes	0.294	0.276,-0.914,0.298,-0.926,-0.336,-0.174,0.259,-0.228,-0.939	0.822,-5.414,3.069		Portal_HERPES_gammaherpesvirus_YP_009229875.pdb	Herpes	Portal_CAUDO_Bacillus_phage_YP_002300346.pdb	Caudo	0.326	-0.325,0.329,-0.887,0.294,-0.856,-0.425,-0.899,-0.399,0.181
	MCP_CAUDO_Bacillus_phage_UXN78503.pdb	CAUDO	MCP_CAUDO_Bacteriophage_Lily_YP_009202213.pdb	CAUDO	0.448	-0.692,-0.537,-0.482,0.306,-0.823,0.479,-0.654,0.184,0.734	-0.445,-0.830,-5.253	CAUDO_CAUDO		0.379	0.248	0.295	0.255	0.428	0.308	0.314	0.324	0.693		Terminase_subunit1_HERPES_alphaherpesvirus_YP_010084974.pdb	HERPES	Terminase_MIRUS_476477_TARA_ARC_NCLDV_00115_000000000014_M1.pdb	MIRUS	0.1632	-0.134,-0.973,-0.190,0.382,0.126,-0.915,0.914,-0.195,0.355	-25.614,4.594,22.588		Triplex1_MIRUS_570473_TARA_PSE_NCLDV_00042_000000000019_M3.pdb	Mirus	Triplex1_HERPES_alphaherpesvirus_YP_010084952.pdb	Herpes	0.366	0.348,-0.635,-0.689,-0.774,-0.610,0.171,-0.529,0.474,-0.704	4.686,-6.283,-0.360		Triplex2_MIRUS_591199_TARA_PSW_NCLDV_00045_000000000001_M1.pdb	Mirus	Triplex2_HERPES_alphaherpesvirus_YP_010084973.pdb	Herpes	0.262	0.025,0.379,-0.925,-0.701,0.667,0.254,0.713,0.642,0.282	3.772,-11.972,8.717		Portal_MIRUS_425068_TARA_AON_NCLDV_00036_000000000008_M1.pdb	Mirus	Portal_CAUDO_Bacillus_phage_YP_002300346.pdb	Caudo	0.43	-0.575,0.513,0.638,0.659,-0.172,0.732,0.485,0.841,-0.239
	MCP_CAUDO_Bacillus_phage_UXN78503.pdb	CAUDO	MCP_CAUDO_Clostridium_phage_YP_006488665.pdb	CAUDO	0.697	0.601,-0.789,0.127,0.610,0.555,0.566,-0.517,-0.263,0.815	-0.765,-0.232,-4.925	CAUDO_CAUDO		0.379	0.25	0.299	0.255	0.431	0.308	0.317	0.324	0.693		Terminase_subunit1_HERPES_betaherpesvirus_NP_612722.pdb	HERPES	Terminase_MIRUS_476477_TARA_ARC_NCLDV_00115_000000000014_M1.pdb	MIRUS	0.1416	0.838,-0.540,-0.080,-0.179,-0.134,-0.975,0.516,0.831,-0.209	-17.451,-1.383,24.080		Triplex1_MIRUS_593039_TARA_PSW_NCLDV_00054_000000000005_M4.pdb	Mirus	Triplex1_HERPES_alphaherpesvirus_YP_010084952.pdb	Herpes	0.248	0.401,-0.110,-0.909,-0.568,-0.809,-0.153,-0.719,0.578,-0.387	6.606,-1.384,-1.702		Triplex2_MIRUS_593040_TARA_PSW_NCLDV_00054_000000000005_MR04.pdb	Mirus	Triplex2_HERPES_alphaherpesvirus_YP_010084973.pdb	Herpes	0.298	0.541,-0.295,-0.788,0.487,-0.654,0.579,-0.686,-0.696,-0.210	11.202,5.269,-6.334		Portal_MIRUS_461610_TARA_ARC_NCLDV_00054_000000000036_M2.pdb	Mirus	Portal_CAUDO_Bacillus_phage_YP_002300346.pdb	Caudo	0.407	-0.993,0.102,0.058,0.111,0.658,0.745,0.038,0.746,-0.665
	MCP_CAUDO_Bacillus_phage_UXN78503.pdb	CAUDO	MCP_CAUDO_Escherichia_phage_CAG9546539.pdb	CAUDO	0.465	0.594,0.326,0.736,0.517,-0.855,-0.038,0.617,0.403,-0.676	-1.099,1.804,-2.747	CAUDO_CAUDO		0.383	0.251	0.301	0.255	0.433	0.31	0.321	0.325	0.693		Terminase_subunit1_HERPES_betaherpesvirus_YP_081537.pdb	HERPES	Terminase_MIRUS_476477_TARA_ARC_NCLDV_00115_000000000014_M1.pdb	MIRUS	0.1235	-0.572,-0.818,0.064,-0.377,0.332,0.865,-0.728,0.471,-0.499	-28.205,-34.056,26.104		Triplex1_HERPES_alphaherpesvirus_YP_010084952.pdb	Herpes	Triplex1_HERPES_Anguillid_herpesvirus_YP_003358181.pdb	Herpes	0.131	0.990,-0.074,-0.123,-0.125,-0.869,-0.478,-0.072,0.489,-0.869	-22.121,-1.227,-8.245		Triplex2_MIRUS_594292_TARA_PSW_NCLDV_00061_000000000004_M4.pdb	Mirus	Triplex2_HERPES_alphaherpesvirus_YP_010084973.pdb	Herpes	0.358	-0.979,0.200,-0.028,0.033,0.294,0.955,0.200,0.934,-0.295	-9.336,-4.801,1.699		Portal_MIRUS_532968_TARA_MED_NCLDV_00098_000000000002_M4.pdb	Mirus	Portal_CAUDO_Bacillus_phage_YP_002300346.pdb	Caudo	0.354	0.024,0.889,-0.458,-0.368,-0.418,-0.831,-0.929,0.189,0.317
	MCP_CAUDO_Bacillus_phage_UXN78503.pdb	CAUDO	MCP_CAUDO_Escherichia_phage_YP_009812348.pdb	CAUDO	0.548	-0.073,-0.997,0.023,0.558,-0.021,0.830,-0.827,0.073,0.558	-0.970,-2.219,-2.901	CAUDO_CAUDO		0.384	0.252	0.301	0.258	0.435	0.31	0.325	0.325	0.694		Terminase_subunit1_HERPES_Ictalurid_herpesvirus_NP_041153.pdb	HERPES	Terminase_MIRUS_476477_TARA_ARC_NCLDV_00115_000000000014_M1.pdb	MIRUS	0.1857	-0.464,-0.880,0.100,0.369,-0.294,-0.882,0.806,-0.372,0.461	-33.267,14.067,19.944		Triplex1_HERPES_betaherpesvirus_NP_612689.pdb	Herpes	Triplex1_HERPES_Anguillid_herpesvirus_YP_003358181.pdb	Herpes	0.201	-0.997,0.075,0.019,-0.014,0.075,-0.997,-0.076,-0.994,-0.073	11.422,-3.635,-1.527		Triplex2_MIRUS_595594_TARA_PSW_NCLDV_00070_000000000005_M1.pdb	Mirus	Triplex2_HERPES_alphaherpesvirus_YP_010084973.pdb	Herpes	0.274	0.050,0.209,-0.977,-0.782,0.617,0.091,0.621,0.759,0.194	6.734,-10.910,7.479		Portal_MIRUS_533936_TARA_MED_NCLDV_00103_000000000013_M3.pdb	Mirus	Portal_CAUDO_Bacillus_phage_YP_002300346.pdb	Caudo	0.47	-0.634,0.488,0.600,0.627,-0.131,0.768,0.454,0.863,-0.223
	MCP_CAUDO_Bacillus_phage_UXN78503.pdb	CAUDO	MCP_CAUDO_Escherichia_phage_YP_009843463.pdb	CAUDO	0.32	0.439,-0.635,0.636,-0.612,0.308,0.728,-0.658,-0.709,-0.254	0.901,42.952,17.688	CAUDO_CAUDO		0.386	0.252	0.304	0.259	0.445	0.311	0.326	0.326	0.695		Terminase_subunit2_HERPES_alphaherpesvirus_YP_009137103.pdb	HERPES	Terminase_MIRUS_476477_TARA_ARC_NCLDV_00115_000000000014_M1.pdb	MIRUS	0.4808	-0.681,0.689,0.249,0.705,0.525,0.477,0.198,0.501,-0.843	8.336,5.052,-14.804		Triplex1_HERPES_betaherpesvirus_YP_081504.pdb	Herpes	Triplex1_HERPES_Anguillid_herpesvirus_YP_003358181.pdb	Herpes	0.542	0.053,-0.531,-0.846,-0.929,-0.337,0.153,-0.366,0.777,-0.511	0.414,8.061,21.676		Triplex2_HERPES_alphaherpesvirus_YP_009137092.pdb	Herpes	Triplex2_HERPES_Anguillid_herpesvirus_YP_003358175.pdb	Herpes	0.338	0.337,-0.597,-0.728,0.433,-0.589,0.683,-0.836,-0.545,0.060	-0.570,-1.144,-0.664		Portal_MIRUS_535317_TARA_MED_NCLDV_00112_000000000005_M2.pdb	Mirus	Portal_CAUDO_Bacillus_phage_YP_002300346.pdb	Caudo	0.424	0.056,-0.669,0.741,-0.318,-0.716,-0.622,0.946,-0.201,-0.253
	MCP_CAUDO_Bacillus_phage_UXN78503.pdb	CAUDO	MCP_CAUDO_Escherichia_phage_YP_009850530.pdb	CAUDO	0.475	-0.711,0.470,-0.523,-0.238,-0.861,-0.450,-0.662,-0.195,0.724	1.987,1.316,-2.600	CAUDO_CAUDO		0.387	0.253	0.305	0.26	0.445	0.312	0.328	0.332	0.695		Terminase_subunit2_HERPES_alphaherpesvirus_YP_010084962.pdb	HERPES	Terminase_MIRUS_476477_TARA_ARC_NCLDV_00115_000000000014_M1.pdb	MIRUS	0.3231	-0.529,0.780,0.334,0.782,0.295,0.550,0.330,0.552,-0.766	8.419,3.859,-13.139		Triplex1_HERPES_Cyprinid_herpesvirus_YP_001096101.pdb	Herpes	Triplex1_HERPES_Anguillid_herpesvirus_YP_003358181.pdb	Herpes	0.303	0.123,0.964,-0.235,-0.636,-0.105,-0.764,-0.762,0.244,0.601	-8.326,6.937,-0.823		Triplex2_HERPES_alphaherpesvirus_YP_010084973.pdb	Herpes	Triplex2_HERPES_Anguillid_herpesvirus_YP_003358175.pdb	Herpes	0.345	0.869,0.474,-0.142,-0.264,0.201,-0.944,-0.419,0.857,0.299	-7.763,-0.319,0.579		Portal_MIRUS_567274_TARA_PSE_NCLDV_00026_000000000024_M3.pdb	Mirus	Portal_CAUDO_Bacillus_phage_YP_002300346.pdb	Caudo	0.452	-0.999,0.027,-0.025,0.004,0.764,0.645,0.037,0.645,-0.763
	MCP_CAUDO_Bacillus_phage_UXN78503.pdb	CAUDO	MCP_CAUDO_Klebsiella_phage_YP_009884753.pdb	CAUDO	0.365	-0.964,0.187,-0.189,0.150,0.969,0.196,0.220,0.161,-0.962	-2.210,-3.187,1.377	CAUDO_CAUDO		0.389	0.253	0.305	0.261	0.45	0.316	0.33	0.334	0.695		Terminase_subunit2_HERPES_Anguillid_herpesvirus_YP_003358161.pdb	HERPES	Terminase_MIRUS_476477_TARA_ARC_NCLDV_00115_000000000014_M1.pdb	MIRUS	0.4868	0.205,-0.464,0.862,-0.835,-0.542,-0.094,0.511,-0.700,-0.499	2.006,0.253,-6.323		Triplex1_HERPES_Cyprinid_herpesvirus_YP_007003729.pdb	Herpes	Triplex1_HERPES_Anguillid_herpesvirus_YP_003358181.pdb	Herpes	0.229	0.005,-0.528,-0.849,0.923,-0.323,0.207,-0.384,-0.785,0.486	8.766,-0.136,2.842		Triplex2_HERPES_betaherpesvirus_NP_612718.pdb	Herpes	Triplex2_HERPES_Anguillid_herpesvirus_YP_003358175.pdb	Herpes	0.399	0.597,-0.789,0.148,0.629,0.574,0.524,-0.498,-0.220,0.839	-7.424,0.831,1.625		Portal_MIRUS_594221_TARA_PSW_NCLDV_00061_000000000001_M4.pdb	Mirus	Portal_CAUDO_Bacillus_phage_YP_002300346.pdb	Caudo	0.427	0.120,-0.105,0.987,0.292,-0.947,-0.136,0.949,0.304,-0.083
	MCP_CAUDO_Bacillus_phage_UXN78503.pdb	CAUDO	MCP_CAUDO_Kosakonia_phage_QYN79877.pdb	CAUDO	0.427	0.497,-0.078,0.864,-0.501,0.788,0.359,-0.709,-0.611,0.352	0.930,0.422,-1.906	CAUDO_CAUDO		0.389	0.254	0.307	0.262	0.452	0.318	0.334	0.335	0.696		Terminase_subunit2_HERPES_betaherpesvirus_NP_612700.pdb	HERPES	Terminase_MIRUS_476477_TARA_ARC_NCLDV_00115_000000000014_M1.pdb	MIRUS	0.4923	0.457,-0.779,-0.429,0.840,0.218,0.497,-0.294,-0.588,0.754	-18.918,4.241,8.651		Triplex1_HERPES_Cyprinid_herpesvirus_YP_007003885.pdb	Herpes	Triplex1_HERPES_Anguillid_herpesvirus_YP_003358181.pdb	Herpes	0.307	-0.054,-0.357,-0.932,0.874,-0.469,0.129,-0.483,-0.808,0.338	-0.286,5.998,3.970		Triplex2_HERPES_betaherpesvirus_YP_081533.pdb	Herpes	Triplex2_HERPES_Anguillid_herpesvirus_YP_003358175.pdb	Herpes	0.356	0.833,0.464,-0.300,-0.498,0.395,-0.772,-0.240,0.793,0.560	-5.108,-4.246,2.455		Portal_MIURS_534446_TARA_MED_NCLDV_00107_000000000002_M1.pdb	Mirus	Portal_CAUDO_Bacillus_phage_YP_002300346.pdb	Caudo	0.444	-0.164,-0.709,0.686,-0.675,-0.426,-0.602,0.719,-0.562,-0.408
	MCP_CAUDO_Bacillus_phage_UXN78503.pdb	CAUDO	MCP_CAUDO_Lentibacter_phage_YP_009834230.pdb	CAUDO	0.571	-0.746,0.453,-0.488,0.485,0.872,0.069,0.457,-0.185,-0.870	-1.494,-0.870,-3.341	CAUDO_CAUDO		0.39	0.256	0.307	0.263	0.453	0.321	0.335	0.336	0.696		Terminase_subunit2_HERPES_betaherpesvirus_YP_081515.pdb	HERPES	Terminase_MIRUS_476477_TARA_ARC_NCLDV_00115_000000000014_M1.pdb	MIRUS	0.4706	0.360,-0.766,-0.533,0.866,0.062,0.496,-0.347,-0.640,0.686	-20.065,3.197,6.860		Triplex1_HERPES_Ictalurid_herpesvirus_NP_041144.pdb	Herpes	Triplex1_HERPES_Anguillid_herpesvirus_YP_003358181.pdb	Herpes	0.133	-0.720,-0.643,-0.261,0.152,0.221,-0.963,0.677,-0.733,-0.061	-17.495,1.149,2.579		Triplex2_HERPES_Cyprinid_herpesvirus_YP_001096107.pdb	Herpes	Triplex2_HERPES_Anguillid_herpesvirus_YP_003358175.pdb	Herpes	0.645	-0.272,-0.225,0.936,-0.417,-0.849,-0.325,0.867,-0.479,0.137	2.459,-0.066,1.254		Portal_CAUDO_Arthrobacter_phage_YP_008857874.pdb	Caudo	Portal_CAUDO_Bacteriophage_Lily_YP_009202210.pdb	Caudo	0.513	-0.038,-0.173,-0.984,0.767,-0.636,0.082,-0.640,-0.752,0.157
	MCP_CAUDO_Bacillus_phage_UXN78503.pdb	CAUDO	MCP_CAUDO_Pectobacterium_phage_YP_010000201.pdb	CAUDO	0.383	-0.562,-0.352,-0.749,0.314,-0.928,0.201,-0.765,-0.122,0.632	-0.879,0.268,-5.584	CAUDO_CAUDO		0.392	0.256	0.311	0.266	0.454	0.322	0.337	0.336	0.696		Terminase_subunit2_HERPES_Cyprinid_herpesvirus_YP_001096082.pdb	HERPES	Terminase_MIRUS_476477_TARA_ARC_NCLDV_00115_000000000014_M1.pdb	MIRUS	0.1243	0.707,-0.411,-0.576,0.485,-0.310,0.817,-0.515,-0.857,-0.020	7.821,-7.625,-13.810		Triplex1_HERPES_Ranid_herpesvirus_YP_656731.pdb	Herpes	Triplex1_HERPES_Anguillid_herpesvirus_YP_003358181.pdb	Herpes	0.143	-0.195,-0.876,-0.442,0.711,-0.437,0.552,-0.676,-0.206,0.707	3.114,-10.574,-0.330		Triplex2_HERPES_Cyprinid_herpesvirus_YP_007003735.pdb	Herpes	Triplex2_HERPES_Anguillid_herpesvirus_YP_003358175.pdb	Herpes	0.639	-0.651,-0.719,0.244,-0.636,0.341,-0.692,0.414,-0.606,-0.679	-3.669,-0.113,-1.441		Portal_CAUDO_Bacillus_phage_YP_002300346.pdb	Caudo	Portal_CAUDO_Bacteriophage_Lily_YP_009202210.pdb	Caudo	0.435	0.160,-0.260,0.952,-0.162,-0.959,-0.234,0.974,-0.117,-0.196
	MCP_CAUDO_Bacillus_phage_UXN78503.pdb	CAUDO	MCP_CAUDO_Salmonella_phage_YP_009140190.pdb	CAUDO	0.402	0.415,-0.116,0.903,-0.016,-0.993,-0.120,0.910,0.035,-0.414	1.487,2.426,3.502	CAUDO_CAUDO		0.392	0.257	0.311	0.266	0.455	0.322	0.337	0.337	0.698		Terminase_subunit2_HERPES_Cyprinid_herpesvirus_YP_007003713.pdb	HERPES	Terminase_MIRUS_476477_TARA_ARC_NCLDV_00115_000000000014_M1.pdb	MIRUS	0.4321	-0.730,0.616,0.295,0.680,0.619,0.392,0.059,0.487,-0.871	2.958,4.735,-2.671		Triplex1_MIRUS_477990_TARA_ARC_NCLDV_00123_000000000004_M7.pdb	Mirus	Triplex1_HERPES_Anguillid_herpesvirus_YP_003358181.pdb	Herpes	0.101	0.742,-0.203,0.639,0.517,-0.433,-0.738,0.427,0.878,-0.216	0.019,-24.849,-2.472		Triplex2_HERPES_Cyprinid_herpesvirus_YP_007003891.pdb	Herpes	Triplex2_HERPES_Anguillid_herpesvirus_YP_003358175.pdb	Herpes	0.618	-0.716,-0.489,0.499,-0.616,0.106,-0.780,0.329,-0.866,-0.377	-0.641,-1.818,0.318		Portal_CAUDO_Escherichia_phage_CAG9546534.pdb	Caudo	Portal_CAUDO_Bacteriophage_Lily_YP_009202210.pdb	Caudo	0.527	-0.185,0.085,-0.979,0.351,-0.925,-0.147,-0.918,-0.370,0.141
	MCP_CAUDO_Bacillus_phage_UXN78503.pdb	CAUDO	MCP_CAUDO_Staphylococcus_phage_YP_004957434.pdb	CAUDO	0.607	-0.402,0.523,-0.752,-0.303,-0.851,-0.430,-0.864,0.055,0.500	-5.611,1.493,-13.465	CAUDO_CAUDO		0.393	0.257	0.313	0.267	0.462	0.323	0.338	0.337	0.698		Terminase_subunit2_HERPES_gammaherpesvirus_YP_009118397.pdb	HERPES	Terminase_MIRUS_476477_TARA_ARC_NCLDV_00115_000000000014_M1.pdb	MIRUS	0.2684	0.986,-0.054,-0.158,0.026,0.985,-0.171,0.165,0.164,0.973	-13.901,4.288,10.240		Triplex1_MIRUS_494272_TARA_IOS_NCLDV_00009_000000000020_M1.pdb	Mirus	Triplex1_HERPES_Anguillid_herpesvirus_YP_003358181.pdb	Herpes	0.195	-0.264,-0.648,-0.714,0.964,-0.151,-0.219,0.034,-0.746,0.665	-35.015,-45.882,26.613		Triplex2_HERPES_gammaherpesvirus_YP_009118416.pdb	Herpes	Triplex2_HERPES_Anguillid_herpesvirus_YP_003358175.pdb	Herpes	0.366	0.964,0.259,0.060,-0.070,0.465,-0.882,-0.257,0.846,0.467	-5.024,1.713,1.089		Portal_CAUDO_Escherichia_phage_YP_009812346.pdb	Caudo	Portal_CAUDO_Bacteriophage_Lily_YP_009202210.pdb	Caudo	0.438	-0.151,0.514,-0.844,0.103,-0.841,-0.531,-0.983,-0.167,0.073
	MCP_CAUDO_Bacillus_phage_UXN78503.pdb	CAUDO	MCP_HERPES_alphaherpesvirus_YP_009137093.pdb	HERPES	0.32	-0.584,0.804,0.110,0.576,0.507,-0.641,-0.571,-0.312,-0.759	-20.507,38.858,-2.244	CAUDO_HERPES		0.396	0.258	0.316	0.267	0.463	0.323	0.339	0.337	0.698		Terminase_subunit2_HERPES_gammaherpesvirus_YP_009229844.pdb	HERPES	Terminase_MIRUS_476477_TARA_ARC_NCLDV_00115_000000000014_M1.pdb	MIRUS	0.3661	-0.781,0.577,0.239,0.621,0.672,0.403,0.072,0.463,-0.883	7.343,7.112,-11.835		Triplex1_MIRUS_547055_TARA_PON_NCLDV_00018_000000000014_M3.pdb	Mirus	Triplex1_HERPES_Anguillid_herpesvirus_YP_003358181.pdb	Herpes	0.114	0.845,0.195,-0.499,-0.436,0.790,-0.430,0.310,0.581,0.752	-12.234,-5.651,-4.810		Triplex2_HERPES_gammaherpesvirus_YP_009229860.pdb	Herpes	Triplex2_HERPES_Anguillid_herpesvirus_YP_003358175.pdb	Herpes	0.375	0.897,-0.431,0.096,0.439,0.894,-0.087,-0.048,0.121,0.992	-2.264,0.141,3.270		Portal_CAUDO_Escherichia_phage_YP_009843470.pdb	Caudo	Portal_CAUDO_Bacteriophage_Lily_YP_009202210.pdb	Caudo	0.435	-0.637,-0.770,0.040,-0.771,0.636,-0.021,-0.009,-0.044,-0.999
	MCP_CAUDO_Bacillus_phage_UXN78503.pdb	CAUDO	MCP_HERPES_alphaherpesvirus_YP_010084972.pdb	HERPES	0.318	-0.425,-0.903,0.071,0.366,-0.243,-0.898,0.828,-0.355,0.434	-17.191,39.241,6.198	CAUDO_HERPES		0.396	0.26	0.316	0.268	0.465	0.324	0.339	0.337	0.701		Terminase_subunitL_CAUDO_Bacteriophage_Lily_YP_009202208.pdb	CAUDO	Terminase_MIRUS_476477_TARA_ARC_NCLDV_00115_000000000014_M1.pdb	MIRUS	0.2051	0.923,-0.058,0.380,0.031,0.997,0.077,-0.384,-0.060,0.922	-21.427,-19.543,-13.913		Triplex1_MIRUS_570473_TARA_PSE_NCLDV_00042_000000000019_M3.pdb	Mirus	Triplex1_HERPES_Anguillid_herpesvirus_YP_003358181.pdb	Herpes	0.17	-0.345,-0.108,0.932,-0.773,-0.531,-0.347,0.533,-0.840,0.099	5.303,5.919,7.804		Triplex2_HERPES_Ictalurid_herpesvirus_NP_041118.pdb	Herpes	Triplex2_HERPES_Anguillid_herpesvirus_YP_003358175.pdb	Herpes	0.667	0.401,-0.021,0.916,-0.376,-0.916,0.144,0.835,-0.402,-0.375	1.947,0.030,7.383		Portal_CAUDO_Kosakonia_phage_QYN79880.pdb	Caudo	Portal_CAUDO_Bacteriophage_Lily_YP_009202210.pdb	Caudo	0.339	0.981,-0.192,0.023,0.085,0.535,0.841,-0.174,-0.823,0.541
	MCP_CAUDO_Bacillus_phage_UXN78503.pdb	CAUDO	MCP_HERPES_Anguillid_herpesvirus_YP_003358243.pdb	HERPES	0.238	-0.465,-0.608,-0.643,0.558,0.362,-0.746,0.687,-0.706,0.171	-5.457,33.370,15.960	CAUDO_HERPES		0.397	0.26	0.32	0.269	0.465	0.326	0.339	0.338	0.701		Terminase_subunitL_CAUDO_Escherichia_phage_YP_009850524.pdb	CAUDO	Terminase_MIRUS_476477_TARA_ARC_NCLDV_00115_000000000014_M1.pdb	MIRUS	0.122	-0.208,-0.978,0.006,-0.978,0.208,-0.015,0.013,-0.009,-1.000	-21.229,-3.131,21.653		Triplex1_HERPES_alphaherpesvirus_YP_009137113.pdb	Herpes	Triplex1_HERPES_betaherpesvirus_NP_612689.pdb	Herpes	0.692	-0.949,0.199,0.245,0.100,0.926,-0.365,-0.300,-0.322,-0.898	-13.633,3.119,2.714		Triplex2_HERPES_Ranid_herpesvirus_YP_656750.pdb	Herpes	Triplex2_HERPES_Anguillid_herpesvirus_YP_003358175.pdb	Herpes	0.635	0.875,0.463,-0.145,-0.279,0.237,-0.931,-0.396,0.854,0.336	-0.819,-1.686,-0.623		Portal_CAUDO_Lentibacter_phage_YP_009834233.pdb	Caudo	Portal_CAUDO_Bacteriophage_Lily_YP_009202210.pdb	Caudo	0.477	0.219,-0.292,0.931,-0.764,-0.645,-0.022,0.607,-0.707,-0.364
	MCP_CAUDO_Bacillus_phage_UXN78503.pdb	CAUDO	MCP_HERPES_betaherpesvirus_NP_612719.pdb	HERPES	0.304	-0.893,0.430,-0.130,0.337,0.451,-0.827,-0.297,-0.782,-0.548	-24.076,33.212,-0.250	CAUDO_HERPES		0.397	0.262	0.321	0.271	0.472	0.326	0.344	0.338	0.704		Terminase_subunitL_CAUDO_Klebsiella_phage_YP_009884744.pdb	CAUDO	Terminase_MIRUS_476477_TARA_ARC_NCLDV_00115_000000000014_M1.pdb	MIRUS	0.2214	-0.417,0.096,0.904,0.765,-0.500,0.406,0.491,0.861,0.135	22.726,2.778,8.934		Triplex1_HERPES_alphaherpesvirus_YP_010084952.pdb	Herpes	Triplex1_HERPES_betaherpesvirus_NP_612689.pdb	Herpes	0.682	-0.830,-0.117,0.545,-0.373,0.843,-0.387,-0.414,-0.524,-0.744	-13.869,-0.379,1.660		Triplex2_MIRUS_422486_TARA_AON_NCLDV_00025_000000000010_M3.pdb	Mirus	Triplex2_HERPES_Anguillid_herpesvirus_YP_003358175.pdb	Herpes	0.449	-0.402,0.914,-0.050,0.863,0.397,0.314,0.307,0.083,-0.948	-3.576,2.563,-1.703		Portal_CAUDO_Pectobacterium_phage_YP_010000198.pdb	Caudo	Portal_CAUDO_Bacteriophage_Lily_YP_009202210.pdb	Caudo	0.83	0.911,-0.264,-0.316,0.339,0.042,0.940,-0.235,-0.964,0.128
	MCP_CAUDO_Bacillus_phage_UXN78503.pdb	CAUDO	MCP_HERPES_betaherpesvirus_YP_081534.pdb	HERPES	0.283	0.079,-0.827,0.557,0.655,-0.378,-0.654,0.752,0.416,0.512	-14.581,38.392,5.449	CAUDO_HERPES		0.398	0.264	0.325	0.272	0.474	0.328	0.345	0.339	0.704		Terminase_subunitL_CAUDO_Kosakonia_phage_QYN79886.pdb	CAUDO	Terminase_MIRUS_476477_TARA_ARC_NCLDV_00115_000000000014_M1.pdb	MIRUS	0.2032	0.236,-0.970,-0.053,0.972,0.236,0.010,0.002,-0.054,0.999	-18.023,-8.183,22.538		Triplex1_HERPES_Anguillid_herpesvirus_YP_003358181.pdb	Herpes	Triplex1_HERPES_betaherpesvirus_NP_612689.pdb	Herpes	0.456	-0.865,-0.343,-0.367,0.371,0.056,-0.927,0.339,-0.938,0.079	9.490,-4.662,-6.210		Triplex2_MIRUS_452644_TARA_ARC_NCLDV_00027_000000000007_M2.pdb	Mirus	Triplex2_HERPES_Anguillid_herpesvirus_YP_003358175.pdb	Herpes	0.456	0.163,0.398,0.903,-0.020,0.916,-0.400,-0.986,0.047,0.157	-1.294,-1.748,-5.828		Portal_CAUDO_Salmonella_phage_YP_009140185.pdb	Caudo	Portal_CAUDO_Bacteriophage_Lily_YP_009202210.pdb	Caudo	0.461	0.992,0.108,-0.067,-0.055,0.842,0.537,0.114,-0.529,0.841
	MCP_CAUDO_Bacillus_phage_UXN78503.pdb	CAUDO	MCP_HERPES_Cyprinid_herpesvirus_YP_001096127.pdb	HERPES	0.237	-0.615,-0.465,-0.637,0.389,0.523,-0.758,0.686,-0.714,-0.141	-7.044,34.963,12.977	CAUDO_HERPES		0.398	0.265	0.325	0.272	0.475	0.329	0.346	0.339	0.705		Terminase_subunitL_CAUDO_Salmonella_phage_YP_009140180.pdb	CAUDO	Terminase_MIRUS_476477_TARA_ARC_NCLDV_00115_000000000014_M1.pdb	MIRUS	0.2063	-0.274,0.081,-0.958,0.930,-0.230,-0.285,-0.244,-0.970,-0.012	-28.038,5.358,5.813		Triplex1_HERPES_betaherpesvirus_YP_081504.pdb	Herpes	Triplex1_HERPES_betaherpesvirus_NP_612689.pdb	Herpes	0.885	-0.518,0.707,0.482,0.756,0.116,0.644,0.399,0.698,-0.595	-8.006,6.050,-0.283		Triplex2_MIRUS_455446_TARA_ARC_NCLDV_00035_000000000018_M2.pdb	Mirus	Triplex2_HERPES_Anguillid_herpesvirus_YP_003358175.pdb	Herpes	0.468	0.310,0.948,0.071,0.783,-0.213,-0.584,-0.539,0.237,-0.808	-6.646,9.410,-6.404		Portal_HERPES_alphaherpesvirus_YP_009137080.pdb	Herpes	Portal_CAUDO_Bacteriophage_Lily_YP_009202210.pdb	Caudo	0.152	0.575,0.776,0.260,-0.793,0.607,-0.059,-0.204,-0.172,0.964
	MCP_CAUDO_Bacillus_phage_UXN78503.pdb	CAUDO	MCP_HERPES_Cyprinid_herpesvirus_YP_007003755.pdb	HERPES	0.253	-0.224,-0.966,-0.128,0.573,-0.024,-0.819,0.789,-0.257,0.559	-8.556,35.102,12.182	CAUDO_HERPES		0.399	0.266	0.33	0.273	0.477	0.329	0.346	0.343	0.707		Terminase_subunitS_CAUDO_Pectobacterium_phage_YP_010000196.pdb	CAUDO	Terminase_MIRUS_476477_TARA_ARC_NCLDV_00115_000000000014_M1.pdb	MIRUS	0.131	0.242,0.221,-0.945,0.495,0.810,0.315,0.835,-0.544,0.086	21.848,10.472,-39.940		Triplex1_HERPES_Cyprinid_herpesvirus_YP_001096101.pdb	Herpes	Triplex1_HERPES_betaherpesvirus_NP_612689.pdb	Herpes	0.206	-0.280,-0.452,-0.847,0.955,-0.218,-0.200,-0.094,-0.865,0.493	13.804,12.318,-4.820		Triplex2_MIRUS_467963_TARA_ARC_NCLDV_00078_000000000005_M5.pdb	Mirus	Triplex2_HERPES_Anguillid_herpesvirus_YP_003358175.pdb	Herpes	0.497	-0.687,0.684,0.245,0.699,0.529,0.480,0.199,0.501,-0.842	-10.326,2.154,-2.140		Portal_HERPES_alphaherpesvirus_YP_010084985.pdb	Herpes	Portal_CAUDO_Bacteriophage_Lily_YP_009202210.pdb	Caudo	0.259	0.956,-0.206,-0.210,0.286,0.481,0.828,-0.070,-0.852,0.519
	MCP_CAUDO_Bacillus_phage_UXN78503.pdb	CAUDO	MCP_HERPES_Cyprinid_herpesvirus_YP_007003911.pdb	HERPES	0.223	-0.757,-0.001,-0.654,0.524,0.596,-0.608,0.391,-0.803,-0.450	-7.068,36.405,9.063	CAUDO_HERPES		0.4	0.269	0.334	0.273	0.482	0.33	0.347	0.346	0.708		Terminase_unknown_CAUDO_Bacillus_phage_UXN78512.pdb	CAUDO	Terminase_MIRUS_476477_TARA_ARC_NCLDV_00115_000000000014_M1.pdb	MIRUS	0.212	-0.574,-0.435,-0.694,-0.594,-0.362,0.718,-0.563,0.825,-0.050	-8.796,-26.046,8.882		Triplex1_HERPES_Cyprinid_herpesvirus_YP_007003729.pdb	Herpes	Triplex1_HERPES_betaherpesvirus_NP_612689.pdb	Herpes	0.174	0.520,-0.018,-0.854,0.495,0.822,0.284,0.696,-0.570,0.436	7.086,4.440,0.078		Triplex2_MIRUS_485728_TARA_ARC_NCLDV_00178_000000000007_M5.pdb	Mirus	Triplex2_HERPES_Anguillid_herpesvirus_YP_003358175.pdb	Herpes	0.476	-0.812,0.583,-0.032,0.526,0.753,0.395,0.255,0.304,-0.918	-5.124,0.081,1.014		Portal_HERPES_betaherpesvirus_NP_612735.pdb	Herpes	Portal_CAUDO_Bacteriophage_Lily_YP_009202210.pdb	Caudo	0.13	-0.983,-0.174,0.057,-0.044,0.528,0.848,-0.178,0.831,-0.526
	MCP_CAUDO_Bacillus_phage_UXN78503.pdb	CAUDO	MCP_HERPES_gammaherpesvirus_YP_009118415.pdb	HERPES	0.328	-0.953,0.129,-0.275,0.301,0.284,-0.910,-0.039,-0.950,-0.310	-21.850,36.222,0.554	CAUDO_HERPES		0.401	0.271	0.334	0.274	0.482	0.33	0.347	0.347	0.711		Terminase_unknown_CAUDO_EArthrobacter_phage_YP_008857873.pdb	CAUDO	Terminase_MIRUS_476477_TARA_ARC_NCLDV_00115_000000000014_M1.pdb	MIRUS	0.147	0.994,-0.061,-0.089,-0.108,-0.537,-0.837,0.004,0.842,-0.540	-6.274,-2.448,20.321		Triplex1_HERPES_Cyprinid_herpesvirus_YP_007003885.pdb	Herpes	Triplex1_HERPES_betaherpesvirus_NP_612689.pdb	Herpes	0.189	0.666,0.327,-0.670,0.021,0.890,0.455,0.746,-0.317,0.586	2.982,1.589,-2.507		Triplex2_MIRUS_533988_TARA_MED_NCLDV_00103_000000000020_M3.pdb	Mirus	Triplex2_HERPES_Anguillid_herpesvirus_YP_003358175.pdb	Herpes	0.38	0.273,0.184,0.944,-0.742,-0.584,0.329,0.612,-0.790,-0.023	-1.643,1.398,1.408		Portal_HERPES_betaherpesvirus_YP_081550.pdb	Herpes	Portal_CAUDO_Bacteriophage_Lily_YP_009202210.pdb	Caudo	0.165	0.790,-0.181,-0.586,0.612,0.289,0.736,0.036,-0.940,0.339
	MCP_CAUDO_Bacillus_phage_UXN78503.pdb	CAUDO	MCP_HERPES_gammaherpesvirus_YP_009229859.pdb	HERPES	0.25	-0.040,0.510,0.859,0.872,0.437,-0.219,-0.487,0.741,-0.462	-26.830,38.202,-3.619	CAUDO_HERPES		0.402	0.271	0.335	0.276	0.487	0.331	0.349	0.348	0.711		Terminase_unknown_CAUDO_Escherichia_phage_CAG9546533.pdb	CAUDO	Terminase_MIRUS_476477_TARA_ARC_NCLDV_00115_000000000014_M1.pdb	MIRUS	0.1812	-0.633,0.283,0.721,-0.769,-0.338,-0.543,0.090,-0.898,0.431	1.556,-4.608,-26.443		Triplex1_HERPES_gammaherpesvirus_YP_009118452.pdb	Herpes	Triplex1_HERPES_betaherpesvirus_NP_612689.pdb	Herpes	0.721	-0.469,0.450,-0.760,-0.068,-0.876,-0.477,-0.881,-0.172,0.442	-8.558,1.986,-6.188		Triplex2_MIRUS_591199_TARA_PSW_NCLDV_00045_000000000001_M1.pdb	Mirus	Triplex2_HERPES_Anguillid_herpesvirus_YP_003358175.pdb	Herpes	0.499	0.116,-0.776,-0.620,-0.891,0.194,-0.410,0.439,0.600,-0.669	3.568,-7.954,4.385		Portal_HERPES_gammaherpesvirus_YP_009118432.pdb	Herpes	Portal_CAUDO_Bacteriophage_Lily_YP_009202210.pdb	Caudo	0.156	-0.528,-0.822,-0.214,-0.803,0.565,-0.191,0.278,0.071,-0.958
	MCP_CAUDO_Bacillus_phage_UXN78503.pdb	CAUDO	MCP_HERPES_Ictalurid_herpesvirus_NP_041130.pdb	HERPES	0.293	-0.339,0.937,-0.082,0.932,0.323,-0.167,-0.130,-0.133,-0.983	-9.438,39.649,11.625	CAUDO_HERPES		0.402	0.272	0.335	0.278	0.488	0.332	0.349	0.349	0.712		Terminase_unknown_CAUDO_Staphylococcus_phage_YP_004957424.pdb	CAUDO	Terminase_MIRUS_476477_TARA_ARC_NCLDV_00115_000000000014_M1.pdb	MIRUS	0.2502	-0.815,-0.577,-0.054,0.572,-0.816,0.081,-0.091,0.036,0.995	-19.767,15.248,-4.820		Triplex1_HERPES_gammaherpesvirus_YP_009229896.pdb	Herpes	Triplex1_HERPES_betaherpesvirus_NP_612689.pdb	Herpes	0.703	0.071,0.393,0.917,0.797,-0.575,0.184,0.599,0.718,-0.354	-2.012,7.693,-0.739		Triplex2_MIRUS_593040_TARA_PSW_NCLDV_00054_000000000005_MR04.pdb	Mirus	Triplex2_HERPES_Anguillid_herpesvirus_YP_003358175.pdb	Herpes	0.417	0.808,-0.588,-0.027,0.414,0.534,0.738,-0.419,-0.608,0.674	7.561,1.951,-0.738		Portal_HERPES_gammaherpesvirus_YP_009229875.pdb	Herpes	Portal_CAUDO_Bacteriophage_Lily_YP_009202210.pdb	Caudo	0.201	-0.943,-0.302,-0.143,-0.333,0.882,0.334,0.025,0.362,-0.932
	MCP_CAUDO_Bacillus_phage_UXN78503.pdb	CAUDO	MCP_HERPES_Ranid_herpesvirus_YP_656709.pdb	HERPES	0.246	0.568,0.077,0.820,0.796,-0.305,-0.523,0.210,0.949,-0.234	-16.069,38.309,8.441	CAUDO_HERPES		0.402	0.272	0.338	0.28	0.494	0.336	0.353	0.351	0.713		Terminase_MIRUS_452607_TARA_ARC_NCLDV_00027_000000000004_M2.pdb	MIRUS	Terminase_MIRUS_526493_TARA_MED_NCLDV_00069_000000000003_M3.pdb	MIRUS	0.809	0.860,0.438,-0.260,-0.500,0.626,-0.599,-0.100,0.645,0.757	0.896,-0.138,-4.457		Triplex1_HERPES_Ictalurid_herpesvirus_NP_041144.pdb	Herpes	Triplex1_HERPES_betaherpesvirus_NP_612689.pdb	Herpes	0.391	-0.808,0.273,-0.522,-0.273,-0.959,-0.077,-0.522,0.080,0.849	4.130,5.678,0.441		Triplex2_MIRUS_594292_TARA_PSW_NCLDV_00061_000000000004_M4.pdb	Mirus	Triplex2_HERPES_Anguillid_herpesvirus_YP_003358175.pdb	Herpes	0.364	-0.888,-0.453,0.080,-0.455,0.891,-0.003,-0.070,-0.039,-0.997	-1.937,-5.299,1.546		Portal_MIRUS_425068_TARA_AON_NCLDV_00036_000000000008_M1.pdb	Mirus	Portal_CAUDO_Bacteriophage_Lily_YP_009202210.pdb	Caudo	0.447	0.482,-0.459,-0.746,0.837,-0.009,0.546,-0.258,-0.889,0.380
	MCP_CAUDO_Bacillus_phage_UXN78503.pdb	CAUDO	MCP_MIRUS_422494_TARA_AON_NCLDV_00025_000000000011_M3.pdb	MIRUS	0.335	0.856,0.157,0.492,-0.508,0.081,0.858,0.095,-0.984,0.149	1.369,28.787,2.977	CAUDO_MIRUS		0.402	0.272	0.339	0.281	0.496	0.336	0.357	0.351	0.713		Terminase_MIRUS_476477_TARA_ARC_NCLDV_00115_000000000014_M1.pdb	MIRUS	Terminase_MIRUS_526493_TARA_MED_NCLDV_00069_000000000003_M3.pdb	MIRUS	0.6467	0.978,-0.159,-0.138,0.151,0.987,-0.061,0.146,0.039,0.989	4.584,-1.453,-3.791		Triplex1_HERPES_Ranid_herpesvirus_YP_656731.pdb	Herpes	Triplex1_HERPES_betaherpesvirus_NP_612689.pdb	Herpes	0.356	-0.988,-0.005,-0.152,0.001,0.999,-0.040,0.152,-0.040,-0.988	-13.745,4.968,-0.509		Triplex2_MIRUS_595594_TARA_PSW_NCLDV_00070_000000000005_M1.pdb	Mirus	Triplex2_HERPES_Anguillid_herpesvirus_YP_003358175.pdb	Herpes	0.458	0.246,-0.830,-0.501,-0.923,-0.042,-0.383,0.297,0.556,-0.776	6.358,-5.991,3.678		Portal_MIRUS_461610_TARA_ARC_NCLDV_00054_000000000036_M2.pdb	Mirus	Portal_CAUDO_Bacteriophage_Lily_YP_009202210.pdb	Caudo	0.476	-0.087,0.161,-0.983,0.619,-0.765,-0.180,-0.781,-0.624,-0.033
	MCP_CAUDO_Bacillus_phage_UXN78503.pdb	CAUDO	MCP_MIRUS_423101_TARA_AON_NCLDV_00028_000000000002_M1.pdb	MIRUS	0.377	0.201,0.779,0.595,0.945,0.005,-0.326,-0.257,0.628,-0.735	-2.323,16.099,1.403	CAUDO_MIRUS		0.402	0.272	0.343	0.282	0.503	0.337	0.359	0.355	0.714		Terminase_MIRUS_526493_TARA_MED_NCLDV_00069_000000000003_M3.pdb	MIRUS	Terminase_MIRUS_526493_TARA_MED_NCLDV_00069_000000000003_M3.pdb	MIRUS	1	1.000,0.000,0.000,0.000,1.000,0.000,0.000,0.000,1.000	0.000,0.000,0.000		Triplex1_MIRUS_415058_TARA_AON_NCLDV_00005_000000000004_M2.pdb	Mirus	Triplex1_HERPES_betaherpesvirus_NP_612689.pdb	Herpes	0.349	0.502,-0.307,-0.808,0.836,0.411,0.363,0.221,-0.858,0.463	-4.248,8.062,-0.619		Triplex2_HERPES_alphaherpesvirus_YP_009137092.pdb	Herpes	Triplex2_HERPES_betaherpesvirus_NP_612718.pdb	Herpes	0.737	0.612,-0.527,-0.590,0.790,0.386,0.476,-0.023,-0.757,0.653	5.152,1.748,0.154		Portal_MIRUS_532968_TARA_MED_NCLDV_00098_000000000002_M4.pdb	Mirus	Portal_CAUDO_Bacteriophage_Lily_YP_009202210.pdb	Caudo	0.428	-0.671,-0.741,-0.030,-0.734,0.669,-0.118,0.107,-0.057,-0.993
	MCP_CAUDO_Bacillus_phage_UXN78503.pdb	CAUDO	MCP_MIRUS_453844_TARA_ARC_NCLDV_00031_000000000001_M2.pdb	MIRUS	0.35	-0.346,0.890,-0.297,-0.901,-0.226,0.371,0.263,0.396,0.880	-5.621,13.573,2.862	CAUDO_MIRUS		0.404	0.274	0.344	0.282	0.505	0.339	0.36	0.355	0.716		Terminase_MIRUS_528376_TARA_MED_NCLDV_00076_000000000042_M4.pdb	MIRUS	Terminase_MIRUS_526493_TARA_MED_NCLDV_00069_000000000003_M3.pdb	MIRUS	0.6925	-0.060,0.380,-0.923,-0.076,-0.924,-0.375,-0.995,0.048,0.085	3.984,5.496,-1.458		Triplex1_MIRUS_467965_TARA_ARC_NCLDV_00078_000000000005_M5.pdb	Mirus	Triplex1_HERPES_betaherpesvirus_NP_612689.pdb	Herpes	0.369	0.539,-0.744,0.396,0.544,0.666,0.511,-0.643,-0.060,0.763	-0.482,6.584,-6.085		Triplex2_HERPES_alphaherpesvirus_YP_010084973.pdb	Herpes	Triplex2_HERPES_betaherpesvirus_NP_612718.pdb	Herpes	0.73	0.129,0.687,-0.715,-0.431,-0.611,-0.664,-0.893,0.394,0.217	-7.193,-1.539,-6.178		Portal_MIRUS_533936_TARA_MED_NCLDV_00103_000000000013_M3.pdb	Mirus	Portal_CAUDO_Bacteriophage_Lily_YP_009202210.pdb	Caudo	0.434	0.371,-0.404,-0.836,0.890,-0.103,0.445,-0.266,-0.909,0.321
	MCP_CAUDO_Bacillus_phage_UXN78503.pdb	CAUDO	MCP_MIRUS_467924_TARA_ARC_NCLDV_00078_000000000003_M5.pdb	MIRUS	0.732	0.466,0.621,0.630,0.864,-0.167,-0.475,-0.189,0.766,-0.614	0.089,21.927,-1.558	CAUDO_MIRUS		0.405	0.275	0.346	0.287	0.509	0.339	0.36	0.357	0.718		Terminase_MIRUS_528733_TARA_MED_NCLDV_00078_000000000009_M2.pdb	MIRUS	Terminase_MIRUS_526493_TARA_MED_NCLDV_00069_000000000003_M3.pdb	MIRUS	0.8045	0.978,-0.193,-0.076,0.181,0.973,-0.143,0.102,0.126,0.987	1.913,-1.534,-4.148		Triplex1_MIRUS_477990_TARA_ARC_NCLDV_00123_000000000004_M7.pdb	Mirus	Triplex1_HERPES_betaherpesvirus_NP_612689.pdb	Herpes	0.4	0.170,-0.752,0.637,-0.697,-0.549,-0.461,0.696,-0.366,-0.617	-0.065,-1.478,1.675		Triplex2_HERPES_Anguillid_herpesvirus_YP_003358175.pdb	Herpes	Triplex2_HERPES_betaherpesvirus_NP_612718.pdb	Herpes	0.381	0.597,0.629,-0.498,-0.789,0.574,-0.220,0.148,0.524,0.839	4.716,-5.976,-0.701		Portal_MIRUS_535317_TARA_MED_NCLDV_00112_000000000005_M2.pdb	Mirus	Portal_CAUDO_Bacteriophage_Lily_YP_009202210.pdb	Caudo	0.394	0.859,0.511,0.041,-0.508,0.859,-0.066,-0.069,0.035,0.997
	MCP_CAUDO_Bacillus_phage_UXN78503.pdb	CAUDO	MCP_MIRUS_477967_TARA_ARC_NCLDV_00123_000000000001_M7.pdb	MIRUS	0.72	-0.732,0.047,-0.680,0.538,0.651,-0.535,0.417,-0.758,-0.502	-0.982,16.219,3.559	CAUDO_MIRUS		0.407	0.275	0.346	0.293	0.512	0.341	0.361	0.357	0.719		Terminase_MIRUS_552368_TARA_PON_NCLDV_00040_000000000010_M3.pdb	MIRUS	Terminase_MIRUS_526493_TARA_MED_NCLDV_00069_000000000003_M3.pdb	MIRUS	0.9543	-0.175,-0.542,-0.822,0.513,-0.763,0.394,-0.841,-0.353,0.411	6.131,2.446,-2.340		Triplex1_MIRUS_485726_TARA_ARC_NCLDV_00178_000000000007_M5.pdb	Mirus	Triplex1_HERPES_betaherpesvirus_NP_612689.pdb	Herpes	0.386	0.855,0.115,0.506,0.418,-0.731,-0.539,0.308,0.672,-0.673	4.538,5.342,-0.865		Triplex2_HERPES_betaherpesvirus_YP_081533.pdb	Herpes	Triplex2_HERPES_betaherpesvirus_NP_612718.pdb	Herpes	0.952	0.330,0.676,-0.659,-0.552,-0.428,-0.716,-0.766,0.600,0.232	-1.148,-3.786,-3.883		Portal_MIRUS_567274_TARA_PSE_NCLDV_00026_000000000024_M3.pdb	Mirus	Portal_CAUDO_Bacteriophage_Lily_YP_009202210.pdb	Caudo	0.429	-0.194,0.204,-0.960,0.462,-0.844,-0.272,-0.866,-0.496,0.070
	MCP_CAUDO_Bacillus_phage_UXN78503.pdb	CAUDO	MCP_MIRUS_481238_TARA_ARC_NCLDV_00142_000000000003_M1.pdb	MIRUS	0.711	0.614,0.349,0.708,0.789,-0.235,-0.568,-0.032,0.907,-0.419	1.478,22.359,-1.015	CAUDO_MIRUS		0.408	0.276	0.347	0.293	0.515	0.342	0.362	0.359	0.72		Terminase_MIRUS_594231_TARA_PSW_NCLDV_00061_000000000001_M4.pdb	MIRUS	Terminase_MIRUS_526493_TARA_MED_NCLDV_00069_000000000003_M3.pdb	MIRUS	0.7475	-0.826,-0.460,0.326,-0.511,0.855,-0.088,-0.238,-0.239,-0.941	-2.304,-1.868,6.217		Triplex1_MIRUS_491931_TARA_ION_NCLDV_00014_000000000005_M4.pdb	Mirus	Triplex1_HERPES_betaherpesvirus_NP_612689.pdb	Herpes	0.337	0.391,0.121,0.912,0.688,-0.697,-0.203,0.611,0.707,-0.356	3.344,8.446,6.987		Triplex2_HERPES_Cyprinid_herpesvirus_YP_001096107.pdb	Herpes	Triplex2_HERPES_betaherpesvirus_NP_612718.pdb	Herpes	0.442	0.014,0.239,0.971,0.291,-0.930,0.225,0.957,0.279,-0.083	-0.427,1.291,7.855		Portal_MIRUS_594221_TARA_PSW_NCLDV_00061_000000000001_M4.pdb	Mirus	Portal_CAUDO_Bacteriophage_Lily_YP_009202210.pdb	Caudo	0.467	0.993,-0.065,-0.099,0.107,0.850,0.516,0.051,-0.523,0.851
	MCP_CAUDO_Bacillus_phage_UXN78503.pdb	CAUDO	MCP_MIRUS_482543_TARA_ARC_NCLDV_00150_000000000003_M6.pdb	MIRUS	0.393	0.659,-0.006,0.752,0.417,-0.830,-0.372,0.626,0.558,-0.544	3.574,6.834,-2.157	CAUDO_MIRUS		0.408	0.276	0.35	0.294	0.524	0.343	0.363	0.36	0.72		Terminase_MIRUS_595597_TARA_PSW_NCLDV_00070_000000000005_M1.pdb	MIRUS	Terminase_MIRUS_526493_TARA_MED_NCLDV_00069_000000000003_M3.pdb	MIRUS	0.7205	-0.081,0.431,-0.899,-0.539,-0.777,-0.324,-0.838,0.458,0.296	3.168,5.197,-3.718		Triplex1_MIRUS_494272_TARA_IOS_NCLDV_00009_000000000020_M1.pdb	Mirus	Triplex1_HERPES_betaherpesvirus_NP_612689.pdb	Herpes	0.409	-0.971,-0.232,0.054,-0.063,0.470,0.880,-0.230,0.852,-0.471	-7.945,-3.374,-0.320		Triplex2_HERPES_Cyprinid_herpesvirus_YP_007003735.pdb	Herpes	Triplex2_HERPES_betaherpesvirus_NP_612718.pdb	Herpes	0.404	0.159,-0.704,0.692,-0.675,-0.589,-0.444,0.720,-0.396,-0.569	-3.127,-1.623,4.987		Portal_MIURS_534446_TARA_MED_NCLDV_00107_000000000002_M1.pdb	Mirus	Portal_CAUDO_Bacteriophage_Lily_YP_009202210.pdb	Caudo	0.502	0.774,0.604,-0.189,-0.622,0.670,-0.405,-0.118,0.431,0.895
	MCP_CAUDO_Bacillus_phage_UXN78503.pdb	CAUDO	MCP_MIRUS_485779-485725_TARA_ARC_NCLDV_00178_000000000016_13848-13856_con_M5.pdb	MIRUS	0.367	0.600,0.478,0.642,0.798,-0.416,-0.436,0.059,0.773,-0.631	0.796,16.047,-3.435	CAUDO_MIRUS		0.408	0.278	0.355	0.296	0.529	0.343	0.366	0.36	0.722		Terminase_subunit1_HERPES_betaherpesvirus_NP_612722.pdb	HERPES	Terminase_MIRUS_526493_TARA_MED_NCLDV_00069_000000000003_M3.pdb	MIRUS	0.1067	-0.764,-0.079,0.641,0.377,0.751,0.542,-0.524,0.656,-0.544	-15.725,-9.954,18.772		Triplex1_MIRUS_533181_TARA_MED_NCLDV_00099_000000000008_M2.pdb	Mirus	Triplex1_HERPES_betaherpesvirus_NP_612689.pdb	Herpes	0.381	-0.612,-0.390,0.688,0.309,0.683,0.662,-0.728,0.618,-0.297	-6.902,4.109,-8.453		Triplex2_HERPES_Cyprinid_herpesvirus_YP_007003891.pdb	Herpes	Triplex2_HERPES_betaherpesvirus_NP_612718.pdb	Herpes	0.39	0.043,-0.429,0.902,-0.574,-0.750,-0.329,0.818,-0.503,-0.279	-0.984,-4.591,6.978		Portal_CAUDO_Arthrobacter_phage_YP_008857874.pdb	Caudo	Portal_CAUDO_Escherichia_phage_CAG9546534.pdb	Caudo	0.482	0.984,0.148,-0.099,-0.176,0.898,-0.403,0.030,0.414,0.910
	MCP_CAUDO_Bacillus_phage_UXN78503.pdb	CAUDO	MCP_MIRUS_486823_TARA_ARC_NCLDV_00192_000000000002_M6.pdb	MIRUS	0.432	-0.721,0.355,-0.595,0.543,0.823,-0.168,0.430,-0.444,-0.786	-3.632,7.153,0.105	CAUDO_MIRUS		0.408	0.278	0.356	0.298	0.533	0.344	0.367	0.361	0.724		Terminase_subunit1_HERPES_betaherpesvirus_YP_081537.pdb	HERPES	Terminase_MIRUS_526493_TARA_MED_NCLDV_00069_000000000003_M3.pdb	MIRUS	0.1599	0.529,-0.847,0.052,-0.096,-0.120,-0.988,0.843,0.518,-0.145	-20.611,-7.944,11.895		Triplex1_MIRUS_547055_TARA_PON_NCLDV_00018_000000000014_M3.pdb	Mirus	Triplex1_HERPES_betaherpesvirus_NP_612689.pdb	Herpes	0.374	-0.402,0.617,-0.677,-0.629,-0.723,-0.285,-0.665,0.311,0.679	-4.562,-1.197,-8.766		Triplex2_HERPES_gammaherpesvirus_YP_009118416.pdb	Herpes	Triplex2_HERPES_betaherpesvirus_NP_612718.pdb	Herpes	0.752	0.349,0.748,-0.564,-0.585,-0.297,-0.755,-0.732,0.594,0.334	-2.781,-1.488,-5.454		Portal_CAUDO_Bacillus_phage_YP_002300346.pdb	Caudo	Portal_CAUDO_Escherichia_phage_CAG9546534.pdb	Caudo	0.499	-0.972,0.196,0.134,0.235,0.870,0.433,-0.032,0.452,-0.891
	MCP_CAUDO_Bacillus_phage_UXN78503.pdb	CAUDO	MCP_MIRUS_526656_TARA_MED_NCLDV_00069_000000000027_M3.pdb	MIRUS	0.294	0.904,0.161,0.395,-0.427,0.318,0.847,0.011,-0.934,0.356	-2.054,32.108,9.113	CAUDO_MIRUS		0.409	0.279	0.357	0.301	0.543	0.347	0.369	0.362	0.724		Terminase_subunit1_HERPES_Cyprinid_herpesvirus_YP_007003702.pdb	HERPES	Terminase_MIRUS_526493_TARA_MED_NCLDV_00069_000000000003_M3.pdb	MIRUS	0.1821	0.943,-0.185,0.276,-0.155,-0.980,-0.128,0.294,0.078,-0.953	-26.296,15.029,5.990		Triplex1_MIRUS_552115_TARA_PON_NCLDV_00038_000000000027_M1.pdb	Mirus	Triplex1_HERPES_betaherpesvirus_NP_612689.pdb	Herpes	0.345	0.091,-0.343,-0.935,0.096,-0.931,0.351,-0.991,-0.122,-0.052	1.595,2.176,-5.186		Triplex2_HERPES_gammaherpesvirus_YP_009229860.pdb	Herpes	Triplex2_HERPES_betaherpesvirus_NP_612718.pdb	Herpes	0.774	0.933,0.338,-0.123,-0.345,0.740,-0.578,-0.104,0.582,0.807	3.594,-2.259,-0.540		Portal_CAUDO_Bacteriophage_Lily_YP_009202210.pdb	Caudo	Portal_CAUDO_Escherichia_phage_CAG9546534.pdb	Caudo	0.534	-0.185,0.315,-0.931,0.107,-0.935,-0.338,-0.977,-0.162,0.139
[truncated: 1,641 more rows]
[truncated: 8 more columns]

## Sheet: MCP summary
	Summary for the Duplodnaviria MCP
	Comparisons between family representatives for Caudoviricetes, herpesviruses and mirusviruses
	Categories: Query/Target
	BLASTp Percent Identity
	BLASTp Alignment length
	BLASTp Bitscore
	FOLDSEEK alntmscore (3D comparisons)
	FOLDSEEK Tmscore (3D comparisons)
		BLASTp Percent Identity											BLASTp Alignment length											BLASTp Bitscore											FOLDSEEK alntmscore (3D comparisons)											FOLDSEEK Tmscore (3D comparisons)
[truncated: 240 more rows]
[truncated: 5 more columns]

## Sheet: FOLDEEK MCP MIRUS-HERPES
query	Query_Clade	target	Target_Clade	Tmscore	Rotation matrix	Translation vector	Query_Target
[truncated: 288 more rows]

## Sheet: FOLDEEK TRIPLEX1 MIRUS-HERPES
query	Query_Clade	target	Target_Clade	Tmscore	Rotation_matrix	Translation_vector
[truncated: 234 more rows]

[truncated: 1 more sheets: FOLDEEK TRIPLEX2 MIRUS-HERPES]
