# Supplementary material for: Mirusviruses link herpesviruses to giant viruses
Source: Nature. 2023 Apr 19;616(7958):783–9. doi: 10.1038/s41586-023-05962-4 (PMC10132985; doi:10.1038/s41586-023-05962-4)
Supplement: Supplementary file 9 — Linkage between genes, genomes and gene clusters with remote homologies for the GOEV database. [file 41586_2023_5962_MOESM9_ESM.xlsx]

## Sheet: AGNOSTOS table
	Occurrence of gene clusters of remote homologies for the GOEV database
	Based on AGNOSTOS applied to 0.6 million proteins
	Gene Ids correspond to those stored in the GOEV_DB_CONTIGS.db and GOEV_Genes_AA_fa files
	Contig Ids correspond to those stored in the GOEV_Genomic_DB file
	gene_callers_id	Length	contig	Genome	Gene_Cluster_level_1	Gene_Cluster_level_2_Remote_Homologies	Core function Mirus	origin_db	n_genes	category	is.singleton	is.HQ	gene_ID_Genome	COG_category	Description	KEGG_ko	pfam	nr	cdd	vhdb	uniref90	refseq	NCVOG
	0	354	Acanthamoeba_castellanii_medusavirus_000000000001	Acanthamoeba_castellanii_medusavirus	183635	NA		ncldv	1	SINGL	TRUE	FALSE	0_Acanthamoeba_castellanii_medusavirus_000000000001	NA	NA	NA	NA	NA	NA	NA	uniref:UniRef90_A0A7S7YFK1	NA	NA
	1	663	Acanthamoeba_castellanii_medusavirus_000000000001	Acanthamoeba_castellanii_medusavirus	163324	NA		ncldv	1	SINGL	TRUE	FALSE	1_Acanthamoeba_castellanii_medusavirus_000000000001	S	Metal dependent phosphohydrolases with conserved 'HD' motif.	-	HD	BBI30142.1	NA	YP_009361805.1	uniref:UniRef90_A0A3T1CWE1	rs:YP_009361805	NA
	2	390	Acanthamoeba_castellanii_medusavirus_000000000001	Acanthamoeba_castellanii_medusavirus	152524	NA		ncldv	1	SINGL	TRUE	FALSE	2_Acanthamoeba_castellanii_medusavirus_000000000001	NA	NA	NA	NA	BBI30143.1	NA	NA	uniref:UniRef90_A0A3T1CWD8	NA	NA
	3	468	Acanthamoeba_castellanii_medusavirus_000000000001	Acanthamoeba_castellanii_medusavirus	20652	NA		ncldv	1	SINGL	TRUE	FALSE	3_Acanthamoeba_castellanii_medusavirus_000000000001	NA	NA	NA	NA	BBI30144.1	NA	YP_009448544.1	uniref:UniRef90_A0A3T1CWE0	rs:YP_009448544	NA
	4	1272	Acanthamoeba_castellanii_medusavirus_000000000001	Acanthamoeba_castellanii_medusavirus	181777	NA		ncldv	1	SINGL	TRUE	FALSE	4_Acanthamoeba_castellanii_medusavirus_000000000001	NA	NA	NA	NA	BBI30145.1	CDD:198027	NA	uniref:UniRef90_A0A3T1CWG4	rs:XP_004337835	NA
	5	594	Acanthamoeba_castellanii_medusavirus_000000000001	Acanthamoeba_castellanii_medusavirus	98737	NA		ncldv	1	SINGL	TRUE	FALSE	5_Acanthamoeba_castellanii_medusavirus_000000000001	NA	NA	NA	NA	BBI30146.1	CDD:403981	YP_009482074.1	uniref:UniRef90_A0A3T1CWD3	rs:YP_009482074	NA
	6	1041	Acanthamoeba_castellanii_medusavirus_000000000001	Acanthamoeba_castellanii_medusavirus	134710	NA		ncldv	1	SINGL	TRUE	FALSE	6_Acanthamoeba_castellanii_medusavirus_000000000001	NA	NA	NA	NA	BBI30147.1	NA	NA	uniref:UniRef90_A0A3T1CWD4	NA	NA
	7	477	Acanthamoeba_castellanii_medusavirus_000000000001	Acanthamoeba_castellanii_medusavirus	55350	NA		ncldv	1	SINGL	TRUE	FALSE	7_Acanthamoeba_castellanii_medusavirus_000000000001	NA	NA	NA	NA	BBI30148.1	NA	NA	uniref:UniRef90_A0A3T1CWE3	NA	NA
	8	741	Acanthamoeba_castellanii_medusavirus_000000000001	Acanthamoeba_castellanii_medusavirus	230620	gu_c_2570		ncldv	22	GU	FALSE	TRUE	8_Acanthamoeba_castellanii_medusavirus_000000000001	NA	NA	NA	NA	BBI30149.1	NA	AEQ60948.1	uniref:UniRef90_A0A7S8BDH7	rs:YP_003987266	gi|311978146
	9	198	Acanthamoeba_castellanii_medusavirus_000000000001	Acanthamoeba_castellanii_medusavirus	237037	NA		ncldv	1	SINGL	TRUE	FALSE	9_Acanthamoeba_castellanii_medusavirus_000000000001	NA	NA	NA	NA	BBI30150.1	NA	NA	uniref:UniRef90_A0A3T1CWD0	NA	NA
	10	348	Acanthamoeba_castellanii_medusavirus_000000000001	Acanthamoeba_castellanii_medusavirus	147741	gu_c_7237		ncldv	2	GU	FALSE	TRUE	10_Acanthamoeba_castellanii_medusavirus_000000000001	NA	NA	NA	NA	BBI30151.1	NA	NA	uniref:UniRef90_A0A3T1CWE8	NA	NA
	11	5028	Acanthamoeba_castellanii_medusavirus_000000000001	Acanthamoeba_castellanii_medusavirus	133324	NA		ncldv	43	DISC	FALSE	FALSE	11_Acanthamoeba_castellanii_medusavirus_000000000001	S	protein serine/threonine kinase activity	-	-	BBI30152.1	CDD:270901	YP_009000988.1	uniref:UniRef90_A0A3T1CWF2	rs:YP_009000988	gi|585299415|ref|YP_009000988.1|
	12	303	Acanthamoeba_castellanii_medusavirus_000000000001	Acanthamoeba_castellanii_medusavirus	186740	NA		ncldv	1	SINGL	TRUE	FALSE	12_Acanthamoeba_castellanii_medusavirus_000000000001	NA	NA	NA	NA	BBI30154.1	NA	NA	uniref:UniRef90_A0A3T1CWF1	NA	NA
	13	465	Acanthamoeba_castellanii_medusavirus_000000000001	Acanthamoeba_castellanii_medusavirus	8110	gu_c_12097		ncldv	20	GU	FALSE	TRUE	13_Acanthamoeba_castellanii_medusavirus_000000000001	NA	NA	NA	NA	BBI30155.1	NA	YP_009165155.1	uniref:UniRef90_A0A3T1CWH7	rs:YP_009165155	gi|351737391
	14	825	Acanthamoeba_castellanii_medusavirus_000000000001	Acanthamoeba_castellanii_medusavirus	38472	NA		ncldv	1	SINGL	TRUE	FALSE	14_Acanthamoeba_castellanii_medusavirus_000000000001	NA	NA	NA	NA	BBI30156.1	NA	NA	uniref:UniRef90_A0A3T1CWE9	NA	NA
	15	300	Acanthamoeba_castellanii_medusavirus_000000000001	Acanthamoeba_castellanii_medusavirus	223678	NA		ncldv	1	SINGL	TRUE	FALSE	15_Acanthamoeba_castellanii_medusavirus_000000000001	NA	NA	NA	NA	BBI30157.1	NA	NA	uniref:UniRef90_A0A3T1CWE5	NA	NA
	16	474	Acanthamoeba_castellanii_medusavirus_000000000001	Acanthamoeba_castellanii_medusavirus	40312	NA		ncldv	1	SINGL	TRUE	FALSE	16_Acanthamoeba_castellanii_medusavirus_000000000001	NA	NA	NA	NA	BBI30158.1	NA	NA	uniref:UniRef90_A0A3T1CWF4	NA	NA
	17	387	Acanthamoeba_castellanii_medusavirus_000000000001	Acanthamoeba_castellanii_medusavirus	129520	k_c_325		ncldv	2	K	FALSE	TRUE	17_Acanthamoeba_castellanii_medusavirus_000000000001	LU	Protein of unknown function (DUF2493)	-	DUF2493	BBI30159.1	CDD:402360	YP_009119135.1	uniref:UniRef90_A0A3T1CWH2	rs:WP_149389714	gi|516305936
	18	231	Acanthamoeba_castellanii_medusavirus_000000000001	Acanthamoeba_castellanii_medusavirus	61134	NA		ncldv	1	SINGL	TRUE	FALSE	18_Acanthamoeba_castellanii_medusavirus_000000000001	NA	NA	NA	NA	BBI30160.1	NA	NA	uniref:UniRef90_A0A3T1CWE6	NA	NA
	19	495	Acanthamoeba_castellanii_medusavirus_000000000001	Acanthamoeba_castellanii_medusavirus	79534	NA		ncldv	1	SINGL	TRUE	FALSE	19_Acanthamoeba_castellanii_medusavirus_000000000001	NA	NA	NA	NA	BBI30161.1	NA	NA	uniref:UniRef90_A0A3T1CWF6	NA	NA
	20	576	Acanthamoeba_castellanii_medusavirus_000000000001	Acanthamoeba_castellanii_medusavirus	46068	gu_c_1964		ncldv	3	GU	FALSE	TRUE	20_Acanthamoeba_castellanii_medusavirus_000000000001	NA	NA	NA	NA	BBI30162.1	NA	NA	uniref:UniRef90_A0A3T1CWF9	NA	NA
	21	645	Acanthamoeba_castellanii_medusavirus_000000000001	Acanthamoeba_castellanii_medusavirus	188869	NA		ncldv	1	SINGL	TRUE	FALSE	21_Acanthamoeba_castellanii_medusavirus_000000000001	NA	NA	NA	NA	BBI30163.1	NA	NA	uniref:UniRef90_A0A3T1CWG2	rs:XP_004338755	NA
	22	2064	Acanthamoeba_castellanii_medusavirus_000000000001	Acanthamoeba_castellanii_medusavirus	202189	k_c_2820		ncldv	10	K	FALSE	TRUE	22_Acanthamoeba_castellanii_medusavirus_000000000001	NA	NA	NA	NA	BBI30164.1	NA	YP_009165440.1	uniref:UniRef90_A0A3T1CWF8	rs:YP_009165440	NA
	23	285	Acanthamoeba_castellanii_medusavirus_000000000001	Acanthamoeba_castellanii_medusavirus	113525	NA		ncldv	1	SINGL	TRUE	FALSE	23_Acanthamoeba_castellanii_medusavirus_000000000001	NA	NA	NA	NA	BBI30165.1	NA	NA	uniref:UniRef90_A0A3T1CWI6	NA	NA
	24	198	Acanthamoeba_castellanii_medusavirus_000000000001	Acanthamoeba_castellanii_medusavirus	4551	NA		ncldv	1	SINGL	TRUE	FALSE	24_Acanthamoeba_castellanii_medusavirus_000000000001	NA	NA	NA	NA	BBI30166.1	NA	NA	uniref:UniRef90_A0A3T1CWG0	NA	NA
	25	2088	Acanthamoeba_castellanii_medusavirus_000000000001	Acanthamoeba_castellanii_medusavirus	150998	k_c_1135		ncldv	4	K	FALSE	TRUE	25_Acanthamoeba_castellanii_medusavirus_000000000001	J	Exonuclease involved in the 3' processing of various precursor tRNAs. Initiates hydrolysis at the 3'-terminus of an RNA molecule and releases 5'-mononucleotides	-	DNA_pol_A_exo1,HRDC	BBI30167.1	CDD:99851	YP_009165206.1	uniref:UniRef90_A0A3T1CWG1	rs:YP_009165206	gi|526119216
	26	672	Acanthamoeba_castellanii_medusavirus_000000000001	Acanthamoeba_castellanii_medusavirus	204072	NA		ncldv	1	SINGL	TRUE	FALSE	26_Acanthamoeba_castellanii_medusavirus_000000000001	NA	NA	NA	NA	BBI30168.1	NA	NA	uniref:UniRef90_A0A3T1CWG5	NA	NA
	27	273	Acanthamoeba_castellanii_medusavirus_000000000001	Acanthamoeba_castellanii_medusavirus	66798	NA		ncldv	1	SINGL	TRUE	FALSE	27_Acanthamoeba_castellanii_medusavirus_000000000001	NA	NA	NA	NA	BBI30169.1	NA	NA	uniref:UniRef90_A0A3T1CWI1	NA	NA
	28	381	Acanthamoeba_castellanii_medusavirus_000000000001	Acanthamoeba_castellanii_medusavirus	56438	NA		ncldv	1	SINGL	TRUE	FALSE	28_Acanthamoeba_castellanii_medusavirus_000000000001	NA	NA	NA	NA	BBI30170.1	NA	NA	uniref:UniRef90_A0A3T1CWF5	NA	NA
	29	318	Acanthamoeba_castellanii_medusavirus_000000000001	Acanthamoeba_castellanii_medusavirus	14558	NA		ncldv	1	SINGL	TRUE	FALSE	29_Acanthamoeba_castellanii_medusavirus_000000000001	NA	NA	NA	NA	BBI30171.1	NA	NA	uniref:UniRef90_A0A3T1CWG7	NA	NA
	30	261	Acanthamoeba_castellanii_medusavirus_000000000001	Acanthamoeba_castellanii_medusavirus	183205	NA		ncldv	1	SINGL	TRUE	FALSE	30_Acanthamoeba_castellanii_medusavirus_000000000001	NA	NA	NA	NA	BBI30172.1	NA	NA	uniref:UniRef90_A0A3T1CWG8	NA	NA
	31	408	Acanthamoeba_castellanii_medusavirus_000000000001	Acanthamoeba_castellanii_medusavirus	210645	k_c_58		ncldv	2	K	FALSE	TRUE	31_Acanthamoeba_castellanii_medusavirus_000000000001	L	Catalytic subunit of a heterodimeric structure-specific endonuclease that resolves DNA secondary structures generated during DNA repair and recombination. Has endonuclease activity towards branched DNA substrates, introducing single-strand cuts in duplex DNA close to junctions with ss-DNA	ko03460,map03460	GIY-YIG	BBI30173.1	CDD:198402	YP_009165109.1	uniref:UniRef90_A0A3T1CWH0	rs:YP_009165109	NA
	32	216	Acanthamoeba_castellanii_medusavirus_000000000001	Acanthamoeba_castellanii_medusavirus	183636	NA		ncldv	1	SINGL	TRUE	FALSE	32_Acanthamoeba_castellanii_medusavirus_000000000001	NA	NA	NA	NA	BBI30174.1	NA	NA	uniref:UniRef90_A0A3T1CWH4	NA	NA
	33	336	Acanthamoeba_castellanii_medusavirus_000000000001	Acanthamoeba_castellanii_medusavirus	163325	NA		ncldv	1	SINGL	TRUE	FALSE	33_Acanthamoeba_castellanii_medusavirus_000000000001	NA	NA	NA	NA	BBI30175.1	NA	NA	uniref:UniRef90_A0A3T1CWJ6	NA	NA
	34	321	Acanthamoeba_castellanii_medusavirus_000000000001	Acanthamoeba_castellanii_medusavirus	152525	NA		ncldv	1	SINGL	TRUE	FALSE	34_Acanthamoeba_castellanii_medusavirus_000000000001	NA	NA	NA	NA	BBI30176.1	NA	NA	uniref:UniRef90_A0A3T1CWG9	NA	NA
	35	1308	Acanthamoeba_castellanii_medusavirus_000000000001	Acanthamoeba_castellanii_medusavirus	20653	NA		ncldv	1	SINGL	TRUE	FALSE	35_Acanthamoeba_castellanii_medusavirus_000000000001	S	adenyl ribonucleotide binding	-	-	BBI30177.1	NA	ADQ91246.1	uniref:UniRef90_A0A3T1CWH1	rs:YP_004061509	gi|313768078|ref|YP_004061509.1|
	36	513	Acanthamoeba_castellanii_medusavirus_000000000001	Acanthamoeba_castellanii_medusavirus	181778	NA		ncldv	1	SINGL	TRUE	FALSE	36_Acanthamoeba_castellanii_medusavirus_000000000001	NA	NA	NA	NA	BBI30178.1	NA	NA	uniref:UniRef90_A0A3T1CWH5	NA	NA
	37	1302	Acanthamoeba_castellanii_medusavirus_000000000001	Acanthamoeba_castellanii_medusavirus	98738	k_c_122		ncldv	25	K	FALSE	TRUE	37_Acanthamoeba_castellanii_medusavirus_000000000001	M	UDP binding domain	ko00520,map00520	UDPG_MGDP_dh,UDPG_MGDP_dh_C,UDPG_MGDP_dh_N	BBI30180.1	CDD:185104	NA	uniref:UniRef90_A0A3T1CWG6	rs:WP_153160282	NA
	38	633	Acanthamoeba_castellanii_medusavirus_000000000001	Acanthamoeba_castellanii_medusavirus	134711	NA		ncldv	1	SINGL	TRUE	FALSE	38_Acanthamoeba_castellanii_medusavirus_000000000001	F	thymidylate kinase	ko00240,ko01100,map00240,map01100	Thymidylate_kin	BBI30181.1	CDD:223203	YP_009830470.1	uniref:UniRef90_A0A3T1CWH8	rs:WP_009449472	NA
	39	225	Acanthamoeba_castellanii_medusavirus_000000000001	Acanthamoeba_castellanii_medusavirus	55351	NA		ncldv	1	SINGL	TRUE	FALSE	39_Acanthamoeba_castellanii_medusavirus_000000000001	NA	NA	NA	NA	BBI30182.1	NA	NA	uniref:UniRef90_A0A3T1CWH6	NA	NA
	40	435	Acanthamoeba_castellanii_medusavirus_000000000001	Acanthamoeba_castellanii_medusavirus	188072	gu_c_817		ncldv	2	GU	FALSE	TRUE	40_Acanthamoeba_castellanii_medusavirus_000000000001	NA	NA	NA	NA	BBI30183.1	NA	NA	uniref:UniRef90_A0A3T1CWH9	NA	NA
	41	363	Acanthamoeba_castellanii_medusavirus_000000000001	Acanthamoeba_castellanii_medusavirus	237038	NA		ncldv	1	SINGL	TRUE	FALSE	41_Acanthamoeba_castellanii_medusavirus_000000000001	-	-	ko00380,ko00630,ko01110,ko01130,ko01200,ko04011,ko04016,ko04068,ko04146,ko04211,ko04212,ko04213,ko05014,map00380,map00630,map01110,map01130,map01200,map04011,map04016,map04068,map04146,map04211,map04212,map04213,map05014	-	BBI30184.1	NA	NA	uniref:UniRef90_A0A3T1CWI3	NA	NA
	42	387	Acanthamoeba_castellanii_medusavirus_000000000001	Acanthamoeba_castellanii_medusavirus	147742	NA		ncldv	1	SINGL	TRUE	FALSE	42_Acanthamoeba_castellanii_medusavirus_000000000001	NA	NA	NA	NA	BBI30185.1	NA	NA	uniref:UniRef90_A0A3T1CWK7	NA	NA
	43	417	Acanthamoeba_castellanii_medusavirus_000000000001	Acanthamoeba_castellanii_medusavirus	167803	NA		ncldv	1	SINGL	TRUE	FALSE	43_Acanthamoeba_castellanii_medusavirus_000000000001	NA	NA	NA	NA	BBI30186.1	NA	NA	uniref:UniRef90_A0A3T1CWI2	NA	NA
	44	1314	Acanthamoeba_castellanii_medusavirus_000000000001	Acanthamoeba_castellanii_medusavirus	186741	NA		ncldv	1	SINGL	TRUE	FALSE	44_Acanthamoeba_castellanii_medusavirus_000000000001	NA	NA	NA	NA	BBI30187.1	CDD:215619	NA	uniref:UniRef90_A0A3T1CWI0	NA	NA
	45	456	Acanthamoeba_castellanii_medusavirus_000000000001	Acanthamoeba_castellanii_medusavirus	200222	gu_c_8780		ncldv	2	GU	FALSE	TRUE	45_Acanthamoeba_castellanii_medusavirus_000000000001	NA	NA	NA	NA	BBI30188.1	NA	YP_009164985.1	uniref:UniRef90_A0A3T1CWI7	rs:YP_009164985	NA
	46	369	Acanthamoeba_castellanii_medusavirus_000000000001	Acanthamoeba_castellanii_medusavirus	38473	NA		ncldv	1	SINGL	TRUE	FALSE	46_Acanthamoeba_castellanii_medusavirus_000000000001	NA	NA	NA	NA	BBI30189.1	NA	NA	uniref:UniRef90_A0A3T1CWK4	NA	NA
	47	285	Acanthamoeba_castellanii_medusavirus_000000000001	Acanthamoeba_castellanii_medusavirus	223679	NA		ncldv	1	SINGL	TRUE	FALSE	47_Acanthamoeba_castellanii_medusavirus_000000000001	NA	NA	NA	NA	BBI30190.1	NA	NA	uniref:UniRef90_A0A3T1CWH3	NA	NA
	48	276	Acanthamoeba_castellanii_medusavirus_000000000001	Acanthamoeba_castellanii_medusavirus	40313	NA		ncldv	1	SINGL	TRUE	FALSE	48_Acanthamoeba_castellanii_medusavirus_000000000001	NA	NA	NA	NA	BBI30191.1	NA	NA	uniref:UniRef90_A0A3T1CWI8	NA	NA
	49	1566	Acanthamoeba_castellanii_medusavirus_000000000001	Acanthamoeba_castellanii_medusavirus	16837	NA		ncldv	1	SINGL	TRUE	FALSE	49_Acanthamoeba_castellanii_medusavirus_000000000001	NA	NA	NA	NA	BBI30193.1	NA	NA	uniref:UniRef90_A0A3T1CWJ0	NA	NA
	50	294	Acanthamoeba_castellanii_medusavirus_000000000001	Acanthamoeba_castellanii_medusavirus	61135	NA		ncldv	1	SINGL	TRUE	FALSE	50_Acanthamoeba_castellanii_medusavirus_000000000001	NA	NA	NA	NA	BBI30194.1	NA	NA	uniref:UniRef90_A0A3T1CWJ4	NA	NA
	51	564	Acanthamoeba_castellanii_medusavirus_000000000001	Acanthamoeba_castellanii_medusavirus	79535	NA		ncldv	1	SINGL	TRUE	FALSE	51_Acanthamoeba_castellanii_medusavirus_000000000001	NA	NA	NA	NA	BBI30195.1	NA	NA	uniref:UniRef90_A0A3T1CWL7	NA	NA
	52	1209	Acanthamoeba_castellanii_medusavirus_000000000001	Acanthamoeba_castellanii_medusavirus	46069	NA		ncldv	1	SINGL	TRUE	FALSE	52_Acanthamoeba_castellanii_medusavirus_000000000001	NA	NA	NA	NA	BBI30196.1	NA	NA	uniref:UniRef90_A0A3T1CWJ1	NA	NA
	53	405	Acanthamoeba_castellanii_medusavirus_000000000001	Acanthamoeba_castellanii_medusavirus	188870	NA		ncldv	1	SINGL	TRUE	FALSE	53_Acanthamoeba_castellanii_medusavirus_000000000001	NA	NA	NA	NA	BBI30197.1	NA	NA	uniref:UniRef90_A0A3T1CWI9	NA	NA
	54	828	Acanthamoeba_castellanii_medusavirus_000000000001	Acanthamoeba_castellanii_medusavirus	172950	NA		ncldv	1	SINGL	TRUE	FALSE	54_Acanthamoeba_castellanii_medusavirus_000000000001	NA	NA	NA	NA	BBI30198.1	NA	NA	uniref:UniRef90_A0A3T1CWJ8	NA	NA
	55	459	Acanthamoeba_castellanii_medusavirus_000000000001	Acanthamoeba_castellanii_medusavirus	113526	NA		ncldv	1	SINGL	TRUE	FALSE	55_Acanthamoeba_castellanii_medusavirus_000000000001	NA	NA	NA	NA	BBI30199.1	NA	NA	uniref:UniRef90_A0A3T1CWL3	NA	NA
	56	612	Acanthamoeba_castellanii_medusavirus_000000000001	Acanthamoeba_castellanii_medusavirus	4552	NA		ncldv	1	SINGL	TRUE	FALSE	56_Acanthamoeba_castellanii_medusavirus_000000000001	NA	NA	NA	NA	BBI30200.1	NA	NA	uniref:UniRef90_A0A3T1CWI5	NA	NA
	57	561	Acanthamoeba_castellanii_medusavirus_000000000001	Acanthamoeba_castellanii_medusavirus	150999	NA		ncldv	1	SINGL	TRUE	FALSE	57_Acanthamoeba_castellanii_medusavirus_000000000001	NA	NA	NA	NA	BBI30201.1	NA	NA	uniref:UniRef90_A0A3T1CWJ9	NA	NA
	58	705	Acanthamoeba_castellanii_medusavirus_000000000001	Acanthamoeba_castellanii_medusavirus	204073	NA		ncldv	1	SINGL	TRUE	FALSE	58_Acanthamoeba_castellanii_medusavirus_000000000001	NA	NA	NA	NA	BBI30202.1	NA	NA	uniref:UniRef90_A0A3T1CWJ3	rs:XP_004337997	NA
	59	564	Acanthamoeba_castellanii_medusavirus_000000000001	Acanthamoeba_castellanii_medusavirus	66799	NA		ncldv	1	SINGL	TRUE	FALSE	59_Acanthamoeba_castellanii_medusavirus_000000000001	NA	NA	NA	NA	BBI30203.1	NA	NA	uniref:UniRef90_A0A3T1CWK1	NA	NA
	60	1008	Acanthamoeba_castellanii_medusavirus_000000000001	Acanthamoeba_castellanii_medusavirus	56439	NA		ncldv	1	SINGL	TRUE	FALSE	60_Acanthamoeba_castellanii_medusavirus_000000000001	NA	NA	NA	NA	BBI30204.1	NA	NA	uniref:UniRef90_A0A3T1CWK6	NA	NA
	61	204	Acanthamoeba_castellanii_medusavirus_000000000001	Acanthamoeba_castellanii_medusavirus	14559	NA		ncldv	1	SINGL	TRUE	FALSE	61_Acanthamoeba_castellanii_medusavirus_000000000001	NA	NA	NA	NA	BBI30205.1	NA	NA	uniref:UniRef90_A0A3T1CWM7	NA	NA
	62	624	Acanthamoeba_castellanii_medusavirus_000000000001	Acanthamoeba_castellanii_medusavirus	183206	NA		ncldv	1	SINGL	TRUE	FALSE	62_Acanthamoeba_castellanii_medusavirus_000000000001	NA	NA	NA	NA	BBI30206.1	NA	NA	uniref:UniRef90_A0A7S7YEE2	NA	NA
	63	1413	Acanthamoeba_castellanii_medusavirus_000000000001	Acanthamoeba_castellanii_medusavirus	210646	NA		ncldv	1	SINGL	TRUE	FALSE	63_Acanthamoeba_castellanii_medusavirus_000000000001	NA	NA	NA	NA	BBI30207.1	NA	NA	uniref:UniRef90_A0A3T1CWJ7	NA	NA
	64	2877	Acanthamoeba_castellanii_medusavirus_000000000001	Acanthamoeba_castellanii_medusavirus	183637	NA		ncldv	1	SINGL	TRUE	FALSE	64_Acanthamoeba_castellanii_medusavirus_000000000001	NA	NA	NA	NA	BBI30208.1	NA	NA	uniref:UniRef90_A0A3T1CWL0	NA	NA
	65	243	Acanthamoeba_castellanii_medusavirus_000000000001	Acanthamoeba_castellanii_medusavirus	163326	NA		ncldv	1	SINGL	TRUE	FALSE	65_Acanthamoeba_castellanii_medusavirus_000000000001	NA	NA	NA	NA	BBI30209.1	NA	NA	uniref:UniRef90_A0A3T1CWM3	NA	NA
	66	1461	Acanthamoeba_castellanii_medusavirus_000000000001	Acanthamoeba_castellanii_medusavirus	152526	NA		ncldv	1	SINGL	TRUE	FALSE	66_Acanthamoeba_castellanii_medusavirus_000000000001	NA	NA	NA	NA	BBI30210.1	NA	NA	uniref:UniRef90_A0A3T1CWJ5	NA	NA
	67	1245	Acanthamoeba_castellanii_medusavirus_000000000001	Acanthamoeba_castellanii_medusavirus	20654	NA		ncldv	1	SINGL	TRUE	FALSE	67_Acanthamoeba_castellanii_medusavirus_000000000001	S	induction by virus of catabolism of host mRNA	-	-	BBI30211.1	CDD:411747	YP_004061781.1	uniref:UniRef90_A0A3T1CWL1	rs:WP_016032305	gi|313844118|ref|YP_004061781.1|
	68	621	Acanthamoeba_castellanii_medusavirus_000000000001	Acanthamoeba_castellanii_medusavirus	181779	NA		ncldv	1	SINGL	TRUE	FALSE	68_Acanthamoeba_castellanii_medusavirus_000000000001	NA	NA	NA	NA	BBI30212.1	NA	NA	uniref:UniRef90_A0A3T1CWK2	NA	NA
	69	1776	Acanthamoeba_castellanii_medusavirus_000000000001	Acanthamoeba_castellanii_medusavirus	98739	NA		ncldv	1	SINGL	TRUE	FALSE	69_Acanthamoeba_castellanii_medusavirus_000000000001	NA	NA	NA	NA	BBI30214.1	NA	NA	uniref:UniRef90_A0A3T1CWL6	rs:XP_004337837	NA
	70	684	Acanthamoeba_castellanii_medusavirus_000000000001	Acanthamoeba_castellanii_medusavirus	134712	NA		ncldv	1	SINGL	TRUE	FALSE	70_Acanthamoeba_castellanii_medusavirus_000000000001	KT	Belongs to the MT-A70-like family	-	MT-A70	BBI30215.1	CDD:227069	YP_009997120.1	uniref:UniRef90_A0A3T1CWN5	rs:WP_204907635	NA
	71	516	Acanthamoeba_castellanii_medusavirus_000000000001	Acanthamoeba_castellanii_medusavirus	55352	NA		ncldv	1	SINGL	TRUE	FALSE	71_Acanthamoeba_castellanii_medusavirus_000000000001	NA	NA	NA	NA	BBI30216.1	NA	NA	uniref:UniRef90_A0A3T1CWK8	NA	NA
	72	558	Acanthamoeba_castellanii_medusavirus_000000000001	Acanthamoeba_castellanii_medusavirus	206083	NA		ncldv	1	SINGL	TRUE	FALSE	72_Acanthamoeba_castellanii_medusavirus_000000000001	NA	NA	NA	NA	BBI30217.1	NA	YP_008319888.1	uniref:UniRef90_A0A3T1CWK5	rs:YP_008319888	gi|526119985
	73	246	Acanthamoeba_castellanii_medusavirus_000000000001	Acanthamoeba_castellanii_medusavirus	237039	NA		ncldv	1	SINGL	TRUE	FALSE	73_Acanthamoeba_castellanii_medusavirus_000000000001	NA	NA	NA	NA	BBI30218.1	NA	NA	uniref:UniRef90_A0A3T1CWM1	NA	NA
	74	843	Acanthamoeba_castellanii_medusavirus_000000000001	Acanthamoeba_castellanii_medusavirus	147743	NA		ncldv	1	SINGL	TRUE	FALSE	74_Acanthamoeba_castellanii_medusavirus_000000000001	NA	NA	NA	NA	BBI30219.1	CDD:403981	NA	uniref:UniRef90_A0A3T1CWN3	NA	NA
	75	582	Acanthamoeba_castellanii_medusavirus_000000000001	Acanthamoeba_castellanii_medusavirus	167804	NA		ncldv	1	SINGL	TRUE	FALSE	75_Acanthamoeba_castellanii_medusavirus_000000000001	NA	NA	NA	NA	BBI30220.1	NA	NA	uniref:UniRef90_A0A3T1CWK3	NA	NA
	76	1185	Acanthamoeba_castellanii_medusavirus_000000000001	Acanthamoeba_castellanii_medusavirus	186742	NA		ncldv	1	SINGL	TRUE	FALSE	76_Acanthamoeba_castellanii_medusavirus_000000000001	NA	NA	NA	NA	BBI30221.1	NA	NA	uniref:UniRef90_A0A3T1CWL8	NA	NA
	77	726	Acanthamoeba_castellanii_medusavirus_000000000001	Acanthamoeba_castellanii_medusavirus	200223	NA		ncldv	1	SINGL	TRUE	FALSE	77_Acanthamoeba_castellanii_medusavirus_000000000001	NA	NA	NA	NA	BBI30222.1	NA	NA	uniref:UniRef90_A0A3T1CWL2	NA	NA
	78	465	Acanthamoeba_castellanii_medusavirus_000000000001	Acanthamoeba_castellanii_medusavirus	38474	NA		ncldv	1	SINGL	TRUE	FALSE	78_Acanthamoeba_castellanii_medusavirus_000000000001	NA	NA	NA	NA	BBI30223.1	NA	NA	uniref:UniRef90_A0A3T1CWL9	NA	NA
	79	246	Acanthamoeba_castellanii_medusavirus_000000000001	Acanthamoeba_castellanii_medusavirus	223680	NA		ncldv	1	SINGL	TRUE	FALSE	79_Acanthamoeba_castellanii_medusavirus_000000000001	NA	NA	NA	NA	BBI30225.1	NA	NA	uniref:UniRef90_A0A3T1CWP5	NA	NA
	80	297	Acanthamoeba_castellanii_medusavirus_000000000001	Acanthamoeba_castellanii_medusavirus	40314	NA		ncldv	1	SINGL	TRUE	FALSE	80_Acanthamoeba_castellanii_medusavirus_000000000001	NA	NA	NA	NA	BBI30226.1	NA	YP_009164996.1	uniref:UniRef90_A0A3T1CWM0	rs:YP_009164996	NA
	81	963	Acanthamoeba_castellanii_medusavirus_000000000001	Acanthamoeba_castellanii_medusavirus	16838	NA		ncldv	1	SINGL	TRUE	FALSE	81_Acanthamoeba_castellanii_medusavirus_000000000001	T	Sperm motility kinase	-	KA1,Pkinase	BBI30227.1	CDD:270622	YP_009046591.1	uniref:UniRef90_A0A3T1CWL4	rs:NP_001161385	gi|284504225|ref|YP_003406940.1|
	82	414	Acanthamoeba_castellanii_medusavirus_000000000001	Acanthamoeba_castellanii_medusavirus	61136	NA		ncldv	1	SINGL	TRUE	FALSE	82_Acanthamoeba_castellanii_medusavirus_000000000001	NA	NA	NA	NA	BBI30228.1	NA	NA	uniref:UniRef90_A0A3T1CWN1	NA	NA
	83	237	Acanthamoeba_castellanii_medusavirus_000000000001	Acanthamoeba_castellanii_medusavirus	79536	NA		ncldv	1	SINGL	TRUE	FALSE	83_Acanthamoeba_castellanii_medusavirus_000000000001	NA	NA	NA	NA	BBI30229.1	NA	NA	uniref:UniRef90_A0A3T1CWP3	NA	NA
	84	1074	Acanthamoeba_castellanii_medusavirus_000000000001	Acanthamoeba_castellanii_medusavirus	46070	NA		ncldv	1	SINGL	TRUE	FALSE	84_Acanthamoeba_castellanii_medusavirus_000000000001	NA	NA	NA	NA	BBI30230.1	NA	NA	uniref:UniRef90_A0A3T1CWL5	NA	NA
	85	771	Acanthamoeba_castellanii_medusavirus_000000000001	Acanthamoeba_castellanii_medusavirus	188871	NA		ncldv	1	SINGL	TRUE	FALSE	85_Acanthamoeba_castellanii_medusavirus_000000000001	NA	NA	NA	NA	BBI30232.1	CDD:395520	NA	uniref:UniRef90_A0A3T1CWM2	NA	NA
	86	1374	Acanthamoeba_castellanii_medusavirus_000000000001	Acanthamoeba_castellanii_medusavirus	172951	NA		ncldv	1	SINGL	TRUE	FALSE	86_Acanthamoeba_castellanii_medusavirus_000000000001	S	Domain of unknown function (DUF4804)	-	DUF4804	BBI30233.1	CDD:406465	NA	uniref:UniRef90_A0A3T1CWM8	rs:WP_059060745	NA
	87	900	Acanthamoeba_castellanii_medusavirus_000000000001	Acanthamoeba_castellanii_medusavirus	113527	NA		ncldv	1	SINGL	TRUE	FALSE	87_Acanthamoeba_castellanii_medusavirus_000000000001	NA	NA	NA	NA	BBI30234.1	NA	NA	uniref:UniRef90_A0A3T1CWN7	NA	NA
	88	621	Acanthamoeba_castellanii_medusavirus_000000000001	Acanthamoeba_castellanii_medusavirus	221295	NA		ncldv	1	SINGL	TRUE	FALSE	88_Acanthamoeba_castellanii_medusavirus_000000000001	NA	NA	NA	NA	BBI30235.1	NA	NA	uniref:UniRef90_A0A3T1CWQ5	NA	NA
	89	327	Acanthamoeba_castellanii_medusavirus_000000000001	Acanthamoeba_castellanii_medusavirus	151000	NA		ncldv	1	SINGL	TRUE	FALSE	89_Acanthamoeba_castellanii_medusavirus_000000000001	NA	NA	NA	NA	BBI30236.1	NA	NA	uniref:UniRef90_A0A3T1CWM9	NA	NA
	90	780	Acanthamoeba_castellanii_medusavirus_000000000001	Acanthamoeba_castellanii_medusavirus	204074	NA		ncldv	1	SINGL	TRUE	FALSE	90_Acanthamoeba_castellanii_medusavirus_000000000001	NA	NA	NA	NA	BBI30237.1	NA	NA	uniref:UniRef90_A0A3T1CWM4	NA	NA
	91	1011	Acanthamoeba_castellanii_medusavirus_000000000001	Acanthamoeba_castellanii_medusavirus	66800	NA		ncldv	1	SINGL	TRUE	FALSE	91_Acanthamoeba_castellanii_medusavirus_000000000001	NA	NA	NA	NA	BBI30238.1	CDD:225465	NA	uniref:UniRef90_A0A3T1CWP2	NA	NA
	92	1140	Acanthamoeba_castellanii_medusavirus_000000000001	Acanthamoeba_castellanii_medusavirus	56440	NA		ncldv	1	SINGL	TRUE	FALSE	92_Acanthamoeba_castellanii_medusavirus_000000000001	NA	NA	NA	NA	BBI30239.1	CDD:365827	NA	uniref:UniRef90_A0A3T1CWQ1	NA	NA
	93	846	Acanthamoeba_castellanii_medusavirus_000000000001	Acanthamoeba_castellanii_medusavirus	14560	NA		ncldv	1	SINGL	TRUE	FALSE	93_Acanthamoeba_castellanii_medusavirus_000000000001	NA	NA	NA	NA	BBI30240.1	NA	NA	uniref:UniRef90_A0A3T1CWM5	NA	NA
	94	138	Acanthamoeba_castellanii_medusavirus_000000000001	Acanthamoeba_castellanii_medusavirus	183207	NA		ncldv	1	SINGL	TRUE	FALSE	94_Acanthamoeba_castellanii_medusavirus_000000000001	NA	NA	NA	NA	BBI30241.1	NA	NA	uniref:UniRef90_A0A3T1CWN9	NA	NA
	95	663	Acanthamoeba_castellanii_medusavirus_000000000001	Acanthamoeba_castellanii_medusavirus	210647	NA		ncldv	1	SINGL	TRUE	FALSE	95_Acanthamoeba_castellanii_medusavirus_000000000001	NA	NA	NA	NA	BBI30242.1	NA	NA	uniref:UniRef90_A0A3T1CWN0	NA	NA
	96	801	Acanthamoeba_castellanii_medusavirus_000000000001	Acanthamoeba_castellanii_medusavirus	79537	gu_c_1961		ncldv	4	GU	FALSE	TRUE	96_Acanthamoeba_castellanii_medusavirus_000000000001	NA	NA	NA	NA	BBI30243.1	NA	NA	uniref:UniRef90_A0A3T1CWN8	rs:XP_004339001	NA
	97	204	Acanthamoeba_castellanii_medusavirus_000000000001	Acanthamoeba_castellanii_medusavirus	163327	NA		ncldv	1	SINGL	TRUE	FALSE	97_Acanthamoeba_castellanii_medusavirus_000000000001	NA	NA	NA	NA	BBI30244.1	NA	NA	uniref:UniRef90_A0A3T1CWP7	NA	NA
	98	234	Acanthamoeba_castellanii_medusavirus_000000000001	Acanthamoeba_castellanii_medusavirus	14677	gu_c_612		ncldv	179	GU	FALSE	TRUE	98_Acanthamoeba_castellanii_medusavirus_000000000001	NA	NA	NA	NA	BBI30245.1	NA	YP_009361784.1	uniref:UniRef90_A0A3T1CWR5	rs:YP_009361784	NA
	99	354	Acanthamoeba_castellanii_medusavirus_000000000001	Acanthamoeba_castellanii_medusavirus	20655	NA		ncldv	1	SINGL	TRUE	FALSE	99_Acanthamoeba_castellanii_medusavirus_000000000001	NA	NA	NA	NA	NA	NA	NA	uniref:UniRef90_A0A7S7YEH1	NA	NA
	100	516	Acanthamoeba_castellanii_medusavirus_000000000001	Acanthamoeba_castellanii_medusavirus	181780	NA		ncldv	1	SINGL	TRUE	FALSE	100_Acanthamoeba_castellanii_medusavirus_000000000001	NA	NA	NA	NA	BBI30246.1	CDD:238028	NA	uniref:UniRef90_A0A3T1CWP1	NA	NA
	101	1197	Acanthamoeba_castellanii_medusavirus_000000000001	Acanthamoeba_castellanii_medusavirus	134713	gu_c_2338		ncldv	2	GU	FALSE	TRUE	101_Acanthamoeba_castellanii_medusavirus_000000000001	NA	NA	NA	NA	BBI30247.1	NA	NA	uniref:UniRef90_A0A3T1CWN4	NA	NA
	102	1173	Acanthamoeba_castellanii_medusavirus_000000000001	Acanthamoeba_castellanii_medusavirus	134713	gu_c_2338		ncldv	2	GU	FALSE	TRUE	102_Acanthamoeba_castellanii_medusavirus_000000000001	NA	NA	NA	NA	BBI30248.1	NA	NA	uniref:UniRef90_A0A3T1CWQ3	NA	NA
	103	987	Acanthamoeba_castellanii_medusavirus_000000000001	Acanthamoeba_castellanii_medusavirus	55353	NA		ncldv	1	SINGL	TRUE	FALSE	103_Acanthamoeba_castellanii_medusavirus_000000000001	NA	NA	NA	NA	BBI30249.1	CDD:403981	NA	uniref:UniRef90_A0A3T1CWR1	NA	NA
	104	609	Acanthamoeba_castellanii_medusavirus_000000000001	Acanthamoeba_castellanii_medusavirus	206084	NA		ncldv	1	SINGL	TRUE	FALSE	104_Acanthamoeba_castellanii_medusavirus_000000000001	NA	NA	NA	NA	BBI30250.1	NA	YP_009799285.1	uniref:UniRef90_A0A3T1CWN6	NA	NA
	105	774	Acanthamoeba_castellanii_medusavirus_000000000001	Acanthamoeba_castellanii_medusavirus	79537	gu_c_1961		ncldv	4	GU	FALSE	TRUE	105_Acanthamoeba_castellanii_medusavirus_000000000001	NA	NA	NA	NA	BBI30251.1	NA	NA	uniref:UniRef90_A0A3T1CWP9	rs:XP_004334601	NA
	106	117	Acanthamoeba_castellanii_medusavirus_000000000001	Acanthamoeba_castellanii_medusavirus	147744	NA		ncldv	1	SINGL	TRUE	FALSE	106_Acanthamoeba_castellanii_medusavirus_000000000001	NA	NA	NA	NA	BBI30252.1	NA	NA	uniref:UniRef90_A0A3T1CWP0	NA	NA
	107	813	Acanthamoeba_castellanii_medusavirus_000000000001	Acanthamoeba_castellanii_medusavirus	79537	gu_c_1961		ncldv	4	GU	FALSE	TRUE	107_Acanthamoeba_castellanii_medusavirus_000000000001	NA	NA	NA	NA	BBI30253.1	NA	NA	uniref:UniRef90_A0A3T1CWP8	rs:XP_004339006	NA
	108	291	Acanthamoeba_castellanii_medusavirus_000000000001	Acanthamoeba_castellanii_medusavirus	186743	NA		ncldv	1	SINGL	TRUE	FALSE	108_Acanthamoeba_castellanii_medusavirus_000000000001	NA	NA	NA	NA	BBI30254.1	NA	NA	uniref:UniRef90_A0A3T1CWQ8	NA	NA
	109	564	Acanthamoeba_castellanii_medusavirus_000000000001	Acanthamoeba_castellanii_medusavirus	200224	NA		ncldv	1	SINGL	TRUE	FALSE	109_Acanthamoeba_castellanii_medusavirus_000000000001	NA	NA	NA	NA	BBI30255.1	NA	NA	uniref:UniRef90_A0A3T1CWS2	NA	NA
	110	702	Acanthamoeba_castellanii_medusavirus_000000000001	Acanthamoeba_castellanii_medusavirus	38475	NA		ncldv	1	SINGL	TRUE	FALSE	110_Acanthamoeba_castellanii_medusavirus_000000000001	NA	NA	NA	NA	BBI30256.1	CDD:237171	NA	uniref:UniRef90_A0A3T1CWQ2	NA	NA
	111	840	Acanthamoeba_castellanii_medusavirus_000000000001	Acanthamoeba_castellanii_medusavirus	223681	NA		ncldv	1	SINGL	TRUE	FALSE	111_Acanthamoeba_castellanii_medusavirus_000000000001	NA	NA	NA	NA	BBI30257.1	NA	NA	uniref:UniRef90_A0A3T1CWP4	NA	NA
	112	705	Acanthamoeba_castellanii_medusavirus_000000000001	Acanthamoeba_castellanii_medusavirus	40315	NA		ncldv	1	SINGL	TRUE	FALSE	112_Acanthamoeba_castellanii_medusavirus_000000000001	NA	NA	NA	NA	BBI30258.1	NA	NA	uniref:UniRef90_A0A3T1CWR3	NA	NA
	113	1155	Acanthamoeba_castellanii_medusavirus_000000000001	Acanthamoeba_castellanii_medusavirus	16839	gu_c_691		ncldv	7	GU	FALSE	TRUE	113_Acanthamoeba_castellanii_medusavirus_000000000001	-	-	-	-	BBI30260.1	NA	YP_009254890.1	uniref:UniRef90_A0A3T1CWP6	rs:YP_009254890	gi|327409678|ref|YP_004347098.1|
	114	231	Acanthamoeba_castellanii_medusavirus_000000000001	Acanthamoeba_castellanii_medusavirus	61137	NA		ncldv	1	SINGL	TRUE	FALSE	114_Acanthamoeba_castellanii_medusavirus_000000000001	NA	NA	NA	NA	BBI30261.1	NA	NA	uniref:UniRef90_A0A3T1CWQ9	NA	NA
	115	753	Acanthamoeba_castellanii_medusavirus_000000000001	Acanthamoeba_castellanii_medusavirus	79537	gu_c_1961		ncldv	4	GU	FALSE	TRUE	115_Acanthamoeba_castellanii_medusavirus_000000000001	NA	NA	NA	NA	BBI30262.1	CDD:408945	NA	uniref:UniRef90_A0A3T1CWQ0	NA	NA
	116	795	Acanthamoeba_castellanii_medusavirus_000000000001	Acanthamoeba_castellanii_medusavirus	46071	NA		ncldv	1	SINGL	TRUE	FALSE	116_Acanthamoeba_castellanii_medusavirus_000000000001	NA	NA	NA	NA	BBI30263.1	CDD:238084	NA	uniref:UniRef90_A0A3T1CWQ7	NA	NA
	117	1173	Acanthamoeba_castellanii_medusavirus_000000000001	Acanthamoeba_castellanii_medusavirus	188872	kwp_c_1		ncldv	2	KWP	FALSE	TRUE	117_Acanthamoeba_castellanii_medusavirus_000000000001	NA	NA	NA	NA	BBI30264.1	NA	NA	uniref:UniRef90_A0A3T1CWR8	NA	NA
	118	1284	Acanthamoeba_castellanii_medusavirus_000000000001	Acanthamoeba_castellanii_medusavirus	172952	NA		ncldv	1	SINGL	TRUE	FALSE	118_Acanthamoeba_castellanii_medusavirus_000000000001	S	Poly A polymerase regulatory subunit	-	G-patch,PARP_regulatory	BBI30265.1	CDD:394919	NA	uniref:UniRef90_A0A3T1CWT2	rs:XP_004364062	NA
	119	183	Acanthamoeba_castellanii_medusavirus_000000000001	Acanthamoeba_castellanii_medusavirus	113528	NA		ncldv	1	SINGL	TRUE	FALSE	119_Acanthamoeba_castellanii_medusavirus_000000000001	NA	NA	NA	NA	BBI30266.1	NA	NA	uniref:UniRef90_A0A3T1CWR2	NA	NA
	120	1221	Acanthamoeba_castellanii_medusavirus_000000000001	Acanthamoeba_castellanii_medusavirus	221296	NA		ncldv	1	SINGL	TRUE	FALSE	120_Acanthamoeba_castellanii_medusavirus_000000000001	NA	NA	NA	NA	BBI30267.1	NA	NA	uniref:UniRef90_A0A3T1CWQ4	NA	NA
	121	387	Acanthamoeba_castellanii_medusavirus_000000000001	Acanthamoeba_castellanii_medusavirus	81001	NA		ncldv	1	SINGL	TRUE	FALSE	121_Acanthamoeba_castellanii_medusavirus_000000000001	NA	NA	NA	NA	BBI30268.1	NA	NA	uniref:UniRef90_A0A3T1CWS3	NA	NA
	122	174	Acanthamoeba_castellanii_medusavirus_000000000001	Acanthamoeba_castellanii_medusavirus	204075	NA		ncldv	1	SINGL	TRUE	FALSE	122_Acanthamoeba_castellanii_medusavirus_000000000001	NA	NA	NA	NA	BBI30269.1	NA	YP_009430180.1	uniref:UniRef90_A0A3T1CWT1	rs:YP_009430180	NA
	123	240	Acanthamoeba_castellanii_medusavirus_000000000001	Acanthamoeba_castellanii_medusavirus	66801	NA		ncldv	1	SINGL	TRUE	FALSE	123_Acanthamoeba_castellanii_medusavirus_000000000001	NA	NA	NA	NA	BBI30270.1	NA	NA	uniref:UniRef90_A0A3T1CWQ6	NA	NA
	124	444	Acanthamoeba_castellanii_medusavirus_000000000001	Acanthamoeba_castellanii_medusavirus	56441	NA		ncldv	1	SINGL	TRUE	FALSE	124_Acanthamoeba_castellanii_medusavirus_000000000001	NA	NA	NA	NA	BBI30271.1	CDD:408948	NA	uniref:UniRef90_A0A3T1CWR9	NA	NA
	125	306	Acanthamoeba_castellanii_medusavirus_000000000001	Acanthamoeba_castellanii_medusavirus	14561	NA		ncldv	1	SINGL	TRUE	FALSE	125_Acanthamoeba_castellanii_medusavirus_000000000001	NA	NA	NA	NA	BBI30272.1	NA	NA	uniref:UniRef90_A0A3T1CWR0	NA	NA
	126	177	Acanthamoeba_castellanii_medusavirus_000000000001	Acanthamoeba_castellanii_medusavirus	183208	NA		ncldv	1	SINGL	TRUE	FALSE	126_Acanthamoeba_castellanii_medusavirus_000000000001	NA	NA	NA	NA	BBI30273.1	NA	NA	uniref:UniRef90_A0A3T1CWR6	NA	NA
	127	366	Acanthamoeba_castellanii_medusavirus_000000000001	Acanthamoeba_castellanii_medusavirus	210648	NA		ncldv	1	SINGL	TRUE	FALSE	127_Acanthamoeba_castellanii_medusavirus_000000000001	NA	NA	NA	NA	BBI30274.1	NA	NA	uniref:UniRef90_A0A3T1CWS8	NA	NA
	128	435	Acanthamoeba_castellanii_medusavirus_000000000001	Acanthamoeba_castellanii_medusavirus	183638	NA		ncldv	1	SINGL	TRUE	FALSE	128_Acanthamoeba_castellanii_medusavirus_000000000001	NA	NA	NA	NA	BBI30275.1	NA	NA	uniref:UniRef90_A0A3T1CWU2	NA	NA
	129	777	Acanthamoeba_castellanii_medusavirus_000000000001	Acanthamoeba_castellanii_medusavirus	163328	gu_c_7658		ncldv	2	GU	FALSE	TRUE	129_Acanthamoeba_castellanii_medusavirus_000000000001	NA	NA	NA	NA	BBI30276.1	NA	NA	uniref:UniRef90_A0A3T1CWS5	NA	NA
	130	813	Acanthamoeba_castellanii_medusavirus_000000000001	Acanthamoeba_castellanii_medusavirus	163328	gu_c_7658		ncldv	2	GU	FALSE	TRUE	130_Acanthamoeba_castellanii_medusavirus_000000000001	NA	NA	NA	NA	BBI30277.1	NA	NA	uniref:UniRef90_A0A3T1CWR4	NA	NA
	131	864	Acanthamoeba_castellanii_medusavirus_000000000001	Acanthamoeba_castellanii_medusavirus	20656	NA		ncldv	1	SINGL	TRUE	FALSE	131_Acanthamoeba_castellanii_medusavirus_000000000001	U	regulation of response to stimulus	-	LRR_4,LRR_8,Lectin_C,PKD,REJ,WSC	BBI30278.1	CDD:350294	NA	uniref:UniRef90_A0A3T1CWT3	rs:XP_004339581	NA
	132	795	Acanthamoeba_castellanii_medusavirus_000000000001	Acanthamoeba_castellanii_medusavirus	181781	NA		ncldv	1	SINGL	TRUE	FALSE	132_Acanthamoeba_castellanii_medusavirus_000000000001	D	Speckle-type POZ protein-like protein	ko04340,ko04341,map04340,map04341	BTB,MATH	BBI30279.1	CDD:349609	YP_009408100.1	uniref:UniRef90_A0A3T1CWU0	rs:XP_015613665	NA
	133	1155	Acanthamoeba_castellanii_medusavirus_000000000001	Acanthamoeba_castellanii_medusavirus	134714	gu_c_6872		ncldv	2	GU	FALSE	TRUE	133_Acanthamoeba_castellanii_medusavirus_000000000001	NA	NA	NA	NA	BBI30280.1	NA	NA	uniref:UniRef90_A0A3T1CWR7	rs:XP_004339084	NA
	134	1122	Acanthamoeba_castellanii_medusavirus_000000000001	Acanthamoeba_castellanii_medusavirus	134714	gu_c_6872		ncldv	2	GU	FALSE	TRUE	134_Acanthamoeba_castellanii_medusavirus_000000000001	NA	NA	NA	NA	BBI30281.1	NA	NA	uniref:UniRef90_A0A3T1CWS9	rs:XP_004339084	NA
	135	330	Acanthamoeba_castellanii_medusavirus_000000000001	Acanthamoeba_castellanii_medusavirus	55354	NA		ncldv	1	SINGL	TRUE	FALSE	135_Acanthamoeba_castellanii_medusavirus_000000000001	NA	NA	NA	NA	BBI30282.1	NA	NA	uniref:UniRef90_A0A3T1CWS0	NA	NA
	136	333	Acanthamoeba_castellanii_medusavirus_000000000001	Acanthamoeba_castellanii_medusavirus	206085	NA		ncldv	1	SINGL	TRUE	FALSE	136_Acanthamoeba_castellanii_medusavirus_000000000001	NA	NA	NA	NA	BBI30283.1	NA	NA	uniref:UniRef90_A0A3T1CWS6	NA	NA
	137	522	Acanthamoeba_castellanii_medusavirus_000000000001	Acanthamoeba_castellanii_medusavirus	237040	NA		ncldv	1	SINGL	TRUE	FALSE	137_Acanthamoeba_castellanii_medusavirus_000000000001	NA	NA	NA	NA	BBI30284.1	NA	NA	uniref:UniRef90_A0A3T1CWT8	NA	NA
	138	2250	Acanthamoeba_castellanii_medusavirus_000000000001	Acanthamoeba_castellanii_medusavirus	147745	NA		ncldv	1	SINGL	TRUE	FALSE	138_Acanthamoeba_castellanii_medusavirus_000000000001	NA	NA	NA	NA	BBI30285.1	CDD:270622	NA	uniref:UniRef90_A0A3T1CWV2	NA	NA
	139	213	Acanthamoeba_castellanii_medusavirus_000000000001	Acanthamoeba_castellanii_medusavirus	167805	NA		ncldv	1	SINGL	TRUE	FALSE	139_Acanthamoeba_castellanii_medusavirus_000000000001	NA	NA	NA	NA	BBI30286.1	NA	NA	uniref:UniRef90_A0A3T1CWT4	NA	NA
	140	534	Acanthamoeba_castellanii_medusavirus_000000000001	Acanthamoeba_castellanii_medusavirus	186744	NA		ncldv	1	SINGL	TRUE	FALSE	140_Acanthamoeba_castellanii_medusavirus_000000000001	NA	NA	NA	NA	BBI30287.1	NA	NA	uniref:UniRef90_A0A3T1CWS4	NA	NA
	141	1017	Acanthamoeba_castellanii_medusavirus_000000000001	Acanthamoeba_castellanii_medusavirus	168342	k_c_397		ncldv	2	K	FALSE	TRUE	141_Acanthamoeba_castellanii_medusavirus_000000000001	D	Protein tyrosine kinase	-	Pkinase	BBI30288.1	CDD:214567	YP_009165157.1	uniref:UniRef90_A0A3T1CWU4	rs:YP_009165157	NA
	142	312	Acanthamoeba_castellanii_medusavirus_000000000001	Acanthamoeba_castellanii_medusavirus	38476	NA		ncldv	1	SINGL	TRUE	FALSE	142_Acanthamoeba_castellanii_medusavirus_000000000001	K	high mobility group	ko03410,ko04140,ko04217,map03410,map04140,map04217	HMG_box,HMG_box_2	BBI30289.1	CDD:238686	NA	uniref:UniRef90_A0A3T1CWU9	rs:WP_146051071	NA
	143	648	Acanthamoeba_castellanii_medusavirus_000000000001	Acanthamoeba_castellanii_medusavirus	46068	gu_c_1964		ncldv	3	GU	FALSE	TRUE	143_Acanthamoeba_castellanii_medusavirus_000000000001	NA	NA	NA	NA	BBI30290.1	NA	NA	uniref:UniRef90_A0A3T1CWS7	NA	NA
	144	186	Acanthamoeba_castellanii_medusavirus_000000000001	Acanthamoeba_castellanii_medusavirus	40316	NA		ncldv	1	SINGL	TRUE	FALSE	144_Acanthamoeba_castellanii_medusavirus_000000000001	NA	NA	NA	NA	BBI30291.1	NA	NA	uniref:UniRef90_A0A3T1CWT9	NA	NA
	145	465	Acanthamoeba_castellanii_medusavirus_000000000001	Acanthamoeba_castellanii_medusavirus	16840	NA		ncldv	1	SINGL	TRUE	FALSE	145_Acanthamoeba_castellanii_medusavirus_000000000001	NA	NA	NA	NA	BBI30292.1	NA	NA	uniref:UniRef90_A0A3T1CWT0	NA	NA
	146	291	Acanthamoeba_castellanii_medusavirus_000000000001	Acanthamoeba_castellanii_medusavirus	61138	NA		ncldv	1	SINGL	TRUE	FALSE	146_Acanthamoeba_castellanii_medusavirus_000000000001	NA	NA	NA	NA	BBI30293.1	NA	NA	uniref:UniRef90_A0A3T1CWT5	NA	NA
	147	390	Acanthamoeba_castellanii_medusavirus_000000000001	Acanthamoeba_castellanii_medusavirus	79538	NA		ncldv	1	SINGL	TRUE	FALSE	147_Acanthamoeba_castellanii_medusavirus_000000000001	-	-	-	-	BBI30294.1	CDD:408933	YP_009329447.1	uniref:UniRef90_A0A3T1CWU8	rs:XP_004347217	gi|327409973|ref|YP_004347393.1|
	148	324	Acanthamoeba_castellanii_medusavirus_000000000001	Acanthamoeba_castellanii_medusavirus	46072	NA		ncldv	1	SINGL	TRUE	FALSE	148_Acanthamoeba_castellanii_medusavirus_000000000001	NA	NA	NA	NA	BBI30295.1	NA	NA	uniref:UniRef90_A0A3T1CWW3	NA	NA
	149	1098	Acanthamoeba_castellanii_medusavirus_000000000001	Acanthamoeba_castellanii_medusavirus	188872	kwp_c_1		ncldv	2	KWP	FALSE	TRUE	149_Acanthamoeba_castellanii_medusavirus_000000000001	NA	NA	NA	NA	BBI30296.1	NA	NA	uniref:UniRef90_A0A3T1CWU3	rs:XP_004335809	NA
	150	1407	Acanthamoeba_castellanii_medusavirus_000000000001	Acanthamoeba_castellanii_medusavirus	186040	kwp_c_1		ncldv	3	KWP	FALSE	TRUE	150_Acanthamoeba_castellanii_medusavirus_000000000001	NA	NA	NA	NA	BBI30297.1	CDD:403870	YP_008436573.1	uniref:UniRef90_A0A3T1CWT6	rs:YP_008436573	gi|516303932
	151	1638	Acanthamoeba_castellanii_medusavirus_000000000001	Acanthamoeba_castellanii_medusavirus	113529	NA		ncldv	1	SINGL	TRUE	FALSE	151_Acanthamoeba_castellanii_medusavirus_000000000001	NA	NA	NA	NA	BBI30298.1	CDD:197312	NA	uniref:UniRef90_A0A3T1CWV4	rs:WP_006245891	NA
	152	549	Acanthamoeba_castellanii_medusavirus_000000000001	Acanthamoeba_castellanii_medusavirus	221297	NA		ncldv	1	SINGL	TRUE	FALSE	152_Acanthamoeba_castellanii_medusavirus_000000000001	NA	NA	NA	NA	BBI30299.1	NA	NA	uniref:UniRef90_A0A3T1CWV9	NA	NA
	153	285	Acanthamoeba_castellanii_medusavirus_000000000001	Acanthamoeba_castellanii_medusavirus	81002	NA		ncldv	1	SINGL	TRUE	FALSE	153_Acanthamoeba_castellanii_medusavirus_000000000001	NA	NA	NA	NA	BBI30301.1	NA	NA	uniref:UniRef90_A0A3T1CWV0	NA	NA
	154	267	Acanthamoeba_castellanii_medusavirus_000000000001	Acanthamoeba_castellanii_medusavirus	204076	NA		ncldv	1	SINGL	TRUE	FALSE	154_Acanthamoeba_castellanii_medusavirus_000000000001	NA	NA	NA	NA	BBI30302.1	NA	YP_009165308.1	uniref:UniRef90_A0A3T1CWU1	NA	NA
	155	282	Acanthamoeba_castellanii_medusavirus_000000000001	Acanthamoeba_castellanii_medusavirus	210649	gu_c_2001		ncldv	2	GU	FALSE	TRUE	155_Acanthamoeba_castellanii_medusavirus_000000000001	NA	NA	NA	NA	BBI30303.1	NA	NA	uniref:UniRef90_A0A3T1CWU5	NA	NA
	156	354	Acanthamoeba_castellanii_medusavirus_000000000001	Acanthamoeba_castellanii_medusavirus	56442	NA		ncldv	1	SINGL	TRUE	FALSE	NA	NA	NA	NA	NA	NA	NA	NA	NA	NA	NA
	157	453	Acanthamoeba_castellanii_medusavirus_000000000001	Acanthamoeba_castellanii_medusavirus	14562	gu_c_7181		ncldv	8	GU	FALSE	TRUE	157_Acanthamoeba_castellanii_medusavirus_000000000001	NA	NA	NA	NA	BBI30306.1	NA	YP_004347073.1	uniref:UniRef90_A0A3T1CWV3	rs:YP_004347073	gi|327409653|ref|YP_004347073.1|
	158	846	Acanthamoeba_castellanii_medusavirus_000000000001	Acanthamoeba_castellanii_medusavirus	183209	NA		ncldv	1	SINGL	TRUE	FALSE	158_Acanthamoeba_castellanii_medusavirus_000000000001	NA	NA	NA	NA	BBI30307.1	NA	YP_004347047.1	uniref:UniRef90_A0A3T1CWU6	rs:YP_004347047	gi|327409627|ref|YP_004347047.1|
	159	270	Acanthamoeba_castellanii_medusavirus_000000000001	Acanthamoeba_castellanii_medusavirus	210649	gu_c_2001		ncldv	2	GU	FALSE	TRUE	159_Acanthamoeba_castellanii_medusavirus_000000000001	NA	NA	NA	NA	BBI30308.1	NA	NA	uniref:UniRef90_A0A3T1CWW4	NA	NA
	160	675	Acanthamoeba_castellanii_medusavirus_000000000001	Acanthamoeba_castellanii_medusavirus	183639	NA		ncldv	1	SINGL	TRUE	FALSE	160_Acanthamoeba_castellanii_medusavirus_000000000001	NA	NA	NA	NA	BBI30309.1	CDD:395520	NA	uniref:UniRef90_A0A3T1CWW9	NA	NA
	161	621	Acanthamoeba_castellanii_medusavirus_000000000001	Acanthamoeba_castellanii_medusavirus	163329	NA		ncldv	1	SINGL	TRUE	FALSE	NA	NA	NA	NA	NA	NA	NA	NA	NA	NA	NA
	162	369	Acanthamoeba_castellanii_medusavirus_000000000001	Acanthamoeba_castellanii_medusavirus	147741	gu_c_7237		ncldv	2	GU	FALSE	TRUE	162_Acanthamoeba_castellanii_medusavirus_000000000001	NA	NA	NA	NA	BBI30311.1	NA	NA	uniref:UniRef90_A0A3T1CWW1	NA	NA
	163	414	Acanthamoeba_castellanii_medusavirus_000000000001	Acanthamoeba_castellanii_medusavirus	20657	NA		ncldv	1	SINGL	TRUE	FALSE	163_Acanthamoeba_castellanii_medusavirus_000000000001	NA	NA	NA	NA	BBI30312.1	NA	NA	uniref:UniRef90_A0A3T1CWV1	NA	NA
	164	243	Acanthamoeba_castellanii_medusavirus_000000000001	Acanthamoeba_castellanii_medusavirus	181782	NA		ncldv	1	SINGL	TRUE	FALSE	164_Acanthamoeba_castellanii_medusavirus_000000000001	NA	NA	NA	NA	BBI30313.1	NA	NA	uniref:UniRef90_A0A3T1CWV5	NA	NA
	165	549	Acanthamoeba_castellanii_medusavirus_000000000001	Acanthamoeba_castellanii_medusavirus	14562	gu_c_7181		ncldv	8	GU	FALSE	TRUE	165_Acanthamoeba_castellanii_medusavirus_000000000001	NA	NA	NA	NA	BBI30315.1	NA	YP_004347073.1	uniref:UniRef90_A0A3T1CWY2	rs:YP_004347073	gi|327409653|ref|YP_004347073.1|
	166	1269	Acanthamoeba_castellanii_medusavirus_000000000001	Acanthamoeba_castellanii_medusavirus	134715	NA		ncldv	1	SINGL	TRUE	FALSE	166_Acanthamoeba_castellanii_medusavirus_000000000001	-	-	-	-	BBI30316.1	CDD:238038	YP_009481437.1	uniref:UniRef90_A0A3T1CWW2	rs:YP_009481437	gi|350611690
	167	294	Acanthamoeba_castellanii_medusavirus_000000000001	Acanthamoeba_castellanii_medusavirus	55355	NA		ncldv	1	SINGL	TRUE	FALSE	167_Acanthamoeba_castellanii_medusavirus_000000000001	NA	NA	NA	NA	BBI30317.1	NA	NA	uniref:UniRef90_A0A3T1CWV6	rs:XP_004335569	NA
	168	1227	Acanthamoeba_castellanii_medusavirus_000000000001	Acanthamoeba_castellanii_medusavirus	204232	k_c_3257		ncldv	937	K	FALSE	TRUE	168_Acanthamoeba_castellanii_medusavirus_000000000001	S	Large eukaryotic DNA virus major capsid protein	-	-	BBI30317.1	CDD:407137	YP_009507580.1	uniref:UniRef90_A0A3T1CWV6	rs:XP_004336719	gi|311977809|ref|YP_003986929.1|
	169	783	Acanthamoeba_castellanii_medusavirus_000000000001	Acanthamoeba_castellanii_medusavirus	237041	NA		ncldv	1	SINGL	TRUE	FALSE	169_Acanthamoeba_castellanii_medusavirus_000000000001	NA	NA	NA	NA	BBI30318.1	NA	NA	uniref:UniRef90_A0A3T1CWX4	rs:XP_004336720	NA
	170	672	Acanthamoeba_castellanii_medusavirus_000000000001	Acanthamoeba_castellanii_medusavirus	147746	NA		ncldv	1	SINGL	TRUE	FALSE	170_Acanthamoeba_castellanii_medusavirus_000000000001	NA	NA	NA	NA	BBI30319.1	NA	NA	uniref:UniRef90_A0A3T1CWX9	rs:XP_004335539	NA
	171	6618	Acanthamoeba_castellanii_medusavirus_000000000001	Acanthamoeba_castellanii_medusavirus	167806	NA		ncldv	1	SINGL	TRUE	FALSE	171_Acanthamoeba_castellanii_medusavirus_000000000001	NA	NA	NA	NA	BBI30319.1	CDD:274009	NA	uniref:UniRef90_A0A3T1CWX9	NA	NA
	172	708	Acanthamoeba_castellanii_medusavirus_000000000001	Acanthamoeba_castellanii_medusavirus	186745	NA		ncldv	1	SINGL	TRUE	FALSE	172_Acanthamoeba_castellanii_medusavirus_000000000001	NA	NA	NA	NA	BBI30320.1	NA	NA	uniref:UniRef90_A0A3T1CWV7	NA	NA
	173	678	Acanthamoeba_castellanii_medusavirus_000000000001	Acanthamoeba_castellanii_medusavirus	168343	NA		ncldv	1	SINGL	TRUE	FALSE	173_Acanthamoeba_castellanii_medusavirus_000000000001	NA	NA	NA	NA	BBI30321.1	NA	NA	uniref:UniRef90_A0A3T1CWX1	NA	NA
	174	504	Acanthamoeba_castellanii_medusavirus_000000000001	Acanthamoeba_castellanii_medusavirus	38477	NA		ncldv	1	SINGL	TRUE	FALSE	174_Acanthamoeba_castellanii_medusavirus_000000000001	NA	NA	NA	NA	BBI30322.1	CDD:274016	NA	uniref:UniRef90_A0A3T1CWW0	NA	NA
	175	723	Acanthamoeba_castellanii_medusavirus_000000000001	Acanthamoeba_castellanii_medusavirus	223682	NA		ncldv	1	SINGL	TRUE	FALSE	175_Acanthamoeba_castellanii_medusavirus_000000000001	NA	NA	NA	NA	BBI30323.1	NA	NA	uniref:UniRef90_A0A3T1CWW5	NA	NA
	176	351	Acanthamoeba_castellanii_medusavirus_000000000001	Acanthamoeba_castellanii_medusavirus	40317	NA		ncldv	1	SINGL	TRUE	FALSE	176_Acanthamoeba_castellanii_medusavirus_000000000001	NA	NA	NA	NA	BBI30324.1	NA	NA	uniref:UniRef90_A0A3T1CWX7	NA	NA
	177	411	Acanthamoeba_castellanii_medusavirus_000000000001	Acanthamoeba_castellanii_medusavirus	16841	NA		ncldv	1	SINGL	TRUE	FALSE	177_Acanthamoeba_castellanii_medusavirus_000000000001	NA	NA	NA	NA	BBI30325.1	NA	NA	uniref:UniRef90_A0A3T1CWZ2	NA	NA
	178	1197	Acanthamoeba_castellanii_medusavirus_000000000001	Acanthamoeba_castellanii_medusavirus	61139	NA		ncldv	1	SINGL	TRUE	FALSE	178_Acanthamoeba_castellanii_medusavirus_000000000001	NA	NA	NA	NA	BBI30326.1	NA	NA	uniref:UniRef90_A0A3T1CWX3	rs:XP_004336716	NA
	179	381	Acanthamoeba_castellanii_medusavirus_000000000001	Acanthamoeba_castellanii_medusavirus	79539	NA		ncldv	1	SINGL	TRUE	FALSE	179_Acanthamoeba_castellanii_medusavirus_000000000001	NA	NA	NA	NA	BBI30327.1	NA	NA	uniref:UniRef90_A0A3T1CWW7	NA	NA
	180	534	Acanthamoeba_castellanii_medusavirus_000000000001	Acanthamoeba_castellanii_medusavirus	46073	NA		ncldv	1	SINGL	TRUE	FALSE	180_Acanthamoeba_castellanii_medusavirus_000000000001	NA	NA	NA	NA	BBI30328.1	NA	NA	uniref:UniRef90_A0A3T1CWY4	rs:XP_004336714	NA
	181	2376	Acanthamoeba_castellanii_medusavirus_000000000001	Acanthamoeba_castellanii_medusavirus	188873	NA		ncldv	1	SINGL	TRUE	FALSE	181_Acanthamoeba_castellanii_medusavirus_000000000001	NA	NA	NA	NA	BBI30328.1	CDD:408841	NA	uniref:UniRef90_A0A3T1CWY4	rs:XP_004336714	NA
	182	2562	Acanthamoeba_castellanii_medusavirus_000000000001	Acanthamoeba_castellanii_medusavirus	172953	NA		ncldv	1	SINGL	TRUE	FALSE	182_Acanthamoeba_castellanii_medusavirus_000000000001	NA	NA	NA	NA	BBI30330.1	NA	NA	uniref:UniRef90_A0A3T1CWW8	rs:XP_004339023	NA
	183	231	Acanthamoeba_castellanii_medusavirus_000000000001	Acanthamoeba_castellanii_medusavirus	113530	NA		ncldv	1	SINGL	TRUE	FALSE	183_Acanthamoeba_castellanii_medusavirus_000000000001	NA	NA	NA	NA	BBI30331.1	NA	NA	uniref:UniRef90_A0A3T1CWY1	NA	NA
	184	1017	Acanthamoeba_castellanii_medusavirus_000000000001	Acanthamoeba_castellanii_medusavirus	221298	NA		ncldv	1	SINGL	TRUE	FALSE	184_Acanthamoeba_castellanii_medusavirus_000000000001	NA	NA	NA	NA	BBI30332.1	NA	YP_003969795.1	uniref:UniRef90_A0A3T1CWX0	NA	gi|310831152|ref|YP_003969795.1|
	185	600	Acanthamoeba_castellanii_medusavirus_000000000001	Acanthamoeba_castellanii_medusavirus	81003	NA		ncldv	1	SINGL	TRUE	FALSE	185_Acanthamoeba_castellanii_medusavirus_000000000001	NA	NA	NA	NA	BBI30333.1	NA	NA	uniref:UniRef90_A0A3T1CWX5	NA	NA
	186	1599	Acanthamoeba_castellanii_medusavirus_000000000001	Acanthamoeba_castellanii_medusavirus	204077	NA		ncldv	1	SINGL	TRUE	FALSE	186_Acanthamoeba_castellanii_medusavirus_000000000001	NA	NA	NA	NA	BBI30334.1	NA	NA	uniref:UniRef90_A0A3T1CWY7	NA	NA
	187	1068	Acanthamoeba_castellanii_medusavirus_000000000001	Acanthamoeba_castellanii_medusavirus	66802	NA		ncldv	1	SINGL	TRUE	FALSE	187_Acanthamoeba_castellanii_medusavirus_000000000001	NA	NA	NA	NA	BBI30335.1	NA	YP_005098359.1	uniref:UniRef90_A0A3T1CX04	rs:WP_196285151	NA
	188	396	Acanthamoeba_castellanii_medusavirus_000000000001	Acanthamoeba_castellanii_medusavirus	56443	NA		ncldv	1	SINGL	TRUE	FALSE	188_Acanthamoeba_castellanii_medusavirus_000000000001	S	Poxvirus Late Transcription Factor VLTF3 like	-	Pox_VLTF3	BBI30336.1	CDD:282761	YP_004061527.1	uniref:UniRef90_A0A7S7YEL9	rs:YP_004061527	gi|313768096|ref|YP_004061527.1|
	189	1299	Acanthamoeba_castellanii_medusavirus_000000000001	Acanthamoeba_castellanii_medusavirus	14563	gu_c_7182		ncldv	2	GU	FALSE	TRUE	189_Acanthamoeba_castellanii_medusavirus_000000000001	NA	NA	NA	NA	BBI30337.1	NA	NA	uniref:UniRef90_A0A3T1CWX6	rs:XP_004339029	NA
	190	441	Acanthamoeba_castellanii_medusavirus_000000000001	Acanthamoeba_castellanii_medusavirus	183210	NA		ncldv	1	SINGL	TRUE	FALSE	190_Acanthamoeba_castellanii_medusavirus_000000000001	NA	NA	NA	NA	BBI30338.1	NA	NA	uniref:UniRef90_A0A3T1CWZ3	NA	NA
	191	981	Acanthamoeba_castellanii_medusavirus_000000000001	Acanthamoeba_castellanii_medusavirus	210650	NA		ncldv	1	SINGL	TRUE	FALSE	191_Acanthamoeba_castellanii_medusavirus_000000000001	NA	NA	NA	NA	BBI30339.1	NA	NA	uniref:UniRef90_A0A3T1CX00	NA	NA
	192	1701	Acanthamoeba_castellanii_medusavirus_000000000001	Acanthamoeba_castellanii_medusavirus	183640	NA		ncldv	1	SINGL	TRUE	FALSE	192_Acanthamoeba_castellanii_medusavirus_000000000001	NA	NA	NA	NA	BBI30340.1	CDD:407137	NA	uniref:UniRef90_A0A3T1CWX8	rs:XP_004338295	NA
	193	1065	Acanthamoeba_castellanii_medusavirus_000000000001	Acanthamoeba_castellanii_medusavirus	163330	NA		ncldv	1	SINGL	TRUE	FALSE	193_Acanthamoeba_castellanii_medusavirus_000000000001	NA	NA	NA	NA	BBI30341.1	NA	YP_008438821.1	uniref:UniRef90_A0A3T1CWZ1	NA	gi|516306163
	194	324	Acanthamoeba_castellanii_medusavirus_000000000001	Acanthamoeba_castellanii_medusavirus	152527	gu_c_2086		ncldv	2	GU	FALSE	TRUE	194_Acanthamoeba_castellanii_medusavirus_000000000001	NA	NA	NA	NA	BBI30342.1	NA	YP_008438429.1	uniref:UniRef90_A0A3T1CWY0	rs:YP_008438429	gi|516305774
	195	579	Acanthamoeba_castellanii_medusavirus_000000000001	Acanthamoeba_castellanii_medusavirus	20658	k_c_325		ncldv	2	K	FALSE	TRUE	195_Acanthamoeba_castellanii_medusavirus_000000000001	LU	Putative molybdenum carrier	-	MoCo_carrier	BBI30343.1	CDD:403787	YP_009165122.1	uniref:UniRef90_A0A3T1CWY3	rs:YP_009165122	NA
	196	708	Acanthamoeba_castellanii_medusavirus_000000000001	Acanthamoeba_castellanii_medusavirus	181783	NA		ncldv	1	SINGL	TRUE	FALSE	196_Acanthamoeba_castellanii_medusavirus_000000000001	O	protein homooligomerization	-	BTB_2,TLD	BBI30344.1	CDD:349625	NA	uniref:UniRef90_A0A3T1CWZ6	rs:XP_004334604	NA
	197	447	Acanthamoeba_castellanii_medusavirus_000000000001	Acanthamoeba_castellanii_medusavirus	98740	NA		ncldv	1	SINGL	TRUE	FALSE	197_Acanthamoeba_castellanii_medusavirus_000000000001	NA	NA	NA	NA	BBI30345.1	NA	NA	uniref:UniRef90_A0A3T1CX13	NA	NA
	198	966	Acanthamoeba_castellanii_medusavirus_000000000001	Acanthamoeba_castellanii_medusavirus	234397	NA		ncldv	8	DISC	FALSE	FALSE	198_Acanthamoeba_castellanii_medusavirus_000000000001	NA	NA	NA	NA	BBI30346.1	NA	YP_009483773.1	uniref:UniRef90_A0A3T1CWZ5	rs:YP_009483773	gi|516305978
	199	444	Acanthamoeba_castellanii_medusavirus_000000000001	Acanthamoeba_castellanii_medusavirus	55356	NA		ncldv	1	SINGL	TRUE	FALSE	199_Acanthamoeba_castellanii_medusavirus_000000000001	NA	NA	NA	NA	BBI30347.1	NA	NA	uniref:UniRef90_A0A3T1CWY8	NA	NA
	200	678	Acanthamoeba_castellanii_medusavirus_000000000001	Acanthamoeba_castellanii_medusavirus	206086	NA		ncldv	1	SINGL	TRUE	FALSE	200_Acanthamoeba_castellanii_medusavirus_000000000001	NA	NA	NA	NA	BBI30348.1	NA	NA	uniref:UniRef90_A0A3T1CX02	NA	NA
	201	462	Acanthamoeba_castellanii_medusavirus_000000000001	Acanthamoeba_castellanii_medusavirus	88445	k_c_12		ncldv	30	K	FALSE	TRUE	201_Acanthamoeba_castellanii_medusavirus_000000000001	V	Dual specificity phosphatase, catalytic domain	-	DSPc	BBI30349.1	CDD:350348	YP_009430045.1	uniref:UniRef90_A0A3T1CX10	rs:YP_009430045	gi|516304951|gb|AGO84530.1|
	202	927	Acanthamoeba_castellanii_medusavirus_000000000001	Acanthamoeba_castellanii_medusavirus	147747	NA		ncldv	1	SINGL	TRUE	FALSE	202_Acanthamoeba_castellanii_medusavirus_000000000001	NA	NA	NA	NA	BBI30350.1	NA	NA	uniref:UniRef90_A0A3T1CWY6	rs:XP_004333492	NA
	203	540	Acanthamoeba_castellanii_medusavirus_000000000001	Acanthamoeba_castellanii_medusavirus	119960	gu_c_6433		ncldv	12	GU	FALSE	TRUE	203_Acanthamoeba_castellanii_medusavirus_000000000001	S	Domain of unknown function (DUF1768)	-	DUF1768	BBI30351.1	CDD:222899	NA	uniref:UniRef90_A0A3T1CX01	rs:XP_022307991	NA
	204	198	Acanthamoeba_castellanii_medusavirus_000000000001	Acanthamoeba_castellanii_medusavirus	186746	NA		ncldv	1	SINGL	TRUE	FALSE	204_Acanthamoeba_castellanii_medusavirus_000000000001	NA	NA	NA	NA	BBI30352.1	NA	NA	uniref:UniRef90_A0A3T1CWZ0	NA	NA
	205	342	Acanthamoeba_castellanii_medusavirus_000000000001	Acanthamoeba_castellanii_medusavirus	168344	NA		ncldv	1	SINGL	TRUE	FALSE	205_Acanthamoeba_castellanii_medusavirus_000000000001	NA	NA	NA	NA	BBI30353.1	NA	NA	uniref:UniRef90_A0A3T1CWZ4	rs:XP_004333493	NA
	206	1002	Acanthamoeba_castellanii_medusavirus_000000000001	Acanthamoeba_castellanii_medusavirus	38478	NA		ncldv	1	SINGL	TRUE	FALSE	206_Acanthamoeba_castellanii_medusavirus_000000000001	NA	NA	NA	NA	BBI30354.1	NA	NA	uniref:UniRef90_A0A3T1CX06	rs:XP_004333494	NA
	207	609	Acanthamoeba_castellanii_medusavirus_000000000001	Acanthamoeba_castellanii_medusavirus	223683	k_c_124		ncldv	5	K	FALSE	TRUE	207_Acanthamoeba_castellanii_medusavirus_000000000001	O	polyketide biosynthetic process	-	FSH1	BBI30355.1	CDD:397863	YP_009483155.1	uniref:UniRef90_A0A3T1CX24	rs:YP_009483155	gi|516304674
	208	333	Acanthamoeba_castellanii_medusavirus_000000000001	Acanthamoeba_castellanii_medusavirus	40318	NA		ncldv	1	SINGL	TRUE	FALSE	208_Acanthamoeba_castellanii_medusavirus_000000000001	NA	NA	NA	NA	BBI30356.1	NA	NA	uniref:UniRef90_A0A3T1CX05	NA	NA
	209	309	Acanthamoeba_castellanii_medusavirus_000000000001	Acanthamoeba_castellanii_medusavirus	16842	NA		ncldv	1	SINGL	TRUE	FALSE	209_Acanthamoeba_castellanii_medusavirus_000000000001	NA	NA	NA	NA	BBI30358.1	NA	NA	uniref:UniRef90_A0A3T1CX14	NA	NA
	210	1380	Acanthamoeba_castellanii_medusavirus_000000000001	Acanthamoeba_castellanii_medusavirus	61140	k_c_3338		ncldv	4	K	FALSE	TRUE	210_Acanthamoeba_castellanii_medusavirus_000000000001	G	Glycosyl hydrolase family 1	ko00460,ko00500,ko00940,ko01100,ko01110,map00460,map00500,map00940,map01100,map01110	Glyco_hydro_1	BBI30359.1	CDD:274539	YP_009119837.1	uniref:UniRef90_A0A3T1CX20	rs:YP_009119837	NA
	211	705	Acanthamoeba_castellanii_medusavirus_000000000001	Acanthamoeba_castellanii_medusavirus	79540	NA		ncldv	1	SINGL	TRUE	FALSE	211_Acanthamoeba_castellanii_medusavirus_000000000001	D	Belongs to the cyclin family	-	Cyclin_C,Cyclin_N	BBI30360.1	CDD:395083	NA	uniref:UniRef90_A0A3T1CWZ8	rs:XP_004337630	NA
	212	462	Acanthamoeba_castellanii_medusavirus_000000000001	Acanthamoeba_castellanii_medusavirus	46074	NA		ncldv	1	SINGL	TRUE	FALSE	212_Acanthamoeba_castellanii_medusavirus_000000000001	NA	NA	NA	NA	BBI30361.1	NA	NA	uniref:UniRef90_A0A3T1CX11	NA	NA
	213	579	Acanthamoeba_castellanii_medusavirus_000000000001	Acanthamoeba_castellanii_medusavirus	188874	NA		ncldv	1	SINGL	TRUE	FALSE	213_Acanthamoeba_castellanii_medusavirus_000000000001	NA	NA	NA	NA	BBI30362.1	NA	NA	uniref:UniRef90_A0A3T1CWZ9	NA	NA
	214	861	Acanthamoeba_castellanii_medusavirus_000000000001	Acanthamoeba_castellanii_medusavirus	172954	NA		ncldv	1	SINGL	TRUE	FALSE	214_Acanthamoeba_castellanii_medusavirus_000000000001	NA	NA	NA	NA	NA	NA	NA	uniref:UniRef90_A0A7S8BDN8	NA	NA
	215	903	Acanthamoeba_castellanii_medusavirus_000000000001	Acanthamoeba_castellanii_medusavirus	113531	NA		ncldv	1	SINGL	TRUE	FALSE	215_Acanthamoeba_castellanii_medusavirus_000000000001	L	Endonuclease that specifically degrades the RNA of RNA- DNA hybrids	ko03030,map03030	RNase_HII	BBI30364.1	CDD:260002	NA	uniref:UniRef90_A0A3T1CX17	rs:XP_004332877	NA
	216	1068	Acanthamoeba_castellanii_medusavirus_000000000001	Acanthamoeba_castellanii_medusavirus	221299	NA		ncldv	1	SINGL	TRUE	FALSE	216_Acanthamoeba_castellanii_medusavirus_000000000001	NA	NA	NA	NA	BBI30365.1	NA	NA	uniref:UniRef90_A0A3T1CX34	rs:XP_004339084	NA
	217	1149	Acanthamoeba_castellanii_medusavirus_000000000001	Acanthamoeba_castellanii_medusavirus	81004	NA		ncldv	1	SINGL	TRUE	FALSE	217_Acanthamoeba_castellanii_medusavirus_000000000001	NA	NA	NA	NA	BBI30366.1	NA	NA	uniref:UniRef90_A0A3T1CX15	rs:XP_004339025	NA
	218	258	Acanthamoeba_castellanii_medusavirus_000000000001	Acanthamoeba_castellanii_medusavirus	204078	NA		ncldv	1	SINGL	TRUE	FALSE	218_Acanthamoeba_castellanii_medusavirus_000000000001	NA	NA	NA	NA	BBI30367.1	NA	NA	uniref:UniRef90_A0A3T1CX08	NA	NA
	219	609	Acanthamoeba_castellanii_medusavirus_000000000001	Acanthamoeba_castellanii_medusavirus	66803	NA		ncldv	1	SINGL	TRUE	FALSE	219_Acanthamoeba_castellanii_medusavirus_000000000001	NA	NA	NA	NA	BBI30368.1	NA	NA	uniref:UniRef90_A0A3T1CX23	NA	NA
	220	483	Acanthamoeba_castellanii_medusavirus_000000000001	Acanthamoeba_castellanii_medusavirus	56444	NA		ncldv	1	SINGL	TRUE	FALSE	220_Acanthamoeba_castellanii_medusavirus_000000000001	S	adenyl ribonucleotide binding	-	-	BBI30369.1	NA	YP_003969971.1	uniref:UniRef90_A0A3T1CX29	rs:XP_004335550	gi|357289601|gb|AET72914.1|
	221	528	Acanthamoeba_castellanii_medusavirus_000000000001	Acanthamoeba_castellanii_medusavirus	105855	gu_c_127		ncldv	42	GU	FALSE	FALSE	221_Acanthamoeba_castellanii_medusavirus_000000000001	S	adenyl ribonucleotide binding	-	-	BBI30369.1	NA	YP_009052240.1	uniref:UniRef90_A0A3T1CX29	rs:YP_009052240	gi|441432310|ref|YP_007354352.1|
	222	126	Acanthamoeba_castellanii_medusavirus_000000000001	Acanthamoeba_castellanii_medusavirus	183211	NA		ncldv	1	SINGL	TRUE	FALSE	NA	NA	NA	NA	NA	NA	NA	NA	NA	NA	NA
	223	1188	Acanthamoeba_castellanii_medusavirus_000000000001	Acanthamoeba_castellanii_medusavirus	210651	NA		ncldv	1	SINGL	TRUE	FALSE	223_Acanthamoeba_castellanii_medusavirus_000000000001	L	Participates in initiation and elongation during chromosome replication	-	HTH_23,LAGLIDADG_3	BBI30370.1	CDD:405560	NA	uniref:UniRef90_A0A3T1CX07	rs:YP_010111531	NA
	224	234	Acanthamoeba_castellanii_medusavirus_000000000001	Acanthamoeba_castellanii_medusavirus	183641	NA		ncldv	1	SINGL	TRUE	FALSE	224_Acanthamoeba_castellanii_medusavirus_000000000001	NA	NA	NA	NA	BBI30371.1	NA	NA	uniref:UniRef90_A0A3T1CX22	NA	NA
	225	1005	Acanthamoeba_castellanii_medusavirus_000000000001	Acanthamoeba_castellanii_medusavirus	163331	NA		ncldv	1	SINGL	TRUE	FALSE	225_Acanthamoeba_castellanii_medusavirus_000000000001	NA	NA	NA	NA	BBI30372.1	NA	NA	uniref:UniRef90_A0A3T1CX09	NA	NA
	226	663	Acanthamoeba_castellanii_medusavirus_000000000001	Acanthamoeba_castellanii_medusavirus	152528	NA		ncldv	1	SINGL	TRUE	FALSE	226_Acanthamoeba_castellanii_medusavirus_000000000001	NA	NA	NA	NA	BBI30373.1	NA	NA	uniref:UniRef90_A0A3T1CX12	NA	NA
	227	576	Acanthamoeba_castellanii_medusavirus_000000000001	Acanthamoeba_castellanii_medusavirus	20659	NA		ncldv	1	SINGL	TRUE	FALSE	227_Acanthamoeba_castellanii_medusavirus_000000000001	NA	NA	NA	NA	BBI30374.1	NA	NA	uniref:UniRef90_A0A3T1CX26	NA	NA
	228	558	Acanthamoeba_castellanii_medusavirus_000000000001	Acanthamoeba_castellanii_medusavirus	181784	NA		ncldv	1	SINGL	TRUE	FALSE	228_Acanthamoeba_castellanii_medusavirus_000000000001	NA	NA	NA	NA	BBI30375.1	NA	NA	uniref:UniRef90_A0A3T1CX46	NA	NA
	229	1968	Acanthamoeba_castellanii_medusavirus_000000000001	Acanthamoeba_castellanii_medusavirus	98741	NA		ncldv	1	SINGL	TRUE	FALSE	229_Acanthamoeba_castellanii_medusavirus_000000000001	NA	NA	NA	NA	BBI30376.1	NA	NA	uniref:UniRef90_A0A3T1CX25	rs:XP_004335548	NA
	230	393	Acanthamoeba_castellanii_medusavirus_000000000001	Acanthamoeba_castellanii_medusavirus	134716	NA		ncldv	1	SINGL	TRUE	FALSE	230_Acanthamoeba_castellanii_medusavirus_000000000001	NA	NA	NA	NA	BBI30377.1	NA	NA	uniref:UniRef90_A0A3T1CX18	NA	NA
	231	384	Acanthamoeba_castellanii_medusavirus_000000000001	Acanthamoeba_castellanii_medusavirus	55357	NA		ncldv	1	SINGL	TRUE	FALSE	231_Acanthamoeba_castellanii_medusavirus_000000000001	NA	NA	NA	NA	BBI30378.1	NA	NA	uniref:UniRef90_A0A7S7YEN4	NA	NA
	232	492	Acanthamoeba_castellanii_medusavirus_000000000001	Acanthamoeba_castellanii_medusavirus	206087	NA		ncldv	1	SINGL	TRUE	FALSE	232_Acanthamoeba_castellanii_medusavirus_000000000001	NA	NA	NA	NA	BBI30379.1	NA	NA	uniref:UniRef90_A0A3T1CX43	NA	NA
	233	216	Acanthamoeba_castellanii_medusavirus_000000000001	Acanthamoeba_castellanii_medusavirus	237042	NA		ncldv	1	SINGL	TRUE	FALSE	233_Acanthamoeba_castellanii_medusavirus_000000000001	NA	NA	NA	NA	BBI30380.1	NA	NA	uniref:UniRef90_A0A3T1CX16	NA	NA
	234	468	Acanthamoeba_castellanii_medusavirus_000000000001	Acanthamoeba_castellanii_medusavirus	147748	NA		ncldv	1	SINGL	TRUE	FALSE	234_Acanthamoeba_castellanii_medusavirus_000000000001	NA	NA	NA	NA	BBI30381.1	NA	NA	uniref:UniRef90_A0A3T1CX30	NA	NA
	235	1269	Acanthamoeba_castellanii_medusavirus_000000000001	Acanthamoeba_castellanii_medusavirus	167807	NA		ncldv	1	SINGL	TRUE	FALSE	235_Acanthamoeba_castellanii_medusavirus_000000000001	NA	NA	NA	NA	BBI30382.1	CDD:407696	NA	uniref:UniRef90_A0A3T1CX19	NA	NA
	236	864	Acanthamoeba_castellanii_medusavirus_000000000001	Acanthamoeba_castellanii_medusavirus	186747	NA		ncldv	1	SINGL	TRUE	FALSE	236_Acanthamoeba_castellanii_medusavirus_000000000001	NA	NA	NA	NA	BBI30383.1	NA	NA	uniref:UniRef90_A0A3T1CX21	NA	NA
	237	810	Acanthamoeba_castellanii_medusavirus_000000000001	Acanthamoeba_castellanii_medusavirus	168345	NA		ncldv	1	SINGL	TRUE	FALSE	237_Acanthamoeba_castellanii_medusavirus_000000000001	NA	NA	NA	NA	BBI30384.1	NA	NA	uniref:UniRef90_A0A3T1CX36	NA	NA
	238	723	Acanthamoeba_castellanii_medusavirus_000000000001	Acanthamoeba_castellanii_medusavirus	38479	NA		ncldv	1	SINGL	TRUE	FALSE	238_Acanthamoeba_castellanii_medusavirus_000000000001	NA	NA	NA	NA	BBI30385.1	CDD:214546	NA	uniref:UniRef90_A0A3T1CX55	NA	NA
	239	240	Acanthamoeba_castellanii_medusavirus_000000000001	Acanthamoeba_castellanii_medusavirus	223684	NA		ncldv	1	SINGL	TRUE	FALSE	239_Acanthamoeba_castellanii_medusavirus_000000000001	NA	NA	NA	NA	BBI30386.1	NA	NA	uniref:UniRef90_A0A3T1CX35	NA	NA
	240	243	Acanthamoeba_castellanii_medusavirus_000000000001	Acanthamoeba_castellanii_medusavirus	40319	NA		ncldv	1	SINGL	TRUE	FALSE	240_Acanthamoeba_castellanii_medusavirus_000000000001	NA	NA	NA	NA	BBI30387.1	NA	NA	uniref:UniRef90_A0A3T1CX27	NA	NA
	241	462	Acanthamoeba_castellanii_medusavirus_000000000001	Acanthamoeba_castellanii_medusavirus	16843	NA		ncldv	1	SINGL	TRUE	FALSE	241_Acanthamoeba_castellanii_medusavirus_000000000001	NA	NA	NA	NA	BBI30388.1	NA	NA	uniref:UniRef90_A0A3T1CX42	NA	NA
	242	510	Acanthamoeba_castellanii_medusavirus_000000000001	Acanthamoeba_castellanii_medusavirus	61141	NA		ncldv	1	SINGL	TRUE	FALSE	242_Acanthamoeba_castellanii_medusavirus_000000000001	NA	NA	NA	NA	BBI30389.1	NA	NA	uniref:UniRef90_A0A3T1CX51	NA	NA
	243	702	Acanthamoeba_castellanii_medusavirus_000000000001	Acanthamoeba_castellanii_medusavirus	79541	NA		ncldv	1	SINGL	TRUE	FALSE	243_Acanthamoeba_castellanii_medusavirus_000000000001	NA	NA	NA	NA	BBI30390.1	NA	NA	uniref:UniRef90_A0A3T1CX31	NA	NA
	244	297	Acanthamoeba_castellanii_medusavirus_000000000001	Acanthamoeba_castellanii_medusavirus	46075	NA		ncldv	1	SINGL	TRUE	FALSE	244_Acanthamoeba_castellanii_medusavirus_000000000001	NA	NA	NA	NA	BBI30391.1	NA	NA	uniref:UniRef90_A0A3T1CX40	NA	NA
	245	216	Acanthamoeba_castellanii_medusavirus_000000000001	Acanthamoeba_castellanii_medusavirus	188875	NA		ncldv	1	SINGL	TRUE	FALSE	245_Acanthamoeba_castellanii_medusavirus_000000000001	NA	NA	NA	NA	BBI30392.1	NA	NA	uniref:UniRef90_A0A3T1CX28	NA	NA
	246	546	Acanthamoeba_castellanii_medusavirus_000000000001	Acanthamoeba_castellanii_medusavirus	172955	NA		ncldv	1	SINGL	TRUE	FALSE	246_Acanthamoeba_castellanii_medusavirus_000000000001	NA	NA	NA	NA	BBI30393.1	NA	NA	uniref:UniRef90_A0A3T1CX32	NA	NA
	247	279	Acanthamoeba_castellanii_medusavirus_000000000001	Acanthamoeba_castellanii_medusavirus	113532	NA		ncldv	1	SINGL	TRUE	FALSE	247_Acanthamoeba_castellanii_medusavirus_000000000001	NA	NA	NA	NA	BBI30394.1	CDD:224947	NA	uniref:UniRef90_A0A3T1CX47	NA	NA
	248	492	Acanthamoeba_castellanii_medusavirus_000000000001	Acanthamoeba_castellanii_medusavirus	60661	k_c_157	histone H3	ncldv	2	K	FALSE	TRUE	248_Acanthamoeba_castellanii_medusavirus_000000000001	B	histone H3	ko05034,ko05202,ko05322,map05034,map05202,map05322	Histone	BBI30395.1	CDD:177733	YP_009465730.1	uniref:UniRef90_A0A3T1CX62	rs:XP_024316644	NA
	249	1104	Acanthamoeba_castellanii_medusavirus_000000000001	Acanthamoeba_castellanii_medusavirus	81005	NA		ncldv	1	SINGL	TRUE	FALSE	249_Acanthamoeba_castellanii_medusavirus_000000000001	NA	NA	NA	NA	BBI30396.1	NA	NA	uniref:UniRef90_A0A3T1CX44	NA	NA
	250	1968	Acanthamoeba_castellanii_medusavirus_000000000001	Acanthamoeba_castellanii_medusavirus	204079	NA		ncldv	1	SINGL	TRUE	FALSE	250_Acanthamoeba_castellanii_medusavirus_000000000001	NA	NA	NA	NA	BBI30398.1	NA	NA	uniref:UniRef90_A0A3T1CX52	NA	NA
	251	507	Acanthamoeba_castellanii_medusavirus_000000000001	Acanthamoeba_castellanii_medusavirus	66804	NA		ncldv	1	SINGL	TRUE	FALSE	251_Acanthamoeba_castellanii_medusavirus_000000000001	NA	NA	NA	NA	BBI30399.1	NA	NA	uniref:UniRef90_A0A3T1CX65	NA	NA
	252	726	Acanthamoeba_castellanii_medusavirus_000000000001	Acanthamoeba_castellanii_medusavirus	56445	NA		ncldv	1	SINGL	TRUE	FALSE	252_Acanthamoeba_castellanii_medusavirus_000000000001	NA	NA	NA	NA	BBI30400.1	NA	NA	uniref:UniRef90_A0A3T1CX41	NA	NA
	253	534	Acanthamoeba_castellanii_medusavirus_000000000001	Acanthamoeba_castellanii_medusavirus	14564	NA		ncldv	1	SINGL	TRUE	FALSE	253_Acanthamoeba_castellanii_medusavirus_000000000001	NA	NA	NA	NA	BBI30401.1	NA	NA	uniref:UniRef90_A0A3T1CX49	rs:XP_004339028	NA
	254	3285	Acanthamoeba_castellanii_medusavirus_000000000001	Acanthamoeba_castellanii_medusavirus	183212	NA		ncldv	1	SINGL	TRUE	FALSE	254_Acanthamoeba_castellanii_medusavirus_000000000001	NA	NA	NA	NA	BBI30402.1	NA	NA	uniref:UniRef90_A0A3T1CX38	rs:XP_004339023	NA
	255	5133	Acanthamoeba_castellanii_medusavirus_000000000001	Acanthamoeba_castellanii_medusavirus	133324	NA		ncldv	43	DISC	FALSE	FALSE	255_Acanthamoeba_castellanii_medusavirus_000000000001	S	protein serine/threonine kinase activity	-	-	BBI30403.1	CDD:270901	YP_008437740.2	uniref:UniRef90_A0A3T1CX39	rs:YP_008437740	gi|516305088
	256	1044	Acanthamoeba_castellanii_medusavirus_000000000001	Acanthamoeba_castellanii_medusavirus	227001	k_c_215		ncldv	517	K	FALSE	FALSE	256_Acanthamoeba_castellanii_medusavirus_000000000001	F	Thymidylate synthase	ko00240,ko00670,ko01100,ko01523,map00240,map00670,map01100,map01523	Thymidylat_synt	BBI30404.1	CDD:395239	YP_009505422.1	uniref:UniRef90_A0A3T1CX58	rs:XP_004340223	gi|284504438|ref|YP_003407153.1|
	257	441	Acanthamoeba_castellanii_medusavirus_000000000001	Acanthamoeba_castellanii_medusavirus	188069	NA		ncldv	1	SINGL	TRUE	FALSE	257_Acanthamoeba_castellanii_medusavirus_000000000001	NA	NA	NA	NA	BBI30405.1	NA	NA	uniref:UniRef90_A0A3T1CX73	NA	NA
	258	372	Acanthamoeba_castellanii_medusavirus_000000000001	Acanthamoeba_castellanii_medusavirus	152529	NA		ncldv	1	SINGL	TRUE	FALSE	258_Acanthamoeba_castellanii_medusavirus_000000000001	NA	NA	NA	NA	BBI30406.1	NA	NA	uniref:UniRef90_A0A3T1CX53	NA	NA
	259	1248	Acanthamoeba_castellanii_medusavirus_000000000001	Acanthamoeba_castellanii_medusavirus	20660	NA		ncldv	1	SINGL	TRUE	FALSE	259_Acanthamoeba_castellanii_medusavirus_000000000001	NA	NA	NA	NA	BBI30407.1	CDD:214685	NA	uniref:UniRef90_A0A3T1CX48	NA	NA
	260	1329	Acanthamoeba_castellanii_medusavirus_000000000001	Acanthamoeba_castellanii_medusavirus	181785	NA		ncldv	1	SINGL	TRUE	FALSE	260_Acanthamoeba_castellanii_medusavirus_000000000001	NA	NA	NA	NA	BBI30408.1	CDD:237171	NA	uniref:UniRef90_A0A3T1CX61	NA	NA
	261	621	Acanthamoeba_castellanii_medusavirus_000000000001	Acanthamoeba_castellanii_medusavirus	122816	k_c_179		ncldv	12	K	FALSE	TRUE	261_Acanthamoeba_castellanii_medusavirus_000000000001	D	Involved in chromosome partitioning	-	-	BBI30409.1	CDD:404415	YP_009165443.1	uniref:UniRef90_A0A3T1CX88	rs:XP_004333849	NA
	262	834	Acanthamoeba_castellanii_medusavirus_000000000001	Acanthamoeba_castellanii_medusavirus	134717	NA		ncldv	1	SINGL	TRUE	FALSE	262_Acanthamoeba_castellanii_medusavirus_000000000001	NA	NA	NA	NA	BBI30411.1	NA	NA	uniref:UniRef90_A0A3T1CX59	NA	NA
	263	1209	Acanthamoeba_castellanii_medusavirus_000000000001	Acanthamoeba_castellanii_medusavirus	55358	gu_c_11068		ncldv	2	GU	FALSE	TRUE	263_Acanthamoeba_castellanii_medusavirus_000000000001	NA	NA	NA	NA	BBI30412.1	NA	NA	uniref:UniRef90_A0A3T1CX45	NA	NA
	264	489	Acanthamoeba_castellanii_medusavirus_000000000001	Acanthamoeba_castellanii_medusavirus	206088	NA		ncldv	1	SINGL	TRUE	FALSE	264_Acanthamoeba_castellanii_medusavirus_000000000001	NA	NA	NA	NA	BBI30413.1	NA	NA	uniref:UniRef90_A0A3T1CX54	NA	NA
	265	462	Acanthamoeba_castellanii_medusavirus_000000000001	Acanthamoeba_castellanii_medusavirus	237043	gu_c_9808		ncldv	2	GU	FALSE	TRUE	265_Acanthamoeba_castellanii_medusavirus_000000000001	NA	NA	NA	NA	BBI30414.1	NA	NA	uniref:UniRef90_A0A3T1CX67	NA	NA
	266	600	Acanthamoeba_castellanii_medusavirus_000000000001	Acanthamoeba_castellanii_medusavirus	147749	NA		ncldv	1	SINGL	TRUE	FALSE	266_Acanthamoeba_castellanii_medusavirus_000000000001	NA	NA	NA	NA	BBI30415.1	NA	NA	uniref:UniRef90_A0A3T1CX86	NA	NA
	267	471	Acanthamoeba_castellanii_medusavirus_000000000001	Acanthamoeba_castellanii_medusavirus	237043	gu_c_9808		ncldv	2	GU	FALSE	TRUE	267_Acanthamoeba_castellanii_medusavirus_000000000001	NA	NA	NA	NA	BBI30416.1	NA	NA	uniref:UniRef90_A0A3T1CX72	NA	NA
	268	543	Acanthamoeba_castellanii_medusavirus_000000000001	Acanthamoeba_castellanii_medusavirus	186748	NA		ncldv	1	SINGL	TRUE	FALSE	268_Acanthamoeba_castellanii_medusavirus_000000000001	NA	NA	NA	NA	BBI30417.1	NA	NA	uniref:UniRef90_A0A3T1CX56	NA	NA
	269	954	Acanthamoeba_castellanii_medusavirus_000000000001	Acanthamoeba_castellanii_medusavirus	236840	k_c_24		ncldv	10	K	FALSE	FALSE	269_Acanthamoeba_castellanii_medusavirus_000000000001	F	Provides the precursors necessary for DNA synthesis. Catalyzes the biosynthesis of deoxyribonucleotides from the corresponding ribonucleotides	ko00230,ko00240,ko00480,ko00983,ko01100,map00230,map00240,map00480,map00983,map01100	ATP-cone,Ribonuc_red_lgC,Ribonuc_red_lgN	BBI30419.1	CDD:178056	AFH54620.1	uniref:UniRef90_A0A3T1CX97	rs:XP_004358074	gi|66275870|ref|YP_232955.1|
	270	1680	Acanthamoeba_castellanii_medusavirus_000000000001	Acanthamoeba_castellanii_medusavirus	151110	k_c_24		ncldv	126	K	FALSE	FALSE	270_Acanthamoeba_castellanii_medusavirus_000000000001	F	Provides the precursors necessary for DNA synthesis. Catalyzes the biosynthesis of deoxyribonucleotides from the corresponding ribonucleotides	ko00230,ko00240,ko01100,map00230,map00240,map01100	ATP-cone,Ribonuc_red_lgC,Ribonuc_red_lgN	BBI30419.1	CDD:178056	YP_001883393.1	uniref:UniRef90_A0A3T1CX97	rs:XP_004358074	gi|73852902|ref|YP_294186.1|
	271	234	Acanthamoeba_castellanii_medusavirus_000000000001	Acanthamoeba_castellanii_medusavirus	223685	NA		ncldv	1	SINGL	TRUE	FALSE	271_Acanthamoeba_castellanii_medusavirus_000000000001	NA	NA	NA	NA	BBI30420.1	NA	NA	uniref:UniRef90_A0A3T1CX60	NA	NA
	272	1065	Acanthamoeba_castellanii_medusavirus_000000000001	Acanthamoeba_castellanii_medusavirus	40320	NA		ncldv	1	SINGL	TRUE	FALSE	272_Acanthamoeba_castellanii_medusavirus_000000000001	NA	NA	NA	NA	BBI30421.1	NA	NA	uniref:UniRef90_A0A3T1CX76	rs:XP_004334602	NA
	273	819	Acanthamoeba_castellanii_medusavirus_000000000001	Acanthamoeba_castellanii_medusavirus	16844	NA		ncldv	1	SINGL	TRUE	FALSE	273_Acanthamoeba_castellanii_medusavirus_000000000001	I	PFAM lipase class 3	ko00561,ko01100,map00561,map01100	Lipase_3	BBI30422.1	CDD:396362	YP_009001114.1	uniref:UniRef90_A0A3T1CX57	rs:XP_004339082	gi|585299541|ref|YP_009001114.1|
	274	714	Acanthamoeba_castellanii_medusavirus_000000000001	Acanthamoeba_castellanii_medusavirus	61142	NA		ncldv	1	SINGL	TRUE	FALSE	274_Acanthamoeba_castellanii_medusavirus_000000000001	NA	NA	NA	NA	BBI30423.1	NA	NA	uniref:UniRef90_A0A3T1CX64	NA	NA
	275	1122	Acanthamoeba_castellanii_medusavirus_000000000001	Acanthamoeba_castellanii_medusavirus	55358	gu_c_11068		ncldv	2	GU	FALSE	TRUE	275_Acanthamoeba_castellanii_medusavirus_000000000001	NA	NA	NA	NA	BBI30424.1	NA	NA	uniref:UniRef90_A0A3T1CX77	NA	NA
	276	423	Acanthamoeba_castellanii_medusavirus_000000000001	Acanthamoeba_castellanii_medusavirus	46076	NA		ncldv	1	SINGL	TRUE	FALSE	276_Acanthamoeba_castellanii_medusavirus_000000000001	NA	NA	NA	NA	BBI30425.1	NA	NA	uniref:UniRef90_A0A3T1CXA7	rs:XP_004340318	NA
	277	750	Acanthamoeba_castellanii_medusavirus_000000000001	Acanthamoeba_castellanii_medusavirus	188876	NA		ncldv	1	SINGL	TRUE	FALSE	277_Acanthamoeba_castellanii_medusavirus_000000000001	NA	NA	NA	NA	BBI30426.1	NA	YP_009839830.1	uniref:UniRef90_A0A3T1CX78	rs:WP_154733614	NA
	278	1230	Acanthamoeba_castellanii_medusavirus_000000000001	Acanthamoeba_castellanii_medusavirus	236882	k_c_86	Glutaredoxin|Ribonuc_red_sm	ncldv	1120	K	FALSE	FALSE	278_Acanthamoeba_castellanii_medusavirus_000000000001	F	Ribonucleoside-diphosphate reductase small chain. Source PGD	-	Ribonuc_red_sm	BBI30427.1	CDD:215272	YP_009483119.1	uniref:UniRef90_A0A3T1CX63	rs:YP_009483119	gi|526119326|ref|YP_008319229.1|
	279	375	Acanthamoeba_castellanii_medusavirus_000000000001	Acanthamoeba_castellanii_medusavirus	113533	NA		ncldv	1	SINGL	TRUE	FALSE	279_Acanthamoeba_castellanii_medusavirus_000000000001	NA	NA	NA	NA	BBI30428.1	NA	NA	uniref:UniRef90_A0A3T1CX74	NA	NA
	280	1035	Acanthamoeba_castellanii_medusavirus_000000000001	Acanthamoeba_castellanii_medusavirus	221300	NA		ncldv	1	SINGL	TRUE	FALSE	280_Acanthamoeba_castellanii_medusavirus_000000000001	NA	NA	NA	NA	BBI30429.1	NA	NA	uniref:UniRef90_A0A3T1CXA0	NA	NA
	281	1218	Acanthamoeba_castellanii_medusavirus_000000000001	Acanthamoeba_castellanii_medusavirus	81006	NA		ncldv	1	SINGL	TRUE	FALSE	281_Acanthamoeba_castellanii_medusavirus_000000000001	F	dUTPase	ko00240,ko01100,map00240,map01100	dUTPase	BBI30430.1	NA	NA	uniref:UniRef90_A0A3T1CX71	rs:XP_004339813	NA
	282	252	Acanthamoeba_castellanii_medusavirus_000000000001	Acanthamoeba_castellanii_medusavirus	204080	NA		ncldv	1	SINGL	TRUE	FALSE	282_Acanthamoeba_castellanii_medusavirus_000000000001	NA	NA	NA	NA	BBI30431.1	CDD:380541	NA	uniref:UniRef90_A0A3T1CX90	NA	NA
	283	582	Acanthamoeba_castellanii_medusavirus_000000000001	Acanthamoeba_castellanii_medusavirus	66805	NA		ncldv	1	SINGL	TRUE	FALSE	283_Acanthamoeba_castellanii_medusavirus_000000000001	NA	NA	NA	NA	BBI30432.1	NA	NA	uniref:UniRef90_A0A3T1CX66	NA	NA
	284	267	Acanthamoeba_castellanii_medusavirus_000000000001	Acanthamoeba_castellanii_medusavirus	56446	NA		ncldv	1	SINGL	TRUE	FALSE	284_Acanthamoeba_castellanii_medusavirus_000000000001	NA	NA	NA	NA	BBI30433.1	NA	NA	uniref:UniRef90_A0A3T1CX79	NA	NA
	285	264	Acanthamoeba_castellanii_medusavirus_000000000001	Acanthamoeba_castellanii_medusavirus	14565	NA		ncldv	1	SINGL	TRUE	FALSE	285_Acanthamoeba_castellanii_medusavirus_000000000001	NA	NA	NA	NA	BBI30434.1	NA	NA	uniref:UniRef90_A0A3T1CX82	NA	NA
	286	285	Acanthamoeba_castellanii_medusavirus_000000000001	Acanthamoeba_castellanii_medusavirus	183213	NA		ncldv	1	SINGL	TRUE	FALSE	286_Acanthamoeba_castellanii_medusavirus_000000000001	NA	NA	NA	NA	BBI30435.1	NA	NA	uniref:UniRef90_A0A3T1CXB6	NA	NA
	287	468	Acanthamoeba_castellanii_medusavirus_000000000001	Acanthamoeba_castellanii_medusavirus	210652	NA		ncldv	1	SINGL	TRUE	FALSE	287_Acanthamoeba_castellanii_medusavirus_000000000001	NA	NA	NA	NA	BBI30436.1	NA	NA	uniref:UniRef90_A0A3T1CX81	NA	NA
	288	597	Acanthamoeba_castellanii_medusavirus_000000000001	Acanthamoeba_castellanii_medusavirus	17781	gu_c_8063		ncldv	11	GU	FALSE	TRUE	288_Acanthamoeba_castellanii_medusavirus_000000000001	-	-	-	-	BBI30437.1	NA	YP_009481089.1	uniref:UniRef90_A0A3T1CX69	rs:YP_009481089	gi|516303925
	289	768	Acanthamoeba_castellanii_medusavirus_000000000001	Acanthamoeba_castellanii_medusavirus	188070	NA		ncldv	1	SINGL	TRUE	FALSE	289_Acanthamoeba_castellanii_medusavirus_000000000001	H	Key enzyme in folate metabolism. Catalyzes an essential reaction for de novo glycine and purine synthesis, and for DNA precursor synthesis	ko00670,ko00790,ko01100,ko01523,map00670,map00790,map01100,map01523	2TM,DHFR_1	BBI30438.1	CDD:238127	NA	uniref:UniRef90_A0A3T1CX87	NA	NA
	290	102	Acanthamoeba_castellanii_medusavirus_000000000001	Acanthamoeba_castellanii_medusavirus	152530	NA		ncldv	1	SINGL	TRUE	FALSE	NA	NA	NA	NA	NA	NA	NA	NA	NA	NA	NA
	291	435	Acanthamoeba_castellanii_medusavirus_000000000001	Acanthamoeba_castellanii_medusavirus	20661	NA		ncldv	1	SINGL	TRUE	FALSE	291_Acanthamoeba_castellanii_medusavirus_000000000001	NA	NA	NA	NA	BBI30439.1	NA	NA	uniref:UniRef90_A0A3T1CXB9	NA	NA
	292	873	Acanthamoeba_castellanii_medusavirus_000000000001	Acanthamoeba_castellanii_medusavirus	181786	NA		ncldv	1	SINGL	TRUE	FALSE	292_Acanthamoeba_castellanii_medusavirus_000000000001	NA	NA	NA	NA	BBI30440.1	CDD:349626	NA	uniref:UniRef90_A0A3T1CX75	NA	NA
	293	540	Acanthamoeba_castellanii_medusavirus_000000000001	Acanthamoeba_castellanii_medusavirus	98742	NA		ncldv	1	SINGL	TRUE	FALSE	293_Acanthamoeba_castellanii_medusavirus_000000000001	NA	NA	NA	NA	BBI30441.1	NA	NA	uniref:UniRef90_A0A3T1CX96	NA	NA
	294	636	Acanthamoeba_castellanii_medusavirus_000000000001	Acanthamoeba_castellanii_medusavirus	134718	NA		ncldv	1	SINGL	TRUE	FALSE	294_Acanthamoeba_castellanii_medusavirus_000000000001	NA	NA	NA	NA	BBI30442.1	NA	NA	uniref:UniRef90_A0A3T1CX70	NA	NA
	295	966	Acanthamoeba_castellanii_medusavirus_000000000001	Acanthamoeba_castellanii_medusavirus	55359	NA		ncldv	1	SINGL	TRUE	FALSE	295_Acanthamoeba_castellanii_medusavirus_000000000001	NA	NA	NA	NA	BBI30443.1	NA	NA	uniref:UniRef90_A0A3T1CX84	NA	NA
	296	618	Acanthamoeba_castellanii_medusavirus_000000000001	Acanthamoeba_castellanii_medusavirus	206089	NA		ncldv	1	SINGL	TRUE	FALSE	296_Acanthamoeba_castellanii_medusavirus_000000000001	NA	NA	NA	NA	BBI30444.1	NA	NA	uniref:UniRef90_A0A3T1CX92	NA	NA
	297	270	Acanthamoeba_castellanii_medusavirus_000000000001	Acanthamoeba_castellanii_medusavirus	237044	NA		ncldv	1	SINGL	TRUE	FALSE	297_Acanthamoeba_castellanii_medusavirus_000000000001	NA	NA	NA	NA	BBI30445.1	NA	NA	uniref:UniRef90_A0A3T1CXC6	NA	NA
	298	1590	Acanthamoeba_castellanii_medusavirus_000000000001	Acanthamoeba_castellanii_medusavirus	147750	NA		ncldv	1	SINGL	TRUE	FALSE	298_Acanthamoeba_castellanii_medusavirus_000000000001	NA	NA	NA	NA	BBI30446.1	NA	YP_009254932.1	uniref:UniRef90_A0A3T1CX95	rs:XP_004335814	NA
	299	849	Acanthamoeba_castellanii_medusavirus_000000000001	Acanthamoeba_castellanii_medusavirus	167808	NA		ncldv	1	SINGL	TRUE	FALSE	299_Acanthamoeba_castellanii_medusavirus_000000000001	NA	NA	NA	NA	BBI30447.1	CDD:238322	NA	uniref:UniRef90_A0A3T1CX80	NA	NA
	300	2334	Acanthamoeba_castellanii_medusavirus_000000000001	Acanthamoeba_castellanii_medusavirus	186749	NA		ncldv	1	SINGL	TRUE	FALSE	300_Acanthamoeba_castellanii_medusavirus_000000000001	S	N-acetylmuramoyl-L-alanine amidase activity	-	-	BBI30448.1	CDD:240612	YP_009345180.1	uniref:UniRef90_A0A3T1CX93	rs:XP_004335814	gi|284504177|ref|YP_003406892.1|
	301	948	Acanthamoeba_castellanii_medusavirus_000000000001	Acanthamoeba_castellanii_medusavirus	168346	NA		ncldv	1	SINGL	TRUE	FALSE	301_Acanthamoeba_castellanii_medusavirus_000000000001	NA	NA	NA	NA	BBI30449.1	CDD:403981	NA	uniref:UniRef90_A0A3T1CXC7	rs:XP_004337331	NA
	302	1341	Acanthamoeba_castellanii_medusavirus_000000000001	Acanthamoeba_castellanii_medusavirus	14563	gu_c_7182		ncldv	2	GU	FALSE	TRUE	302_Acanthamoeba_castellanii_medusavirus_000000000001	NA	NA	NA	NA	BBI30450.1	NA	NA	uniref:UniRef90_A0A3T1CX85	rs:XP_004339029	NA
	303	159	Acanthamoeba_castellanii_medusavirus_000000000001	Acanthamoeba_castellanii_medusavirus	223686	NA		ncldv	1	SINGL	TRUE	FALSE	303_Acanthamoeba_castellanii_medusavirus_000000000001	NA	NA	NA	NA	BBI30451.1	NA	NA	uniref:UniRef90_A0A3T1CXA1	NA	NA
	304	837	Acanthamoeba_castellanii_medusavirus_000000000001	Acanthamoeba_castellanii_medusavirus	40321	NA		ncldv	1	SINGL	TRUE	FALSE	304_Acanthamoeba_castellanii_medusavirus_000000000001	L	PFAM HhH-GPD superfamily base excision DNA repair protein	ko03410,map03410	HhH-GPD	BBI30452.1	CDD:223200	YP_009165309.1	uniref:UniRef90_A0A3T1CX89	rs:YP_009165309	NA
	305	594	Acanthamoeba_castellanii_medusavirus_000000000001	Acanthamoeba_castellanii_medusavirus	16845	NA		ncldv	1	SINGL	TRUE	FALSE	305_Acanthamoeba_castellanii_medusavirus_000000000001	NA	NA	NA	NA	BBI30453.1	NA	NA	uniref:UniRef90_A0A3T1CXA6	NA	NA
	306	399	Acanthamoeba_castellanii_medusavirus_000000000001	Acanthamoeba_castellanii_medusavirus	61143	NA		ncldv	1	SINGL	TRUE	FALSE	306_Acanthamoeba_castellanii_medusavirus_000000000001	NA	NA	NA	NA	BBI30454.1	NA	NA	uniref:UniRef90_A0A3T1CX98	NA	NA
	307	648	Acanthamoeba_castellanii_medusavirus_000000000001	Acanthamoeba_castellanii_medusavirus	79542	NA		ncldv	1	SINGL	TRUE	FALSE	307_Acanthamoeba_castellanii_medusavirus_000000000001	NA	NA	NA	NA	BBI30455.1	NA	NA	uniref:UniRef90_A0A3T1CXD5	NA	NA
	308	555	Acanthamoeba_castellanii_medusavirus_000000000001	Acanthamoeba_castellanii_medusavirus	224791	k_c_53		ncldv	280	K	FALSE	FALSE	308_Acanthamoeba_castellanii_medusavirus_000000000001	F	MafB19-like deaminase	ko00240,ko01100,map00240,map01100	dCMP_cyt_deam_1	BBI30456.1	CDD:238613	YP_009165462.1	uniref:UniRef90_A0A3T1CXA5	rs:YP_009165462	gi|73852493|ref|YP_293777.1|
	309	774	Acanthamoeba_castellanii_medusavirus_000000000001	Acanthamoeba_castellanii_medusavirus	188877	NA		ncldv	1	SINGL	TRUE	FALSE	309_Acanthamoeba_castellanii_medusavirus_000000000001	NA	NA	NA	NA	BBI30457.1	NA	NA	uniref:UniRef90_A0A3T1CX83	NA	NA
	310	702	Acanthamoeba_castellanii_medusavirus_000000000001	Acanthamoeba_castellanii_medusavirus	172956	NA		ncldv	1	SINGL	TRUE	FALSE	310_Acanthamoeba_castellanii_medusavirus_000000000001	B	Histone 2A	ko04217,ko05034,ko05322,map04217,map05034,map05322	Histone,Histone_H2A_C	BBI30458.1	CDD:185399	NA	uniref:UniRef90_A0A3T1CXA3	NA	NA
	311	2133	Acanthamoeba_castellanii_medusavirus_000000000001	Acanthamoeba_castellanii_medusavirus	113534	NA		ncldv	1	SINGL	TRUE	FALSE	311_Acanthamoeba_castellanii_medusavirus_000000000001	D	ATP-dependent DNA helicase PIF1	-	Herpes_Helicase,PIF1	BBI30459.1	CDD:350795	YP_009225645.1	uniref:UniRef90_A0A3T1CXD7	rs:XP_040348903	gi|73852610|ref|YP_293894.1|
	312	216	Acanthamoeba_castellanii_medusavirus_000000000001	Acanthamoeba_castellanii_medusavirus	221301	NA		ncldv	1	SINGL	TRUE	FALSE	312_Acanthamoeba_castellanii_medusavirus_000000000001	NA	NA	NA	NA	BBI30460.1	NA	NA	uniref:UniRef90_A0A3T1CX99	NA	NA
	313	1566	Acanthamoeba_castellanii_medusavirus_000000000001	Acanthamoeba_castellanii_medusavirus	81007	NA		ncldv	1	SINGL	TRUE	FALSE	313_Acanthamoeba_castellanii_medusavirus_000000000001	NA	NA	NA	NA	BBI30461.1	CDD:400054	NA	uniref:UniRef90_A0A3T1CXB3	rs:XP_004339814	NA
	314	189	Acanthamoeba_castellanii_medusavirus_000000000001	Acanthamoeba_castellanii_medusavirus	204081	NA		ncldv	1	SINGL	TRUE	FALSE	314_Acanthamoeba_castellanii_medusavirus_000000000001	NA	NA	NA	NA	BBI30462.1	NA	NA	uniref:UniRef90_A0A3T1CX94	NA	NA
	315	357	Acanthamoeba_castellanii_medusavirus_000000000001	Acanthamoeba_castellanii_medusavirus	66806	NA		ncldv	1	SINGL	TRUE	FALSE	315_Acanthamoeba_castellanii_medusavirus_000000000001	NA	NA	NA	NA	BBI30463.1	NA	NA	uniref:UniRef90_A0A3T1CXB0	NA	NA
	316	1152	Acanthamoeba_castellanii_medusavirus_000000000001	Acanthamoeba_castellanii_medusavirus	56447	NA		ncldv	1	SINGL	TRUE	FALSE	316_Acanthamoeba_castellanii_medusavirus_000000000001	T	Pentatricopeptide repeat-containing protein	-	DYW_deaminase,PPR,PPR_2,PPR_3	BBI30464.1	CDD:270622	YP_008319984.2	uniref:UniRef90_A0A3T1CXA8	rs:XP_015816683	gi|526120081
	317	1743	Acanthamoeba_castellanii_medusavirus_000000000001	Acanthamoeba_castellanii_medusavirus	14566	NA		ncldv	1	SINGL	TRUE	FALSE	317_Acanthamoeba_castellanii_medusavirus_000000000001	NA	NA	NA	NA	BBI30465.1	NA	NA	uniref:UniRef90_A0A3T1CXE5	NA	NA
	318	1296	Acanthamoeba_castellanii_medusavirus_000000000001	Acanthamoeba_castellanii_medusavirus	183214	NA		ncldv	1	SINGL	TRUE	FALSE	318_Acanthamoeba_castellanii_medusavirus_000000000001	NA	NA	NA	NA	BBI30466.1	NA	NA	uniref:UniRef90_A0A3T1CXB2	NA	NA
	319	792	Acanthamoeba_castellanii_medusavirus_000000000001	Acanthamoeba_castellanii_medusavirus	210653	NA		ncldv	1	SINGL	TRUE	FALSE	319_Acanthamoeba_castellanii_medusavirus_000000000001	NA	NA	NA	NA	BBI30467.1	NA	NA	uniref:UniRef90_A0A3T1CX91	NA	NA
	320	597	Acanthamoeba_castellanii_medusavirus_000000000001	Acanthamoeba_castellanii_medusavirus	183642	NA		ncldv	1	SINGL	TRUE	FALSE	320_Acanthamoeba_castellanii_medusavirus_000000000001	NA	NA	NA	NA	BBI30468.1	NA	NA	uniref:UniRef90_A0A3T1CXB1	NA	NA
	321	759	Acanthamoeba_castellanii_medusavirus_000000000001	Acanthamoeba_castellanii_medusavirus	188071	NA		ncldv	1	SINGL	TRUE	FALSE	321_Acanthamoeba_castellanii_medusavirus_000000000001	S	Lipid membrane protein of large eukaryotic DNA viruses	-	-	BBI30469.1	NA	NA	uniref:UniRef90_A0A3T1CXE9	rs:XP_004339071	NA
	322	819	Acanthamoeba_castellanii_medusavirus_000000000001	Acanthamoeba_castellanii_medusavirus	152531	NA		ncldv	1	SINGL	TRUE	FALSE	322_Acanthamoeba_castellanii_medusavirus_000000000001	S	Domain of unknown function (DUF4326)	-	DUF4326	BBI30470.1	CDD:404985	YP_009001254.1	uniref:UniRef90_A0A3T1CXA9	rs:XP_004339030	gi|585299681|ref|YP_009001254.1|
	323	2193	Acanthamoeba_castellanii_medusavirus_000000000001	Acanthamoeba_castellanii_medusavirus	20662	gu_c_8956		ncldv	3	GU	FALSE	TRUE	323_Acanthamoeba_castellanii_medusavirus_000000000001	S	Integrin alpha (beta-propellor repeats).	-	-	BBI30471.1	NA	NA	uniref:UniRef90_A0A3T1CXC5	NA	NA
	324	657	Acanthamoeba_castellanii_medusavirus_000000000001	Acanthamoeba_castellanii_medusavirus	147751	gu_c_7238		ncldv	6	GU	FALSE	TRUE	324_Acanthamoeba_castellanii_medusavirus_000000000001	NA	NA	NA	NA	BBI30472.1	NA	NA	uniref:UniRef90_A0A3T1CXA4	NA	NA
	325	663	Acanthamoeba_castellanii_medusavirus_000000000001	Acanthamoeba_castellanii_medusavirus	147751	gu_c_7238		ncldv	6	GU	FALSE	TRUE	325_Acanthamoeba_castellanii_medusavirus_000000000001	NA	NA	NA	NA	BBI30473.1	NA	NA	uniref:UniRef90_A0A3T1CXC0	NA	NA
	326	942	Acanthamoeba_castellanii_medusavirus_000000000001	Acanthamoeba_castellanii_medusavirus	134719	NA		ncldv	1	SINGL	TRUE	FALSE	326_Acanthamoeba_castellanii_medusavirus_000000000001	NA	NA	NA	NA	BBI30474.1	CDD:403981	NA	uniref:UniRef90_A0A3T1CXB7	NA	NA
	327	189	Acanthamoeba_castellanii_medusavirus_000000000001	Acanthamoeba_castellanii_medusavirus	55360	NA		ncldv	1	SINGL	TRUE	FALSE	327_Acanthamoeba_castellanii_medusavirus_000000000001	NA	NA	NA	NA	BBI30475.1	NA	NA	uniref:UniRef90_A0A3T1CXF5	NA	NA
	328	261	Acanthamoeba_castellanii_medusavirus_000000000001	Acanthamoeba_castellanii_medusavirus	206090	NA		ncldv	1	SINGL	TRUE	FALSE	328_Acanthamoeba_castellanii_medusavirus_000000000001	NA	NA	NA	NA	BBI30476.1	CDD:398356	NA	uniref:UniRef90_A0A3T1CXC2	NA	NA
	329	2148	Acanthamoeba_castellanii_medusavirus_000000000001	Acanthamoeba_castellanii_medusavirus	20662	gu_c_8956		ncldv	3	GU	FALSE	TRUE	329_Acanthamoeba_castellanii_medusavirus_000000000001	M	FG-GAP repeat	-	FG-GAP_2	BBI30477.1	CDD:316802	NA	uniref:UniRef90_A0A3T1CXA2	rs:WP_169210746	NA
	330	645	Acanthamoeba_castellanii_medusavirus_000000000001	Acanthamoeba_castellanii_medusavirus	147751	gu_c_7238		ncldv	6	GU	FALSE	TRUE	330_Acanthamoeba_castellanii_medusavirus_000000000001	NA	NA	NA	NA	BBI30478.1	NA	NA	uniref:UniRef90_A0A3T1CXC1	NA	NA
	331	660	Acanthamoeba_castellanii_medusavirus_000000000001	Acanthamoeba_castellanii_medusavirus	147751	gu_c_7238		ncldv	6	GU	FALSE	TRUE	331_Acanthamoeba_castellanii_medusavirus_000000000001	NA	NA	NA	NA	BBI30479.1	CDD:395310	NA	uniref:UniRef90_A0A3T1CXF9	NA	NA
	332	1035	Acanthamoeba_castellanii_medusavirus_000000000001	Acanthamoeba_castellanii_medusavirus	187045	kwp_c_2600		ncldv	2	KWP	FALSE	TRUE	332_Acanthamoeba_castellanii_medusavirus_000000000001	F	UTP biosynthetic process	-	-	BBI30480.1	CDD:395264	YP_009001326.1	uniref:UniRef90_A0A3T1CXB8	rs:XP_004338419	gi|585299753|ref|YP_009001326.1|
	333	402	Acanthamoeba_castellanii_medusavirus_000000000001	Acanthamoeba_castellanii_medusavirus	38480	k_c_2932		ncldv	2	K	FALSE	TRUE	333_Acanthamoeba_castellanii_medusavirus_000000000001	NA	NA	NA	NA	BBI30481.1	CDD:405052	YP_009480821.1	uniref:UniRef90_A0A3T1CXD4	rs:YP_009480821	gi|526118963
	334	366	Acanthamoeba_castellanii_medusavirus_000000000001	Acanthamoeba_castellanii_medusavirus	38480	k_c_2932		ncldv	2	K	FALSE	TRUE	334_Acanthamoeba_castellanii_medusavirus_000000000001	NA	NA	NA	NA	BBI30482.1	NA	NA	uniref:UniRef90_A0A3T1CXB5	NA	NA
	335	123	Acanthamoeba_castellanii_medusavirus_000000000001	Acanthamoeba_castellanii_medusavirus	223687	NA		ncldv	1	SINGL	TRUE	FALSE	335_Acanthamoeba_castellanii_medusavirus_000000000001	NA	NA	NA	NA	BBI30483.1	NA	NA	uniref:UniRef90_A0A3T1CXD0	NA	NA
	336	744	Acanthamoeba_castellanii_medusavirus_000000000001	Acanthamoeba_castellanii_medusavirus	40322	NA		ncldv	1	SINGL	TRUE	FALSE	336_Acanthamoeba_castellanii_medusavirus_000000000001	NA	NA	NA	NA	BBI30484.1	NA	NA	uniref:UniRef90_A0A3T1CXC8	NA	NA
	337	807	Acanthamoeba_castellanii_medusavirus_000000000001	Acanthamoeba_castellanii_medusavirus	16846	NA		ncldv	1	SINGL	TRUE	FALSE	337_Acanthamoeba_castellanii_medusavirus_000000000001	L	DNA polymerase processivity factor activity	ko03030,ko03410,ko03420,ko03430,ko04110,ko04530,ko05161,ko05166,map03030,map03410,map03420,map03430,map04110,map04530,map05161,map05166	PCNA_C,PCNA_N	BBI30486.1	CDD:238322	YP_009174499.1	uniref:UniRef90_A0A3T1CXD1	rs:XP_013755882	NA
	338	537	Acanthamoeba_castellanii_medusavirus_000000000001	Acanthamoeba_castellanii_medusavirus	61144	NA		ncldv	1	SINGL	TRUE	FALSE	338_Acanthamoeba_castellanii_medusavirus_000000000001	NA	NA	NA	NA	BBI30487.1	NA	NA	uniref:UniRef90_A0A3T1CXB4	NA	NA
	339	495	Acanthamoeba_castellanii_medusavirus_000000000001	Acanthamoeba_castellanii_medusavirus	55938	k_c_75	dUTPase	ncldv	200	K	FALSE	TRUE	339_Acanthamoeba_castellanii_medusavirus_000000000001	S	dUTP diphosphatase activity	-	-	BBI30488.1	CDD:273149	YP_007003778.1	uniref:UniRef90_A0A3T1CXD2	rs:YP_007003778	NA
	340	540	Acanthamoeba_castellanii_medusavirus_000000000001	Acanthamoeba_castellanii_medusavirus	46077	NA		ncldv	1	SINGL	TRUE	FALSE	340_Acanthamoeba_castellanii_medusavirus_000000000001	NA	NA	NA	NA	BBI30489.1	CDD:395038	NA	uniref:UniRef90_A0A3T1CXG9	NA	NA
	341	165	Acanthamoeba_castellanii_medusavirus_000000000001	Acanthamoeba_castellanii_medusavirus	188878	NA		ncldv	1	SINGL	TRUE	FALSE	341_Acanthamoeba_castellanii_medusavirus_000000000001	NA	NA	NA	NA	BBI30490.1	NA	NA	uniref:UniRef90_A0A3T1CXC9	NA	NA
	342	678	Acanthamoeba_castellanii_medusavirus_000000000001	Acanthamoeba_castellanii_medusavirus	172957	NA		ncldv	1	SINGL	TRUE	FALSE	342_Acanthamoeba_castellanii_medusavirus_000000000001	NA	NA	NA	NA	BBI30491.1	NA	NA	uniref:UniRef90_A0A3T1CXE3	NA	NA
	343	408	Acanthamoeba_castellanii_medusavirus_000000000001	Acanthamoeba_castellanii_medusavirus	113535	NA		ncldv	1	SINGL	TRUE	FALSE	343_Acanthamoeba_castellanii_medusavirus_000000000001	NA	NA	NA	NA	BBI30492.1	NA	NA	uniref:UniRef90_A0A3T1CXC3	NA	NA
	344	240	Acanthamoeba_castellanii_medusavirus_000000000001	Acanthamoeba_castellanii_medusavirus	221302	NA		ncldv	1	SINGL	TRUE	FALSE	344_Acanthamoeba_castellanii_medusavirus_000000000001	NA	NA	NA	NA	NA	NA	NA	uniref:UniRef90_A0A7S7YG34	NA	NA
	345	555	Acanthamoeba_castellanii_medusavirus_000000000001	Acanthamoeba_castellanii_medusavirus	81008	NA		ncldv	1	SINGL	TRUE	FALSE	345_Acanthamoeba_castellanii_medusavirus_000000000001	NA	NA	NA	NA	BBI30493.1	NA	NA	uniref:UniRef90_A0A3T1CXD8	NA	NA
	346	504	Acanthamoeba_castellanii_medusavirus_000000000001	Acanthamoeba_castellanii_medusavirus	204082	NA		ncldv	1	SINGL	TRUE	FALSE	346_Acanthamoeba_castellanii_medusavirus_000000000001	NA	NA	NA	NA	BBI30494.1	NA	NA	uniref:UniRef90_A0A3T1CXE1	NA	NA
	347	333	Acanthamoeba_castellanii_medusavirus_000000000001	Acanthamoeba_castellanii_medusavirus	66807	NA		ncldv	1	SINGL	TRUE	FALSE	347_Acanthamoeba_castellanii_medusavirus_000000000001	NA	NA	NA	NA	BBI30495.1	NA	NA	uniref:UniRef90_A0A3T1CXH8	NA	NA
	348	282	Acanthamoeba_castellanii_medusavirus_000000000001	Acanthamoeba_castellanii_medusavirus	56448	NA		ncldv	1	SINGL	TRUE	FALSE	348_Acanthamoeba_castellanii_medusavirus_000000000001	U	snRNA import into nucleus	ko03008,ko03013,ko05166,ko05169,map03008,map03013,map05166,map05169	Ras	BBI30496.1	CDD:240284	NA	uniref:UniRef90_A0A3T1CXE0	rs:XP_004334984	NA
	349	231	Acanthamoeba_castellanii_medusavirus_000000000001	Acanthamoeba_castellanii_medusavirus	14567	NA		ncldv	1	SINGL	TRUE	FALSE	349_Acanthamoeba_castellanii_medusavirus_000000000001	NA	NA	NA	NA	BBI30496.1	CDD:400669	NA	uniref:UniRef90_A0A3T1CXE0	NA	NA
	350	828	Acanthamoeba_castellanii_medusavirus_000000000001	Acanthamoeba_castellanii_medusavirus	183215	NA		ncldv	1	SINGL	TRUE	FALSE	350_Acanthamoeba_castellanii_medusavirus_000000000001	-	-	-	Peptidase_C92	BBI30497.1	CDD:399019	NA	uniref:UniRef90_A0A3T1CXC4	rs:WP_141803794	NA
	351	291	Acanthamoeba_castellanii_medusavirus_000000000001	Acanthamoeba_castellanii_medusavirus	210654	NA		ncldv	1	SINGL	TRUE	FALSE	351_Acanthamoeba_castellanii_medusavirus_000000000001	NA	NA	NA	NA	BBI30498.1	NA	NA	uniref:UniRef90_A0A3T1CXE2	NA	NA
	352	555	Acanthamoeba_castellanii_medusavirus_000000000001	Acanthamoeba_castellanii_medusavirus	183643	NA		ncldv	1	SINGL	TRUE	FALSE	352_Acanthamoeba_castellanii_medusavirus_000000000001	NA	NA	NA	NA	BBI30499.1	NA	NA	uniref:UniRef90_A0A3T1CXH7	NA	NA
	353	399	Acanthamoeba_castellanii_medusavirus_000000000001	Acanthamoeba_castellanii_medusavirus	188072	gu_c_817		ncldv	2	GU	FALSE	TRUE	353_Acanthamoeba_castellanii_medusavirus_000000000001	NA	NA	NA	NA	BBI30500.1	NA	NA	uniref:UniRef90_A0A3T1CXD9	NA	NA
	354	1545	Acanthamoeba_castellanii_medusavirus_000000000001	Acanthamoeba_castellanii_medusavirus	152532	NA		ncldv	1	SINGL	TRUE	FALSE	354_Acanthamoeba_castellanii_medusavirus_000000000001	NA	NA	NA	NA	BBI30501.1	CDD:198027	NA	uniref:UniRef90_A0A3T1CXF4	NA	NA
	355	492	Acanthamoeba_castellanii_medusavirus_000000000001	Acanthamoeba_castellanii_medusavirus	20663	NA		ncldv	1	SINGL	TRUE	FALSE	355_Acanthamoeba_castellanii_medusavirus_000000000001	NA	NA	NA	NA	BBI30502.1	NA	NA	uniref:UniRef90_A0A3T1CXD6	NA	NA
	356	663	Acanthamoeba_castellanii_medusavirus_000000000001	Acanthamoeba_castellanii_medusavirus	181787	NA		ncldv	1	SINGL	TRUE	FALSE	356_Acanthamoeba_castellanii_medusavirus_000000000001	L	RNase H	ko03030,map03030	Cauli_VI,RNase_H	BBI30503.1	CDD:260012	NA	uniref:UniRef90_A0A3T1CXE8	NA	NA
	357	327	Acanthamoeba_castellanii_medusavirus_000000000001	Acanthamoeba_castellanii_medusavirus	98743	NA		ncldv	1	SINGL	TRUE	FALSE	357_Acanthamoeba_castellanii_medusavirus_000000000001	NA	NA	NA	NA	BBI30504.1	NA	NA	uniref:UniRef90_A0A3T1CXF0	NA	NA
	358	1875	Acanthamoeba_castellanii_medusavirus_000000000001	Acanthamoeba_castellanii_medusavirus	134720	NA		ncldv	1	SINGL	TRUE	FALSE	358_Acanthamoeba_castellanii_medusavirus_000000000001	L	replication factor C	ko03030,ko03420,ko03430,map03030,map03420,map03430	AAA,BRCT,RFC1	BBI30505.1	CDD:235250	YP_009481959.1	uniref:UniRef90_A0A3T1CXJ3	rs:XP_004357147	gi|516304558
	359	420	Acanthamoeba_castellanii_medusavirus_000000000001	Acanthamoeba_castellanii_medusavirus	55361	NA		ncldv	1	SINGL	TRUE	FALSE	359_Acanthamoeba_castellanii_medusavirus_000000000001	NA	NA	NA	NA	BBI30506.1	NA	NA	uniref:UniRef90_A0A3T1CXF1	NA	NA
	360	642	Acanthamoeba_castellanii_medusavirus_000000000001	Acanthamoeba_castellanii_medusavirus	206091	NA		ncldv	1	SINGL	TRUE	FALSE	360_Acanthamoeba_castellanii_medusavirus_000000000001	S	D5 N terminal like	-	-	BBI30508.1	NA	NA	uniref:UniRef90_A0A3T1CXF2	NA	NA
	361	762	Acanthamoeba_castellanii_medusavirus_000000000001	Acanthamoeba_castellanii_medusavirus	237045	NA		ncldv	1	SINGL	TRUE	FALSE	361_Acanthamoeba_castellanii_medusavirus_000000000001	NA	NA	NA	NA	BBI30509.1	NA	NA	uniref:UniRef90_A0A3T1CXI7	NA	NA
	362	180	Acanthamoeba_castellanii_medusavirus_000000000001	Acanthamoeba_castellanii_medusavirus	147752	NA		ncldv	1	SINGL	TRUE	FALSE	362_Acanthamoeba_castellanii_medusavirus_000000000001	NA	NA	NA	NA	BBI30510.1	NA	NA	uniref:UniRef90_A0A3T1CXE7	NA	NA
	363	141	Acanthamoeba_castellanii_medusavirus_000000000001	Acanthamoeba_castellanii_medusavirus	167809	NA		ncldv	1	SINGL	TRUE	FALSE	363_Acanthamoeba_castellanii_medusavirus_000000000001	NA	NA	NA	NA	BBI30511.1	CDD:235909	NA	uniref:UniRef90_A0A3T1CXG4	NA	NA
	364	936	Acanthamoeba_castellanii_medusavirus_000000000001	Acanthamoeba_castellanii_medusavirus	186750	NA		ncldv	1	SINGL	TRUE	FALSE	364_Acanthamoeba_castellanii_medusavirus_000000000001	S	WD40 repeats	-	WD40	BBI30512.1	CDD:238121	YP_009483610.1	uniref:UniRef90_A0A3T1CXE6	rs:YP_009483610	gi|526119796
	365	216	Acanthamoeba_castellanii_medusavirus_000000000001	Acanthamoeba_castellanii_medusavirus	168347	NA		ncldv	1	SINGL	TRUE	FALSE	365_Acanthamoeba_castellanii_medusavirus_000000000001	NA	NA	NA	NA	BBI30513.1	NA	NA	uniref:UniRef90_A0A3T1CXF8	NA	NA
	366	120	Acanthamoeba_castellanii_medusavirus_000000000001	Acanthamoeba_castellanii_medusavirus	38481	NA		ncldv	1	SINGL	TRUE	FALSE	366_Acanthamoeba_castellanii_medusavirus_000000000001	NA	NA	NA	NA	BBI30514.1	NA	NA	uniref:UniRef90_A0A3T1CXG0	NA	NA
	367	2595	Acanthamoeba_castellanii_medusavirus_000000000001	Acanthamoeba_castellanii_medusavirus	223688	NA		ncldv	1	SINGL	TRUE	FALSE	367_Acanthamoeba_castellanii_medusavirus_000000000001	KL	Zinc finger, C3HC4 type (RING finger)	-	Helicase_C,SNF2_N,zf-C3HC4,zf-C3HC4_2,zf-C3HC4_3,zf-RING_UBOX	BBI30515.1	CDD:350766	YP_009482923.1	uniref:UniRef90_A0A3T1CXK1	rs:XP_004347213	gi|516304205
	368	492	Acanthamoeba_castellanii_medusavirus_000000000001	Acanthamoeba_castellanii_medusavirus	40323	NA		ncldv	1	SINGL	TRUE	FALSE	368_Acanthamoeba_castellanii_medusavirus_000000000001	NA	NA	NA	NA	BBI30516.1	NA	NA	uniref:UniRef90_A0A3T1CXG1	NA	NA
	369	186	Acanthamoeba_castellanii_medusavirus_000000000001	Acanthamoeba_castellanii_medusavirus	16847	NA		ncldv	1	SINGL	TRUE	FALSE	369_Acanthamoeba_castellanii_medusavirus_000000000001	NA	NA	NA	NA	BBI30517.1	NA	NA	uniref:UniRef90_A0A3T1CXE4	NA	NA
	370	489	Acanthamoeba_castellanii_medusavirus_000000000001	Acanthamoeba_castellanii_medusavirus	61145	NA		ncldv	1	SINGL	TRUE	FALSE	370_Acanthamoeba_castellanii_medusavirus_000000000001	NA	NA	NA	NA	BBI30518.1	NA	NA	uniref:UniRef90_A0A3T1CXG2	NA	NA
	371	513	Acanthamoeba_castellanii_medusavirus_000000000001	Acanthamoeba_castellanii_medusavirus	79543	NA		ncldv	1	SINGL	TRUE	FALSE	371_Acanthamoeba_castellanii_medusavirus_000000000001	NA	NA	NA	NA	BBI30519.1	NA	NA	uniref:UniRef90_A0A3T1CXJ6	NA	NA
	372	129	Acanthamoeba_castellanii_medusavirus_000000000001	Acanthamoeba_castellanii_medusavirus	46078	NA		ncldv	1	SINGL	TRUE	FALSE	372_Acanthamoeba_castellanii_medusavirus_000000000001	NA	NA	NA	NA	BBI30520.1	NA	NA	uniref:UniRef90_A0A3T1CXF7	NA	NA
	373	657	Acanthamoeba_castellanii_medusavirus_000000000001	Acanthamoeba_castellanii_medusavirus	22174	k_c_1480		ncldv	8	K	FALSE	TRUE	373_Acanthamoeba_castellanii_medusavirus_000000000001	L	endoribonuclease activity, producing 5'-phosphomonoesters	-	Endonuclease_5	BBI30521.1	CDD:143472	AFX92159.1	uniref:UniRef90_A0A3T1CXH4	rs:XP_028912553	gi|350611517
	374	504	Acanthamoeba_castellanii_medusavirus_000000000001	Acanthamoeba_castellanii_medusavirus	172958	NA		ncldv	1	SINGL	TRUE	FALSE	374_Acanthamoeba_castellanii_medusavirus_000000000001	NA	NA	NA	NA	BBI30522.1	NA	NA	uniref:UniRef90_A0A3T1CXF6	NA	NA
	375	369	Acanthamoeba_castellanii_medusavirus_000000000001	Acanthamoeba_castellanii_medusavirus	113536	NA		ncldv	1	SINGL	TRUE	FALSE	375_Acanthamoeba_castellanii_medusavirus_000000000001	NA	NA	NA	NA	BBI30525.1	NA	NA	uniref:UniRef90_A0A3T1CXL1	NA	NA
	376	459	Acanthamoeba_castellanii_medusavirus_000000000001	Acanthamoeba_castellanii_medusavirus	221303	NA		ncldv	1	SINGL	TRUE	FALSE	376_Acanthamoeba_castellanii_medusavirus_000000000001	NA	NA	NA	NA	BBI30526.1	NA	NA	uniref:UniRef90_A0A3T1CXG8	NA	NA
	377	528	Acanthamoeba_castellanii_medusavirus_000000000001	Acanthamoeba_castellanii_medusavirus	71126	NA		ncldv	1	SINGL	TRUE	FALSE	377_Acanthamoeba_castellanii_medusavirus_000000000001	NA	NA	NA	NA	BBI30527.1	CDD:270494	NA	uniref:UniRef90_A0A3T1CXF3	NA	NA
	378	759	Acanthamoeba_castellanii_medusavirus_000000000001	Acanthamoeba_castellanii_medusavirus	204083	NA		ncldv	1	SINGL	TRUE	FALSE	378_Acanthamoeba_castellanii_medusavirus_000000000001	NA	NA	NA	NA	BBI30528.1	CDD:224227	NA	uniref:UniRef90_A0A3T1CXH2	NA	NA
	379	216	Acanthamoeba_castellanii_medusavirus_000000000001	Acanthamoeba_castellanii_medusavirus	66808	NA		ncldv	1	SINGL	TRUE	FALSE	379_Acanthamoeba_castellanii_medusavirus_000000000001	NA	NA	NA	NA	BBI30529.1	NA	NA	uniref:UniRef90_A0A3T1CXK8	NA	NA
	380	678	Acanthamoeba_castellanii_medusavirus_000000000001	Acanthamoeba_castellanii_medusavirus	46068	gu_c_1964		ncldv	3	GU	FALSE	TRUE	380_Acanthamoeba_castellanii_medusavirus_000000000001	NA	NA	NA	NA	BBI30530.1	NA	NA	uniref:UniRef90_A0A3T1CXH1	NA	NA
	381	1017	Acanthamoeba_castellanii_medusavirus_000000000001	Acanthamoeba_castellanii_medusavirus	14568	gu_c_7186		ncldv	2	GU	FALSE	TRUE	381_Acanthamoeba_castellanii_medusavirus_000000000001	NA	NA	NA	NA	BBI30531.1	NA	NA	uniref:UniRef90_A0A3T1CXI4	NA	NA
	382	429	Acanthamoeba_castellanii_medusavirus_000000000001	Acanthamoeba_castellanii_medusavirus	183216	NA		ncldv	1	SINGL	TRUE	FALSE	382_Acanthamoeba_castellanii_medusavirus_000000000001	NA	NA	NA	NA	BBI30532.1	NA	NA	uniref:UniRef90_A0A3T1CXH0	NA	NA
	383	300	Acanthamoeba_castellanii_medusavirus_000000000001	Acanthamoeba_castellanii_medusavirus	201657	NA		ncldv	7	DISC	FALSE	FALSE	383_Acanthamoeba_castellanii_medusavirus_000000000001	J	Protein translation factor SUI1 homolog	ko03013,map03013	SUI1	BBI30533.1	CDD:211318	AEQ60651.1	uniref:UniRef90_A0A3T1CXH6	rs:XP_004334397	gi|311977851
	384	1017	Acanthamoeba_castellanii_medusavirus_000000000001	Acanthamoeba_castellanii_medusavirus	14568	gu_c_7186		ncldv	2	GU	FALSE	TRUE	384_Acanthamoeba_castellanii_medusavirus_000000000001	NA	NA	NA	NA	BBI30534.1	NA	YP_009483400.1	uniref:UniRef90_A0A3T1CXI1	rs:YP_009483400	NA
	385	264	Acanthamoeba_castellanii_medusavirus_000000000001	Acanthamoeba_castellanii_medusavirus	188073	NA		ncldv	1	SINGL	TRUE	FALSE	385_Acanthamoeba_castellanii_medusavirus_000000000001	NA	NA	NA	NA	BBI30535.1	NA	NA	uniref:UniRef90_A0A3T1CXM4	NA	NA
	386	276	Acanthamoeba_castellanii_medusavirus_000000000001	Acanthamoeba_castellanii_medusavirus	152533	NA		ncldv	1	SINGL	TRUE	FALSE	386_Acanthamoeba_castellanii_medusavirus_000000000001	NA	NA	NA	NA	BBI30536.1	NA	NA	uniref:UniRef90_A0A3T1CXH9	NA	NA
	387	243	Acanthamoeba_castellanii_medusavirus_000000000001	Acanthamoeba_castellanii_medusavirus	20664	NA		ncldv	1	SINGL	TRUE	FALSE	387_Acanthamoeba_castellanii_medusavirus_000000000001	NA	NA	NA	NA	BBI30537.1	NA	NA	uniref:UniRef90_A0A3T1CXG3	NA	NA
	388	1149	Acanthamoeba_castellanii_medusavirus_000000000001	Acanthamoeba_castellanii_medusavirus	181788	NA		ncldv	1	SINGL	TRUE	FALSE	388_Acanthamoeba_castellanii_medusavirus_000000000001	T	Sigma factor PP2C-like phosphatases	-	PP2C	BBI30538.1	CDD:238083	YP_003970108.1	uniref:UniRef90_A0A3T1CXI3	rs:XP_002964123	gi|310831465
	389	435	Acanthamoeba_castellanii_medusavirus_000000000001	Acanthamoeba_castellanii_medusavirus	98744	NA		ncldv	1	SINGL	TRUE	FALSE	389_Acanthamoeba_castellanii_medusavirus_000000000001	NA	NA	NA	NA	BBI30539.1	NA	NA	uniref:UniRef90_A0A3T1CXL6	NA	NA
	390	828	Acanthamoeba_castellanii_medusavirus_000000000001	Acanthamoeba_castellanii_medusavirus	134721	NA		ncldv	1	SINGL	TRUE	FALSE	390_Acanthamoeba_castellanii_medusavirus_000000000001	NA	NA	NA	NA	BBI30540.1	CDD:349624	NA	uniref:UniRef90_A0A3T1CXI0	NA	NA
	391	549	Acanthamoeba_castellanii_medusavirus_000000000001	Acanthamoeba_castellanii_medusavirus	55362	gu_c_11069		ncldv	2	GU	FALSE	TRUE	391_Acanthamoeba_castellanii_medusavirus_000000000001	NA	NA	NA	NA	BBI30541.1	NA	NA	uniref:UniRef90_A0A3T1CXJ4	NA	NA
	392	249	Acanthamoeba_castellanii_medusavirus_000000000001	Acanthamoeba_castellanii_medusavirus	206092	NA		ncldv	1	SINGL	TRUE	FALSE	392_Acanthamoeba_castellanii_medusavirus_000000000001	NA	NA	NA	NA	BBI30542.1	NA	NA	uniref:UniRef90_A0A3T1CXH5	NA	NA
	393	642	Acanthamoeba_castellanii_medusavirus_000000000001	Acanthamoeba_castellanii_medusavirus	237046	NA		ncldv	1	SINGL	TRUE	FALSE	393_Acanthamoeba_castellanii_medusavirus_000000000001	NA	NA	NA	NA	BBI30543.1	NA	NA	uniref:UniRef90_A0A3T1CXI6	NA	NA
	394	234	Acanthamoeba_castellanii_medusavirus_000000000001	Acanthamoeba_castellanii_medusavirus	147753	NA		ncldv	1	SINGL	TRUE	FALSE	394_Acanthamoeba_castellanii_medusavirus_000000000001	NA	NA	NA	NA	BBI30544.1	NA	NA	uniref:UniRef90_A0A3T1CXJ0	rs:XP_004352648	NA
	395	525	Acanthamoeba_castellanii_medusavirus_000000000001	Acanthamoeba_castellanii_medusavirus	167810	NA		ncldv	1	SINGL	TRUE	FALSE	395_Acanthamoeba_castellanii_medusavirus_000000000001	NA	NA	NA	NA	BBI30545.1	NA	NA	uniref:UniRef90_A0A3T1CXN5	NA	NA
	396	516	Acanthamoeba_castellanii_medusavirus_000000000001	Acanthamoeba_castellanii_medusavirus	186751	NA		ncldv	1	SINGL	TRUE	FALSE	396_Acanthamoeba_castellanii_medusavirus_000000000001	K	recombination hotspot binding	ko00310,map00310	KRAB,SET,SSXRD,zf-C2H2,zf-C2H2_4	BBI30546.1	CDD:380970	NA	uniref:UniRef90_A0A3T1CXI8	rs:WP_008587454	NA
	397	264	Acanthamoeba_castellanii_medusavirus_000000000001	Acanthamoeba_castellanii_medusavirus	168348	NA		ncldv	1	SINGL	TRUE	FALSE	397_Acanthamoeba_castellanii_medusavirus_000000000001	NA	NA	NA	NA	BBI30547.1	NA	NA	uniref:UniRef90_A0A3T1CXH3	rs:XP_004340313	NA
	398	258	Acanthamoeba_castellanii_medusavirus_000000000001	Acanthamoeba_castellanii_medusavirus	187231	NA		ncldv	1	SINGL	TRUE	FALSE	398_Acanthamoeba_castellanii_medusavirus_000000000001	NA	NA	NA	NA	BBI30548.1	NA	NA	uniref:UniRef90_A0A3T1CXJ2	NA	NA
	399	2634	Acanthamoeba_castellanii_medusavirus_000000000001	Acanthamoeba_castellanii_medusavirus	223689	NA		ncldv	1	SINGL	TRUE	FALSE	399_Acanthamoeba_castellanii_medusavirus_000000000001	S	D5 N terminal like	-	-	BBI30549.1	CDD:225913	YP_001426306.1	uniref:UniRef90_A0A3T1CXM6	rs:YP_001426306	gi|155371013|ref|YP_001426547.1|
	400	411	Acanthamoeba_castellanii_medusavirus_000000000001	Acanthamoeba_castellanii_medusavirus	40324	NA		ncldv	1	SINGL	TRUE	FALSE	400_Acanthamoeba_castellanii_medusavirus_000000000001	NA	NA	NA	NA	BBI30550.1	NA	NA	uniref:UniRef90_A0A3T1CXI9	NA	NA
	401	1035	Acanthamoeba_castellanii_medusavirus_000000000001	Acanthamoeba_castellanii_medusavirus	16848	NA		ncldv	1	SINGL	TRUE	FALSE	401_Acanthamoeba_castellanii_medusavirus_000000000001	L	DNA polymerase type-B family	ko00230,ko00240,ko01100,ko03030,ko03410,ko03420,ko03430,ko03440,ko05166,map00230,map00240,map01100,map03030,map03410,map03420,map03430,map03440,map05166	DNA_pol_B,DNA_pol_B_exo1,zf-C4pol	BBI30551.1	CDD:99916	YP_001498312.1	uniref:UniRef90_A0A3T1CXK2	rs:XP_007674366	gi|313768423|ref|YP_004062103.1|
	402	303	Acanthamoeba_castellanii_medusavirus_000000000001	Acanthamoeba_castellanii_medusavirus	61146	NA		ncldv	1	SINGL	TRUE	FALSE	402_Acanthamoeba_castellanii_medusavirus_000000000001	L	DNA polymerase	ko00230,ko00240,ko01100,ko03030,ko03410,ko03420,ko03430,ko03440,ko05166,map00230,map00240,map01100,map03030,map03410,map03420,map03430,map03440,map05166	DNA_pol_B,DNA_pol_B_exo1,zf-C4pol	BBI30551.1	CDD:99916	YP_073778.1	uniref:UniRef90_A0A3T1CXK2	rs:XP_005854165	NA
	403	780	Acanthamoeba_castellanii_medusavirus_000000000001	Acanthamoeba_castellanii_medusavirus	79544	NA		ncldv	1	SINGL	TRUE	FALSE	403_Acanthamoeba_castellanii_medusavirus_000000000001	L	DNA replication proofreading	ko00230,ko00240,ko01100,ko03030,ko03410,ko03420,ko03430,ko03440,ko05166,map00230,map00240,map01100,map03030,map03410,map03420,map03430,map03440,map05166	DNA_pol_B,DNA_pol_B_exo1,zf-C4pol	BBI30551.1	CDD:240301	YP_009044396.1	uniref:UniRef90_A0A3T1CXK2	rs:XP_036325758	gi|73852500|ref|YP_293784.1|
	404	2382	Acanthamoeba_castellanii_medusavirus_000000000001	Acanthamoeba_castellanii_medusavirus	46079	NA		ncldv	1	SINGL	TRUE	FALSE	404_Acanthamoeba_castellanii_medusavirus_000000000001	L	DNA replication proofreading	ko00230,ko00240,ko01100,ko03030,ko03410,ko03420,ko03430,ko03440,ko05166,map00230,map00240,map01100,map03030,map03410,map03420,map03430,map03440,map05166	DNA_pol_B,DNA_pol_B_exo1,zf-C4pol	BBI30551.1	CDD:240301	YP_009507574.1	uniref:UniRef90_A0A3T1CXK2	rs:XP_002773308	gi|9216
	405	948	Acanthamoeba_castellanii_medusavirus_000000000001	Acanthamoeba_castellanii_medusavirus	188879	NA		ncldv	1	SINGL	TRUE	FALSE	405_Acanthamoeba_castellanii_medusavirus_000000000001	T	Non-specific serine threonine protein kinase	-	NAF,Pkinase	BBI30552.1	CDD:214567	YP_009165603.1	uniref:UniRef90_A0A3T1CXI5	rs:XP_004347234	gi|327409745|ref|YP_004347165.1|
	406	2442	Acanthamoeba_castellanii_medusavirus_000000000001	Acanthamoeba_castellanii_medusavirus	172959	NA		ncldv	1	SINGL	TRUE	FALSE	406_Acanthamoeba_castellanii_medusavirus_000000000001	NA	NA	NA	NA	BBI30553.1	CDD:224117	NA	uniref:UniRef90_A0A3T1CXJ8	NA	NA
	407	1296	Acanthamoeba_castellanii_medusavirus_000000000001	Acanthamoeba_castellanii_medusavirus	113537	NA		ncldv	1	SINGL	TRUE	FALSE	407_Acanthamoeba_castellanii_medusavirus_000000000001	L	Proliferating cell nuclear antigen, C-terminal domain	-	-	BBI30554.1	CDD:177619	YP_009174499.1	uniref:UniRef90_A0A3T1CXJ9	rs:YP_009174499	NA
	408	519	Acanthamoeba_castellanii_medusavirus_000000000001	Acanthamoeba_castellanii_medusavirus	221304	NA		ncldv	1	SINGL	TRUE	FALSE	408_Acanthamoeba_castellanii_medusavirus_000000000001	NA	NA	NA	NA	BBI30555.1	CDD:408920	NA	uniref:UniRef90_A0A3T1CXP7	NA	NA
	409	231	Acanthamoeba_castellanii_medusavirus_000000000001	Acanthamoeba_castellanii_medusavirus	71127	NA		ncldv	1	SINGL	TRUE	FALSE	409_Acanthamoeba_castellanii_medusavirus_000000000001	NA	NA	NA	NA	BBI30556.1	NA	NA	uniref:UniRef90_A0A3T1CXJ7	NA	NA
	410	621	Acanthamoeba_castellanii_medusavirus_000000000001	Acanthamoeba_castellanii_medusavirus	204084	NA		ncldv	1	SINGL	TRUE	FALSE	410_Acanthamoeba_castellanii_medusavirus_000000000001	NA	NA	NA	NA	BBI30557.1	NA	NA	uniref:UniRef90_A0A3T1CXI2	NA	NA
	411	1296	Acanthamoeba_castellanii_medusavirus_000000000001	Acanthamoeba_castellanii_medusavirus	66809	NA		ncldv	1	SINGL	TRUE	FALSE	411_Acanthamoeba_castellanii_medusavirus_000000000001	-	-	-	-	BBI30558.1	NA	YP_008859384.1	uniref:UniRef90_A0A3T1CXK4	rs:WP_154733614	NA
	412	780	Acanthamoeba_castellanii_medusavirus_000000000001	Acanthamoeba_castellanii_medusavirus	56449	NA		ncldv	1	SINGL	TRUE	FALSE	412_Acanthamoeba_castellanii_medusavirus_000000000001	BK	to Saccharomyces cerevisiae STH1 (YIL126W)	-	Bromodomain,HSA,Helicase_C,QLQ,SNF2_N,SnAC	BBI30559.1	CDD:395530	NA	uniref:UniRef90_A0A3T1CXN6	rs:XP_029321468	NA
	413	1005	Acanthamoeba_castellanii_medusavirus_000000000001	Acanthamoeba_castellanii_medusavirus	14569	NA		ncldv	1	SINGL	TRUE	FALSE	413_Acanthamoeba_castellanii_medusavirus_000000000001	-	-	-	-	BBI30560.1	NA	YP_009174410.1	uniref:UniRef90_A0A3T1CXK3	rs:YP_009174410	NA
	414	2001	Acanthamoeba_castellanii_medusavirus_000000000001	Acanthamoeba_castellanii_medusavirus	183217	NA		ncldv	1	SINGL	TRUE	FALSE	414_Acanthamoeba_castellanii_medusavirus_000000000001	NA	NA	NA	NA	BBI30561.1	NA	NA	uniref:UniRef90_A0A3T1CXL2	NA	NA
	415	972	Acanthamoeba_castellanii_medusavirus_000000000001	Acanthamoeba_castellanii_medusavirus	210655	NA		ncldv	1	SINGL	TRUE	FALSE	415_Acanthamoeba_castellanii_medusavirus_000000000001	-	-	-	-	BBI30562.1	NA	YP_001426526.1	uniref:UniRef90_A0A3T1CXJ5	NA	gi|155370992|ref|YP_001426526.1|
	416	378	Acanthamoeba_castellanii_medusavirus_000000000001	Acanthamoeba_castellanii_medusavirus	183644	NA		ncldv	1	SINGL	TRUE	FALSE	416_Acanthamoeba_castellanii_medusavirus_000000000001	NA	NA	NA	NA	BBI30563.1	NA	NA	uniref:UniRef90_A0A3T1CXK7	NA	NA
	417	801	Acanthamoeba_castellanii_medusavirus_000000000001	Acanthamoeba_castellanii_medusavirus	188074	NA		ncldv	1	SINGL	TRUE	FALSE	417_Acanthamoeba_castellanii_medusavirus_000000000001	NA	NA	NA	NA	BBI30564.1	CDD:395526	NA	uniref:UniRef90_A0A3T1CXK9	NA	NA
	418	531	Acanthamoeba_castellanii_medusavirus_000000000001	Acanthamoeba_castellanii_medusavirus	152534	NA		ncldv	1	SINGL	TRUE	FALSE	418_Acanthamoeba_castellanii_medusavirus_000000000001	NA	NA	NA	NA	BBI30565.1	NA	NA	uniref:UniRef90_A0A3T1CXQ8	NA	NA
	419	333	Acanthamoeba_castellanii_medusavirus_000000000001	Acanthamoeba_castellanii_medusavirus	20665	NA		ncldv	1	SINGL	TRUE	FALSE	419_Acanthamoeba_castellanii_medusavirus_000000000001	NA	NA	NA	NA	BBI30566.1	NA	NA	uniref:UniRef90_A0A3T1CXK6	NA	NA
	420	276	Acanthamoeba_castellanii_medusavirus_000000000001	Acanthamoeba_castellanii_medusavirus	181789	NA		ncldv	1	SINGL	TRUE	FALSE	420_Acanthamoeba_castellanii_medusavirus_000000000001	NA	NA	NA	NA	BBI30567.1	NA	NA	uniref:UniRef90_A0A3T1CXJ1	NA	NA
	421	318	Acanthamoeba_castellanii_medusavirus_000000000001	Acanthamoeba_castellanii_medusavirus	98745	NA		ncldv	1	SINGL	TRUE	FALSE	421_Acanthamoeba_castellanii_medusavirus_000000000001	NA	NA	NA	NA	BBI30568.1	NA	NA	uniref:UniRef90_A0A3T1CXL3	NA	NA
	422	2403	Acanthamoeba_castellanii_medusavirus_000000000001	Acanthamoeba_castellanii_medusavirus	134722	NA		ncldv	1	SINGL	TRUE	FALSE	422_Acanthamoeba_castellanii_medusavirus_000000000001	NA	NA	NA	NA	BBI30569.1	CDD:408017	NA	uniref:UniRef90_A0A3T1CXP8	rs:XP_004335825	NA
	423	912	Acanthamoeba_castellanii_medusavirus_000000000001	Acanthamoeba_castellanii_medusavirus	55363	NA		ncldv	1	SINGL	TRUE	FALSE	423_Acanthamoeba_castellanii_medusavirus_000000000001	T	NUDIX domain	-	NUDIX	BBI30570.1	CDD:240027	NA	uniref:UniRef90_A0A3T1CXL5	rs:XP_003389450	NA
	424	300	Acanthamoeba_castellanii_medusavirus_000000000001	Acanthamoeba_castellanii_medusavirus	206093	NA		ncldv	1	SINGL	TRUE	FALSE	424_Acanthamoeba_castellanii_medusavirus_000000000001	NA	NA	NA	NA	BBI30571.1	NA	NA	uniref:UniRef90_A0A3T1CXM5	NA	NA
	425	3141	Acanthamoeba_castellanii_medusavirus_000000000001	Acanthamoeba_castellanii_medusavirus	237047	NA		ncldv	1	SINGL	TRUE	FALSE	425_Acanthamoeba_castellanii_medusavirus_000000000001	NA	NA	NA	NA	BBI30572.1	CDD:169981	NA	uniref:UniRef90_A0A3T1CXK5	NA	NA
	426	3135	Acanthamoeba_castellanii_medusavirus_000000000001	Acanthamoeba_castellanii_medusavirus	147754	NA		ncldv	1	SINGL	TRUE	FALSE	426_Acanthamoeba_castellanii_medusavirus_000000000001	NA	NA	NA	NA	BBI30573.1	NA	NA	uniref:UniRef90_A0A3T1CXL8	NA	NA
	427	1161	Acanthamoeba_castellanii_medusavirus_000000000001	Acanthamoeba_castellanii_medusavirus	167811	NA		ncldv	1	SINGL	TRUE	FALSE	427_Acanthamoeba_castellanii_medusavirus_000000000001	NA	NA	NA	NA	BBI30574.1	NA	NA	uniref:UniRef90_A0A3T1CXM0	NA	NA
	428	609	Acanthamoeba_castellanii_medusavirus_000000000001	Acanthamoeba_castellanii_medusavirus	186752	NA		ncldv	1	SINGL	TRUE	FALSE	428_Acanthamoeba_castellanii_medusavirus_000000000001	NA	NA	NA	NA	BBI30575.1	NA	NA	uniref:UniRef90_A0A3T1CXS4	NA	NA
	429	705	Acanthamoeba_castellanii_medusavirus_000000000001	Acanthamoeba_castellanii_medusavirus	168349	NA		ncldv	1	SINGL	TRUE	FALSE	429_Acanthamoeba_castellanii_medusavirus_000000000001	NA	NA	NA	NA	BBI30576.1	NA	NA	uniref:UniRef90_A0A3T1CXL7	NA	NA
	430	219	Acanthamoeba_castellanii_medusavirus_000000000001	Acanthamoeba_castellanii_medusavirus	187232	NA		ncldv	1	SINGL	TRUE	FALSE	430_Acanthamoeba_castellanii_medusavirus_000000000001	S	Zinc finger A20 and AN1 domain-containing stress-associated protein 6-like	-	zf-A20,zf-AN1	BBI30577.1	NA	NA	uniref:UniRef90_A0A7S8BDK0	NA	NA
	431	729	Acanthamoeba_castellanii_medusavirus_000000000001	Acanthamoeba_castellanii_medusavirus	223690	NA		ncldv	1	SINGL	TRUE	FALSE	431_Acanthamoeba_castellanii_medusavirus_000000000001	NA	NA	NA	NA	BBI30578.1	NA	NA	uniref:UniRef90_A0A3T1CXM1	NA	NA
	432	609	Acanthamoeba_castellanii_medusavirus_000000000001	Acanthamoeba_castellanii_medusavirus	40325	NA		ncldv	1	SINGL	TRUE	FALSE	432_Acanthamoeba_castellanii_medusavirus_000000000001	K	positive regulation of exoribonuclease activity	-	Med26,TFIIS_C,TFIIS_M	BBI30579.1	CDD:273592	NA	uniref:UniRef90_A0A3T1CXR3	rs:XP_007775534	gi|313768016|ref|YP_004061447.1|
	433	990	Acanthamoeba_castellanii_medusavirus_000000000001	Acanthamoeba_castellanii_medusavirus	16849	NA		ncldv	1	SINGL	TRUE	FALSE	433_Acanthamoeba_castellanii_medusavirus_000000000001	NA	NA	NA	NA	BBI30580.1	NA	NA	uniref:UniRef90_A0A3T1CXM3	NA	NA
	434	426	Acanthamoeba_castellanii_medusavirus_000000000001	Acanthamoeba_castellanii_medusavirus	61147	NA		ncldv	1	SINGL	TRUE	FALSE	434_Acanthamoeba_castellanii_medusavirus_000000000001	NA	NA	NA	NA	BBI30581.1	CDD:380914	NA	uniref:UniRef90_A0A3T1CXN4	NA	NA
	435	648	Acanthamoeba_castellanii_medusavirus_000000000001	Acanthamoeba_castellanii_medusavirus	147751	gu_c_7238		ncldv	6	GU	FALSE	TRUE	435_Acanthamoeba_castellanii_medusavirus_000000000001	NA	NA	NA	NA	BBI30582.1	NA	NA	uniref:UniRef90_A0A3T1CXL4	NA	NA
	436	672	Acanthamoeba_castellanii_medusavirus_000000000001	Acanthamoeba_castellanii_medusavirus	147751	gu_c_7238		ncldv	6	GU	FALSE	TRUE	436_Acanthamoeba_castellanii_medusavirus_000000000001	NA	NA	NA	NA	BBI30583.1	NA	NA	uniref:UniRef90_A0A3T1CXM8	NA	NA
	437	222	Acanthamoeba_castellanii_medusavirus_000000000001	Acanthamoeba_castellanii_medusavirus	188880	NA		ncldv	1	SINGL	TRUE	FALSE	437_Acanthamoeba_castellanii_medusavirus_000000000001	NA	NA	NA	NA	BBI30584.1	NA	NA	uniref:UniRef90_A0A3T1CXN0	NA	NA
	438	2169	Acanthamoeba_castellanii_medusavirus_000000000001	Acanthamoeba_castellanii_medusavirus	20662	gu_c_8956		ncldv	3	GU	FALSE	TRUE	438_Acanthamoeba_castellanii_medusavirus_000000000001	NA	NA	NA	NA	BBI30585.1	NA	NA	uniref:UniRef90_A0A3T1CXU2	NA	NA
	439	1071	Acanthamoeba_castellanii_medusavirus_000000000001	Acanthamoeba_castellanii_medusavirus	113538	NA		ncldv	1	SINGL	TRUE	FALSE	439_Acanthamoeba_castellanii_medusavirus_000000000001	NA	NA	NA	NA	BBI30586.1	NA	NA	uniref:UniRef90_A0A3T1CXM7	NA	NA
	440	657	Acanthamoeba_castellanii_medusavirus_000000000001	Acanthamoeba_castellanii_medusavirus	221305	NA		ncldv	1	SINGL	TRUE	FALSE	440_Acanthamoeba_castellanii_medusavirus_000000000001	NA	NA	NA	NA	BBI30587.1	CDD:238020	NA	uniref:UniRef90_A0A3T1CXL0	NA	NA
	441	1491	Acanthamoeba_castellanii_medusavirus_000000000001	Acanthamoeba_castellanii_medusavirus	71128	k_c_705		ncldv	6	K	FALSE	TRUE	441_Acanthamoeba_castellanii_medusavirus_000000000001	O	P-loop containing nucleoside triphosphate hydrolase protein	-	AAA,BCS1_N	BBI30588.1	CDD:410918	YP_009483273.1	uniref:UniRef90_A0A3T1CXN1	rs:YP_009483273	gi|516305035
	442	648	Acanthamoeba_castellanii_medusavirus_000000000001	Acanthamoeba_castellanii_medusavirus	204085	NA		ncldv	1	SINGL	TRUE	FALSE	442_Acanthamoeba_castellanii_medusavirus_000000000001	NA	NA	NA	NA	BBI30589.1	NA	NA	uniref:UniRef90_A0A3T1CXS7	NA	NA
	443	447	Acanthamoeba_castellanii_medusavirus_000000000001	Acanthamoeba_castellanii_medusavirus	56450	gu_c_11118		ncldv	2	GU	FALSE	TRUE	443_Acanthamoeba_castellanii_medusavirus_000000000001	NA	NA	NA	NA	BBI30590.1	NA	NA	uniref:UniRef90_A0A3T1CXN2	NA	NA
	444	411	Acanthamoeba_castellanii_medusavirus_000000000001	Acanthamoeba_castellanii_medusavirus	56450	gu_c_11118		ncldv	2	GU	FALSE	TRUE	444_Acanthamoeba_castellanii_medusavirus_000000000001	NA	NA	NA	NA	BBI30591.1	NA	NA	uniref:UniRef90_A0A3T1CXP5	NA	NA
	445	633	Acanthamoeba_castellanii_medusavirus_000000000001	Acanthamoeba_castellanii_medusavirus	14570	NA		ncldv	1	SINGL	TRUE	FALSE	445_Acanthamoeba_castellanii_medusavirus_000000000001	NA	NA	NA	NA	BBI30592.1	NA	NA	uniref:UniRef90_A0A3T1CXM2	rs:XP_004352718	NA
	446	381	Acanthamoeba_castellanii_medusavirus_000000000001	Acanthamoeba_castellanii_medusavirus	183218	NA		ncldv	1	SINGL	TRUE	FALSE	446_Acanthamoeba_castellanii_medusavirus_000000000001	NA	NA	NA	NA	BBI30593.1	NA	NA	uniref:UniRef90_A0A3T1CXP0	NA	NA
	447	486	Acanthamoeba_castellanii_medusavirus_000000000001	Acanthamoeba_castellanii_medusavirus	210656	NA		ncldv	1	SINGL	TRUE	FALSE	447_Acanthamoeba_castellanii_medusavirus_000000000001	NA	NA	NA	NA	BBI30594.1	CDD:405052	NA	uniref:UniRef90_A0A3T1CXP1	rs:XP_004339817	NA
	448	723	Acanthamoeba_castellanii_medusavirus_000000000001	Acanthamoeba_castellanii_medusavirus	183645	NA		ncldv	1	SINGL	TRUE	FALSE	448_Acanthamoeba_castellanii_medusavirus_000000000001	S	MYND finger	-	zf-MYND	BBI30595.1	CDD:396356	NA	uniref:UniRef90_A0A3T1CXV6	rs:XP_007299417	NA
	449	399	Acanthamoeba_castellanii_medusavirus_000000000001	Acanthamoeba_castellanii_medusavirus	188075	NA		ncldv	1	SINGL	TRUE	FALSE	449_Acanthamoeba_castellanii_medusavirus_000000000001	NA	NA	NA	NA	BBI30596.1	NA	NA	uniref:UniRef90_A0A3T1CXN7	NA	NA
	450	216	Acanthamoeba_castellanii_medusavirus_000000000001	Acanthamoeba_castellanii_medusavirus	152535	NA		ncldv	1	SINGL	TRUE	FALSE	450_Acanthamoeba_castellanii_medusavirus_000000000001	NA	NA	NA	NA	BBI30597.1	CDD:341480	NA	uniref:UniRef90_A0A3T1CXL9	NA	NA
	451	777	Acanthamoeba_castellanii_medusavirus_000000000001	Acanthamoeba_castellanii_medusavirus	20666	NA		ncldv	1	SINGL	TRUE	FALSE	451_Acanthamoeba_castellanii_medusavirus_000000000001	NA	NA	NA	NA	BBI30598.1	NA	NA	uniref:UniRef90_A0A3T1CXP2	NA	NA
	452	585	Acanthamoeba_castellanii_medusavirus_000000000001	Acanthamoeba_castellanii_medusavirus	90369	k_c_142		ncldv	5	K	FALSE	TRUE	452_Acanthamoeba_castellanii_medusavirus_000000000001	H	Key enzyme in folate metabolism. Catalyzes an essential reaction for de novo glycine and purine synthesis, and for DNA precursor synthesis	ko00670,ko00790,ko01100,ko01523,map00670,map00790,map01100,map01523	DHFR_1	BBI30599.1	CDD:238127	YP_009481949.1	uniref:UniRef90_A0A3T1CXU1	rs:WP_143949240	NA
	453	543	Acanthamoeba_castellanii_medusavirus_000000000001	Acanthamoeba_castellanii_medusavirus	98746	NA		ncldv	1	SINGL	TRUE	FALSE	453_Acanthamoeba_castellanii_medusavirus_000000000001	NA	NA	NA	NA	BBI30600.1	NA	NA	uniref:UniRef90_A0A3T1CXP6	NA	NA
	454	1521	Acanthamoeba_castellanii_medusavirus_000000000001	Acanthamoeba_castellanii_medusavirus	134723	NA		ncldv	1	SINGL	TRUE	FALSE	NA	NA	NA	NA	NA	NA	NA	NA	NA	NA	NA
	455	2964	Ascoviridae_CU469068_Complete_DpAV4_000000000001	Ascoviridae_CU469068_Complete_DpAV4	168076	k_c_766		ncldv	65	K	FALSE	FALSE	455_Ascoviridae_CU469068_Complete_DpAV4_000000000001	S	DNA polymerase family B	-	-	YP_009639989.1	CDD:240301	YP_009639989.1	uniref:UniRef90_F2NYT0	rs:YP_009639989	gi|15078750|ref|NP_149500.1|
	456	396	Ascoviridae_CU469068_Complete_DpAV4_000000000001	Ascoviridae_CU469068_Complete_DpAV4	206094	NA		ncldv	1	SINGL	TRUE	FALSE	456_Ascoviridae_CU469068_Complete_DpAV4_000000000001	NA	NA	NA	NA	CAC19125.1	NA	NA	uniref:UniRef90_Q9DSW0	NA	NA
	457	774	Ascoviridae_CU469068_Complete_DpAV4_000000000001	Ascoviridae_CU469068_Complete_DpAV4	41669	k_c_4631		ncldv	38	K	FALSE	TRUE	457_Ascoviridae_CU469068_Complete_DpAV4_000000000001	S	ribonuclease III activity	-	-	YP_009639991.1	CDD:223644	YP_009639991.1	uniref:UniRef90_F2NYT2	rs:YP_009639991	gi|15078855|ref|NP_149605.1|
	458	933	Ascoviridae_CU469068_Complete_DpAV4_000000000001	Ascoviridae_CU469068_Complete_DpAV4	183222	gu_c_1164		ncldv	8	GU	FALSE	TRUE	458_Ascoviridae_CU469068_Complete_DpAV4_000000000001	S	DNA binding	-	-	YP_009639992.1	CDD:372024	YP_009639992.1	uniref:UniRef90_F2NYZ6	rs:YP_009639992	gi|339906021|ref|YP_004732818.1|
	459	450	Ascoviridae_CU469068_Complete_DpAV4_000000000001	Ascoviridae_CU469068_Complete_DpAV4	167812	NA		ncldv	1	SINGL	TRUE	FALSE	459_Ascoviridae_CU469068_Complete_DpAV4_000000000001	S	phosphatase activity	-	-	YP_009639993.1	CDD:239217	YP_009639993.1	uniref:UniRef90_F2NYT4	rs:YP_009639993	gi|339906140|ref|YP_004732937.1|
	460	399	Ascoviridae_CU469068_Complete_DpAV4_000000000001	Ascoviridae_CU469068_Complete_DpAV4	186753	NA		ncldv	1	SINGL	TRUE	FALSE	460_Ascoviridae_CU469068_Complete_DpAV4_000000000001	NA	NA	NA	NA	YP_009639994.1	NA	YP_009639994.1	uniref:UniRef90_F2NYT5	rs:YP_009639994	NA
	461	615	Ascoviridae_CU469068_Complete_DpAV4_000000000001	Ascoviridae_CU469068_Complete_DpAV4	168350	NA		ncldv	1	SINGL	TRUE	FALSE	461_Ascoviridae_CU469068_Complete_DpAV4_000000000001	S	Inhibitor of Apoptosis domain	-	-	YP_009639995.1	CDD:237989	YP_009639995.1	uniref:UniRef90_F2NYT6	rs:YP_009639995	gi|109287899|ref|YP_654593.1|
	462	1242	Ascoviridae_CU469068_Complete_DpAV4_000000000001	Ascoviridae_CU469068_Complete_DpAV4	187233	NA		ncldv	1	SINGL	TRUE	FALSE	462_Ascoviridae_CU469068_Complete_DpAV4_000000000001	NA	NA	NA	NA	YP_009639996.1	CDD:285945	YP_009639996.1	uniref:UniRef90_F2NYT7	rs:YP_009639996	gi|56692676|ref|YP_164134.1|
	463	792	Ascoviridae_CU469068_Complete_DpAV4_000000000001	Ascoviridae_CU469068_Complete_DpAV4	223691	NA		ncldv	1	SINGL	TRUE	FALSE	463_Ascoviridae_CU469068_Complete_DpAV4_000000000001	NA	NA	NA	NA	YP_009639997.1	NA	YP_009639997.1	uniref:UniRef90_F2NYT8	rs:YP_009639997	NA
	464	489	Ascoviridae_CU469068_Complete_DpAV4_000000000001	Ascoviridae_CU469068_Complete_DpAV4	40326	NA		ncldv	1	SINGL	TRUE	FALSE	464_Ascoviridae_CU469068_Complete_DpAV4_000000000001	K	DNA-directed 5'-3' RNA polymerase activity	ko00230,ko00240,ko01100,ko03020,ko04623,ko05016,ko05169,map00230,map00240,map01100,map03020,map04623,map05016,map05169	RNA_pol_Rpb5_C,RNA_pol_Rpb5_N	YP_009639998.1	CDD:215582	YP_009639998.1	uniref:UniRef90_F2NYT9	rs:YP_009639998	gi|15079165|ref|NP_149917.1|
	465	465	Ascoviridae_CU469068_Complete_DpAV4_000000000001	Ascoviridae_CU469068_Complete_DpAV4	16850	NA		ncldv	1	SINGL	TRUE	FALSE	465_Ascoviridae_CU469068_Complete_DpAV4_000000000001	NA	NA	NA	NA	YP_009639999.1	NA	YP_009639999.1	uniref:UniRef90_F2NYU0	rs:YP_009639999	NA
	466	1047	Ascoviridae_CU469068_Complete_DpAV4_000000000001	Ascoviridae_CU469068_Complete_DpAV4	61148	NA		ncldv	1	SINGL	TRUE	FALSE	466_Ascoviridae_CU469068_Complete_DpAV4_000000000001	NA	NA	NA	NA	YP_009640000.1	CDD:225606	YP_009640000.1	uniref:UniRef90_F2NYU1	rs:YP_009640000	NA
	467	723	Ascoviridae_CU469068_Complete_DpAV4_000000000001	Ascoviridae_CU469068_Complete_DpAV4	79545	NA		ncldv	1	SINGL	TRUE	FALSE	467_Ascoviridae_CU469068_Complete_DpAV4_000000000001	NA	NA	NA	NA	YP_009640001.1	NA	YP_009640001.1	uniref:UniRef90_F2NYU2	rs:YP_009640001	NA
	468	264	Ascoviridae_CU469068_Complete_DpAV4_000000000001	Ascoviridae_CU469068_Complete_DpAV4	46080	NA		ncldv	1	SINGL	TRUE	FALSE	NA	NA	NA	NA	NA	NA	NA	NA	NA	NA	NA
	469	279	Ascoviridae_CU469068_Complete_DpAV4_000000000001	Ascoviridae_CU469068_Complete_DpAV4	188881	NA		ncldv	1	SINGL	TRUE	FALSE	469_Ascoviridae_CU469068_Complete_DpAV4_000000000001	NA	NA	NA	NA	YP_009640002.1	NA	YP_009640002.1	uniref:UniRef90_F2NYU3	rs:YP_009640002	NA
	470	780	Ascoviridae_CU469068_Complete_DpAV4_000000000001	Ascoviridae_CU469068_Complete_DpAV4	108215	k_c_168		ncldv	22	K	FALSE	TRUE	470_Ascoviridae_CU469068_Complete_DpAV4_000000000001	S	GNS1/SUR4 family	-	-	YP_009640003.1	CDD:395916	YP_009640003.1	uniref:UniRef90_F2NYU4	rs:YP_009640003	gi|116326732|ref|YP_803269.1|
	471	957	Ascoviridae_CU469068_Complete_DpAV4_000000000001	Ascoviridae_CU469068_Complete_DpAV4	127095	gu_c_1011		ncldv	60	GU	FALSE	TRUE	471_Ascoviridae_CU469068_Complete_DpAV4_000000000001	S	acid-amino acid ligase activity	-	-	YP_009640004.1	CDD:367917	YP_009640004.1	uniref:UniRef90_F2NYU5	rs:YP_009640004	gi|15079025|ref|NP_149776.1|
	472	990	Ascoviridae_CU469068_Complete_DpAV4_000000000001	Ascoviridae_CU469068_Complete_DpAV4	183222	gu_c_1164		ncldv	8	GU	FALSE	TRUE	472_Ascoviridae_CU469068_Complete_DpAV4_000000000001	S	DNA binding	-	-	YP_009640005.1	CDD:372024	YP_009640005.1	uniref:UniRef90_F2NYU6	rs:YP_009640005	gi|9964491|ref|NP_064959.1|
	473	363	Ascoviridae_CU469068_Complete_DpAV4_000000000001	Ascoviridae_CU469068_Complete_DpAV4	71129	NA		ncldv	1	SINGL	TRUE	FALSE	473_Ascoviridae_CU469068_Complete_DpAV4_000000000001	NA	NA	NA	NA	YP_009640006.1	NA	YP_009640006.1	uniref:UniRef90_F2NYU7	rs:YP_009640006	NA
	474	1305	Ascoviridae_CU469068_Complete_DpAV4_000000000001	Ascoviridae_CU469068_Complete_DpAV4	111955	k_c_353		ncldv	6	K	FALSE	FALSE	474_Ascoviridae_CU469068_Complete_DpAV4_000000000001	S	Large eukaryotic DNA virus major capsid protein	-	-	YP_009640007.1	CDD:398248	YP_009640007.1	uniref:UniRef90_F2NYU8	rs:YP_009640007	gi|48843722|ref|YP_025102.1|
	475	2568	Ascoviridae_CU469068_Complete_DpAV4_000000000001	Ascoviridae_CU469068_Complete_DpAV4	66810	k_c_3028		ncldv	5	K	FALSE	TRUE	475_Ascoviridae_CU469068_Complete_DpAV4_000000000001	S	N-methyltransferase activity	-	-	YP_009640008.1	CDD:214692	YP_009640008.1	uniref:UniRef90_F2NYU9	rs:YP_009640008	gi|116326845|ref|YP_803383.1|
	476	678	Ascoviridae_CU469068_Complete_DpAV4_000000000001	Ascoviridae_CU469068_Complete_DpAV4	56451	NA		ncldv	1	SINGL	TRUE	FALSE	476_Ascoviridae_CU469068_Complete_DpAV4_000000000001	NA	NA	NA	NA	YP_009640009.1	NA	YP_009640009.1	uniref:UniRef90_F2NYV0	rs:YP_009640009	NA
	477	312	Ascoviridae_CU469068_Complete_DpAV4_000000000001	Ascoviridae_CU469068_Complete_DpAV4	14571	NA		ncldv	1	SINGL	TRUE	FALSE	477_Ascoviridae_CU469068_Complete_DpAV4_000000000001	K	negative regulation of protein sumoylation	-	HMG_box	YP_009640010.1	CDD:238686	YP_009640010.1	uniref:UniRef90_F2NYV1	rs:YP_009640010	NA
	478	594	Ascoviridae_CU469068_Complete_DpAV4_000000000001	Ascoviridae_CU469068_Complete_DpAV4	183219	NA		ncldv	1	SINGL	TRUE	FALSE	478_Ascoviridae_CU469068_Complete_DpAV4_000000000001	NA	NA	NA	NA	YP_009640011.1	NA	YP_009640011.1	uniref:UniRef90_F2NYV2	rs:YP_009640011	NA
	479	534	Ascoviridae_CU469068_Complete_DpAV4_000000000001	Ascoviridae_CU469068_Complete_DpAV4	210657	NA		ncldv	1	SINGL	TRUE	FALSE	479_Ascoviridae_CU469068_Complete_DpAV4_000000000001	NA	NA	NA	NA	YP_009640012.1	NA	YP_009640012.1	uniref:UniRef90_F2NYV3	rs:YP_009640012	NA
	480	816	Ascoviridae_CU469068_Complete_DpAV4_000000000001	Ascoviridae_CU469068_Complete_DpAV4	183646	NA		ncldv	1	SINGL	TRUE	FALSE	480_Ascoviridae_CU469068_Complete_DpAV4_000000000001	NA	NA	NA	NA	YP_009640013.1	CDD:238322	YP_009640013.1	uniref:UniRef90_F2NYV4	rs:YP_009640013	NA
	481	1038	Ascoviridae_CU469068_Complete_DpAV4_000000000001	Ascoviridae_CU469068_Complete_DpAV4	121614	k_c_3833		ncldv	10	K	FALSE	TRUE	481_Ascoviridae_CU469068_Complete_DpAV4_000000000001	S	bis(5'-nucleosyl)-tetraphosphatase (symmetrical) activity	-	-	YP_009640014.1	CDD:223497	YP_009640014.1	uniref:UniRef90_F2NYV5	rs:YP_009640014	gi|15078956|ref|NP_149707.1|
	482	1623	Ascoviridae_CU469068_Complete_DpAV4_000000000001	Ascoviridae_CU469068_Complete_DpAV4	152536	NA		ncldv	1	SINGL	TRUE	FALSE	482_Ascoviridae_CU469068_Complete_DpAV4_000000000001	NA	NA	NA	NA	YP_009640015.1	NA	YP_009640015.1	uniref:UniRef90_F2NYV6	rs:YP_009640015	NA
	483	573	Ascoviridae_CU469068_Complete_DpAV4_000000000001	Ascoviridae_CU469068_Complete_DpAV4	162644	gu_c_306		ncldv	53	GU	FALSE	TRUE	483_Ascoviridae_CU469068_Complete_DpAV4_000000000001	-	-	-	-	YP_009640016.1	NA	YP_009640016.1	uniref:UniRef90_Q9DSU2	rs:YP_009640016	gi|115298588|ref|YP_762441.1|
	484	672	Ascoviridae_CU469068_Complete_DpAV4_000000000001	Ascoviridae_CU469068_Complete_DpAV4	181790	NA		ncldv	1	SINGL	TRUE	FALSE	484_Ascoviridae_CU469068_Complete_DpAV4_000000000001	O	hard palate development	ko04668,ko04912,ko05206,map04668,map04912,map05206	Hemopexin,PG_binding_1,Peptidase_M10	YP_009640017.1	CDD:395334	YP_009640017.1	uniref:UniRef90_F2NYV8	rs:YP_009640017	NA
	485	270	Ascoviridae_CU469068_Complete_DpAV4_000000000001	Ascoviridae_CU469068_Complete_DpAV4	98747	NA		ncldv	1	SINGL	TRUE	FALSE	485_Ascoviridae_CU469068_Complete_DpAV4_000000000001	NA	NA	NA	NA	YP_009640018.1	NA	YP_009640018.1	uniref:UniRef90_F2NYV9	rs:YP_009640018	NA
	486	648	Ascoviridae_CU469068_Complete_DpAV4_000000000001	Ascoviridae_CU469068_Complete_DpAV4	134724	NA		ncldv	1	SINGL	TRUE	FALSE	486_Ascoviridae_CU469068_Complete_DpAV4_000000000001	NA	NA	NA	NA	YP_009640019.1	NA	YP_009640019.1	uniref:UniRef90_F2NYW0	rs:YP_009640019	NA
	487	963	Ascoviridae_CU469068_Complete_DpAV4_000000000001	Ascoviridae_CU469068_Complete_DpAV4	183222	gu_c_1164		ncldv	8	GU	FALSE	TRUE	487_Ascoviridae_CU469068_Complete_DpAV4_000000000001	S	DNA binding	-	-	YP_009640020.1	CDD:372024	YP_009640020.1	uniref:UniRef90_F2NYW1	rs:YP_009640020	gi|506497805|ref|YP_008003604.1|
	488	1893	Ascoviridae_CU469068_Complete_DpAV4_000000000001	Ascoviridae_CU469068_Complete_DpAV4	206095	NA		ncldv	1	SINGL	TRUE	FALSE	488_Ascoviridae_CU469068_Complete_DpAV4_000000000001	S	N-acetyltransferase activity	-	-	YP_009640021.1	CDD:223496	YP_009640021.1	uniref:UniRef90_F2NYW2	rs:YP_009640021	gi|109287972|ref|YP_654666.1|
	489	222	Ascoviridae_CU469068_Complete_DpAV4_000000000001	Ascoviridae_CU469068_Complete_DpAV4	237048	NA		ncldv	1	SINGL	TRUE	FALSE	NA	NA	NA	NA	NA	NA	NA	NA	NA	NA	NA
	490	1062	Ascoviridae_CU469068_Complete_DpAV4_000000000001	Ascoviridae_CU469068_Complete_DpAV4	183222	gu_c_1164		ncldv	8	GU	FALSE	TRUE	490_Ascoviridae_CU469068_Complete_DpAV4_000000000001	S	DNA binding	-	-	YP_009640022.1	CDD:376797	YP_009640022.1	uniref:UniRef90_F2NYW3	rs:YP_009640022	gi|506497805|ref|YP_008003604.1|
	491	843	Ascoviridae_CU469068_Complete_DpAV4_000000000001	Ascoviridae_CU469068_Complete_DpAV4	98466	gu_c_12738		ncldv	3	GU	FALSE	TRUE	491_Ascoviridae_CU469068_Complete_DpAV4_000000000001	-	-	-	-	YP_009640023.1	NA	YP_009640023.1	uniref:UniRef90_F2NYW4	rs:YP_009640023	gi|15078966|ref|NP_149717.1|
	492	168	Ascoviridae_CU469068_Complete_DpAV4_000000000001	Ascoviridae_CU469068_Complete_DpAV4	186754	NA		ncldv	1	SINGL	TRUE	FALSE	NA	NA	NA	NA	NA	NA	NA	NA	NA	NA	NA
	493	1554	Ascoviridae_CU469068_Complete_DpAV4_000000000001	Ascoviridae_CU469068_Complete_DpAV4	168351	NA		ncldv	1	SINGL	TRUE	FALSE	493_Ascoviridae_CU469068_Complete_DpAV4_000000000001	S	protein serine/threonine kinase activity	-	-	YP_009640024.1	NA	YP_009640024.1	uniref:UniRef90_F2NYW5	rs:YP_009640024	gi|15078811|ref|NP_149561.1|
	494	570	Ascoviridae_CU469068_Complete_DpAV4_000000000001	Ascoviridae_CU469068_Complete_DpAV4	187234	gu_c_2108		ncldv	7	GU	FALSE	TRUE	494_Ascoviridae_CU469068_Complete_DpAV4_000000000001	-	-	-	-	YP_009640025.1	CDD:408951	YP_009640025.1	uniref:UniRef90_F2NYW6	rs:YP_009640025	gi|339906168|ref|YP_004732965.1|
	495	420	Ascoviridae_CU469068_Complete_DpAV4_000000000001	Ascoviridae_CU469068_Complete_DpAV4	223692	NA		ncldv	1	SINGL	TRUE	FALSE	495_Ascoviridae_CU469068_Complete_DpAV4_000000000001	NA	NA	NA	NA	YP_009640026.1	NA	YP_009640026.1	uniref:UniRef90_F2NYW7	rs:YP_009640026	NA
	496	489	Ascoviridae_CU469068_Complete_DpAV4_000000000001	Ascoviridae_CU469068_Complete_DpAV4	40327	NA		ncldv	1	SINGL	TRUE	FALSE	496_Ascoviridae_CU469068_Complete_DpAV4_000000000001	NA	NA	NA	NA	YP_009640027.1	CDD:282675	YP_009640027.1	uniref:UniRef90_F2NYW8	rs:YP_009640027	gi|313768256|ref|YP_004061936.1|
	497	1332	Ascoviridae_CU469068_Complete_DpAV4_000000000001	Ascoviridae_CU469068_Complete_DpAV4	16851	NA		ncldv	1	SINGL	TRUE	FALSE	497_Ascoviridae_CU469068_Complete_DpAV4_000000000001	S	Lipid membrane protein of large eukaryotic DNA viruses	-	-	YP_009640028.1	CDD:396831	YP_009640028.1	uniref:UniRef90_F2NYW9	rs:YP_009640028	gi|339905991|ref|YP_004732788.1|
	498	315	Ascoviridae_CU469068_Complete_DpAV4_000000000001	Ascoviridae_CU469068_Complete_DpAV4	11556	k_c_1	Evr1_Alr	ncldv	10	K	FALSE	FALSE	498_Ascoviridae_CU469068_Complete_DpAV4_000000000001	S	Erv1 / Alr family	-	-	YP_009640029.1	CDD:398444	YP_009640029.1	uniref:UniRef90_F2NYX0	rs:YP_009640029	NA
	499	381	Ascoviridae_CU469068_Complete_DpAV4_000000000001	Ascoviridae_CU469068_Complete_DpAV4	79546	NA		ncldv	1	SINGL	TRUE	FALSE	499_Ascoviridae_CU469068_Complete_DpAV4_000000000001	NA	NA	NA	NA	YP_009640030.1	NA	YP_009640030.1	uniref:UniRef90_F2NYX1	rs:YP_009640030	NA
	500	1086	Ascoviridae_CU469068_Complete_DpAV4_000000000001	Ascoviridae_CU469068_Complete_DpAV4	183726	k_c_4222		ncldv	3	K	FALSE	TRUE	500_Ascoviridae_CU469068_Complete_DpAV4_000000000001	S	ligase activity	-	-	YP_009640031.1	NA	YP_009640031.1	uniref:UniRef90_F2NYX2	rs:YP_009640031	gi|15079104|ref|NP_149856.1|
	501	396	Ascoviridae_CU469068_Complete_DpAV4_000000000001	Ascoviridae_CU469068_Complete_DpAV4	148122	k_c_3184		ncldv	28	K	FALSE	TRUE	501_Ascoviridae_CU469068_Complete_DpAV4_000000000001	S	cell redox homeostasis	-	-	YP_009640032.1	CDD:239295	YP_009640032.1	uniref:UniRef90_F2NYX3	rs:YP_009640032	NA
	502	348	Ascoviridae_CU469068_Complete_DpAV4_000000000001	Ascoviridae_CU469068_Complete_DpAV4	172960	NA		ncldv	1	SINGL	TRUE	FALSE	502_Ascoviridae_CU469068_Complete_DpAV4_000000000001	NA	NA	NA	NA	YP_009640033.1	NA	YP_009640033.1	uniref:UniRef90_F2NYX4	rs:YP_009640033	NA
	503	2424	Ascoviridae_CU469068_Complete_DpAV4_000000000001	Ascoviridae_CU469068_Complete_DpAV4	113539	NA		ncldv	1	SINGL	TRUE	FALSE	503_Ascoviridae_CU469068_Complete_DpAV4_000000000001	S	protein serine/threonine kinase activity	-	-	YP_009640034.1	NA	YP_009640034.1	uniref:UniRef90_F2NYX5	rs:YP_009640034	gi|15078921|ref|NP_149672.1|
	504	429	Ascoviridae_CU469068_Complete_DpAV4_000000000001	Ascoviridae_CU469068_Complete_DpAV4	221306	NA		ncldv	1	SINGL	TRUE	FALSE	504_Ascoviridae_CU469068_Complete_DpAV4_000000000001	S	DNA binding	-	-	YP_009640035.1	CDD:376797	YP_009640035.1	uniref:UniRef90_F2NYX6	rs:YP_009640035	gi|578887489|dbj|BAO49363.1|
	505	1194	Ascoviridae_CU469068_Complete_DpAV4_000000000001	Ascoviridae_CU469068_Complete_DpAV4	71130	NA		ncldv	1	SINGL	TRUE	FALSE	505_Ascoviridae_CU469068_Complete_DpAV4_000000000001	S	Papain family cysteine protease	-	-	YP_009640036.1	CDD:239111	YP_009640036.1	uniref:UniRef90_F2NYX7	rs:YP_009640036	gi|109287902|ref|YP_654596.1|
	506	495	Ascoviridae_CU469068_Complete_DpAV4_000000000001	Ascoviridae_CU469068_Complete_DpAV4	44372	k_c_3321		ncldv	15	K	FALSE	TRUE	506_Ascoviridae_CU469068_Complete_DpAV4_000000000001	S	AIG2-like family	ko00480,map00480	AIG2_2	YP_009640037.1	CDD:372719	YP_009640037.1	uniref:UniRef90_F2NYX8	rs:YP_009640037	NA
	507	378	Ascoviridae_CU469068_Complete_DpAV4_000000000001	Ascoviridae_CU469068_Complete_DpAV4	66811	k_c_126		ncldv	2	K	FALSE	TRUE	507_Ascoviridae_CU469068_Complete_DpAV4_000000000001	S	acid-amino acid ligase activity	-	-	YP_009640038.1	CDD:367917	YP_009640038.1	uniref:UniRef90_F2NYX9	rs:YP_009640038	gi|506498019|ref|YP_008003818.1|
	508	663	Ascoviridae_CU469068_Complete_DpAV4_000000000001	Ascoviridae_CU469068_Complete_DpAV4	56452	NA		ncldv	1	SINGL	TRUE	FALSE	508_Ascoviridae_CU469068_Complete_DpAV4_000000000001	NA	NA	NA	NA	YP_009640039.1	NA	YP_009640039.1	uniref:UniRef90_F2NYY0	rs:YP_009640039	NA
	509	387	Ascoviridae_CU469068_Complete_DpAV4_000000000001	Ascoviridae_CU469068_Complete_DpAV4	14572	NA		ncldv	1	SINGL	TRUE	FALSE	NA	NA	NA	NA	NA	NA	NA	NA	NA	NA	NA
	510	525	Ascoviridae_CU469068_Complete_DpAV4_000000000001	Ascoviridae_CU469068_Complete_DpAV4	183220	NA		ncldv	1	SINGL	TRUE	FALSE	510_Ascoviridae_CU469068_Complete_DpAV4_000000000001	NA	NA	NA	NA	YP_009640040.1	CDD:408950	YP_009640040.1	uniref:UniRef90_F2NYY1	rs:YP_009640040	NA
	511	558	Ascoviridae_CU469068_Complete_DpAV4_000000000001	Ascoviridae_CU469068_Complete_DpAV4	210658	NA		ncldv	1	SINGL	TRUE	FALSE	511_Ascoviridae_CU469068_Complete_DpAV4_000000000001	NA	NA	NA	NA	YP_009640041.1	NA	YP_009640041.1	uniref:UniRef90_F2NYY2	rs:YP_009640041	NA
	512	1743	Ascoviridae_CU469068_Complete_DpAV4_000000000001	Ascoviridae_CU469068_Complete_DpAV4	198391	k_c_24		ncldv	21	K	FALSE	TRUE	512_Ascoviridae_CU469068_Complete_DpAV4_000000000001	F	Ribonucleotide reductase, all-alpha domain	ko00230,ko00240,ko01100,map00230,map00240,map01100	ATP-cone,Ribonuc_red_lgC,Ribonuc_red_lgN	YP_009640042.1	CDD:236378	YP_009640042.1	uniref:UniRef90_F2NYY3	rs:YP_009640042	gi|109287943|ref|YP_654637.1|
	513	564	Ascoviridae_CU469068_Complete_DpAV4_000000000001	Ascoviridae_CU469068_Complete_DpAV4	22876	k_c_38		ncldv	36	K	FALSE	TRUE	513_Ascoviridae_CU469068_Complete_DpAV4_000000000001	S	Deoxynucleoside kinase	-	-	YP_009640043.1	CDD:396326	YP_009640043.1	uniref:UniRef90_F2NYY4	rs:YP_009640043	gi|15078856|ref|NP_149606.1|
	514	336	Ascoviridae_CU469068_Complete_DpAV4_000000000001	Ascoviridae_CU469068_Complete_DpAV4	41985	NA		ncldv	1	SINGL	TRUE	FALSE	514_Ascoviridae_CU469068_Complete_DpAV4_000000000001	S	2-cysteine adaptor domain	-	-	YP_009021173.1	NA	YP_009021173.1	uniref:UniRef90_A0A6C0KTY2	rs:YP_009021173	NA
	515	363	Ascoviridae_CU469068_Complete_DpAV4_000000000001	Ascoviridae_CU469068_Complete_DpAV4	20667	NA		ncldv	1	SINGL	TRUE	FALSE	515_Ascoviridae_CU469068_Complete_DpAV4_000000000001	S	Metallo-beta-lactamase superfamily	-	Lactamase_B	YP_009640044.1	NA	YP_009640044.1	uniref:UniRef90_F2NYY5	rs:YP_009640044	NA
	516	294	Ascoviridae_CU469068_Complete_DpAV4_000000000001	Ascoviridae_CU469068_Complete_DpAV4	181791	NA		ncldv	1	SINGL	TRUE	FALSE	NA	NA	NA	NA	NA	NA	NA	NA	NA	NA	NA
	517	303	Ascoviridae_CU469068_Complete_DpAV4_000000000001	Ascoviridae_CU469068_Complete_DpAV4	98748	NA		ncldv	1	SINGL	TRUE	FALSE	517_Ascoviridae_CU469068_Complete_DpAV4_000000000001	NA	NA	NA	NA	YP_009640045.1	NA	YP_009640045.1	uniref:UniRef90_F2NYY6	rs:YP_009640045	NA
	518	357	Ascoviridae_CU469068_Complete_DpAV4_000000000001	Ascoviridae_CU469068_Complete_DpAV4	134725	NA		ncldv	1	SINGL	TRUE	FALSE	NA	NA	NA	NA	NA	NA	NA	NA	NA	NA	NA
	519	225	Ascoviridae_CU469068_Complete_DpAV4_000000000001	Ascoviridae_CU469068_Complete_DpAV4	55364	NA		ncldv	1	SINGL	TRUE	FALSE	NA	NA	NA	NA	NA	NA	NA	NA	NA	NA	NA
	520	360	Ascoviridae_CU469068_Complete_DpAV4_000000000001	Ascoviridae_CU469068_Complete_DpAV4	206096	NA		ncldv	1	SINGL	TRUE	FALSE	520_Ascoviridae_CU469068_Complete_DpAV4_000000000001	K	DNA-directed 5'-3' RNA polymerase activity	ko00230,ko00240,ko01100,ko03020,ko04623,ko05016,ko05169,map00230,map00240,map01100,map03020,map04623,map05016,map05169	RNA_pol_Rpb6	YP_009640046.1	CDD:177755	YP_009640046.1	uniref:UniRef90_F2NYY7	rs:YP_009640046	NA
	521	378	Ascoviridae_CU469068_Complete_DpAV4_000000000001	Ascoviridae_CU469068_Complete_DpAV4	237049	NA		ncldv	1	SINGL	TRUE	FALSE	521_Ascoviridae_CU469068_Complete_DpAV4_000000000001	NA	NA	NA	NA	NA	CDD:406571	NA	NA	NA	NA
	522	462	Ascoviridae_CU469068_Complete_DpAV4_000000000001	Ascoviridae_CU469068_Complete_DpAV4	147755	NA		ncldv	1	SINGL	TRUE	FALSE	522_Ascoviridae_CU469068_Complete_DpAV4_000000000001	I	Acyl CoA binding protein	-	ACBP	YP_009640047.1	CDD:395715	YP_009640047.1	uniref:UniRef90_F2NYY8	rs:YP_009640047	NA
	523	402	Ascoviridae_CU469068_Complete_DpAV4_000000000001	Ascoviridae_CU469068_Complete_DpAV4	167813	NA		ncldv	1	SINGL	TRUE	FALSE	NA	NA	NA	NA	NA	NA	NA	NA	NA	NA	NA
	524	648	Ascoviridae_CU469068_Complete_DpAV4_000000000001	Ascoviridae_CU469068_Complete_DpAV4	186755	NA		ncldv	1	SINGL	TRUE	FALSE	524_Ascoviridae_CU469068_Complete_DpAV4_000000000001	NA	NA	NA	NA	YP_009640048.1	NA	YP_009640048.1	uniref:UniRef90_F2NYY9	rs:YP_009640048	NA
	525	519	Ascoviridae_CU469068_Complete_DpAV4_000000000001	Ascoviridae_CU469068_Complete_DpAV4	168352	NA		ncldv	1	SINGL	TRUE	FALSE	525_Ascoviridae_CU469068_Complete_DpAV4_000000000001	NA	NA	NA	NA	YP_009640049.1	CDD:408950	YP_009640049.1	uniref:UniRef90_F2NYZ0	rs:YP_009640049	NA
	526	249	Ascoviridae_CU469068_Complete_DpAV4_000000000001	Ascoviridae_CU469068_Complete_DpAV4	156596	k_c_96		ncldv	564	K	FALSE	TRUE	526_Ascoviridae_CU469068_Complete_DpAV4_000000000001	O	Ubiquitin homologues	-	ubiquitin	YP_009640050.1	CDD:340501	YP_009640050.1	uniref:UniRef90_F2NYZ1	rs:YP_009640050	gi|284504271|ref|YP_003406986.1|
	527	561	Ascoviridae_CU469068_Complete_DpAV4_000000000001	Ascoviridae_CU469068_Complete_DpAV4	223693	NA		ncldv	1	SINGL	TRUE	FALSE	527_Ascoviridae_CU469068_Complete_DpAV4_000000000001	-	-	-	-	YP_009640051.1	NA	YP_009640051.1	uniref:UniRef90_F2NYZ2	rs:YP_009640051	gi|115298540|ref|YP_762393.1|
	528	1185	Ascoviridae_CU469068_Complete_DpAV4_000000000001	Ascoviridae_CU469068_Complete_DpAV4	40328	NA		ncldv	1	SINGL	TRUE	FALSE	528_Ascoviridae_CU469068_Complete_DpAV4_000000000001	-	-	-	-	YP_009640052.1	CDD:408841	YP_009640052.1	uniref:UniRef90_F2NYZ3	rs:YP_009640052	gi|15078780|ref|NP_149530.1|
	529	846	Ascoviridae_CU469068_Complete_DpAV4_000000000001	Ascoviridae_CU469068_Complete_DpAV4	16852	NA		ncldv	1	SINGL	TRUE	FALSE	529_Ascoviridae_CU469068_Complete_DpAV4_000000000001	S	Pfam:Pox_G9-A16	-	-	YP_009640053.1	NA	YP_009640053.1	uniref:UniRef90_F2NYZ4	rs:YP_009640053	gi|339906017|ref|YP_004732814.1|
	530	1188	Ascoviridae_CU469068_Complete_DpAV4_000000000001	Ascoviridae_CU469068_Complete_DpAV4	174723	k_c_86	Glutaredoxin|Ribonuc_red_sm	ncldv	26	K	FALSE	TRUE	530_Ascoviridae_CU469068_Complete_DpAV4_000000000001	S	Ribonucleotide reductase, small chain	-	-	YP_009640054.1	CDD:236591	YP_009640054.1	uniref:UniRef90_F2NYZ5	rs:YP_009640054	gi|15079087|ref|NP_149839.1|
	531	990	Ascoviridae_CU469068_Complete_DpAV4_000000000001	Ascoviridae_CU469068_Complete_DpAV4	183222	gu_c_1164		ncldv	8	GU	FALSE	TRUE	531_Ascoviridae_CU469068_Complete_DpAV4_000000000001	S	DNA binding	-	-	YP_009640055.1	CDD:372024	YP_009640055.1	uniref:UniRef90_F2NYZ6	rs:YP_009640055	gi|578887489|dbj|BAO49363.1|
	532	114	Ascoviridae_CU469068_Complete_DpAV4_000000000001	Ascoviridae_CU469068_Complete_DpAV4	46081	NA		ncldv	1	SINGL	TRUE	FALSE	NA	NA	NA	NA	NA	NA	NA	NA	NA	NA	NA
	533	1263	Ascoviridae_CU469068_Complete_DpAV4_000000000001	Ascoviridae_CU469068_Complete_DpAV4	188882	NA		ncldv	1	SINGL	TRUE	FALSE	533_Ascoviridae_CU469068_Complete_DpAV4_000000000001	S	ubiquitin-protein ligase activity	-	-	YP_009640056.1	CDD:396187	YP_009640056.1	uniref:UniRef90_F2NYZ7	rs:YP_009640056	gi|357289892
	534	321	Ascoviridae_CU469068_Complete_DpAV4_000000000001	Ascoviridae_CU469068_Complete_DpAV4	172961	NA		ncldv	1	SINGL	TRUE	FALSE	NA	NA	NA	NA	NA	NA	NA	NA	NA	NA	NA
	535	477	Ascoviridae_CU469068_Complete_DpAV4_000000000001	Ascoviridae_CU469068_Complete_DpAV4	113540	NA		ncldv	1	SINGL	TRUE	FALSE	535_Ascoviridae_CU469068_Complete_DpAV4_000000000001	NA	NA	NA	NA	YP_009640057.1	NA	YP_009640057.1	uniref:UniRef90_F2NYZ8	rs:YP_009640057	NA
	536	1272	Ascoviridae_CU469068_Complete_DpAV4_000000000001	Ascoviridae_CU469068_Complete_DpAV4	31168	k_c_4	RNApolA	ncldv	42	K	FALSE	TRUE	536_Ascoviridae_CU469068_Complete_DpAV4_000000000001	L	RNA polymerase Rpb1, domain 5	-	-	YP_009640058.1	CDD:132722	YP_009640058.1	uniref:UniRef90_F2NYZ9	rs:YP_009640058	gi|9204
	537	342	Ascoviridae_CU469068_Complete_DpAV4_000000000001	Ascoviridae_CU469068_Complete_DpAV4	71131	NA		ncldv	1	SINGL	TRUE	FALSE	NA	NA	NA	NA	NA	NA	NA	NA	NA	NA	NA
	538	219	Ascoviridae_CU469068_Complete_DpAV4_000000000001	Ascoviridae_CU469068_Complete_DpAV4	204086	NA		ncldv	1	SINGL	TRUE	FALSE	NA	NA	NA	NA	NA	NA	NA	NA	NA	NA	NA
	539	390	Ascoviridae_CU469068_Complete_DpAV4_000000000001	Ascoviridae_CU469068_Complete_DpAV4	66812	NA		ncldv	1	SINGL	TRUE	FALSE	539_Ascoviridae_CU469068_Complete_DpAV4_000000000001	NA	NA	NA	NA	YP_009640059.1	NA	YP_009640059.1	uniref:UniRef90_F2NZ00	rs:YP_009640059	NA
	540	363	Ascoviridae_CU469068_Complete_DpAV4_000000000001	Ascoviridae_CU469068_Complete_DpAV4	56453	NA		ncldv	1	SINGL	TRUE	FALSE	540_Ascoviridae_CU469068_Complete_DpAV4_000000000001	NA	NA	NA	NA	YP_009640060.1	NA	YP_009640060.1	uniref:UniRef90_F2NZ01	rs:YP_009640060	NA
	541	3096	Ascoviridae_CU469068_Complete_DpAV4_000000000001	Ascoviridae_CU469068_Complete_DpAV4	224306	k_c_5	RNApolB	ncldv	299	K	FALSE	TRUE	541_Ascoviridae_CU469068_Complete_DpAV4_000000000001	L	RNA polymerase beta subunit	-	-	YP_009640061.1	CDD:238353	YP_009640061.1	uniref:UniRef90_F2NZ02	rs:YP_009640061	gi|15079139|ref|NP_149891.1|
	542	405	Ascoviridae_CU469068_Complete_DpAV4_000000000001	Ascoviridae_CU469068_Complete_DpAV4	183221	NA		ncldv	1	SINGL	TRUE	FALSE	542_Ascoviridae_CU469068_Complete_DpAV4_000000000001	NA	NA	NA	NA	YP_009640062.1	NA	YP_009640062.1	uniref:UniRef90_F2NZ03	rs:YP_009640062	NA
	543	1296	Ascoviridae_CU469068_Complete_DpAV4_000000000001	Ascoviridae_CU469068_Complete_DpAV4	110376	k_c_108		ncldv	8	K	FALSE	TRUE	543_Ascoviridae_CU469068_Complete_DpAV4_000000000001	S	DNA binding	-	-	YP_009640063.1	CDD:376797	YP_009640063.1	uniref:UniRef90_F2NZ04	rs:YP_009640063	gi|15079001|ref|NP_149752.1|
	544	246	Ascoviridae_CU469068_Complete_DpAV4_000000000001	Ascoviridae_CU469068_Complete_DpAV4	183647	NA		ncldv	1	SINGL	TRUE	FALSE	NA	NA	NA	NA	NA	NA	NA	NA	NA	NA	NA
	545	591	Ascoviridae_CU469068_Complete_DpAV4_000000000001	Ascoviridae_CU469068_Complete_DpAV4	188076	NA		ncldv	1	SINGL	TRUE	FALSE	545_Ascoviridae_CU469068_Complete_DpAV4_000000000001	NA	NA	NA	NA	YP_009640064.1	NA	YP_009640064.1	uniref:UniRef90_F2NZ05	rs:YP_009640064	NA
	546	261	Ascoviridae_CU469068_Complete_DpAV4_000000000001	Ascoviridae_CU469068_Complete_DpAV4	41986	NA		ncldv	1	SINGL	TRUE	FALSE	546_Ascoviridae_CU469068_Complete_DpAV4_000000000001	NA	NA	NA	NA	NA	CDD:214989	NA	NA	NA	NA
	547	270	Ascoviridae_CU469068_Complete_DpAV4_000000000001	Ascoviridae_CU469068_Complete_DpAV4	20668	k_c_58		ncldv	5	K	FALSE	TRUE	547_Ascoviridae_CU469068_Complete_DpAV4_000000000001	L	GIY-YIG catalytic domain	-	GIY-YIG	YP_009640065.1	CDD:198403	YP_009640065.1	uniref:UniRef90_F2NZ06	rs:YP_009640065	gi|115298539|ref|YP_762392.1|
	548	948	Ascoviridae_CU469068_Complete_DpAV4_000000000001	Ascoviridae_CU469068_Complete_DpAV4	181792	NA		ncldv	1	SINGL	TRUE	FALSE	548_Ascoviridae_CU469068_Complete_DpAV4_000000000001	S	Protein of unknown function (DUF2661)	-	-	YP_009640066.1	CDD:287794	YP_009640066.1	uniref:UniRef90_F2NZ07	rs:YP_009640066	NA
	549	1311	Ascoviridae_CU469068_Complete_DpAV4_000000000001	Ascoviridae_CU469068_Complete_DpAV4	98749	NA		ncldv	1	SINGL	TRUE	FALSE	549_Ascoviridae_CU469068_Complete_DpAV4_000000000001	-	-	-	-	YP_009640067.1	NA	YP_009640067.1	uniref:UniRef90_F2NZ08	rs:YP_009640067	NA
	550	1113	Ascoviridae_CU469068_Complete_DpAV4_000000000001	Ascoviridae_CU469068_Complete_DpAV4	134726	NA		ncldv	1	SINGL	TRUE	FALSE	550_Ascoviridae_CU469068_Complete_DpAV4_000000000001	S	protein serine/threonine kinase activity	-	-	YP_009640068.1	CDD:270919	YP_009640068.1	uniref:UniRef90_F2NZ09	rs:YP_009640068	gi|40556237|ref|NP_955322.1|
	551	855	Ascoviridae_CU469068_Complete_DpAV4_000000000001	Ascoviridae_CU469068_Complete_DpAV4	55365	NA		ncldv	1	SINGL	TRUE	FALSE	551_Ascoviridae_CU469068_Complete_DpAV4_000000000001	S	Acyltransferase	-	-	YP_009640069.1	CDD:153252	YP_009640069.1	uniref:UniRef90_F2NZ10	rs:YP_009640069	gi|134287261|ref|YP_001110957.1|
	552	351	Ascoviridae_CU469068_Complete_DpAV4_000000000001	Ascoviridae_CU469068_Complete_DpAV4	206097	NA		ncldv	1	SINGL	TRUE	FALSE	552_Ascoviridae_CU469068_Complete_DpAV4_000000000001	S	Transcription factor S-II (TFIIS)	-	-	YP_009640070.1	CDD:259792	YP_009640070.1	uniref:UniRef90_F2NZ11	rs:YP_009640070	gi|109287933|ref|YP_654627.1|
	553	471	Ascoviridae_CU469068_Complete_DpAV4_000000000001	Ascoviridae_CU469068_Complete_DpAV4	237050	NA		ncldv	1	SINGL	TRUE	FALSE	NA	NA	NA	NA	NA	NA	NA	NA	NA	NA	NA
	554	774	Ascoviridae_CU469068_Complete_DpAV4_000000000001	Ascoviridae_CU469068_Complete_DpAV4	147756	NA		ncldv	1	SINGL	TRUE	FALSE	554_Ascoviridae_CU469068_Complete_DpAV4_000000000001	Q	3-oxo-behenoyl-CoA reductase activity	ko00062,ko00140,ko01040,ko01100,ko01110,ko01212,map00062,map00140,map01040,map01100,map01110,map01212	adh_short	YP_009640071.1	CDD:187614	YP_009640071.1	uniref:UniRef90_F2NZ12	rs:YP_009640071	NA
	555	474	Ascoviridae_CU469068_Complete_DpAV4_000000000001	Ascoviridae_CU469068_Complete_DpAV4	167814	NA		ncldv	1	SINGL	TRUE	FALSE	555_Ascoviridae_CU469068_Complete_DpAV4_000000000001	NA	NA	NA	NA	YP_009640072.1	NA	YP_009640072.1	uniref:UniRef90_F2NZ13	rs:YP_009640072	NA
	556	3126	Ascoviridae_CU469068_Complete_DpAV4_000000000001	Ascoviridae_CU469068_Complete_DpAV4	186756	NA		ncldv	1	SINGL	TRUE	FALSE	556_Ascoviridae_CU469068_Complete_DpAV4_000000000001	-	-	-	-	YP_009640073.1	CDD:408831	YP_009640073.1	uniref:UniRef90_F2NZ14	rs:YP_009640073	gi|15079007|ref|NP_149758.1|
	557	891	Ascoviridae_CU469068_Complete_DpAV4_000000000001	Ascoviridae_CU469068_Complete_DpAV4	23937	k_c_152		ncldv	1061	K	FALSE	FALSE	557_Ascoviridae_CU469068_Complete_DpAV4_000000000001	S	adenyl ribonucleotide binding	-	-	YP_009640074.1	CDD:214640	YP_009640074.1	uniref:UniRef90_F2NZ15	rs:YP_009640074	gi|15078788|ref|NP_149538.1|
	558	810	Ascoviridae_CU469068_Complete_DpAV4_000000000001	Ascoviridae_CU469068_Complete_DpAV4	187235	NA		ncldv	1	SINGL	TRUE	FALSE	558_Ascoviridae_CU469068_Complete_DpAV4_000000000001	S	lipid catabolic process	-	-	YP_009640075.1	CDD:132846	YP_009640075.1	uniref:UniRef90_F2NZ16	rs:YP_009640075	gi|15079174|ref|NP_149926.1|
	559	420	Ascoviridae_CU469068_Complete_DpAV4_000000000001	Ascoviridae_CU469068_Complete_DpAV4	223694	NA		ncldv	1	SINGL	TRUE	FALSE	559_Ascoviridae_CU469068_Complete_DpAV4_000000000001	NA	NA	NA	NA	YP_009640076.1	CDD:226144	YP_009640076.1	uniref:UniRef90_F2NZ17	rs:YP_009640076	NA
	560	2622	Ascoviridae_CU469068_Complete_DpAV4_000000000001	Ascoviridae_CU469068_Complete_DpAV4	162383	k_c_4	RNApolA	ncldv	96	K	FALSE	TRUE	560_Ascoviridae_CU469068_Complete_DpAV4_000000000001	S	RNA polymerase Rpb1, domain 3	-	-	YP_009640077.1	CDD:259848	YP_009640077.1	uniref:UniRef90_F2NZ18	rs:YP_009640077	gi|15078888|ref|NP_149639.1|
	561	219	Ascoviridae_CU469068_Complete_DpAV4_000000000001	Ascoviridae_CU469068_Complete_DpAV4	16853	NA		ncldv	1	SINGL	TRUE	FALSE	NA	NA	NA	NA	NA	NA	NA	NA	NA	NA	NA
	562	2778	Ascoviridae_CU469068_Complete_DpAV4_000000000001	Ascoviridae_CU469068_Complete_DpAV4	61149	NA		ncldv	1	SINGL	TRUE	FALSE	562_Ascoviridae_CU469068_Complete_DpAV4_000000000001	S	D5 N terminal like	-	D5_N	YP_009640078.1	CDD:273716	YP_009640078.1	uniref:UniRef90_F2NZ19	rs:YP_009640078	gi|322511112|gb|ADX06425.1|
	563	594	Ascoviridae_CU469068_Complete_DpAV4_000000000001	Ascoviridae_CU469068_Complete_DpAV4	79547	NA		ncldv	1	SINGL	TRUE	FALSE	563_Ascoviridae_CU469068_Complete_DpAV4_000000000001	NA	NA	NA	NA	YP_009640079.1	NA	YP_009640079.1	uniref:UniRef90_F2NZ20	rs:YP_009640079	NA
	564	108	Ascoviridae_CU469068_Complete_DpAV4_000000000001	Ascoviridae_CU469068_Complete_DpAV4	46082	NA		ncldv	1	SINGL	TRUE	FALSE	NA	NA	NA	NA	NA	NA	NA	NA	NA	NA	NA
	565	228	Ascoviridae_CU469068_Complete_DpAV4_000000000001	Ascoviridae_CU469068_Complete_DpAV4	16854	gu_c_3229		ncldv	3	GU	FALSE	TRUE	NA	NA	NA	NA	NA	NA	NA	NA	NA	NA	NA
	566	624	Ascoviridae_CU469068_Complete_DpAV4_000000000001	Ascoviridae_CU469068_Complete_DpAV4	172962	NA		ncldv	1	SINGL	TRUE	FALSE	566_Ascoviridae_CU469068_Complete_DpAV4_000000000001	S	DNA binding	-	-	YP_009640080.1	NA	YP_009640080.1	uniref:UniRef90_F2NZ21	rs:YP_009640080	NA
	567	2550	Ascoviridae_CU469068_Complete_DpAV4_000000000001	Ascoviridae_CU469068_Complete_DpAV4	113541	NA		ncldv	1	SINGL	TRUE	FALSE	567_Ascoviridae_CU469068_Complete_DpAV4_000000000001	S	D5 N terminal like	-	-	YP_009640081.1	CDD:273716	YP_009640081.1	uniref:UniRef90_F2NZ22	rs:YP_009640081	gi|339906107|ref|YP_004732904.1|
	568	2238	Ascoviridae_CU469068_Complete_DpAV4_000000000001	Ascoviridae_CU469068_Complete_DpAV4	221307	NA		ncldv	1	SINGL	TRUE	FALSE	568_Ascoviridae_CU469068_Complete_DpAV4_000000000001	-	-	-	-	YP_009640082.1	NA	YP_009640082.1	uniref:UniRef90_F2NZ23	rs:YP_009640082	NA
	569	492	Ascoviridae_CU469068_Complete_DpAV4_000000000001	Ascoviridae_CU469068_Complete_DpAV4	71132	NA		ncldv	1	SINGL	TRUE	FALSE	569_Ascoviridae_CU469068_Complete_DpAV4_000000000001	NA	NA	NA	NA	YP_009640083.1	NA	YP_009640083.1	uniref:UniRef90_F2NZ24	rs:YP_009640083	NA
	570	1350	Ascoviridae_CU469068_Complete_DpAV4_000000000001	Ascoviridae_CU469068_Complete_DpAV4	204087	NA		ncldv	1	SINGL	TRUE	FALSE	570_Ascoviridae_CU469068_Complete_DpAV4_000000000001	NA	NA	NA	NA	YP_009640084.1	NA	YP_009640084.1	uniref:UniRef90_F2NZ25	rs:YP_009640084	gi|506497815|ref|YP_008003614.1|
	571	459	Ascoviridae_CU469068_Complete_DpAV4_000000000001	Ascoviridae_CU469068_Complete_DpAV4	66813	NA		ncldv	1	SINGL	TRUE	FALSE	571_Ascoviridae_CU469068_Complete_DpAV4_000000000001	NA	NA	NA	NA	YP_009640085.1	CDD:408850	YP_009640085.1	uniref:UniRef90_F2NZ26	rs:YP_009640085	NA
	572	195	Ascoviridae_CU469068_Complete_DpAV4_000000000001	Ascoviridae_CU469068_Complete_DpAV4	56454	NA		ncldv	1	SINGL	TRUE	FALSE	NA	NA	NA	NA	NA	NA	NA	NA	NA	NA	NA
	573	114	Ascoviridae_CU469068_Complete_DpAV4_000000000001	Ascoviridae_CU469068_Complete_DpAV4	14573	NA		ncldv	1	SINGL	TRUE	FALSE	NA	NA	NA	NA	NA	NA	NA	NA	NA	NA	NA
	574	1032	Ascoviridae_CU469068_Complete_DpAV4_000000000001	Ascoviridae_CU469068_Complete_DpAV4	183222	gu_c_1164		ncldv	8	GU	FALSE	TRUE	574_Ascoviridae_CU469068_Complete_DpAV4_000000000001	S	DNA binding	-	-	YP_009640086.1	CDD:376797	YP_009640086.1	uniref:UniRef90_F2NZ27	rs:YP_009640086	gi|15079025|ref|NP_149776.1|
	575	219	Ascoviridae_CU469068_Complete_DpAV4_000000000001	Ascoviridae_CU469068_Complete_DpAV4	210659	NA		ncldv	1	SINGL	TRUE	FALSE	575_Ascoviridae_CU469068_Complete_DpAV4_000000000001	NA	NA	NA	NA	YP_009640087.1	NA	YP_009640087.1	uniref:UniRef90_F2NZ28	rs:YP_009640087	NA
	576	114	Ascoviridae_CU469068_Complete_DpAV4_000000000001	Ascoviridae_CU469068_Complete_DpAV4	183648	NA		ncldv	1	SINGL	TRUE	FALSE	NA	NA	NA	NA	NA	NA	NA	NA	NA	NA	NA
	577	276	Ascoviridae_CU469068_Complete_DpAV4_000000000001	Ascoviridae_CU469068_Complete_DpAV4	188077	NA		ncldv	1	SINGL	TRUE	FALSE	577_Ascoviridae_CU469068_Complete_DpAV4_000000000001	NA	NA	NA	NA	YP_009640088.1	NA	YP_009640088.1	uniref:UniRef90_F2NZ29	rs:YP_009640088	NA
	578	372	Ascoviridae_CU469068_Complete_DpAV4_000000000001	Ascoviridae_CU469068_Complete_DpAV4	41987	NA		ncldv	1	SINGL	TRUE	FALSE	578_Ascoviridae_CU469068_Complete_DpAV4_000000000001	NA	NA	NA	NA	YP_009640089.1	NA	YP_009640089.1	uniref:UniRef90_F2NZ30	rs:YP_009640089	NA
	579	642	Ascoviridae_CU469068_Complete_DpAV4_000000000001	Ascoviridae_CU469068_Complete_DpAV4	20669	NA		ncldv	1	SINGL	TRUE	FALSE	579_Ascoviridae_CU469068_Complete_DpAV4_000000000001	NA	NA	NA	NA	YP_009640090.1	NA	YP_009640090.1	uniref:UniRef90_F2NZ31	rs:YP_009640090	NA
	580	1068	Ascoviridae_CU469068_Complete_DpAV4_000000000001	Ascoviridae_CU469068_Complete_DpAV4	181793	NA		ncldv	1	SINGL	TRUE	FALSE	580_Ascoviridae_CU469068_Complete_DpAV4_000000000001	S	Poxvirus Late Transcription Factor VLTF3 like	-	-	YP_009640091.1	CDD:282761	YP_009640091.1	uniref:UniRef90_F2NZ32	rs:YP_009640091	gi|15078994|ref|NP_149745.1|
	581	387	Ascoviridae_CU469068_Complete_DpAV4_000000000001	Ascoviridae_CU469068_Complete_DpAV4	98750	NA		ncldv	1	SINGL	TRUE	FALSE	581_Ascoviridae_CU469068_Complete_DpAV4_000000000001	NA	NA	NA	NA	YP_009640092.1	CDD:239245	YP_009640092.1	uniref:UniRef90_F2NZ33	rs:YP_009640092	NA
	582	120	Ascoviridae_CU469068_Complete_DpAV4_000000000001	Ascoviridae_CU469068_Complete_DpAV4	134727	NA		ncldv	1	SINGL	TRUE	FALSE	NA	NA	NA	NA	NA	NA	NA	NA	NA	NA	NA
	583	2418	Ascoviridae_CU469068_Complete_DpAV4_000000000001	Ascoviridae_CU469068_Complete_DpAV4	55366	NA		ncldv	1	SINGL	TRUE	FALSE	583_Ascoviridae_CU469068_Complete_DpAV4_000000000001	S	Glycosyl transferase family 90	-	-	YP_009640093.1	CDD:214773	YP_009640093.1	uniref:UniRef90_F2NZ34	rs:YP_009640093	NA
	584	279	Ascoviridae_CU469068_Complete_DpAV4_000000000001	Ascoviridae_CU469068_Complete_DpAV4	206098	NA		ncldv	1	SINGL	TRUE	FALSE	584_Ascoviridae_CU469068_Complete_DpAV4_000000000001	NA	NA	NA	NA	YP_009640094.1	NA	YP_009640094.1	uniref:UniRef90_F2NZ35	rs:YP_009640094	NA
	585	420	Ascoviridae_CU469068_Complete_DpAV4_000000000001	Ascoviridae_CU469068_Complete_DpAV4	237051	NA		ncldv	1	SINGL	TRUE	FALSE	585_Ascoviridae_CU469068_Complete_DpAV4_000000000001	NA	NA	NA	NA	YP_009640095.1	NA	YP_009640095.1	uniref:UniRef90_F2NZ36	rs:YP_009640095	NA
	586	468	Ascoviridae_CU469068_Complete_DpAV4_000000000001	Ascoviridae_CU469068_Complete_DpAV4	147757	gu_c_1405		ncldv	3	GU	FALSE	TRUE	586_Ascoviridae_CU469068_Complete_DpAV4_000000000001	-	-	-	-	YP_009640096.1	CDD:380940	YP_009640096.1	uniref:UniRef90_F2NZ37	rs:YP_009640096	gi|339906177|ref|YP_004732974.1|
	587	876	Ascoviridae_CU469068_Complete_DpAV4_000000000001	Ascoviridae_CU469068_Complete_DpAV4	61597	k_c_395		ncldv	17	K	FALSE	TRUE	587_Ascoviridae_CU469068_Complete_DpAV4_000000000001	I	Oxidoreductase activity, acting on paired donors, with oxidation of a pair of donors resulting in the reduction of molecular oxygen to two molecules of water. It is involved in the biological process described with oxidation-reduction process	ko01040,ko01212,ko03320,ko04152,ko04212,ko04341,map01040,map01212,map03320,map04152,map04212,map04341	FA_desaturase	YP_009640097.1	CDD:239582	YP_009640097.1	uniref:UniRef90_F2NZ38	rs:YP_009640097	NA
	588	153	Ascoviridae_CU469068_Complete_DpAV4_000000000001	Ascoviridae_CU469068_Complete_DpAV4	186757	NA		ncldv	1	SINGL	TRUE	FALSE	588_Ascoviridae_CU469068_Complete_DpAV4_000000000001	NA	NA	NA	NA	NA	CDD:402216	NA	NA	NA	NA
	589	1032	Ascoviridae_CU469068_Complete_DpAV4_000000000001	Ascoviridae_CU469068_Complete_DpAV4	183222	gu_c_1164		ncldv	8	GU	FALSE	TRUE	589_Ascoviridae_CU469068_Complete_DpAV4_000000000001	S	DNA binding	-	-	YP_009640098.1	CDD:372024	YP_009640098.1	uniref:UniRef90_F2NZ39	rs:YP_009640098	gi|506497805|ref|YP_008003604.1|
	590	222	Ascoviridae_CU469068_Complete_DpAV4_000000000001	Ascoviridae_CU469068_Complete_DpAV4	187236	NA		ncldv	1	SINGL	TRUE	FALSE	NA	NA	NA	NA	NA	NA	NA	NA	NA	NA	NA
	591	870	Ascoviridae_CU469068_Complete_DpAV4_000000000001	Ascoviridae_CU469068_Complete_DpAV4	179261	k_c_49		ncldv	5	K	FALSE	TRUE	591_Ascoviridae_CU469068_Complete_DpAV4_000000000001	IQ	oxidoreductase	-	adh_short_C2	YP_009640099.1	CDD:180413	YP_009640099.1	uniref:UniRef90_F2NZ40	rs:YP_009640099	gi|116326757|ref|YP_803294.1|
	592	1068	Ascoviridae_CU469068_Complete_DpAV4_000000000001	Ascoviridae_CU469068_Complete_DpAV4	183222	gu_c_1164		ncldv	8	GU	FALSE	TRUE	592_Ascoviridae_CU469068_Complete_DpAV4_000000000001	S	DNA binding	-	-	YP_009640100.1	CDD:376797	YP_009640100.1	uniref:UniRef90_F2NZ41	rs:YP_009640100	gi|15079025|ref|NP_149776.1|
	593	201	Ascoviridae_CU469068_Complete_DpAV4_000000000001	Ascoviridae_CU469068_Complete_DpAV4	16854	gu_c_3229		ncldv	3	GU	FALSE	TRUE	NA	NA	NA	NA	NA	NA	NA	NA	NA	NA	NA
	594	204	Ascoviridae_CU469068_Complete_DpAV4_000000000001	Ascoviridae_CU469068_Complete_DpAV4	16854	gu_c_3229		ncldv	3	GU	FALSE	TRUE	NA	NA	NA	NA	NA	NA	NA	NA	NA	NA	NA
	595	495	Ascoviridae_CU469068_Complete_DpAV4_000000000001	Ascoviridae_CU469068_Complete_DpAV4	79548	NA		ncldv	1	SINGL	TRUE	FALSE	595_Ascoviridae_CU469068_Complete_DpAV4_000000000001	NA	NA	NA	NA	YP_009640101.1	NA	YP_009640101.1	uniref:UniRef90_F2NZ42	rs:YP_009640101	NA
	596	456	Ascoviridae_CU469068_Complete_DpAV4_000000000001	Ascoviridae_CU469068_Complete_DpAV4	46083	NA		ncldv	1	SINGL	TRUE	FALSE	596_Ascoviridae_CU469068_Complete_DpAV4_000000000001	NA	NA	NA	NA	YP_009640102.1	NA	YP_009640102.1	uniref:UniRef90_F2NZ43	rs:YP_009640102	NA
	597	1044	Ascoviridae_CU469068_Complete_DpAV4_000000000001	Ascoviridae_CU469068_Complete_DpAV4	188883	NA		ncldv	1	SINGL	TRUE	FALSE	597_Ascoviridae_CU469068_Complete_DpAV4_000000000001	T	Protein tyrosine kinase	-	Pkinase	YP_009640103.1	CDD:270918	YP_009640103.1	uniref:UniRef90_F2NZ44	rs:YP_009640103	NA
	598	570	Ascoviridae_CU469068_Complete_DpAV4_000000000001	Ascoviridae_CU469068_Complete_DpAV4	172963	NA		ncldv	1	SINGL	TRUE	FALSE	598_Ascoviridae_CU469068_Complete_DpAV4_000000000001	NA	NA	NA	NA	YP_009640104.1	NA	YP_009640104.1	uniref:UniRef90_F2NZ45	rs:YP_009640104	NA
	599	531	Ascoviridae_CU469068_Complete_DpAV4_000000000001	Ascoviridae_CU469068_Complete_DpAV4	178722	k_c_59		ncldv	50	K	FALSE	TRUE	599_Ascoviridae_CU469068_Complete_DpAV4_000000000001	S	NLI interacting factor-like phosphatase	-	-	YP_009640105.1	CDD:397254	YP_009640105.1	uniref:UniRef90_F2NZ46	rs:YP_009640105	gi|15079067|ref|NP_149818.1|
	600	1074	Ascoviridae_CU469068_Complete_DpAV4_000000000001	Ascoviridae_CU469068_Complete_DpAV4	221308	NA		ncldv	1	SINGL	TRUE	FALSE	600_Ascoviridae_CU469068_Complete_DpAV4_000000000001	S	Thiolesterase that catalyzes the hydrolysis of S-D- lactoyl-glutathione to form glutathione and D-lactic acid	-	-	YP_009640106.1	CDD:293825	YP_009640106.1	uniref:UniRef90_F2NZ47	rs:YP_009640106	NA
	601	1185	Ascoviridae_CU469068_Complete_DpAV4_000000000001	Ascoviridae_CU469068_Complete_DpAV4	133655	NA		ncldv	72	DISC	FALSE	FALSE	601_Ascoviridae_CU469068_Complete_DpAV4_000000000001	A	binding. It is involved in the biological process described with DNA	ko03440,ko03460,map03440,map03460	BDHCT,BDHCT_assoc,BLM_N,DEAD,HRDC,Helicase_C,RQC,RecQ_Zn_bind	YP_009640107.1	CDD:129701	YP_009640107.1	uniref:UniRef90_F2NZ48	rs:YP_009640107	gi|311977672
	602	135	Ascoviridae_CU469068_Complete_DpAV4_000000000001	Ascoviridae_CU469068_Complete_DpAV4	204088	NA		ncldv	1	SINGL	TRUE	FALSE	602_Ascoviridae_CU469068_Complete_DpAV4_000000000001	NA	NA	NA	NA	CAC19131.1	NA	NA	uniref:UniRef90_Q9DSV4	NA	NA
	603	3078	Ascoviridae_DQ517337_Trichoplusia_ni_ascovirus_2c_000000000001	Ascoviridae_DQ517337_Trichoplusia_ni_ascovirus_2c	187245	k_c_1300		ncldv	4	K	FALSE	FALSE	603_Ascoviridae_DQ517337_Trichoplusia_ni_ascovirus_2c_000000000001	S	DNA polymerase family B	-	-	YP_803224.1	CDD:223494	YP_803224.1	uniref:UniRef90_Q4U3V0	rs:YP_803224	gi|116326850|ref|YP_803224.1|
	604	2433	Ascoviridae_DQ517337_Trichoplusia_ni_ascovirus_2c_000000000001	Ascoviridae_DQ517337_Trichoplusia_ni_ascovirus_2c	56455	NA		ncldv	1	SINGL	TRUE	FALSE	604_Ascoviridae_DQ517337_Trichoplusia_ni_ascovirus_2c_000000000001	L	G-quadruplex DNA unwinding	-	-	YP_803225.1	NA	YP_803225.1	uniref:UniRef90_Q06VS9	rs:YP_803225	gi|116326688|ref|YP_803225.1|
	605	294	Ascoviridae_DQ517337_Trichoplusia_ni_ascovirus_2c_000000000001	Ascoviridae_DQ517337_Trichoplusia_ni_ascovirus_2c	14574	NA		ncldv	1	SINGL	TRUE	FALSE	605_Ascoviridae_DQ517337_Trichoplusia_ni_ascovirus_2c_000000000001	NA	NA	NA	NA	YP_803226.1	CDD:319480	YP_803226.1	uniref:UniRef90_Q06VS8	rs:YP_803226	gi|116326689|ref|YP_803226.1|
	606	633	Ascoviridae_DQ517337_Trichoplusia_ni_ascovirus_2c_000000000001	Ascoviridae_DQ517337_Trichoplusia_ni_ascovirus_2c	183223	gu_c_8220		ncldv	4	GU	FALSE	TRUE	606_Ascoviridae_DQ517337_Trichoplusia_ni_ascovirus_2c_000000000001	-	-	-	-	YP_803227.1	NA	YP_803227.1	uniref:UniRef90_Q06VS7	rs:YP_803227	gi|116326690|ref|YP_803227.1|
	607	399	Ascoviridae_DQ517337_Trichoplusia_ni_ascovirus_2c_000000000001	Ascoviridae_DQ517337_Trichoplusia_ni_ascovirus_2c	210660	NA		ncldv	1	SINGL	TRUE	FALSE	607_Ascoviridae_DQ517337_Trichoplusia_ni_ascovirus_2c_000000000001	-	-	-	-	YP_803228.1	NA	YP_803228.1	uniref:UniRef90_Q06VS6	rs:YP_803228	gi|116326691|ref|YP_803228.1|
	608	1797	Ascoviridae_DQ517337_Trichoplusia_ni_ascovirus_2c_000000000001	Ascoviridae_DQ517337_Trichoplusia_ni_ascovirus_2c	183649	NA		ncldv	1	SINGL	TRUE	FALSE	608_Ascoviridae_DQ517337_Trichoplusia_ni_ascovirus_2c_000000000001	-	-	-	-	YP_803229.1	NA	YP_803229.1	uniref:UniRef90_Q06VS5	rs:YP_803229	gi|116326692|ref|YP_803229.1|
	609	2310	Ascoviridae_DQ517337_Trichoplusia_ni_ascovirus_2c_000000000001	Ascoviridae_DQ517337_Trichoplusia_ni_ascovirus_2c	188078	NA		ncldv	1	SINGL	TRUE	FALSE	609_Ascoviridae_DQ517337_Trichoplusia_ni_ascovirus_2c_000000000001	-	-	-	-	YP_803230.1	NA	YP_803230.1	uniref:UniRef90_Q06VS4	rs:YP_803230	gi|116326693|ref|YP_803230.1|
	610	2037	Ascoviridae_DQ517337_Trichoplusia_ni_ascovirus_2c_000000000001	Ascoviridae_DQ517337_Trichoplusia_ni_ascovirus_2c	41988	k_c_82		ncldv	3	K	FALSE	TRUE	610_Ascoviridae_DQ517337_Trichoplusia_ni_ascovirus_2c_000000000001	S	ribonuclease III activity	-	-	YP_803231.1	CDD:238333	YP_803231.1	uniref:UniRef90_Q06VS3	rs:YP_803231	gi|116326694|ref|YP_803231.1|
	611	849	Ascoviridae_DQ517337_Trichoplusia_ni_ascovirus_2c_000000000001	Ascoviridae_DQ517337_Trichoplusia_ni_ascovirus_2c	20670	NA		ncldv	1	SINGL	TRUE	FALSE	611_Ascoviridae_DQ517337_Trichoplusia_ni_ascovirus_2c_000000000001	S	Zinc finger, C3HC4 type (RING finger)	-	-	YP_803232.1	CDD:319627	YP_803232.1	uniref:UniRef90_Q06VS2	rs:YP_803232	gi|116326695|ref|YP_803232.1|
	612	225	Ascoviridae_DQ517337_Trichoplusia_ni_ascovirus_2c_000000000001	Ascoviridae_DQ517337_Trichoplusia_ni_ascovirus_2c	181794	NA		ncldv	1	SINGL	TRUE	FALSE	612_Ascoviridae_DQ517337_Trichoplusia_ni_ascovirus_2c_000000000001	NA	NA	NA	NA	AUS94109.1	NA	NA	uniref:UniRef90_A0A2N9QUR1	NA	NA
	613	408	Ascoviridae_DQ517337_Trichoplusia_ni_ascovirus_2c_000000000001	Ascoviridae_DQ517337_Trichoplusia_ni_ascovirus_2c	98751	NA		ncldv	1	SINGL	TRUE	FALSE	613_Ascoviridae_DQ517337_Trichoplusia_ni_ascovirus_2c_000000000001	-	-	-	-	YP_803233.1	NA	YP_803233.1	uniref:UniRef90_Q06VS1	rs:YP_803233	gi|116326696|ref|YP_803233.1|
	614	2235	Ascoviridae_DQ517337_Trichoplusia_ni_ascovirus_2c_000000000001	Ascoviridae_DQ517337_Trichoplusia_ni_ascovirus_2c	134728	NA		ncldv	1	SINGL	TRUE	FALSE	614_Ascoviridae_DQ517337_Trichoplusia_ni_ascovirus_2c_000000000001	-	-	-	-	YP_803234.1	NA	YP_803234.1	uniref:UniRef90_Q06VS0	rs:YP_803234	gi|116326697|ref|YP_803234.1|
	615	1323	Ascoviridae_DQ517337_Trichoplusia_ni_ascovirus_2c_000000000001	Ascoviridae_DQ517337_Trichoplusia_ni_ascovirus_2c	55367	NA		ncldv	1	SINGL	TRUE	FALSE	615_Ascoviridae_DQ517337_Trichoplusia_ni_ascovirus_2c_000000000001	NA	NA	NA	NA	YP_803235.1	NA	YP_803235.1	uniref:UniRef90_Q06VR9	rs:YP_803235	gi|116326698|ref|YP_803235.1|
	616	339	Ascoviridae_DQ517337_Trichoplusia_ni_ascovirus_2c_000000000001	Ascoviridae_DQ517337_Trichoplusia_ni_ascovirus_2c	206099	NA		ncldv	1	SINGL	TRUE	FALSE	616_Ascoviridae_DQ517337_Trichoplusia_ni_ascovirus_2c_000000000001	NA	NA	NA	NA	YP_803236.1	NA	YP_803236.1	uniref:UniRef90_Q06VR8	rs:YP_803236	gi|116326699|ref|YP_803236.1|
	617	459	Ascoviridae_DQ517337_Trichoplusia_ni_ascovirus_2c_000000000001	Ascoviridae_DQ517337_Trichoplusia_ni_ascovirus_2c	237052	NA		ncldv	1	SINGL	TRUE	FALSE	617_Ascoviridae_DQ517337_Trichoplusia_ni_ascovirus_2c_000000000001	S	Domain of unknown function (DUF4419)	-	-	YP_803237.1	CDD:405137	YP_803237.1	uniref:UniRef90_Q06VR7	rs:WP_015999133	gi|116326700|ref|YP_803237.1|
	618	234	Ascoviridae_DQ517337_Trichoplusia_ni_ascovirus_2c_000000000001	Ascoviridae_DQ517337_Trichoplusia_ni_ascovirus_2c	147758	NA		ncldv	1	SINGL	TRUE	FALSE	618_Ascoviridae_DQ517337_Trichoplusia_ni_ascovirus_2c_000000000001	S	Domain of unknown function (DUF4419)	-	-	YP_803238.1	NA	YP_803238.1	uniref:UniRef90_Q06VR6	rs:WP_015999134	gi|116326701|ref|YP_803238.1|
	619	195	Ascoviridae_DQ517337_Trichoplusia_ni_ascovirus_2c_000000000001	Ascoviridae_DQ517337_Trichoplusia_ni_ascovirus_2c	167815	NA		ncldv	1	SINGL	TRUE	FALSE	619_Ascoviridae_DQ517337_Trichoplusia_ni_ascovirus_2c_000000000001	NA	NA	NA	NA	YP_803239.1	NA	YP_803239.1	uniref:UniRef90_Q06VR5	rs:YP_803239	gi|116326702|ref|YP_803239.1|
	620	1137	Ascoviridae_DQ517337_Trichoplusia_ni_ascovirus_2c_000000000001	Ascoviridae_DQ517337_Trichoplusia_ni_ascovirus_2c	168359	k_c_18		ncldv	4	K	FALSE	TRUE	620_Ascoviridae_DQ517337_Trichoplusia_ni_ascovirus_2c_000000000001	S	Poxvirus Late Transcription Factor VLTF3 like	-	-	YP_803240.1	CDD:282761	YP_803240.1	uniref:UniRef90_Q06VR4	rs:YP_803240	gi|116326703|ref|YP_803240.1|
	621	177	Ascoviridae_DQ517337_Trichoplusia_ni_ascovirus_2c_000000000001	Ascoviridae_DQ517337_Trichoplusia_ni_ascovirus_2c	168353	NA		ncldv	1	SINGL	TRUE	FALSE	NA	NA	NA	NA	NA	NA	NA	NA	NA	NA	NA
	622	774	Ascoviridae_DQ517337_Trichoplusia_ni_ascovirus_2c_000000000001	Ascoviridae_DQ517337_Trichoplusia_ni_ascovirus_2c	187237	NA		ncldv	1	SINGL	TRUE	FALSE	622_Ascoviridae_DQ517337_Trichoplusia_ni_ascovirus_2c_000000000001	-	-	-	-	YP_803241.1	NA	YP_803241.1	uniref:UniRef90_Q06VR3	rs:YP_803241	gi|116326704|ref|YP_803241.1|
	623	285	Ascoviridae_DQ517337_Trichoplusia_ni_ascovirus_2c_000000000001	Ascoviridae_DQ517337_Trichoplusia_ni_ascovirus_2c	223695	NA		ncldv	1	SINGL	TRUE	FALSE	623_Ascoviridae_DQ517337_Trichoplusia_ni_ascovirus_2c_000000000001	NA	NA	NA	NA	AUS94117.1	NA	YP_009702044.1	uniref:UniRef90_A0A2N9QUR8	rs:YP_009702044	gi|134287203|ref|YP_001110899.1|
	624	261	Ascoviridae_DQ517337_Trichoplusia_ni_ascovirus_2c_000000000001	Ascoviridae_DQ517337_Trichoplusia_ni_ascovirus_2c	40329	NA		ncldv	1	SINGL	TRUE	FALSE	624_Ascoviridae_DQ517337_Trichoplusia_ni_ascovirus_2c_000000000001	NA	NA	NA	NA	YP_803242.1	NA	YP_803242.1	uniref:UniRef90_Q06VR2	rs:YP_803242	gi|116326705|ref|YP_803242.1|
	625	870	Ascoviridae_DQ517337_Trichoplusia_ni_ascovirus_2c_000000000001	Ascoviridae_DQ517337_Trichoplusia_ni_ascovirus_2c	16855	NA		ncldv	1	SINGL	TRUE	FALSE	625_Ascoviridae_DQ517337_Trichoplusia_ni_ascovirus_2c_000000000001	NA	NA	NA	NA	YP_803243.1	NA	YP_803243.1	uniref:UniRef90_Q06VR1	rs:YP_803243	gi|116326706|ref|YP_803243.1|
	626	156	Ascoviridae_DQ517337_Trichoplusia_ni_ascovirus_2c_000000000001	Ascoviridae_DQ517337_Trichoplusia_ni_ascovirus_2c	61150	NA		ncldv	1	SINGL	TRUE	FALSE	NA	NA	NA	NA	NA	NA	NA	NA	NA	NA	NA
	627	1227	Ascoviridae_DQ517337_Trichoplusia_ni_ascovirus_2c_000000000001	Ascoviridae_DQ517337_Trichoplusia_ni_ascovirus_2c	232259	gu_c_1011		ncldv	9	GU	FALSE	TRUE	627_Ascoviridae_DQ517337_Trichoplusia_ni_ascovirus_2c_000000000001	-	-	-	-	YP_803244.1	NA	YP_803244.1	uniref:UniRef90_Q06VR0	rs:YP_803244	gi|116326707|ref|YP_803244.1|
	628	456	Ascoviridae_DQ517337_Trichoplusia_ni_ascovirus_2c_000000000001	Ascoviridae_DQ517337_Trichoplusia_ni_ascovirus_2c	46084	NA		ncldv	1	SINGL	TRUE	FALSE	628_Ascoviridae_DQ517337_Trichoplusia_ni_ascovirus_2c_000000000001	NA	NA	NA	NA	YP_803245.1	NA	YP_803245.1	uniref:UniRef90_Q06VQ9	rs:YP_803245	gi|116326708|ref|YP_803245.1|
	629	114	Ascoviridae_DQ517337_Trichoplusia_ni_ascovirus_2c_000000000001	Ascoviridae_DQ517337_Trichoplusia_ni_ascovirus_2c	188884	NA		ncldv	1	SINGL	TRUE	FALSE	629_Ascoviridae_DQ517337_Trichoplusia_ni_ascovirus_2c_000000000001	NA	NA	NA	NA	AUS94121.1	NA	NA	uniref:UniRef90_A0A2N9QUS2	NA	NA
	630	1317	Ascoviridae_DQ517337_Trichoplusia_ni_ascovirus_2c_000000000001	Ascoviridae_DQ517337_Trichoplusia_ni_ascovirus_2c	172964	NA		ncldv	1	SINGL	TRUE	FALSE	630_Ascoviridae_DQ517337_Trichoplusia_ni_ascovirus_2c_000000000001	-	-	-	-	YP_803246.1	NA	YP_803246.1	uniref:UniRef90_Q06VQ8	rs:YP_803246	gi|116326709|ref|YP_803246.1|
	631	918	Ascoviridae_DQ517337_Trichoplusia_ni_ascovirus_2c_000000000001	Ascoviridae_DQ517337_Trichoplusia_ni_ascovirus_2c	113542	NA		ncldv	1	SINGL	TRUE	FALSE	631_Ascoviridae_DQ517337_Trichoplusia_ni_ascovirus_2c_000000000001	NA	NA	NA	NA	YP_803247.1	NA	YP_803247.1	uniref:UniRef90_Q06VQ7	rs:YP_803247	gi|116326710|ref|YP_803247.1|
	632	486	Ascoviridae_DQ517337_Trichoplusia_ni_ascovirus_2c_000000000001	Ascoviridae_DQ517337_Trichoplusia_ni_ascovirus_2c	221309	NA		ncldv	1	SINGL	TRUE	FALSE	632_Ascoviridae_DQ517337_Trichoplusia_ni_ascovirus_2c_000000000001	NA	NA	NA	NA	YP_803248.1	NA	YP_803248.1	uniref:UniRef90_Q06VQ6	rs:YP_803248	gi|116326711|ref|YP_803248.1|
	633	1041	Ascoviridae_DQ517337_Trichoplusia_ni_ascovirus_2c_000000000001	Ascoviridae_DQ517337_Trichoplusia_ni_ascovirus_2c	71133	NA		ncldv	1	SINGL	TRUE	FALSE	633_Ascoviridae_DQ517337_Trichoplusia_ni_ascovirus_2c_000000000001	-	-	-	-	YP_803249.1	NA	YP_803249.1	uniref:UniRef90_Q06VQ5	rs:YP_803249	gi|116326712|ref|YP_803249.1|
	634	777	Ascoviridae_DQ517337_Trichoplusia_ni_ascovirus_2c_000000000001	Ascoviridae_DQ517337_Trichoplusia_ni_ascovirus_2c	204089	NA		ncldv	1	SINGL	TRUE	FALSE	634_Ascoviridae_DQ517337_Trichoplusia_ni_ascovirus_2c_000000000001	S	DNA binding	-	-	YP_803250.1	CDD:376797	YP_803250.1	uniref:UniRef90_Q06VQ4	rs:YP_803250	gi|116326713|ref|YP_803250.1|
	635	669	Ascoviridae_DQ517337_Trichoplusia_ni_ascovirus_2c_000000000001	Ascoviridae_DQ517337_Trichoplusia_ni_ascovirus_2c	98758	k_c_2209		ncldv	2	K	FALSE	TRUE	635_Ascoviridae_DQ517337_Trichoplusia_ni_ascovirus_2c_000000000001	S	Aegerolysin	-	Aegerolysin	YP_803252.1	CDD:399391	YP_803252.1	uniref:UniRef90_Q06VQ2	rs:YP_803252	gi|116326715|ref|YP_803252.1|
	636	588	Ascoviridae_DQ517337_Trichoplusia_ni_ascovirus_2c_000000000001	Ascoviridae_DQ517337_Trichoplusia_ni_ascovirus_2c	56456	NA		ncldv	1	SINGL	TRUE	FALSE	636_Ascoviridae_DQ517337_Trichoplusia_ni_ascovirus_2c_000000000001	S	SprT homologues.	-	HMG_box,SprT-like,Zn_ribbon_SprT	AUS94132.1	CDD:402053	YP_803253.1	uniref:UniRef90_Q06VQ1	rs:YP_803253	gi|116326716|ref|YP_803253.1|
	637	510	Ascoviridae_DQ517337_Trichoplusia_ni_ascovirus_2c_000000000001	Ascoviridae_DQ517337_Trichoplusia_ni_ascovirus_2c	14575	NA		ncldv	1	SINGL	TRUE	FALSE	637_Ascoviridae_DQ517337_Trichoplusia_ni_ascovirus_2c_000000000001	NA	NA	NA	NA	YP_803254.1	NA	YP_803254.1	uniref:UniRef90_Q06VQ0	rs:YP_803254	gi|116326717|ref|YP_803254.1|
	638	420	Ascoviridae_DQ517337_Trichoplusia_ni_ascovirus_2c_000000000001	Ascoviridae_DQ517337_Trichoplusia_ni_ascovirus_2c	183224	NA		ncldv	1	SINGL	TRUE	FALSE	638_Ascoviridae_DQ517337_Trichoplusia_ni_ascovirus_2c_000000000001	NA	NA	NA	NA	AUS94134.1	NA	NA	uniref:UniRef90_A0A2N9QUT3	NA	NA
	639	1464	Ascoviridae_DQ517337_Trichoplusia_ni_ascovirus_2c_000000000001	Ascoviridae_DQ517337_Trichoplusia_ni_ascovirus_2c	210661	NA		ncldv	1	SINGL	TRUE	FALSE	639_Ascoviridae_DQ517337_Trichoplusia_ni_ascovirus_2c_000000000001	S	Zinc finger, C3HC4 type (RING finger)	-	-	YP_803255.1	CDD:319627	YP_803255.1	uniref:UniRef90_Q06VP9	rs:YP_803255	gi|116326718|ref|YP_803255.1|
	640	345	Ascoviridae_DQ517337_Trichoplusia_ni_ascovirus_2c_000000000001	Ascoviridae_DQ517337_Trichoplusia_ni_ascovirus_2c	210669	gu_c_9058		ncldv	4	GU	FALSE	TRUE	640_Ascoviridae_DQ517337_Trichoplusia_ni_ascovirus_2c_000000000001	-	-	-	-	YP_803256.1	NA	YP_803256.1	uniref:UniRef90_Q06VP8	rs:YP_803256	gi|116326719|ref|YP_803256.1|
	641	399	Ascoviridae_DQ517337_Trichoplusia_ni_ascovirus_2c_000000000001	Ascoviridae_DQ517337_Trichoplusia_ni_ascovirus_2c	16859	gu_c_4		ncldv	4	GU	FALSE	TRUE	641_Ascoviridae_DQ517337_Trichoplusia_ni_ascovirus_2c_000000000001	S	carbon-nitrogen ligase activity, with glutamine as amido-N-donor	-	-	YP_803257.1	NA	YP_803257.1	uniref:UniRef90_Q06VP7	rs:YP_803257	gi|116326720|ref|YP_803257.1|
	642	633	Ascoviridae_DQ517337_Trichoplusia_ni_ascovirus_2c_000000000001	Ascoviridae_DQ517337_Trichoplusia_ni_ascovirus_2c	41989	NA		ncldv	1	SINGL	TRUE	FALSE	642_Ascoviridae_DQ517337_Trichoplusia_ni_ascovirus_2c_000000000001	-	-	-	-	YP_803258.1	NA	YP_803258.1	uniref:UniRef90_Q06VP6	rs:YP_803258	gi|116326721|ref|YP_803258.1|
	643	633	Ascoviridae_DQ517337_Trichoplusia_ni_ascovirus_2c_000000000001	Ascoviridae_DQ517337_Trichoplusia_ni_ascovirus_2c	20671	NA		ncldv	1	SINGL	TRUE	FALSE	643_Ascoviridae_DQ517337_Trichoplusia_ni_ascovirus_2c_000000000001	NA	NA	NA	NA	YP_803259.1	CDD:319627	YP_803259.1	uniref:UniRef90_Q06VP5	rs:YP_803259	gi|116326722|ref|YP_803259.1|
	644	525	Ascoviridae_DQ517337_Trichoplusia_ni_ascovirus_2c_000000000001	Ascoviridae_DQ517337_Trichoplusia_ni_ascovirus_2c	181795	NA		ncldv	1	SINGL	TRUE	FALSE	644_Ascoviridae_DQ517337_Trichoplusia_ni_ascovirus_2c_000000000001	NA	NA	NA	NA	YP_803260.1	NA	YP_803260.1	uniref:UniRef90_Q06VP4	rs:YP_803260	gi|116326723|ref|YP_803260.1|
	645	1305	Ascoviridae_DQ517337_Trichoplusia_ni_ascovirus_2c_000000000001	Ascoviridae_DQ517337_Trichoplusia_ni_ascovirus_2c	98752	NA		ncldv	1	SINGL	TRUE	FALSE	645_Ascoviridae_DQ517337_Trichoplusia_ni_ascovirus_2c_000000000001	-	-	-	-	YP_803261.1	NA	YP_803261.1	uniref:UniRef90_Q06VP3	rs:YP_803261	gi|116326724|ref|YP_803261.1|
	646	615	Ascoviridae_DQ517337_Trichoplusia_ni_ascovirus_2c_000000000001	Ascoviridae_DQ517337_Trichoplusia_ni_ascovirus_2c	134729	NA		ncldv	1	SINGL	TRUE	FALSE	646_Ascoviridae_DQ517337_Trichoplusia_ni_ascovirus_2c_000000000001	NA	NA	NA	NA	YP_803262.1	NA	YP_803262.1	uniref:UniRef90_Q06VP2	rs:YP_803262	gi|116326725|ref|YP_803262.1|
	647	1089	Ascoviridae_DQ517337_Trichoplusia_ni_ascovirus_2c_000000000001	Ascoviridae_DQ517337_Trichoplusia_ni_ascovirus_2c	55368	NA		ncldv	1	SINGL	TRUE	FALSE	647_Ascoviridae_DQ517337_Trichoplusia_ni_ascovirus_2c_000000000001	NA	NA	NA	NA	YP_803263.1	NA	YP_803263.1	uniref:UniRef90_Q06VP1	rs:YP_803263	gi|116326726|ref|YP_803263.1|
	648	303	Ascoviridae_DQ517337_Trichoplusia_ni_ascovirus_2c_000000000001	Ascoviridae_DQ517337_Trichoplusia_ni_ascovirus_2c	206100	NA		ncldv	1	SINGL	TRUE	FALSE	648_Ascoviridae_DQ517337_Trichoplusia_ni_ascovirus_2c_000000000001	NA	NA	NA	NA	AUS94143.1	NA	YP_803264.1	uniref:UniRef90_Q06VP0	rs:YP_803264	gi|116326727|ref|YP_803264.1|
	649	2502	Ascoviridae_DQ517337_Trichoplusia_ni_ascovirus_2c_000000000001	Ascoviridae_DQ517337_Trichoplusia_ni_ascovirus_2c	162383	k_c_4	RNApolA	ncldv	96	K	FALSE	TRUE	649_Ascoviridae_DQ517337_Trichoplusia_ni_ascovirus_2c_000000000001	S	RNA polymerase Rpb1, domain 3	-	-	YP_803265.1	CDD:259846	YP_803265.1	uniref:UniRef90_Q06VN9	rs:YP_803265	gi|9204
	650	2934	Ascoviridae_DQ517337_Trichoplusia_ni_ascovirus_2c_000000000001	Ascoviridae_DQ517337_Trichoplusia_ni_ascovirus_2c	147759	NA		ncldv	1	SINGL	TRUE	FALSE	650_Ascoviridae_DQ517337_Trichoplusia_ni_ascovirus_2c_000000000001	-	-	-	-	YP_803266.1	CDD:408831	YP_803266.1	uniref:UniRef90_Q06VN8	rs:YP_803266	gi|116326729|ref|YP_803266.1|
	651	240	Ascoviridae_DQ517337_Trichoplusia_ni_ascovirus_2c_000000000001	Ascoviridae_DQ517337_Trichoplusia_ni_ascovirus_2c	167816	NA		ncldv	1	SINGL	TRUE	FALSE	651_Ascoviridae_DQ517337_Trichoplusia_ni_ascovirus_2c_000000000001	NA	NA	NA	NA	YP_803268.1	NA	YP_803268.1	uniref:UniRef90_Q06VN6	rs:YP_803268	gi|116326731|ref|YP_803268.1|
	652	546	Ascoviridae_DQ517337_Trichoplusia_ni_ascovirus_2c_000000000001	Ascoviridae_DQ517337_Trichoplusia_ni_ascovirus_2c	186758	NA		ncldv	1	SINGL	TRUE	FALSE	652_Ascoviridae_DQ517337_Trichoplusia_ni_ascovirus_2c_000000000001	S	GNS1/SUR4 family	-	-	YP_803269.1	CDD:395916	YP_803269.1	uniref:UniRef90_Q06VN5	rs:WP_015999165	gi|116326732|ref|YP_803269.1|
	653	222	Ascoviridae_DQ517337_Trichoplusia_ni_ascovirus_2c_000000000001	Ascoviridae_DQ517337_Trichoplusia_ni_ascovirus_2c	168354	NA		ncldv	1	SINGL	TRUE	FALSE	653_Ascoviridae_DQ517337_Trichoplusia_ni_ascovirus_2c_000000000001	NA	NA	NA	NA	YP_803270.1	NA	YP_803270.1	uniref:UniRef90_Q06VN4	rs:YP_803270	gi|116326733|ref|YP_803270.1|
	654	366	Ascoviridae_DQ517337_Trichoplusia_ni_ascovirus_2c_000000000001	Ascoviridae_DQ517337_Trichoplusia_ni_ascovirus_2c	187238	NA		ncldv	1	SINGL	TRUE	FALSE	654_Ascoviridae_DQ517337_Trichoplusia_ni_ascovirus_2c_000000000001	NA	NA	NA	NA	YP_803271.1	NA	YP_803271.1	uniref:UniRef90_Q06VN3	rs:YP_803271	gi|116326734|ref|YP_803271.1|
	655	435	Ascoviridae_DQ517337_Trichoplusia_ni_ascovirus_2c_000000000001	Ascoviridae_DQ517337_Trichoplusia_ni_ascovirus_2c	223696	NA		ncldv	1	SINGL	TRUE	FALSE	655_Ascoviridae_DQ517337_Trichoplusia_ni_ascovirus_2c_000000000001	NA	NA	NA	NA	YP_803272.1	NA	YP_803272.1	uniref:UniRef90_Q06VN2	rs:YP_803272	gi|116326735|ref|YP_803272.1|
	656	282	Ascoviridae_DQ517337_Trichoplusia_ni_ascovirus_2c_000000000001	Ascoviridae_DQ517337_Trichoplusia_ni_ascovirus_2c	40330	NA		ncldv	1	SINGL	TRUE	FALSE	656_Ascoviridae_DQ517337_Trichoplusia_ni_ascovirus_2c_000000000001	NA	NA	NA	NA	YP_803273.1	NA	YP_803273.1	uniref:UniRef90_Q06VN1	rs:YP_803273	gi|116326736|ref|YP_803273.1|
	657	288	Ascoviridae_DQ517337_Trichoplusia_ni_ascovirus_2c_000000000001	Ascoviridae_DQ517337_Trichoplusia_ni_ascovirus_2c	16856	NA		ncldv	1	SINGL	TRUE	FALSE	657_Ascoviridae_DQ517337_Trichoplusia_ni_ascovirus_2c_000000000001	NA	NA	NA	NA	AUS94155.1	CDD:395948	YP_803274.1	uniref:UniRef90_Q06VN0	rs:YP_803274	gi|116326737|ref|YP_803274.1|
	658	717	Ascoviridae_DQ517337_Trichoplusia_ni_ascovirus_2c_000000000001	Ascoviridae_DQ517337_Trichoplusia_ni_ascovirus_2c	61151	NA		ncldv	1	SINGL	TRUE	FALSE	658_Ascoviridae_DQ517337_Trichoplusia_ni_ascovirus_2c_000000000001	NA	NA	NA	NA	YP_803275.1	NA	YP_803275.1	uniref:UniRef90_Q06VM9	rs:YP_803275	gi|116326738|ref|YP_803275.1|
	659	651	Ascoviridae_DQ517337_Trichoplusia_ni_ascovirus_2c_000000000001	Ascoviridae_DQ517337_Trichoplusia_ni_ascovirus_2c	79549	NA		ncldv	1	SINGL	TRUE	FALSE	659_Ascoviridae_DQ517337_Trichoplusia_ni_ascovirus_2c_000000000001	NA	NA	NA	NA	YP_803276.1	NA	YP_803276.1	uniref:UniRef90_Q06VM8	rs:YP_803276	gi|116326739|ref|YP_803276.1|
	660	615	Ascoviridae_DQ517337_Trichoplusia_ni_ascovirus_2c_000000000001	Ascoviridae_DQ517337_Trichoplusia_ni_ascovirus_2c	46085	NA		ncldv	1	SINGL	TRUE	FALSE	660_Ascoviridae_DQ517337_Trichoplusia_ni_ascovirus_2c_000000000001	-	-	-	-	YP_803277.1	NA	YP_803277.1	uniref:UniRef90_Q06VM7	rs:YP_803277	gi|116326740|ref|YP_803277.1|
	661	450	Ascoviridae_DQ517337_Trichoplusia_ni_ascovirus_2c_000000000001	Ascoviridae_DQ517337_Trichoplusia_ni_ascovirus_2c	188885	NA		ncldv	1	SINGL	TRUE	FALSE	661_Ascoviridae_DQ517337_Trichoplusia_ni_ascovirus_2c_000000000001	T	Neuralized E3 ubiquitin protein ligase 3	-	Neuralized,zf-C3HC4_3	YP_803279.1	CDD:404755	YP_803279.1	uniref:UniRef90_Q06VM5	rs:YP_803279	gi|116326742|ref|YP_803279.1|
	662	555	Ascoviridae_DQ517337_Trichoplusia_ni_ascovirus_2c_000000000001	Ascoviridae_DQ517337_Trichoplusia_ni_ascovirus_2c	172965	NA		ncldv	1	SINGL	TRUE	FALSE	662_Ascoviridae_DQ517337_Trichoplusia_ni_ascovirus_2c_000000000001	NA	NA	NA	NA	YP_803280.1	NA	YP_803280.1	uniref:UniRef90_Q06VM4	rs:YP_803280	gi|116326743|ref|YP_803280.1|
	663	2940	Ascoviridae_DQ517337_Trichoplusia_ni_ascovirus_2c_000000000001	Ascoviridae_DQ517337_Trichoplusia_ni_ascovirus_2c	168360	k_c_188		ncldv	4	K	FALSE	TRUE	663_Ascoviridae_DQ517337_Trichoplusia_ni_ascovirus_2c_000000000001	S	Glycosyl transferase family 90	-	-	YP_803281.1	CDD:214773	YP_803281.1	uniref:UniRef90_Q06VM3	rs:YP_803281	gi|116326744|ref|YP_803281.1|
	664	648	Ascoviridae_DQ517337_Trichoplusia_ni_ascovirus_2c_000000000001	Ascoviridae_DQ517337_Trichoplusia_ni_ascovirus_2c	221310	gu_c_9345		ncldv	4	GU	FALSE	TRUE	664_Ascoviridae_DQ517337_Trichoplusia_ni_ascovirus_2c_000000000001	-	-	-	-	YP_803283.1	NA	YP_803283.1	uniref:UniRef90_Q06VM1	rs:YP_803283	gi|116326746|ref|YP_803283.1|
	665	636	Ascoviridae_DQ517337_Trichoplusia_ni_ascovirus_2c_000000000001	Ascoviridae_DQ517337_Trichoplusia_ni_ascovirus_2c	71134	NA		ncldv	1	SINGL	TRUE	FALSE	665_Ascoviridae_DQ517337_Trichoplusia_ni_ascovirus_2c_000000000001	NA	NA	NA	NA	YP_803284.1	NA	YP_803284.1	uniref:UniRef90_Q06VM0	rs:YP_803284	gi|116326747|ref|YP_803284.1|
	666	1047	Ascoviridae_DQ517337_Trichoplusia_ni_ascovirus_2c_000000000001	Ascoviridae_DQ517337_Trichoplusia_ni_ascovirus_2c	231744	NA		ncldv	1	SINGL	TRUE	FALSE	666_Ascoviridae_DQ517337_Trichoplusia_ni_ascovirus_2c_000000000001	-	-	-	-	YP_803285.1	NA	YP_803285.1	uniref:UniRef90_Q06VL9	rs:YP_803285	gi|116326748|ref|YP_803285.1|
	667	486	Ascoviridae_DQ517337_Trichoplusia_ni_ascovirus_2c_000000000001	Ascoviridae_DQ517337_Trichoplusia_ni_ascovirus_2c	66814	NA		ncldv	1	SINGL	TRUE	FALSE	667_Ascoviridae_DQ517337_Trichoplusia_ni_ascovirus_2c_000000000001	NA	NA	NA	NA	YP_803287.1	NA	YP_803287.1	uniref:UniRef90_Q06VL7	rs:YP_803287	gi|116326750|ref|YP_803287.1|
	668	492	Ascoviridae_DQ517337_Trichoplusia_ni_ascovirus_2c_000000000001	Ascoviridae_DQ517337_Trichoplusia_ni_ascovirus_2c	56457	NA		ncldv	1	SINGL	TRUE	FALSE	668_Ascoviridae_DQ517337_Trichoplusia_ni_ascovirus_2c_000000000001	NA	NA	NA	NA	YP_803288.1	NA	YP_803288.1	uniref:UniRef90_Q06VL6	rs:YP_803288	gi|116326751|ref|YP_803288.1|
	669	426	Ascoviridae_DQ517337_Trichoplusia_ni_ascovirus_2c_000000000001	Ascoviridae_DQ517337_Trichoplusia_ni_ascovirus_2c	14576	NA		ncldv	1	SINGL	TRUE	FALSE	669_Ascoviridae_DQ517337_Trichoplusia_ni_ascovirus_2c_000000000001	NA	NA	NA	NA	YP_803289.1	NA	YP_803289.1	uniref:UniRef90_Q06VL5	rs:YP_803289	gi|116326752|ref|YP_803289.1|
	670	324	Ascoviridae_DQ517337_Trichoplusia_ni_ascovirus_2c_000000000001	Ascoviridae_DQ517337_Trichoplusia_ni_ascovirus_2c	183225	NA		ncldv	1	SINGL	TRUE	FALSE	NA	NA	NA	NA	NA	NA	NA	NA	NA	NA	NA
	671	984	Ascoviridae_DQ517337_Trichoplusia_ni_ascovirus_2c_000000000001	Ascoviridae_DQ517337_Trichoplusia_ni_ascovirus_2c	210662	k_c_2	Patatin	ncldv	4	K	FALSE	TRUE	671_Ascoviridae_DQ517337_Trichoplusia_ni_ascovirus_2c_000000000001	S	lipid catabolic process	-	-	YP_803290.1	CDD:396341	YP_803290.1	uniref:UniRef90_Q06VL4	rs:YP_803290	gi|116326753|ref|YP_803290.1|
	672	108	Ascoviridae_DQ517337_Trichoplusia_ni_ascovirus_2c_000000000001	Ascoviridae_DQ517337_Trichoplusia_ni_ascovirus_2c	183650	NA		ncldv	1	SINGL	TRUE	FALSE	NA	NA	NA	NA	NA	NA	NA	NA	NA	NA	NA
	673	621	Ascoviridae_DQ517337_Trichoplusia_ni_ascovirus_2c_000000000001	Ascoviridae_DQ517337_Trichoplusia_ni_ascovirus_2c	188079	NA		ncldv	1	SINGL	TRUE	FALSE	673_Ascoviridae_DQ517337_Trichoplusia_ni_ascovirus_2c_000000000001	-	-	-	-	AUS94173.1	NA	YP_803291.1	uniref:UniRef90_A0A2K9QQS3	rs:YP_803291	gi|116326754|ref|YP_803291.1|
	674	687	Ascoviridae_DQ517337_Trichoplusia_ni_ascovirus_2c_000000000001	Ascoviridae_DQ517337_Trichoplusia_ni_ascovirus_2c	41990	NA		ncldv	1	SINGL	TRUE	FALSE	674_Ascoviridae_DQ517337_Trichoplusia_ni_ascovirus_2c_000000000001	NA	NA	NA	NA	YP_803292.1	NA	YP_803292.1	uniref:UniRef90_Q06VL2	rs:YP_803292	gi|116326755|ref|YP_803292.1|
	675	174	Ascoviridae_DQ517337_Trichoplusia_ni_ascovirus_2c_000000000001	Ascoviridae_DQ517337_Trichoplusia_ni_ascovirus_2c	20672	NA		ncldv	1	SINGL	TRUE	FALSE	NA	NA	NA	NA	NA	NA	NA	NA	NA	NA	NA
	676	828	Ascoviridae_DQ517337_Trichoplusia_ni_ascovirus_2c_000000000001	Ascoviridae_DQ517337_Trichoplusia_ni_ascovirus_2c	179261	k_c_49		ncldv	5	K	FALSE	TRUE	676_Ascoviridae_DQ517337_Trichoplusia_ni_ascovirus_2c_000000000001	IQ	Dehydrogenases with different specificities (Related to short-chain alcohol dehydrogenases)	-	adh_short_C2	AUS94177.1	CDD:187613	YP_803294.1	uniref:UniRef90_Q06VL0	rs:YP_803294	gi|116326757|ref|YP_803294.1|
	677	666	Ascoviridae_DQ517337_Trichoplusia_ni_ascovirus_2c_000000000001	Ascoviridae_DQ517337_Trichoplusia_ni_ascovirus_2c	98753	NA		ncldv	1	SINGL	TRUE	FALSE	677_Ascoviridae_DQ517337_Trichoplusia_ni_ascovirus_2c_000000000001	NA	NA	NA	NA	YP_803295.1	CDD:395530	YP_803295.1	uniref:UniRef90_Q06VK9	rs:YP_803295	gi|116326758|ref|YP_803295.1|
	678	1263	Ascoviridae_DQ517337_Trichoplusia_ni_ascovirus_2c_000000000001	Ascoviridae_DQ517337_Trichoplusia_ni_ascovirus_2c	232259	gu_c_1011		ncldv	9	GU	FALSE	TRUE	678_Ascoviridae_DQ517337_Trichoplusia_ni_ascovirus_2c_000000000001	-	-	-	-	YP_803297.1	NA	YP_803297.1	uniref:UniRef90_A0A2N9QUX5	rs:YP_803297	gi|116326760|ref|YP_803297.1|
	679	954	Ascoviridae_DQ517337_Trichoplusia_ni_ascovirus_2c_000000000001	Ascoviridae_DQ517337_Trichoplusia_ni_ascovirus_2c	55369	NA		ncldv	1	SINGL	TRUE	FALSE	679_Ascoviridae_DQ517337_Trichoplusia_ni_ascovirus_2c_000000000001	NA	NA	NA	NA	YP_803298.1	NA	YP_803298.1	uniref:UniRef90_Q06VK6	rs:YP_803298	gi|116326761|ref|YP_803298.1|
	680	378	Ascoviridae_DQ517337_Trichoplusia_ni_ascovirus_2c_000000000001	Ascoviridae_DQ517337_Trichoplusia_ni_ascovirus_2c	206101	NA		ncldv	1	SINGL	TRUE	FALSE	680_Ascoviridae_DQ517337_Trichoplusia_ni_ascovirus_2c_000000000001	NA	NA	NA	NA	YP_803299.1	NA	YP_803299.1	uniref:UniRef90_Q06VK5	rs:YP_803299	gi|116326762|ref|YP_803299.1|
	681	2814	Ascoviridae_DQ517337_Trichoplusia_ni_ascovirus_2c_000000000001	Ascoviridae_DQ517337_Trichoplusia_ni_ascovirus_2c	237053	NA		ncldv	1	SINGL	TRUE	FALSE	681_Ascoviridae_DQ517337_Trichoplusia_ni_ascovirus_2c_000000000001	S	N-acetyltransferase activity	-	-	YP_803300.1	CDD:223496	YP_803300.1	uniref:UniRef90_Q06VK4	rs:YP_803300	gi|116326763|ref|YP_803300.1|
	682	3141	Ascoviridae_DQ517337_Trichoplusia_ni_ascovirus_2c_000000000001	Ascoviridae_DQ517337_Trichoplusia_ni_ascovirus_2c	147760	k_c_105		ncldv	4	K	FALSE	TRUE	682_Ascoviridae_DQ517337_Trichoplusia_ni_ascovirus_2c_000000000001	S	D5 N terminal like	-	-	YP_803301.1	CDD:225913	YP_803301.1	uniref:UniRef90_Q06VK3	rs:WP_015999197	gi|116326764|ref|YP_803301.1|
	683	1368	Ascoviridae_DQ517337_Trichoplusia_ni_ascovirus_2c_000000000001	Ascoviridae_DQ517337_Trichoplusia_ni_ascovirus_2c	167817	NA		ncldv	1	SINGL	TRUE	FALSE	683_Ascoviridae_DQ517337_Trichoplusia_ni_ascovirus_2c_000000000001	NA	NA	NA	NA	YP_803302.1	CDD:319703	YP_803302.1	uniref:UniRef90_Q06VK2	rs:YP_803302	gi|116326765|ref|YP_803302.1|
	684	468	Ascoviridae_DQ517337_Trichoplusia_ni_ascovirus_2c_000000000001	Ascoviridae_DQ517337_Trichoplusia_ni_ascovirus_2c	186759	NA		ncldv	1	SINGL	TRUE	FALSE	684_Ascoviridae_DQ517337_Trichoplusia_ni_ascovirus_2c_000000000001	S	acid-amino acid ligase activity	-	-	YP_803303.1	CDD:227502	YP_803303.1	uniref:UniRef90_Q06VK1	rs:YP_803303	gi|116326766|ref|YP_803303.1|
	685	1152	Ascoviridae_DQ517337_Trichoplusia_ni_ascovirus_2c_000000000001	Ascoviridae_DQ517337_Trichoplusia_ni_ascovirus_2c	168355	NA		ncldv	1	SINGL	TRUE	FALSE	685_Ascoviridae_DQ517337_Trichoplusia_ni_ascovirus_2c_000000000001	NA	NA	NA	NA	YP_803304.1	NA	YP_803304.1	uniref:UniRef90_Q06VK0	rs:YP_803304	gi|116326767|ref|YP_803304.1|
	686	1659	Ascoviridae_DQ517337_Trichoplusia_ni_ascovirus_2c_000000000001	Ascoviridae_DQ517337_Trichoplusia_ni_ascovirus_2c	221314	k_c_44		ncldv	3	K	FALSE	TRUE	686_Ascoviridae_DQ517337_Trichoplusia_ni_ascovirus_2c_000000000001	S	telomere maintenance	-	-	YP_803305.1	CDD:350795	YP_803305.1	uniref:UniRef90_Q06VJ9	rs:WP_015999201	gi|116326768|ref|YP_803305.1|
	687	225	Ascoviridae_DQ517337_Trichoplusia_ni_ascovirus_2c_000000000001	Ascoviridae_DQ517337_Trichoplusia_ni_ascovirus_2c	7655	NA		ncldv	1	SINGL	TRUE	FALSE	687_Ascoviridae_DQ517337_Trichoplusia_ni_ascovirus_2c_000000000001	NA	NA	NA	NA	YP_803306.1	NA	YP_803306.1	uniref:UniRef90_Q06VJ8	rs:YP_803306	gi|116326769|ref|YP_803306.1|
	688	834	Ascoviridae_DQ517337_Trichoplusia_ni_ascovirus_2c_000000000001	Ascoviridae_DQ517337_Trichoplusia_ni_ascovirus_2c	187240	gu_c_2734		ncldv	3	GU	FALSE	TRUE	688_Ascoviridae_DQ517337_Trichoplusia_ni_ascovirus_2c_000000000001	-	-	-	-	YP_803307.1	NA	YP_803307.1	uniref:UniRef90_Q06VJ7	rs:YP_803307	gi|116326770|ref|YP_803307.1|
	689	2088	Ascoviridae_DQ517337_Trichoplusia_ni_ascovirus_2c_000000000001	Ascoviridae_DQ517337_Trichoplusia_ni_ascovirus_2c	130204	k_c_264		ncldv	2	K	FALSE	TRUE	689_Ascoviridae_DQ517337_Trichoplusia_ni_ascovirus_2c_000000000001	S	RNA ligase (ATP) activity	-	-	YP_803308.1	CDD:222856	YP_803308.1	uniref:UniRef90_Q06VJ6	rs:YP_803308	gi|116326771|ref|YP_803308.1|
	690	351	Ascoviridae_DQ517337_Trichoplusia_ni_ascovirus_2c_000000000001	Ascoviridae_DQ517337_Trichoplusia_ni_ascovirus_2c	61152	NA		ncldv	1	SINGL	TRUE	FALSE	690_Ascoviridae_DQ517337_Trichoplusia_ni_ascovirus_2c_000000000001	S	Phosphatase-1 catalytic subunit binding region	-	-	YP_803309.1	CDD:402216	YP_803309.1	uniref:UniRef90_Q06VJ5	rs:YP_803309	gi|116326772|ref|YP_803309.1|
	691	351	Ascoviridae_DQ517337_Trichoplusia_ni_ascovirus_2c_000000000001	Ascoviridae_DQ517337_Trichoplusia_ni_ascovirus_2c	79550	NA		ncldv	1	SINGL	TRUE	FALSE	691_Ascoviridae_DQ517337_Trichoplusia_ni_ascovirus_2c_000000000001	S	peptidase activity	-	-	YP_803310.1	CDD:198403	YP_803310.1	uniref:UniRef90_Q06VJ4	rs:YP_803310	gi|116326773|ref|YP_803310.1|
	692	1767	Ascoviridae_DQ517337_Trichoplusia_ni_ascovirus_2c_000000000001	Ascoviridae_DQ517337_Trichoplusia_ni_ascovirus_2c	46086	kwp_c_195		ncldv	3	KWP	FALSE	TRUE	692_Ascoviridae_DQ517337_Trichoplusia_ni_ascovirus_2c_000000000001	S	protein serine/threonine kinase activity	-	-	AUS94193.1	CDD:270622	YP_803311.1	uniref:UniRef90_Q06VJ3	rs:YP_803311	gi|116326774|ref|YP_803311.1|
	693	942	Ascoviridae_DQ517337_Trichoplusia_ni_ascovirus_2c_000000000001	Ascoviridae_DQ517337_Trichoplusia_ni_ascovirus_2c	236882	k_c_86	Glutaredoxin|Ribonuc_red_sm	ncldv	1120	K	FALSE	FALSE	693_Ascoviridae_DQ517337_Trichoplusia_ni_ascovirus_2c_000000000001	S	Ribonucleotide reductase, small chain	-	-	AUS94194.1	CDD:215272	YP_803312.1	uniref:UniRef90_A0A2N9QUY7	rs:WP_015999208	gi|116326775|ref|YP_803312.1|
	694	546	Ascoviridae_DQ517337_Trichoplusia_ni_ascovirus_2c_000000000001	Ascoviridae_DQ517337_Trichoplusia_ni_ascovirus_2c	172966	NA		ncldv	1	SINGL	TRUE	FALSE	694_Ascoviridae_DQ517337_Trichoplusia_ni_ascovirus_2c_000000000001	-	-	-	-	YP_803313.1	NA	YP_803313.1	uniref:UniRef90_Q06VJ1	rs:YP_803313	gi|116326776|ref|YP_803313.1|
	695	525	Ascoviridae_DQ517337_Trichoplusia_ni_ascovirus_2c_000000000001	Ascoviridae_DQ517337_Trichoplusia_ni_ascovirus_2c	113543	NA		ncldv	1	SINGL	TRUE	FALSE	695_Ascoviridae_DQ517337_Trichoplusia_ni_ascovirus_2c_000000000001	-	-	-	-	YP_803314.1	CDD:408850	YP_803314.1	uniref:UniRef90_Q06VJ0	rs:YP_803314	gi|116326777|ref|YP_803314.1|
	696	1419	Ascoviridae_DQ517337_Trichoplusia_ni_ascovirus_2c_000000000001	Ascoviridae_DQ517337_Trichoplusia_ni_ascovirus_2c	221311	NA		ncldv	1	SINGL	TRUE	FALSE	696_Ascoviridae_DQ517337_Trichoplusia_ni_ascovirus_2c_000000000001	NA	NA	NA	NA	YP_803315.1	CDD:404755	YP_803315.1	uniref:UniRef90_Q06VI9	rs:YP_803315	gi|116326778|ref|YP_803315.1|
	697	552	Ascoviridae_DQ517337_Trichoplusia_ni_ascovirus_2c_000000000001	Ascoviridae_DQ517337_Trichoplusia_ni_ascovirus_2c	178722	k_c_59		ncldv	50	K	FALSE	TRUE	697_Ascoviridae_DQ517337_Trichoplusia_ni_ascovirus_2c_000000000001	S	NLI interacting factor-like phosphatase	-	-	YP_803316.1	CDD:397254	YP_803316.1	uniref:UniRef90_Q06VI8	rs:YP_803316	gi|116326779|ref|YP_803316.1|
	698	741	Ascoviridae_DQ517337_Trichoplusia_ni_ascovirus_2c_000000000001	Ascoviridae_DQ517337_Trichoplusia_ni_ascovirus_2c	231745	NA		ncldv	1	SINGL	TRUE	FALSE	698_Ascoviridae_DQ517337_Trichoplusia_ni_ascovirus_2c_000000000001	NA	NA	NA	NA	YP_803317.1	NA	YP_803317.1	uniref:UniRef90_Q06VI7	rs:YP_803317	gi|116326780|ref|YP_803317.1|
	699	939	Ascoviridae_DQ517337_Trichoplusia_ni_ascovirus_2c_000000000001	Ascoviridae_DQ517337_Trichoplusia_ni_ascovirus_2c	66815	k_c_20		ncldv	4	K	FALSE	TRUE	699_Ascoviridae_DQ517337_Trichoplusia_ni_ascovirus_2c_000000000001	S	adenyl ribonucleotide binding	-	-	YP_803318.1	NA	YP_803318.1	uniref:UniRef90_Q06VI6	rs:YP_803318	gi|116326781|ref|YP_803318.1|
	700	1509	Ascoviridae_DQ517337_Trichoplusia_ni_ascovirus_2c_000000000001	Ascoviridae_DQ517337_Trichoplusia_ni_ascovirus_2c	56458	NA		ncldv	1	SINGL	TRUE	FALSE	700_Ascoviridae_DQ517337_Trichoplusia_ni_ascovirus_2c_000000000001	-	-	-	-	YP_803319.1	NA	YP_803319.1	uniref:UniRef90_Q06VI5	rs:YP_803319	gi|116326782|ref|YP_803319.1|
	701	270	Ascoviridae_DQ517337_Trichoplusia_ni_ascovirus_2c_000000000001	Ascoviridae_DQ517337_Trichoplusia_ni_ascovirus_2c	14577	NA		ncldv	1	SINGL	TRUE	FALSE	701_Ascoviridae_DQ517337_Trichoplusia_ni_ascovirus_2c_000000000001	NA	NA	NA	NA	YP_803320.1	NA	YP_803320.1	uniref:UniRef90_Q06VI4	rs:YP_803320	gi|116326783|ref|YP_803320.1|
	702	942	Ascoviridae_DQ517337_Trichoplusia_ni_ascovirus_2c_000000000001	Ascoviridae_DQ517337_Trichoplusia_ni_ascovirus_2c	14586	k_c_1109		ncldv	3	K	FALSE	TRUE	702_Ascoviridae_DQ517337_Trichoplusia_ni_ascovirus_2c_000000000001	S	Acyltransferase	-	-	YP_803321.1	CDD:153252	YP_803321.1	uniref:UniRef90_Q06VI3	rs:WP_015999217	gi|116326784|ref|YP_803321.1|
	703	258	Ascoviridae_DQ517337_Trichoplusia_ni_ascovirus_2c_000000000001	Ascoviridae_DQ517337_Trichoplusia_ni_ascovirus_2c	210663	NA		ncldv	1	SINGL	TRUE	FALSE	703_Ascoviridae_DQ517337_Trichoplusia_ni_ascovirus_2c_000000000001	S	Transcription factor S-II (TFIIS)	-	-	YP_803322.1	CDD:395872	YP_803322.1	uniref:UniRef90_Q06VI2	rs:YP_803322	gi|116326785|ref|YP_803322.1|
	704	963	Ascoviridae_DQ517337_Trichoplusia_ni_ascovirus_2c_000000000001	Ascoviridae_DQ517337_Trichoplusia_ni_ascovirus_2c	183651	NA		ncldv	1	SINGL	TRUE	FALSE	704_Ascoviridae_DQ517337_Trichoplusia_ni_ascovirus_2c_000000000001	-	-	-	-	YP_803323.1	NA	YP_803323.1	uniref:UniRef90_Q06VI1	rs:YP_803323	gi|116326786|ref|YP_803323.1|
	705	1086	Ascoviridae_DQ517337_Trichoplusia_ni_ascovirus_2c_000000000001	Ascoviridae_DQ517337_Trichoplusia_ni_ascovirus_2c	188080	NA		ncldv	1	SINGL	TRUE	FALSE	705_Ascoviridae_DQ517337_Trichoplusia_ni_ascovirus_2c_000000000001	NA	NA	NA	NA	YP_803324.1	CDD:176500	YP_803324.1	uniref:UniRef90_Q06VI0	rs:YP_803324	gi|116326787|ref|YP_803324.1|
	706	1530	Ascoviridae_DQ517337_Trichoplusia_ni_ascovirus_2c_000000000001	Ascoviridae_DQ517337_Trichoplusia_ni_ascovirus_2c	41991	NA		ncldv	1	SINGL	TRUE	FALSE	706_Ascoviridae_DQ517337_Trichoplusia_ni_ascovirus_2c_000000000001	S	Papain family cysteine protease	-	-	YP_803325.1	CDD:239110	YP_803325.1	uniref:UniRef90_Q06VH9	rs:YP_803325	gi|116326788|ref|YP_803325.1|
	707	606	Ascoviridae_DQ517337_Trichoplusia_ni_ascovirus_2c_000000000001	Ascoviridae_DQ517337_Trichoplusia_ni_ascovirus_2c	20673	NA		ncldv	1	SINGL	TRUE	FALSE	707_Ascoviridae_DQ517337_Trichoplusia_ni_ascovirus_2c_000000000001	NA	NA	NA	NA	AUS94209.1	CDD:179220	NA	uniref:UniRef90_A0A2N9QV01	NA	NA
	708	639	Ascoviridae_DQ517337_Trichoplusia_ni_ascovirus_2c_000000000001	Ascoviridae_DQ517337_Trichoplusia_ni_ascovirus_2c	181796	NA		ncldv	1	SINGL	TRUE	FALSE	708_Ascoviridae_DQ517337_Trichoplusia_ni_ascovirus_2c_000000000001	S	cell redox homeostasis	-	-	YP_803326.1	CDD:239259	YP_803326.1	uniref:UniRef90_Q06VH8	rs:YP_803326	gi|116326789|ref|YP_803326.1|
	709	915	Ascoviridae_DQ517337_Trichoplusia_ni_ascovirus_2c_000000000001	Ascoviridae_DQ517337_Trichoplusia_ni_ascovirus_2c	98754	NA		ncldv	1	SINGL	TRUE	FALSE	709_Ascoviridae_DQ517337_Trichoplusia_ni_ascovirus_2c_000000000001	NA	NA	NA	NA	YP_803327.1	NA	YP_803327.1	uniref:UniRef90_Q06VH7	rs:YP_803327	gi|116326790|ref|YP_803327.1|
	710	483	Ascoviridae_DQ517337_Trichoplusia_ni_ascovirus_2c_000000000001	Ascoviridae_DQ517337_Trichoplusia_ni_ascovirus_2c	134730	NA		ncldv	1	SINGL	TRUE	FALSE	710_Ascoviridae_DQ517337_Trichoplusia_ni_ascovirus_2c_000000000001	S	OTU-like cysteine protease	-	OTU	YP_803328.1	NA	YP_803328.1	uniref:UniRef90_Q06VH6	rs:YP_803328	gi|116326791|ref|YP_803328.1|
	711	171	Ascoviridae_DQ517337_Trichoplusia_ni_ascovirus_2c_000000000001	Ascoviridae_DQ517337_Trichoplusia_ni_ascovirus_2c	55370	NA		ncldv	1	SINGL	TRUE	FALSE	711_Ascoviridae_DQ517337_Trichoplusia_ni_ascovirus_2c_000000000001	NA	NA	NA	NA	YP_803329.1	NA	YP_803329.1	uniref:UniRef90_Q06VH5	rs:YP_803329	gi|116326792|ref|YP_803329.1|
	712	927	Ascoviridae_DQ517337_Trichoplusia_ni_ascovirus_2c_000000000001	Ascoviridae_DQ517337_Trichoplusia_ni_ascovirus_2c	206102	NA		ncldv	1	SINGL	TRUE	FALSE	712_Ascoviridae_DQ517337_Trichoplusia_ni_ascovirus_2c_000000000001	-	-	-	-	YP_803330.1	CDD:408950	YP_803330.1	uniref:UniRef90_Q06VH4	rs:YP_803330	gi|116326793|ref|YP_803330.1|
	713	189	Ascoviridae_DQ517337_Trichoplusia_ni_ascovirus_2c_000000000001	Ascoviridae_DQ517337_Trichoplusia_ni_ascovirus_2c	237054	NA		ncldv	1	SINGL	TRUE	FALSE	713_Ascoviridae_DQ517337_Trichoplusia_ni_ascovirus_2c_000000000001	NA	NA	NA	NA	YP_803331.1	NA	YP_803331.1	uniref:UniRef90_Q06VH3	rs:YP_803331	gi|116326794|ref|YP_803331.1|
	714	255	Ascoviridae_DQ517337_Trichoplusia_ni_ascovirus_2c_000000000001	Ascoviridae_DQ517337_Trichoplusia_ni_ascovirus_2c	147761	NA		ncldv	1	SINGL	TRUE	FALSE	714_Ascoviridae_DQ517337_Trichoplusia_ni_ascovirus_2c_000000000001	NA	NA	NA	NA	YP_803332.1	NA	YP_803332.1	uniref:UniRef90_Q06VH2	rs:YP_803332	gi|116326795|ref|YP_803332.1|
	715	1362	Ascoviridae_DQ517337_Trichoplusia_ni_ascovirus_2c_000000000001	Ascoviridae_DQ517337_Trichoplusia_ni_ascovirus_2c	121286	k_c_992		ncldv	4	K	FALSE	TRUE	715_Ascoviridae_DQ517337_Trichoplusia_ni_ascovirus_2c_000000000001	L	RNA polymerase Rpb1, domain 5	-	-	YP_803333.1	CDD:132722	YP_803333.1	uniref:UniRef90_Q06VH1	rs:YP_803333	gi|9204
	716	354	Ascoviridae_DQ517337_Trichoplusia_ni_ascovirus_2c_000000000001	Ascoviridae_DQ517337_Trichoplusia_ni_ascovirus_2c	186760	NA		ncldv	1	SINGL	TRUE	FALSE	716_Ascoviridae_DQ517337_Trichoplusia_ni_ascovirus_2c_000000000001	NA	NA	NA	NA	YP_803334.1	NA	YP_803334.1	uniref:UniRef90_Q06VH0	rs:YP_803334	gi|116326797|ref|YP_803334.1|
	717	1233	Ascoviridae_DQ517337_Trichoplusia_ni_ascovirus_2c_000000000001	Ascoviridae_DQ517337_Trichoplusia_ni_ascovirus_2c	71144	k_c_32		ncldv	4	K	FALSE	TRUE	717_Ascoviridae_DQ517337_Trichoplusia_ni_ascovirus_2c_000000000001	L	XPG I-region	-	-	YP_803335.1	CDD:240317	YP_803335.1	uniref:UniRef90_Q06VG9	rs:YP_803335	gi|116326798|ref|YP_803335.1|
	718	1350	Ascoviridae_DQ517337_Trichoplusia_ni_ascovirus_2c_000000000001	Ascoviridae_DQ517337_Trichoplusia_ni_ascovirus_2c	187239	gu_c_89		ncldv	4	GU	FALSE	TRUE	718_Ascoviridae_DQ517337_Trichoplusia_ni_ascovirus_2c_000000000001	-	-	-	-	YP_803336.1	NA	YP_803336.1	uniref:UniRef90_Q06VG8	rs:YP_803336	gi|116326799|ref|YP_803336.1|
	719	1005	Ascoviridae_DQ517337_Trichoplusia_ni_ascovirus_2c_000000000001	Ascoviridae_DQ517337_Trichoplusia_ni_ascovirus_2c	7656	NA		ncldv	1	SINGL	TRUE	FALSE	719_Ascoviridae_DQ517337_Trichoplusia_ni_ascovirus_2c_000000000001	S	protein serine/threonine kinase activity	-	-	YP_803337.1	NA	YP_803337.1	uniref:UniRef90_Q06VG7	rs:YP_803337	gi|116326800|ref|YP_803337.1|
	720	1371	Ascoviridae_DQ517337_Trichoplusia_ni_ascovirus_2c_000000000001	Ascoviridae_DQ517337_Trichoplusia_ni_ascovirus_2c	40331	NA		ncldv	1	SINGL	TRUE	FALSE	720_Ascoviridae_DQ517337_Trichoplusia_ni_ascovirus_2c_000000000001	S	protein serine/threonine kinase activity	-	-	YP_803338.1	CDD:270917	YP_803338.1	uniref:UniRef90_Q06VG6	rs:YP_803338	gi|116326801|ref|YP_803338.1|
	721	579	Ascoviridae_DQ517337_Trichoplusia_ni_ascovirus_2c_000000000001	Ascoviridae_DQ517337_Trichoplusia_ni_ascovirus_2c	16857	NA		ncldv	1	SINGL	TRUE	FALSE	721_Ascoviridae_DQ517337_Trichoplusia_ni_ascovirus_2c_000000000001	NA	NA	NA	NA	YP_803339.1	NA	YP_803339.1	uniref:UniRef90_Q06VG5	rs:YP_803339	gi|116326802|ref|YP_803339.1|
	722	489	Ascoviridae_DQ517337_Trichoplusia_ni_ascovirus_2c_000000000001	Ascoviridae_DQ517337_Trichoplusia_ni_ascovirus_2c	61153	NA		ncldv	1	SINGL	TRUE	FALSE	722_Ascoviridae_DQ517337_Trichoplusia_ni_ascovirus_2c_000000000001	S	aminoacyl-tRNA ligase activity	-	-	YP_803340.1	NA	YP_803340.1	uniref:UniRef90_Q06VG4	rs:YP_803340	gi|116326803|ref|YP_803340.1|
	723	681	Ascoviridae_DQ517337_Trichoplusia_ni_ascovirus_2c_000000000001	Ascoviridae_DQ517337_Trichoplusia_ni_ascovirus_2c	113549	k_c_3784		ncldv	4	K	FALSE	TRUE	723_Ascoviridae_DQ517337_Trichoplusia_ni_ascovirus_2c_000000000001	S	Erv1 / Alr family	-	-	YP_803341.1	CDD:398444	YP_803341.1	uniref:UniRef90_Q06VG3	rs:WP_015999237	gi|116326804|ref|YP_803341.1|
	724	264	Ascoviridae_DQ517337_Trichoplusia_ni_ascovirus_2c_000000000001	Ascoviridae_DQ517337_Trichoplusia_ni_ascovirus_2c	46087	NA		ncldv	1	SINGL	TRUE	FALSE	724_Ascoviridae_DQ517337_Trichoplusia_ni_ascovirus_2c_000000000001	NA	NA	NA	NA	YP_803342.1	NA	YP_803342.1	uniref:UniRef90_Q06VG2	rs:YP_803342	gi|116326805|ref|YP_803342.1|
	725	243	Ascoviridae_DQ517337_Trichoplusia_ni_ascovirus_2c_000000000001	Ascoviridae_DQ517337_Trichoplusia_ni_ascovirus_2c	188886	NA		ncldv	1	SINGL	TRUE	FALSE	725_Ascoviridae_DQ517337_Trichoplusia_ni_ascovirus_2c_000000000001	NA	NA	NA	NA	AUS94227.1	NA	NA	uniref:UniRef90_A0A2N9QV17	NA	NA
	726	450	Ascoviridae_DQ517337_Trichoplusia_ni_ascovirus_2c_000000000001	Ascoviridae_DQ517337_Trichoplusia_ni_ascovirus_2c	172967	NA		ncldv	1	SINGL	TRUE	FALSE	726_Ascoviridae_DQ517337_Trichoplusia_ni_ascovirus_2c_000000000001	NA	NA	NA	NA	YP_803343.1	NA	YP_803343.1	uniref:UniRef90_Q06VG1	rs:YP_803343	gi|116326806|ref|YP_803343.1|
	727	1143	Ascoviridae_DQ517337_Trichoplusia_ni_ascovirus_2c_000000000001	Ascoviridae_DQ517337_Trichoplusia_ni_ascovirus_2c	121614	k_c_3833		ncldv	10	K	FALSE	TRUE	727_Ascoviridae_DQ517337_Trichoplusia_ni_ascovirus_2c_000000000001	S	bis(5'-nucleosyl)-tetraphosphatase (symmetrical) activity	-	-	YP_803344.1	CDD:223497	YP_803344.1	uniref:UniRef90_Q06VG0	rs:WP_015999240	gi|116326807|ref|YP_803344.1|
	728	1167	Ascoviridae_DQ517337_Trichoplusia_ni_ascovirus_2c_000000000001	Ascoviridae_DQ517337_Trichoplusia_ni_ascovirus_2c	221312	NA		ncldv	1	SINGL	TRUE	FALSE	728_Ascoviridae_DQ517337_Trichoplusia_ni_ascovirus_2c_000000000001	-	-	-	-	YP_803345.1	NA	YP_803345.1	uniref:UniRef90_Q06VF9	rs:YP_803345	gi|116326808|ref|YP_803345.1|
	729	303	Ascoviridae_DQ517337_Trichoplusia_ni_ascovirus_2c_000000000001	Ascoviridae_DQ517337_Trichoplusia_ni_ascovirus_2c	71135	NA		ncldv	1	SINGL	TRUE	FALSE	729_Ascoviridae_DQ517337_Trichoplusia_ni_ascovirus_2c_000000000001	NA	NA	NA	NA	YP_803346.1	NA	YP_803346.1	uniref:UniRef90_Q06VF8	rs:YP_803346	gi|116326809|ref|YP_803346.1|
	730	756	Ascoviridae_DQ517337_Trichoplusia_ni_ascovirus_2c_000000000001	Ascoviridae_DQ517337_Trichoplusia_ni_ascovirus_2c	231746	gu_c_9649		ncldv	4	GU	FALSE	TRUE	730_Ascoviridae_DQ517337_Trichoplusia_ni_ascovirus_2c_000000000001	-	-	-	-	YP_803347.1	NA	YP_803347.1	uniref:UniRef90_Q06VF7	rs:YP_803347	gi|116326810|ref|YP_803347.1|
	731	1488	Ascoviridae_DQ517337_Trichoplusia_ni_ascovirus_2c_000000000001	Ascoviridae_DQ517337_Trichoplusia_ni_ascovirus_2c	66816	NA		ncldv	1	SINGL	TRUE	FALSE	731_Ascoviridae_DQ517337_Trichoplusia_ni_ascovirus_2c_000000000001	-	-	-	-	YP_803348.1	NA	YP_803348.1	uniref:UniRef90_Q06VF6	rs:YP_803348	gi|116326811|ref|YP_803348.1|
	732	900	Ascoviridae_DQ517337_Trichoplusia_ni_ascovirus_2c_000000000001	Ascoviridae_DQ517337_Trichoplusia_ni_ascovirus_2c	56459	gu_c_11119		ncldv	4	GU	FALSE	TRUE	732_Ascoviridae_DQ517337_Trichoplusia_ni_ascovirus_2c_000000000001	-	-	-	-	YP_803349.1	NA	YP_803349.1	uniref:UniRef90_Q06VF5	rs:YP_803349	gi|116326812|ref|YP_803349.1|
	733	222	Ascoviridae_DQ517337_Trichoplusia_ni_ascovirus_2c_000000000001	Ascoviridae_DQ517337_Trichoplusia_ni_ascovirus_2c	14578	NA		ncldv	1	SINGL	TRUE	FALSE	733_Ascoviridae_DQ517337_Trichoplusia_ni_ascovirus_2c_000000000001	NA	NA	NA	NA	YP_803350.1	NA	YP_803350.1	uniref:UniRef90_Q06VF4	rs:YP_803350	gi|116326813|ref|YP_803350.1|
	734	663	Ascoviridae_DQ517337_Trichoplusia_ni_ascovirus_2c_000000000001	Ascoviridae_DQ517337_Trichoplusia_ni_ascovirus_2c	183226	NA		ncldv	1	SINGL	TRUE	FALSE	734_Ascoviridae_DQ517337_Trichoplusia_ni_ascovirus_2c_000000000001	-	-	-	-	YP_803352.1	NA	YP_803352.1	uniref:UniRef90_Q06VF2	rs:YP_803352	gi|116326815|ref|YP_803352.1|
	735	477	Ascoviridae_DQ517337_Trichoplusia_ni_ascovirus_2c_000000000001	Ascoviridae_DQ517337_Trichoplusia_ni_ascovirus_2c	210664	NA		ncldv	1	SINGL	TRUE	FALSE	735_Ascoviridae_DQ517337_Trichoplusia_ni_ascovirus_2c_000000000001	NA	NA	NA	NA	YP_803353.1	NA	YP_803353.1	uniref:UniRef90_Q06VF1	rs:YP_803353	gi|116326816|ref|YP_803353.1|
	736	423	Ascoviridae_DQ517337_Trichoplusia_ni_ascovirus_2c_000000000001	Ascoviridae_DQ517337_Trichoplusia_ni_ascovirus_2c	183652	NA		ncldv	1	SINGL	TRUE	FALSE	736_Ascoviridae_DQ517337_Trichoplusia_ni_ascovirus_2c_000000000001	NA	NA	NA	NA	YP_803354.1	NA	YP_803354.1	uniref:UniRef90_Q06VF0	rs:YP_803354	gi|116326817|ref|YP_803354.1|
	737	1104	Ascoviridae_DQ517337_Trichoplusia_ni_ascovirus_2c_000000000001	Ascoviridae_DQ517337_Trichoplusia_ni_ascovirus_2c	188081	NA		ncldv	1	SINGL	TRUE	FALSE	737_Ascoviridae_DQ517337_Trichoplusia_ni_ascovirus_2c_000000000001	O	Lipase	-	-	YP_803355.1	CDD:238363	YP_803355.1	uniref:UniRef90_Q06VE9	rs:YP_803355	gi|116326818|ref|YP_803355.1|
	738	708	Ascoviridae_DQ517337_Trichoplusia_ni_ascovirus_2c_000000000001	Ascoviridae_DQ517337_Trichoplusia_ni_ascovirus_2c	41992	NA		ncldv	1	SINGL	TRUE	FALSE	738_Ascoviridae_DQ517337_Trichoplusia_ni_ascovirus_2c_000000000001	NA	NA	NA	NA	YP_803356.1	NA	YP_803356.1	uniref:UniRef90_Q06VE8	rs:YP_803356	gi|116326819|ref|YP_803356.1|
	739	894	Ascoviridae_DQ517337_Trichoplusia_ni_ascovirus_2c_000000000001	Ascoviridae_DQ517337_Trichoplusia_ni_ascovirus_2c	20674	NA		ncldv	1	SINGL	TRUE	FALSE	739_Ascoviridae_DQ517337_Trichoplusia_ni_ascovirus_2c_000000000001	NA	NA	NA	NA	YP_803357.1	NA	YP_803357.1	uniref:UniRef90_Q06VE7	rs:YP_803357	gi|116326820|ref|YP_803357.1|
	740	741	Ascoviridae_DQ517337_Trichoplusia_ni_ascovirus_2c_000000000001	Ascoviridae_DQ517337_Trichoplusia_ni_ascovirus_2c	55373	k_c_1835		ncldv	5	K	FALSE	TRUE	740_Ascoviridae_DQ517337_Trichoplusia_ni_ascovirus_2c_000000000001	S	DNA catabolic process	-	-	YP_803358.1	CDD:211382	YP_803358.1	uniref:UniRef90_Q06VE6	rs:YP_803358	gi|116326821|ref|YP_803358.1|
	741	492	Ascoviridae_DQ517337_Trichoplusia_ni_ascovirus_2c_000000000001	Ascoviridae_DQ517337_Trichoplusia_ni_ascovirus_2c	98755	gu_c_12744		ncldv	3	GU	FALSE	TRUE	741_Ascoviridae_DQ517337_Trichoplusia_ni_ascovirus_2c_000000000001	-	-	-	-	YP_803359.1	NA	YP_803359.1	uniref:UniRef90_Q06VE5	rs:YP_803359	gi|116326822|ref|YP_803359.1|
	742	1026	Ascoviridae_DQ517337_Trichoplusia_ni_ascovirus_2c_000000000001	Ascoviridae_DQ517337_Trichoplusia_ni_ascovirus_2c	113548	gu_c_1164		ncldv	10	GU	FALSE	TRUE	742_Ascoviridae_DQ517337_Trichoplusia_ni_ascovirus_2c_000000000001	S	DNA binding	-	-	AUS94244.1	CDD:376797	YP_803360.1	uniref:UniRef90_Q06VE4	rs:YP_803360	gi|116326823|ref|YP_803360.1|
	743	3483	Ascoviridae_DQ517337_Trichoplusia_ni_ascovirus_2c_000000000001	Ascoviridae_DQ517337_Trichoplusia_ni_ascovirus_2c	224306	k_c_5	RNApolB	ncldv	299	K	FALSE	TRUE	743_Ascoviridae_DQ517337_Trichoplusia_ni_ascovirus_2c_000000000001	L	RNA polymerase beta subunit	-	-	YP_803361.1	CDD:236291	YP_803361.1	uniref:UniRef90_Q06VE3	rs:YP_803361	gi|116326824|ref|YP_803361.1|
	744	471	Ascoviridae_DQ517337_Trichoplusia_ni_ascovirus_2c_000000000001	Ascoviridae_DQ517337_Trichoplusia_ni_ascovirus_2c	206103	NA		ncldv	1	SINGL	TRUE	FALSE	744_Ascoviridae_DQ517337_Trichoplusia_ni_ascovirus_2c_000000000001	NA	NA	NA	NA	YP_803362.1	NA	YP_803362.1	uniref:UniRef90_Q06VE2	rs:YP_803362	gi|116326825|ref|YP_803362.1|
	745	579	Ascoviridae_DQ517337_Trichoplusia_ni_ascovirus_2c_000000000001	Ascoviridae_DQ517337_Trichoplusia_ni_ascovirus_2c	237055	NA		ncldv	1	SINGL	TRUE	FALSE	745_Ascoviridae_DQ517337_Trichoplusia_ni_ascovirus_2c_000000000001	NA	NA	NA	NA	YP_803363.1	NA	YP_803363.1	uniref:UniRef90_Q06VE1	rs:YP_803363	gi|116326826|ref|YP_803363.1|
	746	1947	Ascoviridae_DQ517337_Trichoplusia_ni_ascovirus_2c_000000000001	Ascoviridae_DQ517337_Trichoplusia_ni_ascovirus_2c	147762	NA		ncldv	1	SINGL	TRUE	FALSE	746_Ascoviridae_DQ517337_Trichoplusia_ni_ascovirus_2c_000000000001	S	2-cysteine adaptor domain	-	-	YP_803364.1	CDD:285945	YP_803364.1	uniref:UniRef90_A0A2K9QQV2	rs:YP_803364	gi|116326827|ref|YP_803364.1|
	747	1233	Ascoviridae_DQ517337_Trichoplusia_ni_ascovirus_2c_000000000001	Ascoviridae_DQ517337_Trichoplusia_ni_ascovirus_2c	167818	NA		ncldv	1	SINGL	TRUE	FALSE	747_Ascoviridae_DQ517337_Trichoplusia_ni_ascovirus_2c_000000000001	NA	NA	NA	NA	YP_803365.1	CDD:224117	YP_803365.1	uniref:UniRef90_Q06VD9	rs:YP_803365	gi|116326828|ref|YP_803365.1|
	748	165	Ascoviridae_DQ517337_Trichoplusia_ni_ascovirus_2c_000000000001	Ascoviridae_DQ517337_Trichoplusia_ni_ascovirus_2c	186761	NA		ncldv	1	SINGL	TRUE	FALSE	748_Ascoviridae_DQ517337_Trichoplusia_ni_ascovirus_2c_000000000001	-	-	-	-	YP_803372.1	NA	YP_803372.1	uniref:UniRef90_Q06VD3	rs:YP_803372	gi|116326835|ref|YP_803372.1|
	749	522	Ascoviridae_DQ517337_Trichoplusia_ni_ascovirus_2c_000000000001	Ascoviridae_DQ517337_Trichoplusia_ni_ascovirus_2c	188887	gu_c_1514		ncldv	2	GU	FALSE	TRUE	749_Ascoviridae_DQ517337_Trichoplusia_ni_ascovirus_2c_000000000001	NA	NA	NA	NA	YP_803366.1	CDD:408950	YP_803366.1	uniref:UniRef90_Q06VD2	rs:YP_803366	gi|116326829|ref|YP_803366.1|
	750	1053	Ascoviridae_DQ517337_Trichoplusia_ni_ascovirus_2c_000000000001	Ascoviridae_DQ517337_Trichoplusia_ni_ascovirus_2c	188082	gu_c_1514		ncldv	3	GU	FALSE	TRUE	750_Ascoviridae_DQ517337_Trichoplusia_ni_ascovirus_2c_000000000001	-	-	-	-	YP_803367.1	CDD:408950	YP_803367.1	uniref:UniRef90_Q06VD1	rs:YP_803367	gi|116326830|ref|YP_803367.1|
	751	1443	Ascoviridae_DQ517337_Trichoplusia_ni_ascovirus_2c_000000000001	Ascoviridae_DQ517337_Trichoplusia_ni_ascovirus_2c	71137	k_c_765		ncldv	5	K	FALSE	TRUE	751_Ascoviridae_DQ517337_Trichoplusia_ni_ascovirus_2c_000000000001	S	Large eukaryotic DNA virus major capsid protein	-	-	YP_803368.1	CDD:407137	YP_803368.1	uniref:UniRef90_Q4U3U9	rs:YP_803368	gi|116326831|ref|YP_803375.1|
	752	660	Ascoviridae_DQ517337_Trichoplusia_ni_ascovirus_2c_000000000001	Ascoviridae_DQ517337_Trichoplusia_ni_ascovirus_2c	32976	k_c_38		ncldv	7	K	FALSE	TRUE	752_Ascoviridae_DQ517337_Trichoplusia_ni_ascovirus_2c_000000000001	S	Deoxynucleoside kinase	-	-	YP_803376.1	CDD:396326	YP_803376.1	uniref:UniRef90_Q06VC9	rs:YP_803376	gi|116326838|ref|YP_803376.1|
	753	4446	Ascoviridae_DQ517337_Trichoplusia_ni_ascovirus_2c_000000000001	Ascoviridae_DQ517337_Trichoplusia_ni_ascovirus_2c	16858	NA		ncldv	1	SINGL	TRUE	FALSE	753_Ascoviridae_DQ517337_Trichoplusia_ni_ascovirus_2c_000000000001	NA	NA	NA	NA	YP_803369.1	CDD:224117	YP_803369.1	uniref:UniRef90_Q06VD6	rs:YP_803369	gi|116326832|ref|YP_803369.1|
	754	801	Ascoviridae_DQ517337_Trichoplusia_ni_ascovirus_2c_000000000001	Ascoviridae_DQ517337_Trichoplusia_ni_ascovirus_2c	56461	gu_c_11120		ncldv	3	GU	FALSE	TRUE	754_Ascoviridae_DQ517337_Trichoplusia_ni_ascovirus_2c_000000000001	-	-	-	-	YP_803370.1	NA	YP_803370.1	uniref:UniRef90_Q06VD5	rs:YP_803370	gi|116326833|ref|YP_803370.1|
	755	657	Ascoviridae_DQ517337_Trichoplusia_ni_ascovirus_2c_000000000001	Ascoviridae_DQ517337_Trichoplusia_ni_ascovirus_2c	79551	gu_c_12036		ncldv	4	GU	FALSE	TRUE	755_Ascoviridae_DQ517337_Trichoplusia_ni_ascovirus_2c_000000000001	-	-	-	-	YP_803371.1	NA	YP_803371.1	uniref:UniRef90_Q06VD4	rs:YP_803371	gi|116326834|ref|YP_803371.1|
	756	687	Ascoviridae_DQ517337_Trichoplusia_ni_ascovirus_2c_000000000001	Ascoviridae_DQ517337_Trichoplusia_ni_ascovirus_2c	46088	NA		ncldv	1	SINGL	TRUE	FALSE	756_Ascoviridae_DQ517337_Trichoplusia_ni_ascovirus_2c_000000000001	-	-	-	-	YP_803372.1	NA	YP_803372.1	uniref:UniRef90_Q06VD3	rs:YP_803372	gi|116326835|ref|YP_803372.1|
	757	522	Ascoviridae_DQ517337_Trichoplusia_ni_ascovirus_2c_000000000001	Ascoviridae_DQ517337_Trichoplusia_ni_ascovirus_2c	188887	gu_c_1514		ncldv	2	GU	FALSE	TRUE	757_Ascoviridae_DQ517337_Trichoplusia_ni_ascovirus_2c_000000000001	NA	NA	NA	NA	YP_803366.1	CDD:408950	YP_803366.1	uniref:UniRef90_Q06VD2	rs:YP_803366	gi|116326829|ref|YP_803366.1|
	758	1053	Ascoviridae_DQ517337_Trichoplusia_ni_ascovirus_2c_000000000001	Ascoviridae_DQ517337_Trichoplusia_ni_ascovirus_2c	188082	gu_c_1514		ncldv	3	GU	FALSE	TRUE	758_Ascoviridae_DQ517337_Trichoplusia_ni_ascovirus_2c_000000000001	-	-	-	-	YP_803367.1	CDD:408950	YP_803367.1	uniref:UniRef90_Q06VD1	rs:YP_803367	gi|116326830|ref|YP_803367.1|
	759	1443	Ascoviridae_DQ517337_Trichoplusia_ni_ascovirus_2c_000000000001	Ascoviridae_DQ517337_Trichoplusia_ni_ascovirus_2c	71137	k_c_765		ncldv	5	K	FALSE	TRUE	759_Ascoviridae_DQ517337_Trichoplusia_ni_ascovirus_2c_000000000001	S	Large eukaryotic DNA virus major capsid protein	-	-	YP_803368.1	CDD:407137	YP_803368.1	uniref:UniRef90_Q4U3U9	rs:YP_803368	gi|116326831|ref|YP_803375.1|
	760	660	Ascoviridae_DQ517337_Trichoplusia_ni_ascovirus_2c_000000000001	Ascoviridae_DQ517337_Trichoplusia_ni_ascovirus_2c	32976	k_c_38		ncldv	7	K	FALSE	TRUE	760_Ascoviridae_DQ517337_Trichoplusia_ni_ascovirus_2c_000000000001	S	Deoxynucleoside kinase	-	-	YP_803376.1	CDD:396326	YP_803376.1	uniref:UniRef90_Q06VC9	rs:YP_803376	gi|116326838|ref|YP_803376.1|
	761	807	Ascoviridae_DQ517337_Trichoplusia_ni_ascovirus_2c_000000000001	Ascoviridae_DQ517337_Trichoplusia_ni_ascovirus_2c	71136	NA		ncldv	1	SINGL	TRUE	FALSE	761_Ascoviridae_DQ517337_Trichoplusia_ni_ascovirus_2c_000000000001	NA	NA	NA	NA	YP_803377.1	NA	YP_803377.1	uniref:UniRef90_Q06VC8	rs:YP_803377	gi|116326839|ref|YP_803377.1|
	762	666	Ascoviridae_DQ517337_Trichoplusia_ni_ascovirus_2c_000000000001	Ascoviridae_DQ517337_Trichoplusia_ni_ascovirus_2c	172969	gu_c_7937		ncldv	4	GU	FALSE	TRUE	762_Ascoviridae_DQ517337_Trichoplusia_ni_ascovirus_2c_000000000001	-	-	-	-	YP_803378.1	NA	YP_803378.1	uniref:UniRef90_Q06VC7	rs:YP_803378	gi|116326840|ref|YP_803378.1|
	763	1524	Ascoviridae_DQ517337_Trichoplusia_ni_ascovirus_2c_000000000001	Ascoviridae_DQ517337_Trichoplusia_ni_ascovirus_2c	66817	NA		ncldv	1	SINGL	TRUE	FALSE	763_Ascoviridae_DQ517337_Trichoplusia_ni_ascovirus_2c_000000000001	-	-	-	-	YP_803379.1	NA	YP_803379.1	uniref:UniRef90_Q06VC6	rs:YP_803379	gi|116326841|ref|YP_803379.1|
	764	201	Ascoviridae_DQ517337_Trichoplusia_ni_ascovirus_2c_000000000001	Ascoviridae_DQ517337_Trichoplusia_ni_ascovirus_2c	56460	NA		ncldv	1	SINGL	TRUE	FALSE	NA	NA	NA	NA	NA	NA	NA	NA	NA	NA	NA
	765	1506	Ascoviridae_DQ517337_Trichoplusia_ni_ascovirus_2c_000000000001	Ascoviridae_DQ517337_Trichoplusia_ni_ascovirus_2c	14579	NA		ncldv	1	SINGL	TRUE	FALSE	765_Ascoviridae_DQ517337_Trichoplusia_ni_ascovirus_2c_000000000001	S	extracellular matrix	-	-	YP_803380.1	CDD:395334	YP_803380.1	uniref:UniRef90_Q06VC5	rs:YP_803380	gi|116326842|ref|YP_803380.1|
	766	750	Ascoviridae_DQ517337_Trichoplusia_ni_ascovirus_2c_000000000001	Ascoviridae_DQ517337_Trichoplusia_ni_ascovirus_2c	183227	NA		ncldv	1	SINGL	TRUE	FALSE	766_Ascoviridae_DQ517337_Trichoplusia_ni_ascovirus_2c_000000000001	NA	NA	NA	NA	YP_803381.1	NA	YP_803381.1	uniref:UniRef90_Q06VC4	rs:YP_803381	gi|116326843|ref|YP_803381.1|
	767	864	Ascoviridae_DQ517337_Trichoplusia_ni_ascovirus_2c_000000000001	Ascoviridae_DQ517337_Trichoplusia_ni_ascovirus_2c	210665	NA		ncldv	1	SINGL	TRUE	FALSE	767_Ascoviridae_DQ517337_Trichoplusia_ni_ascovirus_2c_000000000001	NA	NA	NA	NA	YP_803382.1	NA	YP_803382.1	uniref:UniRef90_Q06VC3	rs:YP_803382	gi|116326844|ref|YP_803382.1|
	768	2925	Ascoviridae_DQ517337_Trichoplusia_ni_ascovirus_2c_000000000001	Ascoviridae_DQ517337_Trichoplusia_ni_ascovirus_2c	66810	k_c_3028		ncldv	5	K	FALSE	TRUE	768_Ascoviridae_DQ517337_Trichoplusia_ni_ascovirus_2c_000000000001	S	N-methyltransferase activity	-	-	AUS94270.1	CDD:214692	YP_803383.1	uniref:UniRef90_Q06VC2	rs:WP_015999276	gi|116326845|ref|YP_803383.1|
	769	975	Ascoviridae_DQ517337_Trichoplusia_ni_ascovirus_2c_000000000001	Ascoviridae_DQ517337_Trichoplusia_ni_ascovirus_2c	188082	gu_c_1514		ncldv	3	GU	FALSE	TRUE	769_Ascoviridae_DQ517337_Trichoplusia_ni_ascovirus_2c_000000000001	-	-	-	-	YP_803384.1	CDD:408950	YP_803384.1	uniref:UniRef90_Q06VC1	rs:YP_803384	gi|116326846|ref|YP_803384.1|
	770	288	Ascoviridae_DQ517337_Trichoplusia_ni_ascovirus_2c_000000000001	Ascoviridae_DQ517337_Trichoplusia_ni_ascovirus_2c	41993	NA		ncldv	1	SINGL	TRUE	FALSE	770_Ascoviridae_DQ517337_Trichoplusia_ni_ascovirus_2c_000000000001	NA	NA	NA	NA	YP_803385.1	NA	YP_803385.1	uniref:UniRef90_Q06VC0	rs:YP_803385	gi|116326847|ref|YP_803385.1|
	771	714	Ascoviridae_DQ517337_Trichoplusia_ni_ascovirus_2c_000000000001	Ascoviridae_DQ517337_Trichoplusia_ni_ascovirus_2c	32244	gu_c_10157		ncldv	4	GU	FALSE	TRUE	771_Ascoviridae_DQ517337_Trichoplusia_ni_ascovirus_2c_000000000001	-	-	-	-	YP_803386.1	NA	YP_803386.1	uniref:UniRef90_Q06VB9	rs:YP_803386	gi|116326848|ref|YP_803386.1|
	772	1062	Ascoviridae_DQ517337_Trichoplusia_ni_ascovirus_2c_000000000001	Ascoviridae_DQ517337_Trichoplusia_ni_ascovirus_2c	113548	gu_c_1164		ncldv	10	GU	FALSE	TRUE	772_Ascoviridae_DQ517337_Trichoplusia_ni_ascovirus_2c_000000000001	S	DNA binding	-	-	YP_803387.1	CDD:376797	YP_803387.1	uniref:UniRef90_Q06VB8	rs:WP_015999280	gi|116326849|ref|YP_803387.1|
	773	3261	Ascoviridae_EF133465_Heliothis_virescens_ascovirus_3e_000000000001	Ascoviridae_EF133465_Heliothis_virescens_ascovirus_3e	187245	k_c_1300		ncldv	4	K	FALSE	FALSE	773_Ascoviridae_EF133465_Heliothis_virescens_ascovirus_3e_000000000001	S	DNA polymerase family B	-	-	YP_001110854.1	CDD:223494	YP_001110854.1	uniref:UniRef90_A4KX57	rs:YP_001110854	gi|134287157|ref|YP_001110854.1|
	774	780	Ascoviridae_EF133465_Heliothis_virescens_ascovirus_3e_000000000001	Ascoviridae_EF133465_Heliothis_virescens_ascovirus_3e	79552	gu_c_2734		ncldv	3	GU	FALSE	TRUE	774_Ascoviridae_EF133465_Heliothis_virescens_ascovirus_3e_000000000001	NA	NA	NA	NA	YP_001110855.1	NA	YP_001110855.1	uniref:UniRef90_A4KX58	rs:YP_001110855	gi|134287158|ref|YP_001110855.1|
	775	615	Ascoviridae_EF133465_Heliothis_virescens_ascovirus_3e_000000000001	Ascoviridae_EF133465_Heliothis_virescens_ascovirus_3e	46092	gu_c_10664		ncldv	2	GU	FALSE	TRUE	775_Ascoviridae_EF133465_Heliothis_virescens_ascovirus_3e_000000000001	NA	NA	NA	NA	YP_001110856.1	NA	YP_001110856.1	uniref:UniRef90_A4KX59	rs:YP_001110856	gi|134287159|ref|YP_001110856.1|
	776	711	Ascoviridae_EF133465_Heliothis_virescens_ascovirus_3e_000000000001	Ascoviridae_EF133465_Heliothis_virescens_ascovirus_3e	61157	gu_c_11326		ncldv	3	GU	FALSE	TRUE	776_Ascoviridae_EF133465_Heliothis_virescens_ascovirus_3e_000000000001	-	-	-	-	YP_001110857.1	NA	YP_001110857.1	uniref:UniRef90_A4KX60	rs:YP_001110857	gi|134287160|ref|YP_001110857.1|
	777	774	Ascoviridae_EF133465_Heliothis_virescens_ascovirus_3e_000000000001	Ascoviridae_EF133465_Heliothis_virescens_ascovirus_3e	32244	gu_c_10157		ncldv	4	GU	FALSE	TRUE	777_Ascoviridae_EF133465_Heliothis_virescens_ascovirus_3e_000000000001	-	-	-	-	YP_001110858.1	NA	YP_001110858.1	uniref:UniRef90_A4KX61	rs:YP_009701661	gi|134287161|ref|YP_001110858.1|
	778	564	Ascoviridae_EF133465_Heliothis_virescens_ascovirus_3e_000000000001	Ascoviridae_EF133465_Heliothis_virescens_ascovirus_3e	113547	gu_c_6174		ncldv	2	GU	FALSE	TRUE	778_Ascoviridae_EF133465_Heliothis_virescens_ascovirus_3e_000000000001	NA	NA	NA	NA	YP_001110859.1	NA	YP_001110859.1	uniref:UniRef90_A4KX62	rs:YP_009701662	gi|134287162|ref|YP_001110859.1|
	779	1434	Ascoviridae_EF133465_Heliothis_virescens_ascovirus_3e_000000000001	Ascoviridae_EF133465_Heliothis_virescens_ascovirus_3e	221315	gu_c_9346		ncldv	2	GU	FALSE	TRUE	779_Ascoviridae_EF133465_Heliothis_virescens_ascovirus_3e_000000000001	-	-	-	-	YP_001110860.1	NA	YP_001110860.1	uniref:UniRef90_A4KX63	rs:YP_001110860	gi|134287163|ref|YP_001110860.1|
	780	1305	Ascoviridae_EF133465_Heliothis_virescens_ascovirus_3e_000000000001	Ascoviridae_EF133465_Heliothis_virescens_ascovirus_3e	71139	gu_c_1011		ncldv	2	GU	FALSE	TRUE	780_Ascoviridae_EF133465_Heliothis_virescens_ascovirus_3e_000000000001	-	-	-	-	YP_001110861.1	NA	YP_001110861.1	uniref:UniRef90_A4KX64	rs:YP_001110861	gi|134287164|ref|YP_001110861.1|
	781	2580	Ascoviridae_EF133465_Heliothis_virescens_ascovirus_3e_000000000001	Ascoviridae_EF133465_Heliothis_virescens_ascovirus_3e	162383	k_c_4	RNApolA	ncldv	96	K	FALSE	TRUE	781_Ascoviridae_EF133465_Heliothis_virescens_ascovirus_3e_000000000001	S	RNA polymerase Rpb1, domain 3	-	-	YP_001110864.1	CDD:259846	YP_001110864.1	uniref:UniRef90_A4KX67	rs:YP_009701667	gi|9205
	782	663	Ascoviridae_EF133465_Heliothis_virescens_ascovirus_3e_000000000001	Ascoviridae_EF133465_Heliothis_virescens_ascovirus_3e	121281	gu_c_6466		ncldv	2	GU	FALSE	TRUE	782_Ascoviridae_EF133465_Heliothis_virescens_ascovirus_3e_000000000001	NA	NA	NA	NA	YP_001110865.1	NA	YP_001110865.1	uniref:UniRef90_A4KX68	rs:YP_001110865	gi|134287168|ref|YP_001110865.1|
	783	876	Ascoviridae_EF133465_Heliothis_virescens_ascovirus_3e_000000000001	Ascoviridae_EF133465_Heliothis_virescens_ascovirus_3e	56465	kwp_c_4614		ncldv	2	KWP	FALSE	TRUE	783_Ascoviridae_EF133465_Heliothis_virescens_ascovirus_3e_000000000001	NA	NA	NA	NA	YP_001110866.1	NA	YP_001110866.1	uniref:UniRef90_A0A346FXJ1	rs:YP_009701669	gi|134287169|ref|YP_001110866.1|
	784	297	Ascoviridae_EF133465_Heliothis_virescens_ascovirus_3e_000000000001	Ascoviridae_EF133465_Heliothis_virescens_ascovirus_3e	14583	gu_c_7189		ncldv	2	GU	FALSE	TRUE	784_Ascoviridae_EF133465_Heliothis_virescens_ascovirus_3e_000000000001	NA	NA	NA	NA	YP_001110867.1	NA	YP_001110867.1	uniref:UniRef90_A4KX70	rs:YP_009701670	gi|134287170|ref|YP_001110867.1|
	785	2835	Ascoviridae_EF133465_Heliothis_virescens_ascovirus_3e_000000000001	Ascoviridae_EF133465_Heliothis_virescens_ascovirus_3e	66810	k_c_3028		ncldv	5	K	FALSE	TRUE	785_Ascoviridae_EF133465_Heliothis_virescens_ascovirus_3e_000000000001	S	N-methyltransferase activity	-	-	YP_001110868.1	CDD:214692	YP_001110868.1	uniref:UniRef90_A4KX71	rs:WP_016002576	gi|134287171|ref|YP_001110868.1|
	786	1131	Ascoviridae_EF133465_Heliothis_virescens_ascovirus_3e_000000000001	Ascoviridae_EF133465_Heliothis_virescens_ascovirus_3e	210668	gu_c_9057		ncldv	2	GU	FALSE	TRUE	786_Ascoviridae_EF133465_Heliothis_virescens_ascovirus_3e_000000000001	-	-	-	-	YP_001110869.1	NA	YP_001110869.1	uniref:UniRef90_A4KX72	rs:YP_001110869	gi|134287173|ref|YP_001110869.1|
	787	894	Ascoviridae_EF133465_Heliothis_virescens_ascovirus_3e_000000000001	Ascoviridae_EF133465_Heliothis_virescens_ascovirus_3e	183654	gu_c_8230		ncldv	2	GU	FALSE	TRUE	787_Ascoviridae_EF133465_Heliothis_virescens_ascovirus_3e_000000000001	-	-	-	-	YP_001110870.1	NA	YP_001110870.1	uniref:UniRef90_A4KX73	rs:YP_001110870	gi|134287174|ref|YP_001110870.1|
	788	147	Ascoviridae_EF133465_Heliothis_virescens_ascovirus_3e_000000000001	Ascoviridae_EF133465_Heliothis_virescens_ascovirus_3e	46089	NA		ncldv	1	SINGL	TRUE	FALSE	NA	NA	NA	NA	NA	NA	NA	NA	NA	NA	NA
	789	1968	Ascoviridae_EF133465_Heliothis_virescens_ascovirus_3e_000000000001	Ascoviridae_EF133465_Heliothis_virescens_ascovirus_3e	188083	k_c_1304		ncldv	3	K	FALSE	TRUE	789_Ascoviridae_EF133465_Heliothis_virescens_ascovirus_3e_000000000001	S	Carboxylesterase family	-	-	YP_001110871.1	CDD:395084	YP_001110871.1	uniref:UniRef90_A4KX74	rs:WP_016002580	gi|134287175|ref|YP_001110871.1|
	790	1425	Ascoviridae_EF133465_Heliothis_virescens_ascovirus_3e_000000000001	Ascoviridae_EF133465_Heliothis_virescens_ascovirus_3e	172968	k_c_1241		ncldv	2	K	FALSE	TRUE	790_Ascoviridae_EF133465_Heliothis_virescens_ascovirus_3e_000000000001	S	extracellular matrix	-	-	YP_001110872.1	CDD:395334	YP_001110872.1	uniref:UniRef90_A4KX75	rs:YP_001110872	gi|134287176|ref|YP_001110872.1|
	791	1941	Ascoviridae_EF133465_Heliothis_virescens_ascovirus_3e_000000000001	Ascoviridae_EF133465_Heliothis_virescens_ascovirus_3e	183657	gu_c_8232		ncldv	3	GU	FALSE	TRUE	791_Ascoviridae_EF133465_Heliothis_virescens_ascovirus_3e_000000000001	-	-	-	-	YP_001110874.1	CDD:319433	YP_001110874.1	uniref:UniRef90_A0A346FXJ9	rs:YP_009701678	gi|134287178|ref|YP_001110874.1|
	792	729	Ascoviridae_EF133465_Heliothis_virescens_ascovirus_3e_000000000001	Ascoviridae_EF133465_Heliothis_virescens_ascovirus_3e	183223	gu_c_8220		ncldv	4	GU	FALSE	TRUE	792_Ascoviridae_EF133465_Heliothis_virescens_ascovirus_3e_000000000001	-	-	-	-	YP_001110876.1	NA	YP_001110876.1	uniref:UniRef90_A4KX79	rs:YP_009701680	gi|134287180|ref|YP_001110876.1|
	793	591	Ascoviridae_EF133465_Heliothis_virescens_ascovirus_3e_000000000001	Ascoviridae_EF133465_Heliothis_virescens_ascovirus_3e	32248	gu_c_10159		ncldv	3	GU	FALSE	TRUE	793_Ascoviridae_EF133465_Heliothis_virescens_ascovirus_3e_000000000001	-	-	-	-	YP_001110877.1	NA	YP_001110877.1	uniref:UniRef90_A4KX80	rs:YP_001110877	gi|134287181|ref|YP_001110877.1|
	794	2283	Ascoviridae_EF133465_Heliothis_virescens_ascovirus_3e_000000000001	Ascoviridae_EF133465_Heliothis_virescens_ascovirus_3e	231747	gu_c_9650		ncldv	2	GU	FALSE	TRUE	794_Ascoviridae_EF133465_Heliothis_virescens_ascovirus_3e_000000000001	-	-	-	-	YP_001110878.1	NA	YP_001110878.1	uniref:UniRef90_A4KX81	rs:YP_001110878	gi|134287182|ref|YP_001110878.1|
	795	2187	Ascoviridae_EF133465_Heliothis_virescens_ascovirus_3e_000000000001	Ascoviridae_EF133465_Heliothis_virescens_ascovirus_3e	41988	k_c_82		ncldv	3	K	FALSE	TRUE	795_Ascoviridae_EF133465_Heliothis_virescens_ascovirus_3e_000000000001	S	ribonuclease III activity	-	-	YP_001110879.1	CDD:395511	YP_001110879.1	uniref:UniRef90_A0A346FXK4	rs:YP_001110879	gi|134287183|ref|YP_001110879.1|
	796	741	Ascoviridae_EF133465_Heliothis_virescens_ascovirus_3e_000000000001	Ascoviridae_EF133465_Heliothis_virescens_ascovirus_3e	206105	k_c_408		ncldv	3	K	FALSE	TRUE	796_Ascoviridae_EF133465_Heliothis_virescens_ascovirus_3e_000000000001	S	Zinc finger, C3HC4 type (RING finger)	-	-	YP_001110880.1	CDD:319627	YP_001110880.1	uniref:UniRef90_A4KX83	rs:YP_009701684	gi|134287184|ref|YP_001110880.1|
	797	405	Ascoviridae_EF133465_Heliothis_virescens_ascovirus_3e_000000000001	Ascoviridae_EF133465_Heliothis_virescens_ascovirus_3e	14580	gu_c_7187		ncldv	2	GU	FALSE	TRUE	797_Ascoviridae_EF133465_Heliothis_virescens_ascovirus_3e_000000000001	-	-	-	-	YP_001110881.1	NA	YP_001110881.1	uniref:UniRef90_A4KX84	rs:YP_001110881	gi|134287185|ref|YP_001110881.1|
	798	2280	Ascoviridae_EF133465_Heliothis_virescens_ascovirus_3e_000000000001	Ascoviridae_EF133465_Heliothis_virescens_ascovirus_3e	147768	gu_c_7242		ncldv	3	GU	FALSE	TRUE	798_Ascoviridae_EF133465_Heliothis_virescens_ascovirus_3e_000000000001	-	-	-	-	YP_001110882.1	NA	YP_001110882.1	uniref:UniRef90_A4KX85	rs:YP_001110882	gi|134287186|ref|YP_001110882.1|
	799	1068	Ascoviridae_EF133465_Heliothis_virescens_ascovirus_3e_000000000001	Ascoviridae_EF133465_Heliothis_virescens_ascovirus_3e	186763	gu_c_8345		ncldv	3	GU	FALSE	TRUE	799_Ascoviridae_EF133465_Heliothis_virescens_ascovirus_3e_000000000001	-	-	-	-	YP_001110883.1	NA	YP_001110883.1	uniref:UniRef90_A4KX86	rs:YP_001110883	gi|134287187|ref|YP_001110883.1|
	800	297	Ascoviridae_EF133465_Heliothis_virescens_ascovirus_3e_000000000001	Ascoviridae_EF133465_Heliothis_virescens_ascovirus_3e	168357	gu_c_7815		ncldv	3	GU	FALSE	TRUE	800_Ascoviridae_EF133465_Heliothis_virescens_ascovirus_3e_000000000001	NA	NA	NA	NA	YP_001110884.1	NA	YP_001110884.1	uniref:UniRef90_A4KX87	rs:YP_009701688	gi|134287188|ref|YP_001110884.1|
	801	1176	Ascoviridae_EF133465_Heliothis_virescens_ascovirus_3e_000000000001	Ascoviridae_EF133465_Heliothis_virescens_ascovirus_3e	168359	k_c_18		ncldv	4	K	FALSE	TRUE	801_Ascoviridae_EF133465_Heliothis_virescens_ascovirus_3e_000000000001	S	Poxvirus Late Transcription Factor VLTF3 like	-	-	YP_001110885.1	CDD:282761	YP_001110885.1	uniref:UniRef90_A4KX88	rs:YP_001110885	gi|134287189|ref|YP_001110885.1|
	802	978	Ascoviridae_EF133465_Heliothis_virescens_ascovirus_3e_000000000001	Ascoviridae_EF133465_Heliothis_virescens_ascovirus_3e	45257	gu_c_1011		ncldv	4	GU	FALSE	TRUE	802_Ascoviridae_EF133465_Heliothis_virescens_ascovirus_3e_000000000001	-	-	-	-	YP_001110886.1	NA	YP_001110886.1	uniref:UniRef90_A4KX89	rs:YP_001110886	gi|134287190|ref|YP_001110886.1|
	803	360	Ascoviridae_EF133465_Heliothis_virescens_ascovirus_3e_000000000001	Ascoviridae_EF133465_Heliothis_virescens_ascovirus_3e	32245	NA		ncldv	1	SINGL	TRUE	FALSE	803_Ascoviridae_EF133465_Heliothis_virescens_ascovirus_3e_000000000001	NA	NA	NA	NA	YP_001110887.1	NA	YP_001110887.1	uniref:UniRef90_A4KX90	rs:YP_001110887	gi|134287191|ref|YP_001110887.1|
	804	270	Ascoviridae_EF133465_Heliothis_virescens_ascovirus_3e_000000000001	Ascoviridae_EF133465_Heliothis_virescens_ascovirus_3e	181797	NA		ncldv	1	SINGL	TRUE	FALSE	804_Ascoviridae_EF133465_Heliothis_virescens_ascovirus_3e_000000000001	NA	NA	NA	NA	YP_001110888.1	NA	YP_001110888.1	uniref:UniRef90_A4KX91	rs:YP_001110888	gi|134287192|ref|YP_001110888.1|
	805	423	Ascoviridae_EF133465_Heliothis_virescens_ascovirus_3e_000000000001	Ascoviridae_EF133465_Heliothis_virescens_ascovirus_3e	16862	gu_c_1881		ncldv	3	GU	FALSE	TRUE	805_Ascoviridae_EF133465_Heliothis_virescens_ascovirus_3e_000000000001	NA	NA	NA	NA	YP_001110889.1	NA	YP_001110889.1	uniref:UniRef90_A4KX92	rs:YP_001110889	gi|134287193|ref|YP_001110889.1|
	806	1827	Ascoviridae_EF133465_Heliothis_virescens_ascovirus_3e_000000000001	Ascoviridae_EF133465_Heliothis_virescens_ascovirus_3e	46095	NA		ncldv	8	DISC	FALSE	FALSE	806_Ascoviridae_EF133465_Heliothis_virescens_ascovirus_3e_000000000001	S	Putative transposase DNA-binding domain	-	-	YP_001110890.1	CDD:284650	YP_001110890.1	uniref:UniRef90_B7SUC4	rs:YP_001110890	gi|134287194|ref|YP_001110890.1|
	807	714	Ascoviridae_EF133465_Heliothis_virescens_ascovirus_3e_000000000001	Ascoviridae_EF133465_Heliothis_virescens_ascovirus_3e	55371	NA		ncldv	1	SINGL	TRUE	FALSE	807_Ascoviridae_EF133465_Heliothis_virescens_ascovirus_3e_000000000001	-	-	-	-	YP_009702031.1	NA	YP_009702031.1	uniref:UniRef90_A0A386JAB5	rs:YP_009702031	gi|134287195|ref|YP_001110891.1|
	808	1059	Ascoviridae_EF133465_Heliothis_virescens_ascovirus_3e_000000000001	Ascoviridae_EF133465_Heliothis_virescens_ascovirus_3e	113548	gu_c_1164		ncldv	10	GU	FALSE	TRUE	808_Ascoviridae_EF133465_Heliothis_virescens_ascovirus_3e_000000000001	S	DNA binding	-	-	YP_001110892.1	CDD:376797	YP_001110892.1	uniref:UniRef90_A4KX95	rs:WP_016002601	gi|134287196|ref|YP_001110892.1|
	809	1041	Ascoviridae_EF133465_Heliothis_virescens_ascovirus_3e_000000000001	Ascoviridae_EF133465_Heliothis_virescens_ascovirus_3e	113548	gu_c_1164		ncldv	10	GU	FALSE	TRUE	809_Ascoviridae_EF133465_Heliothis_virescens_ascovirus_3e_000000000001	S	DNA binding	-	-	YP_001110893.1	CDD:376797	YP_001110893.1	uniref:UniRef90_A4KX96	rs:WP_016002602	gi|134287197|ref|YP_001110893.1|
	810	714	Ascoviridae_EF133465_Heliothis_virescens_ascovirus_3e_000000000001	Ascoviridae_EF133465_Heliothis_virescens_ascovirus_3e	79555	k_c_108		ncldv	3	K	FALSE	TRUE	810_Ascoviridae_EF133465_Heliothis_virescens_ascovirus_3e_000000000001	S	DNA binding	-	-	YP_001110894.1	CDD:376797	YP_001110894.1	uniref:UniRef90_A0A127E3Q2	rs:WP_016002603	gi|134287198|ref|YP_001110894.1|
	811	1065	Ascoviridae_EF133465_Heliothis_virescens_ascovirus_3e_000000000001	Ascoviridae_EF133465_Heliothis_virescens_ascovirus_3e	113548	gu_c_1164		ncldv	10	GU	FALSE	TRUE	811_Ascoviridae_EF133465_Heliothis_virescens_ascovirus_3e_000000000001	S	DNA binding	-	-	YP_001110895.1	CDD:376797	YP_001110895.1	uniref:UniRef90_A4KX98	rs:WP_016002604	gi|134287199|ref|YP_001110895.1|
	812	519	Ascoviridae_EF133465_Heliothis_virescens_ascovirus_3e_000000000001	Ascoviridae_EF133465_Heliothis_virescens_ascovirus_3e	71140	kwp_c_5031		ncldv	2	KWP	FALSE	TRUE	812_Ascoviridae_EF133465_Heliothis_virescens_ascovirus_3e_000000000001	NA	NA	NA	NA	YP_001110896.1	NA	YP_001110896.1	uniref:UniRef90_A0A346FXM0	rs:YP_001110896	gi|134287200|ref|YP_001110896.1|
	813	705	Ascoviridae_EF133465_Heliothis_virescens_ascovirus_3e_000000000001	Ascoviridae_EF133465_Heliothis_virescens_ascovirus_3e	188893	gu_c_8404		ncldv	3	GU	FALSE	TRUE	813_Ascoviridae_EF133465_Heliothis_virescens_ascovirus_3e_000000000001	-	-	-	-	YP_001110897.1	NA	YP_001110897.1	uniref:UniRef90_A4KXA0	rs:YP_001110897	gi|134287201|ref|YP_001110897.1|
	814	702	Ascoviridae_EF133465_Heliothis_virescens_ascovirus_3e_000000000001	Ascoviridae_EF133465_Heliothis_virescens_ascovirus_3e	16868	gu_c_7826		ncldv	3	GU	FALSE	TRUE	814_Ascoviridae_EF133465_Heliothis_virescens_ascovirus_3e_000000000001	-	-	-	-	YP_001110898.1	NA	YP_001110898.1	uniref:UniRef90_A4KXA1	rs:YP_001110898	gi|134287202|ref|YP_001110898.1|
	815	306	Ascoviridae_EF133465_Heliothis_virescens_ascovirus_3e_000000000001	Ascoviridae_EF133465_Heliothis_virescens_ascovirus_3e	56466	gu_c_11122		ncldv	2	GU	FALSE	TRUE	815_Ascoviridae_EF133465_Heliothis_virescens_ascovirus_3e_000000000001	NA	NA	NA	NA	YP_001110899.1	NA	YP_001110899.1	uniref:UniRef90_A4KXA2	rs:YP_001110899	gi|134287203|ref|YP_001110899.1|
	816	243	Ascoviridae_EF133465_Heliothis_virescens_ascovirus_3e_000000000001	Ascoviridae_EF133465_Heliothis_virescens_ascovirus_3e	14584	gu_c_7190		ncldv	2	GU	FALSE	TRUE	816_Ascoviridae_EF133465_Heliothis_virescens_ascovirus_3e_000000000001	NA	NA	NA	NA	YP_001110900.1	NA	YP_001110900.1	uniref:UniRef90_A4KXA3	rs:YP_009702045	gi|134287204|ref|YP_001110900.1|
	817	393	Ascoviridae_EF133465_Heliothis_virescens_ascovirus_3e_000000000001	Ascoviridae_EF133465_Heliothis_virescens_ascovirus_3e	16859	gu_c_4		ncldv	4	GU	FALSE	TRUE	817_Ascoviridae_EF133465_Heliothis_virescens_ascovirus_3e_000000000001	S	carbon-nitrogen ligase activity, with glutamine as amido-N-donor	-	-	YP_009702046.1	NA	YP_009702046.1	uniref:UniRef90_A4KXA4	rs:YP_009702046	gi|134287205|ref|YP_001110901.1|
	818	336	Ascoviridae_EF133465_Heliothis_virescens_ascovirus_3e_000000000001	Ascoviridae_EF133465_Heliothis_virescens_ascovirus_3e	210669	gu_c_9058		ncldv	4	GU	FALSE	TRUE	818_Ascoviridae_EF133465_Heliothis_virescens_ascovirus_3e_000000000001	-	-	-	-	YP_001110902.1	NA	YP_001110902.1	uniref:UniRef90_A4KXA5	rs:YP_009702047	gi|134287206|ref|YP_001110902.1|
	819	816	Ascoviridae_EF133465_Heliothis_virescens_ascovirus_3e_000000000001	Ascoviridae_EF133465_Heliothis_virescens_ascovirus_3e	45259	kwp_c_4316		ncldv	3	KWP	FALSE	TRUE	819_Ascoviridae_EF133465_Heliothis_virescens_ascovirus_3e_000000000001	S	Zinc finger, C3HC4 type (RING finger)	-	-	YP_001110903.1	CDD:404755	YP_001110903.1	uniref:UniRef90_A4KXA6	rs:YP_001110903	gi|134287207|ref|YP_001110903.1|
	820	1461	Ascoviridae_EF133465_Heliothis_virescens_ascovirus_3e_000000000001	Ascoviridae_EF133465_Heliothis_virescens_ascovirus_3e	188084	gu_c_8381		ncldv	2	GU	FALSE	TRUE	820_Ascoviridae_EF133465_Heliothis_virescens_ascovirus_3e_000000000001	-	-	-	-	YP_001110904.1	NA	YP_001110904.1	uniref:UniRef90_A4KXA7	rs:YP_001110904	gi|134287208|ref|YP_001110904.1|
	821	333	Ascoviridae_EF133465_Heliothis_virescens_ascovirus_3e_000000000001	Ascoviridae_EF133465_Heliothis_virescens_ascovirus_3e	20668	k_c_58		ncldv	5	K	FALSE	TRUE	821_Ascoviridae_EF133465_Heliothis_virescens_ascovirus_3e_000000000001	S	peptidase activity	-	-	AXN77233.1	CDD:198403	YP_762392.1	uniref:UniRef90_A0A346FXM9	rs:YP_762392	gi|115298539|ref|YP_762392.1|
	822	570	Ascoviridae_EF133465_Heliothis_virescens_ascovirus_3e_000000000001	Ascoviridae_EF133465_Heliothis_virescens_ascovirus_3e	172969	gu_c_7937		ncldv	4	GU	FALSE	TRUE	822_Ascoviridae_EF133465_Heliothis_virescens_ascovirus_3e_000000000001	-	-	-	-	YP_001110905.1	NA	YP_001110905.1	uniref:UniRef90_A4KXA8	rs:YP_009702051	gi|134287209|ref|YP_001110905.1|
	823	618	Ascoviridae_EF133465_Heliothis_virescens_ascovirus_3e_000000000001	Ascoviridae_EF133465_Heliothis_virescens_ascovirus_3e	113544	kwp_c_920		ncldv	2	KWP	FALSE	TRUE	823_Ascoviridae_EF133465_Heliothis_virescens_ascovirus_3e_000000000001	NA	NA	NA	NA	AXN77235.1	NA	NA	uniref:UniRef90_A0A2Z5V8M3	NA	NA
	824	654	Ascoviridae_EF133465_Heliothis_virescens_ascovirus_3e_000000000001	Ascoviridae_EF133465_Heliothis_virescens_ascovirus_3e	32976	k_c_38		ncldv	7	K	FALSE	TRUE	824_Ascoviridae_EF133465_Heliothis_virescens_ascovirus_3e_000000000001	S	Deoxynucleoside kinase	-	-	YP_001110907.1	CDD:396326	YP_001110907.1	uniref:UniRef90_A4KXB0	rs:YP_001110907	gi|134287211|ref|YP_001110907.1|
	825	1368	Ascoviridae_EF133465_Heliothis_virescens_ascovirus_3e_000000000001	Ascoviridae_EF133465_Heliothis_virescens_ascovirus_3e	71137	k_c_765		ncldv	5	K	FALSE	TRUE	825_Ascoviridae_EF133465_Heliothis_virescens_ascovirus_3e_000000000001	S	Large eukaryotic DNA virus major capsid protein	-	-	YP_001110908.1	CDD:398248	YP_001110908.1	uniref:UniRef90_A4KXB1	rs:YP_009702054	gi|134287212|ref|YP_001110908.1|
	826	720	Ascoviridae_EF133465_Heliothis_virescens_ascovirus_3e_000000000001	Ascoviridae_EF133465_Heliothis_virescens_ascovirus_3e	14588	gu_c_7193		ncldv	3	GU	FALSE	TRUE	826_Ascoviridae_EF133465_Heliothis_virescens_ascovirus_3e_000000000001	-	-	-	-	YP_001110909.1	NA	YP_001110909.1	uniref:UniRef90_A4KXB2	rs:YP_001110909	gi|134287213|ref|YP_001110909.1|
	827	678	Ascoviridae_EF133465_Heliothis_virescens_ascovirus_3e_000000000001	Ascoviridae_EF133465_Heliothis_virescens_ascovirus_3e	79551	gu_c_12036		ncldv	4	GU	FALSE	TRUE	827_Ascoviridae_EF133465_Heliothis_virescens_ascovirus_3e_000000000001	-	-	-	-	YP_001110910.1	NA	YP_001110910.1	uniref:UniRef90_A4KXB3	rs:YP_009702056	gi|134287214|ref|YP_001110910.1|
	828	729	Ascoviridae_EF133465_Heliothis_virescens_ascovirus_3e_000000000001	Ascoviridae_EF133465_Heliothis_virescens_ascovirus_3e	56461	gu_c_11120		ncldv	3	GU	FALSE	TRUE	828_Ascoviridae_EF133465_Heliothis_virescens_ascovirus_3e_000000000001	-	-	-	-	YP_001110911.1	NA	YP_001110911.1	uniref:UniRef90_A4KXB4	rs:YP_001110911	gi|134287215|ref|YP_001110911.1|
	829	4164	Ascoviridae_EF133465_Heliothis_virescens_ascovirus_3e_000000000001	Ascoviridae_EF133465_Heliothis_virescens_ascovirus_3e	14581	kwp_c_1670		ncldv	2	KWP	FALSE	TRUE	829_Ascoviridae_EF133465_Heliothis_virescens_ascovirus_3e_000000000001	-	-	-	-	YP_001110912.1	CDD:274008	YP_001110912.1	uniref:UniRef90_A4KXB5	rs:YP_001110912	gi|134287216|ref|YP_001110912.1|
	830	1794	Ascoviridae_EF133465_Heliothis_virescens_ascovirus_3e_000000000001	Ascoviridae_EF133465_Heliothis_virescens_ascovirus_3e	167820	gu_c_7793		ncldv	2	GU	FALSE	TRUE	830_Ascoviridae_EF133465_Heliothis_virescens_ascovirus_3e_000000000001	S	2-cysteine adaptor domain	-	-	YP_001110913.1	CDD:285945	YP_001110913.1	uniref:UniRef90_A4KXB6	rs:YP_001110913	gi|134287217|ref|YP_001110913.1|
	831	519	Ascoviridae_EF133465_Heliothis_virescens_ascovirus_3e_000000000001	Ascoviridae_EF133465_Heliothis_virescens_ascovirus_3e	55375	kwp_c_4591		ncldv	3	KWP	FALSE	TRUE	831_Ascoviridae_EF133465_Heliothis_virescens_ascovirus_3e_000000000001	-	-	-	-	YP_001110914.1	NA	YP_001110914.1	uniref:UniRef90_A4KXB7	rs:YP_001110914	gi|134287218|ref|YP_001110914.1|
	832	681	Ascoviridae_EF133465_Heliothis_virescens_ascovirus_3e_000000000001	Ascoviridae_EF133465_Heliothis_virescens_ascovirus_3e	183653	kwp_c_4		ncldv	2	KWP	FALSE	TRUE	832_Ascoviridae_EF133465_Heliothis_virescens_ascovirus_3e_000000000001	S	Zinc finger, C3HC4 type (RING finger)	-	-	YP_001110915.1	CDD:404755	YP_001110915.1	uniref:UniRef90_A4KXB8	rs:YP_001110915	gi|134287219|ref|YP_001110915.1|
	833	3468	Ascoviridae_EF133465_Heliothis_virescens_ascovirus_3e_000000000001	Ascoviridae_EF133465_Heliothis_virescens_ascovirus_3e	224306	k_c_5	RNApolB	ncldv	299	K	FALSE	TRUE	833_Ascoviridae_EF133465_Heliothis_virescens_ascovirus_3e_000000000001	L	RNA polymerase beta subunit	-	-	YP_001110916.1	CDD:236291	YP_001110916.1	uniref:UniRef90_A4KXB9	rs:YP_001110916	gi|134287220|ref|YP_001110916.1|
	834	879	Ascoviridae_EF133465_Heliothis_virescens_ascovirus_3e_000000000001	Ascoviridae_EF133465_Heliothis_virescens_ascovirus_3e	147769	kwp_c_46		ncldv	3	KWP	FALSE	TRUE	834_Ascoviridae_EF133465_Heliothis_virescens_ascovirus_3e_000000000001	-	-	-	-	YP_009702064.1	CDD:281058	YP_009702064.1	uniref:UniRef90_A0A2Z5UZD6	rs:YP_009702064	gi|115298556|ref|YP_762409.1|
	835	930	Ascoviridae_EF133465_Heliothis_virescens_ascovirus_3e_000000000001	Ascoviridae_EF133465_Heliothis_virescens_ascovirus_3e	56459	gu_c_11119		ncldv	4	GU	FALSE	TRUE	835_Ascoviridae_EF133465_Heliothis_virescens_ascovirus_3e_000000000001	-	-	-	-	YP_001110918.1	NA	YP_001110918.1	uniref:UniRef90_A4KXC1	rs:YP_001110918	gi|134287222|ref|YP_001110918.1|
	836	252	Ascoviridae_EF133465_Heliothis_virescens_ascovirus_3e_000000000001	Ascoviridae_EF133465_Heliothis_virescens_ascovirus_3e	181798	NA		ncldv	1	SINGL	TRUE	FALSE	836_Ascoviridae_EF133465_Heliothis_virescens_ascovirus_3e_000000000001	NA	NA	NA	NA	YP_001110919.1	NA	YP_001110919.1	uniref:UniRef90_A4KXC2	rs:YP_001110919	gi|134287223|ref|YP_001110919.1|
	837	1281	Ascoviridae_EF133465_Heliothis_virescens_ascovirus_3e_000000000001	Ascoviridae_EF133465_Heliothis_virescens_ascovirus_3e	16863	gu_c_7823		ncldv	3	GU	FALSE	TRUE	837_Ascoviridae_EF133465_Heliothis_virescens_ascovirus_3e_000000000001	-	-	-	-	YP_001110920.1	NA	YP_001110920.1	uniref:UniRef90_A4KXC3	rs:YP_001110920	gi|134287224|ref|YP_001110920.1|
	838	762	Ascoviridae_EF133465_Heliothis_virescens_ascovirus_3e_000000000001	Ascoviridae_EF133465_Heliothis_virescens_ascovirus_3e	231746	gu_c_9649		ncldv	4	GU	FALSE	TRUE	838_Ascoviridae_EF133465_Heliothis_virescens_ascovirus_3e_000000000001	-	-	-	-	YP_001110921.1	NA	YP_001110921.1	uniref:UniRef90_A4KXC4	rs:YP_001110921	gi|134287225|ref|YP_001110921.1|
	839	1116	Ascoviridae_EF133465_Heliothis_virescens_ascovirus_3e_000000000001	Ascoviridae_EF133465_Heliothis_virescens_ascovirus_3e	187246	gu_c_8360		ncldv	3	GU	FALSE	TRUE	839_Ascoviridae_EF133465_Heliothis_virescens_ascovirus_3e_000000000001	-	-	-	-	YP_001110922.1	NA	YP_001110922.1	uniref:UniRef90_A4KXC5	rs:YP_001110922	gi|134287226|ref|YP_001110922.1|
	840	1200	Ascoviridae_EF133465_Heliothis_virescens_ascovirus_3e_000000000001	Ascoviridae_EF133465_Heliothis_virescens_ascovirus_3e	7661	k_c_4823		ncldv	3	K	FALSE	TRUE	840_Ascoviridae_EF133465_Heliothis_virescens_ascovirus_3e_000000000001	S	bis(5'-nucleosyl)-tetraphosphatase (symmetrical) activity	-	-	YP_001110923.1	CDD:223497	YP_001110923.1	uniref:UniRef90_A4KXC6	rs:WP_016002632	gi|134287227|ref|YP_001110923.1|
	841	237	Ascoviridae_EF133465_Heliothis_virescens_ascovirus_3e_000000000001	Ascoviridae_EF133465_Heliothis_virescens_ascovirus_3e	188890	gu_c_210		ncldv	3	GU	FALSE	TRUE	841_Ascoviridae_EF133465_Heliothis_virescens_ascovirus_3e_000000000001	-	-	-	-	YP_001110924.1	NA	YP_001110924.1	uniref:UniRef90_A4KXC7	rs:YP_009702072	gi|134287228|ref|YP_001110924.1|
	842	255	Ascoviridae_EF133465_Heliothis_virescens_ascovirus_3e_000000000001	Ascoviridae_EF133465_Heliothis_virescens_ascovirus_3e	172973	gu_c_7939		ncldv	3	GU	FALSE	TRUE	842_Ascoviridae_EF133465_Heliothis_virescens_ascovirus_3e_000000000001	NA	NA	NA	NA	YP_001110925.1	NA	YP_001110925.1	uniref:UniRef90_A4KXC8	rs:YP_001110925	gi|134287229|ref|YP_001110925.1|
	843	627	Ascoviridae_EF133465_Heliothis_virescens_ascovirus_3e_000000000001	Ascoviridae_EF133465_Heliothis_virescens_ascovirus_3e	113549	k_c_3784		ncldv	4	K	FALSE	TRUE	843_Ascoviridae_EF133465_Heliothis_virescens_ascovirus_3e_000000000001	S	Erv1 / Alr family	-	-	YP_001110926.1	CDD:227387	YP_001110926.1	uniref:UniRef90_A4KXC9	rs:WP_016002635	gi|134287230|ref|YP_001110926.1|
	844	468	Ascoviridae_EF133465_Heliothis_virescens_ascovirus_3e_000000000001	Ascoviridae_EF133465_Heliothis_virescens_ascovirus_3e	221316	kwp_c_3451		ncldv	3	KWP	FALSE	TRUE	844_Ascoviridae_EF133465_Heliothis_virescens_ascovirus_3e_000000000001	S	aminoacyl-tRNA ligase activity	-	-	YP_001110927.1	NA	YP_001110927.1	uniref:UniRef90_A4KXD0	rs:YP_009702075	gi|134287231|ref|YP_001110927.1|
	845	525	Ascoviridae_EF133465_Heliothis_virescens_ascovirus_3e_000000000001	Ascoviridae_EF133465_Heliothis_virescens_ascovirus_3e	231749	gu_c_9651		ncldv	2	GU	FALSE	TRUE	845_Ascoviridae_EF133465_Heliothis_virescens_ascovirus_3e_000000000001	-	-	-	-	YP_001110928.1	NA	YP_001110928.1	uniref:UniRef90_A4KXD1	rs:YP_009702077	gi|134287232|ref|YP_001110928.1|
	846	2439	Ascoviridae_EF133465_Heliothis_virescens_ascovirus_3e_000000000001	Ascoviridae_EF133465_Heliothis_virescens_ascovirus_3e	121282	kwp_c_1127		ncldv	3	KWP	FALSE	TRUE	846_Ascoviridae_EF133465_Heliothis_virescens_ascovirus_3e_000000000001	S	protein serine/threonine kinase activity	-	-	YP_001110929.1	NA	YP_001110929.1	uniref:UniRef90_A4KXD2	rs:YP_009702078	gi|134287233|ref|YP_001110929.1|
	847	1203	Ascoviridae_EF133465_Heliothis_virescens_ascovirus_3e_000000000001	Ascoviridae_EF133465_Heliothis_virescens_ascovirus_3e	187239	gu_c_89		ncldv	4	GU	FALSE	TRUE	847_Ascoviridae_EF133465_Heliothis_virescens_ascovirus_3e_000000000001	-	-	-	-	YP_001110930.1	NA	YP_001110930.1	uniref:UniRef90_A4KXD3	rs:YP_009702079	gi|134287234|ref|YP_001110930.1|
	848	252	Ascoviridae_EF133465_Heliothis_virescens_ascovirus_3e_000000000001	Ascoviridae_EF133465_Heliothis_virescens_ascovirus_3e	14585	gu_c_7191		ncldv	2	GU	FALSE	TRUE	848_Ascoviridae_EF133465_Heliothis_virescens_ascovirus_3e_000000000001	NA	NA	NA	NA	YP_001110931.1	NA	YP_001110931.1	uniref:UniRef90_A4KXD4	rs:YP_009702080	gi|134287235|ref|YP_001110931.1|
	849	993	Ascoviridae_EF133465_Heliothis_virescens_ascovirus_3e_000000000001	Ascoviridae_EF133465_Heliothis_virescens_ascovirus_3e	71144	k_c_32		ncldv	4	K	FALSE	TRUE	849_Ascoviridae_EF133465_Heliothis_virescens_ascovirus_3e_000000000001	L	XPG I-region	-	-	YP_001110932.1	CDD:240317	YP_001110932.1	uniref:UniRef90_A4KXD5	rs:YP_001110932	gi|134287236|ref|YP_001110932.1|
	850	378	Ascoviridae_EF133465_Heliothis_virescens_ascovirus_3e_000000000001	Ascoviridae_EF133465_Heliothis_virescens_ascovirus_3e	210670	gu_c_9059		ncldv	3	GU	FALSE	TRUE	850_Ascoviridae_EF133465_Heliothis_virescens_ascovirus_3e_000000000001	NA	NA	NA	NA	YP_001110933.1	NA	YP_001110933.1	uniref:UniRef90_A4KXD6	rs:YP_001110933	gi|134287237|ref|YP_001110933.1|
	851	1350	Ascoviridae_EF133465_Heliothis_virescens_ascovirus_3e_000000000001	Ascoviridae_EF133465_Heliothis_virescens_ascovirus_3e	121286	k_c_992		ncldv	4	K	FALSE	TRUE	851_Ascoviridae_EF133465_Heliothis_virescens_ascovirus_3e_000000000001	L	RNA polymerase Rpb1, domain 5	-	-	YP_001110934.1	CDD:235277	YP_001110934.1	uniref:UniRef90_A4KXD7	rs:YP_009702083	gi|9205
	852	915	Ascoviridae_EF133465_Heliothis_virescens_ascovirus_3e_000000000001	Ascoviridae_EF133465_Heliothis_virescens_ascovirus_3e	56469	gu_c_11123		ncldv	3	GU	FALSE	TRUE	852_Ascoviridae_EF133465_Heliothis_virescens_ascovirus_3e_000000000001	-	-	-	-	YP_001110935.1	NA	YP_001110935.1	uniref:UniRef90_A4KXD8	rs:YP_001110935	gi|134287239|ref|YP_001110935.1|
	853	1827	Ascoviridae_EF133465_Heliothis_virescens_ascovirus_3e_000000000001	Ascoviridae_EF133465_Heliothis_virescens_ascovirus_3e	46095	NA		ncldv	8	DISC	FALSE	FALSE	853_Ascoviridae_EF133465_Heliothis_virescens_ascovirus_3e_000000000001	S	Putative transposase DNA-binding domain	-	-	YP_001110936.1	CDD:284650	YP_001110936.1	uniref:UniRef90_B7SUC4	rs:YP_001110936	gi|134287240|ref|YP_001110936.1|
	854	984	Ascoviridae_EF133465_Heliothis_virescens_ascovirus_3e_000000000001	Ascoviridae_EF133465_Heliothis_virescens_ascovirus_3e	172970	gu_c_7938		ncldv	2	GU	FALSE	TRUE	854_Ascoviridae_EF133465_Heliothis_virescens_ascovirus_3e_000000000001	NA	NA	NA	NA	YP_001110937.1	NA	YP_001110937.1	uniref:UniRef90_A4KXE0	rs:YP_001110937	gi|134287241|ref|YP_001110937.1|
	855	444	Ascoviridae_EF133465_Heliothis_virescens_ascovirus_3e_000000000001	Ascoviridae_EF133465_Heliothis_virescens_ascovirus_3e	113545	gu_c_1514		ncldv	2	GU	FALSE	TRUE	855_Ascoviridae_EF133465_Heliothis_virescens_ascovirus_3e_000000000001	-	-	-	-	YP_001110938.1	CDD:408950	YP_001110938.1	uniref:UniRef90_A4KXE1	rs:YP_009702086	gi|134287242|ref|YP_001110938.1|
	856	699	Ascoviridae_EF133465_Heliothis_virescens_ascovirus_3e_000000000001	Ascoviridae_EF133465_Heliothis_virescens_ascovirus_3e	221313	gu_c_1514		ncldv	2	GU	FALSE	TRUE	856_Ascoviridae_EF133465_Heliothis_virescens_ascovirus_3e_000000000001	-	-	-	-	YP_009702087.1	CDD:408950	YP_009702087.1	uniref:UniRef90_A4KXE2	rs:YP_009702087	gi|134287243|ref|YP_001110939.1|
	857	777	Ascoviridae_EF133465_Heliothis_virescens_ascovirus_3e_000000000001	Ascoviridae_EF133465_Heliothis_virescens_ascovirus_3e	167821	kwp_c_2179		ncldv	2	KWP	FALSE	TRUE	857_Ascoviridae_EF133465_Heliothis_virescens_ascovirus_3e_000000000001	NA	NA	NA	NA	YP_001110941.1	NA	YP_001110941.1	uniref:UniRef90_A4KXE4	rs:YP_001110941	gi|134287245|ref|YP_001110941.1|
	858	1053	Ascoviridae_EF133465_Heliothis_virescens_ascovirus_3e_000000000001	Ascoviridae_EF133465_Heliothis_virescens_ascovirus_3e	231748	NA		ncldv	1	SINGL	TRUE	FALSE	858_Ascoviridae_EF133465_Heliothis_virescens_ascovirus_3e_000000000001	-	-	-	-	YP_001110942.1	NA	YP_001110942.1	uniref:UniRef90_A4KXE5	rs:YP_001110942	gi|134287246|ref|YP_001110942.1|
	859	1566	Ascoviridae_EF133465_Heliothis_virescens_ascovirus_3e_000000000001	Ascoviridae_EF133465_Heliothis_virescens_ascovirus_3e	187243	k_c_737		ncldv	6	K	FALSE	TRUE	859_Ascoviridae_EF133465_Heliothis_virescens_ascovirus_3e_000000000001	-	-	-	-	YP_001110944.1	CDD:376797	YP_001110944.1	uniref:UniRef90_A0A346FXR9	rs:YP_001110944	gi|134287248|ref|YP_001110944.1|
	860	492	Ascoviridae_EF133465_Heliothis_virescens_ascovirus_3e_000000000001	Ascoviridae_EF133465_Heliothis_virescens_ascovirus_3e	56462	NA		ncldv	1	SINGL	TRUE	FALSE	860_Ascoviridae_EF133465_Heliothis_virescens_ascovirus_3e_000000000001	-	-	-	-	YP_009702095.1	NA	YP_009702095.1	uniref:UniRef90_A0A346FXS1	rs:YP_009702095	gi|115298572|ref|YP_762425.1|
	861	408	Ascoviridae_EF133465_Heliothis_virescens_ascovirus_3e_000000000001	Ascoviridae_EF133465_Heliothis_virescens_ascovirus_3e	98755	gu_c_12744		ncldv	3	GU	FALSE	TRUE	861_Ascoviridae_EF133465_Heliothis_virescens_ascovirus_3e_000000000001	-	-	-	-	YP_009702099.1	NA	YP_009702099.1	uniref:UniRef90_A4KXE9	rs:YP_009702099	gi|134287250|ref|YP_001110946.1|
	862	546	Ascoviridae_EF133465_Heliothis_virescens_ascovirus_3e_000000000001	Ascoviridae_EF133465_Heliothis_virescens_ascovirus_3e	183228	kwp_c_2494		ncldv	2	KWP	FALSE	TRUE	862_Ascoviridae_EF133465_Heliothis_virescens_ascovirus_3e_000000000001	-	-	-	-	YP_001110947.1	NA	YP_001110947.1	uniref:UniRef90_A4KXF0	rs:YP_001110947	gi|134287251|ref|YP_001110947.1|
	863	393	Ascoviridae_EF133465_Heliothis_virescens_ascovirus_3e_000000000001	Ascoviridae_EF133465_Heliothis_virescens_ascovirus_3e	210666	k_c_660		ncldv	2	K	FALSE	TRUE	863_Ascoviridae_EF133465_Heliothis_virescens_ascovirus_3e_000000000001	S	Pfam:Diedel	-	-	YP_001110948.1	CDD:404119	YP_001110948.1	uniref:UniRef90_A4KXF1	rs:WP_016002657	gi|134287252|ref|YP_001110948.1|
	864	471	Ascoviridae_EF133465_Heliothis_virescens_ascovirus_3e_000000000001	Ascoviridae_EF133465_Heliothis_virescens_ascovirus_3e	188891	kwp_c_2648		ncldv	2	KWP	FALSE	TRUE	864_Ascoviridae_EF133465_Heliothis_virescens_ascovirus_3e_000000000001	NA	NA	NA	NA	YP_001110950.1	CDD:376797	YP_001110950.1	uniref:UniRef90_A0A346FXS7	rs:YP_001110950	gi|134287254|ref|YP_001110950.1|
	865	615	Ascoviridae_EF133465_Heliothis_virescens_ascovirus_3e_000000000001	Ascoviridae_EF133465_Heliothis_virescens_ascovirus_3e	172974	gu_c_7940		ncldv	2	GU	FALSE	TRUE	865_Ascoviridae_EF133465_Heliothis_virescens_ascovirus_3e_000000000001	NA	NA	NA	NA	YP_001110952.1	NA	YP_001110952.1	uniref:UniRef90_A4KXF5	rs:YP_009702105	gi|134287256|ref|YP_001110952.1|
	866	492	Ascoviridae_EF133465_Heliothis_virescens_ascovirus_3e_000000000001	Ascoviridae_EF133465_Heliothis_virescens_ascovirus_3e	113550	k_c_588		ncldv	3	K	FALSE	TRUE	866_Ascoviridae_EF133465_Heliothis_virescens_ascovirus_3e_000000000001	S	cell redox homeostasis	-	-	YP_001110953.1	CDD:239300	YP_001110953.1	uniref:UniRef90_A4KXF6	rs:YP_001110953	gi|134287257|ref|YP_001110953.1|
	867	648	Ascoviridae_EF133465_Heliothis_virescens_ascovirus_3e_000000000001	Ascoviridae_EF133465_Heliothis_virescens_ascovirus_3e	134738	kwp_c_1432		ncldv	3	KWP	FALSE	TRUE	867_Ascoviridae_EF133465_Heliothis_virescens_ascovirus_3e_000000000001	NA	NA	NA	NA	YP_009702107.1	CDD:179220	YP_009702107.1	uniref:UniRef90_A0A2Z5UZJ4	rs:YP_009702107	NA
	868	1236	Ascoviridae_EF133465_Heliothis_virescens_ascovirus_3e_000000000001	Ascoviridae_EF133465_Heliothis_virescens_ascovirus_3e	71142	k_c_202		ncldv	3	K	FALSE	TRUE	868_Ascoviridae_EF133465_Heliothis_virescens_ascovirus_3e_000000000001	S	Papain family cysteine protease	-	-	YP_001110954.1	CDD:239111	YP_001110954.1	uniref:UniRef90_A4KXF7	rs:YP_001110954	gi|134287258|ref|YP_001110954.1|
	869	642	Ascoviridae_EF133465_Heliothis_virescens_ascovirus_3e_000000000001	Ascoviridae_EF133465_Heliothis_virescens_ascovirus_3e	98756	gu_c_12745		ncldv	2	GU	FALSE	TRUE	869_Ascoviridae_EF133465_Heliothis_virescens_ascovirus_3e_000000000001	NA	NA	NA	NA	AXN77287.1	NA	YP_009702109.1	uniref:UniRef90_A0A346FXT3	rs:YP_009702109	NA
	870	552	Ascoviridae_EF133465_Heliothis_virescens_ascovirus_3e_000000000001	Ascoviridae_EF133465_Heliothis_virescens_ascovirus_3e	147757	gu_c_1405		ncldv	3	GU	FALSE	TRUE	870_Ascoviridae_EF133465_Heliothis_virescens_ascovirus_3e_000000000001	-	-	-	-	YP_001110956.1	NA	YP_001110956.1	uniref:UniRef90_A4KXF9	rs:YP_009702110	gi|134287260|ref|YP_001110956.1|
	871	318	Ascoviridae_EF133465_Heliothis_virescens_ascovirus_3e_000000000001	Ascoviridae_EF133465_Heliothis_virescens_ascovirus_3e	56467	k_c_31	TFIIS	ncldv	2	K	FALSE	TRUE	871_Ascoviridae_EF133465_Heliothis_virescens_ascovirus_3e_000000000001	S	Transcription factor S-II (TFIIS)	-	-	YP_009701576.1	CDD:259796	YP_009701576.1	uniref:UniRef90_K4NY87	rs:YP_009702111	gi|116326785|ref|YP_803322.1|
	872	858	Ascoviridae_EF133465_Heliothis_virescens_ascovirus_3e_000000000001	Ascoviridae_EF133465_Heliothis_virescens_ascovirus_3e	14586	k_c_1109		ncldv	3	K	FALSE	TRUE	872_Ascoviridae_EF133465_Heliothis_virescens_ascovirus_3e_000000000001	S	Acyltransferase	-	-	YP_001110957.1	CDD:153252	YP_001110957.1	uniref:UniRef90_A0A2K8ESA9	rs:WP_016002666	gi|134287261|ref|YP_001110957.1|
	873	246	Ascoviridae_EF133465_Heliothis_virescens_ascovirus_3e_000000000001	Ascoviridae_EF133465_Heliothis_virescens_ascovirus_3e	183230	kwp_c_2495		ncldv	2	KWP	FALSE	TRUE	873_Ascoviridae_EF133465_Heliothis_virescens_ascovirus_3e_000000000001	NA	NA	NA	NA	YP_001110958.1	NA	YP_001110958.1	uniref:UniRef90_A4KXG1	rs:YP_009702113	gi|134287262|ref|YP_001110958.1|
	874	1803	Ascoviridae_EF133465_Heliothis_virescens_ascovirus_3e_000000000001	Ascoviridae_EF133465_Heliothis_virescens_ascovirus_3e	147763	gu_c_7239		ncldv	3	GU	FALSE	TRUE	874_Ascoviridae_EF133465_Heliothis_virescens_ascovirus_3e_000000000001	-	-	-	-	YP_001110959.1	NA	YP_001110959.1	uniref:UniRef90_A4KXG2	rs:YP_001110959	gi|134287263|ref|YP_001110959.1|
	875	1071	Ascoviridae_EF133465_Heliothis_virescens_ascovirus_3e_000000000001	Ascoviridae_EF133465_Heliothis_virescens_ascovirus_3e	66815	k_c_20		ncldv	4	K	FALSE	TRUE	875_Ascoviridae_EF133465_Heliothis_virescens_ascovirus_3e_000000000001	S	adenyl ribonucleotide binding	-	-	YP_001110960.1	CDD:224162	YP_001110960.1	uniref:UniRef90_A0A125SUR0	rs:YP_009702115	gi|134287264|ref|YP_001110960.1|
	876	570	Ascoviridae_EF133465_Heliothis_virescens_ascovirus_3e_000000000001	Ascoviridae_EF133465_Heliothis_virescens_ascovirus_3e	178722	k_c_59		ncldv	50	K	FALSE	TRUE	876_Ascoviridae_EF133465_Heliothis_virescens_ascovirus_3e_000000000001	S	NLI interacting factor-like phosphatase	-	-	YP_001110961.1	CDD:397254	YP_001110961.1	uniref:UniRef90_A4KXG4	rs:YP_009702116	gi|134287265|ref|YP_001110961.1|
	877	507	Ascoviridae_EF133465_Heliothis_virescens_ascovirus_3e_000000000001	Ascoviridae_EF133465_Heliothis_virescens_ascovirus_3e	168356	gu_c_204		ncldv	3	GU	FALSE	TRUE	877_Ascoviridae_EF133465_Heliothis_virescens_ascovirus_3e_000000000001	-	-	-	-	YP_001110962.1	NA	YP_001110962.1	uniref:UniRef90_A4KXG5	rs:YP_001110962	gi|134287266|ref|YP_001110962.1|
	878	795	Ascoviridae_EF133465_Heliothis_virescens_ascovirus_3e_000000000001	Ascoviridae_EF133465_Heliothis_virescens_ascovirus_3e	187240	gu_c_2734		ncldv	3	GU	FALSE	TRUE	878_Ascoviridae_EF133465_Heliothis_virescens_ascovirus_3e_000000000001	-	-	-	-	YP_001110963.1	NA	YP_001110963.1	uniref:UniRef90_A4KXG6	rs:YP_001110963	gi|134287267|ref|YP_001110963.1|
	879	477	Ascoviridae_EF133465_Heliothis_virescens_ascovirus_3e_000000000001	Ascoviridae_EF133465_Heliothis_virescens_ascovirus_3e	7657	kwp_c_5188		ncldv	2	KWP	FALSE	TRUE	879_Ascoviridae_EF133465_Heliothis_virescens_ascovirus_3e_000000000001	NA	NA	NA	NA	YP_001110964.1	CDD:376797	YP_001110964.1	uniref:UniRef90_A0A346FXU3	rs:YP_001110964	gi|134287268|ref|YP_001110964.1|
	880	564	Ascoviridae_EF133465_Heliothis_virescens_ascovirus_3e_000000000001	Ascoviridae_EF133465_Heliothis_virescens_ascovirus_3e	121586	gu_c_1698		ncldv	3	GU	FALSE	TRUE	880_Ascoviridae_EF133465_Heliothis_virescens_ascovirus_3e_000000000001	NA	NA	NA	NA	YP_001110965.1	NA	YP_001110965.1	uniref:UniRef90_A4KXG8	rs:YP_009702121	gi|134287269|ref|YP_001110965.1|
	881	639	Ascoviridae_EF133465_Heliothis_virescens_ascovirus_3e_000000000001	Ascoviridae_EF133465_Heliothis_virescens_ascovirus_3e	16860	gu_c_7821		ncldv	2	GU	FALSE	TRUE	881_Ascoviridae_EF133465_Heliothis_virescens_ascovirus_3e_000000000001	NA	NA	NA	NA	YP_001110966.1	NA	YP_001110966.1	uniref:UniRef90_A4KXG9	rs:WP_016002675	gi|134287270|ref|YP_001110966.1|
	882	507	Ascoviridae_EF133465_Heliothis_virescens_ascovirus_3e_000000000001	Ascoviridae_EF133465_Heliothis_virescens_ascovirus_3e	61154	kwp_c_4757		ncldv	2	KWP	FALSE	TRUE	882_Ascoviridae_EF133465_Heliothis_virescens_ascovirus_3e_000000000001	NA	NA	NA	NA	YP_001110967.1	NA	YP_001110967.1	uniref:UniRef90_A0A346FXU6	rs:YP_001110967	gi|134287271|ref|YP_001110967.1|
	883	1971	Ascoviridae_EF133465_Heliothis_virescens_ascovirus_3e_000000000001	Ascoviridae_EF133465_Heliothis_virescens_ascovirus_3e	46086	kwp_c_195		ncldv	3	KWP	FALSE	TRUE	883_Ascoviridae_EF133465_Heliothis_virescens_ascovirus_3e_000000000001	S	protein serine/threonine kinase activity	-	-	YP_001110968.1	CDD:270622	YP_001110968.1	uniref:UniRef90_A4KXH1	rs:YP_001110968	gi|134287272|ref|YP_001110968.1|
	884	2658	Ascoviridae_EF133465_Heliothis_virescens_ascovirus_3e_000000000001	Ascoviridae_EF133465_Heliothis_virescens_ascovirus_3e	46090	k_c_1752		ncldv	2	K	FALSE	TRUE	884_Ascoviridae_EF133465_Heliothis_virescens_ascovirus_3e_000000000001	S	N-acetyltransferase activity	-	-	YP_001110969.1	CDD:223496	YP_001110969.1	uniref:UniRef90_A4KXH2	rs:WP_016002678	gi|134287273|ref|YP_001110969.1|
	885	3159	Ascoviridae_EF133465_Heliothis_virescens_ascovirus_3e_000000000001	Ascoviridae_EF133465_Heliothis_virescens_ascovirus_3e	147760	k_c_105		ncldv	4	K	FALSE	TRUE	885_Ascoviridae_EF133465_Heliothis_virescens_ascovirus_3e_000000000001	S	D5 N terminal like	-	-	YP_001110970.1	CDD:225913	YP_001110970.1	uniref:UniRef90_A4KXH3	rs:WP_016002679	gi|134287274|ref|YP_001110970.1|
	886	492	Ascoviridae_EF133465_Heliothis_virescens_ascovirus_3e_000000000001	Ascoviridae_EF133465_Heliothis_virescens_ascovirus_3e	46096	kwp_c_474		ncldv	3	KWP	FALSE	TRUE	886_Ascoviridae_EF133465_Heliothis_virescens_ascovirus_3e_000000000001	S	acid-amino acid ligase activity	-	-	YP_001110971.1	CDD:319412	YP_001110971.1	uniref:UniRef90_A4KXH4	rs:YP_009702127	gi|134287275|ref|YP_001110971.1|
	887	807	Ascoviridae_EF133465_Heliothis_virescens_ascovirus_3e_000000000001	Ascoviridae_EF133465_Heliothis_virescens_ascovirus_3e	113546	gu_c_6173		ncldv	2	GU	FALSE	TRUE	887_Ascoviridae_EF133465_Heliothis_virescens_ascovirus_3e_000000000001	-	-	-	-	YP_001110972.1	NA	YP_001110972.1	uniref:UniRef90_A4KXH5	rs:YP_001110972	gi|134287276|ref|YP_001110972.1|
	888	1566	Ascoviridae_EF133465_Heliothis_virescens_ascovirus_3e_000000000001	Ascoviridae_EF133465_Heliothis_virescens_ascovirus_3e	221314	k_c_44		ncldv	3	K	FALSE	TRUE	888_Ascoviridae_EF133465_Heliothis_virescens_ascovirus_3e_000000000001	S	telomere maintenance	-	-	YP_001110973.1	CDD:350795	YP_001110973.1	uniref:UniRef90_A0A346FXV2	rs:WP_016002682	gi|134287277|ref|YP_001110973.1|
	889	807	Ascoviridae_EF133465_Heliothis_virescens_ascovirus_3e_000000000001	Ascoviridae_EF133465_Heliothis_virescens_ascovirus_3e	71138	NA		ncldv	1	SINGL	TRUE	FALSE	889_Ascoviridae_EF133465_Heliothis_virescens_ascovirus_3e_000000000001	S	DNA binding	-	-	YP_001110974.1	NA	YP_001110974.1	uniref:UniRef90_A4KXH7	rs:YP_001110974	gi|134287278|ref|YP_001110974.1|
	890	1827	Ascoviridae_EF133465_Heliothis_virescens_ascovirus_3e_000000000001	Ascoviridae_EF133465_Heliothis_virescens_ascovirus_3e	46095	NA		ncldv	8	DISC	FALSE	FALSE	890_Ascoviridae_EF133465_Heliothis_virescens_ascovirus_3e_000000000001	S	Putative transposase DNA-binding domain	-	-	YP_001110975.1	CDD:284650	YP_001110975.1	uniref:UniRef90_B7SUC4	rs:YP_001110975	gi|134287279|ref|YP_001110975.1|
	891	336	Ascoviridae_EF133465_Heliothis_virescens_ascovirus_3e_000000000001	Ascoviridae_EF133465_Heliothis_virescens_ascovirus_3e	66818	NA		ncldv	1	SINGL	TRUE	FALSE	891_Ascoviridae_EF133465_Heliothis_virescens_ascovirus_3e_000000000001	S	DNA binding	-	-	YP_001110976.1	NA	YP_001110976.1	uniref:UniRef90_A4KXH9	rs:YP_001110976	gi|134287280|ref|YP_001110976.1|
	892	231	Ascoviridae_EF133465_Heliothis_virescens_ascovirus_3e_000000000001	Ascoviridae_EF133465_Heliothis_virescens_ascovirus_3e	56463	NA		ncldv	1	SINGL	TRUE	FALSE	892_Ascoviridae_EF133465_Heliothis_virescens_ascovirus_3e_000000000001	NA	NA	NA	NA	YP_001110977.1	CDD:376797	YP_001110977.1	uniref:UniRef90_A4KXI0	rs:YP_001110977	gi|134287281|ref|YP_001110977.1|
	893	924	Ascoviridae_EF133465_Heliothis_virescens_ascovirus_3e_000000000001	Ascoviridae_EF133465_Heliothis_virescens_ascovirus_3e	16865	gu_c_7824		ncldv	2	GU	FALSE	TRUE	893_Ascoviridae_EF133465_Heliothis_virescens_ascovirus_3e_000000000001	-	-	-	-	YP_001110978.1	NA	YP_001110978.1	uniref:UniRef90_A4KXI1	rs:YP_001110978	gi|134287282|ref|YP_001110978.1|
	894	927	Ascoviridae_EF133465_Heliothis_virescens_ascovirus_3e_000000000001	Ascoviridae_EF133465_Heliothis_virescens_ascovirus_3e	210662	k_c_2	Patatin	ncldv	4	K	FALSE	TRUE	894_Ascoviridae_EF133465_Heliothis_virescens_ascovirus_3e_000000000001	S	lipid catabolic process	-	-	YP_001110979.1	CDD:132846	YP_001110979.1	uniref:UniRef90_A4KXI2	rs:WP_016002688	gi|134287283|ref|YP_001110979.1|
	895	660	Ascoviridae_EF133465_Heliothis_virescens_ascovirus_3e_000000000001	Ascoviridae_EF133465_Heliothis_virescens_ascovirus_3e	221310	gu_c_9345		ncldv	4	GU	FALSE	TRUE	895_Ascoviridae_EF133465_Heliothis_virescens_ascovirus_3e_000000000001	-	-	-	-	YP_001110980.1	NA	YP_001110980.1	uniref:UniRef90_A4KXI3	rs:YP_001110980	gi|134287284|ref|YP_001110980.1|
	896	378	Ascoviridae_EF133465_Heliothis_virescens_ascovirus_3e_000000000001	Ascoviridae_EF133465_Heliothis_virescens_ascovirus_3e	46093	k_c_4655		ncldv	2	K	FALSE	TRUE	896_Ascoviridae_EF133465_Heliothis_virescens_ascovirus_3e_000000000001	-	-	-	-	YP_001110981.1	CDD:238686	YP_001110981.1	uniref:UniRef90_A4KXI4	rs:YP_009702137	gi|134287285|ref|YP_001110981.1|
	897	2958	Ascoviridae_EF133465_Heliothis_virescens_ascovirus_3e_000000000001	Ascoviridae_EF133465_Heliothis_virescens_ascovirus_3e	168360	k_c_188		ncldv	4	K	FALSE	TRUE	897_Ascoviridae_EF133465_Heliothis_virescens_ascovirus_3e_000000000001	S	Glycosyl transferase family 90	-	-	YP_001110982.1	CDD:214773	YP_001110982.1	uniref:UniRef90_A4KXI5	rs:YP_001110982	gi|134287286|ref|YP_001110982.1|
	898	483	Ascoviridae_EF133465_Heliothis_virescens_ascovirus_3e_000000000001	Ascoviridae_EF133465_Heliothis_virescens_ascovirus_3e	186765	kwp_c_2592		ncldv	3	KWP	FALSE	TRUE	898_Ascoviridae_EF133465_Heliothis_virescens_ascovirus_3e_000000000001	NA	NA	NA	NA	YP_001110983.1	NA	YP_001110983.1	uniref:UniRef90_A4KXI6	rs:YP_009702139	gi|134287287|ref|YP_001110983.1|
	899	465	Ascoviridae_EF133465_Heliothis_virescens_ascovirus_3e_000000000001	Ascoviridae_EF133465_Heliothis_virescens_ascovirus_3e	32246	gu_c_10158		ncldv	2	GU	FALSE	TRUE	899_Ascoviridae_EF133465_Heliothis_virescens_ascovirus_3e_000000000001	NA	NA	NA	NA	YP_001110984.1	NA	YP_001110984.1	uniref:UniRef90_A4KXI7	rs:YP_001110984	gi|134287288|ref|YP_001110984.1|
	900	834	Ascoviridae_EF133465_Heliothis_virescens_ascovirus_3e_000000000001	Ascoviridae_EF133465_Heliothis_virescens_ascovirus_3e	55373	k_c_1835		ncldv	5	K	FALSE	TRUE	900_Ascoviridae_EF133465_Heliothis_virescens_ascovirus_3e_000000000001	S	DNA catabolic process	-	-	YP_001110985.1	CDD:211382	YP_001110985.1	uniref:UniRef90_A4KXI8	rs:YP_001110985	gi|134287289|ref|YP_001110985.1|
	901	639	Ascoviridae_EF133465_Heliothis_virescens_ascovirus_3e_000000000001	Ascoviridae_EF133465_Heliothis_virescens_ascovirus_3e	147771	gu_c_7243		ncldv	3	GU	FALSE	TRUE	901_Ascoviridae_EF133465_Heliothis_virescens_ascovirus_3e_000000000001	-	-	-	-	YP_001110986.1	NA	YP_001110986.1	uniref:UniRef90_A4KXI9	rs:YP_001110986	gi|134287290|ref|YP_001110986.1|
	902	309	Ascoviridae_EF133465_Heliothis_virescens_ascovirus_3e_000000000001	Ascoviridae_EF133465_Heliothis_virescens_ascovirus_3e	134731	gu_c_6873		ncldv	2	GU	FALSE	TRUE	902_Ascoviridae_EF133465_Heliothis_virescens_ascovirus_3e_000000000001	NA	NA	NA	NA	YP_001110987.1	NA	YP_001110987.1	uniref:UniRef90_A4KXJ0	rs:YP_009702143	gi|134287291|ref|YP_001110987.1|
	903	567	Ascoviridae_EF133465_Heliothis_virescens_ascovirus_3e_000000000001	Ascoviridae_EF133465_Heliothis_virescens_ascovirus_3e	121283	gu_c_6467		ncldv	2	GU	FALSE	TRUE	903_Ascoviridae_EF133465_Heliothis_virescens_ascovirus_3e_000000000001	NA	NA	NA	NA	YP_009702144.1	NA	YP_009702144.1	uniref:UniRef90_A4KXJ1	rs:YP_009702144	gi|134287292|ref|YP_001110988.1|
	904	639	Ascoviridae_EF133465_Heliothis_virescens_ascovirus_3e_000000000001	Ascoviridae_EF133465_Heliothis_virescens_ascovirus_3e	134737	gu_c_6874		ncldv	3	GU	FALSE	TRUE	904_Ascoviridae_EF133465_Heliothis_virescens_ascovirus_3e_000000000001	-	-	-	-	YP_001110989.1	NA	YP_001110989.1	uniref:UniRef90_A4KXJ2	rs:YP_001110989	gi|134287293|ref|YP_001110989.1|
	905	693	Ascoviridae_EF133465_Heliothis_virescens_ascovirus_3e_000000000001	Ascoviridae_EF133465_Heliothis_virescens_ascovirus_3e	98762	gu_c_12747		ncldv	3	GU	FALSE	TRUE	905_Ascoviridae_EF133465_Heliothis_virescens_ascovirus_3e_000000000001	S	peptidase activity	-	-	YP_001110990.1	NA	YP_001110990.1	uniref:UniRef90_A4KXJ3	rs:YP_001110990	gi|134287294|ref|YP_001110990.1|
	906	258	Ascoviridae_EF133465_Heliothis_virescens_ascovirus_3e_000000000001	Ascoviridae_EF133465_Heliothis_virescens_ascovirus_3e	183231	gu_c_8221		ncldv	2	GU	FALSE	TRUE	906_Ascoviridae_EF133465_Heliothis_virescens_ascovirus_3e_000000000001	NA	NA	NA	NA	AXN77323.1	NA	YP_009701610.1	uniref:UniRef90_A0A346FXW9	rs:YP_009701610	NA
	907	813	Ascoviridae_EF133465_Heliothis_virescens_ascovirus_3e_000000000001	Ascoviridae_EF133465_Heliothis_virescens_ascovirus_3e	108215	k_c_168		ncldv	22	K	FALSE	TRUE	907_Ascoviridae_EF133465_Heliothis_virescens_ascovirus_3e_000000000001	S	GNS1/SUR4 family	-	-	YP_001110991.1	CDD:395916	YP_001110991.1	uniref:UniRef90_A4KXJ4	rs:YP_009702147	gi|134287295|ref|YP_001110991.1|
	908	696	Ascoviridae_EF133465_Heliothis_virescens_ascovirus_3e_000000000001	Ascoviridae_EF133465_Heliothis_virescens_ascovirus_3e	183655	gu_c_8231		ncldv	2	GU	FALSE	TRUE	908_Ascoviridae_EF133465_Heliothis_virescens_ascovirus_3e_000000000001	NA	NA	NA	NA	YP_001110992.1	NA	YP_001110992.1	uniref:UniRef90_A0A171PVN8	rs:YP_001110992	gi|134287296|ref|YP_001110992.1|
	909	627	Ascoviridae_EF133465_Heliothis_virescens_ascovirus_3e_000000000001	Ascoviridae_EF133465_Heliothis_virescens_ascovirus_3e	188085	gu_c_8382		ncldv	2	GU	FALSE	TRUE	909_Ascoviridae_EF133465_Heliothis_virescens_ascovirus_3e_000000000001	NA	NA	NA	NA	YP_001110993.1	NA	YP_001110993.1	uniref:UniRef90_A4KXJ6	rs:YP_001110993	gi|134287297|ref|YP_001110993.1|
	910	417	Ascoviridae_EF133465_Heliothis_virescens_ascovirus_3e_000000000001	Ascoviridae_EF133465_Heliothis_virescens_ascovirus_3e	187241	gu_c_8359		ncldv	2	GU	FALSE	TRUE	910_Ascoviridae_EF133465_Heliothis_virescens_ascovirus_3e_000000000001	NA	NA	NA	NA	YP_001110994.1	NA	YP_001110994.1	uniref:UniRef90_A4KXJ7	rs:YP_001110994	gi|134287298|ref|YP_001110994.1|
	911	702	Ascoviridae_EF133465_Heliothis_virescens_ascovirus_3e_000000000001	Ascoviridae_EF133465_Heliothis_virescens_ascovirus_3e	162644	gu_c_306		ncldv	53	GU	FALSE	TRUE	911_Ascoviridae_EF133465_Heliothis_virescens_ascovirus_3e_000000000001	-	-	-	-	YP_001110995.1	NA	YP_001110995.1	uniref:UniRef90_A0A346FXX4	rs:YP_009702151	gi|134287299|ref|YP_001110995.1|
	912	669	Ascoviridae_EF133465_Heliothis_virescens_ascovirus_3e_000000000001	Ascoviridae_EF133465_Heliothis_virescens_ascovirus_3e	198773	gu_c_8742		ncldv	2	GU	FALSE	TRUE	912_Ascoviridae_EF133465_Heliothis_virescens_ascovirus_3e_000000000001	-	-	-	-	BBB16624.1	NA	YP_001110996.1	uniref:UniRef90_A4KXJ9	rs:YP_001110996	gi|134287300|ref|YP_001110996.1|
	913	3774	Ascoviridae_EF133465_Heliothis_virescens_ascovirus_3e_000000000001	Ascoviridae_EF133465_Heliothis_virescens_ascovirus_3e	183235	gu_c_196		ncldv	3	GU	FALSE	TRUE	913_Ascoviridae_EF133465_Heliothis_virescens_ascovirus_3e_000000000001	-	-	-	-	YP_001110997.1	CDD:408831	YP_001110997.1	uniref:UniRef90_A4KXK0	rs:YP_001110997	gi|134287301|ref|YP_001110997.1|
	914	798	Ascoviridae_EF133465_Heliothis_virescens_ascovirus_3e_000000000001	Ascoviridae_EF133465_Heliothis_virescens_ascovirus_3e	61155	gu_c_11325		ncldv	2	GU	FALSE	TRUE	914_Ascoviridae_EF133465_Heliothis_virescens_ascovirus_3e_000000000001	-	-	-	-	BBB16626.1	NA	YP_009701618.1	uniref:UniRef90_A0A386JBD8	rs:YP_009701618	gi|134287303|ref|YP_001110999.1|
	915	1509	Ascoviridae_EF133465_Heliothis_virescens_ascovirus_3e_000000000001	Ascoviridae_EF133465_Heliothis_virescens_ascovirus_3e	187244	k_c_737		ncldv	5	K	FALSE	TRUE	915_Ascoviridae_EF133465_Heliothis_virescens_ascovirus_3e_000000000001	S	DNA binding	-	-	YP_001111000.1	CDD:376797	YP_001111000.1	uniref:UniRef90_A4KXK3	rs:YP_001111000	gi|134287304|ref|YP_001111000.1|
	916	651	Ascoviridae_EF133465_Heliothis_virescens_ascovirus_3e_000000000001	Ascoviridae_EF133465_Heliothis_virescens_ascovirus_3e	46091	k_c_737		ncldv	2	K	FALSE	TRUE	916_Ascoviridae_EF133465_Heliothis_virescens_ascovirus_3e_000000000001	S	DNA binding	-	-	YP_001111001.1	CDD:376797	YP_001111001.1	uniref:UniRef90_A4KXK4	rs:YP_001111001	gi|134287305|ref|YP_001111001.1|
	917	522	Ascoviridae_EF133465_Heliothis_virescens_ascovirus_3e_000000000001	Ascoviridae_EF133465_Heliothis_virescens_ascovirus_3e	188888	gu_c_1514		ncldv	3	GU	FALSE	TRUE	917_Ascoviridae_EF133465_Heliothis_virescens_ascovirus_3e_000000000001	-	-	-	-	YP_001111002.1	CDD:408950	YP_001111002.1	uniref:UniRef90_A4KXK5	rs:YP_001111002	gi|134287306|ref|YP_001111002.1|
	918	513	Ascoviridae_EF133465_Heliothis_virescens_ascovirus_3e_000000000001	Ascoviridae_EF133465_Heliothis_virescens_ascovirus_3e	172971	gu_c_1514		ncldv	2	GU	FALSE	TRUE	918_Ascoviridae_EF133465_Heliothis_virescens_ascovirus_3e_000000000001	-	-	-	-	YP_001111003.1	CDD:408950	YP_001111003.1	uniref:UniRef90_A4KXK6	rs:YP_001111003	gi|134287307|ref|YP_001111003.1|
	919	1386	Ascoviridae_EF133465_Heliothis_virescens_ascovirus_3e_000000000001	Ascoviridae_EF133465_Heliothis_virescens_ascovirus_3e	187243	k_c_737		ncldv	6	K	FALSE	TRUE	919_Ascoviridae_EF133465_Heliothis_virescens_ascovirus_3e_000000000001	-	-	-	-	AXN77336.1	CDD:376797	YP_009702159.1	uniref:UniRef90_A0A2Z5UZU4	rs:YP_009702159	gi|134287308|ref|YP_001111004.1|
	920	576	Ascoviridae_EF133465_Heliothis_virescens_ascovirus_3e_000000000001	Ascoviridae_EF133465_Heliothis_virescens_ascovirus_3e	16866	k_c_737		ncldv	2	K	FALSE	TRUE	920_Ascoviridae_EF133465_Heliothis_virescens_ascovirus_3e_000000000001	S	DNA binding	-	-	YP_001111005.1	CDD:376797	YP_001111005.1	uniref:UniRef90_A0A346FXY4	rs:YP_001111005	gi|134287309|ref|YP_001111005.1|
	921	420	Ascoviridae_EF133465_Heliothis_virescens_ascovirus_3e_000000000001	Ascoviridae_EF133465_Heliothis_virescens_ascovirus_3e	188894	k_c_660		ncldv	2	K	FALSE	TRUE	921_Ascoviridae_EF133465_Heliothis_virescens_ascovirus_3e_000000000001	S	Pfam:Diedel	-	-	AXN77339.1	CDD:404119	YP_009702161.1	uniref:UniRef90_A0A346FXY5	rs:YP_009702161	NA
	922	1821	Ascoviridae_EF133465_Heliothis_virescens_ascovirus_3e_000000000001	Ascoviridae_EF133465_Heliothis_virescens_ascovirus_3e	46095	NA		ncldv	8	DISC	FALSE	FALSE	922_Ascoviridae_EF133465_Heliothis_virescens_ascovirus_3e_000000000001	S	Putative transposase DNA-binding domain	-	-	YP_001111007.1	CDD:284650	YP_001111007.1	uniref:UniRef90_B7SUC4	rs:YP_001111007	gi|134287311|ref|YP_001111007.1|
	923	1095	Ascoviridae_EF133465_Heliothis_virescens_ascovirus_3e_000000000001	Ascoviridae_EF133465_Heliothis_virescens_ascovirus_3e	113548	gu_c_1164		ncldv	10	GU	FALSE	TRUE	923_Ascoviridae_EF133465_Heliothis_virescens_ascovirus_3e_000000000001	S	DNA binding	-	-	YP_001111008.1	CDD:376797	YP_001111008.1	uniref:UniRef90_A0A346FXY7	rs:WP_016002717	gi|134287312|ref|YP_001111008.1|
	924	885	Ascoviridae_EF133465_Heliothis_virescens_ascovirus_3e_000000000001	Ascoviridae_EF133465_Heliothis_virescens_ascovirus_3e	56464	gu_c_11121		ncldv	2	GU	FALSE	TRUE	924_Ascoviridae_EF133465_Heliothis_virescens_ascovirus_3e_000000000001	-	-	-	-	YP_001111009.1	NA	YP_001111009.1	uniref:UniRef90_A4KXL2	rs:YP_001111009	gi|134287313|ref|YP_001111009.1|
	925	384	Ascoviridae_EF133465_Heliothis_virescens_ascovirus_3e_000000000001	Ascoviridae_EF133465_Heliothis_virescens_ascovirus_3e	14582	gu_c_7188		ncldv	2	GU	FALSE	TRUE	925_Ascoviridae_EF133465_Heliothis_virescens_ascovirus_3e_000000000001	NA	NA	NA	NA	YP_001111010.1	CDD:224684	YP_001111010.1	uniref:UniRef90_A4KXL3	rs:YP_009702164	gi|134287314|ref|YP_001111010.1|
	926	546	Ascoviridae_EF133465_Heliothis_virescens_ascovirus_3e_000000000001	Ascoviridae_EF133465_Heliothis_virescens_ascovirus_3e	183229	gu_c_1881		ncldv	2	GU	FALSE	TRUE	926_Ascoviridae_EF133465_Heliothis_virescens_ascovirus_3e_000000000001	NA	NA	NA	NA	YP_001111011.1	NA	YP_001111011.1	uniref:UniRef90_A4KXL4	rs:YP_001111011	gi|134287315|ref|YP_001111011.1|
	927	483	Ascoviridae_EF133465_Heliothis_virescens_ascovirus_3e_000000000001	Ascoviridae_EF133465_Heliothis_virescens_ascovirus_3e	210667	k_c_66		ncldv	2	K	FALSE	TRUE	927_Ascoviridae_EF133465_Heliothis_virescens_ascovirus_3e_000000000001	NA	NA	NA	NA	YP_001111012.1	CDD:319417	YP_001111012.1	uniref:UniRef90_A4KXL5	rs:YP_001111012	gi|134287316|ref|YP_001111012.1|
	928	540	Ascoviridae_EF133465_Heliothis_virescens_ascovirus_3e_000000000001	Ascoviridae_EF133465_Heliothis_virescens_ascovirus_3e	71143	gu_c_11702		ncldv	2	GU	FALSE	TRUE	928_Ascoviridae_EF133465_Heliothis_virescens_ascovirus_3e_000000000001	NA	NA	NA	NA	YP_001111013.1	NA	YP_001111013.1	uniref:UniRef90_A4KXL6	rs:YP_001111013	gi|134287317|ref|YP_001111013.1|
	929	945	Ascoviridae_EF133465_Heliothis_virescens_ascovirus_3e_000000000001	Ascoviridae_EF133465_Heliothis_virescens_ascovirus_3e	231750	k_c_2871		ncldv	2	K	FALSE	TRUE	929_Ascoviridae_EF133465_Heliothis_virescens_ascovirus_3e_000000000001	NA	NA	NA	NA	YP_001111014.1	CDD:372608	YP_001111014.1	uniref:UniRef90_A4KXL7	rs:YP_001111014	gi|134287318|ref|YP_001111014.1|
	930	288	Ascoviridae_EF133465_Heliothis_virescens_ascovirus_3e_000000000001	Ascoviridae_EF133465_Heliothis_virescens_ascovirus_3e	121284	gu_c_6468		ncldv	2	GU	FALSE	TRUE	930_Ascoviridae_EF133465_Heliothis_virescens_ascovirus_3e_000000000001	NA	NA	NA	NA	YP_001111015.1	NA	YP_001111015.1	uniref:UniRef90_A4KXL8	rs:YP_001111015	gi|134287319|ref|YP_001111015.1|
	931	945	Ascoviridae_EF133465_Heliothis_virescens_ascovirus_3e_000000000001	Ascoviridae_EF133465_Heliothis_virescens_ascovirus_3e	7662	NA		ncldv	3	DISC	FALSE	FALSE	931_Ascoviridae_EF133465_Heliothis_virescens_ascovirus_3e_000000000001	E	Caspase domain	-	-	YP_001111016.1	CDD:237997	YP_001111016.1	uniref:UniRef90_A4KXL9	rs:WP_016002725	gi|134287320|ref|YP_001111016.1|
	932	693	Ascoviridae_EF133465_Heliothis_virescens_ascovirus_3e_000000000001	Ascoviridae_EF133465_Heliothis_virescens_ascovirus_3e	181799	NA		ncldv	1	SINGL	TRUE	FALSE	932_Ascoviridae_EF133465_Heliothis_virescens_ascovirus_3e_000000000001	S	DNA binding	-	-	YP_001111017.1	CDD:376797	YP_001111017.1	uniref:UniRef90_A0A171PVR2	rs:WP_016002726	gi|134287321|ref|YP_001111017.1|
	933	723	Ascoviridae_EF133465_Heliothis_virescens_ascovirus_3e_000000000001	Ascoviridae_EF133465_Heliothis_virescens_ascovirus_3e	98757	NA		ncldv	1	SINGL	TRUE	FALSE	933_Ascoviridae_EF133465_Heliothis_virescens_ascovirus_3e_000000000001	NA	NA	NA	NA	YP_001111018.1	NA	YP_001111018.1	uniref:UniRef90_A0A346FXZ8	rs:YP_001111018	gi|134287322|ref|YP_001111018.1|
	934	873	Ascoviridae_EF133465_Heliothis_virescens_ascovirus_3e_000000000001	Ascoviridae_EF133465_Heliothis_virescens_ascovirus_3e	134732	gu_c_1698		ncldv	2	GU	FALSE	TRUE	934_Ascoviridae_EF133465_Heliothis_virescens_ascovirus_3e_000000000001	-	-	-	-	YP_001111019.1	NA	YP_001111019.1	uniref:UniRef90_A4KXM2	rs:YP_001111019	gi|134287323|ref|YP_001111019.1|
	935	525	Ascoviridae_EF133465_Heliothis_virescens_ascovirus_3e_000000000001	Ascoviridae_EF133465_Heliothis_virescens_ascovirus_3e	55372	k_c_66		ncldv	3	K	FALSE	TRUE	935_Ascoviridae_EF133465_Heliothis_virescens_ascovirus_3e_000000000001	S	acid-amino acid ligase activity	-	-	YP_001111020.1	CDD:404518	YP_001111020.1	uniref:UniRef90_A4KXM3	rs:YP_001111020	gi|134287324|ref|YP_001111020.1|
	936	1371	Ascoviridae_EF133465_Heliothis_virescens_ascovirus_3e_000000000001	Ascoviridae_EF133465_Heliothis_virescens_ascovirus_3e	71145	k_c_493		ncldv	3	K	FALSE	TRUE	936_Ascoviridae_EF133465_Heliothis_virescens_ascovirus_3e_000000000001	S	protein serine/threonine kinase activity	-	-	YP_001111021.1	CDD:270898	YP_001111021.1	uniref:UniRef90_A4KXM4	rs:YP_001111021	gi|134287325|ref|YP_001111021.1|
	937	1116	Ascoviridae_EF133465_Heliothis_virescens_ascovirus_3e_000000000001	Ascoviridae_EF133465_Heliothis_virescens_ascovirus_3e	98759	gu_c_12746		ncldv	2	GU	FALSE	TRUE	937_Ascoviridae_EF133465_Heliothis_virescens_ascovirus_3e_000000000001	-	-	-	-	YP_001111022.1	NA	YP_001111022.1	uniref:UniRef90_A4KXM5	rs:YP_001111022	gi|134287326|ref|YP_001111022.1|
	938	366	Ascoviridae_EF133465_Heliothis_virescens_ascovirus_3e_000000000001	Ascoviridae_EF133465_Heliothis_virescens_ascovirus_3e	147764	gu_c_7240		ncldv	3	GU	FALSE	TRUE	938_Ascoviridae_EF133465_Heliothis_virescens_ascovirus_3e_000000000001	NA	NA	NA	NA	YP_001111023.1	NA	YP_001111023.1	uniref:UniRef90_A4KXM6	rs:YP_001111023	gi|134287327|ref|YP_001111023.1|
	939	447	Ascoviridae_EF133465_Heliothis_virescens_ascovirus_3e_000000000001	Ascoviridae_EF133465_Heliothis_virescens_ascovirus_3e	167819	gu_c_1698		ncldv	2	GU	FALSE	TRUE	939_Ascoviridae_EF133465_Heliothis_virescens_ascovirus_3e_000000000001	NA	NA	NA	NA	YP_001111024.1	NA	YP_001111024.1	uniref:UniRef90_A4KXM7	rs:YP_001111024	gi|134287328|ref|YP_001111024.1|
	940	336	Ascoviridae_EF133465_Heliothis_virescens_ascovirus_3e_000000000001	Ascoviridae_EF133465_Heliothis_virescens_ascovirus_3e	186762	k_c_2786		ncldv	2	K	FALSE	TRUE	940_Ascoviridae_EF133465_Heliothis_virescens_ascovirus_3e_000000000001	NA	NA	NA	NA	YP_001111025.1	NA	YP_001111025.1	uniref:UniRef90_A4KXM8	rs:YP_001111025	gi|134287329|ref|YP_001111025.1|
	941	1185	Ascoviridae_EF133465_Heliothis_virescens_ascovirus_3e_000000000001	Ascoviridae_EF133465_Heliothis_virescens_ascovirus_3e	147767	gu_c_7241		ncldv	2	GU	FALSE	TRUE	941_Ascoviridae_EF133465_Heliothis_virescens_ascovirus_3e_000000000001	NA	NA	NA	NA	YP_001111026.1	NA	YP_001111026.1	uniref:UniRef90_A4KXM9	rs:YP_001111026	gi|134287330|ref|YP_001111026.1|
	942	198	Ascoviridae_EF133465_Heliothis_virescens_ascovirus_3e_000000000001	Ascoviridae_EF133465_Heliothis_virescens_ascovirus_3e	187242	NA		ncldv	1	SINGL	TRUE	FALSE	942_Ascoviridae_EF133465_Heliothis_virescens_ascovirus_3e_000000000001	NA	NA	NA	NA	YP_001111027.1	NA	YP_001111027.1	uniref:UniRef90_A4KXN0	rs:YP_001111027	gi|134287331|ref|YP_001111027.1|
	943	819	Ascoviridae_EF133465_Heliothis_virescens_ascovirus_3e_000000000001	Ascoviridae_EF133465_Heliothis_virescens_ascovirus_3e	7658	gu_c_11931		ncldv	2	GU	FALSE	TRUE	943_Ascoviridae_EF133465_Heliothis_virescens_ascovirus_3e_000000000001	-	-	-	-	YP_001111028.1	NA	YP_001111028.1	uniref:UniRef90_A4KXN1	rs:YP_001111028	gi|134287332|ref|YP_001111028.1|
	944	1827	Ascoviridae_EF133465_Heliothis_virescens_ascovirus_3e_000000000001	Ascoviridae_EF133465_Heliothis_virescens_ascovirus_3e	46095	NA		ncldv	8	DISC	FALSE	FALSE	944_Ascoviridae_EF133465_Heliothis_virescens_ascovirus_3e_000000000001	S	Putative transposase DNA-binding domain	-	-	YP_001111029.1	CDD:284650	YP_001111029.1	uniref:UniRef90_B7SUC4	rs:YP_001111029	gi|134287333|ref|YP_001111029.1|
	945	426	Ascoviridae_EF133465_Heliothis_virescens_ascovirus_3e_000000000001	Ascoviridae_EF133465_Heliothis_virescens_ascovirus_3e	16861	NA		ncldv	1	SINGL	TRUE	FALSE	945_Ascoviridae_EF133465_Heliothis_virescens_ascovirus_3e_000000000001	NA	NA	NA	NA	YP_009702187.1	NA	YP_009702187.1	uniref:UniRef90_K4NVW5	rs:YP_009702187	NA
	946	3261	Ascoviridae_KJ755191_Heliothis_virescens_ascovirus_3f_isolate_LD135790_000000000001	Ascoviridae_KJ755191_Heliothis_virescens_ascovirus_3f_isolate_LD135790	187245	k_c_1300		ncldv	4	K	FALSE	FALSE	946_Ascoviridae_KJ755191_Heliothis_virescens_ascovirus_3f_isolate_LD135790_000000000001	S	DNA polymerase family B	-	-	YP_009701467.1	CDD:223494	YP_009701467.1	uniref:UniRef90_A4KX57	rs:YP_009701467	gi|134287157|ref|YP_001110854.1|
	947	780	Ascoviridae_KJ755191_Heliothis_virescens_ascovirus_3f_isolate_LD135790_000000000001	Ascoviridae_KJ755191_Heliothis_virescens_ascovirus_3f_isolate_LD135790	79552	gu_c_2734		ncldv	3	GU	FALSE	TRUE	947_Ascoviridae_KJ755191_Heliothis_virescens_ascovirus_3f_isolate_LD135790_000000000001	-	-	-	-	YP_009701468.1	NA	YP_009701468.1	uniref:UniRef90_A4KX58	rs:YP_009701468	gi|134287158|ref|YP_001110855.1|
	948	606	Ascoviridae_KJ755191_Heliothis_virescens_ascovirus_3f_isolate_LD135790_000000000001	Ascoviridae_KJ755191_Heliothis_virescens_ascovirus_3f_isolate_LD135790	46092	gu_c_10664		ncldv	2	GU	FALSE	TRUE	948_Ascoviridae_KJ755191_Heliothis_virescens_ascovirus_3f_isolate_LD135790_000000000001	NA	NA	NA	NA	YP_009701469.1	NA	YP_009701469.1	uniref:UniRef90_A0A171PV97	rs:YP_009701469	gi|134287159|ref|YP_001110856.1|
	949	708	Ascoviridae_KJ755191_Heliothis_virescens_ascovirus_3f_isolate_LD135790_000000000001	Ascoviridae_KJ755191_Heliothis_virescens_ascovirus_3f_isolate_LD135790	61157	gu_c_11326		ncldv	3	GU	FALSE	TRUE	949_Ascoviridae_KJ755191_Heliothis_virescens_ascovirus_3f_isolate_LD135790_000000000001	-	-	-	-	YP_009701470.1	NA	YP_009701470.1	uniref:UniRef90_A0A171PVA0	rs:YP_009701470	gi|134287160|ref|YP_001110857.1|
	950	774	Ascoviridae_KJ755191_Heliothis_virescens_ascovirus_3f_isolate_LD135790_000000000001	Ascoviridae_KJ755191_Heliothis_virescens_ascovirus_3f_isolate_LD135790	32244	gu_c_10157		ncldv	4	GU	FALSE	TRUE	950_Ascoviridae_KJ755191_Heliothis_virescens_ascovirus_3f_isolate_LD135790_000000000001	-	-	-	-	YP_009701471.1	NA	YP_009701471.1	uniref:UniRef90_A4KX61	rs:YP_009701471	gi|134287161|ref|YP_001110858.1|
	951	564	Ascoviridae_KJ755191_Heliothis_virescens_ascovirus_3f_isolate_LD135790_000000000001	Ascoviridae_KJ755191_Heliothis_virescens_ascovirus_3f_isolate_LD135790	113547	gu_c_6174		ncldv	2	GU	FALSE	TRUE	951_Ascoviridae_KJ755191_Heliothis_virescens_ascovirus_3f_isolate_LD135790_000000000001	NA	NA	NA	NA	YP_009701472.1	NA	YP_009701472.1	uniref:UniRef90_A4KX62	rs:YP_009701472	gi|134287162|ref|YP_001110859.1|
	952	1236	Ascoviridae_KJ755191_Heliothis_virescens_ascovirus_3f_isolate_LD135790_000000000001	Ascoviridae_KJ755191_Heliothis_virescens_ascovirus_3f_isolate_LD135790	221315	gu_c_9346		ncldv	2	GU	FALSE	TRUE	952_Ascoviridae_KJ755191_Heliothis_virescens_ascovirus_3f_isolate_LD135790_000000000001	-	-	-	-	YP_009701473.1	NA	YP_009701473.1	uniref:UniRef90_A4KX63	rs:YP_009701473	gi|134287163|ref|YP_001110860.1|
	953	1305	Ascoviridae_KJ755191_Heliothis_virescens_ascovirus_3f_isolate_LD135790_000000000001	Ascoviridae_KJ755191_Heliothis_virescens_ascovirus_3f_isolate_LD135790	71139	gu_c_1011		ncldv	2	GU	FALSE	TRUE	953_Ascoviridae_KJ755191_Heliothis_virescens_ascovirus_3f_isolate_LD135790_000000000001	-	-	-	-	YP_009701474.1	NA	YP_009701474.1	uniref:UniRef90_A4KX64	rs:YP_009701474	gi|134287164|ref|YP_001110861.1|
	954	2580	Ascoviridae_KJ755191_Heliothis_virescens_ascovirus_3f_isolate_LD135790_000000000001	Ascoviridae_KJ755191_Heliothis_virescens_ascovirus_3f_isolate_LD135790	162383	k_c_4	RNApolA	ncldv	96	K	FALSE	TRUE	954_Ascoviridae_KJ755191_Heliothis_virescens_ascovirus_3f_isolate_LD135790_000000000001	S	RNA polymerase Rpb1, domain 3	-	-	AXN77193.1	CDD:259846	YP_001110864.1	uniref:UniRef90_A4KX67	rs:YP_009701667	gi|9205
	955	663	Ascoviridae_KJ755191_Heliothis_virescens_ascovirus_3f_isolate_LD135790_000000000001	Ascoviridae_KJ755191_Heliothis_virescens_ascovirus_3f_isolate_LD135790	121281	gu_c_6466		ncldv	2	GU	FALSE	TRUE	955_Ascoviridae_KJ755191_Heliothis_virescens_ascovirus_3f_isolate_LD135790_000000000001	NA	NA	NA	NA	YP_009701477.1	NA	YP_009701477.1	uniref:UniRef90_A4KX68	rs:YP_009701477	gi|134287168|ref|YP_001110865.1|
	956	876	Ascoviridae_KJ755191_Heliothis_virescens_ascovirus_3f_isolate_LD135790_000000000001	Ascoviridae_KJ755191_Heliothis_virescens_ascovirus_3f_isolate_LD135790	56465	kwp_c_4614		ncldv	2	KWP	FALSE	TRUE	956_Ascoviridae_KJ755191_Heliothis_virescens_ascovirus_3f_isolate_LD135790_000000000001	NA	NA	NA	NA	YP_009701478.1	NA	YP_009701478.1	uniref:UniRef90_A0A346FXJ1	rs:YP_009701478	gi|134287169|ref|YP_001110866.1|
	957	282	Ascoviridae_KJ755191_Heliothis_virescens_ascovirus_3f_isolate_LD135790_000000000001	Ascoviridae_KJ755191_Heliothis_virescens_ascovirus_3f_isolate_LD135790	14583	gu_c_7189		ncldv	2	GU	FALSE	TRUE	957_Ascoviridae_KJ755191_Heliothis_virescens_ascovirus_3f_isolate_LD135790_000000000001	NA	NA	NA	NA	YP_009701479.1	NA	YP_009701479.1	uniref:UniRef90_A4KX70	rs:YP_009701479	gi|134287170|ref|YP_001110867.1|
	958	2835	Ascoviridae_KJ755191_Heliothis_virescens_ascovirus_3f_isolate_LD135790_000000000001	Ascoviridae_KJ755191_Heliothis_virescens_ascovirus_3f_isolate_LD135790	66810	k_c_3028		ncldv	5	K	FALSE	TRUE	958_Ascoviridae_KJ755191_Heliothis_virescens_ascovirus_3f_isolate_LD135790_000000000001	S	N-methyltransferase activity	-	-	YP_009701480.1	CDD:214692	YP_009701480.1	uniref:UniRef90_A4KX71	rs:YP_009701480	gi|134287171|ref|YP_001110868.1|
	959	1131	Ascoviridae_KJ755191_Heliothis_virescens_ascovirus_3f_isolate_LD135790_000000000001	Ascoviridae_KJ755191_Heliothis_virescens_ascovirus_3f_isolate_LD135790	210668	gu_c_9057		ncldv	2	GU	FALSE	TRUE	959_Ascoviridae_KJ755191_Heliothis_virescens_ascovirus_3f_isolate_LD135790_000000000001	-	-	-	-	YP_009701481.1	NA	YP_009701481.1	uniref:UniRef90_A4KX72	rs:YP_009701481	gi|134287173|ref|YP_001110869.1|
	960	882	Ascoviridae_KJ755191_Heliothis_virescens_ascovirus_3f_isolate_LD135790_000000000001	Ascoviridae_KJ755191_Heliothis_virescens_ascovirus_3f_isolate_LD135790	183654	gu_c_8230		ncldv	2	GU	FALSE	TRUE	960_Ascoviridae_KJ755191_Heliothis_virescens_ascovirus_3f_isolate_LD135790_000000000001	-	-	-	-	YP_009701482.1	NA	YP_009701482.1	uniref:UniRef90_A0A171PVB3	rs:YP_009701482	gi|134287174|ref|YP_001110870.1|
	961	1968	Ascoviridae_KJ755191_Heliothis_virescens_ascovirus_3f_isolate_LD135790_000000000001	Ascoviridae_KJ755191_Heliothis_virescens_ascovirus_3f_isolate_LD135790	188083	k_c_1304		ncldv	3	K	FALSE	TRUE	961_Ascoviridae_KJ755191_Heliothis_virescens_ascovirus_3f_isolate_LD135790_000000000001	S	Carboxylesterase family	-	-	YP_009701483.1	CDD:395084	YP_009701483.1	uniref:UniRef90_A4KX74	rs:YP_009701483	gi|134287175|ref|YP_001110871.1|
	962	231	Ascoviridae_KJ755191_Heliothis_virescens_ascovirus_3f_isolate_LD135790_000000000001	Ascoviridae_KJ755191_Heliothis_virescens_ascovirus_3f_isolate_LD135790	41994	NA		ncldv	1	SINGL	TRUE	FALSE	962_Ascoviridae_KJ755191_Heliothis_virescens_ascovirus_3f_isolate_LD135790_000000000001	NA	NA	NA	NA	YP_009701484.1	NA	YP_009701484.1	uniref:UniRef90_A0A171PVA3	rs:YP_009701484	NA
	963	1425	Ascoviridae_KJ755191_Heliothis_virescens_ascovirus_3f_isolate_LD135790_000000000001	Ascoviridae_KJ755191_Heliothis_virescens_ascovirus_3f_isolate_LD135790	172968	k_c_1241		ncldv	2	K	FALSE	TRUE	963_Ascoviridae_KJ755191_Heliothis_virescens_ascovirus_3f_isolate_LD135790_000000000001	S	extracellular matrix	-	-	AXN77202.1	CDD:395334	YP_001110872.1	uniref:UniRef90_A4KX75	rs:YP_001110872	gi|134287176|ref|YP_001110872.1|
	964	1884	Ascoviridae_KJ755191_Heliothis_virescens_ascovirus_3f_isolate_LD135790_000000000001	Ascoviridae_KJ755191_Heliothis_virescens_ascovirus_3f_isolate_LD135790	183657	gu_c_8232		ncldv	3	GU	FALSE	TRUE	964_Ascoviridae_KJ755191_Heliothis_virescens_ascovirus_3f_isolate_LD135790_000000000001	-	-	-	-	YP_009701486.1	CDD:319433	YP_009701486.1	uniref:UniRef90_A0A171PVA8	rs:YP_009701486	gi|134287178|ref|YP_001110874.1|
	965	729	Ascoviridae_KJ755191_Heliothis_virescens_ascovirus_3f_isolate_LD135790_000000000001	Ascoviridae_KJ755191_Heliothis_virescens_ascovirus_3f_isolate_LD135790	183223	gu_c_8220		ncldv	4	GU	FALSE	TRUE	965_Ascoviridae_KJ755191_Heliothis_virescens_ascovirus_3f_isolate_LD135790_000000000001	-	-	-	-	YP_001110876.1	NA	YP_001110876.1	uniref:UniRef90_A4KX79	rs:YP_009701680	gi|134287180|ref|YP_001110876.1|
	966	591	Ascoviridae_KJ755191_Heliothis_virescens_ascovirus_3f_isolate_LD135790_000000000001	Ascoviridae_KJ755191_Heliothis_virescens_ascovirus_3f_isolate_LD135790	32248	gu_c_10159		ncldv	3	GU	FALSE	TRUE	966_Ascoviridae_KJ755191_Heliothis_virescens_ascovirus_3f_isolate_LD135790_000000000001	-	-	-	-	YP_009701489.1	NA	YP_009701489.1	uniref:UniRef90_A4KX80	rs:YP_009701489	gi|134287181|ref|YP_001110877.1|
	967	2334	Ascoviridae_KJ755191_Heliothis_virescens_ascovirus_3f_isolate_LD135790_000000000001	Ascoviridae_KJ755191_Heliothis_virescens_ascovirus_3f_isolate_LD135790	231747	gu_c_9650		ncldv	2	GU	FALSE	TRUE	967_Ascoviridae_KJ755191_Heliothis_virescens_ascovirus_3f_isolate_LD135790_000000000001	-	-	-	-	YP_009701490.1	NA	YP_009701490.1	uniref:UniRef90_A4KX81	rs:YP_009701490	gi|134287182|ref|YP_001110878.1|
	968	2187	Ascoviridae_KJ755191_Heliothis_virescens_ascovirus_3f_isolate_LD135790_000000000001	Ascoviridae_KJ755191_Heliothis_virescens_ascovirus_3f_isolate_LD135790	41988	k_c_82		ncldv	3	K	FALSE	TRUE	968_Ascoviridae_KJ755191_Heliothis_virescens_ascovirus_3f_isolate_LD135790_000000000001	S	ribonuclease III activity	-	-	YP_009701491.1	CDD:395511	YP_009701491.1	uniref:UniRef90_A0A346FXK4	rs:YP_009701491	gi|134287183|ref|YP_001110879.1|
	969	738	Ascoviridae_KJ755191_Heliothis_virescens_ascovirus_3f_isolate_LD135790_000000000001	Ascoviridae_KJ755191_Heliothis_virescens_ascovirus_3f_isolate_LD135790	206105	k_c_408		ncldv	3	K	FALSE	TRUE	969_Ascoviridae_KJ755191_Heliothis_virescens_ascovirus_3f_isolate_LD135790_000000000001	S	Zinc finger, C3HC4 type (RING finger)	-	-	YP_009701492.1	CDD:404755	YP_009701492.1	uniref:UniRef90_A4KX83	rs:YP_009701492	gi|134287184|ref|YP_001110880.1|
	970	405	Ascoviridae_KJ755191_Heliothis_virescens_ascovirus_3f_isolate_LD135790_000000000001	Ascoviridae_KJ755191_Heliothis_virescens_ascovirus_3f_isolate_LD135790	14580	gu_c_7187		ncldv	2	GU	FALSE	TRUE	970_Ascoviridae_KJ755191_Heliothis_virescens_ascovirus_3f_isolate_LD135790_000000000001	-	-	-	-	YP_001110881.1	NA	YP_001110881.1	uniref:UniRef90_A4KX84	rs:YP_001110881	gi|134287185|ref|YP_001110881.1|
	971	2280	Ascoviridae_KJ755191_Heliothis_virescens_ascovirus_3f_isolate_LD135790_000000000001	Ascoviridae_KJ755191_Heliothis_virescens_ascovirus_3f_isolate_LD135790	147768	gu_c_7242		ncldv	3	GU	FALSE	TRUE	971_Ascoviridae_KJ755191_Heliothis_virescens_ascovirus_3f_isolate_LD135790_000000000001	-	-	-	-	YP_009701494.1	NA	YP_009701494.1	uniref:UniRef90_A4KX85	rs:YP_009701494	gi|134287186|ref|YP_001110882.1|
	972	1065	Ascoviridae_KJ755191_Heliothis_virescens_ascovirus_3f_isolate_LD135790_000000000001	Ascoviridae_KJ755191_Heliothis_virescens_ascovirus_3f_isolate_LD135790	186763	gu_c_8345		ncldv	3	GU	FALSE	TRUE	972_Ascoviridae_KJ755191_Heliothis_virescens_ascovirus_3f_isolate_LD135790_000000000001	-	-	-	-	YP_009701495.1	NA	YP_009701495.1	uniref:UniRef90_A4KX86	rs:YP_009701495	gi|134287187|ref|YP_001110883.1|
	973	279	Ascoviridae_KJ755191_Heliothis_virescens_ascovirus_3f_isolate_LD135790_000000000001	Ascoviridae_KJ755191_Heliothis_virescens_ascovirus_3f_isolate_LD135790	168357	gu_c_7815		ncldv	3	GU	FALSE	TRUE	973_Ascoviridae_KJ755191_Heliothis_virescens_ascovirus_3f_isolate_LD135790_000000000001	NA	NA	NA	NA	YP_009701496.1	NA	YP_009701496.1	uniref:UniRef90_A4KX87	rs:YP_009701496	gi|134287188|ref|YP_001110884.1|
	974	1176	Ascoviridae_KJ755191_Heliothis_virescens_ascovirus_3f_isolate_LD135790_000000000001	Ascoviridae_KJ755191_Heliothis_virescens_ascovirus_3f_isolate_LD135790	168359	k_c_18		ncldv	4	K	FALSE	TRUE	974_Ascoviridae_KJ755191_Heliothis_virescens_ascovirus_3f_isolate_LD135790_000000000001	S	Poxvirus Late Transcription Factor VLTF3 like	-	-	YP_009701497.1	CDD:282761	YP_009701497.1	uniref:UniRef90_A4KX88	rs:YP_009701497	gi|134287189|ref|YP_001110885.1|
	975	978	Ascoviridae_KJ755191_Heliothis_virescens_ascovirus_3f_isolate_LD135790_000000000001	Ascoviridae_KJ755191_Heliothis_virescens_ascovirus_3f_isolate_LD135790	45257	gu_c_1011		ncldv	4	GU	FALSE	TRUE	975_Ascoviridae_KJ755191_Heliothis_virescens_ascovirus_3f_isolate_LD135790_000000000001	-	-	-	-	YP_009701498.1	CDD:238745	YP_009701498.1	uniref:UniRef90_A4KX89	rs:YP_009701498	gi|134287190|ref|YP_001110886.1|
	976	558	Ascoviridae_KJ755191_Heliothis_virescens_ascovirus_3f_isolate_LD135790_000000000001	Ascoviridae_KJ755191_Heliothis_virescens_ascovirus_3f_isolate_LD135790	45254	NA		ncldv	1	SINGL	TRUE	FALSE	976_Ascoviridae_KJ755191_Heliothis_virescens_ascovirus_3f_isolate_LD135790_000000000001	NA	NA	NA	NA	YP_009701499.1	NA	YP_009701499.1	uniref:UniRef90_A0A386JAB1	rs:YP_009701499	gi|134287192|ref|YP_001110888.1|
	977	423	Ascoviridae_KJ755191_Heliothis_virescens_ascovirus_3f_isolate_LD135790_000000000001	Ascoviridae_KJ755191_Heliothis_virescens_ascovirus_3f_isolate_LD135790	16862	gu_c_1881		ncldv	3	GU	FALSE	TRUE	977_Ascoviridae_KJ755191_Heliothis_virescens_ascovirus_3f_isolate_LD135790_000000000001	NA	NA	NA	NA	YP_009701500.1	NA	YP_009701500.1	uniref:UniRef90_A4KX92	rs:YP_009701500	gi|134287193|ref|YP_001110889.1|
	978	1017	Ascoviridae_KJ755191_Heliothis_virescens_ascovirus_3f_isolate_LD135790_000000000001	Ascoviridae_KJ755191_Heliothis_virescens_ascovirus_3f_isolate_LD135790	45257	gu_c_1011		ncldv	4	GU	FALSE	TRUE	978_Ascoviridae_KJ755191_Heliothis_virescens_ascovirus_3f_isolate_LD135790_000000000001	-	-	-	-	YP_009701501.1	NA	YP_009701501.1	uniref:UniRef90_A0A386JAB5	rs:YP_009701501	gi|134287195|ref|YP_001110891.1|
	979	720	Ascoviridae_KJ755191_Heliothis_virescens_ascovirus_3f_isolate_LD135790_000000000001	Ascoviridae_KJ755191_Heliothis_virescens_ascovirus_3f_isolate_LD135790	79553	NA		ncldv	1	SINGL	TRUE	FALSE	979_Ascoviridae_KJ755191_Heliothis_virescens_ascovirus_3f_isolate_LD135790_000000000001	S	DNA binding	-	-	YP_009701502.1	CDD:376797	YP_009701502.1	uniref:UniRef90_A0A346FXL6	rs:YP_009701502	NA
	980	765	Ascoviridae_KJ755191_Heliothis_virescens_ascovirus_3f_isolate_LD135790_000000000001	Ascoviridae_KJ755191_Heliothis_virescens_ascovirus_3f_isolate_LD135790	79555	k_c_108		ncldv	3	K	FALSE	TRUE	980_Ascoviridae_KJ755191_Heliothis_virescens_ascovirus_3f_isolate_LD135790_000000000001	S	DNA binding	-	-	YP_009701503.1	CDD:376797	YP_009701503.1	uniref:UniRef90_A0A171PVC5	rs:YP_009701503	gi|134287198|ref|YP_001110894.1|
	981	462	Ascoviridae_KJ755191_Heliothis_virescens_ascovirus_3f_isolate_LD135790_000000000001	Ascoviridae_KJ755191_Heliothis_virescens_ascovirus_3f_isolate_LD135790	188889	NA		ncldv	1	SINGL	TRUE	FALSE	981_Ascoviridae_KJ755191_Heliothis_virescens_ascovirus_3f_isolate_LD135790_000000000001	S	DNA binding	-	-	YP_009701504.1	CDD:376797	YP_009701504.1	uniref:UniRef90_A0A171PVC3	rs:YP_009701504	gi|134287198|ref|YP_001110894.1|
	982	306	Ascoviridae_KJ755191_Heliothis_virescens_ascovirus_3f_isolate_LD135790_000000000001	Ascoviridae_KJ755191_Heliothis_virescens_ascovirus_3f_isolate_LD135790	172972	NA		ncldv	1	SINGL	TRUE	FALSE	982_Ascoviridae_KJ755191_Heliothis_virescens_ascovirus_3f_isolate_LD135790_000000000001	S	DNA binding	-	-	YP_009701505.1	CDD:372608	YP_009701505.1	uniref:UniRef90_A0A171PVD4	rs:YP_009701505	gi|134287198|ref|YP_001110894.1|
	983	1041	Ascoviridae_KJ755191_Heliothis_virescens_ascovirus_3f_isolate_LD135790_000000000001	Ascoviridae_KJ755191_Heliothis_virescens_ascovirus_3f_isolate_LD135790	113548	gu_c_1164		ncldv	10	GU	FALSE	TRUE	983_Ascoviridae_KJ755191_Heliothis_virescens_ascovirus_3f_isolate_LD135790_000000000001	S	DNA binding	-	-	YP_009701506.1	CDD:376797	YP_009701506.1	uniref:UniRef90_A0A171PVC8	rs:YP_009701506	gi|134287199|ref|YP_001110895.1|
	984	1047	Ascoviridae_KJ755191_Heliothis_virescens_ascovirus_3f_isolate_LD135790_000000000001	Ascoviridae_KJ755191_Heliothis_virescens_ascovirus_3f_isolate_LD135790	113548	gu_c_1164		ncldv	10	GU	FALSE	TRUE	984_Ascoviridae_KJ755191_Heliothis_virescens_ascovirus_3f_isolate_LD135790_000000000001	S	DNA binding	-	-	YP_009701507.1	CDD:376797	YP_009701507.1	uniref:UniRef90_A0A2N9QV36	rs:YP_009701507	gi|134287196|ref|YP_001110892.1|
	985	453	Ascoviridae_KJ755191_Heliothis_virescens_ascovirus_3f_isolate_LD135790_000000000001	Ascoviridae_KJ755191_Heliothis_virescens_ascovirus_3f_isolate_LD135790	71140	kwp_c_5031		ncldv	2	KWP	FALSE	TRUE	985_Ascoviridae_KJ755191_Heliothis_virescens_ascovirus_3f_isolate_LD135790_000000000001	S	DNA binding	-	-	YP_009701508.1	NA	YP_009701508.1	uniref:UniRef90_A0A171PVC4	rs:YP_009701508	gi|134287200|ref|YP_001110896.1|
	986	705	Ascoviridae_KJ755191_Heliothis_virescens_ascovirus_3f_isolate_LD135790_000000000001	Ascoviridae_KJ755191_Heliothis_virescens_ascovirus_3f_isolate_LD135790	188893	gu_c_8404		ncldv	3	GU	FALSE	TRUE	986_Ascoviridae_KJ755191_Heliothis_virescens_ascovirus_3f_isolate_LD135790_000000000001	-	-	-	-	YP_009701509.1	NA	YP_009701509.1	uniref:UniRef90_A4KXA0	rs:YP_009701509	gi|134287201|ref|YP_001110897.1|
	987	702	Ascoviridae_KJ755191_Heliothis_virescens_ascovirus_3f_isolate_LD135790_000000000001	Ascoviridae_KJ755191_Heliothis_virescens_ascovirus_3f_isolate_LD135790	16868	gu_c_7826		ncldv	3	GU	FALSE	TRUE	987_Ascoviridae_KJ755191_Heliothis_virescens_ascovirus_3f_isolate_LD135790_000000000001	-	-	-	-	YP_009701510.1	NA	YP_009701510.1	uniref:UniRef90_A4KXA1	rs:YP_009701510	gi|134287202|ref|YP_001110898.1|
	988	306	Ascoviridae_KJ755191_Heliothis_virescens_ascovirus_3f_isolate_LD135790_000000000001	Ascoviridae_KJ755191_Heliothis_virescens_ascovirus_3f_isolate_LD135790	56466	gu_c_11122		ncldv	2	GU	FALSE	TRUE	988_Ascoviridae_KJ755191_Heliothis_virescens_ascovirus_3f_isolate_LD135790_000000000001	NA	NA	NA	NA	YP_009701511.1	NA	YP_009701511.1	uniref:UniRef90_A4KXA2	rs:YP_009701511	gi|134287203|ref|YP_001110899.1|
	989	243	Ascoviridae_KJ755191_Heliothis_virescens_ascovirus_3f_isolate_LD135790_000000000001	Ascoviridae_KJ755191_Heliothis_virescens_ascovirus_3f_isolate_LD135790	14584	gu_c_7190		ncldv	2	GU	FALSE	TRUE	989_Ascoviridae_KJ755191_Heliothis_virescens_ascovirus_3f_isolate_LD135790_000000000001	NA	NA	NA	NA	YP_009701512.1	NA	YP_009701512.1	uniref:UniRef90_A4KXA3	rs:YP_009701512	gi|134287204|ref|YP_001110900.1|
	990	429	Ascoviridae_KJ755191_Heliothis_virescens_ascovirus_3f_isolate_LD135790_000000000001	Ascoviridae_KJ755191_Heliothis_virescens_ascovirus_3f_isolate_LD135790	16859	gu_c_4		ncldv	4	GU	FALSE	TRUE	990_Ascoviridae_KJ755191_Heliothis_virescens_ascovirus_3f_isolate_LD135790_000000000001	S	carbon-nitrogen ligase activity, with glutamine as amido-N-donor	-	-	YP_009701513.1	NA	YP_009701513.1	uniref:UniRef90_A4KXA4	rs:YP_009701513	gi|134287205|ref|YP_001110901.1|
	991	336	Ascoviridae_KJ755191_Heliothis_virescens_ascovirus_3f_isolate_LD135790_000000000001	Ascoviridae_KJ755191_Heliothis_virescens_ascovirus_3f_isolate_LD135790	210669	gu_c_9058		ncldv	4	GU	FALSE	TRUE	991_Ascoviridae_KJ755191_Heliothis_virescens_ascovirus_3f_isolate_LD135790_000000000001	-	-	-	-	YP_009701514.1	NA	YP_009701514.1	uniref:UniRef90_A4KXA5	rs:YP_009701514	gi|134287206|ref|YP_001110902.1|
	992	816	Ascoviridae_KJ755191_Heliothis_virescens_ascovirus_3f_isolate_LD135790_000000000001	Ascoviridae_KJ755191_Heliothis_virescens_ascovirus_3f_isolate_LD135790	45259	kwp_c_4316		ncldv	3	KWP	FALSE	TRUE	992_Ascoviridae_KJ755191_Heliothis_virescens_ascovirus_3f_isolate_LD135790_000000000001	S	Zinc finger, C3HC4 type (RING finger)	-	-	YP_009701515.1	CDD:404755	YP_009701515.1	uniref:UniRef90_A4KXA6	rs:YP_009701515	gi|134287207|ref|YP_001110903.1|
	993	1455	Ascoviridae_KJ755191_Heliothis_virescens_ascovirus_3f_isolate_LD135790_000000000001	Ascoviridae_KJ755191_Heliothis_virescens_ascovirus_3f_isolate_LD135790	188084	gu_c_8381		ncldv	2	GU	FALSE	TRUE	993_Ascoviridae_KJ755191_Heliothis_virescens_ascovirus_3f_isolate_LD135790_000000000001	-	-	-	-	YP_009701516.1	NA	YP_009701516.1	uniref:UniRef90_A4KXA7	rs:YP_009701516	gi|134287208|ref|YP_001110904.1|
	994	333	Ascoviridae_KJ755191_Heliothis_virescens_ascovirus_3f_isolate_LD135790_000000000001	Ascoviridae_KJ755191_Heliothis_virescens_ascovirus_3f_isolate_LD135790	20668	k_c_58		ncldv	5	K	FALSE	TRUE	994_Ascoviridae_KJ755191_Heliothis_virescens_ascovirus_3f_isolate_LD135790_000000000001	S	peptidase activity	-	-	AXN77233.1	CDD:198403	YP_762392.1	uniref:UniRef90_A0A346FXM9	rs:YP_762392	gi|115298539|ref|YP_762392.1|
	995	591	Ascoviridae_KJ755191_Heliothis_virescens_ascovirus_3f_isolate_LD135790_000000000001	Ascoviridae_KJ755191_Heliothis_virescens_ascovirus_3f_isolate_LD135790	172969	gu_c_7937		ncldv	4	GU	FALSE	TRUE	995_Ascoviridae_KJ755191_Heliothis_virescens_ascovirus_3f_isolate_LD135790_000000000001	-	-	-	-	YP_009701518.1	NA	YP_009701518.1	uniref:UniRef90_A0A171PVD0	rs:YP_009701518	gi|134287209|ref|YP_001110905.1|
	996	618	Ascoviridae_KJ755191_Heliothis_virescens_ascovirus_3f_isolate_LD135790_000000000001	Ascoviridae_KJ755191_Heliothis_virescens_ascovirus_3f_isolate_LD135790	113544	kwp_c_920		ncldv	2	KWP	FALSE	TRUE	996_Ascoviridae_KJ755191_Heliothis_virescens_ascovirus_3f_isolate_LD135790_000000000001	NA	NA	NA	NA	AXN77235.1	NA	NA	uniref:UniRef90_A0A2Z5V8M3	NA	NA
	997	654	Ascoviridae_KJ755191_Heliothis_virescens_ascovirus_3f_isolate_LD135790_000000000001	Ascoviridae_KJ755191_Heliothis_virescens_ascovirus_3f_isolate_LD135790	32976	k_c_38		ncldv	7	K	FALSE	TRUE	997_Ascoviridae_KJ755191_Heliothis_virescens_ascovirus_3f_isolate_LD135790_000000000001	S	Deoxynucleoside kinase	-	-	YP_009701520.1	CDD:396326	YP_009701520.1	uniref:UniRef90_A4KXB0	rs:YP_009701520	gi|134287211|ref|YP_001110907.1|
	998	1368	Ascoviridae_KJ755191_Heliothis_virescens_ascovirus_3f_isolate_LD135790_000000000001	Ascoviridae_KJ755191_Heliothis_virescens_ascovirus_3f_isolate_LD135790	71137	k_c_765		ncldv	5	K	FALSE	TRUE	998_Ascoviridae_KJ755191_Heliothis_virescens_ascovirus_3f_isolate_LD135790_000000000001	S	Large eukaryotic DNA virus major capsid protein	-	-	YP_009665198.1	CDD:398248	YP_009665198.1	uniref:UniRef90_A4KXB1	rs:YP_009665198	gi|134287212|ref|YP_001110908.1|
	999	723	Ascoviridae_KJ755191_Heliothis_virescens_ascovirus_3f_isolate_LD135790_000000000001	Ascoviridae_KJ755191_Heliothis_virescens_ascovirus_3f_isolate_LD135790	14588	gu_c_7193		ncldv	3	GU	FALSE	TRUE	999_Ascoviridae_KJ755191_Heliothis_virescens_ascovirus_3f_isolate_LD135790_000000000001	-	-	-	-	YP_009701522.1	NA	YP_009701522.1	uniref:UniRef90_A4KXB2	rs:YP_009701522	gi|134287213|ref|YP_001110909.1|
	1000	678	Ascoviridae_KJ755191_Heliothis_virescens_ascovirus_3f_isolate_LD135790_000000000001	Ascoviridae_KJ755191_Heliothis_virescens_ascovirus_3f_isolate_LD135790	79551	gu_c_12036		ncldv	4	GU	FALSE	TRUE	1000_Ascoviridae_KJ755191_Heliothis_virescens_ascovirus_3f_isolate_LD135790_000000000001	-	-	-	-	YP_009701523.1	NA	YP_009701523.1	uniref:UniRef90_A4KXB3	rs:YP_009701523	gi|134287214|ref|YP_001110910.1|
	1001	732	Ascoviridae_KJ755191_Heliothis_virescens_ascovirus_3f_isolate_LD135790_000000000001	Ascoviridae_KJ755191_Heliothis_virescens_ascovirus_3f_isolate_LD135790	56461	gu_c_11120		ncldv	3	GU	FALSE	TRUE	1001_Ascoviridae_KJ755191_Heliothis_virescens_ascovirus_3f_isolate_LD135790_000000000001	-	-	-	-	YP_009701524.1	NA	YP_009701524.1	uniref:UniRef90_A4KXB4	rs:YP_009701524	gi|134287215|ref|YP_001110911.1|
	1002	4227	Ascoviridae_KJ755191_Heliothis_virescens_ascovirus_3f_isolate_LD135790_000000000001	Ascoviridae_KJ755191_Heliothis_virescens_ascovirus_3f_isolate_LD135790	14581	kwp_c_1670		ncldv	2	KWP	FALSE	TRUE	1002_Ascoviridae_KJ755191_Heliothis_virescens_ascovirus_3f_isolate_LD135790_000000000001	-	-	-	-	YP_009701525.1	CDD:274008	YP_009701525.1	uniref:UniRef90_A4KXB5	rs:YP_009701525	gi|134287216|ref|YP_001110912.1|
	1003	1890	Ascoviridae_KJ755191_Heliothis_virescens_ascovirus_3f_isolate_LD135790_000000000001	Ascoviridae_KJ755191_Heliothis_virescens_ascovirus_3f_isolate_LD135790	167820	gu_c_7793		ncldv	2	GU	FALSE	TRUE	1003_Ascoviridae_KJ755191_Heliothis_virescens_ascovirus_3f_isolate_LD135790_000000000001	S	2-cysteine adaptor domain	-	-	YP_009701526.1	CDD:285945	YP_009701526.1	uniref:UniRef90_A4KXB6	rs:YP_009701526	gi|134287217|ref|YP_001110913.1|
	1004	519	Ascoviridae_KJ755191_Heliothis_virescens_ascovirus_3f_isolate_LD135790_000000000001	Ascoviridae_KJ755191_Heliothis_virescens_ascovirus_3f_isolate_LD135790	55375	kwp_c_4591		ncldv	3	KWP	FALSE	TRUE	1004_Ascoviridae_KJ755191_Heliothis_virescens_ascovirus_3f_isolate_LD135790_000000000001	-	-	-	-	YP_009701527.1	CDD:235175	YP_009701527.1	uniref:UniRef90_A4KXB7	rs:YP_009701527	gi|134287218|ref|YP_001110914.1|
	1005	687	Ascoviridae_KJ755191_Heliothis_virescens_ascovirus_3f_isolate_LD135790_000000000001	Ascoviridae_KJ755191_Heliothis_virescens_ascovirus_3f_isolate_LD135790	183653	kwp_c_4		ncldv	2	KWP	FALSE	TRUE	1005_Ascoviridae_KJ755191_Heliothis_virescens_ascovirus_3f_isolate_LD135790_000000000001	S	Zinc finger, C3HC4 type (RING finger)	-	-	YP_009701528.1	CDD:404755	YP_009701528.1	uniref:UniRef90_A4KXB8	rs:YP_009701528	gi|134287219|ref|YP_001110915.1|
	1006	3468	Ascoviridae_KJ755191_Heliothis_virescens_ascovirus_3f_isolate_LD135790_000000000001	Ascoviridae_KJ755191_Heliothis_virescens_ascovirus_3f_isolate_LD135790	224306	k_c_5	RNApolB	ncldv	299	K	FALSE	TRUE	1006_Ascoviridae_KJ755191_Heliothis_virescens_ascovirus_3f_isolate_LD135790_000000000001	L	RNA polymerase beta subunit	-	-	YP_009701529.1	CDD:236291	YP_009701529.1	uniref:UniRef90_A4KXB9	rs:YP_009701529	gi|134287220|ref|YP_001110916.1|
	1007	879	Ascoviridae_KJ755191_Heliothis_virescens_ascovirus_3f_isolate_LD135790_000000000001	Ascoviridae_KJ755191_Heliothis_virescens_ascovirus_3f_isolate_LD135790	147769	kwp_c_46		ncldv	3	KWP	FALSE	TRUE	1007_Ascoviridae_KJ755191_Heliothis_virescens_ascovirus_3f_isolate_LD135790_000000000001	-	-	-	-	YP_009701530.1	CDD:281058	YP_009701530.1	uniref:UniRef90_A0A2Z5UZD6	rs:YP_009701530	gi|115298556|ref|YP_762409.1|
	1008	927	Ascoviridae_KJ755191_Heliothis_virescens_ascovirus_3f_isolate_LD135790_000000000001	Ascoviridae_KJ755191_Heliothis_virescens_ascovirus_3f_isolate_LD135790	56459	gu_c_11119		ncldv	4	GU	FALSE	TRUE	1008_Ascoviridae_KJ755191_Heliothis_virescens_ascovirus_3f_isolate_LD135790_000000000001	-	-	-	-	YP_009701531.1	NA	YP_009701531.1	uniref:UniRef90_A4KXC1	rs:YP_009701531	gi|134287222|ref|YP_001110918.1|
	1009	1281	Ascoviridae_KJ755191_Heliothis_virescens_ascovirus_3f_isolate_LD135790_000000000001	Ascoviridae_KJ755191_Heliothis_virescens_ascovirus_3f_isolate_LD135790	16863	gu_c_7823		ncldv	3	GU	FALSE	TRUE	1009_Ascoviridae_KJ755191_Heliothis_virescens_ascovirus_3f_isolate_LD135790_000000000001	-	-	-	-	YP_009701532.1	NA	YP_009701532.1	uniref:UniRef90_A4KXC3	rs:YP_009701532	gi|134287224|ref|YP_001110920.1|
	1010	762	Ascoviridae_KJ755191_Heliothis_virescens_ascovirus_3f_isolate_LD135790_000000000001	Ascoviridae_KJ755191_Heliothis_virescens_ascovirus_3f_isolate_LD135790	231746	gu_c_9649		ncldv	4	GU	FALSE	TRUE	1010_Ascoviridae_KJ755191_Heliothis_virescens_ascovirus_3f_isolate_LD135790_000000000001	-	-	-	-	YP_009701533.1	NA	YP_009701533.1	uniref:UniRef90_A4KXC4	rs:YP_009701533	gi|134287225|ref|YP_001110921.1|
	1011	1113	Ascoviridae_KJ755191_Heliothis_virescens_ascovirus_3f_isolate_LD135790_000000000001	Ascoviridae_KJ755191_Heliothis_virescens_ascovirus_3f_isolate_LD135790	187246	gu_c_8360		ncldv	3	GU	FALSE	TRUE	1011_Ascoviridae_KJ755191_Heliothis_virescens_ascovirus_3f_isolate_LD135790_000000000001	-	-	-	-	YP_009701534.1	NA	YP_009701534.1	uniref:UniRef90_A4KXC5	rs:YP_009701534	gi|134287226|ref|YP_001110922.1|
	1012	1200	Ascoviridae_KJ755191_Heliothis_virescens_ascovirus_3f_isolate_LD135790_000000000001	Ascoviridae_KJ755191_Heliothis_virescens_ascovirus_3f_isolate_LD135790	7661	k_c_4823		ncldv	3	K	FALSE	TRUE	1012_Ascoviridae_KJ755191_Heliothis_virescens_ascovirus_3f_isolate_LD135790_000000000001	S	bis(5'-nucleosyl)-tetraphosphatase (symmetrical) activity	-	-	YP_009701535.1	CDD:223497	YP_009701535.1	uniref:UniRef90_A4KXC6	rs:YP_009701535	gi|134287227|ref|YP_001110923.1|
	1013	237	Ascoviridae_KJ755191_Heliothis_virescens_ascovirus_3f_isolate_LD135790_000000000001	Ascoviridae_KJ755191_Heliothis_virescens_ascovirus_3f_isolate_LD135790	188890	gu_c_210		ncldv	3	GU	FALSE	TRUE	1013_Ascoviridae_KJ755191_Heliothis_virescens_ascovirus_3f_isolate_LD135790_000000000001	-	-	-	-	YP_009701537.1	NA	YP_009701537.1	uniref:UniRef90_A0A171PVG3	rs:YP_009701537	gi|134287228|ref|YP_001110924.1|
	1014	255	Ascoviridae_KJ755191_Heliothis_virescens_ascovirus_3f_isolate_LD135790_000000000001	Ascoviridae_KJ755191_Heliothis_virescens_ascovirus_3f_isolate_LD135790	172973	gu_c_7939		ncldv	3	GU	FALSE	TRUE	1014_Ascoviridae_KJ755191_Heliothis_virescens_ascovirus_3f_isolate_LD135790_000000000001	NA	NA	NA	NA	YP_009701538.1	NA	YP_009701538.1	uniref:UniRef90_A4KXC8	rs:YP_009702073	gi|134287229|ref|YP_001110925.1|
	1015	627	Ascoviridae_KJ755191_Heliothis_virescens_ascovirus_3f_isolate_LD135790_000000000001	Ascoviridae_KJ755191_Heliothis_virescens_ascovirus_3f_isolate_LD135790	113549	k_c_3784		ncldv	4	K	FALSE	TRUE	1015_Ascoviridae_KJ755191_Heliothis_virescens_ascovirus_3f_isolate_LD135790_000000000001	S	Erv1 / Alr family	-	-	YP_009701539.1	CDD:227387	YP_009701539.1	uniref:UniRef90_A4KXC9	rs:YP_009701539	gi|134287230|ref|YP_001110926.1|
	1016	468	Ascoviridae_KJ755191_Heliothis_virescens_ascovirus_3f_isolate_LD135790_000000000001	Ascoviridae_KJ755191_Heliothis_virescens_ascovirus_3f_isolate_LD135790	221316	kwp_c_3451		ncldv	3	KWP	FALSE	TRUE	1016_Ascoviridae_KJ755191_Heliothis_virescens_ascovirus_3f_isolate_LD135790_000000000001	S	aminoacyl-tRNA ligase activity	-	-	YP_009701540.1	NA	YP_009701540.1	uniref:UniRef90_A4KXD0	rs:YP_009701540	gi|134287231|ref|YP_001110927.1|
	1017	195	Ascoviridae_KJ755191_Heliothis_virescens_ascovirus_3f_isolate_LD135790_000000000001	Ascoviridae_KJ755191_Heliothis_virescens_ascovirus_3f_isolate_LD135790	71141	kwp_c_5032		ncldv	2	KWP	FALSE	TRUE	1017_Ascoviridae_KJ755191_Heliothis_virescens_ascovirus_3f_isolate_LD135790_000000000001	NA	NA	NA	NA	AXN77257.1	NA	YP_009702076.1	uniref:UniRef90_A0A386JAG3	rs:YP_009702076	gi|115298564|ref|YP_762417.1|
	1018	525	Ascoviridae_KJ755191_Heliothis_virescens_ascovirus_3f_isolate_LD135790_000000000001	Ascoviridae_KJ755191_Heliothis_virescens_ascovirus_3f_isolate_LD135790	231749	gu_c_9651		ncldv	2	GU	FALSE	TRUE	1018_Ascoviridae_KJ755191_Heliothis_virescens_ascovirus_3f_isolate_LD135790_000000000001	-	-	-	-	YP_009701541.1	NA	YP_009701541.1	uniref:UniRef90_A4KXD1	rs:YP_009701541	gi|134287232|ref|YP_001110928.1|
	1019	2439	Ascoviridae_KJ755191_Heliothis_virescens_ascovirus_3f_isolate_LD135790_000000000001	Ascoviridae_KJ755191_Heliothis_virescens_ascovirus_3f_isolate_LD135790	121282	kwp_c_1127		ncldv	3	KWP	FALSE	TRUE	1019_Ascoviridae_KJ755191_Heliothis_virescens_ascovirus_3f_isolate_LD135790_000000000001	S	protein serine/threonine kinase activity	-	-	YP_009701542.1	NA	YP_009701542.1	uniref:UniRef90_A4KXD2	rs:YP_009701542	gi|134287233|ref|YP_001110929.1|
	1020	1215	Ascoviridae_KJ755191_Heliothis_virescens_ascovirus_3f_isolate_LD135790_000000000001	Ascoviridae_KJ755191_Heliothis_virescens_ascovirus_3f_isolate_LD135790	187239	gu_c_89		ncldv	4	GU	FALSE	TRUE	1020_Ascoviridae_KJ755191_Heliothis_virescens_ascovirus_3f_isolate_LD135790_000000000001	-	-	-	-	YP_009701543.1	NA	YP_009701543.1	uniref:UniRef90_A4KXD3	rs:YP_009701543	gi|134287234|ref|YP_001110930.1|
	1021	252	Ascoviridae_KJ755191_Heliothis_virescens_ascovirus_3f_isolate_LD135790_000000000001	Ascoviridae_KJ755191_Heliothis_virescens_ascovirus_3f_isolate_LD135790	14585	gu_c_7191		ncldv	2	GU	FALSE	TRUE	1021_Ascoviridae_KJ755191_Heliothis_virescens_ascovirus_3f_isolate_LD135790_000000000001	NA	NA	NA	NA	YP_009701544.1	NA	YP_009701544.1	uniref:UniRef90_A4KXD4	rs:YP_009701544	gi|134287235|ref|YP_001110931.1|
	1022	993	Ascoviridae_KJ755191_Heliothis_virescens_ascovirus_3f_isolate_LD135790_000000000001	Ascoviridae_KJ755191_Heliothis_virescens_ascovirus_3f_isolate_LD135790	71144	k_c_32		ncldv	4	K	FALSE	TRUE	1022_Ascoviridae_KJ755191_Heliothis_virescens_ascovirus_3f_isolate_LD135790_000000000001	L	XPG I-region	-	-	YP_009701545.1	CDD:240317	YP_009701545.1	uniref:UniRef90_A4KXD5	rs:YP_009701545	gi|134287236|ref|YP_001110932.1|
	1023	378	Ascoviridae_KJ755191_Heliothis_virescens_ascovirus_3f_isolate_LD135790_000000000001	Ascoviridae_KJ755191_Heliothis_virescens_ascovirus_3f_isolate_LD135790	210670	gu_c_9059		ncldv	3	GU	FALSE	TRUE	1023_Ascoviridae_KJ755191_Heliothis_virescens_ascovirus_3f_isolate_LD135790_000000000001	NA	NA	NA	NA	YP_009701546.1	NA	YP_009701546.1	uniref:UniRef90_A4KXD6	rs:YP_009701546	gi|134287237|ref|YP_001110933.1|
	1024	1350	Ascoviridae_KJ755191_Heliothis_virescens_ascovirus_3f_isolate_LD135790_000000000001	Ascoviridae_KJ755191_Heliothis_virescens_ascovirus_3f_isolate_LD135790	121286	k_c_992		ncldv	4	K	FALSE	TRUE	1024_Ascoviridae_KJ755191_Heliothis_virescens_ascovirus_3f_isolate_LD135790_000000000001	L	RNA polymerase Rpb1, domain 5	-	-	YP_009701547.1	CDD:235277	YP_009701547.1	uniref:UniRef90_A4KXD7	rs:YP_009701547	gi|9205
	1025	735	Ascoviridae_KJ755191_Heliothis_virescens_ascovirus_3f_isolate_LD135790_000000000001	Ascoviridae_KJ755191_Heliothis_virescens_ascovirus_3f_isolate_LD135790	56469	gu_c_11123		ncldv	3	GU	FALSE	TRUE	1025_Ascoviridae_KJ755191_Heliothis_virescens_ascovirus_3f_isolate_LD135790_000000000001	-	-	-	-	YP_009701548.1	NA	YP_009701548.1	uniref:UniRef90_A4KXD8	rs:YP_009701548	gi|134287239|ref|YP_001110935.1|
	1026	984	Ascoviridae_KJ755191_Heliothis_virescens_ascovirus_3f_isolate_LD135790_000000000001	Ascoviridae_KJ755191_Heliothis_virescens_ascovirus_3f_isolate_LD135790	172970	gu_c_7938		ncldv	2	GU	FALSE	TRUE	1026_Ascoviridae_KJ755191_Heliothis_virescens_ascovirus_3f_isolate_LD135790_000000000001	NA	NA	NA	NA	YP_009701549.1	NA	YP_009701549.1	uniref:UniRef90_A4KXE0	rs:YP_009701549	gi|134287241|ref|YP_001110937.1|
	1027	444	Ascoviridae_KJ755191_Heliothis_virescens_ascovirus_3f_isolate_LD135790_000000000001	Ascoviridae_KJ755191_Heliothis_virescens_ascovirus_3f_isolate_LD135790	113545	gu_c_1514		ncldv	2	GU	FALSE	TRUE	1027_Ascoviridae_KJ755191_Heliothis_virescens_ascovirus_3f_isolate_LD135790_000000000001	-	-	-	-	YP_009701550.1	CDD:408950	YP_009701550.1	uniref:UniRef90_A4KXE1	rs:YP_009701550	gi|134287242|ref|YP_001110938.1|
	1028	699	Ascoviridae_KJ755191_Heliothis_virescens_ascovirus_3f_isolate_LD135790_000000000001	Ascoviridae_KJ755191_Heliothis_virescens_ascovirus_3f_isolate_LD135790	221313	gu_c_1514		ncldv	2	GU	FALSE	TRUE	1028_Ascoviridae_KJ755191_Heliothis_virescens_ascovirus_3f_isolate_LD135790_000000000001	-	-	-	-	YP_009701551.1	CDD:408950	YP_009701551.1	uniref:UniRef90_A0A171PVI3	rs:YP_009701551	gi|134287243|ref|YP_001110939.1|
	1029	642	Ascoviridae_KJ755191_Heliothis_virescens_ascovirus_3f_isolate_LD135790_000000000001	Ascoviridae_KJ755191_Heliothis_virescens_ascovirus_3f_isolate_LD135790	98758	k_c_2209		ncldv	2	K	FALSE	TRUE	1029_Ascoviridae_KJ755191_Heliothis_virescens_ascovirus_3f_isolate_LD135790_000000000001	S	Aegerolysin	-	Aegerolysin	YP_009701553.1	CDD:399391	YP_009701553.1	uniref:UniRef90_A0A171PVH4	rs:YP_009701553	gi|116326715|ref|YP_803252.1|
	1030	717	Ascoviridae_KJ755191_Heliothis_virescens_ascovirus_3f_isolate_LD135790_000000000001	Ascoviridae_KJ755191_Heliothis_virescens_ascovirus_3f_isolate_LD135790	134733	NA		ncldv	1	SINGL	TRUE	FALSE	1030_Ascoviridae_KJ755191_Heliothis_virescens_ascovirus_3f_isolate_LD135790_000000000001	S	D5 N terminal like	-	D5_N	YP_009701554.1	CDD:225913	YP_009701554.1	uniref:UniRef90_A0A171PVG9	rs:YP_009701554	NA
	1031	777	Ascoviridae_KJ755191_Heliothis_virescens_ascovirus_3f_isolate_LD135790_000000000001	Ascoviridae_KJ755191_Heliothis_virescens_ascovirus_3f_isolate_LD135790	55373	k_c_1835		ncldv	5	K	FALSE	TRUE	1031_Ascoviridae_KJ755191_Heliothis_virescens_ascovirus_3f_isolate_LD135790_000000000001	S	DNA catabolic process	-	-	YP_009701555.1	CDD:211382	YP_009701555.1	uniref:UniRef90_A0A386JAH2	rs:YP_009701555	gi|115298577|ref|YP_762430.1|
	1032	270	Ascoviridae_KJ755191_Heliothis_virescens_ascovirus_3f_isolate_LD135790_000000000001	Ascoviridae_KJ755191_Heliothis_virescens_ascovirus_3f_isolate_LD135790	206104	NA		ncldv	1	SINGL	TRUE	FALSE	1032_Ascoviridae_KJ755191_Heliothis_virescens_ascovirus_3f_isolate_LD135790_000000000001	-	-	-	-	YP_009701556.1	CDD:408950	YP_009701556.1	uniref:UniRef90_A0A171PVH8	rs:YP_009701556	gi|116326846|ref|YP_803384.1|
	1033	552	Ascoviridae_KJ755191_Heliothis_virescens_ascovirus_3f_isolate_LD135790_000000000001	Ascoviridae_KJ755191_Heliothis_virescens_ascovirus_3f_isolate_LD135790	237056	NA		ncldv	1	SINGL	TRUE	FALSE	1033_Ascoviridae_KJ755191_Heliothis_virescens_ascovirus_3f_isolate_LD135790_000000000001	NA	NA	NA	NA	YP_009701557.1	NA	YP_009701557.1	uniref:UniRef90_A0A171PVI4	rs:YP_009701557	NA
	1034	294	Ascoviridae_KJ755191_Heliothis_virescens_ascovirus_3f_isolate_LD135790_000000000001	Ascoviridae_KJ755191_Heliothis_virescens_ascovirus_3f_isolate_LD135790	147765	NA		ncldv	1	SINGL	TRUE	FALSE	NA	NA	NA	NA	NA	NA	NA	NA	NA	NA	NA
	1035	729	Ascoviridae_KJ755191_Heliothis_virescens_ascovirus_3f_isolate_LD135790_000000000001	Ascoviridae_KJ755191_Heliothis_virescens_ascovirus_3f_isolate_LD135790	167821	kwp_c_2179		ncldv	2	KWP	FALSE	TRUE	1035_Ascoviridae_KJ755191_Heliothis_virescens_ascovirus_3f_isolate_LD135790_000000000001	NA	NA	NA	NA	YP_009701559.1	NA	YP_009701559.1	uniref:UniRef90_A0A171PVI6	rs:YP_009701559	gi|134287245|ref|YP_001110941.1|
	1036	1509	Ascoviridae_KJ755191_Heliothis_virescens_ascovirus_3f_isolate_LD135790_000000000001	Ascoviridae_KJ755191_Heliothis_virescens_ascovirus_3f_isolate_LD135790	187243	k_c_737		ncldv	6	K	FALSE	TRUE	1036_Ascoviridae_KJ755191_Heliothis_virescens_ascovirus_3f_isolate_LD135790_000000000001	-	-	-	-	YP_009701560.1	CDD:376797	YP_009701560.1	uniref:UniRef90_A0A171PVJ7	rs:YP_009701560	gi|134287246|ref|YP_001110942.1|
	1037	1821	Ascoviridae_KJ755191_Heliothis_virescens_ascovirus_3f_isolate_LD135790_000000000001	Ascoviridae_KJ755191_Heliothis_virescens_ascovirus_3f_isolate_LD135790	46095	NA		ncldv	8	DISC	FALSE	FALSE	1037_Ascoviridae_KJ755191_Heliothis_virescens_ascovirus_3f_isolate_LD135790_000000000001	S	Putative transposase DNA-binding domain	-	-	YP_009701561.1	CDD:284650	YP_009701561.1	uniref:UniRef90_Q0E524	rs:YP_009701561	gi|115298579|ref|YP_762432.1|
	1038	1554	Ascoviridae_KJ755191_Heliothis_virescens_ascovirus_3f_isolate_LD135790_000000000001	Ascoviridae_KJ755191_Heliothis_virescens_ascovirus_3f_isolate_LD135790	187243	k_c_737		ncldv	6	K	FALSE	TRUE	1038_Ascoviridae_KJ755191_Heliothis_virescens_ascovirus_3f_isolate_LD135790_000000000001	-	-	-	-	YP_009701562.1	CDD:376797	YP_009701562.1	uniref:UniRef90_A0A171PVI7	rs:YP_009701562	gi|134287248|ref|YP_001110944.1|
	1039	1518	Ascoviridae_KJ755191_Heliothis_virescens_ascovirus_3f_isolate_LD135790_000000000001	Ascoviridae_KJ755191_Heliothis_virescens_ascovirus_3f_isolate_LD135790	187244	k_c_737		ncldv	5	K	FALSE	TRUE	1039_Ascoviridae_KJ755191_Heliothis_virescens_ascovirus_3f_isolate_LD135790_000000000001	-	-	-	-	YP_009701563.1	CDD:376797	YP_009701563.1	uniref:UniRef90_A0A171PVI0	rs:YP_009701563	gi|115298572|ref|YP_762425.1|
	1040	492	Ascoviridae_KJ755191_Heliothis_virescens_ascovirus_3f_isolate_LD135790_000000000001	Ascoviridae_KJ755191_Heliothis_virescens_ascovirus_3f_isolate_LD135790	98755	gu_c_12744		ncldv	3	GU	FALSE	TRUE	1040_Ascoviridae_KJ755191_Heliothis_virescens_ascovirus_3f_isolate_LD135790_000000000001	-	-	-	-	YP_009701565.1	NA	YP_009701565.1	uniref:UniRef90_Q06VE5	rs:YP_009701565	gi|116326822|ref|YP_803359.1|
	1041	357	Ascoviridae_KJ755191_Heliothis_virescens_ascovirus_3f_isolate_LD135790_000000000001	Ascoviridae_KJ755191_Heliothis_virescens_ascovirus_3f_isolate_LD135790	16864	NA		ncldv	1	SINGL	TRUE	FALSE	1041_Ascoviridae_KJ755191_Heliothis_virescens_ascovirus_3f_isolate_LD135790_000000000001	NA	NA	NA	NA	YP_009701566.1	NA	YP_009701566.1	uniref:UniRef90_A0A386JB72	rs:YP_009701566	NA
	1042	1161	Ascoviridae_KJ755191_Heliothis_virescens_ascovirus_3f_isolate_LD135790_000000000001	Ascoviridae_KJ755191_Heliothis_virescens_ascovirus_3f_isolate_LD135790	154648	gu_c_1011		ncldv	3	GU	FALSE	TRUE	1042_Ascoviridae_KJ755191_Heliothis_virescens_ascovirus_3f_isolate_LD135790_000000000001	S	DNA/RNA non-specific endonuclease	-	-	YP_009701567.1	NA	YP_009701567.1	uniref:UniRef90_A0A2Z5UZN9	rs:YP_009701567	gi|506497843|ref|YP_008003642.1|
	1043	189	Ascoviridae_KJ755191_Heliothis_virescens_ascovirus_3f_isolate_LD135790_000000000001	Ascoviridae_KJ755191_Heliothis_virescens_ascovirus_3f_isolate_LD135790	79554	NA		ncldv	1	SINGL	TRUE	FALSE	NA	NA	NA	NA	NA	NA	NA	NA	NA	NA	NA
	1044	561	Ascoviridae_KJ755191_Heliothis_virescens_ascovirus_3f_isolate_LD135790_000000000001	Ascoviridae_KJ755191_Heliothis_virescens_ascovirus_3f_isolate_LD135790	183228	kwp_c_2494		ncldv	2	KWP	FALSE	TRUE	1044_Ascoviridae_KJ755191_Heliothis_virescens_ascovirus_3f_isolate_LD135790_000000000001	-	-	-	-	YP_009701568.1	NA	YP_009701568.1	uniref:UniRef90_A0A171PVH9	rs:YP_009701568	gi|134287251|ref|YP_001110947.1|
	1045	471	Ascoviridae_KJ755191_Heliothis_virescens_ascovirus_3f_isolate_LD135790_000000000001	Ascoviridae_KJ755191_Heliothis_virescens_ascovirus_3f_isolate_LD135790	188891	kwp_c_2648		ncldv	2	KWP	FALSE	TRUE	1045_Ascoviridae_KJ755191_Heliothis_virescens_ascovirus_3f_isolate_LD135790_000000000001	NA	NA	NA	NA	YP_009701570.1	CDD:376797	YP_009701570.1	uniref:UniRef90_A0A346FXS7	rs:YP_009701570	gi|134287254|ref|YP_001110950.1|
	1046	615	Ascoviridae_KJ755191_Heliothis_virescens_ascovirus_3f_isolate_LD135790_000000000001	Ascoviridae_KJ755191_Heliothis_virescens_ascovirus_3f_isolate_LD135790	172974	gu_c_7940		ncldv	2	GU	FALSE	TRUE	1046_Ascoviridae_KJ755191_Heliothis_virescens_ascovirus_3f_isolate_LD135790_000000000001	NA	NA	NA	NA	YP_009701571.1	NA	YP_009701571.1	uniref:UniRef90_A0A171PVK3	rs:YP_009701571	gi|134287256|ref|YP_001110952.1|
	1047	492	Ascoviridae_KJ755191_Heliothis_virescens_ascovirus_3f_isolate_LD135790_000000000001	Ascoviridae_KJ755191_Heliothis_virescens_ascovirus_3f_isolate_LD135790	113550	k_c_588		ncldv	3	K	FALSE	TRUE	1047_Ascoviridae_KJ755191_Heliothis_virescens_ascovirus_3f_isolate_LD135790_000000000001	S	cell redox homeostasis	-	-	YP_009701572.1	CDD:239300	YP_009701572.1	uniref:UniRef90_A4KXF6	rs:YP_009701572	gi|134287257|ref|YP_001110953.1|
	1048	642	Ascoviridae_KJ755191_Heliothis_virescens_ascovirus_3f_isolate_LD135790_000000000001	Ascoviridae_KJ755191_Heliothis_virescens_ascovirus_3f_isolate_LD135790	134738	kwp_c_1432		ncldv	3	KWP	FALSE	TRUE	1048_Ascoviridae_KJ755191_Heliothis_virescens_ascovirus_3f_isolate_LD135790_000000000001	NA	NA	NA	NA	BBB16580.1	CDD:179220	YP_009702107.1	uniref:UniRef90_A0A2Z5UZJ4	rs:YP_009702107	NA
	1049	1236	Ascoviridae_KJ755191_Heliothis_virescens_ascovirus_3f_isolate_LD135790_000000000001	Ascoviridae_KJ755191_Heliothis_virescens_ascovirus_3f_isolate_LD135790	71142	k_c_202		ncldv	3	K	FALSE	TRUE	1049_Ascoviridae_KJ755191_Heliothis_virescens_ascovirus_3f_isolate_LD135790_000000000001	S	Papain family cysteine protease	-	-	YP_009701573.1	CDD:239111	YP_009701573.1	uniref:UniRef90_A4KXF7	rs:YP_009701573	gi|134287258|ref|YP_001110954.1|
	1050	648	Ascoviridae_KJ755191_Heliothis_virescens_ascovirus_3f_isolate_LD135790_000000000001	Ascoviridae_KJ755191_Heliothis_virescens_ascovirus_3f_isolate_LD135790	98756	gu_c_12745		ncldv	2	GU	FALSE	TRUE	1050_Ascoviridae_KJ755191_Heliothis_virescens_ascovirus_3f_isolate_LD135790_000000000001	NA	NA	NA	NA	YP_009701574.1	NA	YP_009701574.1	uniref:UniRef90_A0A171PVJ5	rs:YP_009701574	NA
	1051	552	Ascoviridae_KJ755191_Heliothis_virescens_ascovirus_3f_isolate_LD135790_000000000001	Ascoviridae_KJ755191_Heliothis_virescens_ascovirus_3f_isolate_LD135790	147757	gu_c_1405		ncldv	3	GU	FALSE	TRUE	1051_Ascoviridae_KJ755191_Heliothis_virescens_ascovirus_3f_isolate_LD135790_000000000001	-	-	-	-	YP_009701575.1	NA	YP_009701575.1	uniref:UniRef90_A4KXF9	rs:YP_009701575	gi|134287260|ref|YP_001110956.1|
	1052	312	Ascoviridae_KJ755191_Heliothis_virescens_ascovirus_3f_isolate_LD135790_000000000001	Ascoviridae_KJ755191_Heliothis_virescens_ascovirus_3f_isolate_LD135790	56467	k_c_31	TFIIS	ncldv	2	K	FALSE	TRUE	1052_Ascoviridae_KJ755191_Heliothis_virescens_ascovirus_3f_isolate_LD135790_000000000001	S	Transcription factor S-II (TFIIS)	-	-	YP_009701576.1	CDD:395872	YP_009701576.1	uniref:UniRef90_K4NY87	rs:YP_009702111	gi|116326785|ref|YP_803322.1|
	1053	858	Ascoviridae_KJ755191_Heliothis_virescens_ascovirus_3f_isolate_LD135790_000000000001	Ascoviridae_KJ755191_Heliothis_virescens_ascovirus_3f_isolate_LD135790	14586	k_c_1109		ncldv	3	K	FALSE	TRUE	1053_Ascoviridae_KJ755191_Heliothis_virescens_ascovirus_3f_isolate_LD135790_000000000001	S	Acyltransferase	-	-	YP_009701577.1	CDD:153252	YP_009701577.1	uniref:UniRef90_A0A2K8ESA9	rs:YP_009701577	gi|134287261|ref|YP_001110957.1|
	1054	246	Ascoviridae_KJ755191_Heliothis_virescens_ascovirus_3f_isolate_LD135790_000000000001	Ascoviridae_KJ755191_Heliothis_virescens_ascovirus_3f_isolate_LD135790	183230	kwp_c_2495		ncldv	2	KWP	FALSE	TRUE	1054_Ascoviridae_KJ755191_Heliothis_virescens_ascovirus_3f_isolate_LD135790_000000000001	NA	NA	NA	NA	YP_009701578.1	NA	YP_009701578.1	uniref:UniRef90_A0A171PVJ1	rs:YP_009701578	gi|134287262|ref|YP_001110958.1|
	1055	1809	Ascoviridae_KJ755191_Heliothis_virescens_ascovirus_3f_isolate_LD135790_000000000001	Ascoviridae_KJ755191_Heliothis_virescens_ascovirus_3f_isolate_LD135790	147763	gu_c_7239		ncldv	3	GU	FALSE	TRUE	1055_Ascoviridae_KJ755191_Heliothis_virescens_ascovirus_3f_isolate_LD135790_000000000001	-	-	-	-	YP_009701579.1	NA	YP_009701579.1	uniref:UniRef90_A4KXG2	rs:YP_009701579	gi|134287263|ref|YP_001110959.1|
	1056	1071	Ascoviridae_KJ755191_Heliothis_virescens_ascovirus_3f_isolate_LD135790_000000000001	Ascoviridae_KJ755191_Heliothis_virescens_ascovirus_3f_isolate_LD135790	66815	k_c_20		ncldv	4	K	FALSE	TRUE	1056_Ascoviridae_KJ755191_Heliothis_virescens_ascovirus_3f_isolate_LD135790_000000000001	S	adenyl ribonucleotide binding	-	-	YP_009701580.1	CDD:224162	YP_009701580.1	uniref:UniRef90_A0A125SUR0	rs:YP_009701580	gi|134287264|ref|YP_001110960.1|
	1057	570	Ascoviridae_KJ755191_Heliothis_virescens_ascovirus_3f_isolate_LD135790_000000000001	Ascoviridae_KJ755191_Heliothis_virescens_ascovirus_3f_isolate_LD135790	178722	k_c_59		ncldv	50	K	FALSE	TRUE	1057_Ascoviridae_KJ755191_Heliothis_virescens_ascovirus_3f_isolate_LD135790_000000000001	S	NLI interacting factor-like phosphatase	-	-	YP_009701581.1	CDD:397254	YP_009701581.1	uniref:UniRef90_A4KXG4	rs:YP_009701581	gi|134287265|ref|YP_001110961.1|
	1058	507	Ascoviridae_KJ755191_Heliothis_virescens_ascovirus_3f_isolate_LD135790_000000000001	Ascoviridae_KJ755191_Heliothis_virescens_ascovirus_3f_isolate_LD135790	168356	gu_c_204		ncldv	3	GU	FALSE	TRUE	1058_Ascoviridae_KJ755191_Heliothis_virescens_ascovirus_3f_isolate_LD135790_000000000001	-	-	-	-	YP_009702117.1	NA	YP_009702117.1	uniref:UniRef90_A4KXG5	rs:YP_009702117	gi|134287266|ref|YP_001110962.1|
	1059	840	Ascoviridae_KJ755191_Heliothis_virescens_ascovirus_3f_isolate_LD135790_000000000001	Ascoviridae_KJ755191_Heliothis_virescens_ascovirus_3f_isolate_LD135790	187240	gu_c_2734		ncldv	3	GU	FALSE	TRUE	1059_Ascoviridae_KJ755191_Heliothis_virescens_ascovirus_3f_isolate_LD135790_000000000001	-	-	-	-	YP_009701583.1	NA	YP_009701583.1	uniref:UniRef90_A4KXG6	rs:YP_009701583	gi|134287267|ref|YP_001110963.1|
	1060	477	Ascoviridae_KJ755191_Heliothis_virescens_ascovirus_3f_isolate_LD135790_000000000001	Ascoviridae_KJ755191_Heliothis_virescens_ascovirus_3f_isolate_LD135790	7657	kwp_c_5188		ncldv	2	KWP	FALSE	TRUE	1060_Ascoviridae_KJ755191_Heliothis_virescens_ascovirus_3f_isolate_LD135790_000000000001	NA	NA	NA	NA	YP_009701584.1	CDD:376797	YP_009701584.1	uniref:UniRef90_A0A346FXU3	rs:YP_009701584	gi|134287268|ref|YP_001110964.1|
	1061	564	Ascoviridae_KJ755191_Heliothis_virescens_ascovirus_3f_isolate_LD135790_000000000001	Ascoviridae_KJ755191_Heliothis_virescens_ascovirus_3f_isolate_LD135790	121586	gu_c_1698		ncldv	3	GU	FALSE	TRUE	1061_Ascoviridae_KJ755191_Heliothis_virescens_ascovirus_3f_isolate_LD135790_000000000001	NA	NA	NA	NA	YP_009701585.1	NA	YP_009701585.1	uniref:UniRef90_A4KXG8	rs:YP_009701585	gi|134287269|ref|YP_001110965.1|
	1062	639	Ascoviridae_KJ755191_Heliothis_virescens_ascovirus_3f_isolate_LD135790_000000000001	Ascoviridae_KJ755191_Heliothis_virescens_ascovirus_3f_isolate_LD135790	16860	gu_c_7821		ncldv	2	GU	FALSE	TRUE	1062_Ascoviridae_KJ755191_Heliothis_virescens_ascovirus_3f_isolate_LD135790_000000000001	NA	NA	NA	NA	YP_009701586.1	NA	YP_009701586.1	uniref:UniRef90_A0A171PVK2	rs:YP_009701586	gi|134287270|ref|YP_001110966.1|
	1063	531	Ascoviridae_KJ755191_Heliothis_virescens_ascovirus_3f_isolate_LD135790_000000000001	Ascoviridae_KJ755191_Heliothis_virescens_ascovirus_3f_isolate_LD135790	61154	kwp_c_4757		ncldv	2	KWP	FALSE	TRUE	1063_Ascoviridae_KJ755191_Heliothis_virescens_ascovirus_3f_isolate_LD135790_000000000001	NA	NA	NA	NA	YP_009701587.1	NA	YP_009701587.1	uniref:UniRef90_A0A171PVK9	rs:YP_009701587	gi|134287271|ref|YP_001110967.1|
	1064	1971	Ascoviridae_KJ755191_Heliothis_virescens_ascovirus_3f_isolate_LD135790_000000000001	Ascoviridae_KJ755191_Heliothis_virescens_ascovirus_3f_isolate_LD135790	46086	kwp_c_195		ncldv	3	KWP	FALSE	TRUE	1064_Ascoviridae_KJ755191_Heliothis_virescens_ascovirus_3f_isolate_LD135790_000000000001	S	protein serine/threonine kinase activity	-	-	YP_009701588.1	CDD:270622	YP_009701588.1	uniref:UniRef90_A4KXH1	rs:YP_009701588	gi|134287272|ref|YP_001110968.1|
	1065	2658	Ascoviridae_KJ755191_Heliothis_virescens_ascovirus_3f_isolate_LD135790_000000000001	Ascoviridae_KJ755191_Heliothis_virescens_ascovirus_3f_isolate_LD135790	46090	k_c_1752		ncldv	2	K	FALSE	TRUE	1065_Ascoviridae_KJ755191_Heliothis_virescens_ascovirus_3f_isolate_LD135790_000000000001	S	N-acetyltransferase activity	-	-	YP_009701589.1	CDD:223496	YP_009701589.1	uniref:UniRef90_A4KXH2	rs:YP_009701589	gi|134287273|ref|YP_001110969.1|
	1066	3159	Ascoviridae_KJ755191_Heliothis_virescens_ascovirus_3f_isolate_LD135790_000000000001	Ascoviridae_KJ755191_Heliothis_virescens_ascovirus_3f_isolate_LD135790	147760	k_c_105		ncldv	4	K	FALSE	TRUE	1066_Ascoviridae_KJ755191_Heliothis_virescens_ascovirus_3f_isolate_LD135790_000000000001	S	D5 N terminal like	-	-	YP_009701590.1	CDD:225913	YP_009701590.1	uniref:UniRef90_A4KXH3	rs:YP_009701590	gi|134287274|ref|YP_001110970.1|
	1067	492	Ascoviridae_KJ755191_Heliothis_virescens_ascovirus_3f_isolate_LD135790_000000000001	Ascoviridae_KJ755191_Heliothis_virescens_ascovirus_3f_isolate_LD135790	46096	kwp_c_474		ncldv	3	KWP	FALSE	TRUE	1067_Ascoviridae_KJ755191_Heliothis_virescens_ascovirus_3f_isolate_LD135790_000000000001	S	acid-amino acid ligase activity	-	-	YP_009701591.1	CDD:227861	YP_009701591.1	uniref:UniRef90_A4KXH4	rs:YP_009701591	gi|134287275|ref|YP_001110971.1|
	1068	807	Ascoviridae_KJ755191_Heliothis_virescens_ascovirus_3f_isolate_LD135790_000000000001	Ascoviridae_KJ755191_Heliothis_virescens_ascovirus_3f_isolate_LD135790	113546	gu_c_6173		ncldv	2	GU	FALSE	TRUE	1068_Ascoviridae_KJ755191_Heliothis_virescens_ascovirus_3f_isolate_LD135790_000000000001	-	-	-	-	YP_009701592.1	NA	YP_009701592.1	uniref:UniRef90_A4KXH5	rs:YP_009701592	gi|134287276|ref|YP_001110972.1|
	1069	1578	Ascoviridae_KJ755191_Heliothis_virescens_ascovirus_3f_isolate_LD135790_000000000001	Ascoviridae_KJ755191_Heliothis_virescens_ascovirus_3f_isolate_LD135790	221314	k_c_44		ncldv	3	K	FALSE	TRUE	1069_Ascoviridae_KJ755191_Heliothis_virescens_ascovirus_3f_isolate_LD135790_000000000001	S	telomere maintenance	-	-	YP_009701593.1	CDD:350795	YP_009701593.1	uniref:UniRef90_A0A171PVL1	rs:YP_009701593	gi|134287277|ref|YP_001110973.1|
	1070	1449	Ascoviridae_KJ755191_Heliothis_virescens_ascovirus_3f_isolate_LD135790_000000000001	Ascoviridae_KJ755191_Heliothis_virescens_ascovirus_3f_isolate_LD135790	187244	k_c_737		ncldv	5	K	FALSE	TRUE	1070_Ascoviridae_KJ755191_Heliothis_virescens_ascovirus_3f_isolate_LD135790_000000000001	S	DNA binding	-	-	YP_009701594.1	CDD:376797	YP_009701594.1	uniref:UniRef90_A0A171PVL7	rs:YP_009701594	gi|134287278|ref|YP_001110974.1|
	1071	657	Ascoviridae_KJ755191_Heliothis_virescens_ascovirus_3f_isolate_LD135790_000000000001	Ascoviridae_KJ755191_Heliothis_virescens_ascovirus_3f_isolate_LD135790	46091	k_c_737		ncldv	2	K	FALSE	TRUE	1071_Ascoviridae_KJ755191_Heliothis_virescens_ascovirus_3f_isolate_LD135790_000000000001	S	DNA binding	-	-	YP_009701595.1	CDD:376797	YP_009701595.1	uniref:UniRef90_A0A171PVM0	rs:YP_009701595	gi|134287281|ref|YP_001110977.1|
	1072	471	Ascoviridae_KJ755191_Heliothis_virescens_ascovirus_3f_isolate_LD135790_000000000001	Ascoviridae_KJ755191_Heliothis_virescens_ascovirus_3f_isolate_LD135790	45255	k_c_737		ncldv	3	K	FALSE	TRUE	1072_Ascoviridae_KJ755191_Heliothis_virescens_ascovirus_3f_isolate_LD135790_000000000001	S	DNA binding	-	-	YP_009701596.1	CDD:376797	YP_009701596.1	uniref:UniRef90_A0A171PVL3	rs:YP_009701596	gi|134287305|ref|YP_001111001.1|
	1073	888	Ascoviridae_KJ755191_Heliothis_virescens_ascovirus_3f_isolate_LD135790_000000000001	Ascoviridae_KJ755191_Heliothis_virescens_ascovirus_3f_isolate_LD135790	16865	gu_c_7824		ncldv	2	GU	FALSE	TRUE	1073_Ascoviridae_KJ755191_Heliothis_virescens_ascovirus_3f_isolate_LD135790_000000000001	-	-	-	-	YP_009701597.1	NA	YP_009701597.1	uniref:UniRef90_A0A171PVL9	rs:YP_009701597	gi|134287282|ref|YP_001110978.1|
	1074	927	Ascoviridae_KJ755191_Heliothis_virescens_ascovirus_3f_isolate_LD135790_000000000001	Ascoviridae_KJ755191_Heliothis_virescens_ascovirus_3f_isolate_LD135790	210662	k_c_2	Patatin	ncldv	4	K	FALSE	TRUE	1074_Ascoviridae_KJ755191_Heliothis_virescens_ascovirus_3f_isolate_LD135790_000000000001	S	lipid catabolic process	-	-	YP_009701598.1	CDD:396341	YP_009701598.1	uniref:UniRef90_A4KXI2	rs:YP_009701598	gi|134287283|ref|YP_001110979.1|
	1075	633	Ascoviridae_KJ755191_Heliothis_virescens_ascovirus_3f_isolate_LD135790_000000000001	Ascoviridae_KJ755191_Heliothis_virescens_ascovirus_3f_isolate_LD135790	221310	gu_c_9345		ncldv	4	GU	FALSE	TRUE	1075_Ascoviridae_KJ755191_Heliothis_virescens_ascovirus_3f_isolate_LD135790_000000000001	-	-	-	-	YP_001110980.1	NA	YP_001110980.1	uniref:UniRef90_A4KXI3	rs:YP_001110980	gi|134287284|ref|YP_001110980.1|
	1076	378	Ascoviridae_KJ755191_Heliothis_virescens_ascovirus_3f_isolate_LD135790_000000000001	Ascoviridae_KJ755191_Heliothis_virescens_ascovirus_3f_isolate_LD135790	46093	k_c_4655		ncldv	2	K	FALSE	TRUE	1076_Ascoviridae_KJ755191_Heliothis_virescens_ascovirus_3f_isolate_LD135790_000000000001	-	-	-	-	YP_001110981.1	CDD:238686	YP_001110981.1	uniref:UniRef90_A4KXI4	rs:YP_009702137	gi|134287285|ref|YP_001110981.1|
	1077	2958	Ascoviridae_KJ755191_Heliothis_virescens_ascovirus_3f_isolate_LD135790_000000000001	Ascoviridae_KJ755191_Heliothis_virescens_ascovirus_3f_isolate_LD135790	168360	k_c_188		ncldv	4	K	FALSE	TRUE	1077_Ascoviridae_KJ755191_Heliothis_virescens_ascovirus_3f_isolate_LD135790_000000000001	S	Glycosyl transferase family 90	-	-	YP_009701601.1	CDD:214773	YP_009701601.1	uniref:UniRef90_A4KXI5	rs:YP_009701601	gi|134287286|ref|YP_001110982.1|
	1078	483	Ascoviridae_KJ755191_Heliothis_virescens_ascovirus_3f_isolate_LD135790_000000000001	Ascoviridae_KJ755191_Heliothis_virescens_ascovirus_3f_isolate_LD135790	186765	kwp_c_2592		ncldv	3	KWP	FALSE	TRUE	1078_Ascoviridae_KJ755191_Heliothis_virescens_ascovirus_3f_isolate_LD135790_000000000001	NA	NA	NA	NA	YP_009701602.1	NA	YP_009701602.1	uniref:UniRef90_A4KXI6	rs:YP_009701602	gi|134287287|ref|YP_001110983.1|
	1079	468	Ascoviridae_KJ755191_Heliothis_virescens_ascovirus_3f_isolate_LD135790_000000000001	Ascoviridae_KJ755191_Heliothis_virescens_ascovirus_3f_isolate_LD135790	32246	gu_c_10158		ncldv	2	GU	FALSE	TRUE	1079_Ascoviridae_KJ755191_Heliothis_virescens_ascovirus_3f_isolate_LD135790_000000000001	NA	NA	NA	NA	YP_009701603.1	NA	YP_009701603.1	uniref:UniRef90_A4KXI7	rs:YP_009701603	gi|134287288|ref|YP_001110984.1|
	1080	834	Ascoviridae_KJ755191_Heliothis_virescens_ascovirus_3f_isolate_LD135790_000000000001	Ascoviridae_KJ755191_Heliothis_virescens_ascovirus_3f_isolate_LD135790	55373	k_c_1835		ncldv	5	K	FALSE	TRUE	1080_Ascoviridae_KJ755191_Heliothis_virescens_ascovirus_3f_isolate_LD135790_000000000001	S	DNA catabolic process	-	-	YP_009701604.1	CDD:211382	YP_009701604.1	uniref:UniRef90_A4KXI8	rs:YP_009701604	gi|134287289|ref|YP_001110985.1|
	1081	642	Ascoviridae_KJ755191_Heliothis_virescens_ascovirus_3f_isolate_LD135790_000000000001	Ascoviridae_KJ755191_Heliothis_virescens_ascovirus_3f_isolate_LD135790	147771	gu_c_7243		ncldv	3	GU	FALSE	TRUE	1081_Ascoviridae_KJ755191_Heliothis_virescens_ascovirus_3f_isolate_LD135790_000000000001	-	-	-	-	YP_009701605.1	NA	YP_009701605.1	uniref:UniRef90_A4KXI9	rs:YP_009701605	gi|134287290|ref|YP_001110986.1|
	1082	324	Ascoviridae_KJ755191_Heliothis_virescens_ascovirus_3f_isolate_LD135790_000000000001	Ascoviridae_KJ755191_Heliothis_virescens_ascovirus_3f_isolate_LD135790	134731	gu_c_6873		ncldv	2	GU	FALSE	TRUE	1082_Ascoviridae_KJ755191_Heliothis_virescens_ascovirus_3f_isolate_LD135790_000000000001	NA	NA	NA	NA	YP_009701606.1	NA	YP_009701606.1	uniref:UniRef90_A4KXJ0	rs:YP_009701606	gi|134287291|ref|YP_001110987.1|
	1083	567	Ascoviridae_KJ755191_Heliothis_virescens_ascovirus_3f_isolate_LD135790_000000000001	Ascoviridae_KJ755191_Heliothis_virescens_ascovirus_3f_isolate_LD135790	121283	gu_c_6467		ncldv	2	GU	FALSE	TRUE	1083_Ascoviridae_KJ755191_Heliothis_virescens_ascovirus_3f_isolate_LD135790_000000000001	NA	NA	NA	NA	YP_009701607.1	NA	YP_009701607.1	uniref:UniRef90_A4KXJ1	rs:YP_009701607	gi|134287292|ref|YP_001110988.1|
	1084	639	Ascoviridae_KJ755191_Heliothis_virescens_ascovirus_3f_isolate_LD135790_000000000001	Ascoviridae_KJ755191_Heliothis_virescens_ascovirus_3f_isolate_LD135790	134737	gu_c_6874		ncldv	3	GU	FALSE	TRUE	1084_Ascoviridae_KJ755191_Heliothis_virescens_ascovirus_3f_isolate_LD135790_000000000001	-	-	-	-	YP_009701608.1	NA	YP_009701608.1	uniref:UniRef90_A4KXJ2	rs:YP_009701608	gi|134287293|ref|YP_001110989.1|
	1085	690	Ascoviridae_KJ755191_Heliothis_virescens_ascovirus_3f_isolate_LD135790_000000000001	Ascoviridae_KJ755191_Heliothis_virescens_ascovirus_3f_isolate_LD135790	98762	gu_c_12747		ncldv	3	GU	FALSE	TRUE	1085_Ascoviridae_KJ755191_Heliothis_virescens_ascovirus_3f_isolate_LD135790_000000000001	S	peptidase activity	-	-	YP_009701609.1	NA	YP_009701609.1	uniref:UniRef90_A4KXJ3	rs:YP_009701609	gi|134287294|ref|YP_001110990.1|
	1086	258	Ascoviridae_KJ755191_Heliothis_virescens_ascovirus_3f_isolate_LD135790_000000000001	Ascoviridae_KJ755191_Heliothis_virescens_ascovirus_3f_isolate_LD135790	183231	gu_c_8221		ncldv	2	GU	FALSE	TRUE	1086_Ascoviridae_KJ755191_Heliothis_virescens_ascovirus_3f_isolate_LD135790_000000000001	NA	NA	NA	NA	YP_009701610.1	NA	YP_009701610.1	uniref:UniRef90_A0A171PVP9	rs:YP_009701610	NA
	1087	813	Ascoviridae_KJ755191_Heliothis_virescens_ascovirus_3f_isolate_LD135790_000000000001	Ascoviridae_KJ755191_Heliothis_virescens_ascovirus_3f_isolate_LD135790	108215	k_c_168		ncldv	22	K	FALSE	TRUE	1087_Ascoviridae_KJ755191_Heliothis_virescens_ascovirus_3f_isolate_LD135790_000000000001	S	GNS1/SUR4 family	-	-	YP_009701611.1	CDD:395916	YP_009701611.1	uniref:UniRef90_A4KXJ4	rs:YP_009701611	gi|134287295|ref|YP_001110991.1|
	1088	558	Ascoviridae_KJ755191_Heliothis_virescens_ascovirus_3f_isolate_LD135790_000000000001	Ascoviridae_KJ755191_Heliothis_virescens_ascovirus_3f_isolate_LD135790	183655	gu_c_8231		ncldv	2	GU	FALSE	TRUE	1088_Ascoviridae_KJ755191_Heliothis_virescens_ascovirus_3f_isolate_LD135790_000000000001	NA	NA	NA	NA	YP_009701612.1	NA	YP_009701612.1	uniref:UniRef90_A0A171PVN8	rs:YP_009701612	gi|134287296|ref|YP_001110992.1|
	1089	609	Ascoviridae_KJ755191_Heliothis_virescens_ascovirus_3f_isolate_LD135790_000000000001	Ascoviridae_KJ755191_Heliothis_virescens_ascovirus_3f_isolate_LD135790	188085	gu_c_8382		ncldv	2	GU	FALSE	TRUE	1089_Ascoviridae_KJ755191_Heliothis_virescens_ascovirus_3f_isolate_LD135790_000000000001	NA	NA	NA	NA	YP_009701613.1	NA	YP_009701613.1	uniref:UniRef90_A4KXJ6	rs:YP_009701613	gi|134287297|ref|YP_001110993.1|
	1090	417	Ascoviridae_KJ755191_Heliothis_virescens_ascovirus_3f_isolate_LD135790_000000000001	Ascoviridae_KJ755191_Heliothis_virescens_ascovirus_3f_isolate_LD135790	187241	gu_c_8359		ncldv	2	GU	FALSE	TRUE	1090_Ascoviridae_KJ755191_Heliothis_virescens_ascovirus_3f_isolate_LD135790_000000000001	NA	NA	NA	NA	YP_009701614.1	NA	YP_009701614.1	uniref:UniRef90_A0A171PVN1	rs:YP_009701614	gi|134287298|ref|YP_001110994.1|
	1091	702	Ascoviridae_KJ755191_Heliothis_virescens_ascovirus_3f_isolate_LD135790_000000000001	Ascoviridae_KJ755191_Heliothis_virescens_ascovirus_3f_isolate_LD135790	162644	gu_c_306		ncldv	53	GU	FALSE	TRUE	1091_Ascoviridae_KJ755191_Heliothis_virescens_ascovirus_3f_isolate_LD135790_000000000001	-	-	-	-	YP_009701615.1	NA	YP_009701615.1	uniref:UniRef90_A0A346FXX4	rs:YP_009701615	gi|134287299|ref|YP_001110995.1|
	1092	612	Ascoviridae_KJ755191_Heliothis_virescens_ascovirus_3f_isolate_LD135790_000000000001	Ascoviridae_KJ755191_Heliothis_virescens_ascovirus_3f_isolate_LD135790	198773	gu_c_8742		ncldv	2	GU	FALSE	TRUE	1092_Ascoviridae_KJ755191_Heliothis_virescens_ascovirus_3f_isolate_LD135790_000000000001	-	-	-	-	YP_009701616.1	NA	YP_009701616.1	uniref:UniRef90_A4KXJ9	rs:YP_009701616	gi|134287300|ref|YP_001110996.1|
	1093	3774	Ascoviridae_KJ755191_Heliothis_virescens_ascovirus_3f_isolate_LD135790_000000000001	Ascoviridae_KJ755191_Heliothis_virescens_ascovirus_3f_isolate_LD135790	183235	gu_c_196		ncldv	3	GU	FALSE	TRUE	1093_Ascoviridae_KJ755191_Heliothis_virescens_ascovirus_3f_isolate_LD135790_000000000001	-	-	-	-	YP_009701617.1	CDD:408831	YP_009701617.1	uniref:UniRef90_A4KXK0	rs:YP_009701617	gi|134287301|ref|YP_001110997.1|
	1094	888	Ascoviridae_KJ755191_Heliothis_virescens_ascovirus_3f_isolate_LD135790_000000000001	Ascoviridae_KJ755191_Heliothis_virescens_ascovirus_3f_isolate_LD135790	61155	gu_c_11325		ncldv	2	GU	FALSE	TRUE	1094_Ascoviridae_KJ755191_Heliothis_virescens_ascovirus_3f_isolate_LD135790_000000000001	-	-	-	-	BBB16626.1	NA	YP_009701618.1	uniref:UniRef90_A0A386JBD8	rs:YP_009701618	gi|134287303|ref|YP_001110999.1|
	1095	1401	Ascoviridae_KJ755191_Heliothis_virescens_ascovirus_3f_isolate_LD135790_000000000001	Ascoviridae_KJ755191_Heliothis_virescens_ascovirus_3f_isolate_LD135790	187244	k_c_737		ncldv	5	K	FALSE	TRUE	1095_Ascoviridae_KJ755191_Heliothis_virescens_ascovirus_3f_isolate_LD135790_000000000001	S	DNA binding	-	-	YP_009701619.1	CDD:376797	YP_009701619.1	uniref:UniRef90_A0A171PVP8	rs:YP_009701619	gi|134287304|ref|YP_001111000.1|
	1096	1494	Ascoviridae_KJ755191_Heliothis_virescens_ascovirus_3f_isolate_LD135790_000000000001	Ascoviridae_KJ755191_Heliothis_virescens_ascovirus_3f_isolate_LD135790	187244	k_c_737		ncldv	5	K	FALSE	TRUE	1096_Ascoviridae_KJ755191_Heliothis_virescens_ascovirus_3f_isolate_LD135790_000000000001	S	DNA binding	-	-	YP_009701620.1	CDD:376797	YP_009701620.1	uniref:UniRef90_A0A171PVR0	rs:YP_009701620	gi|134287304|ref|YP_001111000.1|
	1097	477	Ascoviridae_KJ755191_Heliothis_virescens_ascovirus_3f_isolate_LD135790_000000000001	Ascoviridae_KJ755191_Heliothis_virescens_ascovirus_3f_isolate_LD135790	45255	k_c_737		ncldv	3	K	FALSE	TRUE	1097_Ascoviridae_KJ755191_Heliothis_virescens_ascovirus_3f_isolate_LD135790_000000000001	S	DNA binding	-	-	YP_009701621.1	CDD:376797	YP_009701621.1	uniref:UniRef90_A0A171PVQ6	rs:YP_009701621	gi|134287305|ref|YP_001111001.1|
	1098	225	Ascoviridae_KJ755191_Heliothis_virescens_ascovirus_3f_isolate_LD135790_000000000001	Ascoviridae_KJ755191_Heliothis_virescens_ascovirus_3f_isolate_LD135790	147766	NA		ncldv	1	SINGL	TRUE	FALSE	1098_Ascoviridae_KJ755191_Heliothis_virescens_ascovirus_3f_isolate_LD135790_000000000001	NA	NA	NA	NA	YP_009701622.1	CDD:372608	YP_009701622.1	uniref:UniRef90_A0A171PVP7	rs:YP_009701622	NA
	1099	501	Ascoviridae_KJ755191_Heliothis_virescens_ascovirus_3f_isolate_LD135790_000000000001	Ascoviridae_KJ755191_Heliothis_virescens_ascovirus_3f_isolate_LD135790	45255	k_c_737		ncldv	3	K	FALSE	TRUE	1099_Ascoviridae_KJ755191_Heliothis_virescens_ascovirus_3f_isolate_LD135790_000000000001	S	DNA binding	-	-	YP_009701623.1	CDD:376797	YP_009701623.1	uniref:UniRef90_A0A171PVP2	rs:YP_009701623	gi|134287305|ref|YP_001111001.1|
	1100	1593	Ascoviridae_KJ755191_Heliothis_virescens_ascovirus_3f_isolate_LD135790_000000000001	Ascoviridae_KJ755191_Heliothis_virescens_ascovirus_3f_isolate_LD135790	187243	k_c_737		ncldv	6	K	FALSE	TRUE	1100_Ascoviridae_KJ755191_Heliothis_virescens_ascovirus_3f_isolate_LD135790_000000000001	S	DNA binding	-	-	YP_009701625.1	CDD:376797	YP_009701625.1	uniref:UniRef90_A0A171PVP4	rs:YP_009701625	gi|134287248|ref|YP_001110944.1|
	1101	522	Ascoviridae_KJ755191_Heliothis_virescens_ascovirus_3f_isolate_LD135790_000000000001	Ascoviridae_KJ755191_Heliothis_virescens_ascovirus_3f_isolate_LD135790	188888	gu_c_1514		ncldv	3	GU	FALSE	TRUE	1101_Ascoviridae_KJ755191_Heliothis_virescens_ascovirus_3f_isolate_LD135790_000000000001	-	-	-	-	YP_009701626.1	CDD:408950	YP_009701626.1	uniref:UniRef90_A0A171PVP3	rs:YP_009701626	gi|134287306|ref|YP_001111002.1|
	1102	516	Ascoviridae_KJ755191_Heliothis_virescens_ascovirus_3f_isolate_LD135790_000000000001	Ascoviridae_KJ755191_Heliothis_virescens_ascovirus_3f_isolate_LD135790	172971	gu_c_1514		ncldv	2	GU	FALSE	TRUE	1102_Ascoviridae_KJ755191_Heliothis_virescens_ascovirus_3f_isolate_LD135790_000000000001	-	-	-	-	YP_009701627.1	CDD:408950	YP_009701627.1	uniref:UniRef90_A0A171PVQ0	rs:YP_009701627	gi|134287307|ref|YP_001111003.1|
	1103	900	Ascoviridae_KJ755191_Heliothis_virescens_ascovirus_3f_isolate_LD135790_000000000001	Ascoviridae_KJ755191_Heliothis_virescens_ascovirus_3f_isolate_LD135790	7659	NA		ncldv	1	SINGL	TRUE	FALSE	1103_Ascoviridae_KJ755191_Heliothis_virescens_ascovirus_3f_isolate_LD135790_000000000001	H	Peptidase C26	ko00790,ko01523,map00790,map01523	Peptidase_C26	YP_009701628.1	CDD:153218	YP_009701628.1	uniref:UniRef90_A0A171PVP6	rs:YP_009701628	NA
	1104	1530	Ascoviridae_KJ755191_Heliothis_virescens_ascovirus_3f_isolate_LD135790_000000000001	Ascoviridae_KJ755191_Heliothis_virescens_ascovirus_3f_isolate_LD135790	187243	k_c_737		ncldv	6	K	FALSE	TRUE	1104_Ascoviridae_KJ755191_Heliothis_virescens_ascovirus_3f_isolate_LD135790_000000000001	-	-	-	-	YP_009701629.1	CDD:376797	YP_009701629.1	uniref:UniRef90_A0A171PVR1	rs:YP_009701629	gi|134287308|ref|YP_001111004.1|
	1105	516	Ascoviridae_KJ755191_Heliothis_virescens_ascovirus_3f_isolate_LD135790_000000000001	Ascoviridae_KJ755191_Heliothis_virescens_ascovirus_3f_isolate_LD135790	16866	k_c_737		ncldv	2	K	FALSE	TRUE	1105_Ascoviridae_KJ755191_Heliothis_virescens_ascovirus_3f_isolate_LD135790_000000000001	S	DNA binding	-	-	YP_009701630.1	CDD:376797	YP_009701630.1	uniref:UniRef90_A0A171PVS1	rs:YP_009701630	gi|134287309|ref|YP_001111005.1|
	1106	501	Ascoviridae_KJ755191_Heliothis_virescens_ascovirus_3f_isolate_LD135790_000000000001	Ascoviridae_KJ755191_Heliothis_virescens_ascovirus_3f_isolate_LD135790	61156	NA		ncldv	1	SINGL	TRUE	FALSE	1106_Ascoviridae_KJ755191_Heliothis_virescens_ascovirus_3f_isolate_LD135790_000000000001	NA	NA	NA	NA	YP_001111006.1	NA	YP_001111006.1	uniref:UniRef90_A4KXK9	rs:YP_001111006	gi|134287310|ref|YP_001111006.1|
	1107	645	Ascoviridae_KJ755191_Heliothis_virescens_ascovirus_3f_isolate_LD135790_000000000001	Ascoviridae_KJ755191_Heliothis_virescens_ascovirus_3f_isolate_LD135790	79555	k_c_108		ncldv	3	K	FALSE	TRUE	1107_Ascoviridae_KJ755191_Heliothis_virescens_ascovirus_3f_isolate_LD135790_000000000001	S	DNA binding	-	-	YP_009701632.1	CDD:376797	YP_009701632.1	uniref:UniRef90_A0A2N9QV62	rs:YP_009701632	gi|134287198|ref|YP_001110894.1|
	1108	1095	Ascoviridae_KJ755191_Heliothis_virescens_ascovirus_3f_isolate_LD135790_000000000001	Ascoviridae_KJ755191_Heliothis_virescens_ascovirus_3f_isolate_LD135790	113548	gu_c_1164		ncldv	10	GU	FALSE	TRUE	1108_Ascoviridae_KJ755191_Heliothis_virescens_ascovirus_3f_isolate_LD135790_000000000001	S	DNA binding	-	-	YP_009701633.1	CDD:376797	YP_009701633.1	uniref:UniRef90_A0A346FXY7	rs:YP_009701633	gi|134287312|ref|YP_001111008.1|
	1109	888	Ascoviridae_KJ755191_Heliothis_virescens_ascovirus_3f_isolate_LD135790_000000000001	Ascoviridae_KJ755191_Heliothis_virescens_ascovirus_3f_isolate_LD135790	56464	gu_c_11121		ncldv	2	GU	FALSE	TRUE	1109_Ascoviridae_KJ755191_Heliothis_virescens_ascovirus_3f_isolate_LD135790_000000000001	-	-	-	-	YP_009701634.1	NA	YP_009701634.1	uniref:UniRef90_A4KXL2	rs:YP_009701634	gi|134287313|ref|YP_001111009.1|
	1110	384	Ascoviridae_KJ755191_Heliothis_virescens_ascovirus_3f_isolate_LD135790_000000000001	Ascoviridae_KJ755191_Heliothis_virescens_ascovirus_3f_isolate_LD135790	14582	gu_c_7188		ncldv	2	GU	FALSE	TRUE	1110_Ascoviridae_KJ755191_Heliothis_virescens_ascovirus_3f_isolate_LD135790_000000000001	NA	NA	NA	NA	YP_009701635.1	NA	YP_009701635.1	uniref:UniRef90_A4KXL3	rs:YP_009701635	gi|134287314|ref|YP_001111010.1|
	1111	558	Ascoviridae_KJ755191_Heliothis_virescens_ascovirus_3f_isolate_LD135790_000000000001	Ascoviridae_KJ755191_Heliothis_virescens_ascovirus_3f_isolate_LD135790	183229	gu_c_1881		ncldv	2	GU	FALSE	TRUE	1111_Ascoviridae_KJ755191_Heliothis_virescens_ascovirus_3f_isolate_LD135790_000000000001	NA	NA	NA	NA	YP_009701636.1	NA	YP_009701636.1	uniref:UniRef90_A0A171PVQ4	rs:YP_009701636	gi|134287315|ref|YP_001111011.1|
	1112	483	Ascoviridae_KJ755191_Heliothis_virescens_ascovirus_3f_isolate_LD135790_000000000001	Ascoviridae_KJ755191_Heliothis_virescens_ascovirus_3f_isolate_LD135790	210667	k_c_66		ncldv	2	K	FALSE	TRUE	1112_Ascoviridae_KJ755191_Heliothis_virescens_ascovirus_3f_isolate_LD135790_000000000001	NA	NA	NA	NA	YP_009701638.1	CDD:319417	YP_009701638.1	uniref:UniRef90_A4KXL5	rs:YP_009701638	gi|134287316|ref|YP_001111012.1|
	1113	540	Ascoviridae_KJ755191_Heliothis_virescens_ascovirus_3f_isolate_LD135790_000000000001	Ascoviridae_KJ755191_Heliothis_virescens_ascovirus_3f_isolate_LD135790	71143	gu_c_11702		ncldv	2	GU	FALSE	TRUE	1113_Ascoviridae_KJ755191_Heliothis_virescens_ascovirus_3f_isolate_LD135790_000000000001	NA	NA	NA	NA	YP_009701639.1	NA	YP_009701639.1	uniref:UniRef90_A4KXL6	rs:YP_009701639	gi|134287317|ref|YP_001111013.1|
	1114	918	Ascoviridae_KJ755191_Heliothis_virescens_ascovirus_3f_isolate_LD135790_000000000001	Ascoviridae_KJ755191_Heliothis_virescens_ascovirus_3f_isolate_LD135790	231750	k_c_2871		ncldv	2	K	FALSE	TRUE	1114_Ascoviridae_KJ755191_Heliothis_virescens_ascovirus_3f_isolate_LD135790_000000000001	NA	NA	NA	NA	YP_009701640.1	CDD:372608	YP_009701640.1	uniref:UniRef90_A0A171PVT0	rs:YP_009701640	gi|134287318|ref|YP_001111014.1|
	1115	288	Ascoviridae_KJ755191_Heliothis_virescens_ascovirus_3f_isolate_LD135790_000000000001	Ascoviridae_KJ755191_Heliothis_virescens_ascovirus_3f_isolate_LD135790	121284	gu_c_6468		ncldv	2	GU	FALSE	TRUE	1115_Ascoviridae_KJ755191_Heliothis_virescens_ascovirus_3f_isolate_LD135790_000000000001	NA	NA	NA	NA	YP_009701641.1	NA	YP_009701641.1	uniref:UniRef90_A0A171PVS5	rs:YP_009701641	gi|134287319|ref|YP_001111015.1|
	1116	942	Ascoviridae_KJ755191_Heliothis_virescens_ascovirus_3f_isolate_LD135790_000000000001	Ascoviridae_KJ755191_Heliothis_virescens_ascovirus_3f_isolate_LD135790	7662	NA		ncldv	3	DISC	FALSE	FALSE	1116_Ascoviridae_KJ755191_Heliothis_virescens_ascovirus_3f_isolate_LD135790_000000000001	E	Caspase domain	-	-	YP_009701642.1	CDD:237997	YP_009701642.1	uniref:UniRef90_A0A386JAN4	rs:YP_009701642	gi|134287320|ref|YP_001111016.1|
	1117	933	Ascoviridae_KJ755191_Heliothis_virescens_ascovirus_3f_isolate_LD135790_000000000001	Ascoviridae_KJ755191_Heliothis_virescens_ascovirus_3f_isolate_LD135790	14587	NA		ncldv	1	SINGL	TRUE	FALSE	1117_Ascoviridae_KJ755191_Heliothis_virescens_ascovirus_3f_isolate_LD135790_000000000001	S	DNA binding	-	-	YP_009701643.1	CDD:376797	YP_009701643.1	uniref:UniRef90_A0A171PVR2	rs:YP_009701643	gi|134287321|ref|YP_001111017.1|
	1118	438	Ascoviridae_KJ755191_Heliothis_virescens_ascovirus_3f_isolate_LD135790_000000000001	Ascoviridae_KJ755191_Heliothis_virescens_ascovirus_3f_isolate_LD135790	183232	NA		ncldv	1	SINGL	TRUE	FALSE	1118_Ascoviridae_KJ755191_Heliothis_virescens_ascovirus_3f_isolate_LD135790_000000000001	NA	NA	NA	NA	YP_009701644.1	NA	YP_009701644.1	uniref:UniRef90_A0A171PVQ7	rs:YP_009701644	gi|134287322|ref|YP_001111018.1|
	1119	939	Ascoviridae_KJ755191_Heliothis_virescens_ascovirus_3f_isolate_LD135790_000000000001	Ascoviridae_KJ755191_Heliothis_virescens_ascovirus_3f_isolate_LD135790	210671	NA		ncldv	1	SINGL	TRUE	FALSE	1119_Ascoviridae_KJ755191_Heliothis_virescens_ascovirus_3f_isolate_LD135790_000000000001	S	Putative transposase DNA-binding domain	-	-	YP_009701645.1	CDD:284650	YP_009701645.1	uniref:UniRef90_Q0E524	rs:YP_009701645	gi|115298579|ref|YP_762432.1|
	1120	306	Ascoviridae_KJ755191_Heliothis_virescens_ascovirus_3f_isolate_LD135790_000000000001	Ascoviridae_KJ755191_Heliothis_virescens_ascovirus_3f_isolate_LD135790	183656	NA		ncldv	1	SINGL	TRUE	FALSE	1120_Ascoviridae_KJ755191_Heliothis_virescens_ascovirus_3f_isolate_LD135790_000000000001	NA	NA	NA	NA	BBB16648.1	NA	YP_009702174.1	uniref:UniRef90_A0A346FXZ8	rs:YP_009702174	gi|134287322|ref|YP_001111018.1|
	1121	873	Ascoviridae_KJ755191_Heliothis_virescens_ascovirus_3f_isolate_LD135790_000000000001	Ascoviridae_KJ755191_Heliothis_virescens_ascovirus_3f_isolate_LD135790	134732	gu_c_1698		ncldv	2	GU	FALSE	TRUE	1121_Ascoviridae_KJ755191_Heliothis_virescens_ascovirus_3f_isolate_LD135790_000000000001	-	-	-	-	YP_009701647.1	NA	YP_009701647.1	uniref:UniRef90_A4KXM2	rs:YP_009701647	gi|134287323|ref|YP_001111019.1|
	1122	525	Ascoviridae_KJ755191_Heliothis_virescens_ascovirus_3f_isolate_LD135790_000000000001	Ascoviridae_KJ755191_Heliothis_virescens_ascovirus_3f_isolate_LD135790	55372	k_c_66		ncldv	3	K	FALSE	TRUE	1122_Ascoviridae_KJ755191_Heliothis_virescens_ascovirus_3f_isolate_LD135790_000000000001	S	acid-amino acid ligase activity	-	-	AXN77354.1	CDD:404518	YP_009702176.1	uniref:UniRef90_A4KXM3	rs:YP_009702176	gi|134287324|ref|YP_001111020.1|
	1123	1092	Ascoviridae_KJ755191_Heliothis_virescens_ascovirus_3f_isolate_LD135790_000000000001	Ascoviridae_KJ755191_Heliothis_virescens_ascovirus_3f_isolate_LD135790	32247	NA		ncldv	1	SINGL	TRUE	FALSE	1123_Ascoviridae_KJ755191_Heliothis_virescens_ascovirus_3f_isolate_LD135790_000000000001	NA	NA	NA	NA	YP_009701648.1	CDD:287794	YP_009701648.1	uniref:UniRef90_A0A171PVR9	rs:YP_009701648	NA
	1124	1371	Ascoviridae_KJ755191_Heliothis_virescens_ascovirus_3f_isolate_LD135790_000000000001	Ascoviridae_KJ755191_Heliothis_virescens_ascovirus_3f_isolate_LD135790	71145	k_c_493		ncldv	3	K	FALSE	TRUE	1124_Ascoviridae_KJ755191_Heliothis_virescens_ascovirus_3f_isolate_LD135790_000000000001	S	protein serine/threonine kinase activity	-	-	YP_009701649.1	CDD:270898	YP_009701649.1	uniref:UniRef90_A4KXM4	rs:YP_009701649	gi|134287325|ref|YP_001111021.1|
	1125	1068	Ascoviridae_KJ755191_Heliothis_virescens_ascovirus_3f_isolate_LD135790_000000000001	Ascoviridae_KJ755191_Heliothis_virescens_ascovirus_3f_isolate_LD135790	98759	gu_c_12746		ncldv	2	GU	FALSE	TRUE	1125_Ascoviridae_KJ755191_Heliothis_virescens_ascovirus_3f_isolate_LD135790_000000000001	-	-	-	-	YP_009701650.1	NA	YP_009701650.1	uniref:UniRef90_A4KXM5	rs:YP_009701650	gi|134287326|ref|YP_001111022.1|
	1126	108	Ascoviridae_KJ755191_Heliothis_virescens_ascovirus_3f_isolate_LD135790_000000000001	Ascoviridae_KJ755191_Heliothis_virescens_ascovirus_3f_isolate_LD135790	134734	NA		ncldv	1	SINGL	TRUE	FALSE	NA	NA	NA	NA	NA	NA	NA	NA	NA	NA	NA
	1127	378	Ascoviridae_KJ755191_Heliothis_virescens_ascovirus_3f_isolate_LD135790_000000000001	Ascoviridae_KJ755191_Heliothis_virescens_ascovirus_3f_isolate_LD135790	147764	gu_c_7240		ncldv	3	GU	FALSE	TRUE	1127_Ascoviridae_KJ755191_Heliothis_virescens_ascovirus_3f_isolate_LD135790_000000000001	NA	NA	NA	NA	YP_009701651.1	NA	YP_009701651.1	uniref:UniRef90_A4KXM6	rs:YP_009701651	gi|134287327|ref|YP_001111023.1|
	1128	447	Ascoviridae_KJ755191_Heliothis_virescens_ascovirus_3f_isolate_LD135790_000000000001	Ascoviridae_KJ755191_Heliothis_virescens_ascovirus_3f_isolate_LD135790	167819	gu_c_1698		ncldv	2	GU	FALSE	TRUE	1128_Ascoviridae_KJ755191_Heliothis_virescens_ascovirus_3f_isolate_LD135790_000000000001	NA	NA	NA	NA	YP_009701652.1	NA	YP_009701652.1	uniref:UniRef90_A4KXM7	rs:YP_009701652	gi|134287328|ref|YP_001111024.1|
	1129	336	Ascoviridae_KJ755191_Heliothis_virescens_ascovirus_3f_isolate_LD135790_000000000001	Ascoviridae_KJ755191_Heliothis_virescens_ascovirus_3f_isolate_LD135790	186762	k_c_2786		ncldv	2	K	FALSE	TRUE	1129_Ascoviridae_KJ755191_Heliothis_virescens_ascovirus_3f_isolate_LD135790_000000000001	NA	NA	NA	NA	AYD68281.1	NA	YP_001111025.1	uniref:UniRef90_A4KXM8	rs:YP_001111025	gi|134287329|ref|YP_001111025.1|
	1130	1182	Ascoviridae_KJ755191_Heliothis_virescens_ascovirus_3f_isolate_LD135790_000000000001	Ascoviridae_KJ755191_Heliothis_virescens_ascovirus_3f_isolate_LD135790	147767	gu_c_7241		ncldv	2	GU	FALSE	TRUE	1130_Ascoviridae_KJ755191_Heliothis_virescens_ascovirus_3f_isolate_LD135790_000000000001	NA	NA	NA	NA	YP_009701654.1	NA	YP_009701654.1	uniref:UniRef90_A4KXM9	rs:YP_009701654	gi|134287330|ref|YP_001111026.1|
	1131	864	Ascoviridae_KJ755191_Heliothis_virescens_ascovirus_3f_isolate_LD135790_000000000001	Ascoviridae_KJ755191_Heliothis_virescens_ascovirus_3f_isolate_LD135790	7658	gu_c_11931		ncldv	2	GU	FALSE	TRUE	1131_Ascoviridae_KJ755191_Heliothis_virescens_ascovirus_3f_isolate_LD135790_000000000001	-	-	-	-	YP_009701655.1	NA	YP_009701655.1	uniref:UniRef90_A0A171PVS7	rs:YP_009701655	gi|134287332|ref|YP_001111028.1|
	1132	606	Ascoviridae_KJ755191_Heliothis_virescens_ascovirus_3f_isolate_LD135790_000000000001	Ascoviridae_KJ755191_Heliothis_virescens_ascovirus_3f_isolate_LD135790	186764	NA		ncldv	1	SINGL	TRUE	FALSE	1132_Ascoviridae_KJ755191_Heliothis_virescens_ascovirus_3f_isolate_LD135790_000000000001	NA	NA	NA	NA	YP_009701656.1	NA	YP_009701656.1	uniref:UniRef90_A0A171PVS4	rs:YP_009701656	NA
	1133	72	Ascoviridae_KJ755191_Heliothis_virescens_ascovirus_3f_isolate_LD135790_000000000001	Ascoviridae_KJ755191_Heliothis_virescens_ascovirus_3f_isolate_LD135790	168358	NA		ncldv	1	SINGL	TRUE	FALSE	NA	NA	NA	NA	NA	NA	NA	NA	NA	NA	NA
	1134	3315	Ascoviridae_NC_008361_Spodoptera_frugiperda_ascovirus_1a_000000000001	Ascoviridae_NC_008361_Spodoptera_frugiperda_ascovirus_1a	187245	k_c_1300		ncldv	4	K	FALSE	FALSE	1134_Ascoviridae_NC_008361_Spodoptera_frugiperda_ascovirus_1a_000000000001	S	DNA polymerase family B	-	-	YP_762356.1	CDD:240301	YP_762356.1	uniref:UniRef90_Q779J8	rs:YP_762356	gi|115298503|ref|YP_762356.1|
	1135	867	Ascoviridae_NC_008361_Spodoptera_frugiperda_ascovirus_1a_000000000001	Ascoviridae_NC_008361_Spodoptera_frugiperda_ascovirus_1a	79552	gu_c_2734		ncldv	3	GU	FALSE	TRUE	1135_Ascoviridae_NC_008361_Spodoptera_frugiperda_ascovirus_1a_000000000001	-	-	-	-	CAC19176.1	NA	YP_009701468.1	uniref:UniRef90_Q9DKL8	rs:YP_009701468	gi|134287158|ref|YP_001110855.1|
	1136	381	Ascoviridae_NC_008361_Spodoptera_frugiperda_ascovirus_1a_000000000001	Ascoviridae_NC_008361_Spodoptera_frugiperda_ascovirus_1a	45256	NA		ncldv	1	SINGL	TRUE	FALSE	1136_Ascoviridae_NC_008361_Spodoptera_frugiperda_ascovirus_1a_000000000001	NA	NA	NA	NA	YP_762357.1	NA	YP_762357.1	uniref:UniRef90_Q9DKL5	rs:YP_762357	gi|115298504|ref|YP_762357.1|
	1137	90	Ascoviridae_NC_008361_Spodoptera_frugiperda_ascovirus_1a_000000000001	Ascoviridae_NC_008361_Spodoptera_frugiperda_ascovirus_1a	16867	NA		ncldv	1	SINGL	TRUE	FALSE	NA	NA	NA	NA	NA	NA	NA	NA	NA	NA	NA
	1138	687	Ascoviridae_NC_008361_Spodoptera_frugiperda_ascovirus_1a_000000000001	Ascoviridae_NC_008361_Spodoptera_frugiperda_ascovirus_1a	61157	gu_c_11326		ncldv	3	GU	FALSE	TRUE	1138_Ascoviridae_NC_008361_Spodoptera_frugiperda_ascovirus_1a_000000000001	-	-	-	-	YP_762358.1	NA	YP_762358.1	uniref:UniRef90_Q0E598	rs:YP_762358	gi|115298505|ref|YP_762358.1|
	1139	705	Ascoviridae_NC_008361_Spodoptera_frugiperda_ascovirus_1a_000000000001	Ascoviridae_NC_008361_Spodoptera_frugiperda_ascovirus_1a	32244	gu_c_10157		ncldv	4	GU	FALSE	TRUE	1139_Ascoviridae_NC_008361_Spodoptera_frugiperda_ascovirus_1a_000000000001	-	-	-	-	YP_762359.1	NA	YP_762359.1	uniref:UniRef90_Q0E597	rs:YP_762359	gi|115298506|ref|YP_762359.1|
	1140	609	Ascoviridae_NC_008361_Spodoptera_frugiperda_ascovirus_1a_000000000001	Ascoviridae_NC_008361_Spodoptera_frugiperda_ascovirus_1a	46094	NA		ncldv	1	SINGL	TRUE	FALSE	1140_Ascoviridae_NC_008361_Spodoptera_frugiperda_ascovirus_1a_000000000001	-	-	-	-	YP_762360.1	NA	YP_762360.1	uniref:UniRef90_Q0E596	rs:YP_762360	gi|115298507|ref|YP_762360.1|
	1141	660	Ascoviridae_NC_008361_Spodoptera_frugiperda_ascovirus_1a_000000000001	Ascoviridae_NC_008361_Spodoptera_frugiperda_ascovirus_1a	188892	NA		ncldv	1	SINGL	TRUE	FALSE	1141_Ascoviridae_NC_008361_Spodoptera_frugiperda_ascovirus_1a_000000000001	-	-	-	-	YP_762361.1	NA	YP_762361.1	uniref:UniRef90_Q0E595	rs:YP_762361	gi|115298508|ref|YP_762361.1|
	1142	663	Ascoviridae_NC_008361_Spodoptera_frugiperda_ascovirus_1a_000000000001	Ascoviridae_NC_008361_Spodoptera_frugiperda_ascovirus_1a	172975	NA		ncldv	1	SINGL	TRUE	FALSE	1142_Ascoviridae_NC_008361_Spodoptera_frugiperda_ascovirus_1a_000000000001	-	-	-	-	YP_762362.1	NA	YP_762362.1	uniref:UniRef90_Q0E594	rs:YP_762362	gi|115298509|ref|YP_762362.1|
	1143	549	Ascoviridae_NC_008361_Spodoptera_frugiperda_ascovirus_1a_000000000001	Ascoviridae_NC_008361_Spodoptera_frugiperda_ascovirus_1a	113551	NA		ncldv	1	SINGL	TRUE	FALSE	1143_Ascoviridae_NC_008361_Spodoptera_frugiperda_ascovirus_1a_000000000001	-	-	-	-	YP_009701664.1	NA	YP_001110861.1	uniref:UniRef90_A4KX64	rs:YP_009701664	gi|134287164|ref|YP_001110861.1|
	1144	2658	Ascoviridae_NC_008361_Spodoptera_frugiperda_ascovirus_1a_000000000001	Ascoviridae_NC_008361_Spodoptera_frugiperda_ascovirus_1a	162383	k_c_4	RNApolA	ncldv	96	K	FALSE	TRUE	1144_Ascoviridae_NC_008361_Spodoptera_frugiperda_ascovirus_1a_000000000001	S	RNA polymerase Rpb1, domain 3	-	-	YP_762363.1	CDD:259848	YP_762363.1	uniref:UniRef90_Q0E593	rs:YP_762363	gi|9203
	1145	3009	Ascoviridae_NC_008361_Spodoptera_frugiperda_ascovirus_1a_000000000001	Ascoviridae_NC_008361_Spodoptera_frugiperda_ascovirus_1a	66810	k_c_3028		ncldv	5	K	FALSE	TRUE	1145_Ascoviridae_NC_008361_Spodoptera_frugiperda_ascovirus_1a_000000000001	S	N-methyltransferase activity	-	-	YP_762364.1	CDD:214692	YP_762364.1	uniref:UniRef90_Q0E592	rs:YP_762364	gi|115298511|ref|YP_762364.1|
	1146	420	Ascoviridae_NC_008361_Spodoptera_frugiperda_ascovirus_1a_000000000001	Ascoviridae_NC_008361_Spodoptera_frugiperda_ascovirus_1a	231751	NA		ncldv	1	SINGL	TRUE	FALSE	1146_Ascoviridae_NC_008361_Spodoptera_frugiperda_ascovirus_1a_000000000001	-	-	-	-	YP_009701673.1	NA	YP_001110869.1	uniref:UniRef90_A4KX72	rs:YP_009701673	gi|134287173|ref|YP_001110869.1|
	1147	759	Ascoviridae_NC_008361_Spodoptera_frugiperda_ascovirus_1a_000000000001	Ascoviridae_NC_008361_Spodoptera_frugiperda_ascovirus_1a	121285	NA		ncldv	1	SINGL	TRUE	FALSE	1147_Ascoviridae_NC_008361_Spodoptera_frugiperda_ascovirus_1a_000000000001	-	-	-	-	YP_762366.1	NA	YP_762366.1	uniref:UniRef90_Q0E590	rs:YP_762366	gi|115298513|ref|YP_762366.1|
	1148	750	Ascoviridae_NC_008361_Spodoptera_frugiperda_ascovirus_1a_000000000001	Ascoviridae_NC_008361_Spodoptera_frugiperda_ascovirus_1a	56468	NA		ncldv	1	SINGL	TRUE	FALSE	1148_Ascoviridae_NC_008361_Spodoptera_frugiperda_ascovirus_1a_000000000001	-	-	-	-	YP_762367.1	NA	YP_762367.1	uniref:UniRef90_Q0E589	rs:YP_762367	gi|115298514|ref|YP_762367.1|
	1149	1779	Ascoviridae_NC_008361_Spodoptera_frugiperda_ascovirus_1a_000000000001	Ascoviridae_NC_008361_Spodoptera_frugiperda_ascovirus_1a	188083	k_c_1304		ncldv	3	K	FALSE	TRUE	1149_Ascoviridae_NC_008361_Spodoptera_frugiperda_ascovirus_1a_000000000001	S	Carboxylesterase family	-	-	YP_762368.1	CDD:395084	YP_762368.1	uniref:UniRef90_Q0E588	rs:WP_015998858	gi|115298515|ref|YP_762368.1|
	1150	249	Ascoviridae_NC_008361_Spodoptera_frugiperda_ascovirus_1a_000000000001	Ascoviridae_NC_008361_Spodoptera_frugiperda_ascovirus_1a	183233	NA		ncldv	1	SINGL	TRUE	FALSE	1150_Ascoviridae_NC_008361_Spodoptera_frugiperda_ascovirus_1a_000000000001	S	extracellular matrix	-	-	NA	NA	NA	NA	NA	NA
	1151	1017	Ascoviridae_NC_008361_Spodoptera_frugiperda_ascovirus_1a_000000000001	Ascoviridae_NC_008361_Spodoptera_frugiperda_ascovirus_1a	210672	NA		ncldv	1	SINGL	TRUE	FALSE	1151_Ascoviridae_NC_008361_Spodoptera_frugiperda_ascovirus_1a_000000000001	S	extracellular matrix	-	-	YP_762369.1	CDD:395334	YP_762369.1	uniref:UniRef90_Q0E587	rs:YP_762369	gi|115298516|ref|YP_762369.1|
	1152	1704	Ascoviridae_NC_008361_Spodoptera_frugiperda_ascovirus_1a_000000000001	Ascoviridae_NC_008361_Spodoptera_frugiperda_ascovirus_1a	183657	gu_c_8232		ncldv	3	GU	FALSE	TRUE	1152_Ascoviridae_NC_008361_Spodoptera_frugiperda_ascovirus_1a_000000000001	-	-	-	-	YP_762370.1	CDD:319685	YP_762370.1	uniref:UniRef90_Q0E586	rs:YP_762370	gi|115298517|ref|YP_762370.1|
	1153	333	Ascoviridae_NC_008361_Spodoptera_frugiperda_ascovirus_1a_000000000001	Ascoviridae_NC_008361_Spodoptera_frugiperda_ascovirus_1a	188086	NA		ncldv	1	SINGL	TRUE	FALSE	1153_Ascoviridae_NC_008361_Spodoptera_frugiperda_ascovirus_1a_000000000001	S	Zinc finger, C3HC4 type (RING finger)	-	-	YP_762371.1	CDD:319627	YP_762371.1	uniref:UniRef90_Q0E585	rs:YP_762371	gi|115298518|ref|YP_762371.1|
	1154	663	Ascoviridae_NC_008361_Spodoptera_frugiperda_ascovirus_1a_000000000001	Ascoviridae_NC_008361_Spodoptera_frugiperda_ascovirus_1a	183223	gu_c_8220		ncldv	4	GU	FALSE	TRUE	1154_Ascoviridae_NC_008361_Spodoptera_frugiperda_ascovirus_1a_000000000001	-	-	-	-	YP_762372.1	NA	YP_762372.1	uniref:UniRef90_Q0E584	rs:YP_762372	gi|115298519|ref|YP_762372.1|
	1155	552	Ascoviridae_NC_008361_Spodoptera_frugiperda_ascovirus_1a_000000000001	Ascoviridae_NC_008361_Spodoptera_frugiperda_ascovirus_1a	32248	gu_c_10159		ncldv	3	GU	FALSE	TRUE	1155_Ascoviridae_NC_008361_Spodoptera_frugiperda_ascovirus_1a_000000000001	-	-	-	-	YP_762373.1	NA	YP_762373.1	uniref:UniRef90_Q0E583	rs:YP_762373	gi|115298520|ref|YP_762373.1|
	1156	816	Ascoviridae_NC_008361_Spodoptera_frugiperda_ascovirus_1a_000000000001	Ascoviridae_NC_008361_Spodoptera_frugiperda_ascovirus_1a	198774	NA		ncldv	1	SINGL	TRUE	FALSE	1156_Ascoviridae_NC_008361_Spodoptera_frugiperda_ascovirus_1a_000000000001	-	-	-	-	YP_762374.1	NA	YP_762374.1	uniref:UniRef90_Q0E582	rs:YP_762374	gi|115298521|ref|YP_762374.1|
	1157	1320	Ascoviridae_NC_008361_Spodoptera_frugiperda_ascovirus_1a_000000000001	Ascoviridae_NC_008361_Spodoptera_frugiperda_ascovirus_1a	98760	NA		ncldv	1	SINGL	TRUE	FALSE	1157_Ascoviridae_NC_008361_Spodoptera_frugiperda_ascovirus_1a_000000000001	-	-	-	-	YP_762375.1	NA	YP_762375.1	uniref:UniRef90_Q0E581	rs:YP_762375	gi|115298522|ref|YP_762375.1|
	1158	1254	Ascoviridae_NC_008361_Spodoptera_frugiperda_ascovirus_1a_000000000001	Ascoviridae_NC_008361_Spodoptera_frugiperda_ascovirus_1a	134735	NA		ncldv	1	SINGL	TRUE	FALSE	1158_Ascoviridae_NC_008361_Spodoptera_frugiperda_ascovirus_1a_000000000001	S	ribonuclease III activity	-	-	YP_762377.1	CDD:238333	YP_762377.1	uniref:UniRef90_Q0E579	rs:YP_762377	gi|115298524|ref|YP_762377.1|
	1159	906	Ascoviridae_NC_008361_Spodoptera_frugiperda_ascovirus_1a_000000000001	Ascoviridae_NC_008361_Spodoptera_frugiperda_ascovirus_1a	55374	NA		ncldv	1	SINGL	TRUE	FALSE	1159_Ascoviridae_NC_008361_Spodoptera_frugiperda_ascovirus_1a_000000000001	S	ribonuclease III activity	-	-	YP_762378.1	NA	YP_762378.1	uniref:UniRef90_Q0E578	rs:YP_762378	gi|115298525|ref|YP_762378.1|
	1160	693	Ascoviridae_NC_008361_Spodoptera_frugiperda_ascovirus_1a_000000000001	Ascoviridae_NC_008361_Spodoptera_frugiperda_ascovirus_1a	206105	k_c_408		ncldv	3	K	FALSE	TRUE	1160_Ascoviridae_NC_008361_Spodoptera_frugiperda_ascovirus_1a_000000000001	S	Zinc finger, C3HC4 type (RING finger)	-	-	YP_762380.1	CDD:319429	YP_762380.1	uniref:UniRef90_Q0E576	rs:YP_762380	gi|115298527|ref|YP_762380.1|
	1161	504	Ascoviridae_NC_008361_Spodoptera_frugiperda_ascovirus_1a_000000000001	Ascoviridae_NC_008361_Spodoptera_frugiperda_ascovirus_1a	237057	NA		ncldv	1	SINGL	TRUE	FALSE	1161_Ascoviridae_NC_008361_Spodoptera_frugiperda_ascovirus_1a_000000000001	-	-	-	-	YP_762381.1	NA	YP_762381.1	uniref:UniRef90_Q0E575	rs:YP_762381	gi|115298528|ref|YP_762381.1|
	1162	2016	Ascoviridae_NC_008361_Spodoptera_frugiperda_ascovirus_1a_000000000001	Ascoviridae_NC_008361_Spodoptera_frugiperda_ascovirus_1a	147768	gu_c_7242		ncldv	3	GU	FALSE	TRUE	1162_Ascoviridae_NC_008361_Spodoptera_frugiperda_ascovirus_1a_000000000001	-	-	-	-	YP_762382.1	NA	YP_762382.1	uniref:UniRef90_Q0E574	rs:YP_762382	gi|115298529|ref|YP_762382.1|
	1163	1065	Ascoviridae_NC_008361_Spodoptera_frugiperda_ascovirus_1a_000000000001	Ascoviridae_NC_008361_Spodoptera_frugiperda_ascovirus_1a	186763	gu_c_8345		ncldv	3	GU	FALSE	TRUE	1163_Ascoviridae_NC_008361_Spodoptera_frugiperda_ascovirus_1a_000000000001	-	-	-	-	YP_762383.1	NA	YP_762383.1	uniref:UniRef90_Q0E573	rs:YP_762383	gi|115298530|ref|YP_762383.1|
	1164	315	Ascoviridae_NC_008361_Spodoptera_frugiperda_ascovirus_1a_000000000001	Ascoviridae_NC_008361_Spodoptera_frugiperda_ascovirus_1a	168357	gu_c_7815		ncldv	3	GU	FALSE	TRUE	1164_Ascoviridae_NC_008361_Spodoptera_frugiperda_ascovirus_1a_000000000001	NA	NA	NA	NA	YP_001110884.1	NA	YP_001110884.1	uniref:UniRef90_A4KX87	rs:YP_009701688	gi|134287188|ref|YP_001110884.1|
	1165	1188	Ascoviridae_NC_008361_Spodoptera_frugiperda_ascovirus_1a_000000000001	Ascoviridae_NC_008361_Spodoptera_frugiperda_ascovirus_1a	168359	k_c_18		ncldv	4	K	FALSE	TRUE	1165_Ascoviridae_NC_008361_Spodoptera_frugiperda_ascovirus_1a_000000000001	S	Poxvirus Late Transcription Factor VLTF3 like	-	-	YP_762384.1	CDD:282761	YP_762384.1	uniref:UniRef90_Q0E572	rs:YP_762384	gi|115298531|ref|YP_762384.1|
	1166	441	Ascoviridae_NC_008361_Spodoptera_frugiperda_ascovirus_1a_000000000001	Ascoviridae_NC_008361_Spodoptera_frugiperda_ascovirus_1a	16862	gu_c_1881		ncldv	3	GU	FALSE	TRUE	1166_Ascoviridae_NC_008361_Spodoptera_frugiperda_ascovirus_1a_000000000001	NA	NA	NA	NA	NA	NA	YP_009701636.1	NA	NA	gi|134287315|ref|YP_001111011.1|
	1167	612	Ascoviridae_NC_008361_Spodoptera_frugiperda_ascovirus_1a_000000000001	Ascoviridae_NC_008361_Spodoptera_frugiperda_ascovirus_1a	7660	NA		ncldv	1	SINGL	TRUE	FALSE	1167_Ascoviridae_NC_008361_Spodoptera_frugiperda_ascovirus_1a_000000000001	NA	NA	NA	NA	YP_762385.1	CDD:402257	YP_762385.1	uniref:UniRef90_Q0E571	rs:YP_762385	gi|115298532|ref|YP_762385.1|
	1168	954	Ascoviridae_NC_008361_Spodoptera_frugiperda_ascovirus_1a_000000000001	Ascoviridae_NC_008361_Spodoptera_frugiperda_ascovirus_1a	45257	gu_c_1011		ncldv	4	GU	FALSE	TRUE	1168_Ascoviridae_NC_008361_Spodoptera_frugiperda_ascovirus_1a_000000000001	-	-	-	-	YP_762387.1	NA	YP_762387.1	uniref:UniRef90_Q0E569	rs:YP_762387	gi|115298534|ref|YP_762387.1|
	1169	666	Ascoviridae_NC_008361_Spodoptera_frugiperda_ascovirus_1a_000000000001	Ascoviridae_NC_008361_Spodoptera_frugiperda_ascovirus_1a	16868	gu_c_7826		ncldv	3	GU	FALSE	TRUE	1169_Ascoviridae_NC_008361_Spodoptera_frugiperda_ascovirus_1a_000000000001	-	-	-	-	YP_762388.1	NA	YP_762388.1	uniref:UniRef90_Q0E568	rs:YP_762388	gi|115298535|ref|YP_762388.1|
	1170	1695	Ascoviridae_NC_008361_Spodoptera_frugiperda_ascovirus_1a_000000000001	Ascoviridae_NC_008361_Spodoptera_frugiperda_ascovirus_1a	46095	NA		ncldv	8	DISC	FALSE	FALSE	1170_Ascoviridae_NC_008361_Spodoptera_frugiperda_ascovirus_1a_000000000001	S	Putative transposase DNA-binding domain	-	-	YP_762389.1	NA	YP_762389.1	uniref:UniRef90_Q0E567	rs:YP_762389	gi|115298536|ref|YP_762389.1|
	1171	183	Ascoviridae_NC_008361_Spodoptera_frugiperda_ascovirus_1a_000000000001	Ascoviridae_NC_008361_Spodoptera_frugiperda_ascovirus_1a	79556	NA		ncldv	1	SINGL	TRUE	FALSE	NA	NA	NA	NA	NA	NA	NA	NA	NA	NA	NA
	1172	429	Ascoviridae_NC_008361_Spodoptera_frugiperda_ascovirus_1a_000000000001	Ascoviridae_NC_008361_Spodoptera_frugiperda_ascovirus_1a	16859	gu_c_4		ncldv	4	GU	FALSE	TRUE	1172_Ascoviridae_NC_008361_Spodoptera_frugiperda_ascovirus_1a_000000000001	S	carbon-nitrogen ligase activity, with glutamine as amido-N-donor	-	-	YP_009702046.1	NA	YP_009702046.1	uniref:UniRef90_A4KXA4	rs:YP_009702046	gi|134287205|ref|YP_001110901.1|
	1173	357	Ascoviridae_NC_008361_Spodoptera_frugiperda_ascovirus_1a_000000000001	Ascoviridae_NC_008361_Spodoptera_frugiperda_ascovirus_1a	210669	gu_c_9058		ncldv	4	GU	FALSE	TRUE	1173_Ascoviridae_NC_008361_Spodoptera_frugiperda_ascovirus_1a_000000000001	-	-	-	-	YP_001110902.1	NA	YP_001110902.1	uniref:UniRef90_A4KXA5	rs:YP_009702047	gi|134287206|ref|YP_001110902.1|
	1174	726	Ascoviridae_NC_008361_Spodoptera_frugiperda_ascovirus_1a_000000000001	Ascoviridae_NC_008361_Spodoptera_frugiperda_ascovirus_1a	172976	NA		ncldv	1	SINGL	TRUE	FALSE	1174_Ascoviridae_NC_008361_Spodoptera_frugiperda_ascovirus_1a_000000000001	-	-	-	-	YP_762390.1	NA	YP_762390.1	uniref:UniRef90_Q8JJY1	rs:YP_762390	gi|115298537|ref|YP_762390.1|
	1175	720	Ascoviridae_NC_008361_Spodoptera_frugiperda_ascovirus_1a_000000000001	Ascoviridae_NC_008361_Spodoptera_frugiperda_ascovirus_1a	113552	NA		ncldv	1	SINGL	TRUE	FALSE	1175_Ascoviridae_NC_008361_Spodoptera_frugiperda_ascovirus_1a_000000000001	-	-	-	-	YP_762391.1	NA	YP_762391.1	uniref:UniRef90_Q0E565	rs:YP_762391	gi|115298538|ref|YP_762391.1|
	1176	339	Ascoviridae_NC_008361_Spodoptera_frugiperda_ascovirus_1a_000000000001	Ascoviridae_NC_008361_Spodoptera_frugiperda_ascovirus_1a	20668	k_c_58		ncldv	5	K	FALSE	TRUE	1176_Ascoviridae_NC_008361_Spodoptera_frugiperda_ascovirus_1a_000000000001	S	peptidase activity	-	-	YP_762392.1	CDD:198403	YP_762392.1	uniref:UniRef90_Q0E564	rs:YP_762392	gi|115298539|ref|YP_762392.1|
	1177	591	Ascoviridae_NC_008361_Spodoptera_frugiperda_ascovirus_1a_000000000001	Ascoviridae_NC_008361_Spodoptera_frugiperda_ascovirus_1a	172969	gu_c_7937		ncldv	4	GU	FALSE	TRUE	1177_Ascoviridae_NC_008361_Spodoptera_frugiperda_ascovirus_1a_000000000001	-	-	-	-	YP_762393.1	NA	YP_762393.1	uniref:UniRef90_Q0E563	rs:YP_762393	gi|115298540|ref|YP_762393.1|
	1178	570	Ascoviridae_NC_008361_Spodoptera_frugiperda_ascovirus_1a_000000000001	Ascoviridae_NC_008361_Spodoptera_frugiperda_ascovirus_1a	231752	NA		ncldv	1	SINGL	TRUE	FALSE	1178_Ascoviridae_NC_008361_Spodoptera_frugiperda_ascovirus_1a_000000000001	NA	NA	NA	NA	YP_762394.1	NA	YP_762394.1	uniref:UniRef90_Q0E562	rs:YP_762394	gi|115298541|ref|YP_762394.1|
	1179	633	Ascoviridae_NC_008361_Spodoptera_frugiperda_ascovirus_1a_000000000001	Ascoviridae_NC_008361_Spodoptera_frugiperda_ascovirus_1a	32976	k_c_38		ncldv	7	K	FALSE	TRUE	1179_Ascoviridae_NC_008361_Spodoptera_frugiperda_ascovirus_1a_000000000001	S	Deoxynucleoside kinase	-	-	YP_762395.1	CDD:396326	YP_762395.1	uniref:UniRef90_Q8JJY6	rs:YP_762395	gi|115298542|ref|YP_762395.1|
	1180	1386	Ascoviridae_NC_008361_Spodoptera_frugiperda_ascovirus_1a_000000000001	Ascoviridae_NC_008361_Spodoptera_frugiperda_ascovirus_1a	71137	k_c_765		ncldv	5	K	FALSE	TRUE	1180_Ascoviridae_NC_008361_Spodoptera_frugiperda_ascovirus_1a_000000000001	S	Large eukaryotic DNA virus major capsid protein	-	-	YP_762396.1	CDD:398248	YP_762396.1	uniref:UniRef90_Q8JJY5	rs:YP_762396	gi|115298543|ref|YP_762396.1|
	1181	639	Ascoviridae_NC_008361_Spodoptera_frugiperda_ascovirus_1a_000000000001	Ascoviridae_NC_008361_Spodoptera_frugiperda_ascovirus_1a	14588	gu_c_7193		ncldv	3	GU	FALSE	TRUE	1181_Ascoviridae_NC_008361_Spodoptera_frugiperda_ascovirus_1a_000000000001	-	-	-	-	YP_762397.1	NA	YP_762397.1	uniref:UniRef90_Q0E559	rs:YP_762397	gi|115298544|ref|YP_762397.1|
	1182	687	Ascoviridae_NC_008361_Spodoptera_frugiperda_ascovirus_1a_000000000001	Ascoviridae_NC_008361_Spodoptera_frugiperda_ascovirus_1a	79551	gu_c_12036		ncldv	4	GU	FALSE	TRUE	1182_Ascoviridae_NC_008361_Spodoptera_frugiperda_ascovirus_1a_000000000001	-	-	-	-	YP_762398.1	NA	YP_762398.1	uniref:UniRef90_Q0E558	rs:YP_762398	gi|115298545|ref|YP_762398.1|
	1183	351	Ascoviridae_NC_008361_Spodoptera_frugiperda_ascovirus_1a_000000000001	Ascoviridae_NC_008361_Spodoptera_frugiperda_ascovirus_1a	210673	NA		ncldv	1	SINGL	TRUE	FALSE	1183_Ascoviridae_NC_008361_Spodoptera_frugiperda_ascovirus_1a_000000000001	-	-	-	-	AYD68184.1	NA	YP_001110911.1	uniref:UniRef90_A4KXB4	rs:YP_009702057	gi|134287215|ref|YP_001110911.1|
	1184	351	Ascoviridae_NC_008361_Spodoptera_frugiperda_ascovirus_1a_000000000001	Ascoviridae_NC_008361_Spodoptera_frugiperda_ascovirus_1a	183658	NA		ncldv	1	SINGL	TRUE	FALSE	1184_Ascoviridae_NC_008361_Spodoptera_frugiperda_ascovirus_1a_000000000001	-	-	-	-	YP_009702057.1	NA	YP_009702057.1	uniref:UniRef90_A4KXB4	rs:YP_009702057	gi|134287215|ref|YP_001110911.1|
	1185	1929	Ascoviridae_NC_008361_Spodoptera_frugiperda_ascovirus_1a_000000000001	Ascoviridae_NC_008361_Spodoptera_frugiperda_ascovirus_1a	188087	NA		ncldv	1	SINGL	TRUE	FALSE	1185_Ascoviridae_NC_008361_Spodoptera_frugiperda_ascovirus_1a_000000000001	-	-	-	-	YP_762399.1	CDD:224117	YP_762399.1	uniref:UniRef90_Q0E555	rs:YP_762399	gi|115298548|ref|YP_762399.1|
	1186	750	Ascoviridae_NC_008361_Spodoptera_frugiperda_ascovirus_1a_000000000001	Ascoviridae_NC_008361_Spodoptera_frugiperda_ascovirus_1a	41995	NA		ncldv	1	SINGL	TRUE	FALSE	1186_Ascoviridae_NC_008361_Spodoptera_frugiperda_ascovirus_1a_000000000001	-	-	-	-	YP_762402.1	CDD:224495	YP_762402.1	uniref:UniRef90_Q0E554	rs:YP_762402	gi|115298549|ref|YP_762402.1|
	1187	171	Ascoviridae_NC_008361_Spodoptera_frugiperda_ascovirus_1a_000000000001	Ascoviridae_NC_008361_Spodoptera_frugiperda_ascovirus_1a	32249	NA		ncldv	1	SINGL	TRUE	FALSE	NA	NA	NA	NA	NA	NA	NA	NA	NA	NA	NA
	1188	483	Ascoviridae_NC_008361_Spodoptera_frugiperda_ascovirus_1a_000000000001	Ascoviridae_NC_008361_Spodoptera_frugiperda_ascovirus_1a	198775	NA		ncldv	1	SINGL	TRUE	FALSE	1188_Ascoviridae_NC_008361_Spodoptera_frugiperda_ascovirus_1a_000000000001	-	-	-	-	YP_009701525.1	NA	YP_009701525.1	uniref:UniRef90_A4KXB5	rs:YP_009701525	gi|134287216|ref|YP_001110912.1|
	1189	276	Ascoviridae_NC_008361_Spodoptera_frugiperda_ascovirus_1a_000000000001	Ascoviridae_NC_008361_Spodoptera_frugiperda_ascovirus_1a	98761	NA		ncldv	1	SINGL	TRUE	FALSE	1189_Ascoviridae_NC_008361_Spodoptera_frugiperda_ascovirus_1a_000000000001	S	2-cysteine adaptor domain	-	-	CAD24628.1	NA	YP_762403.1	uniref:UniRef90_Q0E553	rs:YP_762403	gi|115298550|ref|YP_762403.1|
	1190	495	Ascoviridae_NC_008361_Spodoptera_frugiperda_ascovirus_1a_000000000001	Ascoviridae_NC_008361_Spodoptera_frugiperda_ascovirus_1a	134736	NA		ncldv	1	SINGL	TRUE	FALSE	1190_Ascoviridae_NC_008361_Spodoptera_frugiperda_ascovirus_1a_000000000001	NA	NA	NA	NA	NA	CDD:173412	NA	NA	NA	NA
	1191	513	Ascoviridae_NC_008361_Spodoptera_frugiperda_ascovirus_1a_000000000001	Ascoviridae_NC_008361_Spodoptera_frugiperda_ascovirus_1a	55375	kwp_c_4591		ncldv	3	KWP	FALSE	TRUE	1191_Ascoviridae_NC_008361_Spodoptera_frugiperda_ascovirus_1a_000000000001	-	-	-	-	YP_762404.1	NA	YP_762404.1	uniref:UniRef90_Q0E551	rs:YP_762404	gi|115298552|ref|YP_762404.1|
	1192	441	Ascoviridae_NC_008361_Spodoptera_frugiperda_ascovirus_1a_000000000001	Ascoviridae_NC_008361_Spodoptera_frugiperda_ascovirus_1a	206106	NA		ncldv	1	SINGL	TRUE	FALSE	1192_Ascoviridae_NC_008361_Spodoptera_frugiperda_ascovirus_1a_000000000001	S	Zinc finger, C3HC4 type (RING finger)	-	-	YP_762406.1	CDD:404755	YP_762406.1	uniref:UniRef90_Q0E550	rs:YP_762406	gi|115298553|ref|YP_762406.1|
	1193	3555	Ascoviridae_NC_008361_Spodoptera_frugiperda_ascovirus_1a_000000000001	Ascoviridae_NC_008361_Spodoptera_frugiperda_ascovirus_1a	224306	k_c_5	RNApolB	ncldv	299	K	FALSE	TRUE	1193_Ascoviridae_NC_008361_Spodoptera_frugiperda_ascovirus_1a_000000000001	L	RNA polymerase beta subunit	-	-	YP_762407.1	CDD:236291	YP_762407.1	uniref:UniRef90_Q0E549	rs:YP_762407	gi|115298554|ref|YP_762407.1|
	1194	837	Ascoviridae_NC_008361_Spodoptera_frugiperda_ascovirus_1a_000000000001	Ascoviridae_NC_008361_Spodoptera_frugiperda_ascovirus_1a	147769	kwp_c_46		ncldv	3	KWP	FALSE	TRUE	1194_Ascoviridae_NC_008361_Spodoptera_frugiperda_ascovirus_1a_000000000001	-	-	-	-	YP_762409.1	NA	YP_762409.1	uniref:UniRef90_Q0E547	rs:YP_762409	gi|115298556|ref|YP_762409.1|
	1195	939	Ascoviridae_NC_008361_Spodoptera_frugiperda_ascovirus_1a_000000000001	Ascoviridae_NC_008361_Spodoptera_frugiperda_ascovirus_1a	56459	gu_c_11119		ncldv	4	GU	FALSE	TRUE	1195_Ascoviridae_NC_008361_Spodoptera_frugiperda_ascovirus_1a_000000000001	-	-	-	-	YP_762410.1	NA	YP_762410.1	uniref:UniRef90_Q0E546	rs:YP_762410	gi|115298557|ref|YP_762410.1|
	1196	1032	Ascoviridae_NC_008361_Spodoptera_frugiperda_ascovirus_1a_000000000001	Ascoviridae_NC_008361_Spodoptera_frugiperda_ascovirus_1a	16863	gu_c_7823		ncldv	3	GU	FALSE	TRUE	1196_Ascoviridae_NC_008361_Spodoptera_frugiperda_ascovirus_1a_000000000001	-	-	-	-	YP_762411.1	NA	YP_762411.1	uniref:UniRef90_Q0E545	rs:YP_762411	gi|115298558|ref|YP_762411.1|
	1197	774	Ascoviridae_NC_008361_Spodoptera_frugiperda_ascovirus_1a_000000000001	Ascoviridae_NC_008361_Spodoptera_frugiperda_ascovirus_1a	231746	gu_c_9649		ncldv	4	GU	FALSE	TRUE	1197_Ascoviridae_NC_008361_Spodoptera_frugiperda_ascovirus_1a_000000000001	-	-	-	-	YP_762412.1	NA	YP_762412.1	uniref:UniRef90_Q0E544	rs:YP_762412	gi|115298559|ref|YP_762412.1|
	1198	939	Ascoviridae_NC_008361_Spodoptera_frugiperda_ascovirus_1a_000000000001	Ascoviridae_NC_008361_Spodoptera_frugiperda_ascovirus_1a	187246	gu_c_8360		ncldv	3	GU	FALSE	TRUE	1198_Ascoviridae_NC_008361_Spodoptera_frugiperda_ascovirus_1a_000000000001	-	-	-	-	YP_762413.1	NA	YP_762413.1	uniref:UniRef90_Q0E543	rs:YP_762413	gi|115298560|ref|YP_762413.1|
	1199	1098	Ascoviridae_NC_008361_Spodoptera_frugiperda_ascovirus_1a_000000000001	Ascoviridae_NC_008361_Spodoptera_frugiperda_ascovirus_1a	7661	k_c_4823		ncldv	3	K	FALSE	TRUE	1199_Ascoviridae_NC_008361_Spodoptera_frugiperda_ascovirus_1a_000000000001	S	bis(5'-nucleosyl)-tetraphosphatase (symmetrical) activity	-	-	YP_762414.1	CDD:223497	YP_762414.1	uniref:UniRef90_Q0E542	rs:WP_015998904	gi|115298561|ref|YP_762414.1|
	1200	243	Ascoviridae_NC_008361_Spodoptera_frugiperda_ascovirus_1a_000000000001	Ascoviridae_NC_008361_Spodoptera_frugiperda_ascovirus_1a	45258	NA		ncldv	1	SINGL	TRUE	FALSE	1200_Ascoviridae_NC_008361_Spodoptera_frugiperda_ascovirus_1a_000000000001	NA	NA	NA	NA	NA	NA	YP_803343.1	NA	NA	gi|116326806|ref|YP_803343.1|
	1201	273	Ascoviridae_NC_008361_Spodoptera_frugiperda_ascovirus_1a_000000000001	Ascoviridae_NC_008361_Spodoptera_frugiperda_ascovirus_1a	188890	gu_c_210		ncldv	3	GU	FALSE	TRUE	1201_Ascoviridae_NC_008361_Spodoptera_frugiperda_ascovirus_1a_000000000001	-	-	-	-	YP_762415.1	NA	YP_762415.1	uniref:UniRef90_Q0E541	rs:YP_762415	gi|115298562|ref|YP_762415.1|
	1202	264	Ascoviridae_NC_008361_Spodoptera_frugiperda_ascovirus_1a_000000000001	Ascoviridae_NC_008361_Spodoptera_frugiperda_ascovirus_1a	172973	gu_c_7939		ncldv	3	GU	FALSE	TRUE	1202_Ascoviridae_NC_008361_Spodoptera_frugiperda_ascovirus_1a_000000000001	NA	NA	NA	NA	YP_009701538.1	NA	YP_009701538.1	uniref:UniRef90_A4KXC8	rs:YP_009702073	gi|134287229|ref|YP_001110925.1|
	1203	645	Ascoviridae_NC_008361_Spodoptera_frugiperda_ascovirus_1a_000000000001	Ascoviridae_NC_008361_Spodoptera_frugiperda_ascovirus_1a	113549	k_c_3784		ncldv	4	K	FALSE	TRUE	1203_Ascoviridae_NC_008361_Spodoptera_frugiperda_ascovirus_1a_000000000001	S	Erv1 / Alr family	-	-	YP_762416.1	CDD:398444	YP_762416.1	uniref:UniRef90_Q0E540	rs:WP_015998906	gi|115298563|ref|YP_762416.1|
	1204	477	Ascoviridae_NC_008361_Spodoptera_frugiperda_ascovirus_1a_000000000001	Ascoviridae_NC_008361_Spodoptera_frugiperda_ascovirus_1a	221316	kwp_c_3451		ncldv	3	KWP	FALSE	TRUE	1204_Ascoviridae_NC_008361_Spodoptera_frugiperda_ascovirus_1a_000000000001	S	aminoacyl-tRNA ligase activity	-	-	AXN77256.1	NA	YP_009701540.1	uniref:UniRef90_A4KXD0	rs:YP_009701540	gi|134287231|ref|YP_001110927.1|
	1205	213	Ascoviridae_NC_008361_Spodoptera_frugiperda_ascovirus_1a_000000000001	Ascoviridae_NC_008361_Spodoptera_frugiperda_ascovirus_1a	71141	kwp_c_5032		ncldv	2	KWP	FALSE	TRUE	1205_Ascoviridae_NC_008361_Spodoptera_frugiperda_ascovirus_1a_000000000001	NA	NA	NA	NA	YP_762417.1	NA	YP_762417.1	uniref:UniRef90_Q0E539	rs:YP_762417	gi|115298564|ref|YP_762417.1|
	1206	354	Ascoviridae_NC_008361_Spodoptera_frugiperda_ascovirus_1a_000000000001	Ascoviridae_NC_008361_Spodoptera_frugiperda_ascovirus_1a	172977	NA		ncldv	1	SINGL	TRUE	FALSE	1206_Ascoviridae_NC_008361_Spodoptera_frugiperda_ascovirus_1a_000000000001	-	-	-	-	YP_762418.1	NA	YP_762418.1	uniref:UniRef90_Q0E538	rs:YP_762418	gi|115298565|ref|YP_762418.1|
	1207	2454	Ascoviridae_NC_008361_Spodoptera_frugiperda_ascovirus_1a_000000000001	Ascoviridae_NC_008361_Spodoptera_frugiperda_ascovirus_1a	121282	kwp_c_1127		ncldv	3	KWP	FALSE	TRUE	1207_Ascoviridae_NC_008361_Spodoptera_frugiperda_ascovirus_1a_000000000001	S	protein serine/threonine kinase activity	-	-	YP_762419.1	CDD:403519	YP_762419.1	uniref:UniRef90_Q0E537	rs:YP_762419	gi|115298566|ref|YP_762419.1|
	1208	1020	Ascoviridae_NC_008361_Spodoptera_frugiperda_ascovirus_1a_000000000001	Ascoviridae_NC_008361_Spodoptera_frugiperda_ascovirus_1a	187239	gu_c_89		ncldv	4	GU	FALSE	TRUE	1208_Ascoviridae_NC_008361_Spodoptera_frugiperda_ascovirus_1a_000000000001	-	-	-	-	CAC84463.1	NA	YP_762420.1	uniref:UniRef90_Q8JJY7	rs:YP_762420	gi|115298567|ref|YP_762420.1|
	1209	1071	Ascoviridae_NC_008361_Spodoptera_frugiperda_ascovirus_1a_000000000001	Ascoviridae_NC_008361_Spodoptera_frugiperda_ascovirus_1a	71144	k_c_32		ncldv	4	K	FALSE	TRUE	1209_Ascoviridae_NC_008361_Spodoptera_frugiperda_ascovirus_1a_000000000001	L	XPG I-region	-	-	YP_762421.1	CDD:240317	YP_762421.1	uniref:UniRef90_Q0E535	rs:YP_762421	gi|115298568|ref|YP_762421.1|
	1210	381	Ascoviridae_NC_008361_Spodoptera_frugiperda_ascovirus_1a_000000000001	Ascoviridae_NC_008361_Spodoptera_frugiperda_ascovirus_1a	210670	gu_c_9059		ncldv	3	GU	FALSE	TRUE	1210_Ascoviridae_NC_008361_Spodoptera_frugiperda_ascovirus_1a_000000000001	NA	NA	NA	NA	YP_001110933.1	NA	YP_001110933.1	uniref:UniRef90_A4KXD6	rs:YP_001110933	gi|134287237|ref|YP_001110933.1|
	1211	1389	Ascoviridae_NC_008361_Spodoptera_frugiperda_ascovirus_1a_000000000001	Ascoviridae_NC_008361_Spodoptera_frugiperda_ascovirus_1a	121286	k_c_992		ncldv	4	K	FALSE	TRUE	1211_Ascoviridae_NC_008361_Spodoptera_frugiperda_ascovirus_1a_000000000001	L	RNA polymerase Rpb1, domain 5	-	-	YP_762422.1	CDD:184940	YP_762422.1	uniref:UniRef90_Q0E534	rs:YP_762422	gi|9203
	1212	729	Ascoviridae_NC_008361_Spodoptera_frugiperda_ascovirus_1a_000000000001	Ascoviridae_NC_008361_Spodoptera_frugiperda_ascovirus_1a	56469	gu_c_11123		ncldv	3	GU	FALSE	TRUE	1212_Ascoviridae_NC_008361_Spodoptera_frugiperda_ascovirus_1a_000000000001	-	-	-	-	YP_762423.1	NA	YP_762423.1	uniref:UniRef90_Q0E533	rs:YP_762423	gi|115298570|ref|YP_762423.1|
	1213	471	Ascoviridae_NC_008361_Spodoptera_frugiperda_ascovirus_1a_000000000001	Ascoviridae_NC_008361_Spodoptera_frugiperda_ascovirus_1a	14589	NA		ncldv	1	SINGL	TRUE	FALSE	1213_Ascoviridae_NC_008361_Spodoptera_frugiperda_ascovirus_1a_000000000001	NA	NA	NA	NA	AYD68203.1	NA	YP_001110937.1	uniref:UniRef90_A4KXE0	rs:YP_009702085	gi|134287241|ref|YP_001110937.1|
	1214	432	Ascoviridae_NC_008361_Spodoptera_frugiperda_ascovirus_1a_000000000001	Ascoviridae_NC_008361_Spodoptera_frugiperda_ascovirus_1a	183234	NA		ncldv	1	SINGL	TRUE	FALSE	1214_Ascoviridae_NC_008361_Spodoptera_frugiperda_ascovirus_1a_000000000001	NA	NA	NA	NA	YP_009701549.1	NA	YP_009701549.1	uniref:UniRef90_A4KXE0	rs:YP_009701549	gi|134287241|ref|YP_001110937.1|
	1215	672	Ascoviridae_NC_008361_Spodoptera_frugiperda_ascovirus_1a_000000000001	Ascoviridae_NC_008361_Spodoptera_frugiperda_ascovirus_1a	210674	NA		ncldv	1	SINGL	TRUE	FALSE	1215_Ascoviridae_NC_008361_Spodoptera_frugiperda_ascovirus_1a_000000000001	-	-	-	-	YP_762424.1	CDD:376797	YP_762424.1	uniref:UniRef90_Q0E532	rs:YP_762424	gi|115298571|ref|YP_762424.1|
	1216	906	Ascoviridae_NC_008361_Spodoptera_frugiperda_ascovirus_1a_000000000001	Ascoviridae_NC_008361_Spodoptera_frugiperda_ascovirus_1a	183659	NA		ncldv	1	SINGL	TRUE	FALSE	1216_Ascoviridae_NC_008361_Spodoptera_frugiperda_ascovirus_1a_000000000001	-	-	-	-	CAC82219.1	NA	YP_009701563.1	uniref:UniRef90_Q8UYY2	rs:YP_009701563	gi|115298572|ref|YP_762425.1|
	1217	111	Ascoviridae_NC_008361_Spodoptera_frugiperda_ascovirus_1a_000000000001	Ascoviridae_NC_008361_Spodoptera_frugiperda_ascovirus_1a	188088	NA		ncldv	1	SINGL	TRUE	FALSE	NA	NA	NA	NA	NA	NA	NA	NA	NA	NA	NA
	1218	1326	Ascoviridae_NC_008361_Spodoptera_frugiperda_ascovirus_1a_000000000001	Ascoviridae_NC_008361_Spodoptera_frugiperda_ascovirus_1a	41996	NA		ncldv	1	SINGL	TRUE	FALSE	1218_Ascoviridae_NC_008361_Spodoptera_frugiperda_ascovirus_1a_000000000001	NA	NA	NA	NA	YP_762426.1	NA	YP_762426.1	uniref:UniRef90_Q0E530	rs:YP_762426	gi|115298573|ref|YP_762426.1|
	1219	177	Ascoviridae_NC_008361_Spodoptera_frugiperda_ascovirus_1a_000000000001	Ascoviridae_NC_008361_Spodoptera_frugiperda_ascovirus_1a	32250	gu_c_3390		ncldv	10	GU	FALSE	TRUE	NA	NA	NA	NA	NA	NA	NA	NA	NA	NA	NA
	1220	132	Ascoviridae_NC_008361_Spodoptera_frugiperda_ascovirus_1a_000000000001	Ascoviridae_NC_008361_Spodoptera_frugiperda_ascovirus_1a	198776	gu_c_5437		ncldv	4	GU	FALSE	TRUE	NA	NA	NA	NA	NA	NA	NA	NA	NA	NA	NA
	1221	222	Ascoviridae_NC_008361_Spodoptera_frugiperda_ascovirus_1a_000000000001	Ascoviridae_NC_008361_Spodoptera_frugiperda_ascovirus_1a	147770	eu_c_1556		ncldv	2	EU	FALSE	TRUE	NA	NA	NA	NA	NA	NA	NA	NA	NA	NA	NA
	1222	177	Ascoviridae_NC_008361_Spodoptera_frugiperda_ascovirus_1a_000000000001	Ascoviridae_NC_008361_Spodoptera_frugiperda_ascovirus_1a	32250	gu_c_3390		ncldv	10	GU	FALSE	TRUE	NA	NA	NA	NA	NA	NA	NA	NA	NA	NA	NA
	1223	132	Ascoviridae_NC_008361_Spodoptera_frugiperda_ascovirus_1a_000000000001	Ascoviridae_NC_008361_Spodoptera_frugiperda_ascovirus_1a	198776	gu_c_5437		ncldv	4	GU	FALSE	TRUE	NA	NA	NA	NA	NA	NA	NA	NA	NA	NA	NA
	1224	132	Ascoviridae_NC_008361_Spodoptera_frugiperda_ascovirus_1a_000000000001	Ascoviridae_NC_008361_Spodoptera_frugiperda_ascovirus_1a	198776	gu_c_5437		ncldv	4	GU	FALSE	TRUE	NA	NA	NA	NA	NA	NA	NA	NA	NA	NA	NA
	1225	177	Ascoviridae_NC_008361_Spodoptera_frugiperda_ascovirus_1a_000000000001	Ascoviridae_NC_008361_Spodoptera_frugiperda_ascovirus_1a	32250	gu_c_3390		ncldv	10	GU	FALSE	TRUE	NA	NA	NA	NA	NA	NA	NA	NA	NA	NA	NA
	1226	222	Ascoviridae_NC_008361_Spodoptera_frugiperda_ascovirus_1a_000000000001	Ascoviridae_NC_008361_Spodoptera_frugiperda_ascovirus_1a	147770	eu_c_1556		ncldv	2	EU	FALSE	TRUE	NA	NA	NA	NA	NA	NA	NA	NA	NA	NA	NA
	1227	132	Ascoviridae_NC_008361_Spodoptera_frugiperda_ascovirus_1a_000000000001	Ascoviridae_NC_008361_Spodoptera_frugiperda_ascovirus_1a	198776	gu_c_5437		ncldv	4	GU	FALSE	TRUE	NA	NA	NA	NA	NA	NA	NA	NA	NA	NA	NA
	1228	177	Ascoviridae_NC_008361_Spodoptera_frugiperda_ascovirus_1a_000000000001	Ascoviridae_NC_008361_Spodoptera_frugiperda_ascovirus_1a	32250	gu_c_3390		ncldv	10	GU	FALSE	TRUE	NA	NA	NA	NA	NA	NA	NA	NA	NA	NA	NA
	1229	261	Ascoviridae_NC_008361_Spodoptera_frugiperda_ascovirus_1a_000000000001	Ascoviridae_NC_008361_Spodoptera_frugiperda_ascovirus_1a	168361	eu_c_2083		ncldv	3	EU	FALSE	TRUE	NA	NA	NA	NA	NA	NA	NA	NA	NA	NA	NA
[truncated: 606,498+ more rows]
