# Supplementary material for: Mirusviruses link herpesviruses to giant viruses
Source: Nature. 2023 Apr 19;616(7958):783–9. doi: 10.1038/s41586-023-05962-4 (PMC10132985; doi:10.1038/s41586-023-05962-4)
Supplement: Supplementary file 10 — Functional annotations for genes found in the GOEV database. The enrichment of KEGG orthologs in Mirusviricota was assessed using Fisher’s exact test (one-sided, greater) and adjusted using the Benjamini–Hochberg method. [file 41586_2023_5962_MOESM10_ESM.xlsx]

## Sheet: Gene-level functions
	Functional annotations of genes in the GOEV database
	gene	gene_ID_Genome	COG_category	Description	KEGG_ko	pfam	nr	cdd	vhdb	uniref90	refseq	NCVOG
	0	0_Acanthamoeba_castellanii_medusavirus_000000000001	NA	NA	NA	NA	NA	NA	NA	uniref:UniRef90_A0A7S7YFK1	NA	NA
	1	1_Acanthamoeba_castellanii_medusavirus_000000000001	S	Metal dependent phosphohydrolases with conserved 'HD' motif.	-	HD	BBI30142.1	NA	YP_009361805.1	uniref:UniRef90_A0A3T1CWE1	rs:YP_009361805	NA
	10	10_Acanthamoeba_castellanii_medusavirus_000000000001	NA	NA	NA	NA	BBI30151.1	NA	NA	uniref:UniRef90_A0A3T1CWE8	NA	NA
	100	100_Acanthamoeba_castellanii_medusavirus_000000000001	NA	NA	NA	NA	BBI30246.1	CDD:238028	NA	uniref:UniRef90_A0A3T1CWP1	NA	NA
	1000	1000_Ascoviridae_KJ755191_Heliothis_virescens_ascovirus_3f_isolate_LD135790_000000000001	-	-	-	-	YP_009701523.1	NA	YP_009701523.1	uniref:UniRef90_A4KXB3	rs:YP_009701523	gi|134287214|ref|YP_001110910.1|
	10000	10000_Marseilleviridae_KF527888_Insectomime_virus_strain_V478_000000000001	-	-	-	-	AHA46353.1	CDD:405067	YP_009345194.1	uniref:UniRef90_V5L641	rs:YP_009345194	gi|284504343|ref|YP_003407058.1|
	100000	100000_Moniruzzaman_MM07_ERX555933_5_dc_000000000019	NA	NA	NA	NA	NA	NA	NA	uniref:UniRef90_A0A6C0AIG6	NA	NA
	100001	100001_Moniruzzaman_MM07_ERX555933_5_dc_000000000019	O	2OG-Fe(II) oxygenase superfamily	-	2OG-FeII_Oxy_4	TDJ35311.1	CDD:379319	NA	uniref:UniRef90_A0A523LP19	rs:WP_182735883	NA
	100002	100002_Moniruzzaman_MM07_ERX555933_5_dc_000000000019	K	Multiprotein-bridging factor	-	HTH_3,MBF1	NA	CDD:224726	NA	NA	NA	NA
	100003	100003_Moniruzzaman_MM07_ERX555933_5_dc_000000000019	-	-	-	-	NP_048618.1	NA	NP_048618.1	uniref:UniRef90_Q84581	rs:NP_048618	NA
	100004	100004_Moniruzzaman_MM07_ERX555933_5_dc_000000000019	NA	NA	NA	NA	NA	NA	NA	uniref:UniRef90_A0A6C0B3E7	NA	NA
	100007	100007_Moniruzzaman_MM07_ERX555933_5_dc_000000000019	T	protein serine/threonine kinase activity	ko04136,ko04138,ko04139,ko04140,ko04150,ko04212,map04136,map04138,map04139,map04140,map04150,map04212	DUF3543,Pkinase	QDY51950.1	CDD:214567	AFX92718.1	uniref:UniRef90_A0A6C0B5S3	rs:XP_001429844	gi|350611448
	100008	100008_Moniruzzaman_MM07_ERX555933_5_dc_000000000019	NA	NA	NA	NA	NA	NA	NA	uniref:UniRef90_A0A6C0B447	NA	NA
	100011	100011_Moniruzzaman_MM07_ERX555933_5_dc_000000000020	NA	NA	NA	NA	AET43494.1	NA	NA	uniref:UniRef90_G8DCY8	NA	NA
	100012	100012_Moniruzzaman_MM07_ERX555933_5_dc_000000000020	NA	NA	NA	NA	NA	CDD:173412	NA	NA	NA	NA
	100013	100013_Moniruzzaman_MM07_ERX555933_5_dc_000000000020	G	Glycosyl hydrolases family 18	ko00520,ko01100,map00520,map01100	Glyco_hydro_18,UBA	QDY52434.1	CDD:119363	NA	uniref:UniRef90_A0A5B8IR08	rs:XP_003069866	NA
	100015	100015_Moniruzzaman_MM07_ERX555933_5_dc_000000000020	HJ	ligase activity	-	RimK	RPF81708.1	CDD:237195	NA	uniref:UniRef90_A0A424HST9	rs:WP_090845933	NA
	100016	100016_Moniruzzaman_MM07_ERX555933_5_dc_000000000020	NA	NA	NA	NA	NA	CDD:395847	NA	NA	NA	NA
	100017	100017_Moniruzzaman_MM07_ERX555933_5_dc_000000000020	J	translation initiation factor activity	ko03013,ko03440,ko04214,map03013,map03440,map04214	W2,eIF-5_eIF-2B	CBN75025.1	CDD:396445	YP_654431.1	uniref:UniRef90_A0A7S0PIN4	rs:XP_002181337	gi|310831054
	100018	100018_Moniruzzaman_MM07_ERX555933_5_dc_000000000020	E	Catalyzes the anaerobic formation of alpha-ketobutyrate and ammonia from threonine in a two-step reaction. The first step involved a dehydration of threonine and a production of enamine intermediates (aminocrotonate), which tautomerizes to its imine form (iminobutyrate). Both intermediates are unstable and short- lived. The second step is the nonenzymatic hydrolysis of the enamine imine intermedi…	ko00260,ko00290,ko01100,ko01110,ko01130,ko01200,ko01230,map00260,map00290,map01100,map01110,map01130,map01200,map01230	PALP,Thr_dehydrat_C	KKQ27349.1	CDD:236318	NA	uniref:UniRef90_A0A381ZIY2	rs:WP_173730232	NA
	10002	10002_Marseilleviridae_KF527888_Insectomime_virus_strain_V478_000000000001	NA	NA	NA	NA	AHA46354.1	NA	YP_009507107.1	uniref:UniRef90_V9SH12	rs:YP_009507107	gi|327409956|ref|YP_004347376.1|
	100021	100021_Moniruzzaman_MM07_ERX555933_5_dc_000000000020	S	activation of store-operated calcium channel activity	-	Mustang,STIMATE	XP_009835426.1	CDD:403562	NA	uniref:UniRef90_W4G6K2	rs:XP_009835426	NA
	100022	100022_Moniruzzaman_MM07_ERX555933_5_dc_000000000020	NA	NA	NA	NA	MAJ97319.1	NA	NA	uniref:UniRef90_A0A6C0JFZ0	NA	NA
	100023	100023_Moniruzzaman_MM07_ERX555933_5_dc_000000000020	NA	NA	NA	NA	NA	CDD:238083	NA	NA	NA	NA
	10003	10003_Marseilleviridae_KF527888_Insectomime_virus_strain_V478_000000000001	NA	NA	NA	NA	AHA46355.1	NA	YP_009507106.1	uniref:UniRef90_V9SFE8	rs:YP_009507106	gi|327409956|ref|YP_004347376.1|
	100030	100030_Moniruzzaman_MM07_ERX555933_5_dc_000000000021	O	Heat shock protein 90. Source PGD	-	HATPase_c,HSP90	KAE9019689.1	CDD:240341	NA	uniref:UniRef90_A0A6A4YUS3	rs:XP_002998541	NA
	100031	100031_Moniruzzaman_MM07_ERX555933_5_dc_000000000021	O	Catalyzes the methyl esterification of L-isoaspartyl residues in peptides and proteins that result from spontaneous decomposition of normal L-aspartyl and L-asparaginyl residues. It plays a role in the repair and or degradation of damaged proteins	-	Erythro_esteras,PCMT	WP_125216641.1	CDD:350610	NA	uniref:UniRef90_A0A6C0JBP7	rs:WP_125216641	NA
	100032	100032_Moniruzzaman_MM07_ERX555933_5_dc_000000000021	NA	NA	NA	NA	NA	NA	NA	uniref:UniRef90_A0A6C0BXK3	NA	NA
	100033	100033_Moniruzzaman_MM07_ERX555933_5_dc_000000000021	NA	NA	NA	NA	NA	CDD:224117	NA	NA	NA	NA
	100037	100037_Moniruzzaman_MM07_ERX555933_5_dc_000000000021	NA	NA	NA	NA	MBJ05442.1	NA	NA	uniref:UniRef90_A0A6C0JFZ0	NA	NA
	100038	100038_Moniruzzaman_MM07_ERX555933_5_dc_000000000021	E	Belongs to the class-III pyridoxal-phosphate-dependent aminotransferase family	ko00250,ko00410,ko00640,ko00650,ko01100,ko01120,map00250,map00410,map00640,map00650,map01100,map01120	Aminotran_3	RZO40758.1	CDD:99735	NA	uniref:UniRef90_A0A2D5SSY3	rs:WP_022667830	NA
	10004	10004_Marseilleviridae_KF527888_Insectomime_virus_strain_V478_000000000001	NA	NA	NA	NA	NA	NA	YP_009255174.1	NA	NA	NA
	100040	100040_Moniruzzaman_MM07_ERX555933_5_dc_000000000021	NA	NA	NA	NA	MAP62076.1	NA	NA	uniref:UniRef90_A0A6C0JFI3	NA	NA
	100042	100042_Moniruzzaman_MM07_ERX555933_5_dc_000000000021	NA	NA	NA	NA	NA	CDD:396567	NA	uniref:UniRef90_A0A6C0EK73	NA	NA
	100043	100043_Moniruzzaman_MM07_ERX555933_5_dc_000000000021	KL	SNF2 domain-containing protein helicase domain-containing protein	ko04918,map04918	Helicase_C,SNF2_N,zf-C3HC4,zf-C3HC4_2,zf-C3HC4_3	NBX48781.1	CDD:223627	YP_009174785.1	uniref:UniRef90_A0A6C0JEU6	rs:YP_009174785	gi|313768339|ref|YP_004062019.1|
	100047	100047_Moniruzzaman_MM07_ERX555957_21_dc_000000000001	NA	NA	NA	NA	MAO33163.1	CDD:224117	NA	uniref:UniRef90_A0A2D9D8A1	NA	NA
	100048	100048_Moniruzzaman_MM07_ERX555957_21_dc_000000000001	K	High-mobility group box 2a	-	HMG_box,HMG_box_2	MAO33162.1	CDD:227935	YP_004732954.1	uniref:UniRef90_A0A2D9D8B7	rs:XP_003746804	gi|339906157|ref|YP_004732954.1|
	100049	100049_Moniruzzaman_MM07_ERX555957_21_dc_000000000001	NA	NA	NA	NA	MAO33161.1	NA	NA	uniref:UniRef90_A0A2D9D8E2	NA	NA
	10005	10005_Marseilleviridae_KF527888_Insectomime_virus_strain_V478_000000000001	NA	NA	NA	NA	YP_009507105.1	NA	YP_009507105.1	uniref:UniRef90_V9SE91	rs:YP_009507105	NA
	100051	100051_Moniruzzaman_MM07_ERX555957_21_dc_000000000001	G	Belongs to the phosphoglycerate mutase family	ko00260,ko00680,ko00860,ko01100,ko01120,ko01130,map00260,map00680,map00860,map01100,map01120,map01130	His_Phos_1	QFG74277.1	CDD:395236	NA	uniref:UniRef90_A0A6C0ITT1	rs:WP_018035743	NA
	100052	100052_Moniruzzaman_MM07_ERX555957_21_dc_000000000001	NA	NA	NA	NA	NA	CDD:215619	NA	NA	NA	NA
	100056	100056_Moniruzzaman_MM07_ERX555957_21_dc_000000000002	NA	NA	NA	NA	NA	CDD:132768	NA	NA	NA	NA
	100057	100057_Moniruzzaman_MM07_ERX555957_21_dc_000000000002	S	Bacteriorhodopsin-like protein	-	Bac_rhodopsin	MAW64564.1	CDD:320370	YP_008052647.1	uniref:UniRef90_A0A2E1W4H2	rs:WP_214249132	gi|357289866
	100058	100058_Moniruzzaman_MM07_ERX555957_21_dc_000000000002	B	DNA binding	-	HMG_box	MAW64565.1	CDD:227935	NA	uniref:UniRef90_A0A2E1W3D1	rs:XP_018607475	NA
	100059	100059_Moniruzzaman_MM07_ERX555957_21_dc_000000000002	K	DNA-dependent RNA polymerase catalyzes the transcription of DNA into RNA using the four ribonucleoside triphosphates as substrates	ko00230,ko00240,ko01100,ko03020,ko05016,ko05168,ko05169,map00230,map00240,map01100,map03020,map05016,map05168,map05169	RNA_pol_Rpb1_1,RNA_pol_Rpb1_2,RNA_pol_Rpb1_3,RNA_pol_Rpb1_4,RNA_pol_Rpb1_5,RNA_pol_Rpb1_6,RNA_pol_Rpb1_7,RNA_pol_Rpb1_R	MAW64566.1	CDD:259848	YP_008052581.1	uniref:UniRef90_A0A2E1W3D7	rs:XP_015638336	gi|322511128|gb|ADX06441.1|
	10006	10006_Marseilleviridae_KF527888_Insectomime_virus_strain_V478_000000000001	NA	NA	NA	NA	YP_009507104.1	NA	YP_009507104.1	uniref:UniRef90_V9SGP1	rs:YP_009507104	NA
	100060	100060_Moniruzzaman_MM07_ERX555957_21_dc_000000000002	S	ATP-dependent peptidase activity	-	-	MAW64567.1	CDD:223542	YP_008052582.1	uniref:UniRef90_A0A2E1W3E6	rs:YP_008052582	gi|322510714
	100061	100061_Moniruzzaman_MM07_ERX555957_21_dc_000000000002	NA	NA	NA	NA	MBP02219.1	NA	NA	uniref:UniRef90_A0A2E7W3M9	NA	NA
	100062	100062_Moniruzzaman_MM07_ERX555957_21_dc_000000000002	S	phosphatase activity	-	-	MAW64569.1	CDD:239520	YP_009173562.1	uniref:UniRef90_A0A2E1W3F9	rs:YP_009173562	gi|357289776|gb|AET73089.1|
	100063	100063_Moniruzzaman_MM07_ERX555957_21_dc_000000000002	NA	NA	NA	NA	MAW64570.1	NA	NA	uniref:UniRef90_A0A2E1W5F8	NA	NA
	100064	100064_Moniruzzaman_MM07_ERX555957_21_dc_000000000002	K	Cold shock protein	-	CSD	MAW64573.1	CDD:278729	YP_008052661.1	uniref:UniRef90_A0A2E1W3E3	rs:YP_008052661	gi|357289880
	100066	100066_Moniruzzaman_MM07_ERX555957_21_dc_000000000003	NA	NA	NA	NA	NA	NA	NA	uniref:UniRef90_A0A6C0FF23	NA	NA
	100067	100067_Moniruzzaman_MM07_ERX555957_21_dc_000000000003	J	Attaches a formyl group to the free amino group of methionyl-tRNA(fMet). The formyl group appears to play a dual role in the initiator identity of N-formylmethionyl-tRNA by promoting its recognition by IF2 and preventing the misappropriation of this tRNA by the elongation apparatus	ko00230,ko00670,ko00970,ko01100,ko01110,ko01130,map00230,map00670,map00970,map01100,map01110,map01130	Formyl_trans_N	MBA25417.1	CDD:187721	NA	uniref:UniRef90_A0A6C0IYP1	rs:WP_121590064	NA
	100068	100068_Moniruzzaman_MM07_ERX555957_21_dc_000000000003	NA	NA	NA	NA	MAD11725.1	NA	YP_009173269.1	uniref:UniRef90_A0A6C0HIR4	rs:YP_009173269	NA
	100069	100069_Moniruzzaman_MM07_ERX555957_21_dc_000000000003	NA	NA	NA	NA	MSU54299.1	CDD:273628	NA	uniref:UniRef90_A0A0G1UE24	rs:WP_020046261	NA
	10007	10007_Marseilleviridae_KF527888_Insectomime_virus_strain_V478_000000000001	J	Translation initiation factor SUI1	ko03013,map03013	SUI1	AHA46358.1	CDD:211318	YP_009507103.1	uniref:UniRef90_V9SDT5	rs:YP_009507103	gi|284504111|ref|YP_003406826.1|
	100070	100070_Moniruzzaman_MM07_ERX555957_21_dc_000000000003	NA	NA	NA	NA	MAE86719.1	NA	NA	uniref:UniRef90_A0A2D6AZA2	rs:WP_075506980	NA
	100071	100071_Moniruzzaman_MM07_ERX555957_21_dc_000000000003	GM	Methyltransferase domain	-	Methyltransf_24	WP_075506999.1	CDD:404466	NA	uniref:UniRef90_UPI00094D9F81	rs:WP_075506999	NA
	100072	100072_Moniruzzaman_MM07_ERX555957_21_dc_000000000003	H	PFAM N-acetylneuraminic acid synthase	ko00520,ko01100,map00520,map01100	NeuB	MBM08545.1	CDD:397290	NA	uniref:UniRef90_A0A6C0AX88	rs:WP_012502100	NA
	100073	100073_Moniruzzaman_MM07_ERX555957_21_dc_000000000003	Q	phytanoyl-CoA dioxygenase	-	-	MBM08544.1	CDD:223476	NA	uniref:UniRef90_A0A2E6X501	rs:WP_122929561	NA
	100074	100074_Moniruzzaman_MM07_ERX555957_21_dc_000000000003	S	3-deoxy-manno-octulosonate-8-phosphatase activity	ko00520,ko00540,ko01100,map00520,map00540,map01100	CTP_transf_3,Hydrolase_3	RZD39237.1	CDD:133006	NA	uniref:UniRef90_A0A519CGE7	rs:WP_216563418	NA
	100075	100075_Moniruzzaman_MM07_ERX555957_21_dc_000000000003	Q	Methyltransferase domain	-	Methyltransf_23	MBM08566.1	CDD:404385	NA	uniref:UniRef90_A0A2E6X4U3	rs:WP_176548194	NA
	100076	100076_Moniruzzaman_MM07_ERX555957_21_dc_000000000003	NA	NA	NA	NA	MBM08554.1	NA	NA	uniref:UniRef90_A0A2E6X511	NA	NA
	100077	100077_Moniruzzaman_MM07_ERX555957_21_dc_000000000003	-	-	-	PhyH	MBJ25242.1	NA	NA	uniref:UniRef90_A0A6C0KJV4	rs:WP_219041178	NA
	100078	100078_Moniruzzaman_MM07_ERX555957_21_dc_000000000003	NA	NA	NA	NA	MBM08562.1	CDD:211387	NA	uniref:UniRef90_A0A2E6X514	NA	NA
	100079	100079_Moniruzzaman_MM07_ERX555957_21_dc_000000000003	M	PFAM Glycosyl transferase family 2	-	Glyco_tranf_2_4	MBM08560.1	CDD:133005	NA	uniref:UniRef90_A0A2E6X502	rs:WP_056087152	NA
	10008	10008_Marseilleviridae_KF527888_Insectomime_virus_strain_V478_000000000001	NA	NA	NA	NA	AHA46359.1	NA	YP_009507102.1	uniref:UniRef90_V9SH08	rs:YP_009507102	gi|284504137|ref|YP_003406852.1|
	100080	100080_Moniruzzaman_MM07_ERX555957_21_dc_000000000003	M	Alternative locus ID	ko00520,ko01100,map00520,map01100	Epimerase,GDP_Man_Dehyd	MBM08555.1	CDD:187563	YP_007354433.1	uniref:UniRef90_A0A5E8CI82	rs:XP_031024646	gi|441432391
	100081	100081_Moniruzzaman_MM07_ERX555957_21_dc_000000000003	NA	NA	NA	NA	MBM08552.1	NA	NA	uniref:UniRef90_A0A2E6X504	NA	NA
	100082	100082_Moniruzzaman_MM07_ERX555957_21_dc_000000000003	M	UDP-N-acetylglucosamine 2-epimerase	ko00520,map00520	Epimerase_2	NQY44000.1	CDD:274654	NA	uniref:UniRef90_A0A2H0T5Y4	rs:WP_094229116	NA
	100083	100083_Moniruzzaman_MM07_ERX555957_21_dc_000000000003	Q	HAD-superfamily phosphatase subfamily IIIC	-	-	EMO15111.1	CDD:226399	NA	uniref:UniRef90_UPI0016239684	rs:WP_185650208	NA
	100084	100084_Moniruzzaman_MM07_ERX555957_21_dc_000000000003	G	polysaccharide deacetylase	-	CBM9_1,CBM_4_9,Glyco_hydro_10,PEGA,Polysacc_deac_1,SLH	OON96941.1	CDD:213023	NA	uniref:UniRef90_A0A1S9CJE4	rs:WP_032927580	NA
	100085	100085_Moniruzzaman_MM07_ERX555957_21_dc_000000000003	M	SAF	ko00520,ko01100,map00520,map01100	NeuB,SAF	RYD59430.1	CDD:274655	NA	uniref:UniRef90_A0A4Q3A350	rs:WP_012546727	NA
	100086	100086_Moniruzzaman_MM07_ERX555957_21_dc_000000000003	NA	NA	NA	NA	MBM08568.1	NA	NA	uniref:UniRef90_A0A6C0KHU7	NA	NA
	100087	100087_Moniruzzaman_MM07_ERX555957_21_dc_000000000003	M	Belongs to the UDP-N-acetylglucosamine 2-epimerase family	ko00520,ko01100,ko05111,map00520,map01100,map05111	Epimerase_2	MAR94992.1	CDD:223458	NA	uniref:UniRef90_A0A6C0KLM4	rs:WP_158412410	NA
	100088	100088_Moniruzzaman_MM07_ERX555957_21_dc_000000000003	S	Glycosyl transferase family 2	-	Glycos_transf_2	HCT51116.1	CDD:133028	NA	uniref:UniRef90_A0A6C0KIT9	rs:WP_171036630	NA
	100089	100089_Moniruzzaman_MM07_ERX555957_21_dc_000000000003	N	FG-GAP repeat	-	FG-GAP,VCBS	MBB64526.1	CDD:176500	NA	uniref:UniRef90_A0A2E3LX24	rs:XP_023227125	NA
	10009	10009_Marseilleviridae_KF527888_Insectomime_virus_strain_V478_000000000001	NA	NA	NA	NA	YP_009507101.1	NA	YP_009507101.1	uniref:UniRef90_V9SFE4	rs:YP_009507101	gi|284504128|ref|YP_003406843.1|
	100093	100093_Moniruzzaman_MM07_ERX555957_21_dc_000000000004	NA	NA	NA	NA	MSP70473.1	CDD:132927	YP_004061815.1	uniref:UniRef90_A0A3R7P759	rs:WP_016032122	gi|313844152|ref|YP_004061815.1|
	100094	100094_Moniruzzaman_MM07_ERX555957_21_dc_000000000004	-	-	-	-	NBO56422.1	CDD:411728	NA	uniref:UniRef90_A0A1F9BVC0	rs:WP_184331716	NA
	100095	100095_Moniruzzaman_MM07_ERX555957_21_dc_000000000004	S	Domain of Unknown Function (DUF1599)	-	DUF1599	QFG74871.1	NA	YP_009173736.1	uniref:UniRef90_A0A5J6VN65	rs:WP_028825754	NA
	100098	100098_Moniruzzaman_MM07_ERX555957_21_dc_000000000004	O	Zinc ion binding	-	MKRN1_C,zf-C3HC4,zf-CCCH,zf-CCCH_2	QDY51857.1	CDD:395127	YP_009173523.1	uniref:UniRef90_A0A5B8IFR2	rs:YP_009173523	gi|322510699|gb|ADX06013.1|
	100099	100099_Moniruzzaman_MM07_ERX555957_21_dc_000000000004	S	D5 N terminal like	-	-	QDY51856.1	CDD:225913	YP_007354212.1	uniref:UniRef90_A0A6C0BEP6	rs:WP_016067274	gi|441432170|ref|YP_007354212.1|
	1001	1001_Ascoviridae_KJ755191_Heliothis_virescens_ascovirus_3f_isolate_LD135790_000000000001	-	-	-	-	YP_009701524.1	NA	YP_009701524.1	uniref:UniRef90_A4KXB4	rs:YP_009701524	gi|134287215|ref|YP_001110911.1|
	10010	10010_Marseilleviridae_KF527888_Insectomime_virus_strain_V478_000000000001	NA	NA	NA	NA	YP_009507100.1	NA	YP_009507100.1	uniref:UniRef90_V9SE86	rs:YP_009507100	gi|327409952|ref|YP_004347372.1|
	100102	100102_Moniruzzaman_MM07_ERX555957_21_dc_000000000004	NA	NA	NA	NA	YP_009173595.1	NA	YP_009173595.1	uniref:UniRef90_A0A6C0KMD4	rs:YP_009173595	gi|322510999
	100105	100105_Moniruzzaman_MM07_ERX555957_21_dc_000000000004	U	Rab subfamily of small GTPases	ko04144,ko04152,ko04961,ko04962,ko04972,map04144,map04152,map04961,map04962,map04972	Ras	XP_014677908.1	CDD:206640	NA	uniref:UniRef90_UPI000719B8F6	rs:XP_014677908	NA
	100108	100108_Moniruzzaman_MM07_ERX555957_21_dc_000000000004	L	Endonuclease Exonuclease phosphatase family protein	-	Exo_endo_phos	XP_020427819.1	CDD:197312	NA	uniref:UniRef90_D3BSB2	rs:XP_020427819	NA
	100109	100109_Moniruzzaman_MM07_ERX555957_21_dc_000000000004	O	DnaJ central domain	ko04141,map04141	DnaJ,DnaJ_C,DnaJ_CXXCXGXG	KAF4578673.1	CDD:240236	NA	uniref:UniRef90_F8P4V4	rs:XP_007321427	NA
	10011	10011_Marseilleviridae_KF527888_Insectomime_virus_strain_V478_000000000001	NA	NA	NA	NA	YP_009507099.1	NA	YP_009507099.1	uniref:UniRef90_V9SGN6	rs:YP_009507099	gi|327409956|ref|YP_004347376.1|
	100110	100110_Moniruzzaman_MM07_ERX555957_21_dc_000000000004	S	Ribonucleotide reductase, barrel domain	-	-	RZD42154.1	CDD:178056	YP_009052186.1	uniref:UniRef90_A0A381X9P8	rs:YP_009052186	gi|357289663|gb|AET72976.1|
	100111	100111_Moniruzzaman_MM07_ERX555957_21_dc_000000000005	NA	NA	NA	NA	NA	CDD:214368	NA	NA	NA	NA
	100114	100114_Moniruzzaman_MM07_ERX555957_21_dc_000000000005	NA	NA	NA	NA	NA	NA	NA	uniref:UniRef90_A0A6C0JRR0	NA	NA
	100117	100117_Moniruzzaman_MM07_ERX555957_21_dc_000000000005	NA	NA	NA	NA	ARF08678.1	CDD:340831	NA	uniref:UniRef90_A0A1V0SAJ8	rs:WP_108903034	NA
	100118	100118_Moniruzzaman_MM07_ERX555957_21_dc_000000000005	H	PFAM DNA photolyase FAD-binding	-	DNA_photolyase,FAD_binding_7	MBM17944.1	CDD:223492	AFX92445.1	uniref:UniRef90_A0A5E8CGV2	rs:WP_209680813	gi|322510730
	100119	100119_Moniruzzaman_MM07_ERX555957_21_dc_000000000005	M	transferase activity, transferring glycosyl groups	-	Glyco_trans_1_4,Glyco_transf_4,Glycos_transf_1	ARF08678.1	CDD:223515	YP_009173434.1	uniref:UniRef90_A0A1V0SAJ8	rs:WP_108903034	NA
	10012	10012_Marseilleviridae_KF527888_Insectomime_virus_strain_V478_000000000001	NA	NA	NA	NA	YP_009507098.1	NA	YP_009507098.1	uniref:UniRef90_V9SDT0	rs:YP_009507098	gi|284504137|ref|YP_003406852.1|
	100121	100121_Moniruzzaman_MM07_ERX555957_21_dc_000000000005	NA	NA	NA	NA	NA	CDD:403821	NA	NA	NA	NA
	100123	100123_Moniruzzaman_MM07_ERX555957_21_dc_000000000006	-	-	-	-	MAO33178.1	CDD:408838	YP_009174071.1	uniref:UniRef90_A0A2D9D8A8	rs:YP_009174071	gi|322510538
	100124	100124_Moniruzzaman_MM07_ERX555957_21_dc_000000000006	K	Multiprotein bridging factor 1	-	HTH_3,MBF1	MAO33179.1	CDD:224726	NA	uniref:UniRef90_A0A2D9D8B6	rs:XP_023222350	NA
	100125	100125_Moniruzzaman_MM07_ERX555957_21_dc_000000000006	NA	NA	NA	NA	MAO33180.1	NA	NA	uniref:UniRef90_A0A2D9D8A9	NA	NA
	100128	100128_Moniruzzaman_MM07_ERX555957_21_dc_000000000006	EH	Acetolactate synthase. Source PGD	-	TPP_enzyme_C,TPP_enzyme_M,TPP_enzyme_N	QDY52168.1	CDD:272915	YP_004061916.1	uniref:UniRef90_A0A6C0ELG6	rs:XP_040745548	gi|313768236|ref|YP_004061916.1|
	10013	10013_Marseilleviridae_KF527888_Insectomime_virus_strain_V478_000000000001	NA	NA	NA	NA	YP_009507097.1	NA	YP_009507097.1	uniref:UniRef90_V9SH04	rs:YP_009507097	gi|284504137|ref|YP_003406852.1|
	100130	100130_Moniruzzaman_MM07_ERX555957_21_dc_000000000006	NA	NA	NA	NA	NA	CDD:239259	NA	NA	NA	NA
	100134	100134_Moniruzzaman_MM07_ERX555957_21_dc_000000000006	M	TupA-like ATPgrasp	-	ATPgrasp_TupA	QFG74241.1	CDD:291003	NA	uniref:UniRef90_A0A5J6VL97	rs:WP_196795159	NA
	100139	100139_Moniruzzaman_MM07_ERX555957_21_dc_000000000007	J	translation initiation factor activity	ko03013,map03013	DUF2009,eIF-1a	PAA48581.1	CDD:240219	NA	uniref:UniRef90_A0A7S1FBP3	rs:XP_005538063	NA
	10014	10014_Marseilleviridae_KF527888_Insectomime_virus_strain_V478_000000000001	NA	NA	NA	NA	YP_009507095.1	NA	YP_009507095.1	uniref:UniRef90_V9SE81	rs:YP_009507095	gi|327409951|ref|YP_004347371.1|
	100140	100140_Moniruzzaman_MM07_ERX555957_21_dc_000000000007	O	heat shock protein binding	-	CagE_TrbE_VirB,DUF87,DnaJ	MAD58512.1	CDD:240236	NA	uniref:UniRef90_A0A6C0BUD6	rs:WP_196616636	NA
	100141	100141_Moniruzzaman_MM07_ERX555957_21_dc_000000000007	NA	NA	NA	NA	NA	CDD:132909	NA	uniref:UniRef90_A0A6C0EHB9	NA	NA
	100142	100142_Moniruzzaman_MM07_ERX555957_21_dc_000000000007	S	FtsJ-like methyltransferase	-	-	MBG01391.1	CDD:396336	AGR56972.1	uniref:UniRef90_A0A6C0E980	rs:XP_001301053	gi|322510557|gb|ADX05871.1|
	100143	100143_Moniruzzaman_MM07_ERX555957_21_dc_000000000007	KLT	Together with the serine threonine kinase PknD, may play a role in the specific interactions with host proteins during intracellular growth	-	FGE-sulfatase,Pkinase	WP_041017610.1	CDD:270916	NA	uniref:UniRef90_A0A090D1T2	rs:WP_216464430	NA
	100145	100145_Moniruzzaman_MM07_ERX555957_21_dc_000000000007	Q	Phytanoyl-CoA dioxygenase (PhyH)	ko00440,map00440	PhyH	BAN04362.1	CDD:132319	NA	uniref:UniRef90_A0A6C7EEJ8	rs:WP_015443609	NA
	100146	100146_Moniruzzaman_MM07_ERX555957_21_dc_000000000007	NA	NA	NA	NA	MAP67406.1	NA	NA	uniref:UniRef90_A0A2D9P6U7	NA	NA
	100147	100147_Moniruzzaman_MM07_ERX555957_21_dc_000000000007	P	Na+/Pi-cotransporter	-	Na_Pi_cotrans	XP_002292964.1	CDD:162157	NA	uniref:UniRef90_A0A7S1CAR8	rs:XP_002292964	NA
	100148	100148_Moniruzzaman_MM07_ERX555957_21_dc_000000000007	S	Methyltransferase	-	Methyltransf_31	XP_004346011.1	CDD:237007	NA	uniref:UniRef90_A0A6A7G6H7	rs:XP_004346011	NA
	100149	100149_Moniruzzaman_MM07_ERX555957_21_dc_000000000007	H	COG0270 Site-specific DNA methylase	ko00270,ko01100,ko05206,map00270,map01100,map05206	DNA_methylase	NBO71479.1	CDD:273211	YP_007676163.1	uniref:UniRef90_A0A6C0IR15	rs:WP_081350117	gi|322510825
	10015	10015_Marseilleviridae_KF527888_Insectomime_virus_strain_V478_000000000001	NA	NA	NA	NA	YP_009507094.1	NA	YP_009507094.1	uniref:UniRef90_V9SGN1	rs:YP_009507094	gi|327409950|ref|YP_004347370.1|
	100150	100150_Moniruzzaman_MM07_ERX555957_21_dc_000000000008	NA	NA	NA	NA	MAU23782.1	NA	NA	uniref:UniRef90_A0A2E1BFS0	NA	NA
	100151	100151_Moniruzzaman_MM07_ERX555957_21_dc_000000000008	NA	NA	NA	NA	NA	CDD:404504	NA	NA	NA	NA
	100152	100152_Moniruzzaman_MM07_ERX555957_21_dc_000000000008	NA	NA	NA	NA	OUX40813.1	CDD:132997	NA	uniref:UniRef90_A0A381N1B8	NA	NA
	100159	100159_Moniruzzaman_MM07_ERX555957_21_dc_000000000008	NA	NA	NA	NA	QFG75114.1	CDD:132997	NA	uniref:UniRef90_A0A381VUQ5	NA	NA
	10016	10016_Marseilleviridae_KF527888_Insectomime_virus_strain_V478_000000000001	NA	NA	NA	NA	YP_009507093.1	NA	YP_009507093.1	uniref:UniRef90_V9SDS5	rs:YP_009507093	gi|327409949|ref|YP_004347369.1|
	100161	100161_Moniruzzaman_MM07_ERX555957_21_dc_000000000008	NA	NA	NA	NA	ORX84316.1	CDD:226110	NA	uniref:UniRef90_A0A1Y1XFX6	NA	NA
	100162	100162_Moniruzzaman_MM07_ERX555957_21_dc_000000000008	NA	NA	NA	NA	NA	CDD:320683	NA	NA	NA	NA
	100163	100163_Moniruzzaman_MM07_ERX555957_21_dc_000000000008	NA	NA	NA	NA	NA	CDD:404425	NA	NA	NA	NA
	100164	100164_Moniruzzaman_MM07_ERX555957_21_dc_000000000008	NA	NA	NA	NA	NDE13975.1	CDD:408967	NA	uniref:UniRef90_A0A6C0AY49	NA	NA
	100165	100165_Moniruzzaman_MM07_ERX555957_21_dc_000000000008	S	Belongs to the SfsA family	-	SfsA	MAB04567.1	CDD:411763	NA	uniref:UniRef90_A0A6C0AWT6	rs:WP_193716432	gi|322511039
	100166	100166_Moniruzzaman_MM07_ERX555957_21_dc_000000000008	NA	NA	NA	NA	NA	NA	NA	uniref:UniRef90_A0A6C0IVH0	NA	NA
	100167	100167_Moniruzzaman_MM07_ERX555957_21_dc_000000000008	S	N-methyltransferase activity	-	-	MAP24741.1	CDD:350766	YP_003969704.1	uniref:UniRef90_A0A2D9KPY3	rs:WP_016029261	gi|310831061
	100168	100168_Moniruzzaman_MM07_ERX555957_21_dc_000000000008	J	tail collar domain protein	-	-	MAR50790.1	CDD:404724	YP_004061960.1	uniref:UniRef90_A0A6C0KFI2	rs:YP_004061960	gi|313768280|ref|YP_004061960.1|
	100169	100169_Moniruzzaman_MM07_ERX555957_21_dc_000000000008	S	Chaperone of endosialidase	-	Peptidase_S74	MAR50791.1	CDD:404724	ADQ91224.1	uniref:UniRef90_A0A2E0E5S6	rs:WP_168736709	NA
	10017	10017_Marseilleviridae_KF527888_Insectomime_virus_strain_V478_000000000001	S	D123	-	-	AHA46370.1	CDD:399803	YP_009507091.1	uniref:UniRef90_V9SFD7	rs:YP_009507091	gi|327409947|ref|YP_004347367.1|
	100170	100170_Moniruzzaman_MM07_ERX555957_21_dc_000000000008	NA	NA	NA	NA	MAR50791.1	CDD:404724	YP_004061960.1	uniref:UniRef90_A0A2E0E5S6	rs:YP_004061960	gi|313768280|ref|YP_004061960.1|
	100171	100171_Moniruzzaman_MM07_ERX555957_21_dc_000000000008	NA	NA	NA	NA	MAR50791.1	CDD:404724	NA	uniref:UniRef90_A0A2E0E5S6	NA	NA
	100172	100172_Moniruzzaman_MM07_ERX555957_21_dc_000000000008	T	Protein kinase domain	ko04626,ko05145,map04626,map05145	EF-hand_1,EF-hand_5,EF-hand_6,EF-hand_7,EF-hand_8,Pkinase	MAP24743.1	CDD:270687	NP_048643.1	uniref:UniRef90_A0A2D9KPY2	rs:XP_001438123	NA
	100173	100173_Moniruzzaman_MM07_ERX555957_21_dc_000000000008	M	tail collar domain protein	-	Collar,DUF859	HGY63441.1	CDD:227020	YP_007674603.1	uniref:UniRef90_UPI0010E12D23	rs:WP_207902060	NA
	100174	100174_Moniruzzaman_MM07_ERX555957_21_dc_000000000008	NA	NA	NA	NA	NA	NA	NA	uniref:UniRef90_A0A6C0C4M2	NA	NA
	100176	100176_Moniruzzaman_MM07_ERX555957_21_dc_000000000008	-	-	-	-	NBR60282.1	CDD:398330	NA	uniref:UniRef90_A0A6C0HQB4	rs:WP_006622340	NA
	100177	100177_Moniruzzaman_MM07_ERX555957_21_dc_000000000008	O	RING-H2 finger protein	-	zf-RING_2	CAB4282463.1	CDD:319368	YP_293864.1	uniref:UniRef90_A0A6G0WQ41	rs:XP_009782995	gi|73852580|ref|YP_293864.1|
	10018	10018_Marseilleviridae_KF527888_Insectomime_virus_strain_V478_000000000001	NA	NA	NA	NA	YP_009507090.1	NA	YP_009507090.1	uniref:UniRef90_V9SE76	rs:YP_009507090	gi|327409946|ref|YP_004347366.1|
	100180	100180_Moniruzzaman_MM07_ERX555957_21_dc_000000000008	NA	NA	NA	NA	QFG75114.1	NA	NA	uniref:UniRef90_A0A381N1B8	NA	NA
	100182	100182_Moniruzzaman_MM07_ERX555957_21_dc_000000000009	NA	NA	NA	NA	MAO33146.1	NA	NA	uniref:UniRef90_A0A2D9D8A3	NA	NA
	100183	100183_Moniruzzaman_MM07_ERX555957_21_dc_000000000009	NA	NA	NA	NA	MAO32526.1	NA	NA	uniref:UniRef90_A0A2D9D6H2	NA	NA
	100186	100186_Moniruzzaman_MM07_ERX555957_21_dc_000000000009	O	Belongs to the protein disulfide isomerase family	ko04141,map04141	Thioredoxin	AYV75779.1	CDD:239259	NA	uniref:UniRef90_A0A6C0KMK1	rs:XP_635206	NA
	100188	100188_Moniruzzaman_MM07_ERX555957_21_dc_000000000010	S	Large eukaryotic DNA virus major capsid protein	-	-	YP_009507580.1	CDD:407137	YP_009507580.1	uniref:UniRef90_A0A6C0E7D3	rs:YP_009507580	gi|448935269|gb|AGE58820.1|
	100191	100191_Moniruzzaman_MM07_ERX555957_21_dc_000000000010	NA	NA	NA	NA	MAR51348.1	NA	NA	uniref:UniRef90_A0A6C0AVW6	NA	NA
	100193	100193_Moniruzzaman_MM07_ERX555957_21_dc_000000000010	O	zinc finger	ko04115,ko04120,ko05162,map04115,map04120,map05162	zf-C3HC4_2,zf-CHY,zf-RING_2,zf-RING_UBOX,zinc_ribbon_6	XP_011079733.1	CDD:405307	NA	uniref:UniRef90_A0A6I9T8S8	rs:XP_011079733	NA
	100197	100197_Moniruzzaman_MM07_ERX555957_21_dc_000000000011	A	FtsJ-like methyltransferase	-	FtsJ	YP_009173556.1	CDD:396336	YP_009173556.1	uniref:UniRef90_A0A6C0ETD7	rs:YP_009173556	gi|357289770|gb|AET73083.1|
	100198	100198_Moniruzzaman_MM07_ERX555957_21_dc_000000000011	NA	NA	NA	NA	MBU79532.1	NA	NA	uniref:UniRef90_A0A2E9T8J5	NA	NA
	1002	1002_Ascoviridae_KJ755191_Heliothis_virescens_ascovirus_3f_isolate_LD135790_000000000001	-	-	-	-	YP_009701525.1	CDD:274008	YP_009701525.1	uniref:UniRef90_A4KXB5	rs:YP_009701525	gi|134287216|ref|YP_001110912.1|
	10020	10020_Marseilleviridae_KF527888_Insectomime_virus_strain_V478_000000000001	S	D123	-	-	AHA46372.1	CDD:399803	YP_009507091.1	uniref:UniRef90_V9SFD7	rs:YP_009507091	gi|327409947|ref|YP_004347367.1|
	100201	100201_Moniruzzaman_MM07_ERX555957_21_dc_000000000011	M	chlorophyll binding	-	OmpA	MBA2662034.1	NA	NA	uniref:UniRef90_A0A7S9SUX8	rs:WP_163492365	NA
	100202	100202_Moniruzzaman_MM07_ERX555957_21_dc_000000000011	NA	NA	NA	NA	QDY52369.1	NA	NA	uniref:UniRef90_A0A5B8HWA3	NA	NA
	100203	100203_Moniruzzaman_MM07_ERX555957_21_dc_000000000011	J	Eukaryotic initiation factor 4E	ko01521,ko03013,ko04066,ko04150,ko04151,ko04211,ko04910,map01521,map03013,map04066,map04150,map04151,map04211,map04910	IF4E	QDY51987.1	CDD:396291	YP_003969852.1	uniref:UniRef90_A0A6C0J373	rs:YP_003969852	gi|310831209
	100205	100205_Moniruzzaman_MM07_ERX555957_21_dc_000000000011	NA	NA	NA	NA	NA	CDD:404168	NA	NA	NA	NA
	100207	100207_Moniruzzaman_MM07_ERX555957_21_dc_000000000011	O	O-linked N-acetylglucosamine transferase SPINDLY family	-	Glyco_transf_41,TPR_16,TPR_2,TPR_6,TPR_8	HEB86819.1	CDD:226428	NA	uniref:UniRef90_A0A7C1Y4R6	rs:WP_162532149	NA
	100208	100208_Moniruzzaman_MM07_ERX555957_21_dc_000000000011	NA	NA	NA	NA	ANS04237.1	NA	NA	uniref:UniRef90_A0A1B1ISJ0	NA	NA
	10021	10021_Marseilleviridae_KF527888_Insectomime_virus_strain_V478_000000000001	NA	NA	NA	NA	AHA46373.1	NA	YP_009507090.1	uniref:UniRef90_V5L660	rs:YP_009507090	gi|327409946|ref|YP_004347366.1|
	100211	100211_Moniruzzaman_MM07_ERX555957_21_dc_000000000011	NA	NA	NA	NA	QDY51959.1	CDD:408829	NA	uniref:UniRef90_A0A6C0JB23	NA	NA
	100212	100212_Moniruzzaman_MM07_ERX555957_21_dc_000000000011	S	induction by virus of catabolism of host mRNA	-	-	MBD23696.1	CDD:411747	YP_008052447.1	uniref:UniRef90_A0A2E3ZX42	rs:YP_008052447	gi|357289664|gb|AET72977.1|
	100214	100214_Moniruzzaman_MM07_ERX555957_21_dc_000000000011	NA	NA	NA	NA	NA	CDD:214368	NA	NA	NA	NA
	100216	100216_Moniruzzaman_MM07_ERX555957_21_dc_000000000012	E	Stereospecific condensation of phosphoenolpyruvate (PEP) and D-erythrose-4-phosphate (E4P) giving rise to 3-deoxy-D- arabino-heptulosonate-7-phosphate (DAHP)	ko00400,ko01100,ko01110,ko01130,ko01230,ko02024,map00400,map01100,map01110,map01130,map01230,map02024	DAHP_synth_1	QFG74538.1	CDD:236435	YP_009609544.1	uniref:UniRef90_A0A5J6VKX2	rs:WP_145955022	gi|516306001
	100217	100217_Moniruzzaman_MM07_ERX555957_21_dc_000000000012	K	to Saccharomyces cerevisiae NEM1 (YHR004C)	-	NIF	NA	CDD:397254	NA	NA	NA	NA
	100218	100218_Moniruzzaman_MM07_ERX555957_21_dc_000000000012	NA	NA	NA	NA	MAD12809.1	NA	NA	uniref:UniRef90_A0A6C0HF56	NA	NA
	100219	100219_Moniruzzaman_MM07_ERX555957_21_dc_000000000012	F	Provides the precursors necessary for DNA synthesis. Catalyzes the biosynthesis of deoxyribonucleotides from the corresponding ribonucleotides	ko00230,ko00240,ko01100,map00230,map00240,map01100	Ribonuc_red_sm	QDY52244.1	CDD:215272	YP_009173500.1	uniref:UniRef90_A0A6C0J7E4	rs:WP_207433488	gi|322510501|gb|ADX05815.1|
	10022	10022_Marseilleviridae_KF527888_Insectomime_virus_strain_V478_000000000001	L	Origin of replication binding protein	-	-	AHA46375.1	CDD:280546	YP_004347006.1	uniref:UniRef90_V5L6A0	rs:YP_004347006	gi|327409586|ref|YP_004347006.1|
	100222	100222_Moniruzzaman_MM07_ERX555957_21_dc_000000000012	K	DNA-directed 5'-3' RNA polymerase activity	ko00230,ko00240,ko01100,ko03020,ko04623,ko05016,ko05169,map00230,map00240,map01100,map03020,map04623,map05016,map05169	RNA_pol_Rpb6	QDY51859.1	CDD:177755	YP_009052248.1	uniref:UniRef90_A0A5B8HV40	rs:XP_004622445	gi|310831481
	100224	100224_Moniruzzaman_MM07_ERX555957_21_dc_000000000012	B	Control of topological states of DNA by transient breakage and subsequent rejoining of DNA strands. Topoisomerase II makes double-strand breaks	ko01524,map01524	DNA_gyraseB,DNA_topoisoIV,HATPase_c,TOPRIM_C,Toprim	ANS04245.1	CDD:240271	YP_009052367.1	uniref:UniRef90_A0A6C0CCK0	rs:XP_013058135	gi|322510575|gb|ADX05889.1|
	10023	10023_Marseilleviridae_KT752522_Brazilian_marseillevirus_strain_BH2014_000000000001	-	-	-	-	YP_003407058.1	CDD:405067	AGV01692.1	uniref:UniRef90_D2XAW9	rs:YP_009094790	gi|284504343|ref|YP_003407058.1|
	100230	100230_Moniruzzaman_MM07_ERX555957_21_dc_000000000012	F	Thymidine	ko00240,ko00983,ko01100,map00240,map00983,map01100	TK	MAP74222.1	CDD:306721	YP_004061611.1	uniref:UniRef90_A0A2D9PR96	rs:YP_004061611	gi|313768180|ref|YP_004061611.1|
	100232	100232_Moniruzzaman_MM07_ERX555957_21_dc_000000000012	E	Aluminium induced protein	ko00250,ko01100,ko01110,map00250,map01100,map01110	Asn_synthase,GATase_7	MBS29672.1	CDD:236513	YP_009173631.1	uniref:UniRef90_A0A2D8V9R3	rs:WP_003435585	gi|357289864
	100234	100234_Moniruzzaman_MM07_ERX555957_21_dc_000000000013	-	-	-	-	GAX85865.1	NA	NA	uniref:UniRef90_A0A6C0DSM3	NA	NA
	100237	100237_Moniruzzaman_MM07_ERX555957_21_dc_000000000013	S	Erythromycin esterase	-	Erythro_esteras	WP_125216641.1	CDD:350610	NA	uniref:UniRef90_A0A6C0JBP7	rs:WP_125216641	NA
	100238	100238_Moniruzzaman_MM07_ERX555957_21_dc_000000000013	NA	NA	NA	NA	NA	CDD:214599	NA	NA	NA	NA
	100239	100239_Moniruzzaman_MM07_ERX555957_21_dc_000000000013	K	DNA-dependent RNA polymerase catalyzes the transcription of DNA into RNA using the four ribonucleoside triphosphates as substrates	ko00230,ko00240,ko01100,ko03020,ko05016,ko05169,map00230,map00240,map01100,map03020,map05016,map05169	RNA_pol_Rpb2_1,RNA_pol_Rpb2_2,RNA_pol_Rpb2_3,RNA_pol_Rpb2_4,RNA_pol_Rpb2_5,RNA_pol_Rpb2_6,RNA_pol_Rpb2_7	NBP57977.1	CDD:238353	YP_009173543.1	uniref:UniRef90_A0A2D5QE00	rs:XP_019089077	gi|322510564|gb|ADX05878.1|
	10024	10024_Marseilleviridae_KT752522_Brazilian_marseillevirus_strain_BH2014_000000000001	NA	NA	NA	NA	YP_009238506.1	NA	YP_009238506.1	uniref:UniRef90_A0A142CJ97	rs:YP_009238506	NA
	100241	100241_Moniruzzaman_MM07_ERX555957_21_dc_000000000013	NA	NA	NA	NA	NA	CDD:238124	NA	NA	NA	NA
	100243	100243_Moniruzzaman_MM07_ERX555957_21_dc_000000000013	F	dUTPase	ko00240,ko00983,ko01100,map00240,map00983,map01100	dUTPase	MBD62962.1	CDD:240288	YP_009052392.1	uniref:UniRef90_A0A2E4D585	rs:XP_028529125	gi|357289920|gb|AET73233.1|
	100245	100245_Moniruzzaman_MM07_ERX555957_21_dc_000000000013	K	to Saccharomyces cerevisiae DST1 (YGL043W)	-	Med26,TFIIS_C,TFIIS_M	MBF11705.1	CDD:259796	YP_009173490.1	uniref:UniRef90_A0A2E4Q8P2	rs:YP_009173490	gi|448935075|gb|AGE58626.1|
	100247	100247_Moniruzzaman_MM07_ERX555957_21_dc_000000000013	K	DNA-directed 5'-3' RNA polymerase activity	ko00230,ko00240,ko01100,ko03020,ko04623,ko05016,ko05169,map00230,map00240,map01100,map03020,map04623,map05016,map05169	RNA_pol_Rpb5_C,RNA_pol_Rpb5_N	OUM61672.1	CDD:224923	YP_009329019.1	uniref:UniRef90_A0A1Y1WQ07	rs:XP_009545166	NA
	10025	10025_Marseilleviridae_KT752522_Brazilian_marseillevirus_strain_BH2014_000000000001	NA	NA	NA	NA	YP_009238507.1	NA	YP_009238507.1	uniref:UniRef90_A0A142CJ98	rs:YP_009238507	NA
	100250	100250_Moniruzzaman_MM07_ERX555957_21_dc_000000000013	NA	NA	NA	NA	AUF82641.1	NA	NA	uniref:UniRef90_A0A2P0VP26	NA	NA
	100251	100251_Moniruzzaman_MM07_ERX555957_21_dc_000000000013	NA	NA	NA	NA	NA	CDD:350196	NA	NA	NA	NA
	100253	100253_Moniruzzaman_MM07_ERX555957_21_dc_000000000014	NA	NA	NA	NA	RZD40519.1	NA	NA	uniref:UniRef90_A0A6C0IPU1	NA	NA
	100254	100254_Moniruzzaman_MM07_ERX555957_21_dc_000000000014	L	Endonuclease that specifically degrades the RNA of RNA- DNA hybrids	ko03030,map03030	RNase_HII	QDY52178.1	CDD:260003	YP_009173471.1	uniref:UniRef90_A0A6C0BTY3	rs:WP_124315786	gi|508181921
	100255	100255_Moniruzzaman_MM07_ERX555957_21_dc_000000000014	NA	NA	NA	NA	NA	CDD:226513	NA	NA	NA	NA
	100258	100258_Moniruzzaman_MM07_ERX555957_21_dc_000000000014	NA	NA	NA	NA	NA	CDD:319405	NA	NA	NA	NA
	100259	100259_Moniruzzaman_MM07_ERX555957_21_dc_000000000014	NA	NA	NA	NA	NA	CDD:319362	NA	NA	NA	NA
	10026	10026_Marseilleviridae_KT752522_Brazilian_marseillevirus_strain_BH2014_000000000001	NA	NA	NA	NA	YP_009238508.1	NA	YP_009238508.1	uniref:UniRef90_A0A142CJ99	rs:YP_009238508	gi|284504107|ref|YP_003406822.1|
	100262	100262_Moniruzzaman_MM07_ERX555957_21_dc_000000000014	S	cellular response to nitrogen starvation	ko04068,ko04136,ko04137,ko04138,ko04139,ko04140,ko04146,ko04212,ko04371,ko04621,ko04727,ko05167,map04068,map04136,map04137,map04138,map04139,map04140,map04146,map04212,map04371,map04621,map04727,map05167	Atg8,FH2	SMN18246.1	CDD:281049	NA	uniref:UniRef90_A0A6C0BZA5	rs:XP_041404202	NA
	100264	100264_Moniruzzaman_MM07_ERX555957_21_dc_000000000014	L	Exonuclease	-	DUF5051,RNase_T	HGO77833.1	CDD:99836	NA	uniref:UniRef90_A0A6C0CQQ1	rs:WP_130537803	NA
	100268	100268_Moniruzzaman_MM07_ERX555957_21_dc_000000000015	S	DNA polymerase family B	-	-	QDY51635.1	CDD:99916	YP_009052217.1	uniref:UniRef90_A0A5B8IGT9	rs:YP_009052217	gi|322511170|gb|ADX06483.1|
	100269	100269_Moniruzzaman_MM07_ERX555957_21_dc_000000000015	S	HNH endonuclease	-	-	AYV82018.1	CDD:400029	YP_007354355.1	uniref:UniRef90_A0A6C0EQA4	rs:YP_007354355	gi|441432313
	10027	10027_Marseilleviridae_KT752522_Brazilian_marseillevirus_strain_BH2014_000000000001	NA	NA	NA	NA	YP_009238509.1	NA	YP_009238509.1	uniref:UniRef90_A0A142CJA0	rs:YP_009238509	NA
	100270	100270_Moniruzzaman_MM07_ERX555957_21_dc_000000000015	S	zinc finger	-	GIY-YIG,zf-CCHC,zf-CCHC_4	RZD42272.1	CDD:225383	YP_009172769.1	uniref:UniRef90_A0A382HCQ6	rs:YP_009172769	gi|313843982|ref|YP_004061645.1|
	100272	100272_Moniruzzaman_MM07_ERX555957_21_dc_000000000015	OTU	Domain of unknown function (DUF3543)	ko04136,ko04138,ko04139,ko04140,ko04150,ko04212,map04136,map04138,map04139,map04140,map04150,map04212	DUF3543,Pkinase	AYV79137.1	CDD:214567	YP_003987031.1	uniref:UniRef90_A0A6C0EI56	rs:XP_629641	gi|311977911
	100273	100273_Moniruzzaman_MM07_ERX555957_21_dc_000000000015	L	Required for replicative DNA synthesis. This DNA polymerase also exhibits 3' to 5' exonuclease activity	ko00230,ko00240,ko01100,ko03030,ko03430,ko03440,map00230,map00240,map01100,map03030,map03430,map03440	DNA_pol3_a_NI,DNA_pol3_a_NII,DNA_pol3_alpha,HHH_6,PHP,RNase_T,tRNA_anti-codon	MAD57815.1	CDD:176648	YP_009219443.1	uniref:UniRef90_A0A6C0IW97	rs:WP_091349294	NA
	100274	100274_Moniruzzaman_MM07_ERX555957_21_dc_000000000015	S	N-methyltransferase activity	-	-	QDY51695.1	CDD:197757	YP_008052557.1	uniref:UniRef90_A0A6C0JDB6	rs:YP_008052557	gi|357289775
	100275	100275_Moniruzzaman_MM07_ERX555957_21_dc_000000000015	H	Bifunctional enzyme. Involved in de novo dTMP biosynthesis. Key enzyme in folate metabolism	ko00240,ko00670,ko00790,ko01100,map00240,map00670,map00790,map01100	DHFR_1,Thymidylat_synt	QDY51803.1	CDD:240299	YP_293867.1	uniref:UniRef90_A0A6C0J996	rs:XP_001417778	gi|73852583|ref|YP_293867.1|
	100278	100278_Moniruzzaman_MM07_ERX555957_21_dc_000000000015	NA	NA	NA	NA	NA	NA	NA	uniref:UniRef90_A0A6C0LVY5	NA	NA
	10028	10028_Marseilleviridae_KT752522_Brazilian_marseillevirus_strain_BH2014_000000000001	NA	NA	NA	NA	YP_009238510.1	NA	YP_009238510.1	uniref:UniRef90_A0A142CJA1	rs:YP_009238510	NA
	100280	100280_Moniruzzaman_MM07_ERX555957_21_dc_000000000015	NA	NA	NA	NA	NA	CDD:395948	NA	NA	NA	NA
	100282	100282_Moniruzzaman_MM07_ERX555957_21_dc_000000000015	O	negative regulation of inclusion body assembly	ko04141,map04141	DnaJ	XP_009020349.1	CDD:236757	YP_003969759.1	uniref:UniRef90_T1G4D7	rs:XP_009020349	gi|310831116
	100283	100283_Moniruzzaman_MM07_ERX555957_21_dc_000000000016	NA	NA	NA	NA	ATZ80772.1	CDD:395847	NA	uniref:UniRef90_A0A6C0E352	NA	NA
	100284	100284_Moniruzzaman_MM07_ERX555957_21_dc_000000000016	L	Excises uracil residues from the DNA which can arise as a result of misincorporation of dUMP residues by DNA polymerase or due to deamination of cytosine	ko03410,ko05340,map03410,map05340	UDG	PQM62133.1	CDD:381678	YP_009449271.1	uniref:UniRef90_A0A2P6G277	rs:WP_129226579	gi|441432207|ref|YP_007354249.1|
	100287	100287_Moniruzzaman_MM07_ERX555957_21_dc_000000000016	F	Phosphoribosylformylglycinamidine cyclo-ligase	ko00230,ko01100,ko01110,ko01130,map00230,map01100,map01110,map01130	AIRS,AIRS_C	QBK87870.1	CDD:235439	YP_009783162.1	uniref:UniRef90_A0A481YXZ2	rs:WP_069132103	NA
	100288	100288_Moniruzzaman_MM07_ERX555957_21_dc_000000000016	M	Glycosyltransferase sugar-binding region containing DXD motif	-	Gly_transf_sug	NA	CDD:226297	NA	uniref:UniRef90_A0A6C0INB0	NA	NA
	100289	100289_Moniruzzaman_MM07_ERX555957_21_dc_000000000016	S	Protein of unknown function (DUF3431)	-	DUF3431	MAI14230.1	NA	NA	uniref:UniRef90_A0A6C0F7C1	rs:XP_001588869	NA
	10029	10029_Marseilleviridae_KT752522_Brazilian_marseillevirus_strain_BH2014_000000000001	NA	NA	NA	NA	YP_009238512.1	NA	YP_009238512.1	uniref:UniRef90_A0A142CJA3	rs:YP_009238512	gi|284504402|ref|YP_003407117.1|
	100290	100290_Moniruzzaman_MM07_ERX555957_21_dc_000000000016	NA	NA	NA	NA	VBB18961.1	NA	AGN12325.1	uniref:UniRef90_A0A6C0HT95	rs:YP_214500	NA
	100291	100291_Moniruzzaman_MM07_ERX555957_21_dc_000000000016	S	Bacterial transferase hexapeptide (six repeats)	-	Hexapep	NBR23864.1	CDD:100053	NA	uniref:UniRef90_A0A348AG80	rs:WP_126306537	NA
	100292	100292_Moniruzzaman_MM07_ERX555957_21_dc_000000000016	-	-	-	-	YP_008052338.1	CDD:400926	YP_008052338.1	uniref:UniRef90_R4TW37	rs:YP_008052338	gi|357289558
	100293	100293_Moniruzzaman_MM07_ERX555957_21_dc_000000000016	G	TPR repeat	-	DUF563,Methyltransf_24,TPR_1,TPR_11,TPR_16,TPR_2,TPR_7,TPR_8	WP_046277846.1	CDD:404466	NA	uniref:UniRef90_A0A6C0AQ66	rs:WP_046277846	NA
	100295	100295_Moniruzzaman_MM07_ERX555957_21_dc_000000000016	NA	NA	NA	NA	HCT55390.1	NA	NA	uniref:UniRef90_A0A3D4V2R0	NA	NA
	100296	100296_Moniruzzaman_MM07_ERX555957_21_dc_000000000016	NA	NA	NA	NA	NA	CDD:211389	NA	uniref:UniRef90_A0A6C0CS17	NA	NA
	100297	100297_Moniruzzaman_MM07_ERX555957_21_dc_000000000016	-	-	-	-	QBK87770.1	CDD:176529	NA	uniref:UniRef90_A0A481YXN1	rs:WP_153766862	NA
	100298	100298_Moniruzzaman_MM07_ERX555957_21_dc_000000000016	NA	NA	NA	NA	NA	CDD:215619	NA	NA	NA	NA
	1003	1003_Ascoviridae_KJ755191_Heliothis_virescens_ascovirus_3f_isolate_LD135790_000000000001	S	2-cysteine adaptor domain	-	-	YP_009701526.1	CDD:285945	YP_009701526.1	uniref:UniRef90_A4KXB6	rs:YP_009701526	gi|134287217|ref|YP_001110913.1|
	10030	10030_Marseilleviridae_KT752522_Brazilian_marseillevirus_strain_BH2014_000000000001	NA	NA	NA	NA	YP_009238513.1	NA	YP_009238513.1	uniref:UniRef90_A0A142CJA4	rs:YP_009238513	gi|284504132|ref|YP_003406847.1|
	100301	100301_Moniruzzaman_MM07_ERX555957_21_dc_000000000017	NA	NA	NA	NA	NA	CDD:227528	NA	NA	NA	NA
	100303	100303_Moniruzzaman_MM07_ERX555957_21_dc_000000000017	S	DNA ligase (NAD+) activity	-	-	YP_007354498.1	CDD:223350	YP_007354498.1	uniref:UniRef90_A0A6C0E139	rs:YP_007354498	gi|441432456|ref|YP_007354498.1|
	100305	100305_Moniruzzaman_MM07_ERX555957_21_dc_000000000017	NA	NA	NA	NA	QDY51802.1	CDD:411960	NA	uniref:UniRef90_A0A5B8IHP3	NA	NA
	100306	100306_Moniruzzaman_MM07_ERX555957_21_dc_000000000017	NA	NA	NA	NA	AYV78795.1	NA	NA	uniref:UniRef90_A0A6C0C8Q9	NA	NA
	100308	100308_Moniruzzaman_MM07_ERX555957_21_dc_000000000017	S	Bacterial-like globin	-	Bac_globin	MAD95315.1	CDD:381295	NA	uniref:UniRef90_A0A2D5TI07	rs:WP_100257850	NA
	10031	10031_Marseilleviridae_KT752522_Brazilian_marseillevirus_strain_BH2014_000000000001	NA	NA	NA	NA	YP_009238514.1	NA	YP_009238514.1	uniref:UniRef90_A0A142CJA5	rs:YP_009238514	gi|327409935|ref|YP_004347355.1|
	100311	100311_Moniruzzaman_MM07_ERX555957_21_dc_000000000017	NA	NA	NA	NA	QFG74008.1	NA	YP_008052430.1	uniref:UniRef90_A0A5J6VJQ3	rs:YP_008052430	gi|357289648
	100312	100312_Moniruzzaman_MM07_ERX555957_21_dc_000000000017	P	Destroys radicals which are normally produced within the cells and which are toxic to biological systems	ko04146,ko04213,ko05014,ko05016,ko05020,map04146,map04213,map05014,map05016,map05020	Sod_Cu	RIB09248.1	CDD:238186	YP_009701726.1	uniref:UniRef90_A0A6C0DJU3	rs:YP_009701726	gi|313768218|ref|YP_004061898.1|
	100313	100313_Moniruzzaman_MM07_ERX555957_21_dc_000000000017	NA	NA	NA	NA	NA	NA	NA	uniref:UniRef90_A0A6C0BH81	NA	NA
	100316	100316_Moniruzzaman_MM07_ERX555957_21_dc_000000000017	NA	NA	NA	NA	MBQ23294.1	NA	NA	uniref:UniRef90_A0A2E8FZQ9	NA	NA
	100317	100317_Moniruzzaman_MM07_ERX555957_21_dc_000000000018	NA	NA	NA	NA	MAP17445.1	NA	NA	uniref:UniRef90_A0A2D9K446	NA	NA
	100318	100318_Moniruzzaman_MM07_ERX555957_21_dc_000000000018	NA	NA	NA	NA	RPJ01909.1	NA	NA	uniref:UniRef90_A0A6C0KPT3	NA	NA
	10032	10032_Marseilleviridae_KT752522_Brazilian_marseillevirus_strain_BH2014_000000000001	NA	NA	NA	NA	YP_009238515.1	NA	YP_009238515.1	uniref:UniRef90_A0A142CJA6	rs:YP_009238515	NA
	100320	100320_Moniruzzaman_MM07_ERX555957_21_dc_000000000018	NA	NA	NA	NA	NDA63978.1	NA	NA	uniref:UniRef90_A0A6C0CKX3	NA	NA
	100321	100321_Moniruzzaman_MM07_ERX555957_21_dc_000000000018	NA	NA	NA	NA	MAO32526.1	NA	NA	uniref:UniRef90_A0A2D9D6H2	NA	NA
	100324	100324_Moniruzzaman_MM07_ERX555957_21_dc_000000000018	O	Belongs to the protein disulfide isomerase family	ko04141,map04141	Thioredoxin	QFG75158.1	CDD:239259	NA	uniref:UniRef90_A0A6C0KMK1	rs:XP_039522520	NA
	100325	100325_Moniruzzaman_MM07_ERX555957_21_dc_000000000018	NA	NA	NA	NA	NA	CDD:226513	NA	NA	NA	NA
	100327	100327_Moniruzzaman_MM07_ERX555957_21_dc_000000000018	O	Belongs to the heat shock protein 70 family	ko03040,ko04010,ko04141,ko04144,ko04213,ko04612,ko04915,ko05134,ko05145,ko05162,ko05164,ko05169,map03040,map04010,map04141,map04144,map04213,map04612,map04915,map05134,map05145,map05162,map05164,map05169	HSP70,Pkinase_Tyr	ABR18795.1	CDD:212675	AGF85322.1	uniref:UniRef90_A0A146LNQ3	rs:XP_028044207	gi|350611206
	100328	100328_Moniruzzaman_MM07_ERX555957_21_dc_000000000019	P	Ammonium transporter	-	Ammonium_transp	XP_021362667.1	CDD:223083	NA	uniref:UniRef90_A0A210QB90	rs:XP_021362667	NA
	10033	10033_Marseilleviridae_KT752522_Brazilian_marseillevirus_strain_BH2014_000000000001	NA	NA	NA	NA	YP_009238516.1	NA	YP_009238516.1	uniref:UniRef90_A0A142CJA7	rs:YP_009238516	gi|327409557|ref|YP_004346977.1|
	100331	100331_Moniruzzaman_MM07_ERX555957_21_dc_000000000019	L	Exonuclease	-	DUF5051,RNase_T	WP_029407160.1	CDD:99836	NA	uniref:UniRef90_A0A6C0CQQ1	rs:WP_029407160	NA
	100333	100333_Moniruzzaman_MM07_ERX555957_21_dc_000000000019	Z	Belongs to the ATG8 family	ko04068,ko04136,ko04137,ko04138,ko04139,ko04140,ko04212,ko04371,ko04621,ko04727,ko05167,map04068,map04136,map04137,map04138,map04139,map04140,map04212,map04371,map04621,map04727,map05167	Atg8	SMN18246.1	CDD:281049	NA	uniref:UniRef90_A0A1X7QZ12	rs:XP_041404202	NA
	100336	100336_Moniruzzaman_MM07_ERX555957_21_dc_000000000019	NA	NA	NA	NA	NA	CDD:404518	NA	NA	NA	NA
	100337	100337_Moniruzzaman_MM07_ERX555957_21_dc_000000000019	NA	NA	NA	NA	NA	CDD:277037	NA	NA	NA	NA
	100339	100339_Moniruzzaman_MM07_ERX555957_21_dc_000000000019	NA	NA	NA	NA	NA	CDD:226513	NA	NA	NA	NA
	10034	10034_Marseilleviridae_KT752522_Brazilian_marseillevirus_strain_BH2014_000000000001	S	N-acetylmuramoyl-L-alanine amidase activity	-	-	YP_009238517.1	CDD:404724	YP_009238517.1	uniref:UniRef90_A0A142CJA8	rs:YP_009238517	gi|284504080|ref|YP_003406795.1|
	100340	100340_Moniruzzaman_MM07_ERX555957_21_dc_000000000019	L	Endonuclease that specifically degrades the RNA of RNA- DNA hybrids	ko03030,map03030	RNase_HII	QDY52178.1	CDD:260003	YP_009173471.1	uniref:UniRef90_A0A6C0BTY3	rs:YP_009173471	gi|508181921
	100341	100341_Moniruzzaman_MM07_ERX555957_21_dc_000000000019	NA	NA	NA	NA	NA	NA	NA	uniref:UniRef90_A0A6C0CYK4	NA	NA
	100342	100342_Moniruzzaman_MM07_ERX555957_21_dc_000000000019	NA	NA	NA	NA	NA	CDD:234750	NA	NA	NA	NA
	100343	100343_Moniruzzaman_MM07_ERX555957_21_dc_000000000020	NA	NA	NA	NA	NBO71166.1	NA	NA	uniref:UniRef90_A0A6C0J7B8	NA	NA
	100344	100344_Moniruzzaman_MM07_ERX555957_21_dc_000000000020	NA	NA	NA	NA	NA	CDD:408834	NA	NA	NA	NA
	100349	100349_Moniruzzaman_MM07_ERX555957_21_dc_000000000020	-	-	-	-	QKU34169.1	CDD:408836	NA	uniref:UniRef90_A0A6C0LH08	NA	NA
	10035	10035_Marseilleviridae_KT752522_Brazilian_marseillevirus_strain_BH2014_000000000001	S	N-acetylmuramoyl-L-alanine amidase activity	-	-	YP_009238518.1	CDD:411418	YP_009238518.1	uniref:UniRef90_A0A142CJA9	rs:YP_009238518	gi|327409560|ref|YP_004346980.1|
	100351	100351_Moniruzzaman_MM07_ERX555957_21_dc_000000000020	J	Cotranslationally removes the N-terminal methionine from nascent proteins. The N-terminal methionine is often cleaved when the second residue in the primary sequence is small and uncharged (Met-Ala-, Cys, Gly, Pro, Ser, Thr, or Val)	-	Peptidase_M24	MAO33177.1	CDD:240246	NA	uniref:UniRef90_A0A2D9D8C6	rs:XP_018512676	NA
	100352	100352_Moniruzzaman_MM07_ERX555957_21_dc_000000000020	NA	NA	NA	NA	MAO33176.1	NA	NA	uniref:UniRef90_A0A2D9D8D4	NA	NA
	100353	100353_Moniruzzaman_MM07_ERX555957_21_dc_000000000020	C	Belongs to the mitochondrial carrier (TC 2.A.29) family	-	Mito_carr	MAO33174.1	CDD:395101	NA	uniref:UniRef90_A0A2D9D8B5	rs:XP_032786730	NA
	100354	100354_Moniruzzaman_MM07_ERX555957_21_dc_000000000020	NA	NA	NA	NA	MAO33173.1	NA	NA	uniref:UniRef90_A0A2D9D8B2	NA	NA
	100355	100355_Moniruzzaman_MM07_ERX555957_21_dc_000000000020	NA	NA	NA	NA	MAO33172.1	CDD:275381	NA	uniref:UniRef90_A0A2D9D8C7	NA	NA
	100356	100356_Moniruzzaman_MM07_ERX555957_21_dc_000000000020	S	HD domain	-	HD	MAO33171.1	CDD:224004	YP_003969760.1	uniref:UniRef90_A0A2D9D8E8	rs:WP_018035738	gi|310831117
	100357	100357_Moniruzzaman_MM07_ERX555957_21_dc_000000000020	NA	NA	NA	NA	MAO33170.1	NA	NA	uniref:UniRef90_A0A2D9D899	NA	NA
	100358	100358_Moniruzzaman_MM07_ERX555957_21_dc_000000000020	S	Von Willebrand factor type A domain	-	Vint,Vwaint	MAO33169.1	CDD:405328	NA	uniref:UniRef90_A0A2D9D8A6	NA	NA
	10036	10036_Marseilleviridae_KT752522_Brazilian_marseillevirus_strain_BH2014_000000000001	NA	NA	NA	NA	YP_009238519.1	CDD:411195	YP_009238519.1	uniref:UniRef90_A0A142CJB0	rs:YP_009238519	gi|284504075|ref|YP_003406790.1|
	100361	100361_Moniruzzaman_MM07_ERX555957_21_dc_000000000020	M	mannosyl-inositol phosphorylceramide biosynthetic process	-	Gly_transf_sug	PCJ24628.1	CDD:226297	YP_009000965.1	uniref:UniRef90_A0A2A5B0L7	rs:XP_004993238	gi|585299392|ref|YP_009000965.1|
	100362	100362_Moniruzzaman_MM07_ERX555957_21_dc_000000000020	NA	NA	NA	NA	MAO33168.1	CDD:280546	NA	uniref:UniRef90_A0A2D9D897	NA	NA
	100364	100364_Moniruzzaman_MM07_ERX555957_21_dc_000000000021	O	zinc finger	ko04115,ko04120,ko05162,map04115,map04120,map05162	zf-C3HC4_2,zf-CHY,zf-RING_2,zf-RING_UBOX,zinc_ribbon_6	ARF09567.1	CDD:398899	NA	uniref:UniRef90_A0A1V0SCX5	rs:XP_628085	NA
	100366	100366_Moniruzzaman_MM07_ERX555957_21_dc_000000000021	NA	NA	NA	NA	MAR51348.1	NA	NA	uniref:UniRef90_A0A6C0EXA8	NA	NA
	100369	100369_Moniruzzaman_MM07_ERX555957_21_dc_000000000021	S	Large eukaryotic DNA virus major capsid protein	-	-	NDI17818.1	CDD:407137	YP_001498639.1	uniref:UniRef90_A0A6C0E7D3	rs:YP_001498639	gi|448935269|gb|AGE58820.1|
	10037	10037_Marseilleviridae_KT752522_Brazilian_marseillevirus_strain_BH2014_000000000001	NA	NA	NA	NA	YP_009238520.1	NA	YP_009238520.1	uniref:UniRef90_A0A142CJB1	rs:YP_009238520	gi|327409565|ref|YP_004346985.1|
	100371	100371_Moniruzzaman_MM07_ERX555957_21_dc_000000000021	O	Belongs to the peptidase C19 family	-	UCH	XP_024504746.1	CDD:239139	NA	uniref:UniRef90_A0A090L6X6	rs:XP_024504746	NA
	100373	100373_Moniruzzaman_MM07_ERX555957_21_dc_000000000021	L	DNA topoisomerase I	-	Topoisom_I	MBH10055.1	CDD:226099	NA	uniref:UniRef90_A0A2E5GFQ3	rs:WP_117172207	NA
	100375	100375_Moniruzzaman_MM07_ERX555957_21_dc_000000000021	S	catalytic activity	-	-	YP_009173583.1	CDD:235591	YP_009173583.1	uniref:UniRef90_A0A6C0EPV3	rs:YP_009173583	gi|357289840
	100376	100376_Moniruzzaman_MM07_ERX555957_21_dc_000000000021	S	Erv1 / Alr family	-	-	ADX06065.1	CDD:398444	YP_009173469.1	uniref:UniRef90_A0A6C0AW08	rs:WP_028823378	gi|322510751|gb|ADX06065.1|
	100378	100378_Moniruzzaman_MM07_ERX555957_21_dc_000000000021	F	Catalyzes the transfer of a formyl group from 10- formyltetrahydrofolate to 5-phospho-ribosyl-glycinamide (GAR), producing 5-phospho-ribosyl-N-formylglycinamide (FGAR) and tetrahydrofolate	ko00230,ko00670,ko01100,ko01110,ko01130,map00230,map00670,map01100,map01110,map01130	Formyl_trans_N	NHZ86526.1	CDD:187714	NA	uniref:UniRef90_A0A7Z9UIS0	rs:WP_182391984	NA
	100379	100379_Moniruzzaman_MM07_ERX555957_21_dc_000000000021	T	It is involved in the biological process described with protein phosphorylation	ko05168,map05168	Pkinase	XP_004255930.1	CDD:271038	YP_007354211.1	uniref:UniRef90_A0A6C0CKJ0	rs:XP_004255930	gi|441432169
	10038	10038_Marseilleviridae_KT752522_Brazilian_marseillevirus_strain_BH2014_000000000001	NA	NA	NA	NA	YP_009238521.1	CDD:197608	YP_009238521.1	uniref:UniRef90_A0A142CJB2	rs:YP_009238521	NA
	100382	100382_Moniruzzaman_MM07_ERX555957_21_dc_000000000022	F	Plays an important role in the de novo pathway of purine nucleotide biosynthesis. Catalyzes the first committed step in the biosynthesis of AMP from IMP	ko00230,ko00250,ko01100,map00230,map00250,map01100	Adenylsucc_synt	MBI96045.1	CDD:197875	NA	uniref:UniRef90_A0A6C0C2V5	rs:WP_137698123	NA
	100385	100385_Moniruzzaman_MM07_ERX555957_21_dc_000000000022	-	-	-	-	WP_094383186.1	NA	NA	uniref:UniRef90_A0A6C0KDC9	rs:WP_094383186	NA
	100386	100386_Moniruzzaman_MM07_ERX555957_21_dc_000000000022	H	C-5 cytosine-specific DNA methylase	ko00270,ko01100,ko05206,map00270,map01100,map05206	DNA_methylase	ADX06148.1	CDD:238192	YP_007676163.1	uniref:UniRef90_A0A6C0KC75	rs:WP_072976256	gi|322510834
	100387	100387_Moniruzzaman_MM07_ERX555957_21_dc_000000000022	F	COG0402 Cytosine deaminase and related metal-dependent hydrolases	ko00240,ko00330,ko01100,map00240,map00330,map01100	Amidohydro_3	YP_009052171.1	CDD:180740	YP_009052171.1	uniref:UniRef90_A0A6C0KYL1	rs:YP_009052171	NA
	100389	100389_Moniruzzaman_MM07_ERX555957_21_dc_000000000022	E	Belongs to the glutaminase family	ko00220,ko00250,ko00471,ko01100,ko04724,ko04727,ko04964,ko05206,ko05230,map00220,map00250,map00471,map01100,map04724,map04727,map04964,map05206,map05230	Ank_4,Glutaminase	WP_176214681.1	CDD:140343	NA	uniref:UniRef90_A0A1W2G7X2	rs:WP_176214681	NA
	10039	10039_Marseilleviridae_KT752522_Brazilian_marseillevirus_strain_BH2014_000000000001	NA	NA	NA	NA	YP_009238522.1	NA	YP_009238522.1	uniref:UniRef90_A0A142CJB3	rs:YP_009238522	NA
	100391	100391_Moniruzzaman_MM07_ERX555957_21_dc_000000000022	I	fatty-acyl-CoA binding	ko03320,map03320	ACBP	KAF2075881.1	CDD:395715	NA	uniref:UniRef90_A0A7S0A097	rs:XP_012871757	NA
	100392	100392_Moniruzzaman_MM07_ERX555957_21_dc_000000000022	NA	NA	NA	NA	HIE83994.1	NA	NA	uniref:UniRef90_A0A800EEL1	NA	NA
	100395	100395_Moniruzzaman_MM07_ERX555957_21_dc_000000000022	NA	NA	NA	NA	NA	CDD:197470	NA	NA	NA	NA
	100396	100396_Moniruzzaman_MM07_ERX555957_21_dc_000000000022	NA	NA	NA	NA	NA	CDD:224117	NA	NA	NA	NA
	100398	100398_Moniruzzaman_MM07_ERX555957_21_dc_000000000022	S	adenyl ribonucleotide binding	-	-	QDY52214.1	NA	YP_009173380.1	uniref:UniRef90_A0A6C0J8Q4	rs:YP_009173380	gi|357289601|gb|AET72914.1|
	1004	1004_Ascoviridae_KJ755191_Heliothis_virescens_ascovirus_3f_isolate_LD135790_000000000001	-	-	-	-	YP_009701527.1	CDD:235175	YP_009701527.1	uniref:UniRef90_A4KXB7	rs:YP_009701527	gi|134287218|ref|YP_001110914.1|
	10040	10040_Marseilleviridae_KT752522_Brazilian_marseillevirus_strain_BH2014_000000000001	NA	NA	NA	NA	YP_009238523.1	CDD:408840	YP_009238523.1	uniref:UniRef90_A0A142CJB4	rs:YP_009238523	gi|284504068|ref|YP_003406783.1|
	100400	100400_Moniruzzaman_MM07_ERX555957_21_dc_000000000023	NA	NA	NA	NA	MAU23782.1	CDD:275368	NA	uniref:UniRef90_A0A2E1BFS0	NA	NA
	100401	100401_Moniruzzaman_MM07_ERX555957_21_dc_000000000023	J	Responsible for synthesis of pseudouridine from uracil- 55 in the psi GC loop of transfer RNAs	-	TruB-C_2,TruB_C_2,TruB_N	QFG74437.1	CDD:211339	NA	uniref:UniRef90_A0A6C0IT38	rs:WP_126114658	NA
	100402	100402_Moniruzzaman_MM07_ERX555957_21_dc_000000000023	NA	NA	NA	NA	QDY51972.1	NA	NA	uniref:UniRef90_A0A5B8II29	NA	NA
	100405	100405_Moniruzzaman_MM07_ERX555957_21_dc_000000000023	S	nuclease activity	-	-	YP_008003781.1	CDD:411747	YP_008003781.1	uniref:UniRef90_R4ZEL5	rs:YP_008003781	gi|506497982|ref|YP_008003781.1|
	100407	100407_Moniruzzaman_MM07_ERX555957_21_dc_000000000023	NA	NA	NA	NA	NA	CDD:224117	NA	NA	NA	NA
	100408	100408_Moniruzzaman_MM07_ERX555957_21_dc_000000000024	S	Large eukaryotic DNA virus major capsid protein	-	-	YP_009052173.1	CDD:407137	YP_009052173.1	uniref:UniRef90_A0A6C0E8S5	rs:YP_009052173	gi|357289692|gb|AET73005.1|
	100409	100409_Moniruzzaman_MM07_ERX555957_21_dc_000000000024	NA	NA	NA	NA	NA	CDD:408834	NA	NA	NA	NA
	10041	10041_Marseilleviridae_KT752522_Brazilian_marseillevirus_strain_BH2014_000000000001	NA	NA	NA	NA	YP_009238524.1	CDD:408840	YP_009238524.1	uniref:UniRef90_A0A142CJB5	rs:YP_009238524	gi|327409987|ref|YP_004347407.1|
	100410	100410_Moniruzzaman_MM07_ERX555957_21_dc_000000000024	J	structural constituent of ribosome	ko03010,map03010	Ribosomal_L40e,ubiquitin,zf-RRN7	ORX60225.1	CDD:395807	NA	uniref:UniRef90_A0A1Y1VCU7	rs:XP_004998077	NA
	100414	100414_Moniruzzaman_MM07_ERX555957_21_dc_000000000024	NA	NA	NA	NA	NA	NA	NA	uniref:UniRef90_A0A6C0JAD6	NA	NA
	100415	100415_Moniruzzaman_MM07_ERX555957_21_dc_000000000024	NA	NA	NA	NA	NA	NA	NA	uniref:UniRef90_A0A6C0J6B8	NA	NA
	100418	100418_Moniruzzaman_MM07_ERX555957_21_dc_000000000024	S	2-cysteine adaptor domain	-	-	RPJ79414.1	CDD:270622	YP_073679.1	uniref:UniRef90_A0A3N6AJ55	NA	gi|51870126|ref|YP_073679.1|
	10042	10042_Marseilleviridae_KT752522_Brazilian_marseillevirus_strain_BH2014_000000000001	NA	NA	NA	NA	YP_009238525.1	NA	YP_009238525.1	uniref:UniRef90_A0A142CJB6	rs:YP_009238525	gi|284504384|ref|YP_003407099.1|
	100420	100420_Moniruzzaman_MM07_ERX555957_21_dc_000000000025	Q	Phytanoyl-CoA dioxygenase (PhyH)	ko00440,map00440	PhyH	WP_011863205.1	CDD:132319	NA	uniref:UniRef90_A0A7S2XD40	rs:WP_011863205	NA
	100421	100421_Moniruzzaman_MM07_ERX555957_21_dc_000000000025	T	protein serine/threonine kinase activity	ko04921,ko04925,map04921,map04925	Pkinase	GBC04063.1	CDD:270916	NA	uniref:UniRef90_A0A6C0KN82	rs:XP_005703958	NA
	100422	100422_Moniruzzaman_MM07_ERX555957_21_dc_000000000025	NA	NA	NA	NA	QDY51870.1	NA	NA	uniref:UniRef90_A0A5B8HXD3	NA	NA
	100423	100423_Moniruzzaman_MM07_ERX555957_21_dc_000000000025	A	Methyltransferase activity. It is involved in the biological process described with methylation	-	FtsJ	ADX06466.1	CDD:396336	NA	uniref:UniRef90_A0A6C0CYP8	rs:XP_025187598	gi|322511153|gb|ADX06466.1|
	100424	100424_Moniruzzaman_MM07_ERX555957_21_dc_000000000025	K	to Saccharomyces cerevisiae RPC40 (YPR110C)	ko00230,ko00240,ko01100,ko03020,ko04623,ko05169,map00230,map00240,map01100,map03020,map04623,map05169	RNA_pol_A_bac,RNA_pol_L	NBO61212.1	CDD:132909	NA	uniref:UniRef90_A0A6C0BJQ9	NA	NA
	100426	100426_Moniruzzaman_MM07_ERX555957_21_dc_000000000025	O	heat shock protein binding	-	CagE_TrbE_VirB,DUF87,DnaJ	MAK40769.1	CDD:99751	YP_009052218.1	uniref:UniRef90_A0A6C0BFR9	rs:XP_012894115	NA
	100427	100427_Moniruzzaman_MM07_ERX555957_21_dc_000000000025	NA	NA	NA	NA	NA	CDD:240219	NA	NA	NA	NA
	10043	10043_Marseilleviridae_KT752522_Brazilian_marseillevirus_strain_BH2014_000000000001	NA	NA	NA	NA	YP_009238526.1	NA	YP_009238526.1	uniref:UniRef90_A0A142CJB7	rs:YP_009238526	gi|284504071|ref|YP_003406786.1|
	100430	100430_Moniruzzaman_MM07_ERX555957_21_dc_000000000026	K	'Cold-shock' DNA-binding domain	-	CSD	MAW64573.1	CDD:278729	YP_008052661.1	uniref:UniRef90_A0A2E1W3E3	rs:YP_008052661	gi|357289880
	100433	100433_Moniruzzaman_MM07_ERX555957_21_dc_000000000026	NA	NA	NA	NA	MAW64570.1	NA	NA	uniref:UniRef90_A0A2E1W5F8	NA	NA
	100434	100434_Moniruzzaman_MM07_ERX555957_21_dc_000000000026	S	phosphatase activity	-	-	MAW64569.1	CDD:239520	YP_009173562.1	uniref:UniRef90_A0A2E1W3F9	rs:YP_009173562	gi|357289776|gb|AET73089.1|
	100435	100435_Moniruzzaman_MM07_ERX555957_21_dc_000000000026	NA	NA	NA	NA	MBP02219.1	NA	NA	uniref:UniRef90_A0A2E7W3M9	NA	NA
	100436	100436_Moniruzzaman_MM07_ERX555957_21_dc_000000000026	S	ATP-dependent peptidase activity	-	-	MAW64567.1	CDD:223542	YP_008052582.1	uniref:UniRef90_A0A2E1W3E6	rs:YP_008052582	gi|357289800
	100437	100437_Moniruzzaman_MM07_ERX555957_21_dc_000000000026	K	DNA-dependent RNA polymerase catalyzes the transcription of DNA into RNA using the four ribonucleoside triphosphates as substrates	ko00230,ko00240,ko01100,ko03020,ko05016,ko05168,ko05169,map00230,map00240,map01100,map03020,map05016,map05168,map05169	RNA_pol_Rpb1_1,RNA_pol_Rpb1_2,RNA_pol_Rpb1_3,RNA_pol_Rpb1_4,RNA_pol_Rpb1_5,RNA_pol_Rpb1_6,RNA_pol_Rpb1_7,RNA_pol_Rpb1_R	MAW64566.1	CDD:259848	YP_009173653.1	uniref:UniRef90_A0A2E1W3D7	rs:XP_040247069	gi|357289799|gb|AET73112.1|
	100438	100438_Moniruzzaman_MM07_ERX555957_21_dc_000000000026	K	non-sequence-specific DNA binding, bending	ko03410,ko04140,ko04217,map03410,map04140,map04217	HMG_box,HMG_box_2	MAW64565.1	CDD:227935	NA	uniref:UniRef90_A0A2E1W3D1	rs:XP_003219098	NA
	100439	100439_Moniruzzaman_MM07_ERX555957_21_dc_000000000026	S	Bacteriorhodopsin-like protein	-	Bac_rhodopsin	MAW64564.1	CDD:320370	NA	uniref:UniRef90_A0A2E1W4H2	rs:WP_206536178	NA
	10044	10044_Marseilleviridae_KT752522_Brazilian_marseillevirus_strain_BH2014_000000000001	L	Origin of replication binding protein	-	-	YP_009238527.1	CDD:280546	YP_009238527.1	uniref:UniRef90_A0A142CJB8	rs:YP_009238527	gi|327409549|ref|YP_004346969.1|
	100440	100440_Moniruzzaman_MM07_ERX555957_21_dc_000000000027	S	adenyl ribonucleotide binding	-	-	QDY52214.1	NA	YP_009173380.1	uniref:UniRef90_A0A6C0J8Q4	rs:YP_009052240	gi|357289601|gb|AET72914.1|
	100442	100442_Moniruzzaman_MM07_ERX555957_21_dc_000000000027	S	Poxvirus Late Transcription Factor VLTF3 like	-	Pox_VLTF3	QDY52221.1	CDD:282761	YP_007354360.1	uniref:UniRef90_A0A6C0LYD9	rs:YP_007354360	gi|441432318|ref|YP_007354360.1|
	100443	100443_Moniruzzaman_MM07_ERX555957_21_dc_000000000027	S	Large eukaryotic DNA virus major capsid protein	-	-	YP_009052173.1	CDD:407137	YP_009052173.1	uniref:UniRef90_A0A6C0E8S5	rs:YP_009052173	gi|357289692|gb|AET73005.1|
	100444	100444_Moniruzzaman_MM07_ERX555957_21_dc_000000000027	NA	NA	NA	NA	NA	CDD:408834	NA	NA	NA	NA
	100445	100445_Moniruzzaman_MM07_ERX555957_21_dc_000000000027	J	structural constituent of ribosome	ko03010,map03010	Ribosomal_L40e,ubiquitin,zf-RRN7	ORX60225.1	CDD:395807	NA	uniref:UniRef90_A0A1Y1VCU7	rs:XP_004998077	NA
	10045	10045_Marseilleviridae_KT752522_Brazilian_marseillevirus_strain_BH2014_000000000001	NA	NA	NA	NA	YP_009238528.1	CDD:402257	YP_009238528.1	uniref:UniRef90_A0A142CJB9	rs:YP_009238528	gi|284504211|ref|YP_003406926.1|
	100450	100450_Moniruzzaman_MM07_ERX555957_21_dc_000000000027	NA	NA	NA	NA	NA	NA	NA	uniref:UniRef90_A0A6C0CKE1	NA	gi|350611293
	100451	100451_Moniruzzaman_MM07_ERX555957_21_dc_000000000027	A	mRNA capping enzyme	-	-	QKF93755.1	CDD:185706	AEQ60571.1	uniref:UniRef90_A0A7M4CER6	rs:XP_005818826	gi|311977767|ref|YP_003986887.1|
	100453	100453_Moniruzzaman_MM07_ERX555957_21_dc_000000000027	S	2-cysteine adaptor domain	-	-	RPJ79414.1	CDD:270622	YP_073679.1	uniref:UniRef90_A0A3N6AJ55	NA	gi|51870126|ref|YP_073679.1|
	100455	100455_Moniruzzaman_MM07_ERX555957_21_dc_000000000027	NA	NA	NA	NA	MAU23782.1	CDD:275370	NA	uniref:UniRef90_A0A2E1BFS0	NA	NA
	100457	100457_Moniruzzaman_MM07_ERX555957_21_dc_000000000028	NA	NA	NA	NA	NA	NA	NA	uniref:UniRef90_A0A7M3UPB4	NA	NA
	10046	10046_Marseilleviridae_KT752522_Brazilian_marseillevirus_strain_BH2014_000000000001	NA	NA	NA	NA	YP_009238529.1	NA	YP_009238529.1	uniref:UniRef90_A0A142CJC0	rs:YP_009238529	gi|327409552|ref|YP_004346972.1|
	100461	100461_Moniruzzaman_MM07_ERX555957_21_dc_000000000028	NA	NA	NA	NA	NA	CDD:400301	NA	NA	NA	NA
	100463	100463_Moniruzzaman_MM07_ERX555957_21_dc_000000000028	NA	NA	NA	NA	NDB81944.1	CDD:407137	NA	uniref:UniRef90_A0A6C0J9W4	NA	NA
	100466	100466_Moniruzzaman_MM07_ERX555957_21_dc_000000000028	-	-	-	-	NDE62448.1	CDD:408835	YP_009052260.1	uniref:UniRef90_A0A6C0C9H9	rs:YP_009052260	gi|351737562
	100467	100467_Moniruzzaman_MM07_ERX555957_21_dc_000000000028	S	TBP-class protein binding	-	-	QDY52257.1	CDD:224323	YP_008052432.1	uniref:UniRef90_A0A5B8IGI2	rs:YP_008052432	gi|322510756|gb|ADX06070.1|
	100469	100469_Moniruzzaman_MM07_ERX555957_21_dc_000000000028	NA	NA	NA	NA	NA	CDD:396470	NA	NA	NA	NA
	10047	10047_Marseilleviridae_KT752522_Brazilian_marseillevirus_strain_BH2014_000000000001	NA	NA	NA	NA	YP_009238530.1	NA	YP_009238530.1	uniref:UniRef90_A0A142CJC1	rs:YP_009238530	gi|327409709|ref|YP_004347129.1|
	100470	100470_Moniruzzaman_MM07_ERX555957_21_dc_000000000028	NA	NA	NA	NA	QDY51976.1	NA	NA	uniref:UniRef90_A0A5B8IDT6	NA	NA
	100476	100476_Moniruzzaman_MM07_ERX555957_21_dc_000000000029	NA	NA	NA	NA	NA	CDD:237171	NA	NA	NA	NA
	100477	100477_Moniruzzaman_MM07_ERX555957_21_dc_000000000029	NA	NA	NA	NA	MBG00936.1	NA	NA	uniref:UniRef90_A0A6C0CE83	NA	NA
	100479	100479_Moniruzzaman_MM07_ERX555957_21_dc_000000000029	NA	NA	NA	NA	NA	CDD:238322	NA	uniref:UniRef90_A0A6C0ITI8	NA	NA
	10048	10048_Marseilleviridae_KT752522_Brazilian_marseillevirus_strain_BH2014_000000000001	NA	NA	NA	NA	YP_009238531.1	CDD:403981	YP_009238531.1	uniref:UniRef90_A0A142CJC2	rs:YP_009238531	gi|327409709|ref|YP_004347129.1|
	100480	100480_Moniruzzaman_MM07_ERX555957_21_dc_000000000029	O	glycerol ether metabolic process	ko04621,ko05418,map04621,map05418	Thioredoxin	XP_028527583.1	CDD:173347	YP_004894718.1	uniref:UniRef90_A0A1J1GQR9	rs:XP_028527583	gi|350611739
	100481	100481_Moniruzzaman_MM07_ERX555957_21_dc_000000000029	-	-	-	-	QDY52158.1	NA	AFX92487.1	uniref:UniRef90_A0A6C0J9N8	rs:YP_004894489	gi|350611985|gb|AEQ33429.1|
	100482	100482_Moniruzzaman_MM07_ERX555957_21_dc_000000000029	K	RNA polymerases N / 8 kDa subunit	ko00230,ko00240,ko01100,ko03020,ko04623,ko05016,ko05169,map00230,map00240,map01100,map03020,map04623,map05016,map05169	RNA_pol_N	MBE17939.1	CDD:395951	YP_008052529.1	uniref:UniRef90_A0A6C0F5R6	rs:XP_007932579	gi|322511119
	100483	100483_Moniruzzaman_MM07_ERX555957_21_dc_000000000029	T	Protein phosphatase 2A homologues, catalytic domain.	-	Metallophos	MBD23848.1	CDD:277368	YP_003969946.1	uniref:UniRef90_A0A381UYW8	rs:XP_008622245	gi|310831303
	100484	100484_Moniruzzaman_MM07_ERX555957_21_dc_000000000029	P	PD-(D/E)XK nuclease superfamily	-	PDDEXK_3	RZB29800.1	CDD:404276	YP_009174352.1	uniref:UniRef90_A0A358AB79	rs:YP_009174352	NA
	100486	100486_Moniruzzaman_MM07_ERX555957_21_dc_000000000030	U	Rab subfamily of small GTPases	ko04144,ko04961,ko04962,ko04972,map04144,map04961,map04962,map04972	Ras	PXF43689.1	CDD:206640	YP_007354220.1	uniref:UniRef90_A0A2V3INQ9	rs:XP_001443285	gi|441432178
	100488	100488_Moniruzzaman_MM07_ERX555957_21_dc_000000000030	S	Domain of unknown function (DUF2828)	-	-	NBW57573.1	CDD:402858	YP_008873489.1	uniref:UniRef90_A0A7S3JUV8	rs:YP_008873489	gi|350611488
	10049	10049_Marseilleviridae_KT752522_Brazilian_marseillevirus_strain_BH2014_000000000001	NA	NA	NA	NA	YP_009238532.1	NA	YP_009238532.1	uniref:UniRef90_A0A142CJC3	rs:YP_009238532	NA
	100490	100490_Moniruzzaman_MM07_ERX555957_21_dc_000000000030	NA	NA	NA	NA	MBJ05442.1	NA	YP_009361356.1	uniref:UniRef90_A0A2E5XDS7	rs:YP_009361356	NA
	100491	100491_Moniruzzaman_MM07_ERX555957_21_dc_000000000030	J	Belongs to the DEAD box helicase family	ko03013,map03013	DEAD,Helicase_C	XP_016612402.1	CDD:185609	YP_009666148.1	uniref:UniRef90_A0A507F2M2	rs:XP_016612402	gi|310831360
	100494	100494_Moniruzzaman_MM07_ERX555957_21_dc_000000000030	NA	NA	NA	NA	NA	CDD:100064	NA	NA	NA	NA
	100497	100497_Moniruzzaman_MM07_ERX555957_21_dc_000000000031	NA	NA	NA	NA	NA	CDD:350692	NA	NA	NA	NA
	100498	100498_Moniruzzaman_MM07_ERX555957_21_dc_000000000031	NA	NA	NA	NA	NA	CDD:237177	NA	NA	NA	NA
	1005	1005_Ascoviridae_KJ755191_Heliothis_virescens_ascovirus_3f_isolate_LD135790_000000000001	S	Zinc finger, C3HC4 type (RING finger)	-	-	YP_009701528.1	CDD:404755	YP_009701528.1	uniref:UniRef90_A4KXB8	rs:YP_009701528	gi|134287219|ref|YP_001110915.1|
	10050	10050_Marseilleviridae_KT752522_Brazilian_marseillevirus_strain_BH2014_000000000001	NA	NA	NA	NA	YP_009238533.1	NA	YP_009238533.1	uniref:UniRef90_A0A142CJC4	rs:YP_009238533	NA
	100500	100500_Moniruzzaman_MM07_ERX555957_21_dc_000000000031	O	ubiquitin-protein transferase activity	-	zf-RING_2	PQQ11689.1	CDD:319368	YP_009174321.1	uniref:UniRef90_A0A314YYW8	rs:XP_011648512	gi|313768137|ref|YP_004061568.1|
	100501	100501_Moniruzzaman_MM07_ERX555957_21_dc_000000000031	NA	NA	NA	NA	NDB29184.1	NA	NA	uniref:UniRef90_A0A2E6GYH3	NA	NA
	100503	100503_Moniruzzaman_MM07_ERX555963_2_dc_000000000001	NA	NA	NA	NA	NA	NA	NA	uniref:UniRef90_A0A6C0JEN8	NA	NA
	100505	100505_Moniruzzaman_MM07_ERX555963_2_dc_000000000001	NA	NA	NA	NA	NA	NA	NA	uniref:UniRef90_A0A6C0JCI1	NA	NA
	100506	100506_Moniruzzaman_MM07_ERX555963_2_dc_000000000001	-	-	-	-	MAP67398.1	NA	YP_009173485.1	uniref:UniRef90_A0A6C0JFV0	rs:YP_009173485	gi|322511024
	100507	100507_Moniruzzaman_MM07_ERX555963_2_dc_000000000001	L	Releases the supercoiling and torsional tension of DNA, which is introduced during the DNA replication and transcription, by transiently cleaving and rejoining one strand of the DNA duplex. Introduces a single-strand break via transesterification at a target site in duplex DNA. The scissile phosphodiester is attacked by the catalytic tyrosine of the enzyme, resulting in the formation of a DNA-(5'…	-	Topoisom_bac,Toprim,Toprim_C_rpt	HBN04548.1	CDD:236048	AFX92358.1	uniref:UniRef90_A0A6C0JF09	rs:WP_144604326	gi|350611025
	100508	100508_Moniruzzaman_MM07_ERX555963_2_dc_000000000001	NA	NA	NA	NA	NA	NA	NA	uniref:UniRef90_A0A6C0JBZ0	NA	NA
	100509	100509_Moniruzzaman_MM07_ERX555963_2_dc_000000000001	NA	NA	NA	NA	NA	NA	NA	uniref:UniRef90_A0A6C0JI76	NA	NA
	10051	10051_Marseilleviridae_KT752522_Brazilian_marseillevirus_strain_BH2014_000000000001	NA	NA	NA	NA	YP_009238534.1	NA	YP_009238534.1	uniref:UniRef90_A0A142CJC5	rs:YP_009238534	gi|327409561|ref|YP_004346981.1|
	100510	100510_Moniruzzaman_MM07_ERX555963_2_dc_000000000001	NA	NA	NA	NA	MBA42563.1	NA	NA	uniref:UniRef90_A0A6C0JD68	NA	NA
	100511	100511_Moniruzzaman_MM07_ERX555963_2_dc_000000000001	NA	NA	NA	NA	NA	NA	NA	uniref:UniRef90_A0A6C0JCH0	NA	NA
	100512	100512_Moniruzzaman_MM07_ERX555963_2_dc_000000000001	S	bis(5'-nucleosyl)-tetraphosphatase (symmetrical) activity	-	-	QDY52362.1	CDD:277368	YP_003969946.1	uniref:UniRef90_A0A6C0JEM8	rs:YP_003969946	gi|310831303
	100513	100513_Moniruzzaman_MM07_ERX555963_2_dc_000000000001	S	N-methyltransferase activity	-	-	QDY52231.1	CDD:223989	YP_009173460.1	uniref:UniRef90_A0A6C0JER9	rs:YP_009173460	gi|322510506|gb|ADX05820.1|
	100514	100514_Moniruzzaman_MM07_ERX555963_2_dc_000000000001	-	-	-	Peptidase_C92	RZD42452.1	CDD:399019	NA	uniref:UniRef90_A0A6C0JCG8	rs:WP_159560379	NA
	100515	100515_Moniruzzaman_MM07_ERX555963_2_dc_000000000001	NA	NA	NA	NA	NA	NA	NA	uniref:UniRef90_A0A6C0JHT8	NA	NA
	100516	100516_Moniruzzaman_MM07_ERX555963_2_dc_000000000001	NA	NA	NA	NA	NA	NA	NA	uniref:UniRef90_A0A6C0JFU0	NA	NA
	100517	100517_Moniruzzaman_MM07_ERX555963_2_dc_000000000001	NA	NA	NA	NA	NA	NA	NA	uniref:UniRef90_A0A6C0C7Y3	NA	NA
	100518	100518_Moniruzzaman_MM07_ERX555963_2_dc_000000000001	NA	NA	NA	NA	NA	CDD:185706	NA	uniref:UniRef90_A0A6C0JI69	NA	NA
	100519	100519_Moniruzzaman_MM07_ERX555963_2_dc_000000000001	NA	NA	NA	NA	NA	CDD:409669	NA	uniref:UniRef90_A0A6C0JD57	NA	NA
	100520	100520_Moniruzzaman_MM07_ERX555963_2_dc_000000000001	NA	NA	NA	NA	NA	NA	NA	uniref:UniRef90_A0A6C0JCG1	NA	NA
	100521	100521_Moniruzzaman_MM07_ERX555963_2_dc_000000000001	NA	NA	NA	NA	NA	NA	NA	uniref:UniRef90_A0A6C0JEL9	NA	NA
	100522	100522_Moniruzzaman_MM07_ERX555963_2_dc_000000000001	NA	NA	NA	NA	NA	NA	NA	uniref:UniRef90_A0A6C0JER2	NA	NA
	100523	100523_Moniruzzaman_MM07_ERX555963_2_dc_000000000001	NA	NA	NA	NA	MBE28310.1	CDD:411901	NA	uniref:UniRef90_A0A6C0JCF3	NA	gi|322510694
	100525	100525_Moniruzzaman_MM07_ERX555963_2_dc_000000000001	H	all-trans-retinol 13,14-reductase activity	ko00830,map00830	Amino_oxidase,NAD_binding_8	QDY51998.1	CDD:224154	NA	uniref:UniRef90_A0A6C0JEZ3	rs:XP_004989785	NA
	100526	100526_Moniruzzaman_MM07_ERX555963_2_dc_000000000001	K	to Saccharomyces cerevisiae DST1 (YGL043W)	-	Med26,TFIIS_C,TFIIS_M	NDH69138.1	CDD:273592	YP_008052514.1	uniref:UniRef90_A0A6C0JBX3	rs:YP_008052514	gi|357289731|gb|AET73044.1|
	100527	100527_Moniruzzaman_MM07_ERX555963_2_dc_000000000001	S	Core-2/I-Branching enzyme	-	Branch	RYD76742.1	CDD:396855	NA	uniref:UniRef90_A0A6C0JI59	rs:XP_019262208	NA
	100528	100528_Moniruzzaman_MM07_ERX555963_2_dc_000000000001	K	DNA-dependent RNA polymerases catalyze the transcription of DNA into RNA using the four ribonucleoside triphosphates as substrates. Common component of RNA polymerases I, II and III which synthesize ribosomal RNA precursors, mRNA precursors and many functional non-coding RNAs, and small RNAs, such as 5S rRNA and tRNAs, respectively. Pol II is the central component of the basal RNA polymerase II t…	ko00230,ko00240,ko01100,ko03020,ko04623,ko05016,ko05169,map00230,map00240,map01100,map03020,map04623,map05016,map05169	RNA_pol_Rpb6	NBQ17495.1	CDD:177755	YP_009173514.1	uniref:UniRef90_A0A6C0JCF8	rs:XP_014529872	gi|322510697
	100529	100529_Moniruzzaman_MM07_ERX555963_2_dc_000000000001	NA	NA	NA	NA	NA	NA	YP_009173521.1	uniref:UniRef90_A0A6C0JEK9	NA	NA
	10053	10053_Marseilleviridae_KT752522_Brazilian_marseillevirus_strain_BH2014_000000000001	S	RNA polymerase Rpb1, domain 3	-	-	YP_009238535.1	CDD:259848	YP_009238535.1	uniref:UniRef90_A0A142CJC6	rs:YP_009238535	gi|9209
	100530	100530_Moniruzzaman_MM07_ERX555963_2_dc_000000000001	NA	NA	NA	NA	NA	NA	NA	uniref:UniRef90_A0A6C0JEQ0	NA	NA
	100531	100531_Moniruzzaman_MM07_ERX555963_2_dc_000000000001	O	ubiquitin-like protein ligase activity	ko04120,map04120	UQ_con	KXB08893.1	CDD:395127	YP_009173523.1	uniref:UniRef90_A0A6C0JCE3	rs:XP_037513523	gi|310831047|ref|YP_003969690.1|
	100532	100532_Moniruzzaman_MM07_ERX555963_2_dc_000000000001	V	regulation of lamellipodium assembly	ko04360,ko04810,map04360,map04810	DEK_C,DSPc	ARF08763.1	CDD:350348	NP_149586.1	uniref:UniRef90_A0A6C0JHR0	rs:XP_022237548	gi|15078836|ref|NP_149586.1|
	100533	100533_Moniruzzaman_MM07_ERX555963_2_dc_000000000001	S	D5 N terminal like	-	-	PNH07007.1	CDD:225913	YP_009052397.1	uniref:UniRef90_A0A6C0JEY4	rs:YP_009052397	gi|441432170|ref|YP_007354212.1|
	100534	100534_Moniruzzaman_MM07_ERX555963_2_dc_000000000001	NA	NA	NA	NA	NA	NA	NA	uniref:UniRef90_A0A7S0FPD1	NA	NA
	100535	100535_Moniruzzaman_MM07_ERX555963_2_dc_000000000001	NA	NA	NA	NA	NA	CDD:401598	NA	uniref:UniRef90_A0A6C0JD30	NA	NA
	100536	100536_Moniruzzaman_MM07_ERX555963_2_dc_000000000002	K	DNA-dependent RNA polymerase catalyzes the transcription of DNA into RNA using the four ribonucleoside triphosphates as substrates	ko00230,ko00240,ko01100,ko03020,ko05016,ko05168,ko05169,map00230,map00240,map01100,map03020,map05016,map05168,map05169	RNA_pol_Rpb1_1,RNA_pol_Rpb1_2,RNA_pol_Rpb1_3,RNA_pol_Rpb1_4,RNA_pol_Rpb1_5,RNA_pol_Rpb1_6,RNA_pol_Rpb1_7,RNA_pol_Rpb1_R	MAH09387.1	CDD:132720	YP_008052581.1	uniref:UniRef90_A0A6C0JCR7	rs:XP_005651772	gi|357289799|gb|AET73112.1|
	100538	100538_Moniruzzaman_MM07_ERX555963_2_dc_000000000002	S	SnoaL-like domain	-	SnoaL_2	NA	CDD:403775	NA	NA	NA	NA
	10054	10054_Marseilleviridae_KT752522_Brazilian_marseillevirus_strain_BH2014_000000000001	S	RNA polymerase Rpb1, domain 3	-	-	YP_009238536.1	CDD:259846	YP_009238536.1	uniref:UniRef90_A0A142CJC7	rs:YP_009238536	gi|9209
	100540	100540_Moniruzzaman_MM07_ERX555963_2_dc_000000000002	-	-	-	Peptidase_C92	MAR50574.1	CDD:399019	NA	uniref:UniRef90_A0A6C0B3D0	rs:XP_002809095	NA
	100541	100541_Moniruzzaman_MM07_ERX555963_2_dc_000000000002	S	FtsJ-like methyltransferase	-	-	MBN20739.1	CDD:396336	YP_009173556.1	uniref:UniRef90_A0A6C0B562	rs:YP_009173556	gi|322511153|gb|ADX06466.1|
	100542	100542_Moniruzzaman_MM07_ERX555963_2_dc_000000000002	A	mRNA guanylyltransferase activity	ko03015,map03015	mRNA_cap_C,mRNA_cap_enzyme	YP_009173557.1	CDD:281307	YP_009173557.1	uniref:UniRef90_A0A6C0EIM8	rs:YP_009173557	gi|357289771|gb|AET73084.1|
	100543	100543_Moniruzzaman_MM07_ERX555963_2_dc_000000000002	NA	NA	NA	NA	NA	NA	NA	uniref:UniRef90_A0A6C0B4G1	NA	NA
	100544	100544_Moniruzzaman_MM07_ERX555963_2_dc_000000000002	NA	NA	NA	NA	NA	NA	NA	uniref:UniRef90_A0A6C0B3Q6	NA	NA
	100545	100545_Moniruzzaman_MM07_ERX555963_2_dc_000000000002	NA	NA	NA	NA	NBO25166.1	NA	YP_009052207.1	uniref:UniRef90_A0A6C0LZC6	rs:YP_009052207	NA
	100546	100546_Moniruzzaman_MM07_ERX555963_2_dc_000000000002	S	N-methyltransferase activity	-	-	MBG01386.1	CDD:214692	YP_008052557.1	uniref:UniRef90_A0A6C0EKH0	rs:YP_008052557	gi|357289775
	100547	100547_Moniruzzaman_MM07_ERX555963_2_dc_000000000002	S	phosphatase activity	-	-	QDY51693.1	CDD:239520	YP_009173562.1	uniref:UniRef90_A0A6C0LYD1	rs:YP_009173562	gi|357289776|gb|AET73089.1|
	100549	100549_Moniruzzaman_MM07_ERX555963_2_dc_000000000002	S	Erv1 / Alr family	-	-	QKU33937.1	CDD:398444	YP_009051846.1	uniref:UniRef90_A0A6C0CYP4	rs:XP_009012845	NA
	10055	10055_Marseilleviridae_KT752522_Brazilian_marseillevirus_strain_BH2014_000000000001	S	WD40 repeats	-	WD40	YP_009238538.1	CDD:238121	YP_009238538.1	uniref:UniRef90_A0A142CJC9	rs:YP_009238538	gi|327409564|ref|YP_004346984.1|
	100550	100550_Moniruzzaman_MM07_ERX555963_2_dc_000000000002	S	Succinylglutamate desuccinylase / Aspartoacylase family	-	AstE_AspA	NLX88880.1	CDD:349450	NA	uniref:UniRef90_A0A382BYC8	rs:WP_156203460	NA
	100551	100551_Moniruzzaman_MM07_ERX555963_2_dc_000000000002	NA	NA	NA	NA	NA	NA	NA	uniref:UniRef90_A0A6C0M1J8	NA	NA
	100552	100552_Moniruzzaman_MM07_ERX555963_2_dc_000000000002	NA	NA	NA	NA	ANS04346.1	NA	NA	uniref:UniRef90_A0A6C0IY86	NA	NA
	100553	100553_Moniruzzaman_MM07_ERX555963_2_dc_000000000002	NA	NA	NA	NA	MAR51387.1	NA	YP_009173569.1	uniref:UniRef90_A0A6C0B4H1	rs:YP_009173569	NA
	100554	100554_Moniruzzaman_MM07_ERX555963_2_dc_000000000002	S	Concanavalin A-like lectin/glucanases superfamily	-	Laminin_G_3	NDB85169.1	CDD:404293	NA	uniref:UniRef90_A0A6C0J0C7	NA	NA
	100555	100555_Moniruzzaman_MM07_ERX555963_2_dc_000000000002	O	Plasmin dissolves the fibrin of blood clots and acts as a proteolytic factor in a variety of other processes including embryonic development, tissue remodeling, tumor invasion, and inflammation. In ovulation, weakens the walls of the Graafian follicle. It activates the urokinase-type plasminogen activator, collagenases and several complement zymogens, such as C1 and C5. Cleavage of fibronectin an…	ko04080,ko04610,ko05150,ko05164,map04080,map04610,map05150,map05164	Kringle,Trypsin	XP_002112346.1	CDD:214527	YP_009173570.1	uniref:UniRef90_A0A6C0EJB2	rs:XP_002112346	gi|322510735
	100556	100556_Moniruzzaman_MM07_ERX555963_2_dc_000000000002	NA	NA	NA	NA	QDY51686.1	CDD:404293	YP_008052564.1	uniref:UniRef90_A0A6C0LXA9	rs:YP_008052564	gi|357289782
	100558	100558_Moniruzzaman_MM07_ERX555963_2_dc_000000000002	O	locomotor rhythm	-	UCH	QDY51638.1	CDD:395355	YP_009173615.1	uniref:UniRef90_A0A6C0LYJ3	rs:YP_009173615	gi|357289787
	100559	100559_Moniruzzaman_MM07_ERX555963_2_dc_000000000002	NA	NA	NA	NA	NBT47731.1	CDD:395140	YP_008052570.1	uniref:UniRef90_A0A6C0LZV5	rs:YP_008052570	gi|357289788
	10056	10056_Marseilleviridae_KT752522_Brazilian_marseillevirus_strain_BH2014_000000000001	S	N-acetylmuramoyl-L-alanine amidase activity	-	-	YP_009238539.1	CDD:404724	YP_009238539.1	uniref:UniRef90_A0A142CJD0	rs:YP_009238539	gi|327409570|ref|YP_004346990.1|
	100564	100564_Moniruzzaman_MM07_ERX555963_2_dc_000000000002	-	-	-	-	QDY51669.1	NA	YP_009173608.1	uniref:UniRef90_A0A6C0LW63	rs:YP_009173608	gi|322510723
	100566	100566_Moniruzzaman_MM07_ERX555963_2_dc_000000000003	NA	NA	NA	NA	NA	NA	NA	uniref:UniRef90_A0A6C0LYC3	NA	NA
	100567	100567_Moniruzzaman_MM07_ERX555963_2_dc_000000000003	S	Repeated motif present between transmembrane helices in cystinosin, yeast ERS1p, mannose-P-dolichol utilization defect 1, and other hypothetical proteins.	-	PQ-loop	CCE83360.1	CDD:398045	NA	uniref:UniRef90_G8Y711	rs:XP_007372191	NA
	100568	100568_Moniruzzaman_MM07_ERX555963_2_dc_000000000003	NA	NA	NA	NA	NA	CDD:349489	NA	uniref:UniRef90_A0A6C0B377	NA	NA
	100569	100569_Moniruzzaman_MM07_ERX555963_2_dc_000000000003	E	4-aminobutyrate:2-oxoglutarate transaminase activity	ko00250,ko00280,ko00410,ko00640,ko00650,ko01100,ko01120,ko04727,map00250,map00280,map00410,map00640,map00650,map01100,map01120,map04727	Aminotran_3	XP_005703503.1	CDD:129782	NA	uniref:UniRef90_A0A6C0IVP3	rs:XP_005703503	NA
	10057	10057_Marseilleviridae_KT752522_Brazilian_marseillevirus_strain_BH2014_000000000001	S	N-acetylmuramoyl-L-alanine amidase activity	-	-	YP_009238540.1	CDD:404724	YP_009238540.1	uniref:UniRef90_A0A142CJD1	rs:YP_009238540	gi|327409571|ref|YP_004346991.1|
	100570	100570_Moniruzzaman_MM07_ERX555963_2_dc_000000000003	NA	NA	NA	NA	MBT42723.1	NA	NA	uniref:UniRef90_A0A6C0B4G0	NA	NA
	100572	100572_Moniruzzaman_MM07_ERX555963_2_dc_000000000003	S	Thymidylate synthase	-	-	CAZ69445.1	CDD:240299	YP_293867.1	uniref:UniRef90_A0A6C0EKD6	rs:YP_293867	gi|73852583|ref|YP_293867.1|
	100573	100573_Moniruzzaman_MM07_ERX555963_2_dc_000000000003	S	Large eukaryotic DNA virus major capsid protein	-	-	QDY51680.1	CDD:407137	YP_004061587.1	uniref:UniRef90_A0A6C0CV96	rs:YP_004061587	gi|313768156|ref|YP_004061587.1|
	100574	100574_Moniruzzaman_MM07_ERX555963_2_dc_000000000003	NA	NA	NA	NA	NDB56529.1	CDD:223096	YP_009173722.1	uniref:UniRef90_A0A6C0JPJ7	rs:WP_076784499	NA
	100575	100575_Moniruzzaman_MM07_ERX555963_2_dc_000000000003	S	Large eukaryotic DNA virus major capsid protein	-	-	YP_009052321.1	CDD:407137	YP_009052321.1	uniref:UniRef90_A0A076FG19	rs:YP_009052321	gi|310831332|ref|YP_003969975.1|
	100578	100578_Moniruzzaman_MM07_ERX555963_2_dc_000000000003	S	Large eukaryotic DNA virus major capsid protein	-	-	PQM57534.1	CDD:407137	YP_009507580.1	uniref:UniRef90_A0A6C0BQ88	rs:YP_009052321	gi|313768372|ref|YP_004062052.1|
	100579	100579_Moniruzzaman_MM07_ERX555963_2_dc_000000000003	NA	NA	NA	NA	NA	NA	NA	uniref:UniRef90_A0A6C0B587	NA	NA
	10058	10058_Marseilleviridae_KT752522_Brazilian_marseillevirus_strain_BH2014_000000000001	NA	NA	NA	NA	YP_009238541.1	NA	YP_009238541.1	uniref:UniRef90_A0A142CJD2	rs:YP_009238541	gi|327409572|ref|YP_004346992.1|
	100580	100580_Moniruzzaman_MM07_ERX555963_2_dc_000000000003	J	Glycine-rich protein 2-like	-	CSD,zf-CCHC	MAP62051.1	CDD:239905	YP_008052661.1	uniref:UniRef90_A0A6C0B543	rs:YP_008052661	gi|357289880
	100581	100581_Moniruzzaman_MM07_ERX555963_2_dc_000000000003	A	The RING-variant domain is a C4HC3 zinc-finger like motif found in a number of cellular and viral proteins. Some of these proteins have been shown both in vivo and in vitro to have ubiquitin E3 ligase activity.	-	RINGv	PWU83261.1	CDD:128983	NA	uniref:UniRef90_A0A2V2UH17	rs:XP_808129	NA
	100582	100582_Moniruzzaman_MM07_ERX555963_2_dc_000000000003	S	N-methyltransferase activity	-	-	AZL89155.1	CDD:350180	AFX92798.1	uniref:UniRef90_A0A6C0B5Y6	rs:YP_004894759	gi|350611652
	100584	100584_Moniruzzaman_MM07_ERX555963_2_dc_000000000003	NA	NA	NA	NA	MAU23782.1	NA	NA	uniref:UniRef90_A0A6C0B3H7	NA	NA
	100585	100585_Moniruzzaman_MM07_ERX555963_2_dc_000000000003	S	Erv1 / Alr family	-	-	NIO44363.1	CDD:398444	AGD92661.1	uniref:UniRef90_A0A6C0EYJ6	rs:WP_026077186	gi|350610969|gb|AEQ32413.1|
	100588	100588_Moniruzzaman_MM07_ERX555963_2_dc_000000000003	DZ	Regulator of chromosome condensation (RCC1) repeat	-	RCC1	NA	NA	NA	NA	NA	NA
	100589	100589_Moniruzzaman_MM07_ERX555963_2_dc_000000000004	F	Phosphoribosylglycinamide synthetase, C domain	ko00230,ko01100,ko01110,ko01130,map00230,map01100,map01110,map01130	AIRS,AIRS_C,GARS_A,GARS_C,GARS_N	MAF36283.1	CDD:235439	YP_009134699.1	uniref:UniRef90_A0A6C0FA93	rs:WP_158423449	NA
	10059	10059_Marseilleviridae_KT752522_Brazilian_marseillevirus_strain_BH2014_000000000001	NA	NA	NA	NA	YP_009238542.1	NA	YP_009238542.1	uniref:UniRef90_A0A142CJD3	rs:YP_009238542	gi|284504067|ref|YP_003406782.1|
	100590	100590_Moniruzzaman_MM07_ERX555963_2_dc_000000000004	F	SAICAR synthetase	ko00230,ko01100,ko01110,ko01130,ko02026,map00230,map01100,map01110,map01130,map02026	SAICAR_synt	MAF36279.1	CDD:183621	YP_009165053.1	uniref:UniRef90_A0A381WCP0	rs:WP_006926921	NA
	100591	100591_Moniruzzaman_MM07_ERX555963_2_dc_000000000004	S	GDSL-like Lipase/Acylhydrolase family	-	Lipase_GDSL_2	XP_012555546.1	CDD:238141	NA	uniref:UniRef90_A0A7S0DZZ8	rs:XP_040571443	NA
	100592	100592_Moniruzzaman_MM07_ERX555963_2_dc_000000000004	S	PFAM Phosphoribosyl-ATP pyrophosphohydrolase	-	PRA-PH	AYV78335.1	CDD:212137	AGF85421.1	uniref:UniRef90_A0A3G4ZTW7	rs:YP_007354304	gi|441432262
	100595	100595_Moniruzzaman_MM07_ERX555963_2_dc_000000000004	F	AICARFT/IMPCHase bienzyme	ko00230,ko00670,ko01100,ko01110,ko01130,ko01523,map00230,map00670,map01100,map01110,map01130,map01523	AICARFT_IMPCHas	OAO14741.1	CDD:180841	NA	uniref:UniRef90_A0A196SEJ8	rs:WP_052222959	NA
	100597	100597_Moniruzzaman_MM07_ERX555963_2_dc_000000000004	F	to Saccharomyces cerevisiae ADE16 (YLR028C) and ADE17 (YMR120C)	ko00230,ko00670,ko01100,ko01110,ko01130,ko01523,map00230,map00670,map01100,map01110,map01130,map01523	AICARFT_IMPCHas,MGS	QDY52049.1	CDD:234854	YP_004325011.1	uniref:UniRef90_A0A5B8HVF5	rs:XP_003671691	NA
	100598	100598_Moniruzzaman_MM07_ERX555963_2_dc_000000000004	NA	NA	NA	NA	NA	NA	NA	uniref:UniRef90_A0A6C0AWG2	NA	NA
	100599	100599_Moniruzzaman_MM07_ERX555963_2_dc_000000000004	NA	NA	NA	NA	NA	CDD:319591	NA	NA	NA	NA
	1006	1006_Ascoviridae_KJ755191_Heliothis_virescens_ascovirus_3f_isolate_LD135790_000000000001	L	RNA polymerase beta subunit	-	-	YP_009701529.1	CDD:236291	YP_009701529.1	uniref:UniRef90_A4KXB9	rs:YP_009701529	gi|134287220|ref|YP_001110916.1|
	10060	10060_Marseilleviridae_KT752522_Brazilian_marseillevirus_strain_BH2014_000000000001	NA	NA	NA	NA	YP_009238543.1	NA	YP_009238543.1	uniref:UniRef90_A0A142CJD4	rs:YP_009238543	gi|327409573|ref|YP_004346993.1|
	100600	100600_Moniruzzaman_MM07_ERX555963_2_dc_000000000004	I	Hydrolyzes the sphingolipid ceramide into sphingosine and free fatty acid	ko00600,ko01100,ko04071,map00600,map01100,map04071	Ceramidase	MAJ97024.1	CDD:399108	NA	uniref:UniRef90_A0A6C0FDI8	NA	NA
	100602	100602_Moniruzzaman_MM07_ERX555963_2_dc_000000000004	S	PQ loop repeat	-	MtN3_slv,PQ-loop	MAI14414.1	CDD:411573	NA	uniref:UniRef90_A0A1Z9VR70	rs:WP_207492570	NA
	100603	100603_Moniruzzaman_MM07_ERX555963_2_dc_000000000004	K	sphingoid catabolic process	-	DUF962	MAR50580.1	CDD:226914	NA	uniref:UniRef90_A0A5E8CI04	rs:XP_029320405	NA
	100604	100604_Moniruzzaman_MM07_ERX555963_2_dc_000000000004	O	protein folding	-	-	XP_020798329.1	CDD:236757	YP_003969759.1	uniref:UniRef90_A0A069DXQ7	rs:XP_020798329	gi|310831116
	100605	100605_Moniruzzaman_MM07_ERX555963_2_dc_000000000005	NA	NA	NA	NA	NA	NA	NA	uniref:UniRef90_A0A6C0LXE4	NA	NA
	100606	100606_Moniruzzaman_MM07_ERX555963_2_dc_000000000005	-	-	-	-	QDY51773.1	CDD:408836	YP_007354316.1	uniref:UniRef90_A0A6C0EJR7	rs:YP_007354316	gi|441432274
	100607	100607_Moniruzzaman_MM07_ERX555963_2_dc_000000000005	NA	NA	NA	NA	MAP67426.1	NA	YP_009052320.1	uniref:UniRef90_A0A6C0B5E4	NA	NA
	100609	100609_Moniruzzaman_MM07_ERX555963_2_dc_000000000005	NA	NA	NA	NA	NA	NA	NA	uniref:UniRef90_A0A6C0LXL3	NA	NA
	10061	10061_Marseilleviridae_KT752522_Brazilian_marseillevirus_strain_BH2014_000000000001	S	N-acetylmuramoyl-L-alanine amidase activity	-	-	YP_009238544.1	CDD:411418	YP_009238544.1	uniref:UniRef90_A0A142CJD5	rs:YP_009238544	gi|327409560|ref|YP_004346980.1|
	100610	100610_Moniruzzaman_MM07_ERX555963_2_dc_000000000005	NA	NA	NA	NA	NA	NA	NA	uniref:UniRef90_A0A6C0B3V4	NA	NA
	100611	100611_Moniruzzaman_MM07_ERX555963_2_dc_000000000005	K	DNA-directed 5'-3' RNA polymerase activity	ko00230,ko00240,ko01100,ko03020,ko05016,ko05169,map00230,map00240,map01100,map03020,map05016,map05169	RNA_pol_A_bac,RNA_pol_L	QDY51770.1	CDD:132909	YP_009174090.1	uniref:UniRef90_A0A6C0EHB9	rs:XP_013298901	NA
	100612	100612_Moniruzzaman_MM07_ERX555963_2_dc_000000000005	T	RNA ligase	-	RNA_lig_T4_1	MBA42799.1	NA	YP_009254979.1	uniref:UniRef90_A0A6C0B4K8	NA	gi|310831470|ref|YP_003970113.1|
	100613	100613_Moniruzzaman_MM07_ERX555963_2_dc_000000000005	NA	NA	NA	NA	NA	CDD:214368	NA	uniref:UniRef90_A0A6C0LWP9	NA	NA
	100614	100614_Moniruzzaman_MM07_ERX555963_2_dc_000000000005	NA	NA	NA	NA	NDC94946.1	NA	NA	uniref:UniRef90_A0A6C0LYF9	NA	NA
	100615	100615_Moniruzzaman_MM07_ERX555963_2_dc_000000000005	S	TRAP transporter solute receptor, TAXI family	-	NMT1_3	HAV27186.1	CDD:270286	NA	uniref:UniRef90_A0A6C0LWC6	rs:WP_158406574	NA
	100617	100617_Moniruzzaman_MM07_ERX555963_2_dc_000000000006	NA	NA	NA	NA	NA	NA	NA	uniref:UniRef90_A0A6C0B3L6	NA	NA
	100618	100618_Moniruzzaman_MM07_ERX555963_2_dc_000000000006	I	Fatty acid hydroxylase superfamily	ko00100,ko01100,ko01130,map00100,map01100,map01130	FA_hydroxylase	QKF94368.1	CDD:397991	NA	uniref:UniRef90_A0A7D3UQB2	rs:NP_495763	NA
	100619	100619_Moniruzzaman_MM07_ERX555963_2_dc_000000000006	NA	NA	NA	NA	NA	CDD:240236	NA	uniref:UniRef90_A0A6C0JD44	NA	NA
	10062	10062_Marseilleviridae_KT752522_Brazilian_marseillevirus_strain_BH2014_000000000001	S	N-acetylmuramoyl-L-alanine amidase activity	-	-	YP_009238545.1	CDD:404724	YP_009238545.1	uniref:UniRef90_A0A142CJD6	rs:YP_009238545	gi|284504080|ref|YP_003406795.1|
	100620	100620_Moniruzzaman_MM07_ERX555963_2_dc_000000000006	L	ICEA Protein	-	ICEA	NDB61266.1	CDD:398800	YP_008052749.1	uniref:UniRef90_A0A7M3UP91	rs:YP_008052749	gi|357292317
	100621	100621_Moniruzzaman_MM07_ERX555963_2_dc_000000000006	L	N-4 methylation of cytosine	-	DNA_methylase,N6_N4_Mtase	YP_008052748.1	CDD:396230	YP_008052748.1	uniref:UniRef90_A0A6C0HP30	rs:YP_008052748	gi|357289969
	100622	100622_Moniruzzaman_MM07_ERX555963_2_dc_000000000006	NA	NA	NA	NA	MBJ05442.1	CDD:275370	NA	uniref:UniRef90_A0A6C0JFZ0	NA	NA
	100624	100624_Moniruzzaman_MM07_ERX555963_2_dc_000000000006	A	The RING-variant domain is a C4HC3 zinc-finger like motif found in a number of cellular and viral proteins. Some of these proteins have been shown both in vivo and in vitro to have ubiquitin E3 ligase activity.	-	RINGv	VEU34993.1	CDD:319409	NA	uniref:UniRef90_A0A6C0IWG5	rs:XP_019155768	NA
	100625	100625_Moniruzzaman_MM07_ERX555963_2_dc_000000000006	A	RING FYVE PHD zinc finger superfamily protein	-	DUF3675,RINGv	RZD42822.1	CDD:319409	NA	uniref:UniRef90_A0A6C0IWG5	rs:XP_012556774	NA
	100626	100626_Moniruzzaman_MM07_ERX555963_2_dc_000000000006	B	Control of topological states of DNA by transient breakage and subsequent rejoining of DNA strands. Topoisomerase II makes double-strand breaks	ko01524,map01524	DNA_gyraseB,DNA_topoisoIV,HATPase_c,TOPRIM_C,Toprim	QDY52451.1	CDD:240271	YP_008052370.1	uniref:UniRef90_A0A6C0B623	rs:YP_008052370	gi|357289588|gb|AET72901.1|
	100629	100629_Moniruzzaman_MM07_ERX555963_2_dc_000000000006	NA	NA	NA	NA	MAM04382.1	NA	NA	uniref:UniRef90_A0A2D8JJN1	NA	NA
	10063	10063_Marseilleviridae_KT752522_Brazilian_marseillevirus_strain_BH2014_000000000001	-	-	-	-	YP_009238547.1	CDD:408675	YP_009238547.1	uniref:UniRef90_A0A142CJD8	rs:YP_009238547	gi|327409575|ref|YP_004346995.1|
	100630	100630_Moniruzzaman_MM07_ERX555963_2_dc_000000000007	NA	NA	NA	NA	NA	NA	NA	uniref:UniRef90_A0A6C0JHL3	NA	NA
	100631	100631_Moniruzzaman_MM07_ERX555963_2_dc_000000000007	NA	NA	NA	NA	NA	CDD:319587	NA	uniref:UniRef90_A0A6C0JFK6	NA	NA
	100632	100632_Moniruzzaman_MM07_ERX555963_2_dc_000000000007	E	sphinganine-1-phosphate aldolase activity	ko00600,ko01100,ko04071,map00600,map01100,map04071	Pyridoxal_deC	XP_028414865.1	CDD:223154	NA	uniref:UniRef90_A0A6C0JEP6	rs:XP_028414865	NA
	100633	100633_Moniruzzaman_MM07_ERX555963_2_dc_000000000007	NA	NA	NA	NA	NA	NA	NA	uniref:UniRef90_A0A6C0JBQ4	NA	NA
	100634	100634_Moniruzzaman_MM07_ERX555963_2_dc_000000000007	NA	NA	NA	NA	NA	CDD:401663	NA	uniref:UniRef90_A0A6C0JHZ6	NA	NA
	100635	100635_Moniruzzaman_MM07_ERX555963_2_dc_000000000007	O	Belongs to the peptidase C1 family	-	Granulin,Inhibitor_I29,Peptidase_C1	XP_005651425.1	CDD:395062	NP_075125.1	uniref:UniRef90_A0A6C0JCX7	rs:XP_005651425	gi|284504306|ref|YP_003407021.1|
	100636	100636_Moniruzzaman_MM07_ERX555963_2_dc_000000000007	D	PP-loop family	-	ATP_bind_3	QBK91587.1	CDD:274129	YP_008052737.1	uniref:UniRef90_A0A6C0JC84	rs:XP_024579692	gi|357289958
	100637	100637_Moniruzzaman_MM07_ERX555963_2_dc_000000000007	NA	NA	NA	NA	NA	NA	NA	uniref:UniRef90_A0A6C0JEH8	NA	NA
	100638	100638_Moniruzzaman_MM07_ERX555963_2_dc_000000000007	NA	NA	NA	NA	MAV57159.1	NA	NA	uniref:UniRef90_A0A6C0JHI7	NA	NA
	10064	10064_Marseilleviridae_KT752522_Brazilian_marseillevirus_strain_BH2014_000000000001	NA	NA	NA	NA	YP_009238548.1	NA	YP_009238548.1	uniref:UniRef90_A0A142CJD9	rs:YP_009238548	gi|327409576|ref|YP_004346996.1|
	100642	100642_Moniruzzaman_MM07_ERX555963_2_dc_000000000007	O	Catalyzes the methyl esterification of L-isoaspartyl residues in peptides and proteins that result from spontaneous decomposition of normal L-aspartyl and L-asparaginyl residues. It plays a role in the repair and or degradation of damaged proteins	-	Erythro_esteras,PCMT	WP_072766756.1	CDD:350610	NA	uniref:UniRef90_A0A6C0JBP7	rs:WP_097066776	NA
	100643	100643_Moniruzzaman_MM07_ERX555963_2_dc_000000000007	G	lipid metabolic process	-	Lipase3_N,Lipase_3	AYV77617.1	CDD:238287	NA	uniref:UniRef90_A0A3G4ZRT7	rs:WP_159658629	NA
	100644	100644_Moniruzzaman_MM07_ERX555963_2_dc_000000000007	NA	NA	NA	NA	NA	NA	NA	uniref:UniRef90_A0A6C0JCW6	NA	NA
	100645	100645_Moniruzzaman_MM07_ERX555963_2_dc_000000000007	O	Belongs to the ubiquitin-conjugating enzyme family	ko04120,ko04141,ko05012,map04120,map04141,map05012	UQ_con	MAU23786.1	CDD:238117	YP_003969714.1	uniref:UniRef90_A0A6C0JC71	rs:XP_009033312	gi|310831071|ref|YP_003969714.1|
	100646	100646_Moniruzzaman_MM07_ERX555963_2_dc_000000000007	NA	NA	NA	NA	NA	NA	NA	uniref:UniRef90_A0A6C0JEC2	NA	NA
	100648	100648_Moniruzzaman_MM07_ERX555963_2_dc_000000000008	S	Belongs to the peptidase M16 family	-	Peptidase_M16,Peptidase_M16_C	KKQ55087.1	CDD:223685	AEQ60415.1	uniref:UniRef90_A0A6C0B4C2	rs:WP_139904573	gi|351737380
	100649	100649_Moniruzzaman_MM07_ERX555963_2_dc_000000000008	NA	NA	NA	NA	NBP59243.1	NA	NA	uniref:UniRef90_A0A6C0LWY2	NA	NA
	10065	10065_Marseilleviridae_KT752522_Brazilian_marseillevirus_strain_BH2014_000000000001	NA	NA	NA	NA	YP_009238549.1	NA	YP_009238549.1	uniref:UniRef90_A0A142CJE0	rs:YP_009238549	NA
	100650	100650_Moniruzzaman_MM07_ERX555963_2_dc_000000000008	NA	NA	NA	NA	NBP59243.1	NA	NA	uniref:UniRef90_A0A6C0EIH7	NA	NA
	100651	100651_Moniruzzaman_MM07_ERX555963_2_dc_000000000008	NA	NA	NA	NA	ATZ80853.1	NA	NA	uniref:UniRef90_A0A6C0IXM2	NA	NA
	100652	100652_Moniruzzaman_MM07_ERX555963_2_dc_000000000008	NA	NA	NA	NA	NA	NA	NA	uniref:UniRef90_A0A6C0LYP1	NA	NA
	100653	100653_Moniruzzaman_MM07_ERX555963_2_dc_000000000008	S	Haloacid dehalogenase-like hydrolase	-	HAD_2	MBE18285.1	CDD:319791	NA	uniref:UniRef90_A0A6C0B591	NA	NA
	100654	100654_Moniruzzaman_MM07_ERX555963_2_dc_000000000008	F	to Saccharomyces cerevisiae RNR4 (YGR180C) and RNR2 (YJL026W)	ko00230,ko00240,ko00480,ko00983,ko01100,ko04115,map00230,map00240,map00480,map00983,map01100,map04115	Ribonuc_red_sm	KAA8912350.1	CDD:215272	YP_009407970.1	uniref:UniRef90_A0A6C0B445	rs:XP_014662021	gi|66275840|ref|YP_232925.1|
	100655	100655_Moniruzzaman_MM07_ERX555963_2_dc_000000000008	I	Phosphate cytidylyltransferase 1, choline, beta	ko00440,ko00564,ko01100,ko05231,map00440,map00564,map01100,map05231	CTP_transf_like	XP_016337561.1	CDD:173925	YP_009810871.1	uniref:UniRef90_A0A1A8FPQ5	rs:XP_016337561	NA
	100657	100657_Moniruzzaman_MM07_ERX555963_2_dc_000000000008	NA	NA	NA	NA	NA	NA	NA	uniref:UniRef90_A0A6C0EJ56	NA	NA
	10066	10066_Marseilleviridae_KT752522_Brazilian_marseillevirus_strain_BH2014_000000000001	L	RNA polymerase beta subunit	-	-	YP_009238550.1	CDD:236291	YP_009238550.1	uniref:UniRef90_A0A142CJE1	rs:YP_009238550	gi|327409577|ref|YP_004346997.1|
	100663	100663_Moniruzzaman_MM07_ERX555963_2_dc_000000000008	NA	NA	NA	NA	NA	NA	NA	uniref:UniRef90_A0A6C0LYQ7	NA	NA
	100664	100664_Moniruzzaman_MM07_ERX555963_2_dc_000000000008	NA	NA	NA	NA	NA	CDD:398994	NA	uniref:UniRef90_A0A6C0J7Y6	NA	NA
	100665	100665_Moniruzzaman_MM07_ERX555963_2_dc_000000000008	S	virus tail, fiber	-	-	MBU94017.1	CDD:404724	YP_007517925.1	uniref:UniRef90_A0A6C0CKN2	rs:YP_007517925	gi|313768276|ref|YP_004061956.1|
	100667	100667_Moniruzzaman_MM07_ERX555963_2_dc_000000000009	P	PFAM Eukaryotic-type carbonic anhydrase	ko00910,map00910	Carb_anhydrase	WP_152212130.1	CDD:239398	NA	uniref:UniRef90_A0A6C0IYD2	rs:WP_152212130	NA
	100668	100668_Moniruzzaman_MM07_ERX555963_2_dc_000000000009	NA	NA	NA	NA	NA	NA	NA	uniref:UniRef90_A0A6C0EHU7	NA	NA
	100669	100669_Moniruzzaman_MM07_ERX555963_2_dc_000000000009	O	Zinc finger, C3HC4 type (RING finger)	-	zf-C3HC4_3	NA	CDD:404755	NA	uniref:UniRef90_A0A6C0B4W7	rs:XP_042388662	gi|15079124|ref|NP_149876.1|
	100670	100670_Moniruzzaman_MM07_ERX555963_2_dc_000000000009	A	Belongs to the DEAD box helicase family	ko03013,map03013	DEAD,Helicase_C	OAA43207.1	CDD:185609	YP_009173589.1	uniref:UniRef90_A0A6C0B5U5	rs:XP_003839065	gi|310831360
	100671	100671_Moniruzzaman_MM07_ERX555963_2_dc_000000000009	J	Ion transporter	-	Ion_trans	HIA51853.1	CDD:400301	YP_001427066.1	uniref:UniRef90_A0A2W4IDC8	rs:WP_170860859	gi|155371532|ref|YP_001427066.1|
	100672	100672_Moniruzzaman_MM07_ERX555963_2_dc_000000000009	M	Belongs to the peptidase S1C family	ko01503,ko02020,map01503,map02020	Trypsin_2	RTL06595.1	CDD:273938	YP_009001035.1	uniref:UniRef90_A0A431IH52	rs:WP_023793047	gi|585299462|ref|YP_009001035.1|
	100673	100673_Moniruzzaman_MM07_ERX555963_2_dc_000000000009	O	disulfide-isomerase	ko04141,map04141	Thioredoxin,Thioredoxin_6	XP_635206.1	CDD:240266	NA	uniref:UniRef90_A0A6C0M365	rs:XP_635206	NA
	100674	100674_Moniruzzaman_MM07_ERX555963_2_dc_000000000009	NA	NA	NA	NA	NA	NA	NA	uniref:UniRef90_A0A6C0EHI7	NA	NA
	100676	100676_Moniruzzaman_MM07_ERX555963_2_dc_000000000009	NA	NA	NA	NA	NA	CDD:319457	NA	NA	NA	NA
	100677	100677_Moniruzzaman_MM07_ERX555963_2_dc_000000000009	NA	NA	NA	NA	NDA89313.1	NA	NA	uniref:UniRef90_A0A6C0HE96	NA	NA
	100678	100678_Moniruzzaman_MM07_ERX555963_2_dc_000000000009	-	-	-	-	NDA89312.1	CDD:411249	YP_009173415.1	uniref:UniRef90_A0A6C0HE62	rs:YP_009173415	gi|313844154|ref|YP_004061817.1|
	100679	100679_Moniruzzaman_MM07_ERX555963_2_dc_000000000009	-	-	-	Gly_transf_sug	ANS04361.1	CDD:226297	YP_009465760.1	uniref:UniRef90_A0A1B1ISR5	rs:YP_009465760	NA
	10068	10068_Marseilleviridae_KT752522_Brazilian_marseillevirus_strain_BH2014_000000000001	NA	NA	NA	NA	YP_009238553.1	CDD:182100	YP_009238553.1	uniref:UniRef90_A0A142CJE4	rs:YP_009238553	NA
	100681	100681_Moniruzzaman_MM07_ERX555963_2_dc_000000000009	NA	NA	NA	NA	NA	NA	NA	uniref:UniRef90_A0A6C0B442	NA	NA
	100682	100682_Moniruzzaman_MM07_ERX555963_2_dc_000000000009	S	Patatin-like phospholipase	-	Patatin	ARF11214.1	CDD:132846	YP_007354341.1	uniref:UniRef90_A0A6C0B5H6	rs:WP_173711707	gi|441432299
	100683	100683_Moniruzzaman_MM07_ERX555963_2_dc_000000000009	NA	NA	NA	NA	MAU36531.1	CDD:408833	YP_008052435.1	uniref:UniRef90_A0A6C0B5L1	rs:YP_008052435	gi|357289653
	100684	100684_Moniruzzaman_MM07_ERX555963_2_dc_000000000009	NA	NA	NA	NA	NA	NA	NA	uniref:UniRef90_A0A6C0JCJ0	NA	NA
	100686	100686_Moniruzzaman_MM07_ERX555963_2_dc_000000000010	NA	NA	NA	NA	NA	CDD:408004	NA	NA	NA	NA
	100688	100688_Moniruzzaman_MM07_ERX555963_2_dc_000000000010	NA	NA	NA	NA	ADX06212.1	CDD:408829	YP_009173333.1	uniref:UniRef90_F2Y2A9	rs:YP_009173333	gi|322510899
	100689	100689_Moniruzzaman_MM07_ERX555963_2_dc_000000000010	NA	NA	NA	NA	RZD39633.1	NA	YP_008052423.1	uniref:UniRef90_A0A519CHI1	NA	gi|357289641
	10069	10069_Marseilleviridae_KT752522_Brazilian_marseillevirus_strain_BH2014_000000000001	-	-	-	-	YP_009238554.1	CDD:225268	YP_009238554.1	uniref:UniRef90_A0A142CJE5	rs:YP_009238554	gi|327409580|ref|YP_004347000.1|
	100690	100690_Moniruzzaman_MM07_ERX555963_2_dc_000000000010	NA	NA	NA	NA	MAU36542.1	NA	NA	uniref:UniRef90_A0A6C0HD90	NA	NA
	100693	100693_Moniruzzaman_MM07_ERX555963_2_dc_000000000010	F	Ribonucleotide reductase, small chain	ko00230,ko00240,ko00480,ko00983,ko01100,ko04115,map00230,map00240,map00480,map00983,map01100,map04115	Ribonuc_red_sm	MAZ58551.1	CDD:215272	YP_009173500.1	uniref:UniRef90_A0A2E1CHJ2	rs:YP_009173500	gi|322510876|gb|ADX06189.1|
	100695	100695_Moniruzzaman_MM07_ERX555963_2_dc_000000000010	-	-	-	-	NDC83820.1	NA	YP_009173274.1	uniref:UniRef90_A0A6C0KK56	rs:YP_009173274	gi|357289557
	100696	100696_Moniruzzaman_MM07_ERX555963_2_dc_000000000010	S	TBP-class protein binding	-	-	NDA89340.1	CDD:224323	YP_009173464.1	uniref:UniRef90_A0A6C0CIC4	rs:YP_009173464	gi|357289650|gb|AET72963.1|
	100697	100697_Moniruzzaman_MM07_ERX555963_2_dc_000000000010	NA	NA	NA	NA	MAU36532.1	CDD:380203	YP_009173465.1	uniref:UniRef90_A0A6C0JGW9	rs:YP_009173465	NA
	100698	100698_Moniruzzaman_MM07_ERX555963_2_dc_000000000010	NA	NA	NA	NA	NA	NA	NA	uniref:UniRef90_A0A6C0J618	NA	NA
	1007	1007_Ascoviridae_KJ755191_Heliothis_virescens_ascovirus_3f_isolate_LD135790_000000000001	-	-	-	-	YP_009701530.1	CDD:281058	YP_009701530.1	uniref:UniRef90_A0A2Z5UZD6	rs:YP_009701530	gi|115298556|ref|YP_762409.1|
	10070	10070_Marseilleviridae_KT752522_Brazilian_marseillevirus_strain_BH2014_000000000001	NA	NA	NA	NA	YP_009238555.1	NA	YP_009238555.1	uniref:UniRef90_A0A142CJE6	rs:YP_009238555	NA
	100700	100700_Moniruzzaman_MM07_ERX555963_2_dc_000000000010	NA	NA	NA	NA	MAA51437.1	NA	YP_008052615.1	uniref:UniRef90_A0A6C0C2Q0	rs:YP_008052615	gi|357289965
	100701	100701_Moniruzzaman_MM07_ERX555963_2_dc_000000000011	O	Ubiquitin-activating enzyme E1	ko04120,ko05012,map04120,map05012	E1_4HB,E1_FCCH,E1_UFD,ThiF,UBA_e1_thiolCys	XP_028871400.1	CDD:238767	YP_003970068.1	uniref:UniRef90_A0A6C0B5B7	rs:XP_028871400	gi|310831425
	100702	100702_Moniruzzaman_MM07_ERX555963_2_dc_000000000011	O	Peptidyl-prolyl cis-trans isomerase	ko04217,ko04218,map04217,map04218	Pro_isomerase,TPR_2	KZO90381.1	CDD:238907	YP_009052149.1	uniref:UniRef90_A0A6C0LYI2	rs:XP_002561605	NA
	100705	100705_Moniruzzaman_MM07_ERX555963_2_dc_000000000011	K	DNA-directed 5'-3' RNA polymerase activity	ko00230,ko00240,ko01100,ko03020,ko05016,ko05169,map00230,map00240,map01100,map03020,map05016,map05169	RNA_pol_Rpb2_1,RNA_pol_Rpb2_2,RNA_pol_Rpb2_3,RNA_pol_Rpb2_4,RNA_pol_Rpb2_5,RNA_pol_Rpb2_6,RNA_pol_Rpb2_7	QDY52415.1	CDD:236291	YP_008052546.1	uniref:UniRef90_A0A6C0B5K9	rs:XP_004348530	gi|322510564|gb|ADX05878.1|
	100706	100706_Moniruzzaman_MM07_ERX555963_2_dc_000000000011	S	ATPase activity	-	-	NDH66962.1	CDD:177083	YP_009173542.1	uniref:UniRef90_A0A6C0LYR9	rs:YP_009173542	gi|310831096
	100708	100708_Moniruzzaman_MM07_ERX555963_2_dc_000000000011	L	Belongs to the DNA mismatch repair MutS family	ko03430,map03430	MutS_I,MutS_III,MutS_V	QDY52445.1	CDD:223327	AEQ60548.1	uniref:UniRef90_A0A6C0LXY5	rs:WP_046551828	gi|311977743
	10071	10071_Marseilleviridae_KT752522_Brazilian_marseillevirus_strain_BH2014_000000000001	NA	NA	NA	NA	YP_009238556.1	NA	YP_009238556.1	uniref:UniRef90_A0A142CJE7	rs:YP_009238556	NA
	100710	100710_Moniruzzaman_MM07_ERX555963_2_dc_000000000011	S	Large eukaryotic DNA virus major capsid protein	-	-	AZL89405.1	CDD:407137	YP_003969808.1	uniref:UniRef90_A0A6C0ECB7	rs:YP_003969808	gi|310831165|ref|YP_003969808.1|
	100711	100711_Moniruzzaman_MM07_ERX555963_2_dc_000000000011	NA	NA	NA	NA	NA	NA	NA	uniref:UniRef90_A0A6C0LZJ6	NA	NA
	100712	100712_Moniruzzaman_MM07_ERX555963_2_dc_000000000011	J	Translation initiation factor SUI1	ko03013,map03013	SUI1	XP_006352509.1	CDD:396005	NA	uniref:UniRef90_M1DM84	rs:XP_006352509	NA
	100713	100713_Moniruzzaman_MM07_ERX555963_2_dc_000000000011	S	Large eukaryotic DNA virus major capsid protein	-	-	NBY39852.1	CDD:407137	ADQ91248.1	uniref:UniRef90_A0A6C0KWZ5	rs:YP_009665106	gi|357542273|gb|AET85033.1|
	100714	100714_Moniruzzaman_MM07_ERX555963_2_dc_000000000011	-	-	-	-	NDB28811.1	NA	NA	uniref:UniRef90_A0A6C0IPP1	rs:WP_205722385	NA
	100716	100716_Moniruzzaman_MM07_ERX555963_2_dc_000000000012	NA	NA	NA	NA	QDY51778.1	NA	YP_009174076.1	uniref:UniRef90_A0A6C0LYE7	NA	gi|357289636
	100717	100717_Moniruzzaman_MM07_ERX555963_2_dc_000000000012	NA	NA	NA	NA	NA	CDD:408668	NA	NA	NA	NA
	100718	100718_Moniruzzaman_MM07_ERX555963_2_dc_000000000012	NA	NA	NA	NA	QDY52369.1	NA	YP_009174075.1	uniref:UniRef90_A0A6C0LWP0	rs:YP_009174075	gi|357289637
	100719	100719_Moniruzzaman_MM07_ERX555963_2_dc_000000000012	NA	NA	NA	NA	NA	NA	NA	uniref:UniRef90_A0A6C0JCX0	NA	NA
	10072	10072_Marseilleviridae_KT752522_Brazilian_marseillevirus_strain_BH2014_000000000001	NA	NA	NA	NA	YP_009238557.1	CDD:403981	YP_009238557.1	uniref:UniRef90_A0A142CJE8	rs:YP_009238557	NA
	100720	100720_Moniruzzaman_MM07_ERX555963_2_dc_000000000012	D	cyclin-P3-1-like	-	Cyclin	CAB4315600.1	CDD:410307	NA	uniref:UniRef90_A0A6C0JDJ6	rs:XP_020580628	NA
	100721	100721_Moniruzzaman_MM07_ERX555963_2_dc_000000000012	C	glycerophosphoryl diester phosphodiesterase	ko00564,map00564	GDPD,GPDPase_memb	RZD40633.1	CDD:223657	NA	uniref:UniRef90_A0A6C0JIK9	rs:WP_166012490	NA
	100722	100722_Moniruzzaman_MM07_ERX555963_2_dc_000000000012	-	-	-	-	QDY52210.1	CDD:408838	YP_009173375.1	uniref:UniRef90_A0A6C0JC96	rs:YP_009173375	gi|322510538
	100723	100723_Moniruzzaman_MM07_ERX555963_2_dc_000000000012	NA	NA	NA	NA	NA	NA	NA	uniref:UniRef90_A0A6C0JC25	NA	NA
	100724	100724_Moniruzzaman_MM07_ERX555963_2_dc_000000000012	S	adenyl ribonucleotide binding	-	-	QDY52214.1	NA	YP_009052240.1	uniref:UniRef90_A0A6C0JIC3	rs:YP_009052240	gi|357292397|gb|AET73733.1|
	100725	100725_Moniruzzaman_MM07_ERX555963_2_dc_000000000012	NA	NA	NA	NA	MAH37260.1	NA	NA	uniref:UniRef90_A0A6C0JDB8	rs:XP_018591191	NA
	100726	100726_Moniruzzaman_MM07_ERX555963_2_dc_000000000012	NA	NA	NA	NA	YP_009052445.1	NA	YP_009052445.1	uniref:UniRef90_A0A6C0JCL9	rs:YP_009052445	NA
	100727	100727_Moniruzzaman_MM07_ERX555963_2_dc_000000000012	-	-	-	-	MBF76251.1	CDD:408920	YP_009052192.1	uniref:UniRef90_A0A6C0JER6	rs:YP_009052192	gi|322510621
	100728	100728_Moniruzzaman_MM07_ERX555963_2_dc_000000000012	NA	NA	NA	NA	QDY52219.1	NA	YP_009173457.1	uniref:UniRef90_A0A6C0JEX1	rs:YP_009173457	gi|322510622
	100729	100729_Moniruzzaman_MM07_ERX555963_2_dc_000000000012	S	Poxvirus Late Transcription Factor VLTF3 like	-	-	QDY52221.1	CDD:282761	YP_007354360.1	uniref:UniRef90_A0A6C0JCN6	rs:YP_007354360	gi|441432318|ref|YP_007354360.1|
	10073	10073_Marseilleviridae_KT752522_Brazilian_marseillevirus_strain_BH2014_000000000001	NA	NA	NA	NA	YP_009238558.1	NA	YP_009238558.1	uniref:UniRef90_A0A142CJE9	rs:YP_009238558	NA
	100730	100730_Moniruzzaman_MM07_ERX555963_2_dc_000000000012	NA	NA	NA	NA	NA	NA	NA	uniref:UniRef90_A0A6C0JHX8	NA	NA
	100731	100731_Moniruzzaman_MM07_ERX555963_2_dc_000000000012	NA	NA	NA	NA	NA	NA	NA	uniref:UniRef90_A0A6C0JF41	NA	NA
	100732	100732_Moniruzzaman_MM07_ERX555963_2_dc_000000000012	F	Orotidine 5'-phosphate decarboxylase / HUMPS family	ko00240,ko00983,ko01100,map00240,map00983,map01100	OMPdecase,Pribosyltran	MBI96168.1	CDD:223537	YP_009481506.1	uniref:UniRef90_A0A6C0JIB6	rs:XP_033127256	NA
	100733	100733_Moniruzzaman_MM07_ERX555963_2_dc_000000000012	S	Sugar efflux transporter for intercellular exchange	-	MtN3_slv,PQ-loop	TAJ63417.1	CDD:411573	NA	uniref:UniRef90_A0A6C0JEW1	rs:WP_018153773	NA
	100734	100734_Moniruzzaman_MM07_ERX555963_2_dc_000000000012	NA	NA	NA	NA	NA	CDD:215619	NA	NA	NA	NA
	100735	100735_Moniruzzaman_MM07_ERX555963_2_dc_000000000012	L	RecQ zinc-binding	ko03440,ko03460,map03440,map03460	DEAD,HRDC,Helicase_C,RQC,RecQ_Zn_bind	XP_013387977.1	CDD:223588	YP_009640107.1	uniref:UniRef90_A0A6C0JHW9	rs:XP_013387977	gi|441432471
	100736	100736_Moniruzzaman_MM07_ERX555963_2_dc_000000000012	NA	NA	NA	NA	MBJ05442.1	CDD:275368	NA	uniref:UniRef90_A0A6C0JFZ0	NA	NA
	100737	100737_Moniruzzaman_MM07_ERX555963_2_dc_000000000013	NA	NA	NA	NA	NDA89387.1	NA	NA	uniref:UniRef90_A0A6C0CI43	NA	NA
	100738	100738_Moniruzzaman_MM07_ERX555963_2_dc_000000000013	NA	NA	NA	NA	NA	NA	NA	uniref:UniRef90_A0A6C0IG98	NA	NA
	100739	100739_Moniruzzaman_MM07_ERX555963_2_dc_000000000013	NA	NA	NA	NA	MAU37597.1	NA	NA	uniref:UniRef90_A0A6C0I2R6	NA	NA
	10074	10074_Marseilleviridae_KT752522_Brazilian_marseillevirus_strain_BH2014_000000000001	NA	NA	NA	NA	YP_009238559.1	NA	YP_009238559.1	uniref:UniRef90_A0A142CJF0	rs:YP_009238559	gi|327409627|ref|YP_004347047.1|
	100740	100740_Moniruzzaman_MM07_ERX555963_2_dc_000000000013	NA	NA	NA	NA	MAR51373.1	NA	NA	uniref:UniRef90_A0A6C0BZV8	NA	NA
	100741	100741_Moniruzzaman_MM07_ERX555963_2_dc_000000000013	-	-	-	-	MBO01896.1	NA	YP_008052459.1	uniref:UniRef90_A0A2E7MXQ8	rs:YP_008052459	gi|357289676
	100742	100742_Moniruzzaman_MM07_ERX555963_2_dc_000000000013	O	ubiquitin-protein transferase activity	-	zf-RING_2	KXB08957.1	CDD:319368	AFC35051.1	uniref:UniRef90_A0A133VRA7	rs:YP_009664941	gi|357542108|gb|AET84868.1|
	100743	100743_Moniruzzaman_MM07_ERX555963_2_dc_000000000013	NA	NA	NA	NA	MBN20737.1	NA	YP_009173554.1	uniref:UniRef90_A0A6C0CQB7	rs:YP_009173554	NA
	100744	100744_Moniruzzaman_MM07_ERX555963_2_dc_000000000013	NA	NA	NA	NA	NA	NA	NA	uniref:UniRef90_A0A6C0CYE5	NA	NA
	100745	100745_Moniruzzaman_MM07_ERX555963_2_dc_000000000013	S	FtsJ-like methyltransferase	-	-	MAP67233.1	CDD:396336	YP_009173556.1	uniref:UniRef90_A0A2D9P6D6	rs:YP_009173556	gi|357289770|gb|AET73083.1|
	100746	100746_Moniruzzaman_MM07_ERX555963_2_dc_000000000013	A	mRNA capping enzyme	-	-	NDA89383.1	CDD:281307	YP_008052553.1	uniref:UniRef90_A0A6C0HXL6	rs:YP_008052553	gi|357289771|gb|AET73084.1|
	100747	100747_Moniruzzaman_MM07_ERX555963_2_dc_000000000014	NA	NA	NA	NA	NA	NA	NA	uniref:UniRef90_A0A6C0JEW4	NA	NA
	100748	100748_Moniruzzaman_MM07_ERX555963_2_dc_000000000014	-	-	-	-	MAH09486.1	NA	NA	uniref:UniRef90_A0A6C0JCR0	NA	NA
	10075	10075_Marseilleviridae_KT752522_Brazilian_marseillevirus_strain_BH2014_000000000001	NA	NA	NA	NA	YP_009238560.1	NA	YP_009238560.1	uniref:UniRef90_A0A142CJF1	rs:YP_009238560	gi|284504137|ref|YP_003406852.1|
	100750	100750_Moniruzzaman_MM07_ERX555963_2_dc_000000000014	NA	NA	NA	NA	MAE86729.1	NA	YP_008052602.1	uniref:UniRef90_A0A6C0JDH1	rs:YP_008052602	gi|357289820
	100751	100751_Moniruzzaman_MM07_ERX555963_2_dc_000000000014	-	-	-	-	NA	NA	NA	uniref:UniRef90_A0A6C0JIH9	NA	NA
	100752	100752_Moniruzzaman_MM07_ERX555963_2_dc_000000000014	K	SWI complex, BAF60b domains	-	DEK_C,SWIB	MAU37476.1	CDD:349489	YP_009173598.1	uniref:UniRef90_A0A6C0JC67	rs:YP_009173598	gi|322510600
	100753	100753_Moniruzzaman_MM07_ERX555963_2_dc_000000000014	NA	NA	NA	NA	NBO70724.1	NA	NA	uniref:UniRef90_A0A6C0JG55	rs:WP_144729817	NA
	100754	100754_Moniruzzaman_MM07_ERX555963_2_dc_000000000014	NA	NA	NA	NA	NA	CDD:133474	NA	uniref:UniRef90_A0A6C0JCV0	NA	NA
	100755	100755_Moniruzzaman_MM07_ERX555963_2_dc_000000000014	S	Large eukaryotic DNA virus major capsid protein	-	-	NDI17818.1	CDD:398248	YP_009507580.1	uniref:UniRef90_A0A6C0JEX3	rs:YP_009664962	gi|357542129|gb|AET84889.1|
	100756	100756_Moniruzzaman_MM07_ERX555963_2_dc_000000000015	NA	NA	NA	NA	NA	CDD:411803	NA	NA	NA	NA
	100757	100757_Moniruzzaman_MM07_ERX555963_2_dc_000000000015	NA	NA	NA	NA	NA	CDD:411249	NA	NA	NA	NA
	100758	100758_Moniruzzaman_MM07_ERX555963_2_dc_000000000015	NA	NA	NA	NA	NA	CDD:238488	NA	NA	NA	NA
	10076	10076_Marseilleviridae_KT752522_Brazilian_marseillevirus_strain_BH2014_000000000001	NA	NA	NA	NA	YP_009238561.1	NA	YP_009238561.1	uniref:UniRef90_A0A142CJF2	rs:YP_009238561	gi|284504141|ref|YP_003406856.1|
	100761	100761_Moniruzzaman_MM07_ERX555963_2_dc_000000000015	H	PFAM DNA photolyase FAD-binding	-	DNA_photolyase,FAD_binding_7	KAA3606353.1	CDD:223492	AFX92445.1	uniref:UniRef90_A0A6H9L6Y0	rs:WP_013194585	gi|322510730
	100763	100763_Moniruzzaman_MM07_ERX555963_2_dc_000000000015	NA	NA	NA	NA	MAV57206.1	NA	YP_008052372.1	uniref:UniRef90_A0A6C0LLW1	rs:YP_008052372	gi|357289590
	100764	100764_Moniruzzaman_MM07_ERX555963_2_dc_000000000015	T	TspO MBR family	ko04080,ko04214,ko04979,ko05166,map04080,map04214,map04979,map05166	TspO_MBR	WP_035152380.1	CDD:397274	NA	uniref:UniRef90_A0A6C0JHT1	rs:WP_035152380	NA
	100769	100769_Moniruzzaman_MM07_ERX555963_2_dc_000000000015	P	Iron-sulphur cluster biosynthesis	-	Fe-S_biosyn	XP_011051700.1	CDD:223393	YP_009173244.1	uniref:UniRef90_A0A195AY76	rs:XP_011051700	NA
	10077	10077_Marseilleviridae_KT752522_Brazilian_marseillevirus_strain_BH2014_000000000001	NA	NA	NA	NA	YP_009238562.1	NA	YP_009238562.1	uniref:UniRef90_A0A142CJF3	rs:YP_009238562	gi|284504179|ref|YP_003406894.1|
	100770	100770_Moniruzzaman_MM07_ERX555963_2_dc_000000000015	P	Stores iron in a soluble, non-toxic, readily available form. Important for iron homeostasis. Iron is taken up in the ferrous form and deposited as ferric hydroxides after oxidation	ko04216,ko04217,ko04978,map04216,map04217,map04978	Ferritin	RUS90459.1	CDD:153114	NA	uniref:UniRef90_A0A3S1A4K0	rs:XP_038054255	NA
	100771	100771_Moniruzzaman_MM07_ERX555963_2_dc_000000000015	U	inorganic phosphate transmembrane transporter activity	-	PHO4	MBF76252.1	CDD:396107	YP_004061633.1	uniref:UniRef90_A0A2E4VI59	rs:YP_004061633	gi|313768202|ref|YP_004061633.1|
	100772	100772_Moniruzzaman_MM07_ERX555963_2_dc_000000000015	F	IMP dehydrogenase activity	-	IMPDH	XP_013756612.1	CDD:395382	YP_009173395.1	uniref:UniRef90_A0A0L0DEZ5	rs:XP_013756612	gi|357289621
	100773	100773_Moniruzzaman_MM07_ERX555963_2_dc_000000000015	NA	NA	NA	NA	MAQ98051.1	NA	NA	uniref:UniRef90_A0A6C0BY48	NA	NA
	100775	100775_Moniruzzaman_MM07_ERX555963_2_dc_000000000015	E	Serine hydroxymethyltransferase. Source PGD	-	SHMT	OUU22262.1	CDD:240264	AAN04366.1	uniref:UniRef90_A0A1Z8SIS9	rs:XP_012897397	NA
	100777	100777_Moniruzzaman_MM07_ERX555963_2_dc_000000000015	O	Papain family cysteine protease	-	Peptidase_C1	QKF93587.1	CDD:239110	AGD92315.1	uniref:UniRef90_A0A5E8CK85	rs:WP_041016948	gi|350611947
	100780	100780_Moniruzzaman_MM07_ERX555963_2_dc_000000000015	O	AN1-like Zinc finger	-	ubiquitin,zf-AN1	ORX86936.1	CDD:226110	NA	uniref:UniRef90_A0A1Y1XN52	rs:XP_011269968	NA
	100784	100784_Moniruzzaman_MM07_ERX555963_2_dc_000000000015	-	-	-	-	PQM57434.1	NA	YP_009254762.1	uniref:UniRef90_A0A314VSK0	rs:YP_009254762	NA
	100785	100785_Moniruzzaman_MM07_ERX555963_2_dc_000000000015	NA	NA	NA	NA	NA	CDD:166942	NA	NA	NA	NA
	100787	100787_Moniruzzaman_MM07_ERX555963_2_dc_000000000016	Z	Belongs to the TRAFAC class myosin-kinesin ATPase superfamily. Myosin family	ko04530,map04530	Myosin_N,Myosin_head,Myosin_tail_1	ORY38976.1	CDD:276950	NA	uniref:UniRef90_A0A6C0BYU0	rs:XP_025344311	NA
	100788	100788_Moniruzzaman_MM07_ERX555963_2_dc_000000000016	L	DNA-directed DNA polymerase activity	ko00230,ko00240,ko01100,ko03030,ko03430,ko03440,map00230,map00240,map01100,map03030,map03430,map03440	RNase_T	WP_051404466.1	CDD:176648	AHK11365.1	uniref:UniRef90_A0A6C0LX63	rs:WP_179238079	NA
	10079	10079_Marseilleviridae_KT752522_Brazilian_marseillevirus_strain_BH2014_000000000001	NA	NA	NA	NA	YP_009238563.1	NA	YP_009238563.1	uniref:UniRef90_A0A142CJF4	rs:YP_009238563	gi|327409634|ref|YP_004347054.1|
	100790	100790_Moniruzzaman_MM07_ERX555963_2_dc_000000000016	Z	phosphoric diester hydrolase activity	-	PI-PLC-X,Varsurf_PPLC	OMJ83924.1	CDD:176529	NA	uniref:UniRef90_A0A6B2LB76	rs:WP_196889228	NA
	100791	100791_Moniruzzaman_MM07_ERX555963_2_dc_000000000016	F	GTPase activity	ko04152,map04152	Ras,Roc	XP_001443285.1	CDD:206640	YP_003986711.1	uniref:UniRef90_Q3SD63	rs:XP_001443285	gi|311977591
	100792	100792_Moniruzzaman_MM07_ERX555963_2_dc_000000000016	S	catalytic activity	-	-	HAF76961.1	CDD:214682	YP_009173583.1	uniref:UniRef90_A0A6C0M083	rs:YP_009173583	gi|310831000
	100795	100795_Moniruzzaman_MM07_ERX555963_2_dc_000000000016	J	Required for the formation of a threonylcarbamoyl group on adenosine at position 37 (t(6)A37) in tRNAs that read codons beginning with adenine	-	SUA5,Sua5_yciO_yrdC	RDB35642.1	CDD:223088	YP_009481386.1	uniref:UniRef90_A0A6C0M148	rs:WP_158998754	gi|526118915
	100796	100796_Moniruzzaman_MM07_ERX555963_2_dc_000000000016	NA	NA	NA	NA	NA	CDD:277194	NA	uniref:UniRef90_A0A6C0LZQ1	NA	NA
	100797	100797_Moniruzzaman_MM07_ERX555963_2_dc_000000000016	O	Belongs to the ubiquitin-conjugating enzyme family	ko04120,map04120	UQ_con	XP_029321845.1	CDD:395127	NA	uniref:UniRef90_A0A6C0B3L7	rs:XP_029321845	NA
	100798	100798_Moniruzzaman_MM07_ERX555963_2_dc_000000000016	G	Belongs to the phosphoglycerate mutase family	ko00860,ko01100,map00860,map01100	His_Phos_1	QBK87137.1	CDD:395236	NA	uniref:UniRef90_A0A481YW56	NA	NA
	100799	100799_Moniruzzaman_MM07_ERX555963_2_dc_000000000016	Q	methyltransferase	ko00130,ko01100,ko01110,map00130,map01100,map01110	Methyltransf_23,Methyltransf_25,Methyltransf_31	MAD12075.1	CDD:400514	YP_009173574.1	uniref:UniRef90_A0A6C0EL74	rs:YP_009173574	NA
	1008	1008_Ascoviridae_KJ755191_Heliothis_virescens_ascovirus_3f_isolate_LD135790_000000000001	-	-	-	-	YP_009701531.1	NA	YP_009701531.1	uniref:UniRef90_A4KXC1	rs:YP_009701531	gi|134287222|ref|YP_001110918.1|
	10080	10080_Marseilleviridae_KT752522_Brazilian_marseillevirus_strain_BH2014_000000000001	NA	NA	NA	NA	YP_009238564.1	NA	YP_009238564.1	uniref:UniRef90_A0A142CJF5	rs:YP_009238564	gi|327409742|ref|YP_004347162.1|
	100800	100800_Moniruzzaman_MM07_ERX555963_2_dc_000000000016	NA	NA	NA	NA	NA	NA	NA	uniref:UniRef90_A0A6C0JF36	NA	NA
	100801	100801_Moniruzzaman_MM07_ERX555963_2_dc_000000000016	L	Endonuclease that specifically degrades the RNA of RNA- DNA hybrids	ko03030,map03030	RNase_HII	QDY52178.1	CDD:260003	YP_009173471.1	uniref:UniRef90_A0A6C0LZP4	rs:WP_004382857	gi|322511078
	100802	100802_Moniruzzaman_MM07_ERX555963_2_dc_000000000016	U	Belongs to the TRAFAC class dynamin-like GTPase superfamily. Dynamin Fzo YdjA family	ko04139,ko04214,ko04217,ko04621,ko04668,map04139,map04214,map04217,map04621,map04668	Dynamin_M,Dynamin_N,GED	QKF94243.1	CDD:206738	YP_009352654.1	uniref:UniRef90_A0A6C0B3R9	rs:XP_017992712	NA
	100803	100803_Moniruzzaman_MM07_ERX555963_2_dc_000000000016	H	Belongs to the ubiquitin-activating E1 family	ko04120,ko05012,map04120,map05012	E1_4HB,E1_FCCH,E1_UFD,ThiF,UBA_e1_thiolCys	ARF08833.1	CDD:273603	YP_003970068.1	uniref:UniRef90_A0A6C0B5B7	rs:XP_952025	gi|310831425
	100805	100805_Moniruzzaman_MM07_ERX555963_2_dc_000000000017	S	GTPase activity	ko04014,ko04144,ko04145,ko04962,ko05146,ko05152,map04014,map04144,map04145,map04962,map05146,map05152	Ras	KAF5211618.1	CDD:206640	AGD92219.1	uniref:UniRef90_A0A6C0B3C3	rs:XP_001309398	gi|350611833
	100806	100806_Moniruzzaman_MM07_ERX555963_2_dc_000000000017	J	translation initiation factor	ko03013,ko05416,map03013,map05416	MA3,MIF4G	GAV71085.1	CDD:397130	NA	uniref:UniRef90_A0A6C0LXP2	rs:XP_012555090	NA
	100808	100808_Moniruzzaman_MM07_ERX555963_2_dc_000000000017	NA	NA	NA	NA	QDY51959.1	CDD:408829	YP_003969928.1	uniref:UniRef90_A0A6C0M0P4	rs:YP_003969928	gi|310831285
	100809	100809_Moniruzzaman_MM07_ERX555963_2_dc_000000000017	J	Ribosomal protein S27a	ko03010,map03010	Ribosomal_S27,ubiquitin	MAI17477.1	CDD:340501	YP_004347213.1	uniref:UniRef90_A0A2D7CZ19	rs:XP_003664979	gi|327409793|ref|YP_004347213.1|
	10081	10081_Marseilleviridae_KT752522_Brazilian_marseillevirus_strain_BH2014_000000000001	NA	NA	NA	NA	YP_009238565.1	CDD:403981	YP_009238565.1	uniref:UniRef90_A0A142CJF6	rs:YP_009238565	NA
	100812	100812_Moniruzzaman_MM07_ERX555963_2_dc_000000000017	O	PFAM Papain family cysteine protease	-	Peptidase_C1	WP_019501266.1	CDD:239110	AFX92449.1	uniref:UniRef90_A0A6C0LZS7	rs:WP_019501266	gi|350611947
	100813	100813_Moniruzzaman_MM07_ERX555963_2_dc_000000000017	NA	NA	NA	NA	NA	CDD:404685	NA	uniref:UniRef90_A0A7D3URG9	NA	NA
	100814	100814_Moniruzzaman_MM07_ERX555963_2_dc_000000000017	NA	NA	NA	NA	NDH66823.1	CDD:273381	NA	uniref:UniRef90_A0A6C0LXN3	NA	NA
	100816	100816_Moniruzzaman_MM07_ERX555963_2_dc_000000000017	NA	NA	NA	NA	QDY51962.1	NA	YP_009173354.1	uniref:UniRef90_A0A6C0B480	rs:YP_009173354	gi|357289704
	100817	100817_Moniruzzaman_MM07_ERX555963_2_dc_000000000017	NA	NA	NA	NA	YP_003986812.1	NA	AEQ60498.1	uniref:UniRef90_A0A6C0LXG2	rs:YP_003986812	gi|311977692
	100819	100819_Moniruzzaman_MM07_ERX555963_2_dc_000000000017	NA	NA	NA	NA	NA	NA	NA	uniref:UniRef90_A0A6C0LYG8	NA	NA
	10082	10082_Marseilleviridae_KT752522_Brazilian_marseillevirus_strain_BH2014_000000000001	NA	NA	NA	NA	YP_009238566.1	NA	YP_009238566.1	uniref:UniRef90_A0A142CJF7	rs:YP_009238566	gi|284504081|ref|YP_003406796.1|
	100821	100821_Moniruzzaman_MM07_ERX555963_2_dc_000000000018	T	Protein tyrosine kinase	-	Pkinase	CDW76694.1	CDD:270855	YP_007354741.1	uniref:UniRef90_A0A6C0JHP4	rs:XP_001447749	gi|441432699
	100822	100822_Moniruzzaman_MM07_ERX555963_2_dc_000000000018	NA	NA	NA	NA	NA	NA	NA	uniref:UniRef90_A0A6C0JEN3	NA	NA
	100823	100823_Moniruzzaman_MM07_ERX555963_2_dc_000000000018	NA	NA	NA	NA	NA	NA	NA	uniref:UniRef90_A0A6C0JEJ0	NA	NA
	100824	100824_Moniruzzaman_MM07_ERX555963_2_dc_000000000018	L	Structure-specific nuclease with 5'-flap endonuclease and 5'-3' exonuclease activities involved in DNA replication and repair. During DNA replication, cleaves the 5'-overhanging flap structure that is generated by displacement synthesis when DNA polymerase encounters the 5'-end of a downstream Okazaki fragment. It enters the flap from the 5'-end and then tracks to cleave the flap base, leaving a …	ko03030,ko03410,ko03450,map03030,map03410,map03450	XPG_I,XPG_N	QDY52174.1	CDD:240317	YP_009173596.1	uniref:UniRef90_A0A6C0JCE0	rs:YP_009173596	gi|310831026|ref|YP_003969669.1|
	100825	100825_Moniruzzaman_MM07_ERX555963_2_dc_000000000018	NA	NA	NA	NA	QBK89343.1	NA	NA	uniref:UniRef90_A0A6C0JD20	NA	NA
	100826	100826_Moniruzzaman_MM07_ERX555963_2_dc_000000000018	O	DnaJ molecular chaperone homology domain	-	DnaJ	XP_009020349.1	CDD:223560	YP_003969759.1	uniref:UniRef90_A0A6C0JI44	rs:XP_009020349	gi|310831116
	100827	100827_Moniruzzaman_MM07_ERX555963_2_dc_000000000018	L	Subunit of heteropentameric Replication factor C (RF-C) which is a DNA binding protein and ATPase that acts as a clamp loader of the proliferating cell nuclear antigen (PCNA) processivity factor for DNA polymerases delta and epsilon	ko03030,ko03420,ko03430,map03030,map03420,map03430	DNA_pol3_delta2	RUS20304.1	CDD:237090	NA	uniref:UniRef90_A0A6C0JBV0	rs:XP_018223128	NA
	100829	100829_Moniruzzaman_MM07_ERX555963_2_dc_000000000018	NA	NA	NA	NA	NA	NA	NA	uniref:UniRef90_A0A6C0JFQ9	NA	NA
	100830	100830_Moniruzzaman_MM07_ERX555963_2_dc_000000000018	NA	NA	NA	NA	NA	NA	NA	uniref:UniRef90_A0A6C0JHQ0	NA	NA
	100831	100831_Moniruzzaman_MM07_ERX555963_2_dc_000000000018	NA	NA	NA	NA	NA	NA	NA	uniref:UniRef90_A0A6C0JCD3	NA	NA
	100834	100834_Moniruzzaman_MM07_ERX555963_2_dc_000000000018	NA	NA	NA	NA	NA	NA	NA	uniref:UniRef90_A0A6C0JEN9	NA	NA
	100837	100837_Moniruzzaman_MM07_ERX555963_2_dc_000000000019	S	Glycine rich protein	-	Lipocalin	XP_020903733.1	NA	NA	uniref:UniRef90_UPI000A2A9CF3	rs:XP_020903733	NA
	100838	100838_Moniruzzaman_MM07_ERX555963_2_dc_000000000019	M	TPR repeat	-	Glyco_transf_9,TPR_1,TPR_16,TPR_19,TPR_2,TPR_8	MAV86644.1	CDD:276809	NA	uniref:UniRef90_A0A6C0IK29	rs:WP_021744779	gi|322510956
	100839	100839_Moniruzzaman_MM07_ERX555963_2_dc_000000000019	-	-	-	-	OUS41794.1	NA	AFC35077.1	uniref:UniRef90_A0A7S1WP82	rs:XP_031024560	NA
	10084	10084_Marseilleviridae_KT752522_Brazilian_marseillevirus_strain_BH2014_000000000001	S	hydrolase activity, acting on acid anhydrides	-	-	YP_009238567.1	CDD:225913	YP_009238567.1	uniref:UniRef90_A0A142CJF8	rs:YP_009238567	gi|284504072|ref|YP_003406787.1|
	100841	100841_Moniruzzaman_MM07_ERX555963_2_dc_000000000019	S	Bacterial protein of unknown function (DUF924)	-	DUF924	MBC83409.1	CDD:399201	NA	uniref:UniRef90_A0A6C0EIS4	rs:WP_021267949	NA
	100843	100843_Moniruzzaman_MM07_ERX555963_2_dc_000000000019	V	COG1403 Restriction endonuclease	-	HNH	QDY52437.1	CDD:405038	YP_003970168.1	uniref:UniRef90_A0A6C0KIL3	rs:YP_003970168	gi|310831525
	100844	100844_Moniruzzaman_MM07_ERX555963_2_dc_000000000019	U	mitochondrial transport	ko04714,map04714	Mito_carr	QKF93583.1	CDD:395101	NA	uniref:UniRef90_A0A6C0HX44	rs:XP_970813	NA
	100845	100845_Moniruzzaman_MM07_ERX555963_2_dc_000000000019	L	DNA polymerase processivity factor activity	ko03030,ko03410,ko03420,ko03430,ko04110,ko04530,ko05161,ko05166,map03030,map03410,map03420,map03430,map04110,map04530,map05161,map05166	PCNA_C,PCNA_N	ORY01952.1	CDD:238322	YP_007250456.1	uniref:UniRef90_A0A1X2HTZ9	rs:XP_007750747	NA
	100847	100847_Moniruzzaman_MM07_ERX555963_2_dc_000000000019	K	Transcription factor TFIID (or TATA-binding protein, TBP)	-	-	MBG00936.1	CDD:381019	NA	uniref:UniRef90_A0A6C0IXP0	rs:XP_005818825	NA
	100848	100848_Moniruzzaman_MM07_ERX555963_2_dc_000000000019	K	DNA-directed RNA polymerases I, II, and III subunit	ko00230,ko00240,ko01100,ko03020,ko04623,ko05016,ko05169,map00230,map00240,map01100,map03020,map04623,map05016,map05169	RNA_pol_Rpb5_C,RNA_pol_Rpb5_N	POO00881.1	CDD:395948	NA	uniref:UniRef90_A0A6C0JEK3	rs:XP_020050581	gi|322511117|gb|ADX06430.1|
	100849	100849_Moniruzzaman_MM07_ERX555963_2_dc_000000000019	T	Channel protein	ko04152,ko04211,ko04920,ko04932,map04152,map04211,map04920,map04932	HlyIII	CDH49064.1	CDD:397239	NA	uniref:UniRef90_A0A068RGH7	rs:XP_023461219	NA
	10085	10085_Marseilleviridae_KT752522_Brazilian_marseillevirus_strain_BH2014_000000000001	NA	NA	NA	NA	YP_009238569.1	NA	YP_009238569.1	uniref:UniRef90_A0A142CJG0	rs:YP_009238569	gi|284504467|ref|YP_003407182.1|
	100852	100852_Moniruzzaman_MM07_ERX555963_2_dc_000000000019	NA	NA	NA	NA	NA	NA	YP_009052322.1	uniref:UniRef90_A0A6C0B4L7	NA	NA
	100853	100853_Moniruzzaman_MM07_ERX555963_2_dc_000000000019	NA	NA	NA	NA	NA	NA	NA	uniref:UniRef90_A0A6C0EJ23	NA	NA
	100858	100858_Moniruzzaman_MM07_ERX555963_2_dc_000000000020	O	ATP-dependent serine protease that mediates the selective degradation of mutant and abnormal proteins as well as certain short-lived regulatory proteins. Required for cellular homeostasis and for survival from DNA damage and developmental changes induced by stress. Degrades polypeptides processively to yield small peptide fragments that are 5 to 10 amino acids long. Binds to DNA in a double-stran…	ko04112,map04112	AAA,LON_substr_bdg,Lon_C	MAK40770.1	CDD:223542	YP_003970111.1	uniref:UniRef90_A0A6C0B4T6	rs:YP_003970111	gi|310831468
	10086	10086_Marseilleviridae_KT752522_Brazilian_marseillevirus_strain_BH2014_000000000001	NA	NA	NA	NA	YP_009238570.1	CDD:403981	YP_009238570.1	uniref:UniRef90_A0A142CJG1	rs:YP_009238570	gi|327409638|ref|YP_004347058.1|
	100860	100860_Moniruzzaman_MM07_ERX555963_2_dc_000000000020	NA	NA	NA	NA	NA	NA	NA	uniref:UniRef90_A0A6C0B447	NA	NA
	100861	100861_Moniruzzaman_MM07_ERX555963_2_dc_000000000020	T	Domain of unknown function (DUF3543)	ko04137,ko04140,ko04150,ko04152,ko04211,map04137,map04140,map04150,map04152,map04211	DUF3543,Pkinase	AYV79137.1	CDD:214567	AFX92718.1	uniref:UniRef90_A0A6C0B5S3	rs:XP_013926708	gi|350611448
	100864	100864_Moniruzzaman_MM07_ERX555963_2_dc_000000000020	NA	NA	NA	NA	NA	NA	NA	uniref:UniRef90_A0A6C0B3E7	NA	NA
	100865	100865_Moniruzzaman_MM07_ERX555963_2_dc_000000000020	-	-	-	-	QIG60043.1	NA	YP_001497545.1	uniref:UniRef90_A0A6G6XPD1	rs:YP_001497545	NA
	100866	100866_Moniruzzaman_MM07_ERX555963_2_dc_000000000020	K	MBF1-domain-containing protein	-	HTH_3,MBF1	OAO16387.1	CDD:238045	NA	uniref:UniRef90_A0A196SJM5	rs:XP_014530017	NA
	100867	100867_Moniruzzaman_MM07_ERX555963_2_dc_000000000020	S	Large eukaryotic DNA virus major capsid protein	-	-	AGE55571.1	CDD:398248	YP_003970031.1	uniref:UniRef90_A0A6C0L2F1	rs:YP_003970031	gi|310831388|ref|YP_003970031.1|
	100869	100869_Moniruzzaman_MM07_ERX555963_2_dc_000000000020	NA	NA	NA	NA	MAT87048.1	NA	NA	uniref:UniRef90_A0A2E0YFS2	NA	NA
	10087	10087_Marseilleviridae_KT752522_Brazilian_marseillevirus_strain_BH2014_000000000001	F	This enzyme is involved in nucleotide metabolism it produces dUMP, the immediate precursor of thymidine nucleotides and it decreases the intracellular concentration of dUTP so that uracil cannot be incorporated into DNA	ko00240,ko00983,ko01100,map00240,map00983,map01100	dUTPase	YP_009238572.1	CDD:234802	YP_009238572.1	uniref:UniRef90_A0A142CJG3	rs:YP_009238572	gi|327409643|ref|YP_004347063.1|
	100870	100870_Moniruzzaman_MM07_ERX555963_2_dc_000000000021	NA	NA	NA	NA	MAZ36895.1	CDD:404228	NA	uniref:UniRef90_A0A6C0ISW9	NA	NA
	100871	100871_Moniruzzaman_MM07_ERX555963_2_dc_000000000021	NA	NA	NA	NA	QKF94414.1	CDD:307170	NA	uniref:UniRef90_A0A6C0EIE6	NA	NA
	100874	100874_Moniruzzaman_MM07_ERX555963_2_dc_000000000021	F	Provides the precursors necessary for DNA synthesis. Catalyzes the biosynthesis of deoxyribonucleotides from the corresponding ribonucleotides	ko00230,ko00240,ko01100,map00230,map00240,map01100	ATP-cone,Ribonuc_red_lgC,Ribonuc_red_lgN	MAF37118.1	CDD:178056	YP_008052446.1	uniref:UniRef90_A0A6C0LXX9	rs:YP_008052446	gi|322511018|gb|ADX06331.1|
	100875	100875_Moniruzzaman_MM07_ERX555963_2_dc_000000000021	M	GABA-A receptor activity	ko04080,ko04723,ko04726,ko04727,ko05032,ko05033,map04080,map04723,map04726,map04727,map05032,map05033	Neur_chan_LBD,Neur_chan_memb	PAA46010.1	CDD:273305	NA	uniref:UniRef90_A0A267D9M1	rs:XP_035671949	NA
	100879	100879_Moniruzzaman_MM07_ERX555963_2_dc_000000000021	NA	NA	NA	NA	NA	NA	NA	uniref:UniRef90_A0A6C0B508	NA	NA
	10088	10088_Marseilleviridae_KT752522_Brazilian_marseillevirus_strain_BH2014_000000000001	-	-	-	-	YP_009238573.1	CDD:411708	YP_009238573.1	uniref:UniRef90_A0A142CJG4	rs:YP_009238573	gi|284504343|ref|YP_003407058.1|
	100880	100880_Moniruzzaman_MM07_ERX555967_32_dc_000000000001	K	DNA-dependent RNA polymerase catalyzes the transcription of DNA into RNA using the four ribonucleoside triphosphates as substrates	ko00230,ko00240,ko01100,ko03020,ko05016,ko05168,ko05169,map00230,map00240,map01100,map03020,map05016,map05168,map05169	RNA_pol_Rpb1_1,RNA_pol_Rpb1_2,RNA_pol_Rpb1_3,RNA_pol_Rpb1_4,RNA_pol_Rpb1_5,RNA_pol_Rpb1_6,RNA_pol_Rpb1_7,RNA_pol_Rpb1_R	MAH09387.1	CDD:132720	YP_008052581.1	uniref:UniRef90_A0A6C0JCR7	rs:XP_002172959	gi|357289799|gb|AET73112.1|
	100881	100881_Moniruzzaman_MM07_ERX555967_32_dc_000000000001	G	PFAM peptidase M42 family protein	-	Peptidase_M42	RLG11051.1	CDD:349906	NA	uniref:UniRef90_A0A662QKE5	rs:WP_077835733	NA
	100882	100882_Moniruzzaman_MM07_ERX555967_32_dc_000000000001	NA	NA	NA	NA	NA	NA	NA	uniref:UniRef90_A0A6C0B2U7	NA	NA
	100883	100883_Moniruzzaman_MM07_ERX555967_32_dc_000000000001	NA	NA	NA	NA	NA	CDD:234767	NA	NA	NA	NA
	100884	100884_Moniruzzaman_MM07_ERX555967_32_dc_000000000001	S	FtsJ-like methyltransferase	-	-	MBN20739.1	CDD:396336	YP_009173556.1	uniref:UniRef90_A0A6C0M0N2	rs:YP_009173556	gi|322511153|gb|ADX06466.1|
	100886	100886_Moniruzzaman_MM07_ERX555967_32_dc_000000000001	A	mRNA capping enzyme	-	-	QFG75197.1	CDD:185706	NA	uniref:UniRef90_A0A7M4CER6	rs:XP_005835215	gi|322511155|gb|ADX06468.1|
	100887	100887_Moniruzzaman_MM07_ERX555967_32_dc_000000000001	NA	NA	NA	NA	NA	NA	NA	uniref:UniRef90_A0A6C0B4G1	NA	NA
	100888	100888_Moniruzzaman_MM07_ERX555967_32_dc_000000000001	NA	NA	NA	NA	NA	NA	NA	uniref:UniRef90_A0A6C0B3Q6	NA	NA
	100889	100889_Moniruzzaman_MM07_ERX555967_32_dc_000000000001	NA	NA	NA	NA	MBG01387.1	CDD:240298	NA	uniref:UniRef90_A0A6C0IYA0	NA	NA
	100890	100890_Moniruzzaman_MM07_ERX555967_32_dc_000000000001	S	N-methyltransferase activity	-	-	YP_008052557.1	CDD:197757	YP_008052557.1	uniref:UniRef90_A0A6C0IVT0	rs:YP_008052557	gi|357289775
	100891	100891_Moniruzzaman_MM07_ERX555967_32_dc_000000000001	S	phosphatase activity	-	-	MBI52180.1	NA	YP_008052558.1	uniref:UniRef90_A0A6C0B387	rs:WP_028825378	gi|357289776|gb|AET73089.1|
	100893	100893_Moniruzzaman_MM07_ERX555967_32_dc_000000000001	S	Erv1 / Alr family	-	-	QDY51692.1	CDD:398444	YP_009174656.1	uniref:UniRef90_A0A6C0M065	rs:XP_028541666	NA
	100894	100894_Moniruzzaman_MM07_ERX555967_32_dc_000000000001	A	Phosphorylated CTD interacting factor 1 WW domain	-	PCIF1_WW	AUF82512.1	CDD:403450	NA	uniref:UniRef90_A0A2P0VNQ5	rs:XP_003055491	NA
	100895	100895_Moniruzzaman_MM07_ERX555967_32_dc_000000000001	S	Deacylase	-	AstE_AspA	KAA3662438.1	CDD:349469	NA	uniref:UniRef90_A0A6C0HW02	rs:WP_079908380	NA
	100898	100898_Moniruzzaman_MM07_ERX555967_32_dc_000000000001	NA	NA	NA	NA	NA	NA	NA	uniref:UniRef90_A0A6C0M1J8	NA	NA
	100899	100899_Moniruzzaman_MM07_ERX555967_32_dc_000000000001	S	Concanavalin A-like lectin/glucanases superfamily	-	Laminin_G_3	NCA14719.1	CDD:404293	NA	uniref:UniRef90_A0A6C0EN97	NA	NA
	1009	1009_Ascoviridae_KJ755191_Heliothis_virescens_ascovirus_3f_isolate_LD135790_000000000001	-	-	-	-	YP_009701532.1	NA	YP_009701532.1	uniref:UniRef90_A4KXC3	rs:YP_009701532	gi|134287224|ref|YP_001110920.1|
	10090	10090_Marseilleviridae_KT752522_Brazilian_marseillevirus_strain_BH2014_000000000001	F	dUTPase	ko00240,ko00983,ko01100,map00240,map00983,map01100	dUTPase	YP_009238574.1	CDD:234802	YP_009238574.1	uniref:UniRef90_A0A142CJG5	rs:YP_009238574	gi|327409643|ref|YP_004347063.1|
	100900	100900_Moniruzzaman_MM07_ERX555967_32_dc_000000000001	NA	NA	NA	NA	YP_009173569.1	NA	YP_009173569.1	uniref:UniRef90_A0A6C0B4H1	rs:YP_009173569	gi|322511173
	100901	100901_Moniruzzaman_MM07_ERX555967_32_dc_000000000001	NA	NA	NA	NA	QDY51687.1	NA	YP_009173569.1	uniref:UniRef90_A0A6C0LX20	rs:YP_009173569	NA
	100902	100902_Moniruzzaman_MM07_ERX555967_32_dc_000000000001	NA	NA	NA	NA	NA	NA	NA	uniref:UniRef90_A0A6C0LXL6	NA	NA
	100903	100903_Moniruzzaman_MM07_ERX555967_32_dc_000000000001	O	modification of morphology or physiology of other organism via secreted substance involved in symbiotic interaction	ko04080,ko04610,ko05150,ko05164,map04080,map04610,map05150,map05164	Kringle,Notch,PAN_1,Trypsin	XP_783300.1	CDD:238056	NA	uniref:UniRef90_A0A6C0LZD4	rs:XP_041483848	NA
	100904	100904_Moniruzzaman_MM07_ERX555967_32_dc_000000000002	L	Excises uracil residues from the DNA which can arise as a result of misincorporation of dUMP residues by DNA polymerase or due to deamination of cytosine	ko03410,ko05340,map03410,map05340	UDG	WP_072302236.1	CDD:235376	NA	uniref:UniRef90_A0A6C0JEZ2	rs:WP_072302236	NA
	100905	100905_Moniruzzaman_MM07_ERX555967_32_dc_000000000002	NA	NA	NA	NA	NA	NA	NA	uniref:UniRef90_A0A6C0IY42	NA	NA
	100907	100907_Moniruzzaman_MM07_ERX555967_32_dc_000000000002	NA	NA	NA	NA	NA	CDD:319363	NA	NA	NA	NA
	100908	100908_Moniruzzaman_MM07_ERX555967_32_dc_000000000002	NA	NA	NA	NA	QKF93943.1	NA	NA	uniref:UniRef90_A0A6C0B442	NA	gi|260665930|ref|YP_003212884.1|
	100909	100909_Moniruzzaman_MM07_ERX555967_32_dc_000000000002	S	esterase of the alpha-beta hydrolase superfamily	-	Patatin	MAR56904.1	CDD:132846	YP_009361748.1	uniref:UniRef90_A0A6C0EIS0	rs:WP_015328162	NA
	10091	10091_Marseilleviridae_KT752522_Brazilian_marseillevirus_strain_BH2014_000000000001	NA	NA	NA	NA	YP_009238575.1	NA	YP_009238575.1	uniref:UniRef90_A0A142CJG6	rs:YP_009238575	gi|327409644|ref|YP_004347064.1|
	100910	100910_Moniruzzaman_MM07_ERX555967_32_dc_000000000002	NA	NA	NA	NA	YP_008052435.1	CDD:408833	YP_008052435.1	uniref:UniRef90_A0A6C0B5L1	rs:YP_008052435	gi|357289653
	100912	100912_Moniruzzaman_MM07_ERX555967_32_dc_000000000002	NA	NA	NA	NA	VBB18058.1	NA	NA	uniref:UniRef90_A0A6C0JEU0	NA	NA
	100914	100914_Moniruzzaman_MM07_ERX555967_32_dc_000000000002	NA	NA	NA	NA	MBH41237.1	NA	YP_009173581.1	uniref:UniRef90_A0A6C0EHT8	rs:YP_009173581	gi|357289842
	100915	100915_Moniruzzaman_MM07_ERX555967_32_dc_000000000002	-	-	-	-	QDY52279.1	CDD:408841	YP_009173584.1	uniref:UniRef90_A0A6C0JD84	rs:YP_009173584	gi|322510608
	100916	100916_Moniruzzaman_MM07_ERX555967_32_dc_000000000002	-	-	-	-	MAD57167.1	CDD:340814	YP_009052275.1	uniref:UniRef90_A0A6C0JI97	rs:YP_009052275	gi|310831152|ref|YP_003969795.1|
	100917	100917_Moniruzzaman_MM07_ERX555967_32_dc_000000000002	S	HD-domain PDEase-like protein	-	HD	GBB91086.1	CDD:224004	AGD92418.1	uniref:UniRef90_A0A6C0JC06	rs:XP_022083954	gi|350611936
	100918	100918_Moniruzzaman_MM07_ERX555967_32_dc_000000000002	NA	NA	NA	NA	QDY52261.1	NA	NA	uniref:UniRef90_A0A6C0JEV2	NA	NA
	100919	100919_Moniruzzaman_MM07_ERX555967_32_dc_000000000002	NA	NA	NA	NA	QDY52260.1	NA	NA	uniref:UniRef90_A0A6C0JEQ3	NA	NA
	10092	10092_Marseilleviridae_KT752522_Brazilian_marseillevirus_strain_BH2014_000000000001	NA	NA	NA	NA	YP_009238576.1	NA	YP_009238576.1	uniref:UniRef90_A0A142CJG7	rs:YP_009238576	NA
	100920	100920_Moniruzzaman_MM07_ERX555967_32_dc_000000000002	NA	NA	NA	NA	NA	CDD:396567	NA	NA	NA	NA
	100921	100921_Moniruzzaman_MM07_ERX555967_32_dc_000000000002	NA	NA	NA	NA	NA	NA	NA	uniref:UniRef90_A0A6C0JD99	NA	NA
	100922	100922_Moniruzzaman_MM07_ERX555967_32_dc_000000000002	NA	NA	NA	NA	NA	NA	NA	uniref:UniRef90_A0A6C0JIA6	NA	NA
	100924	100924_Moniruzzaman_MM07_ERX555967_32_dc_000000000002	NA	NA	NA	NA	NA	CDD:215619	NA	NA	NA	NA
	100925	100925_Moniruzzaman_MM07_ERX555967_32_dc_000000000002	NA	NA	NA	NA	NBC83464.1	NA	NA	uniref:UniRef90_A0A0F8WIF8	rs:WP_086029166	NA
	100926	100926_Moniruzzaman_MM07_ERX555967_32_dc_000000000002	S	Large eukaryotic DNA virus major capsid protein	-	-	PNH12582.1	CDD:398248	YP_009052173.1	uniref:UniRef90_A0A6C0JFZ8	rs:YP_009052173	gi|357289692|gb|AET73005.1|
	100927	100927_Moniruzzaman_MM07_ERX555967_32_dc_000000000002	NA	NA	NA	NA	MAU36507.1	NA	NA	uniref:UniRef90_A0A6C0LWN0	NA	NA
	100928	100928_Moniruzzaman_MM07_ERX555967_32_dc_000000000002	S	Poxvirus Late Transcription Factor VLTF3 like	-	Pox_VLTF3	QDY52221.1	CDD:282761	YP_009173448.1	uniref:UniRef90_A0A6C0JCN6	rs:YP_007354360	gi|441432318|ref|YP_007354360.1|
	100929	100929_Moniruzzaman_MM07_ERX555967_32_dc_000000000002	NA	NA	NA	NA	NBO24864.1	NA	YP_009173457.1	uniref:UniRef90_A0A6C0JEX1	rs:YP_009173457	gi|322511048
	10093	10093_Marseilleviridae_KT752522_Brazilian_marseillevirus_strain_BH2014_000000000001	-	-	-	-	YP_009238577.1	CDD:408828	YP_009238577.1	uniref:UniRef90_A0A142CJG8	rs:YP_009238577	gi|327409646|ref|YP_004347066.1|
	100930	100930_Moniruzzaman_MM07_ERX555967_32_dc_000000000002	-	-	-	-	MAE83976.1	CDD:408920	YP_003969972.1	uniref:UniRef90_A0A6C0LXD7	rs:YP_003969972	gi|322510621
	100931	100931_Moniruzzaman_MM07_ERX555967_32_dc_000000000003	-	-	-	-	YP_009052195.1	NA	YP_009052195.1	uniref:UniRef90_A0A6C0J4S9	rs:YP_009052195	NA
	100932	100932_Moniruzzaman_MM07_ERX555967_32_dc_000000000003	M	Glycosyltransferase sugar-binding region containing DXD motif	-	Gly_transf_sug	WP_154104505.1	CDD:398274	YP_007354420.1	uniref:UniRef90_A0A6C0EEY9	rs:XP_005779818	gi|441432378
	100935	100935_Moniruzzaman_MM07_ERX555967_32_dc_000000000003	NA	NA	NA	NA	MAD23031.1	NA	NA	uniref:UniRef90_A0A2D5MLH9	NA	NA
	100937	100937_Moniruzzaman_MM07_ERX555967_32_dc_000000000003	O	Belongs to the heat shock protein 70 family	ko03060,ko04141,ko04918,ko05020,map03060,map04141,map04918,map05020	HSP70	XP_001892998.1	CDD:240227	YP_004061438.1	uniref:UniRef90_A0A7I8IDB3	rs:XP_001892998	gi|313768007|ref|YP_004061438.1|
	10094	10094_Marseilleviridae_KT752522_Brazilian_marseillevirus_strain_BH2014_000000000001	NA	NA	NA	NA	YP_009238578.1	CDD:225405	YP_009238578.1	uniref:UniRef90_A0A142CJG9	rs:YP_009238578	gi|327409647|ref|YP_004347067.1|
	100941	100941_Moniruzzaman_MM07_ERX555967_32_dc_000000000003	T	protein tyrosine/serine/threonine phosphatase activity	ko04010,ko04013,ko04214,map04010,map04013,map04214	DSPc	NBO60348.1	CDD:350348	NP_149586.1	uniref:UniRef90_A0A6C0B5P6	rs:XP_014354490	gi|15078836|ref|NP_149586.1|
	100944	100944_Moniruzzaman_MM07_ERX555967_32_dc_000000000003	NA	NA	NA	NA	NA	NA	NA	uniref:UniRef90_A0A6C0EK99	NA	NA
	100945	100945_Moniruzzaman_MM07_ERX555967_32_dc_000000000003	NA	NA	NA	NA	RZD39341.1	CDD:399108	NA	uniref:UniRef90_A0A6C0AVV8	NA	NA
	100946	100946_Moniruzzaman_MM07_ERX555967_32_dc_000000000003	O	heat shock protein binding	ko04141,map04141	DnaJ,DnaJ_C,DnaJ_CXXCXGXG	AGY48885.1	CDD:223560	YP_003969759.1	uniref:UniRef90_UPI000E6F9995	rs:XP_027910128	gi|310831116
	100947	100947_Moniruzzaman_MM07_ERX555967_32_dc_000000000003	S	Endoplasmic reticulum membrane protein	-	DUF962	KIM25615.1	CDD:226914	NA	uniref:UniRef90_A0A0C3AM35	NA	NA
	100948	100948_Moniruzzaman_MM07_ERX555967_32_dc_000000000003	NA	NA	NA	NA	OUU62311.1	NA	YP_009173290.1	uniref:UniRef90_A0A6C0EJ86	NA	NA
	10095	10095_Marseilleviridae_KT752522_Brazilian_marseillevirus_strain_BH2014_000000000001	-	-	-	-	YP_009238579.1	CDD:411708	YP_009238579.1	uniref:UniRef90_A0A142CJH0	rs:YP_009238579	gi|327409642|ref|YP_004347062.1|
	100950	100950_Moniruzzaman_MM07_ERX555967_32_dc_000000000003	NA	NA	NA	NA	NA	NA	NA	uniref:UniRef90_A0A6C0EJF5	NA	NA
	100951	100951_Moniruzzaman_MM07_ERX555967_32_dc_000000000003	L	Bidirectionally degrades single-stranded DNA into large acid-insoluble oligonucleotides, which are then degraded further into small acid-soluble oligonucleotides	ko03430,map03430	Exonuc_VII_L,tRNA_anti_2	WP_004816468.1	CDD:272979	NA	uniref:UniRef90_A0A1T4KR73	rs:WP_004816468	NA
	100952	100952_Moniruzzaman_MM07_ERX555967_32_dc_000000000003	-	-	-	Glyco_transf_25	RHZ47037.1	CDD:133474	NA	uniref:UniRef90_A0A6C0KD15	rs:WP_144883500	NA
	100954	100954_Moniruzzaman_MM07_ERX555967_32_dc_000000000003	NA	NA	NA	NA	NBR60523.1	CDD:395312	YP_009173344.1	uniref:UniRef90_A0A6C0IW04	rs:YP_009173344	NA
	100955	100955_Moniruzzaman_MM07_ERX555967_32_dc_000000000003	O	Ubiquitin fusion degradation protein UFD1	ko04141,map04141	UFD1	KAF2238731.1	CDD:397321	NA	uniref:UniRef90_A0A6A6HL79	rs:XP_024733170	NA
	100956	100956_Moniruzzaman_MM07_ERX555967_32_dc_000000000003	NA	NA	NA	NA	MAJ44343.1	NA	NA	uniref:UniRef90_A0A2D7NBP1	NA	NA
	100957	100957_Moniruzzaman_MM07_ERX555967_32_dc_000000000004	K	DNA-dependent RNA polymerase catalyzes the transcription of DNA into RNA using the four ribonucleoside triphosphates as substrates	ko00230,ko00240,ko01100,ko03020,map00230,map00240,map01100,map03020	RNA_pol_N	MVT13516.1	CDD:395951	YP_008052529.1	uniref:UniRef90_A0A6C0JF64	rs:WP_010917395	gi|322510709
	100958	100958_Moniruzzaman_MM07_ERX555967_32_dc_000000000004	NA	NA	NA	NA	NA	NA	NA	uniref:UniRef90_A0A6C0JG26	NA	NA
	100959	100959_Moniruzzaman_MM07_ERX555967_32_dc_000000000004	NA	NA	NA	NA	NA	NA	NA	uniref:UniRef90_A0A6C0JI02	NA	NA
	10096	10096_Marseilleviridae_KT752522_Brazilian_marseillevirus_strain_BH2014_000000000001	NA	NA	NA	NA	YP_009238580.1	NA	YP_009238580.1	uniref:UniRef90_A0A142CJH1	rs:YP_009238580	gi|327409648|ref|YP_004347068.1|
	100960	100960_Moniruzzaman_MM07_ERX555967_32_dc_000000000004	NA	NA	NA	NA	NA	NA	NA	uniref:UniRef90_A0A6C0JCS1	NA	NA
	100961	100961_Moniruzzaman_MM07_ERX555967_32_dc_000000000004	NA	NA	NA	NA	NA	NA	NA	uniref:UniRef90_A0A6C0JEZ7	NA	NA
	100962	100962_Moniruzzaman_MM07_ERX555967_32_dc_000000000004	NA	NA	NA	NA	NA	NA	NA	uniref:UniRef90_A0A6C0JEU5	NA	NA
	100963	100963_Moniruzzaman_MM07_ERX555967_32_dc_000000000004	NA	NA	NA	NA	NA	NA	NA	uniref:UniRef90_A0A6C0JDF2	NA	NA
	100964	100964_Moniruzzaman_MM07_ERX555967_32_dc_000000000004	NA	NA	NA	NA	NA	NA	NA	uniref:UniRef90_A0A6C0JC49	NA	NA
	100965	100965_Moniruzzaman_MM07_ERX555967_32_dc_000000000004	J	Elongation factor Tu GTP binding domain	-	GTP_EFTU,GTP_EFTU_D2	QDY51626.1	CDD:227583	AGF85065.1	uniref:UniRef90_A0A6C0JF73	rs:XP_024510842	NA
	100966	100966_Moniruzzaman_MM07_ERX555967_32_dc_000000000004	S	Ulp1 protease family, C-terminal catalytic domain	-	-	YP_009173634.1	NA	YP_009173634.1	uniref:UniRef90_A0A6C0JG35	rs:YP_009173634	gi|508182123|ref|YP_008052642.1|
	10097	10097_Marseilleviridae_KT752522_Brazilian_marseillevirus_strain_BH2014_000000000001	NA	NA	NA	NA	YP_009238581.1	NA	YP_009238581.1	uniref:UniRef90_A0A142CJH2	rs:YP_009238581	gi|327409649|ref|YP_004347069.1|
	100971	100971_Moniruzzaman_MM07_ERX555967_32_dc_000000000004	NA	NA	NA	NA	NA	CDD:238287	NA	NA	NA	NA
	100972	100972_Moniruzzaman_MM07_ERX555967_32_dc_000000000004	S	Hint-domain	-	U-box,VWA,VWA_2,VWA_3,Vint,Vwaint	KAF0977053.1	CDD:405328	NA	uniref:UniRef90_A0A5E8CMB7	rs:XP_043187566	NA
	100973	100973_Moniruzzaman_MM07_ERX555967_32_dc_000000000005	K	DNA-dependent RNA polymerase catalyzes the transcription of DNA into RNA using the four ribonucleoside triphosphates as substrates	ko00230,ko00240,ko01100,ko03020,map00230,map00240,map01100,map03020	RNA_pol_N	MVT13516.1	CDD:395951	YP_009173534.1	uniref:UniRef90_A0A6C0JF64	rs:WP_010917395	gi|322510709
	100975	100975_Moniruzzaman_MM07_ERX555967_32_dc_000000000005	NA	NA	NA	NA	NA	NA	NA	uniref:UniRef90_A0A6C0JG26	NA	NA
	100976	100976_Moniruzzaman_MM07_ERX555967_32_dc_000000000005	NA	NA	NA	NA	NA	NA	NA	uniref:UniRef90_A0A6C0JI02	NA	NA
	100977	100977_Moniruzzaman_MM07_ERX555967_32_dc_000000000005	NA	NA	NA	NA	NA	NA	NA	uniref:UniRef90_A0A6C0JCS1	NA	NA
	100978	100978_Moniruzzaman_MM07_ERX555967_32_dc_000000000005	NA	NA	NA	NA	NA	NA	NA	uniref:UniRef90_A0A6C0JEZ7	NA	NA
	100979	100979_Moniruzzaman_MM07_ERX555967_32_dc_000000000005	NA	NA	NA	NA	NA	NA	NA	uniref:UniRef90_A0A6C0JEU5	NA	NA
	10098	10098_Marseilleviridae_KT752522_Brazilian_marseillevirus_strain_BH2014_000000000001	NA	NA	NA	NA	YP_009238582.1	NA	YP_009238582.1	uniref:UniRef90_A0A142CJH3	rs:YP_009238582	NA
	100980	100980_Moniruzzaman_MM07_ERX555967_32_dc_000000000005	NA	NA	NA	NA	NA	NA	NA	uniref:UniRef90_A0A6C0JDF2	NA	NA
	100981	100981_Moniruzzaman_MM07_ERX555967_32_dc_000000000005	NA	NA	NA	NA	NA	NA	NA	uniref:UniRef90_A0A6C0JC49	NA	NA
	100983	100983_Moniruzzaman_MM07_ERX555967_32_dc_000000000005	J	(GTP)-binding protein	-	GTP_EFTU,GTP_EFTU_D2,GTP_EFTU_D3	RLI69384.1	CDD:294007	NA	uniref:UniRef90_A0A6C0JF73	rs:NP_001300232	NA
	100984	100984_Moniruzzaman_MM07_ERX555967_32_dc_000000000005	S	Ulp1 protease family, C-terminal catalytic domain	-	-	QDY51658.1	NA	YP_003969816.1	uniref:UniRef90_A0A6C0JG35	rs:YP_003969816	gi|310831173|ref|YP_003969816.1|
	100986	100986_Moniruzzaman_MM07_ERX555967_32_dc_000000000005	NA	NA	NA	NA	NA	CDD:238287	NA	uniref:UniRef90_A0A6C0EJI9	NA	NA
	10099	10099_Marseilleviridae_KT752522_Brazilian_marseillevirus_strain_BH2014_000000000001	NA	NA	NA	NA	YP_009238583.1	NA	YP_009238583.1	uniref:UniRef90_A0A142CJH4	rs:YP_009238583	NA
	100990	100990_Moniruzzaman_MM07_ERX555967_32_dc_000000000005	NA	NA	NA	NA	NA	CDD:238287	NA	uniref:UniRef90_A0A6C0D885	NA	NA
	100991	100991_Moniruzzaman_MM07_ERX555967_32_dc_000000000005	S	Von Willebrand factor type A domain	-	U-box,VWA	ORZ31233.1	CDD:405328	NA	uniref:UniRef90_A0A1Y2HC18	rs:XP_043187566	NA
	100993	100993_Moniruzzaman_MM07_ERX555967_32_dc_000000000006	NA	NA	NA	NA	NDB82831.1	NA	NA	uniref:UniRef90_A0A6C0IYA0	NA	NA
	100994	100994_Moniruzzaman_MM07_ERX555967_32_dc_000000000006	NA	NA	NA	NA	NA	NA	NA	uniref:UniRef90_A0A6C0B3Q6	NA	NA
	100995	100995_Moniruzzaman_MM07_ERX555967_32_dc_000000000006	NA	NA	NA	NA	NA	NA	NA	uniref:UniRef90_A0A6C0B4G1	NA	NA
	100996	100996_Moniruzzaman_MM07_ERX555967_32_dc_000000000006	A	mRNA capping enzyme	-	-	QFG75197.1	CDD:185706	YP_009052285.1	uniref:UniRef90_A0A5J6VNP4	rs:YP_009052285	gi|357289771|gb|AET73084.1|
	100998	100998_Moniruzzaman_MM07_ERX555967_32_dc_000000000006	S	FtsJ-like methyltransferase	-	-	MBN20739.1	CDD:396336	YP_009173556.1	uniref:UniRef90_A0A6C0M0N2	rs:YP_009173556	gi|322511153|gb|ADX06466.1|
	101	101_Acanthamoeba_castellanii_medusavirus_000000000001	NA	NA	NA	NA	BBI30247.1	NA	NA	uniref:UniRef90_A0A3T1CWN4	NA	NA
	1010	1010_Ascoviridae_KJ755191_Heliothis_virescens_ascovirus_3f_isolate_LD135790_000000000001	-	-	-	-	YP_009701533.1	NA	YP_009701533.1	uniref:UniRef90_A4KXC4	rs:YP_009701533	gi|134287225|ref|YP_001110921.1|
	10100	10100_Marseilleviridae_KT752522_Brazilian_marseillevirus_strain_BH2014_000000000001	-	-	-	CAP59_mtransfer	YP_009238584.1	CDD:133022	YP_009238584.1	uniref:UniRef90_A0A142CJH5	rs:YP_009238584	gi|327409652|ref|YP_004347072.1|
	101000	101000_Moniruzzaman_MM07_ERX555967_32_dc_000000000006	NA	NA	NA	NA	NA	NA	NA	uniref:UniRef90_A0A6C0B2U7	NA	NA
	101001	101001_Moniruzzaman_MM07_ERX555967_32_dc_000000000006	G	PFAM peptidase M42 family protein	-	Peptidase_M42	WP_077835733.1	CDD:349906	NA	uniref:UniRef90_A0A7C1IZB3	rs:WP_077835733	NA
	101002	101002_Moniruzzaman_MM07_ERX555967_32_dc_000000000006	K	DNA-dependent RNA polymerase catalyzes the transcription of DNA into RNA using the four ribonucleoside triphosphates as substrates	ko00230,ko00240,ko01100,ko03020,ko05016,ko05168,ko05169,map00230,map00240,map01100,map03020,map05016,map05168,map05169	RNA_pol_Rpb1_1,RNA_pol_Rpb1_2,RNA_pol_Rpb1_3,RNA_pol_Rpb1_4,RNA_pol_Rpb1_5,RNA_pol_Rpb1_6,RNA_pol_Rpb1_7,RNA_pol_Rpb1_R	QDY51984.1	CDD:259848	YP_008052581.1	uniref:UniRef90_A0A6C0JCR7	rs:XP_018227131	gi|357289799|gb|AET73112.1|
	101003	101003_Moniruzzaman_MM07_ERX555967_32_dc_000000000007	NA	NA	NA	NA	YP_008052393.1	NA	YP_008052393.1	uniref:UniRef90_R4TW88	rs:YP_008052393	gi|357289611
	101004	101004_Moniruzzaman_MM07_ERX555967_32_dc_000000000007	A	polynucleotide adenylyltransferase activity	-	-	MAU36402.1	CDD:410845	YP_008052392.1	uniref:UniRef90_A0A6C0H490	rs:YP_008052392	gi|357289610
	101005	101005_Moniruzzaman_MM07_ERX555967_32_dc_000000000007	NA	NA	NA	NA	YP_008052744.1	NA	YP_008052744.1	uniref:UniRef90_R4TG44	rs:YP_008052744	gi|357292321
	101007	101007_Moniruzzaman_MM07_ERX555967_32_dc_000000000007	NA	NA	NA	NA	YP_008052387.1	NA	YP_008052387.1	uniref:UniRef90_A0A6C0KPJ6	rs:YP_008052387	gi|357289604
	101008	101008_Moniruzzaman_MM07_ERX555967_32_dc_000000000007	-	-	-	-	YP_008052386.1	CDD:408920	YP_008052386.1	uniref:UniRef90_A0A6C0H4A4	rs:YP_008052386	gi|357289603
	10101	10101_Marseilleviridae_KT752522_Brazilian_marseillevirus_strain_BH2014_000000000001	NA	NA	NA	NA	YP_009238585.1	NA	YP_009238585.1	uniref:UniRef90_A0A142CJH6	rs:YP_009238585	gi|327409653|ref|YP_004347073.1|
	101011	101011_Moniruzzaman_MM07_ERX555967_32_dc_000000000007	S	Zinc finger, AN1-type domain 6	-	zf-A20,zf-AN1	QFG75115.1	NA	YP_009173682.1	uniref:UniRef90_A0A5J6VLU3	rs:YP_009173682	NA
	101014	101014_Moniruzzaman_MM07_ERX555967_32_dc_000000000007	S	adenyl ribonucleotide binding	-	-	NBO71704.1	NA	YP_009173380.1	uniref:UniRef90_A0A6C0KQR3	rs:YP_009173380	gi|357289601|gb|AET72914.1|
	101015	101015_Moniruzzaman_MM07_ERX555967_32_dc_000000000007	S	Domain of unknown function (DUF4804)	-	DUF4804	WP_059060745.1	CDD:406465	NA	uniref:UniRef90_A0A0U5JC34	rs:WP_059060745	NA
	101016	101016_Moniruzzaman_MM07_ERX555967_32_dc_000000000008	S	Large eukaryotic DNA virus major capsid protein	-	-	QDY51918.1	CDD:398248	YP_009173446.1	uniref:UniRef90_A0A5B8IEZ3	rs:YP_003969975	gi|357542129|gb|AET84889.1|
	101017	101017_Moniruzzaman_MM07_ERX555967_32_dc_000000000008	L	ERCC4 domain	ko03420,ko03460,map03420,map03460	ERCC4,HHH_5	QDY51664.1	CDD:410850	YP_009361523.1	uniref:UniRef90_A0A6C0JFB0	rs:XP_015904450	NA
	10102	10102_Marseilleviridae_KT752522_Brazilian_marseillevirus_strain_BH2014_000000000001	NA	NA	NA	NA	YP_009238586.1	NA	YP_009238586.1	uniref:UniRef90_A0A142CJH7	rs:YP_009238586	gi|327409654|ref|YP_004347074.1|
	101022	101022_Moniruzzaman_MM07_ERX555967_32_dc_000000000008	A	rRNA catabolic process	-	-	QDY51663.1	CDD:223644	YP_008052638.1	uniref:UniRef90_A0A6C0JIK1	rs:YP_008052638	gi|357289857
	101023	101023_Moniruzzaman_MM07_ERX555967_32_dc_000000000008	S	N-methyltransferase activity	-	-	MAC41957.1	CDD:350180	YP_009173637.1	uniref:UniRef90_A0A6C0JDI7	rs:YP_009173637	gi|357289858
	101026	101026_Moniruzzaman_MM07_ERX555967_32_dc_000000000008	NA	NA	NA	NA	NA	NA	NA	uniref:UniRef90_A0A6C0JF23	NA	NA
	101027	101027_Moniruzzaman_MM07_ERX555967_32_dc_000000000008	NA	NA	NA	NA	NA	NA	NA	uniref:UniRef90_A0A6C0JFW3	NA	NA
	101029	101029_Moniruzzaman_MM07_ERX555967_32_dc_000000000008	O	Ubiquitin elongating factor core	-	U-box,Ufd2P_core	MAE83973.1	CDD:319572	NA	uniref:UniRef90_A0A6C0JD77	rs:XP_766329	NA
	10103	10103_Marseilleviridae_KT752522_Brazilian_marseillevirus_strain_BH2014_000000000001	NA	NA	NA	NA	YP_009238587.1	NA	YP_009238587.1	uniref:UniRef90_A0A142CJH8	rs:YP_009238587	gi|327409655|ref|YP_004347075.1|
	101031	101031_Moniruzzaman_MM07_ERX555967_32_dc_000000000009	NA	NA	NA	NA	NA	NA	NA	uniref:UniRef90_A0A6C0LZR7	NA	NA
	101034	101034_Moniruzzaman_MM07_ERX555967_32_dc_000000000009	NA	NA	NA	NA	NA	NA	NA	uniref:UniRef90_A0A6C0EIH1	NA	NA
	101035	101035_Moniruzzaman_MM07_ERX555967_32_dc_000000000009	S	TRAP transporter solute receptor, TAXI family	-	NMT1_3	HCL78800.1	CDD:225233	NA	uniref:UniRef90_A0A3D3CFJ8	rs:WP_085956383	NA
	101036	101036_Moniruzzaman_MM07_ERX555967_32_dc_000000000009	NA	NA	NA	NA	NA	NA	NA	uniref:UniRef90_A0A6C0LYF9	NA	NA
	101038	101038_Moniruzzaman_MM07_ERX555967_32_dc_000000000009	NA	NA	NA	NA	MBH10022.1	NA	YP_009173361.1	uniref:UniRef90_A0A6C0B4K8	rs:YP_009173361	NA
	101039	101039_Moniruzzaman_MM07_ERX555967_32_dc_000000000009	NA	NA	NA	NA	NA	CDD:224117	NA	NA	NA	NA
	10104	10104_Marseilleviridae_KT752522_Brazilian_marseillevirus_strain_BH2014_000000000001	S	aspartic-type endopeptidase activity	-	-	YP_009238588.1	CDD:403870	YP_009238588.1	uniref:UniRef90_A0A142CJH9	rs:YP_009238588	gi|327409656|ref|YP_004347076.1|
	101040	101040_Moniruzzaman_MM07_ERX555967_32_dc_000000000009	K	Polymerase (RNA) II (DNA directed) polypeptide C	ko00230,ko00240,ko01100,ko03020,ko05016,ko05169,map00230,map00240,map01100,map03020,map05016,map05169	RNA_pol_A_bac,RNA_pol_L	QDY51770.1	CDD:132909	YP_009052267.1	uniref:UniRef90_A0A6C0J0T9	rs:XP_041454229	NA
	101041	101041_Moniruzzaman_MM07_ERX555967_32_dc_000000000009	NA	NA	NA	NA	NA	NA	NA	uniref:UniRef90_A0A6C0B3V4	NA	NA
	101042	101042_Moniruzzaman_MM07_ERX555967_32_dc_000000000009	NA	NA	NA	NA	NDD93093.1	NA	NA	uniref:UniRef90_A0A6C0JAD6	NA	NA
	101043	101043_Moniruzzaman_MM07_ERX555967_32_dc_000000000009	NA	NA	NA	NA	PQM61925.1	NA	NA	uniref:UniRef90_A0A6C0B5E4	NA	NA
	101044	101044_Moniruzzaman_MM07_ERX555967_32_dc_000000000009	-	-	-	-	QDY51773.1	CDD:408836	YP_007354316.1	uniref:UniRef90_A0A6C0EJR7	rs:YP_007354316	gi|441432274
	101045	101045_Moniruzzaman_MM07_ERX555967_32_dc_000000000009	NA	NA	NA	NA	QDY51774.1	NA	YP_008052502.1	uniref:UniRef90_A0A6C0LXE4	rs:YP_008052502	gi|322510534
	101046	101046_Moniruzzaman_MM07_ERX555967_32_dc_000000000009	-	-	-	-	QDY51776.1	NA	NA	uniref:UniRef90_A0A6C0LWB2	NA	NA
	101047	101047_Moniruzzaman_MM07_ERX555967_32_dc_000000000009	-	-	-	-	QDY51778.1	NA	NA	uniref:UniRef90_A0A6C0LYE7	NA	NA
	10105	10105_Marseilleviridae_KT752522_Brazilian_marseillevirus_strain_BH2014_000000000001	NA	NA	NA	NA	YP_009238589.1	NA	YP_009238589.1	uniref:UniRef90_A0A142CJI0	rs:YP_009238589	NA
	101051	101051_Moniruzzaman_MM07_ERX555967_32_dc_000000000010	NA	NA	NA	NA	NA	NA	NA	uniref:UniRef90_A0A6C0JF23	NA	NA
	101052	101052_Moniruzzaman_MM07_ERX555967_32_dc_000000000010	NA	NA	NA	NA	NA	NA	NA	uniref:UniRef90_A0A6C0JFW3	NA	NA
	101053	101053_Moniruzzaman_MM07_ERX555967_32_dc_000000000010	O	Ubiquitin elongating factor core	ko04120,ko04141,map04120,map04141	U-box,Ufd2P_core	MAE83973.1	CDD:319572	NA	uniref:UniRef90_A0A6C0JD77	rs:XP_003294490	NA
	101055	101055_Moniruzzaman_MM07_ERX555967_32_dc_000000000010	NA	NA	NA	NA	NA	NA	NA	uniref:UniRef90_A0A6C0B416	NA	NA
	101056	101056_Moniruzzaman_MM07_ERX555967_32_dc_000000000010	C	glycerophosphoryl diester phosphodiesterase	ko00564,map00564	GDPD	QDY51781.1	CDD:176499	YP_009665097.1	uniref:UniRef90_A0A5B8INW6	rs:YP_009665097	gi|357542264|gb|AET85024.1|
	101058	101058_Moniruzzaman_MM07_ERX555967_32_dc_000000000010	-	-	-	-	MAF35861.1	NA	YP_009173485.1	uniref:UniRef90_A0A6C0JFV0	rs:YP_009173485	gi|322511024
	10106	10106_Marseilleviridae_KT752522_Brazilian_marseillevirus_strain_BH2014_000000000001	S	DNA ligase (ATP) activity	-	-	YP_009238590.1	CDD:222893	YP_009238590.1	uniref:UniRef90_A0A142CJI1	rs:YP_009238590	gi|327409657|ref|YP_004347077.1|
	101060	101060_Moniruzzaman_MM07_ERX555967_32_dc_000000000011	NA	NA	NA	NA	NA	NA	NA	uniref:UniRef90_A0A6C0LWS6	NA	NA
	101061	101061_Moniruzzaman_MM07_ERX555967_32_dc_000000000011	NA	NA	NA	NA	NA	CDD:240266	NA	NA	NA	NA
	101062	101062_Moniruzzaman_MM07_ERX555967_32_dc_000000000011	NA	NA	NA	NA	NA	NA	NA	uniref:UniRef90_A0A6C0IV59	NA	NA
	101063	101063_Moniruzzaman_MM07_ERX555967_32_dc_000000000011	S	COG2940 Proteins containing SET domain	-	SET	NDD83697.1	CDD:380914	NA	uniref:UniRef90_A0A6C0LZB9	rs:WP_042992645	NA
	101064	101064_Moniruzzaman_MM07_ERX555967_32_dc_000000000011	NA	NA	NA	NA	PQM61929.1	NA	NA	uniref:UniRef90_A0A6C0LXQ4	NA	NA
	101067	101067_Moniruzzaman_MM07_ERX555967_32_dc_000000000011	-	-	-	-	QDY51669.1	NA	YP_009173608.1	uniref:UniRef90_A0A6C0LW63	rs:YP_009173608	gi|357289795
	101068	101068_Moniruzzaman_MM07_ERX555967_32_dc_000000000011	NA	NA	NA	NA	NA	CDD:408834	NA	NA	NA	NA
	10107	10107_Marseilleviridae_KT752522_Brazilian_marseillevirus_strain_BH2014_000000000001	NA	NA	NA	NA	YP_009238592.1	NA	YP_009238592.1	uniref:UniRef90_A0A142CJI3	rs:YP_009238592	NA
	101071	101071_Moniruzzaman_MM07_ERX555967_32_dc_000000000011	-	-	-	-	MAG26822.1	NA	NA	uniref:UniRef90_A0A6C0DQ94	rs:WP_181607240	NA
	101073	101073_Moniruzzaman_MM07_ERX555967_32_dc_000000000011	S	Methyltransferase domain	-	Methyltransf_23	XP_012896235.1	CDD:400514	NA	uniref:UniRef90_D8M292	rs:XP_012896235	NA
	101075	101075_Moniruzzaman_MM07_ERX555967_32_dc_000000000011	NA	NA	NA	NA	NA	CDD:319662	NA	uniref:UniRef90_A0A6C0KBX2	NA	NA
	101076	101076_Moniruzzaman_MM07_ERX555967_32_dc_000000000011	NA	NA	NA	NA	NA	NA	NA	uniref:UniRef90_A0A6C0C1K9	NA	NA
	101079	101079_Moniruzzaman_MM07_ERX555967_32_dc_000000000011	NA	NA	NA	NA	OGY21846.1	CDD:401802	NA	uniref:UniRef90_A0A381T4X6	NA	NA
	10108	10108_Marseilleviridae_KT752522_Brazilian_marseillevirus_strain_BH2014_000000000001	NA	NA	NA	NA	YP_009238593.1	NA	YP_009238593.1	uniref:UniRef90_A0A142CJI4	rs:YP_009238593	gi|327409659|ref|YP_004347079.1|
	101081	101081_Moniruzzaman_MM07_ERX555967_32_dc_000000000011	T	Hyaluronan and proteoglycan link protein	-	V-set,Xlink	NBO54828.1	CDD:214667	YP_009173614.1	uniref:UniRef90_A0A6C0LZV5	rs:YP_009173614	gi|357289788
	101082	101082_Moniruzzaman_MM07_ERX555967_32_dc_000000000011	O	ubiquitinyl hydrolase activity	ko04137,ko04144,ko04934,map04137,map04144,map04934	DUSP,UCH	QDY51638.1	CDD:395355	YP_009173615.1	uniref:UniRef90_A0A6C0LYJ3	rs:YP_009173615	gi|357289787
	101084	101084_Moniruzzaman_MM07_ERX555967_32_dc_000000000011	O	Tubulin-tyrosine ligase family protein	-	TTL	QKF93836.1	CDD:397308	NA	uniref:UniRef90_A0A381UHA5	rs:XP_008609110	NA
	101085	101085_Moniruzzaman_MM07_ERX555967_32_dc_000000000011	N	Endonuclease Exonuclease Phosphatase	-	CBM_21,Exo_endo_phos	NA	CDD:197306	NA	NA	NA	NA
	101088	101088_Moniruzzaman_MM07_ERX555967_32_dc_000000000011	S	vacuolar transport	ko04144,ko04217,map04144,map04217	Snf7	GBG86947.1	CDD:397437	NA	uniref:UniRef90_A0A7S3MC89	rs:XP_002182334	NA
	10109	10109_Marseilleviridae_KT752522_Brazilian_marseillevirus_strain_BH2014_000000000001	S	N-acetylmuramoyl-L-alanine amidase activity	-	-	YP_009238594.1	NA	YP_009238594.1	uniref:UniRef90_A0A142CJI5	rs:YP_009238594	gi|327409662|ref|YP_004347082.1|
	101092	101092_Moniruzzaman_MM07_ERX555967_32_dc_000000000011	S	Concanavalin A-like lectin/glucanases superfamily	-	Laminin_G_3	QDY51686.1	CDD:404293	NA	uniref:UniRef90_A0A6C0LXA9	NA	gi|322510735
	101095	101095_Moniruzzaman_MM07_ERX555967_32_dc_000000000012	NA	NA	NA	NA	NA	CDD:239296	NA	NA	NA	NA
	101096	101096_Moniruzzaman_MM07_ERX555967_32_dc_000000000012	NA	NA	NA	NA	NA	NA	NA	uniref:UniRef90_A0A6C0IV59	NA	NA
	101097	101097_Moniruzzaman_MM07_ERX555967_32_dc_000000000012	NA	NA	NA	NA	NUO02207.1	CDD:380938	NA	uniref:UniRef90_A0A6C0ECG5	NA	NA
	101098	101098_Moniruzzaman_MM07_ERX555967_32_dc_000000000012	NA	NA	NA	NA	QDY51673.1	NA	NA	uniref:UniRef90_A0A6C0B4I8	NA	NA
	1011	1011_Ascoviridae_KJ755191_Heliothis_virescens_ascovirus_3f_isolate_LD135790_000000000001	-	-	-	-	YP_009701534.1	NA	YP_009701534.1	uniref:UniRef90_A4KXC5	rs:YP_009701534	gi|134287226|ref|YP_001110922.1|
	10110	10110_Marseilleviridae_KT752522_Brazilian_marseillevirus_strain_BH2014_000000000001	S	N-acetylmuramoyl-L-alanine amidase activity	-	-	YP_009238595.1	CDD:177432	YP_009238595.1	uniref:UniRef90_A0A142CJI6	rs:YP_009238595	gi|327409661|ref|YP_004347081.1|
	101101	101101_Moniruzzaman_MM07_ERX555967_32_dc_000000000012	-	-	-	-	QDY51669.1	NA	YP_009173608.1	uniref:UniRef90_A0A6C0EK94	rs:YP_009173608	gi|357289795
	101106	101106_Moniruzzaman_MM07_ERX555967_32_dc_000000000012	-	-	-	-	WP_154203252.1	NA	NA	uniref:UniRef90_A0A249WBD7	rs:WP_154203252	NA
	101108	101108_Moniruzzaman_MM07_ERX555967_32_dc_000000000012	S	Methyltransferase domain	-	Methyltransf_23	XP_002675799.1	CDD:400514	NA	uniref:UniRef90_D2VJL6	rs:XP_002675799	NA
	10111	10111_Marseilleviridae_KT752522_Brazilian_marseillevirus_strain_BH2014_000000000001	NA	NA	NA	NA	YP_009238596.1	NA	YP_009238596.1	uniref:UniRef90_A0A142CJI7	rs:YP_009238596	gi|327409663|ref|YP_004347083.1|
	101110	101110_Moniruzzaman_MM07_ERX555967_32_dc_000000000012	NA	NA	NA	NA	NA	CDD:319662	NA	uniref:UniRef90_A0A6C0KBX2	NA	NA
	101111	101111_Moniruzzaman_MM07_ERX555967_32_dc_000000000012	NA	NA	NA	NA	NA	NA	NA	uniref:UniRef90_A0A6C0C1K9	NA	NA
	101114	101114_Moniruzzaman_MM07_ERX555967_32_dc_000000000012	NA	NA	NA	NA	NA	CDD:401802	NA	uniref:UniRef90_A0A381T4X6	NA	NA
	101116	101116_Moniruzzaman_MM07_ERX555967_32_dc_000000000012	T	Hyaluronan and proteoglycan link protein	-	V-set,Xlink	NDA63086.1	CDD:395140	YP_009173614.1	uniref:UniRef90_A0A6C0LZV5	rs:YP_009173614	gi|357289788
	101117	101117_Moniruzzaman_MM07_ERX555967_32_dc_000000000012	O	Belongs to the peptidase C19 family	ko04137,ko04144,ko04934,map04137,map04144,map04934	Rhodanese,UCH,USP8_dimer	ANS04293.1	CDD:395355	YP_009173615.1	uniref:UniRef90_A0A6C0LYJ3	rs:YP_009173615	gi|357289787
	101119	101119_Moniruzzaman_MM07_ERX555967_32_dc_000000000012	O	Tubulin-tyrosine ligase family protein	-	TTL	QKF93836.1	CDD:397308	NA	uniref:UniRef90_A0A381UHA5	rs:XP_029636619	NA
	10112	10112_Marseilleviridae_KT752522_Brazilian_marseillevirus_strain_BH2014_000000000001	NA	NA	NA	NA	YP_009238597.1	NA	YP_009238597.1	uniref:UniRef90_A0A142CJI8	rs:YP_009238597	gi|327409664|ref|YP_004347084.1|
	101120	101120_Moniruzzaman_MM07_ERX555967_32_dc_000000000013	NA	NA	NA	NA	NA	NA	NA	uniref:UniRef90_A0A6C0JHU5	NA	NA
	101121	101121_Moniruzzaman_MM07_ERX555967_32_dc_000000000013	NA	NA	NA	NA	NA	CDD:224117	NA	NA	NA	NA
	101124	101124_Moniruzzaman_MM07_ERX555967_32_dc_000000000013	NA	NA	NA	NA	NA	NA	NA	uniref:UniRef90_A0A6C0JI69	NA	NA
	101125	101125_Moniruzzaman_MM07_ERX555967_32_dc_000000000013	NA	NA	NA	NA	NA	CDD:214636	NA	NA	NA	NA
	101127	101127_Moniruzzaman_MM07_ERX555967_32_dc_000000000013	NA	NA	NA	NA	RZD41747.1	NA	NA	uniref:UniRef90_A0A519CND3	NA	NA
	101128	101128_Moniruzzaman_MM07_ERX555967_32_dc_000000000013	NA	NA	NA	NA	NA	NA	NA	uniref:UniRef90_A0A6C0EKG4	NA	NA
	101129	101129_Moniruzzaman_MM07_ERX555967_32_dc_000000000013	NA	NA	NA	NA	RZD40100.1	NA	NA	uniref:UniRef90_A0A6C0JCF3	NA	NA
	10113	10113_Marseilleviridae_KT752522_Brazilian_marseillevirus_strain_BH2014_000000000001	NA	NA	NA	NA	YP_009345492.1	NA	YP_009345492.1	uniref:UniRef90_A0A1Q1PNN4	rs:YP_009345492	NA
	101130	101130_Moniruzzaman_MM07_ERX555967_32_dc_000000000013	K	to Saccharomyces cerevisiae DST1 (YGL043W)	-	Med26,TFIIS_C,TFIIS_M	RZD41881.1	CDD:259796	YP_008052514.1	uniref:UniRef90_A0A6C0JBX3	rs:YP_008052514	gi|357289731|gb|AET73044.1|
	101131	101131_Moniruzzaman_MM07_ERX555967_32_dc_000000000013	K	RNA polymerase Rpb6	ko00230,ko00240,ko01100,ko03020,ko04623,ko05016,ko05169,map00230,map00240,map01100,map03020,map04623,map05016,map05169	RNA_pol_Rpb6	XP_001033371.1	CDD:177755	YP_009052248.1	uniref:UniRef90_A0A6C0B553	rs:XP_001033371	NA
	101132	101132_Moniruzzaman_MM07_ERX555967_32_dc_000000000013	NA	NA	NA	NA	NA	NA	NA	uniref:UniRef90_A0A6C0JEK9	NA	gi|357289733
	101134	101134_Moniruzzaman_MM07_ERX555967_32_dc_000000000013	O	ubiquitin-like protein ligase activity	ko04120,map04120	UQ_con	QDY51857.1	CDD:395127	YP_009173523.1	uniref:UniRef90_A0A6C0JCE3	rs:XP_002116577	gi|322511110|gb|ADX06423.1|
	101135	101135_Moniruzzaman_MM07_ERX555967_32_dc_000000000013	V	Belongs to the protein-tyrosine phosphatase family. Non-receptor class dual specificity subfamily	ko04010,ko04726,ko05418,map04010,map04726,map05418	DSPc,Rhodanese	ARF11573.1	CDD:350348	NP_149586.1	uniref:UniRef90_A0A6C0JHR0	rs:XP_002679356	gi|15078836|ref|NP_149586.1|
	101136	101136_Moniruzzaman_MM07_ERX555967_32_dc_000000000013	S	D5 N terminal like	-	-	QDY51856.1	CDD:225913	YP_009052397.1	uniref:UniRef90_A0A6C0B483	rs:YP_009052397	gi|350611289|gb|AEQ32733.1|
	101138	101138_Moniruzzaman_MM07_ERX555967_32_dc_000000000013	NA	NA	NA	NA	NA	NA	NA	uniref:UniRef90_A0A6C0JD30	NA	NA
	101139	101139_Moniruzzaman_MM07_ERX555967_32_dc_000000000013	NA	NA	NA	NA	NA	CDD:411655	NA	uniref:UniRef90_A0A6C0JCE7	NA	NA
	10114	10114_Marseilleviridae_KT752522_Brazilian_marseillevirus_strain_BH2014_000000000001	NA	NA	NA	NA	YP_009238598.1	NA	YP_009238598.1	uniref:UniRef90_A0A142CJI9	rs:YP_009238598	gi|327409665|ref|YP_004347085.1|
	101140	101140_Moniruzzaman_MM07_ERX555967_32_dc_000000000013	K	DNA-directed RNA	ko00230,ko00240,ko01100,ko03020,ko04623,ko05016,ko05169,map00230,map00240,map01100,map03020,map04623,map05016,map05169	RNA_pol_Rpb5_C,RNA_pol_Rpb5_N	XP_011000455.1	CDD:395948	YP_009255164.1	uniref:UniRef90_A0A6C0JEK3	rs:XP_011000455	NA
	101141	101141_Moniruzzaman_MM07_ERX555967_32_dc_000000000013	K	DNA-dependent RNA polymerase catalyzes the transcription of DNA into RNA using the four ribonucleoside triphosphates as substrates	ko00230,ko00240,ko01100,ko03020,ko05016,ko05169,map00230,map00240,map01100,map03020,map05016,map05169	RNA_pol_Rpb2_1,RNA_pol_Rpb2_2,RNA_pol_Rpb2_3,RNA_pol_Rpb2_4,RNA_pol_Rpb2_5,RNA_pol_Rpb2_6,RNA_pol_Rpb2_7	AIE96983.1	CDD:236291	YP_009173531.1	uniref:UniRef90_A0A6C0JEN9	rs:YP_009173531	gi|357289743|gb|AET73056.1|
	101143	101143_Moniruzzaman_MM07_ERX555967_32_dc_000000000013	NA	NA	NA	NA	NA	NA	NA	uniref:UniRef90_A0A6C0JHQ0	NA	NA
	101145	101145_Moniruzzaman_MM07_ERX555967_32_dc_000000000013	E	asparagine synthase	ko00250,ko00332,ko01100,ko01110,ko01130,ko02024,map00250,map00332,map01100,map01110,map01130,map02024	Asn_synthase,GATase_7	MAH46091.1	CDD:238364	NA	uniref:UniRef90_A0A2D6X5B4	rs:WP_024832478	gi|322510648
	101146	101146_Moniruzzaman_MM07_ERX555967_32_dc_000000000014	H	Peptidase C26	ko00790,ko01523,map00790,map01523	Peptidase_C26	MAT49352.1	CDD:153218	NA	uniref:UniRef90_A0A6C0EPF0	rs:WP_041896991	NA
	101147	101147_Moniruzzaman_MM07_ERX555967_32_dc_000000000014	-	-	-	-	MBR98704.1	NA	NA	uniref:UniRef90_A0A2E8VC91	rs:WP_108062347	NA
	101149	101149_Moniruzzaman_MM07_ERX555967_32_dc_000000000014	S	TBP-class protein binding	-	-	QDY52257.1	CDD:224323	YP_003969862.1	uniref:UniRef90_A0A6C0B3Y9	rs:YP_003969862	gi|322510756|gb|ADX06070.1|
	10115	10115_Marseilleviridae_KT752522_Brazilian_marseillevirus_strain_BH2014_000000000001	NA	NA	NA	NA	YP_004347086.1	NA	YP_004347086.1	uniref:UniRef90_F2WL51	rs:YP_004347086	gi|327409666|ref|YP_004347086.1|
	101150	101150_Moniruzzaman_MM07_ERX555967_32_dc_000000000014	O	cysteine protease	-	Peptidase_C1	WP_166094353.1	CDD:239110	NA	uniref:UniRef90_A0A6C0EK88	rs:WP_166094353	NA
	101151	101151_Moniruzzaman_MM07_ERX555967_32_dc_000000000014	NA	NA	NA	NA	NA	NA	YP_007354444.1	NA	NA	gi|441432402
	101152	101152_Moniruzzaman_MM07_ERX555967_32_dc_000000000014	O	RING-H2 zinc finger domain	-	zf-RING_2	RZD42200.1	CDD:319368	NA	uniref:UniRef90_A0A6C0C356	rs:XP_019095364	NA
	101153	101153_Moniruzzaman_MM07_ERX555967_32_dc_000000000014	NA	NA	NA	NA	MAR49546.1	NA	NA	uniref:UniRef90_A0A6C0CPY6	NA	NA
	101155	101155_Moniruzzaman_MM07_ERX555967_32_dc_000000000014	-	-	-	-	WP_012104212.1	NA	NA	uniref:UniRef90_B9DXP9	rs:WP_012104212	NA
	101157	101157_Moniruzzaman_MM07_ERX555967_32_dc_000000000014	S	induction by virus of catabolism of host mRNA	-	-	RPJ74751.1	CDD:200235	YP_007354443.1	uniref:UniRef90_A0A6C0B5C6	rs:YP_007354443	gi|441432401|ref|YP_007354443.1|
	101158	101158_Moniruzzaman_MM07_ERX555967_32_dc_000000000014	T	belongs to the protein kinase superfamily	ko04068,ko04310,ko04340,ko04341,ko04390,ko04391,ko04392,ko04540,ko04710,ko04711,map04068,map04310,map04340,map04341,map04390,map04391,map04392,map04540,map04710,map04711	Pkinase	XP_019165298.1	CDD:270918	YP_009173676.1	uniref:UniRef90_A0A6C0B589	rs:XP_019165298	gi|526118965
	10116	10116_Marseilleviridae_KT752522_Brazilian_marseillevirus_strain_BH2014_000000000001	NA	NA	NA	NA	YP_009238600.1	CDD:238613	YP_009238600.1	uniref:UniRef90_A0A142CJJ1	rs:YP_009238600	gi|327409667|ref|YP_004347087.1|
	101160	101160_Moniruzzaman_MM07_ERX555967_32_dc_000000000014	BDLTU	1-phosphatidylinositol-3-kinase activity	ko00562,ko01100,ko04070,ko04136,ko04138,ko04140,ko04145,ko04371,ko05152,ko05167,map00562,map01100,map04070,map04136,map04138,map04140,map04145,map04371,map05152,map05167	FYVE,PI3Ka,PI3_PI4_kinase	AYV78481.1	CDD:396091	AEQ60815.1	uniref:UniRef90_A0A381X8Q1	rs:XP_004357241	gi|311978012
	101161	101161_Moniruzzaman_MM07_ERX555967_32_dc_000000000015	O	Belongs to the heat shock protein 70 family	ko03060,ko04141,ko04918,ko05020,map03060,map04141,map04918,map05020	HSP70	PNX56713.1	CDD:240227	YP_004061438.1	uniref:UniRef90_A0A7I8IDB3	rs:XP_039011392	gi|313768007|ref|YP_004061438.1|
	101162	101162_Moniruzzaman_MM07_ERX555967_32_dc_000000000015	S	Protein of unknown function (DUF707)	-	DUF707,LANC_like	NA	NA	NA	uniref:UniRef90_A0A6C0E198	NA	NA
	101163	101163_Moniruzzaman_MM07_ERX555967_32_dc_000000000015	NA	NA	NA	NA	NA	CDD:224117	NA	NA	NA	NA
	101164	101164_Moniruzzaman_MM07_ERX555967_32_dc_000000000015	T	protein tyrosine/serine/threonine phosphatase activity	ko04010,ko04013,ko04214,map04010,map04013,map04214	DSPc	NBO60348.1	CDD:350348	YP_009325667.1	uniref:UniRef90_A0A6C0B5P6	rs:XP_016403072	gi|15078836|ref|NP_149586.1|
	101166	101166_Moniruzzaman_MM07_ERX555967_32_dc_000000000015	O	ubiquitin-protein transferase activity	-	zf-RING_2	NA	NA	NA	NA	NA	NA
	101167	101167_Moniruzzaman_MM07_ERX555967_32_dc_000000000015	NA	NA	NA	NA	NA	NA	NA	uniref:UniRef90_A0A6C0EK99	NA	NA
	101168	101168_Moniruzzaman_MM07_ERX555967_32_dc_000000000015	NA	NA	NA	NA	RZD39341.1	CDD:399108	NA	uniref:UniRef90_A0A6C0AVV8	NA	NA
	101169	101169_Moniruzzaman_MM07_ERX555967_32_dc_000000000015	O	heat shock protein binding	ko04141,map04141	DnaJ,DnaJ_C,DnaJ_CXXCXGXG	XP_026400867.1	CDD:223560	YP_003969759.1	uniref:UniRef90_A0A6T2DUC5	rs:XP_026400867	gi|310831116
	10117	10117_Marseilleviridae_KT752522_Brazilian_marseillevirus_strain_BH2014_000000000001	NA	NA	NA	NA	YP_009238601.1	NA	YP_009238601.1	uniref:UniRef90_A0A142CJJ2	rs:YP_009238601	gi|327409668|ref|YP_004347088.1|
	101170	101170_Moniruzzaman_MM07_ERX555967_32_dc_000000000015	S	Protein of unknown function (DUF962)	-	DUF962	KIM25615.1	CDD:226914	NA	uniref:UniRef90_A0A0C3AM35	NA	NA
	101171	101171_Moniruzzaman_MM07_ERX555967_32_dc_000000000015	NA	NA	NA	NA	NA	NA	YP_009173290.1	uniref:UniRef90_A0A6C0EJ86	NA	NA
	101173	101173_Moniruzzaman_MM07_ERX555967_32_dc_000000000015	NA	NA	NA	NA	NA	NA	NA	uniref:UniRef90_A0A6C0EJF5	NA	NA
	101174	101174_Moniruzzaman_MM07_ERX555967_32_dc_000000000015	L	Bidirectionally degrades single-stranded DNA into large acid-insoluble oligonucleotides, which are then degraded further into small acid-soluble oligonucleotides	ko03430,map03430	Exonuc_VII_L,tRNA_anti_2	WP_179942273.1	CDD:272979	NA	uniref:UniRef90_A0A1T4KR73	rs:WP_179942273	NA
	101176	101176_Moniruzzaman_MM07_ERX555967_32_dc_000000000015	I	phospholipase C	ko00562,ko01100,ko01521,ko04012,ko04014,ko04015,ko04020,ko04064,ko04066,ko04070,ko04072,ko04360,ko04370,ko04380,ko04611,ko04650,ko04658,ko04659,ko04660,ko04662,ko04664,ko04666,ko04670,ko04722,ko04750,ko04919,ko04933,ko05110,ko05120,ko05167,ko05169,ko05200,ko05205,ko05206,ko05214,ko05223,ko05225,ko05231,map00562,map01100,map01521,map04012,map04014,map04015,map04020,map04064,map04066,map04070,map04…	C2,PI-PLC-X,PI-PLC-Y,SH2,SH3_1	NBR60523.1	CDD:395312	YP_009173344.1	uniref:UniRef90_A0A6C0IW04	rs:YP_009173344	NA
	101179	101179_Moniruzzaman_MM07_ERX555967_32_dc_000000000016	O	Domain of unknown function (DUF4915)	-	Acetyltransf_1,DUF4915,Glyco_transf_41,TPR_1,TPR_11,TPR_2,TPR_8	NDC22816.1	NA	NA	uniref:UniRef90_A0A0W8FML1	rs:WP_071782718	NA
	10118	10118_Marseilleviridae_KT752522_Brazilian_marseillevirus_strain_BH2014_000000000001	NA	NA	NA	NA	YP_009238602.1	NA	YP_009238602.1	uniref:UniRef90_A0A142CJJ3	rs:YP_009238602	gi|327409669|ref|YP_004347089.1|
	101180	101180_Moniruzzaman_MM07_ERX555967_32_dc_000000000016	M	DegT/DnrJ/EryC1/StrS aminotransferase family	ko00520,map00520	DegT_DnrJ_EryC1	YP_004061919.1	CDD:237960	YP_004061919.1	uniref:UniRef90_E5EQ73	rs:WP_016031732	gi|313768239|ref|YP_004061919.1|
	101182	101182_Moniruzzaman_MM07_ERX555967_32_dc_000000000016	GM	NAD dependent epimerase dehydratase family	ko00051,ko00520,ko01100,map00051,map00520,map01100	Epimerase	MAE82012.1	CDD:223528	AFC34944.1	uniref:UniRef90_A0A2D6AKR1	rs:WP_017352887	gi|313844015|ref|YP_004061678.1|
	101183	101183_Moniruzzaman_MM07_ERX555967_32_dc_000000000016	EH	Belongs to the TPP enzyme family	ko00290,ko00650,ko00660,ko00770,ko01100,ko01110,ko01130,ko01210,ko01230,map00290,map00650,map00660,map00770,map01100,map01110,map01130,map01210,map01230	TPP_enzyme_C,TPP_enzyme_M,TPP_enzyme_N	YP_004063463.1	CDD:223107	YP_004063463.1	uniref:UniRef90_A0A6C0ICL1	rs:YP_004063463	gi|313768236|ref|YP_004061916.1|
	101184	101184_Moniruzzaman_MM07_ERX555967_32_dc_000000000016	O	O-linked N-acetylglucosamine transferase SPINDLY family	-	-	HAO09887.1	CDD:404466	NA	uniref:UniRef90_A0A3C1RMM6	rs:WP_051122310	NA
	101185	101185_Moniruzzaman_MM07_ERX555967_32_dc_000000000016	H	Belongs to the class-V pyridoxal-phosphate-dependent aminotransferase family. PhnW subfamily	-	Aminotran_5	WP_094366404.1	CDD:184076	NA	uniref:UniRef90_A0A371J6W4	rs:WP_094366404	NA
	101186	101186_Moniruzzaman_MM07_ERX555967_32_dc_000000000016	C	Phosphoenolpyruvate phosphomutase	ko00440,ko01100,ko01120,ko01130,map00440,map01100,map01120,map01130	PEP_mutase	OGL65841.1	CDD:274508	NA	uniref:UniRef90_A0A7S4JHM5	rs:XP_014769947	NA
	101187	101187_Moniruzzaman_MM07_ERX555967_32_dc_000000000016	NA	NA	NA	NA	HCT55390.1	NA	NA	uniref:UniRef90_A0A3D4V2R0	NA	NA
	101188	101188_Moniruzzaman_MM07_ERX555967_32_dc_000000000016	H	ADP-L-glycero-beta-D-manno-heptose biosynthetic process	ko00564,map00564	CTP_transf_like	MBM08559.1	CDD:173924	YP_009840872.1	uniref:UniRef90_A0A2E6X4T0	rs:WP_167724907	NA
	101189	101189_Moniruzzaman_MM07_ERX555967_32_dc_000000000016	NA	NA	NA	NA	NA	CDD:211387	NA	NA	NA	NA
	10119	10119_Marseilleviridae_KT752522_Brazilian_marseillevirus_strain_BH2014_000000000001	NA	NA	NA	NA	YP_009238603.1	NA	YP_009238603.1	uniref:UniRef90_A0A142CJJ4	rs:YP_009238603	gi|327409670|ref|YP_004347090.1|
	101190	101190_Moniruzzaman_MM07_ERX555967_32_dc_000000000016	H	Methyltransferase domain	-	Glyco_transf_8,Methyltransf_24	MBA1338726.1	CDD:404466	NA	uniref:UniRef90_A0A6C0IAK3	rs:WP_046277846	NA
	101191	101191_Moniruzzaman_MM07_ERX555967_32_dc_000000000016	S	Sulfotransferase family	-	Sulfotransfer_2	WP_147191772.1	CDD:397568	NA	uniref:UniRef90_A0A5B8VCT7	rs:WP_147191772	NA
	101192	101192_Moniruzzaman_MM07_ERX555967_32_dc_000000000016	NA	NA	NA	NA	KKP96099.1	CDD:132997	NA	uniref:UniRef90_A0A3D4XXD7	NA	NA
	101193	101193_Moniruzzaman_MM07_ERX555967_32_dc_000000000016	S	NAD binding	-	-	QKU33925.1	CDD:223936	YP_003969874.1	uniref:UniRef90_A0A6N1NYT5	rs:YP_003969874	gi|310831231
	101195	101195_Moniruzzaman_MM07_ERX555967_32_dc_000000000017	S	metallopeptidase activity	-	-	QDY51634.1	CDD:311984	YP_009173607.1	uniref:UniRef90_A0A6C0JCN7	rs:YP_009173607	gi|322510722
	101196	101196_Moniruzzaman_MM07_ERX555967_32_dc_000000000017	NA	NA	NA	NA	MBO73237.1	CDD:234795	NA	uniref:UniRef90_A0A6C0LWV1	NA	NA
	101197	101197_Moniruzzaman_MM07_ERX555967_32_dc_000000000017	NA	NA	NA	NA	YP_008052580.1	CDD:214368	YP_008052580.1	uniref:UniRef90_A0A6C0IVA4	rs:YP_008052580	gi|357289798
	101198	101198_Moniruzzaman_MM07_ERX555967_32_dc_000000000017	L	Proliferating cell nuclear antigen, C-terminal domain	-	-	QDY51989.1	CDD:177619	YP_009052143.1	uniref:UniRef90_A0A6C0B4P2	rs:YP_009052143	gi|357289629
	1012	1012_Ascoviridae_KJ755191_Heliothis_virescens_ascovirus_3f_isolate_LD135790_000000000001	S	bis(5'-nucleosyl)-tetraphosphatase (symmetrical) activity	-	-	YP_009701535.1	CDD:223497	YP_009701535.1	uniref:UniRef90_A4KXC6	rs:YP_009701535	gi|134287227|ref|YP_001110923.1|
	10120	10120_Marseilleviridae_KT752522_Brazilian_marseillevirus_strain_BH2014_000000000001	NA	NA	NA	NA	YP_004347091.1	NA	YP_004347091.1	uniref:UniRef90_F2WL56	rs:YP_004347091	gi|327409671|ref|YP_004347091.1|
	101202	101202_Moniruzzaman_MM07_ERX555967_32_dc_000000000017	J	Elongation factor Tu domain 2	ko03013,ko05134,map03013,map05134	GTP_EFTU,GTP_EFTU_D2,GTP_EFTU_D3	RLE57629.1	CDD:227583	AGD92700.1	uniref:UniRef90_A0A6C0B3Z9	rs:WP_052883450	gi|350611302
	101203	101203_Moniruzzaman_MM07_ERX555967_32_dc_000000000017	M	Capsular polysaccharide synthesis protein	-	Caps_synth	QKF94532.1	CDD:368570	NA	uniref:UniRef90_A0A7D3V5Y6	rs:WP_195772430	NA
	101204	101204_Moniruzzaman_MM07_ERX555967_32_dc_000000000018	S	DNA polymerase family B	-	-	QDY51635.1	CDD:99820	YP_009052217.1	uniref:UniRef90_A0A6C0JET4	rs:YP_009052217	gi|357289784|gb|AET73097.1|
	101205	101205_Moniruzzaman_MM07_ERX555967_32_dc_000000000018	S	metallopeptidase activity	-	-	QDY51634.1	NA	YP_009173607.1	uniref:UniRef90_A0A6C0JCN7	rs:YP_009173607	gi|322510722
	101206	101206_Moniruzzaman_MM07_ERX555967_32_dc_000000000018	NA	NA	NA	NA	OGF20463.1	CDD:224881	NA	uniref:UniRef90_A0A6C0LWV1	NA	NA
	101207	101207_Moniruzzaman_MM07_ERX555967_32_dc_000000000018	NA	NA	NA	NA	NA	CDD:214368	NA	uniref:UniRef90_A0A6C0IVA4	NA	NA
	101208	101208_Moniruzzaman_MM07_ERX555967_32_dc_000000000018	L	Proliferating cell nuclear antigen, C-terminal domain	-	-	QDY51989.1	CDD:177619	YP_009052143.1	uniref:UniRef90_A0A6C0B4P2	rs:YP_009052143	gi|357289629
	10121	10121_Marseilleviridae_KT752522_Brazilian_marseillevirus_strain_BH2014_000000000001	NA	NA	NA	NA	YP_009238604.1	NA	YP_009238604.1	uniref:UniRef90_A0A142CJJ5	rs:YP_009238604	gi|327409672|ref|YP_004347092.1|
	101210	101210_Moniruzzaman_MM07_ERX555967_32_dc_000000000018	NA	NA	NA	NA	NA	CDD:395320	NA	NA	NA	NA
	101212	101212_Moniruzzaman_MM07_ERX555967_32_dc_000000000018	J	Elongation factor Tu domain 2	ko03013,ko05134,map03013,map05134	GTP_EFTU,GTP_EFTU_D2,GTP_EFTU_D3	PAA81204.1	CDD:227583	AGD92700.1	uniref:UniRef90_A0A6C0B3Z9	rs:WP_086637452	gi|350611302
	101213	101213_Moniruzzaman_MM07_ERX555967_32_dc_000000000018	M	Capsular polysaccharide synthesis protein	-	Caps_synth	ARF09082.1	CDD:368570	NA	uniref:UniRef90_A0A1V0SBK4	rs:WP_195772430	NA
	101215	101215_Moniruzzaman_MM07_ERX555967_32_dc_000000000019	NA	NA	NA	NA	MBA42799.1	NA	YP_009174092.1	uniref:UniRef90_A0A6C0B4K8	rs:YP_009174092	NA
	101216	101216_Moniruzzaman_MM07_ERX555967_32_dc_000000000019	NA	NA	NA	NA	NA	CDD:214368	NA	NA	NA	NA
	101217	101217_Moniruzzaman_MM07_ERX555967_32_dc_000000000019	NA	NA	NA	NA	QDY51767.1	NA	NA	uniref:UniRef90_A0A6C0LYF9	NA	NA
	101218	101218_Moniruzzaman_MM07_ERX555967_32_dc_000000000019	S	transport system periplasmic component	-	NMT1_3	HCL78800.1	CDD:225233	NA	uniref:UniRef90_A0A3D3CFJ8	NA	NA
	101219	101219_Moniruzzaman_MM07_ERX555967_32_dc_000000000019	NA	NA	NA	NA	NA	NA	NA	uniref:UniRef90_A0A6C0EIH1	NA	NA
	10122	10122_Marseilleviridae_KT752522_Brazilian_marseillevirus_strain_BH2014_000000000001	G	MAP kinase kinase kinase kinase activity	ko04010,map04010	Pkinase	YP_009238605.1	CDD:270916	YP_009238605.1	uniref:UniRef90_A0A142CJJ6	rs:YP_009238605	gi|327409673|ref|YP_004347093.1|
	101222	101222_Moniruzzaman_MM07_ERX555967_32_dc_000000000019	NA	NA	NA	NA	NA	NA	NA	uniref:UniRef90_A0A6C0LZR7	NA	NA
	101224	101224_Moniruzzaman_MM07_ERX555967_32_dc_000000000020	NA	NA	NA	NA	NA	NA	NA	uniref:UniRef90_A0A6C0B367	NA	NA
	101225	101225_Moniruzzaman_MM07_ERX555967_32_dc_000000000020	NA	NA	NA	NA	NA	NA	NA	uniref:UniRef90_A0A6C0B384	NA	NA
	101227	101227_Moniruzzaman_MM07_ERX555967_32_dc_000000000020	NA	NA	NA	NA	NA	NA	NA	uniref:UniRef90_A0A6C0EJ56	NA	NA
	10123	10123_Marseilleviridae_KT752522_Brazilian_marseillevirus_strain_BH2014_000000000001	S	HNH endonuclease	-	-	YP_009238607.1	CDD:404298	YP_009238607.1	uniref:UniRef90_A0A142CJJ8	rs:YP_009238607	gi|284504397|ref|YP_003407112.1|
	101230	101230_Moniruzzaman_MM07_ERX555967_32_dc_000000000020	-	-	-	-	MAE85954.1	NA	NA	uniref:UniRef90_A0A2D6AX50	rs:WP_069660430	NA
	101232	101232_Moniruzzaman_MM07_ERX555967_32_dc_000000000020	F	Ribonucleotide reductase, small chain	ko00230,ko00240,ko00480,ko00983,ko01100,ko04115,map00230,map00240,map00480,map00983,map01100,map04115	Ribonuc_red_sm	OWZ01178.1	CDD:215272	YP_009407970.1	uniref:UniRef90_A0A6C0B445	rs:WP_187033801	gi|66275840|ref|YP_232925.1|
	101233	101233_Moniruzzaman_MM07_ERX555967_32_dc_000000000020	S	Haloacid dehalogenase-like hydrolase	-	HAD_2	MAP67459.1	CDD:319791	NA	uniref:UniRef90_A0A6C0LZH4	NA	NA
	101234	101234_Moniruzzaman_MM07_ERX555967_32_dc_000000000020	S	Phosphoribosyl-ATP pyrophosphohydrolase	-	PRA-PH	AYV78335.1	CDD:212137	YP_007354304.1	uniref:UniRef90_A0A3G4ZTW7	rs:YP_007354304	gi|441432262
	101235	101235_Moniruzzaman_MM07_ERX555967_32_dc_000000000020	O	ATP-dependent serine protease that mediates the selective degradation of mutant and abnormal proteins as well as certain short-lived regulatory proteins. Required for cellular homeostasis and for survival from DNA damage and developmental changes induced by stress. Degrades polypeptides processively to yield small peptide fragments that are 5 to 10 amino acids long. Binds to DNA in a double-stran…	ko04112,map04112	AAA,LON_substr_bdg,Lon_C	QDY52129.1	CDD:223542	YP_003970111.1	uniref:UniRef90_A0A6C0B4T6	rs:YP_003970111	gi|310831468
	101236	101236_Moniruzzaman_MM07_ERX555967_32_dc_000000000020	J	Seems to be required for maximal rate of protein biosynthesis. Enhances ribosome dissociation into subunits and stabilizes the binding of the initiator Met-tRNA(I) to 40 S ribosomal subunits	ko03013,map03013	eIF-1a	XP_002780453.1	CDD:240219	NA	uniref:UniRef90_A0A6C0B466	rs:XP_002780453	NA
	101237	101237_Moniruzzaman_MM07_ERX555967_32_dc_000000000020	S	Protein of unknown function (DUF2827)	-	DUF2827	WP_075890033.1	NA	NA	uniref:UniRef90_A0A7L9AXF5	rs:WP_075890033	NA
	101238	101238_Moniruzzaman_MM07_ERX555967_32_dc_000000000020	ADL	5'-3' exonuclease activity	ko03008,ko03018,map03008,map03018	XRN_N	HIB77903.1	CDD:350240	NA	uniref:UniRef90_A0A6C0EKJ0	rs:XP_022836808	NA
	101239	101239_Moniruzzaman_MM07_ERX555967_32_dc_000000000021	NA	NA	NA	NA	NA	CDD:397615	NA	NA	NA	NA
	10124	10124_Marseilleviridae_KT752522_Brazilian_marseillevirus_strain_BH2014_000000000001	NA	NA	NA	NA	YP_009238608.1	CDD:275371	YP_009238608.1	uniref:UniRef90_A0A142CJJ9	rs:YP_009238608	NA
	101242	101242_Moniruzzaman_MM07_ERX555967_32_dc_000000000021	K	DNA-dependent RNA polymerase catalyzes the transcription of DNA into RNA using the four ribonucleoside triphosphates as substrates	ko00230,ko00240,ko01100,ko03020,ko05016,ko05169,map00230,map00240,map01100,map03020,map05016,map05169	RNA_pol_Rpb2_1,RNA_pol_Rpb2_2,RNA_pol_Rpb2_3,RNA_pol_Rpb2_4,RNA_pol_Rpb2_5,RNA_pol_Rpb2_6,RNA_pol_Rpb2_7	QDY52415.1	CDD:236291	YP_008052546.1	uniref:UniRef90_A0A6C0B5K9	rs:YP_008052546	gi|322510564|gb|ADX05878.1|
	101243	101243_Moniruzzaman_MM07_ERX555967_32_dc_000000000021	S	ATPase activity	-	-	NDE19442.1	CDD:177083	YP_009173542.1	uniref:UniRef90_A0A6C0LYR9	rs:YP_009173542	gi|350611117
	101245	101245_Moniruzzaman_MM07_ERX555967_32_dc_000000000021	L	mismatched DNA binding	-	-	QDY52445.1	CDD:223327	AGF85275.1	uniref:UniRef90_A0A6C0LXY5	rs:WP_187648560	gi|311977743
	101247	101247_Moniruzzaman_MM07_ERX555967_32_dc_000000000021	S	Large eukaryotic DNA virus major capsid protein	-	-	NBO61150.1	CDD:398248	YP_009664893.1	uniref:UniRef90_A0A6C0J8V0	rs:YP_009664893	gi|357542060|gb|AET84820.1|
	10125	10125_Marseilleviridae_KT752522_Brazilian_marseillevirus_strain_BH2014_000000000001	S	Flavin containing amine oxidoreductase	-	-	YP_009238609.1	CDD:396255	YP_009238609.1	uniref:UniRef90_A0A142CJK0	rs:YP_009238609	gi|327409674|ref|YP_004347094.1|
	101251	101251_Moniruzzaman_MM07_ERX555967_32_dc_000000000022	K	DNA-directed RNA polymerase	-	RNA_pol_Rpb2_1,RNA_pol_Rpb2_2,RNA_pol_Rpb2_3,RNA_pol_Rpb2_4,RNA_pol_Rpb2_5,RNA_pol_Rpb2_6,RNA_pol_Rpb2_7	QDY52415.1	CDD:236291	YP_008052546.1	uniref:UniRef90_A0A6C0B5K9	rs:YP_008052546	gi|322510564|gb|ADX05878.1|
	101252	101252_Moniruzzaman_MM07_ERX555967_32_dc_000000000022	S	ATPase activity	-	-	YP_009173542.1	CDD:177083	YP_009173542.1	uniref:UniRef90_A0A6C0LYR9	rs:YP_009173542	gi|350611117
	101254	101254_Moniruzzaman_MM07_ERX555967_32_dc_000000000022	L	mismatched DNA binding	-	-	QDY52445.1	CDD:223327	AEQ60548.1	uniref:UniRef90_A0A6C0LXY5	rs:YP_003986863	gi|311977743
	101256	101256_Moniruzzaman_MM07_ERX555967_32_dc_000000000022	S	Large eukaryotic DNA virus major capsid protein	-	-	YP_009664893.1	CDD:398248	YP_009664893.1	uniref:UniRef90_A0A6C0J8V0	rs:YP_009664893	gi|357542060|gb|AET84820.1|
	101257	101257_Moniruzzaman_MM07_ERX555967_32_dc_000000000023	NA	NA	NA	NA	NBC83464.1	CDD:400898	NA	uniref:UniRef90_A0A0F8WIF8	rs:WP_100895566	NA
	101258	101258_Moniruzzaman_MM07_ERX555967_32_dc_000000000023	NA	NA	NA	NA	NA	CDD:215619	NA	NA	NA	NA
	10126	10126_Marseilleviridae_KT752522_Brazilian_marseillevirus_strain_BH2014_000000000001	NA	NA	NA	NA	YP_009238610.1	NA	YP_009238610.1	uniref:UniRef90_A0A142CJK1	rs:YP_009238610	gi|327409675|ref|YP_004347095.1|
	101260	101260_Moniruzzaman_MM07_ERX555967_32_dc_000000000023	NA	NA	NA	NA	NA	NA	NA	uniref:UniRef90_A0A6C0JIA6	NA	NA
	101261	101261_Moniruzzaman_MM07_ERX555967_32_dc_000000000023	NA	NA	NA	NA	NA	NA	NA	uniref:UniRef90_A0A6C0JD99	NA	NA
	101262	101262_Moniruzzaman_MM07_ERX555967_32_dc_000000000023	NA	NA	NA	NA	NA	CDD:396567	NA	NA	NA	NA
	101263	101263_Moniruzzaman_MM07_ERX555967_32_dc_000000000023	NA	NA	NA	NA	QDY52260.1	NA	NA	uniref:UniRef90_A0A6C0JEQ3	NA	NA
	101264	101264_Moniruzzaman_MM07_ERX555967_32_dc_000000000023	NA	NA	NA	NA	QDY52261.1	NA	NA	uniref:UniRef90_A0A6C0JEV2	NA	NA
	101265	101265_Moniruzzaman_MM07_ERX555967_32_dc_000000000023	S	HD-domain PDEase-like protein	-	HD	GBB91086.1	CDD:224004	AGD92418.1	uniref:UniRef90_A0A6C0JC06	rs:XP_022083954	gi|350611936
	101266	101266_Moniruzzaman_MM07_ERX555967_32_dc_000000000023	-	-	-	-	MAD57167.1	CDD:340814	YP_009052275.1	uniref:UniRef90_A0A6C0B5K7	rs:YP_009052275	gi|310831152|ref|YP_003969795.1|
	101267	101267_Moniruzzaman_MM07_ERX555967_32_dc_000000000023	-	-	-	-	QDY52279.1	CDD:408841	YP_009173584.1	uniref:UniRef90_A0A6C0JD84	rs:YP_009173584	gi|322510608
	101268	101268_Moniruzzaman_MM07_ERX555967_32_dc_000000000023	NA	NA	NA	NA	MBH41237.1	NA	YP_009173581.1	uniref:UniRef90_A0A6C0J0H8	rs:YP_009173581	gi|357289842
	10127	10127_Marseilleviridae_KT752522_Brazilian_marseillevirus_strain_BH2014_000000000001	S	positive regulation of hh target transcription factor activity	ko04341,map04341	Arm,HEAT,HEAT_2,HEAT_EZ,Pkinase	YP_009238611.1	CDD:270622	YP_009238611.1	uniref:UniRef90_A0A142CJK2	rs:YP_009238611	gi|327409677|ref|YP_004347097.1|
	101272	101272_Moniruzzaman_MM07_ERX555967_32_dc_000000000023	NA	NA	NA	NA	YP_008052435.1	CDD:408833	YP_008052435.1	uniref:UniRef90_A0A6C0B5L1	rs:YP_008052435	gi|357289653
	101273	101273_Moniruzzaman_MM07_ERX555967_32_dc_000000000023	S	lipid catabolic process	-	-	QDY52273.1	CDD:132846	YP_009361748.1	uniref:UniRef90_A0A6C0EIS0	rs:WP_107040370	NA
	101274	101274_Moniruzzaman_MM07_ERX555967_32_dc_000000000023	NA	NA	NA	NA	QKF93943.1	NA	NA	uniref:UniRef90_A0A6C0B442	NA	gi|260665930|ref|YP_003212884.1|
	101275	101275_Moniruzzaman_MM07_ERX555967_32_dc_000000000023	NA	NA	NA	NA	NA	CDD:319643	NA	NA	NA	NA
	101278	101278_Moniruzzaman_MM07_ERX555967_32_dc_000000000023	NA	NA	NA	NA	NA	NA	NA	uniref:UniRef90_A0A6C0IY42	NA	NA
	101279	101279_Moniruzzaman_MM07_ERX555967_32_dc_000000000023	L	Excises uracil residues from the DNA which can arise as a result of misincorporation of dUMP residues by DNA polymerase or due to deamination of cytosine	ko03410,ko05340,map03410,map05340	UDG	WP_072302236.1	CDD:381678	NA	uniref:UniRef90_A0A6C0JEZ2	rs:WP_072302236	NA
	10128	10128_Marseilleviridae_KT752522_Brazilian_marseillevirus_strain_BH2014_000000000001	NA	NA	NA	NA	YP_009238612.1	NA	YP_009238612.1	uniref:UniRef90_A0A142CJK3	rs:YP_009238612	gi|284504042|ref|YP_003406757.1|
	101281	101281_Moniruzzaman_MM07_ERX555967_32_dc_000000000024	P	Catalyzes the synthesis of activated sulfate	ko00230,ko00261,ko00450,ko00920,ko01100,ko01120,ko01130,map00230,map00261,map00450,map00920,map01100,map01120,map01130	APS_kinase,ATP-sulfurylase,PUA_2	MBL56328.1	CDD:180124	NA	uniref:UniRef90_A0A2E6SVT8	rs:WP_219955762	NA
	101282	101282_Moniruzzaman_MM07_ERX555967_32_dc_000000000024	NA	NA	NA	NA	QFG74993.1	CDD:350180	AGD92600.1	uniref:UniRef90_A0A5J6VLW9	NA	gi|311977931
	101283	101283_Moniruzzaman_MM07_ERX555967_32_dc_000000000024	NA	NA	NA	NA	QDY51721.1	NA	YP_008052444.1	uniref:UniRef90_A0A5B8INR8	NA	gi|357289661
	101284	101284_Moniruzzaman_MM07_ERX555967_32_dc_000000000024	S	DNA modification	-	-	NQV76949.1	NA	YP_008052454.1	uniref:UniRef90_R4TFA0	rs:YP_008052454	gi|357289671
	101285	101285_Moniruzzaman_MM07_ERX555967_32_dc_000000000024	-	-	-	-	YP_008052455.1	NA	YP_008052455.1	uniref:UniRef90_R4THR6	rs:YP_008052455	gi|357289672
	101288	101288_Moniruzzaman_MM07_ERX555967_32_dc_000000000024	NA	NA	NA	NA	NA	CDD:399306	NA	NA	NA	NA
	101289	101289_Moniruzzaman_MM07_ERX555967_32_dc_000000000024	F	Catalyzes the ADP transfer from ATP to D-glycero-beta-D- manno-heptose 1-phosphate, yielding ADP-D-glycero-beta-D-manno- heptose	ko00540,ko01100,map00540,map01100	CTP_transf_like,PfkB	WP_113909526.1	CDD:225425	YP_009213705.1	uniref:UniRef90_A0A7X9IP72	rs:WP_050071626	NA
	10129	10129_Marseilleviridae_KT752522_Brazilian_marseillevirus_strain_BH2014_000000000001	-	-	-	-	YP_009238613.1	NA	YP_009238613.1	uniref:UniRef90_F2WL63	rs:YP_009238613	gi|327409678|ref|YP_004347098.1|
	101290	101290_Moniruzzaman_MM07_ERX555967_32_dc_000000000024	S	Nucleotidyl transferase	-	-	MBA42521.1	CDD:133026	YP_003969848.1	uniref:UniRef90_A0A2E3BYI7	rs:YP_003969848	gi|310831205
	101291	101291_Moniruzzaman_MM07_SRX802073_62_dc_000000000001	NA	NA	NA	NA	NA	CDD:282710	NA	NA	NA	NA
	101293	101293_Moniruzzaman_MM07_SRX802073_62_dc_000000000001	E	Aluminium induced protein	ko00250,ko01100,ko01110,map00250,map01100,map01110	Asn_synthase,GATase_7	MAP67431.1	CDD:236513	YP_003969707.1	uniref:UniRef90_A0A6C0IXM4	rs:WP_207039398	gi|310831064
	101294	101294_Moniruzzaman_MM07_SRX802073_62_dc_000000000001	NA	NA	NA	NA	NA	CDD:319362	NA	uniref:UniRef90_A0A6C0EJ01	NA	NA
	101295	101295_Moniruzzaman_MM07_SRX802073_62_dc_000000000001	NA	NA	NA	NA	NA	NA	NA	uniref:UniRef90_A0A6C0EJE7	NA	NA
	101296	101296_Moniruzzaman_MM07_SRX802073_62_dc_000000000001	S	Autophagy-related protein	-	WD40	KCW85090.1	CDD:238121	YP_008319699.1	uniref:UniRef90_A0A6C0EJH3	rs:XP_009362764	gi|526119796
	101297	101297_Moniruzzaman_MM07_SRX802073_62_dc_000000000001	NA	NA	NA	NA	NA	CDD:270582	NA	NA	NA	NA
	101298	101298_Moniruzzaman_MM07_SRX802073_62_dc_000000000001	NA	NA	NA	NA	NA	CDD:214706	NA	NA	NA	NA
	101299	101299_Moniruzzaman_MM07_SRX802073_62_dc_000000000001	-	-	-	-	QDY52158.1	NA	YP_007676107.1	uniref:UniRef90_A0A6C0IXB8	rs:YP_007676107	NA
	1013	1013_Ascoviridae_KJ755191_Heliothis_virescens_ascovirus_3f_isolate_LD135790_000000000001	-	-	-	-	YP_009701537.1	NA	YP_009701537.1	uniref:UniRef90_A0A171PVG3	rs:YP_009701537	gi|134287228|ref|YP_001110924.1|
	10130	10130_Marseilleviridae_KT752522_Brazilian_marseillevirus_strain_BH2014_000000000001	NA	NA	NA	NA	YP_009238614.1	NA	YP_009238614.1	uniref:UniRef90_A0A142CJK5	rs:YP_009238614	NA
	101302	101302_Moniruzzaman_MM07_SRX802073_62_dc_000000000001	O	dnaJ homolog subfamily B member	-	DnaJ,DnaJ_C	PSS14476.1	CDD:223560	YP_003969759.1	uniref:UniRef90_A0A5E8CL51	rs:XP_022887732	gi|310831116
	101303	101303_Moniruzzaman_MM07_SRX802073_62_dc_000000000001	NA	NA	NA	NA	NA	NA	NA	uniref:UniRef90_A0A6C0EKR3	NA	NA
	101304	101304_Moniruzzaman_MM07_SRX802073_62_dc_000000000001	S	Thymidine kinase	-	-	QDY52157.1	CDD:185542	YP_009665005.1	uniref:UniRef90_A0A6C0ELD8	rs:YP_009665005	gi|357542172|gb|AET84932.1|
	101305	101305_Moniruzzaman_MM07_SRX802073_62_dc_000000000001	H	Methyltransferase FkbM domain	-	Methyltransf_21	QBK89155.1	CDD:273628	NA	uniref:UniRef90_A0A6C0ES06	rs:WP_155748758	NA
	101306	101306_Moniruzzaman_MM07_SRX802073_62_dc_000000000001	F	Deoxynucleoside kinase	ko00230,ko01100,map00230,map01100	dNK	KKR96796.1	CDD:396326	NP_955222.1	uniref:UniRef90_A0A6C0HW58	rs:XP_031454191	gi|40556137|ref|NP_955222.1|
	101307	101307_Moniruzzaman_MM07_SRX802073_62_dc_000000000001	-	-	-	-	AYV76785.1	NA	YP_294193.1	uniref:UniRef90_A0A3G4ZPH4	rs:XP_004993084	gi|73852909|ref|YP_294193.1|
	101308	101308_Moniruzzaman_MM07_SRX802073_62_dc_000000000001	O	Pro-kumamolisin, activation domain	-	Peptidase_S8,Pro-kuma_activ	MBM10188.1	CDD:173788	NA	uniref:UniRef90_A0A6C0IXU0	rs:XP_020435110	NA
	10131	10131_Marseilleviridae_KT752522_Brazilian_marseillevirus_strain_BH2014_000000000001	S	N-acetyltransferase activity	-	-	YP_009238616.1	CDD:223496	YP_009238616.1	uniref:UniRef90_A0A142CJK7	rs:YP_009238616	gi|327409680|ref|YP_004347100.1|
	101310	101310_Moniruzzaman_MM07_SRX802073_62_dc_000000000001	L	Catalytic subunit of the slx1-slx4 structure-specific endonuclease that resolves DNA secondary structures generated during DNA repair and recombination. Has endonuclease activity towards branched DNA substrates, introducing single-strand cuts in duplex DNA close to junctions with ss-DNA	ko03460,map03460	FANCL_C,GIY-YIG	VBB17950.1	CDD:198402	YP_009165109.1	uniref:UniRef90_A0A6C0BEZ0	rs:XP_012896071	gi|310831143
	101311	101311_Moniruzzaman_MM07_SRX802073_62_dc_000000000001	CI	heme binding	ko03040,map03040	Cyt-b5,FAD_binding_6,NAD_binding_1	KAF2069366.1	CDD:215141	NA	uniref:UniRef90_A0A6C0C379	rs:XP_020802686	NA
	101312	101312_Moniruzzaman_MM07_SRX802073_62_dc_000000000001	S	Protein of unknown function (DUF962)	-	DUF962	XP_002948096.1	CDD:226914	NA	uniref:UniRef90_A0A5E8CI04	rs:XP_002948096	NA
	101314	101314_Moniruzzaman_MM07_SRX802073_62_dc_000000000001	NA	NA	NA	NA	MAF36281.1	NA	NA	uniref:UniRef90_A0A2D6F0S9	NA	NA
	101315	101315_Moniruzzaman_MM07_SRX802073_62_dc_000000000001	K	Transcription factor TFIID (or TATA-binding protein, TBP)	-	-	QDY52394.1	CDD:238352	AEQ60640.1	uniref:UniRef90_A0A6C0EJS0	rs:XP_005818825	gi|311977840
	101317	101317_Moniruzzaman_MM07_SRX802073_62_dc_000000000001	L	DNA polymerase processivity factor activity	ko03030,ko03410,ko03420,ko03430,ko04110,ko04530,ko05161,ko05166,map03030,map03410,map03420,map03430,map04110,map04530,map05161,map05166	PCNA_C,PCNA_N	KAF0983632.1	CDD:238322	NA	uniref:UniRef90_A0A6C0EKU1	rs:XP_031328525	NA
	101318	101318_Moniruzzaman_MM07_SRX802073_62_dc_000000000001	S	Bacterial protein of unknown function (DUF924)	-	DUF924	MBC83409.1	CDD:399201	NA	uniref:UniRef90_A0A6C0EIS4	rs:WP_067660862	NA
	101319	101319_Moniruzzaman_MM07_SRX802073_62_dc_000000000001	I	Belongs to the CDP-alcohol phosphatidyltransferase class-I family	ko00562,map00562	CDP-OH_P_transf,NTP_transf_3	QBK89109.1	CDD:223632	NA	uniref:UniRef90_A0A481Z112	rs:WP_072893638	NA
	10132	10132_Marseilleviridae_KT752522_Brazilian_marseillevirus_strain_BH2014_000000000001	NA	NA	NA	NA	YP_009238617.1	NA	YP_009238617.1	uniref:UniRef90_A0A142CJK8	rs:YP_009238617	gi|327409681|ref|YP_004347101.1|
	101320	101320_Moniruzzaman_MM07_SRX802073_62_dc_000000000001	L	Endonuclease/Exonuclease/phosphatase family	-	Exo_endo_phos	NA	CDD:397447	NA	NA	NA	NA
	101321	101321_Moniruzzaman_MM07_SRX802073_62_dc_000000000001	NA	NA	NA	NA	MAD12806.1	NA	NA	uniref:UniRef90_A0A6C0EIP6	NA	NA
	101322	101322_Moniruzzaman_MM07_SRX802073_62_dc_000000000001	NA	NA	NA	NA	NBR61291.1	NA	NA	uniref:UniRef90_A0A6C0J0N0	NA	NA
	101323	101323_Moniruzzaman_MM07_SRX802073_62_dc_000000000001	NA	NA	NA	NA	MAR49627.1	NA	NA	uniref:UniRef90_A0A6C0ENI0	NA	NA
	101324	101324_Moniruzzaman_MM07_SRX802073_62_dc_000000000001	S	PQ loop repeat	-	MtN3_slv,PQ-loop	PIR47822.1	CDD:411573	YP_004061810.1	uniref:UniRef90_A0A2H0RMQ1	rs:WP_089093713	gi|313844147|ref|YP_004061810.1|
	101325	101325_Moniruzzaman_MM07_SRX802073_62_dc_000000000001	S	Patatin-like phospholipase	-	Patatin	NA	CDD:132848	AGF85114.1	uniref:UniRef90_A0A6C0IXR4	rs:WP_147516351	NA
	101326	101326_Moniruzzaman_MM07_SRX802073_62_dc_000000000001	NA	NA	NA	NA	NA	NA	NA	uniref:UniRef90_A0A6C0H075	NA	NA
	101327	101327_Moniruzzaman_MM07_SRX802073_62_dc_000000000001	NA	NA	NA	NA	QDY52467.1	NA	NA	uniref:UniRef90_A0A5B8IH18	NA	NA
	101328	101328_Moniruzzaman_MM07_SRX802073_62_dc_000000000001	NA	NA	NA	NA	NA	NA	NA	uniref:UniRef90_A0A6C0EJQ7	NA	NA
	101329	101329_Moniruzzaman_MM07_SRX802073_62_dc_000000000001	NA	NA	NA	NA	NA	CDD:197617	NA	uniref:UniRef90_A0A6C0EIN2	NA	NA
	10133	10133_Marseilleviridae_KT752522_Brazilian_marseillevirus_strain_BH2014_000000000001	NA	NA	NA	NA	YP_009238618.1	NA	YP_009238618.1	uniref:UniRef90_A0A142CJK9	rs:YP_009238618	gi|327409682|ref|YP_004347102.1|
	101330	101330_Moniruzzaman_MM07_SRX802073_62_dc_000000000001	S	ASCH	-	ASCH	EKE15786.1	CDD:226530	NA	uniref:UniRef90_K2EBK2	NA	NA
	101332	101332_Moniruzzaman_MM07_SRX802073_62_dc_000000000001	NA	NA	NA	NA	NA	NA	NA	uniref:UniRef90_A0A6C0EI54	NA	NA
	101334	101334_Moniruzzaman_MM07_SRX802073_62_dc_000000000001	T	Protein kinase superfamily	ko04136,ko04138,ko04139,ko04140,ko04150,ko04212,map04136,map04138,map04139,map04140,map04150,map04212	Pkinase	QDY51950.1	CDD:214567	YP_004894687.1	uniref:UniRef90_A0A6C0EI56	rs:XP_001431860	gi|350611448
	101336	101336_Moniruzzaman_MM07_SRX802073_62_dc_000000000001	-	-	-	-	XP_005772437.1	NA	NA	uniref:UniRef90_A0A6C0J0F3	rs:XP_005772437	NA
	101337	101337_Moniruzzaman_MM07_SRX802073_62_dc_000000000001	O	ATP-dependent serine protease that mediates the selective degradation of mutant and abnormal proteins as well as certain short-lived regulatory proteins. Required for cellular homeostasis and for survival from DNA damage and developmental changes induced by stress. Degrades polypeptides processively to yield small peptide fragments that are 5 to 10 amino acids long. Binds to DNA in a double-stran…	ko04112,map04112	AAA,LON_substr_bdg,Lon_C	QDY52129.1	CDD:223542	YP_003970111.1	uniref:UniRef90_A0A6C0B4T6	rs:YP_003970111	gi|310831468
	101338	101338_Moniruzzaman_MM07_SRX802073_62_dc_000000000001	J	Seems to be required for maximal rate of protein biosynthesis. Enhances ribosome dissociation into subunits and stabilizes the binding of the initiator Met-tRNA(I) to 40 S ribosomal subunits	ko03013,map03013	eIF-1a	XP_460649.1	CDD:240219	NA	uniref:UniRef90_A0A6C0IYB3	rs:XP_460649	NA
	101339	101339_Moniruzzaman_MM07_SRX802073_62_dc_000000000001	L	XRN 5'-3' exonuclease N-terminus	-	-	QDY52131.1	CDD:227382	YP_003969937.1	uniref:UniRef90_A0A6C0EKJ0	rs:YP_003969937	gi|310831294
	10134	10134_Marseilleviridae_KT752522_Brazilian_marseillevirus_strain_BH2014_000000000001	NA	NA	NA	NA	YP_009238619.1	NA	YP_009238619.1	uniref:UniRef90_A0A142CJL0	rs:YP_009238619	gi|327409683|ref|YP_004347103.1|
	101340	101340_Moniruzzaman_MM07_SRX802073_62_dc_000000000001	NA	NA	NA	NA	NA	NA	NA	uniref:UniRef90_A0A6C0J1A6	NA	NA
	101341	101341_Moniruzzaman_MM07_SRX802073_62_dc_000000000001	Q	methyltransferase	-	Methyltransf_2	OZB40145.1	CDD:404528	YP_007354531.1	uniref:UniRef90_A0A6C0EIM3	rs:WP_034905438	gi|441432489
	101343	101343_Moniruzzaman_MM07_SRX802073_62_dc_000000000001	NA	NA	NA	NA	PQM57539.1	NA	NA	uniref:UniRef90_A0A6C0IVV7	NA	NA
	101344	101344_Moniruzzaman_MM07_SRX802073_62_dc_000000000001	H	GTP cyclohydrolase II activity	ko00740,ko00790,ko01100,ko01110,ko02024,map00740,map00790,map01100,map01110,map02024	GTP_cyclohydro2	AYV76445.1	CDD:238348	NA	uniref:UniRef90_A0A3G4ZNJ6	rs:WP_144228271	NA
	101345	101345_Moniruzzaman_MM07_SRX802073_62_dc_000000000001	NA	NA	NA	NA	MBE18274.1	CDD:99751	NA	uniref:UniRef90_A0A6C0J0E4	NA	NA
	101346	101346_Moniruzzaman_MM07_SRX802073_62_dc_000000000001	NA	NA	NA	NA	NA	NA	NA	uniref:UniRef90_A0A6C0EJD1	NA	NA
	101347	101347_Moniruzzaman_MM07_SRX802073_62_dc_000000000001	F	Catalyzes the conversion of inosine 5'-phosphate (IMP) to xanthosine 5'-phosphate (XMP), the first committed and rate- limiting step in the de novo synthesis of guanine nucleotides, and therefore plays an important role in the regulation of cell growth	ko00230,ko00983,ko01100,ko01110,map00230,map00983,map01100,map01110	IMPDH	MBM08490.1	CDD:235343	YP_009173395.1	uniref:UniRef90_A0A2E6X4S9	rs:WP_215995493	gi|357289621
	101348	101348_Moniruzzaman_MM07_SRX802073_62_dc_000000000001	O	ubiquitin-protein transferase activity	-	zf-RING_2	PKK70360.1	CDD:319582	NA	uniref:UniRef90_A0A2N1N978	rs:XP_001431630	NA
	101349	101349_Moniruzzaman_MM07_SRX802073_62_dc_000000000001	A	The RING-variant domain is a C4HC3 zinc-finger like motif found in a number of cellular and viral proteins. Some of these proteins have been shown both in vivo and in vitro to have ubiquitin E3 ligase activity.	-	RINGv	CCG80600.1	CDD:319409	NA	uniref:UniRef90_A0A6C0IWG5	rs:XP_016609565	NA
	10135	10135_Marseilleviridae_KT752522_Brazilian_marseillevirus_strain_BH2014_000000000001	NA	NA	NA	NA	YP_009238620.1	NA	YP_009238620.1	uniref:UniRef90_A0A142CJL1	rs:YP_009238620	NA
	101350	101350_Moniruzzaman_MM07_SRX802073_62_dc_000000000001	B	DNA topoisomerase 2	-	DNA_gyraseB,DNA_topoisoIV,HATPase_c,TOPRIM_C,Toprim	ANS04245.1	CDD:240271	YP_009173327.1	uniref:UniRef90_A0A6C0IXV3	rs:XP_029158066	gi|322510575|gb|ADX05889.1|
	101351	101351_Moniruzzaman_MM07_SRX802073_62_dc_000000000001	T	regulation of hematopoietic stem cell proliferation	ko04141,ko04217,ko05160,ko05162,ko05164,ko05165,ko05167,ko05168,ko05169,ko05203,map04141,map04217,map05160,map05162,map05164,map05165,map05167,map05168,map05169,map05203	Pkinase,dsrm	XP_003704942.1	CDD:270898	NP_048643.1	uniref:UniRef90_A0A6C0EIR1	rs:XP_003704942	gi|448935164|gb|AGE58715.1|
	101352	101352_Moniruzzaman_MM07_SRX802073_62_dc_000000000001	I	dolichyldiphosphatase activity	ko00062,ko00510,ko00900,ko01100,ko01130,ko01212,ko04142,map00062,map00510,map00900,map01100,map01130,map01212,map04142	PAP2	OUU26048.1	CDD:238813	NA	uniref:UniRef90_A0A1Z8SUC9	NA	NA
	101354	101354_Moniruzzaman_MM07_SRX802073_62_dc_000000000001	-	-	-	-	MAM04382.1	NA	AEQ60669.1	uniref:UniRef90_A0A2D8JJN1	rs:YP_003986989	gi|311977869
	101356	101356_Moniruzzaman_MM07_SRX802073_62_dc_000000000001	-	-	-	-	NDE62448.1	CDD:408835	YP_009174128.1	uniref:UniRef90_A0A6C0J0C0	rs:YP_009174128	gi|322510574
	101357	101357_Moniruzzaman_MM07_SRX802073_62_dc_000000000001	NA	NA	NA	NA	NA	NA	NA	uniref:UniRef90_A0A6C0IVX1	NA	NA
	101358	101358_Moniruzzaman_MM07_SRX802073_62_dc_000000000001	L	DNA clamp loader activity	-	-	QDY52041.1	CDD:235250	AGF85341.1	uniref:UniRef90_A0A6C0JES6	rs:XP_004357147	gi|526119293
	10136	10136_Marseilleviridae_KT752522_Brazilian_marseillevirus_strain_BH2014_000000000001	NA	NA	NA	NA	YP_009238621.1	NA	YP_009238621.1	uniref:UniRef90_A0A142CJL2	rs:YP_009238621	NA
	101360	101360_Moniruzzaman_MM07_SRX802073_62_dc_000000000001	NA	NA	NA	NA	NA	NA	NA	uniref:UniRef90_A0A6C0IXY7	NA	NA
	101361	101361_Moniruzzaman_MM07_SRX802073_62_dc_000000000001	NA	NA	NA	NA	NA	NA	NA	uniref:UniRef90_A0A6C0JG17	NA	NA
	101362	101362_Moniruzzaman_MM07_SRX802073_62_dc_000000000001	O	transferase activity, transferring glycosyl groups	-	Peptidase_C1	QKF93587.1	CDD:239110	YP_009361623.1	uniref:UniRef90_A0A6C0JD61	rs:YP_009361623	gi|327409842|ref|YP_004347262.1|
	101363	101363_Moniruzzaman_MM07_SRX802073_62_dc_000000000001	NA	NA	NA	NA	QKF94618.1	CDD:372608	NA	uniref:UniRef90_A0A6C0IXK6	NA	NA
	101366	101366_Moniruzzaman_MM07_SRX802073_62_dc_000000000002	O	peptidase M13	-	Peptidase_M13,Peptidase_M13_N	OLS27069.1	CDD:341056	YP_003969699.1	uniref:UniRef90_A0A5E8CJ12	rs:WP_052431967	gi|310831056
	101367	101367_Moniruzzaman_MM07_SRX802073_62_dc_000000000002	NA	NA	NA	NA	KOO27472.1	NA	NA	uniref:UniRef90_A0A0M0JMF0	NA	NA
	101369	101369_Moniruzzaman_MM07_SRX802073_62_dc_000000000002	IQ	oxidation-reduction process	-	adh_short	XP_005765542.1	CDD:181349	NA	uniref:UniRef90_R1BSL7	rs:XP_005765542	NA
	10137	10137_Marseilleviridae_KT752522_Brazilian_marseillevirus_strain_BH2014_000000000001	NA	NA	NA	NA	YP_009238622.1	NA	YP_009238622.1	uniref:UniRef90_A0A142CJL3	rs:YP_009238622	NA
	101370	101370_Moniruzzaman_MM07_SRX802073_62_dc_000000000002	L	Alpha-ketoglutarate-dependent dioxygenase alkB homolog	-	2OG-FeII_Oxy_2,DUF4057	QDY52432.1	CDD:404425	YP_009173278.1	uniref:UniRef90_A0A6C0B4A9	rs:WP_047877069	NA
	101372	101372_Moniruzzaman_MM07_SRX802073_62_dc_000000000002	S	Protein of unknown function (DUF3804)	-	DUF3804	OUU21701.1	CDD:403799	NA	uniref:UniRef90_A0A6C0KEV8	NA	NA
	101373	101373_Moniruzzaman_MM07_SRX802073_62_dc_000000000002	O	Belongs to the thioredoxin family	ko04621,ko05418,map04621,map05418	Thioredoxin	XP_034020838.1	CDD:239245	YP_009448553.1	uniref:UniRef90_UPI0014709529	rs:XP_034020838	NA
	101375	101375_Moniruzzaman_MM07_SRX802073_62_dc_000000000002	P	ATPase required for the post-translational delivery of tail-anchored (TA) proteins to the endoplasmic reticulum. Recognizes and selectively binds the transmembrane domain of TA proteins in the cytosol. This complex then targets to the endoplasmic reticulum by membrane-bound receptors, where the tail- anchored protein is released for insertion. This process is regulated by ATP binding and hydrolys…	-	ArsA_ATPase	XP_012751321.1	CDD:396792	NA	uniref:UniRef90_UPI0006447FD0	rs:XP_012751321	NA
	101376	101376_Moniruzzaman_MM07_SRX802073_62_dc_000000000002	NA	NA	NA	NA	OLP86873.1	NA	NA	uniref:UniRef90_A0A7S2QGQ6	NA	NA
	101378	101378_Moniruzzaman_MM07_SRX802073_62_dc_000000000002	NA	NA	NA	NA	MAR51347.1	NA	NA	uniref:UniRef90_A0A2E0E7B9	NA	NA
	10138	10138_Marseilleviridae_KT752522_Brazilian_marseillevirus_strain_BH2014_000000000001	NA	NA	NA	NA	YP_009238623.1	NA	YP_009238623.1	uniref:UniRef90_A0A142CJL4	rs:YP_009238623	NA
	101380	101380_Moniruzzaman_MM07_SRX802073_62_dc_000000000002	NA	NA	NA	NA	MBJ05442.1	NA	NA	uniref:UniRef90_A0A6C0ENR0	NA	NA
	101382	101382_Moniruzzaman_MM07_SRX802073_62_dc_000000000002	NA	NA	NA	NA	NA	CDD:276811	NA	uniref:UniRef90_A0A6C0EIK6	NA	NA
	101383	101383_Moniruzzaman_MM07_SRX802073_62_dc_000000000002	NA	NA	NA	NA	NA	CDD:153252	NA	uniref:UniRef90_A0A6C0ENZ4	NA	NA
	101384	101384_Moniruzzaman_MM07_SRX802073_62_dc_000000000002	NA	NA	NA	NA	NA	CDD:153252	NA	uniref:UniRef90_A0A6C0EJI8	NA	NA
	101385	101385_Moniruzzaman_MM07_SRX802073_62_dc_000000000002	I	Polyketide synthase dehydratase	ko00061,ko01100,ko01212,ko04152,ko04910,map00061,map01100,map01212,map04152,map04910	ADH_zinc_N,Acyl_transf_1,KAsynt_C_assoc,KR,Ketoacyl-synt_C,Methyltransf_12,PP-binding,PS-DH,Thioesterase,ketoacyl-synt	XP_011188166.1	CDD:238429	NA	uniref:UniRef90_A0A7R9W3C5	rs:XP_011188166	NA
	101386	101386_Moniruzzaman_MM07_SRX802073_62_dc_000000000002	Q	Condensation domain	-	AMP-binding,AMP-binding_C,Condensation,NAD_binding_4,PP-binding	WP_055093491.1	CDD:395541	NA	uniref:UniRef90_A0A6C0EIQ3	rs:WP_055093491	NA
	101387	101387_Moniruzzaman_MM07_SRX802073_62_dc_000000000002	I	Fatty acid desaturase	-	Cyt-b5,FA_desaturase	XP_004998044.1	CDD:239583	YP_001294833.1	uniref:UniRef90_A0A6C0EJN0	rs:XP_004998044	NA
	101388	101388_Moniruzzaman_MM07_SRX802073_62_dc_000000000002	I	Fatty acid desaturase	-	FA_desaturase	XP_002296094.1	CDD:395121	NA	uniref:UniRef90_A0A6C0EJN0	rs:XP_002296094	NA
	101389	101389_Moniruzzaman_MM07_SRX802073_62_dc_000000000002	L	nuclear receptor transcription coactivator activity	-	AAA_11,AAA_12,RNB	NA	NA	NA	uniref:UniRef90_A0A6C0EPC2	NA	NA
	10139	10139_Marseilleviridae_KT752522_Brazilian_marseillevirus_strain_BH2014_000000000001	NA	NA	NA	NA	YP_009238624.1	NA	YP_009238624.1	uniref:UniRef90_A0A142CJL5	rs:YP_009238624	NA
	101390	101390_Moniruzzaman_MM07_SRX802073_62_dc_000000000002	M	Poly-beta-1,6-N-acetyl-D-glucosamine synthase	ko02026,map02026	Glyco_tranf_2_3	WP_111403260.1	CDD:133045	NA	uniref:UniRef90_A0A6C0EJJ7	rs:WP_111389774	NA
	101391	101391_Moniruzzaman_MM07_SRX802073_62_dc_000000000002	S	A mycothiol (MSH, N-acetylcysteinyl-glucosaminyl- inositol) S-conjugate amidase, it recycles conjugated MSH to the N-acetyl cysteine conjugate (AcCys S-conjugate, a mercapturic acid) and the MSH precursor. Involved in MSH-dependent detoxification of a number of alkylating agents and antibiotics	-	-	KKS84496.1	CDD:396922	NA	uniref:UniRef90_A0A6C0EJG2	rs:WP_171286386	NA
	101392	101392_Moniruzzaman_MM07_SRX802073_62_dc_000000000002	NA	NA	NA	NA	NA	CDD:153246	NA	uniref:UniRef90_A0A6C0EK83	NA	NA
	101393	101393_Moniruzzaman_MM07_SRX802073_62_dc_000000000002	I	Psort location CytoplasmicMembrane, score 10.00	-	PAP2	NA	CDD:238813	NA	uniref:UniRef90_A0A6C0EKX1	NA	NA
	101394	101394_Moniruzzaman_MM07_SRX802073_62_dc_000000000002	M	Bacterial lipid A biosynthesis acyltransferase	ko00540,ko01100,map00540,map01100	Lip_A_acyltrans	KAF1082791.1	CDD:224476	NA	uniref:UniRef90_A0A6C0EGZ4	NA	NA
	101395	101395_Moniruzzaman_MM07_SRX802073_62_dc_000000000002	U	kinase activity	-	ABC1	NA	CDD:270691	NA	uniref:UniRef90_A0A6C0IW56	rs:XP_037307137	NA
	101396	101396_Moniruzzaman_MM07_SRX802073_62_dc_000000000002	NA	NA	NA	NA	NA	NA	NA	uniref:UniRef90_A0A6C0EIS3	NA	NA
	101397	101397_Moniruzzaman_MM07_SRX802073_62_dc_000000000002	M	Lipopolysaccharide core biosynthesis mannosyltransferase	-	Glycos_transf_1	HCA49140.1	CDD:340831	NA	uniref:UniRef90_A0A6C0EH34	rs:WP_162652670	NA
	101398	101398_Moniruzzaman_MM07_SRX802073_62_dc_000000000002	-	-	-	-	WP_153625728.1	NA	NA	uniref:UniRef90_A0A293NH22	rs:WP_201594542	NA
	101399	101399_Moniruzzaman_MM07_SRX802073_62_dc_000000000002	M	3-deoxy-d-manno-octulosonic-acid transferase	ko00540,ko01100,map00540,map01100	Glycos_transf_N	KKQ11364.1	CDD:224436	NA	uniref:UniRef90_A0A5E8CK50	rs:WP_130234053	NA
	1014	1014_Ascoviridae_KJ755191_Heliothis_virescens_ascovirus_3f_isolate_LD135790_000000000001	NA	NA	NA	NA	YP_009701538.1	NA	YP_009701538.1	uniref:UniRef90_A4KXC8	rs:YP_009702073	gi|134287229|ref|YP_001110925.1|
	10140	10140_Marseilleviridae_KT752522_Brazilian_marseillevirus_strain_BH2014_000000000001	NA	NA	NA	NA	YP_009238625.1	NA	YP_009238625.1	uniref:UniRef90_A0A142CJL6	rs:YP_009238625	gi|327409625|ref|YP_004347045.1|
	101400	101400_Moniruzzaman_MM07_SRX802073_62_dc_000000000002	NA	NA	NA	NA	NA	NA	NA	uniref:UniRef90_A0A6C0IY87	NA	NA
	101401	101401_Moniruzzaman_MM07_SRX802073_62_dc_000000000002	S	PFAM MgtC SapB transporter	-	ACT,ACT_4,MgtC	QFR38893.1	CDD:224204	NA	uniref:UniRef90_A0A381WAU4	rs:WP_135767366	NA
	101403	101403_Moniruzzaman_MM07_SRX802073_62_dc_000000000002	NA	NA	NA	NA	MAQ98058.1	NA	NA	uniref:UniRef90_A0A2D9ZUV9	NA	NA
	101406	101406_Moniruzzaman_MM07_SRX802073_62_dc_000000000002	-	-	-	-	NCS29713.1	CDD:282710	NA	uniref:UniRef90_A0A6C0LYA2	rs:WP_193936618	NA
	101408	101408_Moniruzzaman_MM07_SRX802073_62_dc_000000000002	NA	NA	NA	NA	NA	NA	NA	uniref:UniRef90_A0A6C0M033	NA	NA
	101409	101409_Moniruzzaman_MM07_SRX802073_62_dc_000000000002	NA	NA	NA	NA	MBM08477.1	NA	NA	uniref:UniRef90_A0A6C0M1G6	NA	NA
	10141	10141_Marseilleviridae_KT752522_Brazilian_marseillevirus_strain_BH2014_000000000001	S	phosphohydrolase	-	HD	YP_009238626.1	CDD:182251	YP_009238626.1	uniref:UniRef90_A0A142CJL7	rs:YP_009238626	gi|327409624|ref|YP_004347044.1|
	101410	101410_Moniruzzaman_MM07_SRX802073_62_dc_000000000002	O	Peptidyl-prolyl cis-trans isomerase	ko04217,ko04218,map04217,map04218	Pro_isomerase,TPR_2	XP_022901010.1	CDD:238907	YP_009052149.1	uniref:UniRef90_A0A6C0LYI2	rs:XP_022901010	NA
	101411	101411_Moniruzzaman_MM07_SRX802073_62_dc_000000000002	NA	NA	NA	NA	NA	CDD:380146	NA	uniref:UniRef90_A0A6C0M0L5	NA	NA
	101412	101412_Moniruzzaman_MM07_SRX802073_62_dc_000000000002	C	Belongs to the mitochondrial carrier (TC 2.A.29) family	-	EF-hand_7,Mito_carr	MAW08550.1	CDD:240302	NA	uniref:UniRef90_A0A6C0LZB1	rs:XP_004358737	NA
	101413	101413_Moniruzzaman_MM07_SRX802073_62_dc_000000000002	NA	NA	NA	NA	NA	NA	NA	uniref:UniRef90_A0A6C0LWY6	NA	NA
	101415	101415_Moniruzzaman_MM07_SRX802073_62_dc_000000000002	S	Von Willebrand factor type A domain	-	U-box,VWA	MBG01796.1	CDD:405328	NA	uniref:UniRef90_A0A6C0LXI6	rs:XP_001007820	NA
	101416	101416_Moniruzzaman_MM07_SRX802073_62_dc_000000000002	O	DnaJ protein	-	DnaJ	OQU85491.1	CDD:395170	NA	uniref:UniRef90_A0A6C0LZA5	rs:XP_021315609	gi|311977832
	101417	101417_Moniruzzaman_MM07_SRX802073_62_dc_000000000002	J	Glycine-rich protein 2-like	-	CSD,zf-CCHC	XP_027105680.1	CDD:239905	NA	uniref:UniRef90_A0A6C0LX82	rs:XP_027105680	gi|322510909
	101418	101418_Moniruzzaman_MM07_SRX802073_62_dc_000000000002	NA	NA	NA	NA	NA	NA	NA	uniref:UniRef90_A0A6C0LYB2	NA	NA
	101419	101419_Moniruzzaman_MM07_SRX802073_62_dc_000000000002	S	Large eukaryotic DNA virus major capsid protein	-	-	MBF26664.1	CDD:407137	YP_009052321.1	uniref:UniRef90_A0A6C0M046	rs:YP_009052321	gi|310831332|ref|YP_003969975.1|
	10142	10142_Marseilleviridae_KT752522_Brazilian_marseillevirus_strain_BH2014_000000000001	S	protein serine/threonine kinase activity	-	-	YP_009238627.1	CDD:270901	YP_009238627.1	uniref:UniRef90_A0A142CJL8	rs:YP_009238627	gi|327409623|ref|YP_004347043.1|
	101420	101420_Moniruzzaman_MM07_SRX802073_62_dc_000000000002	S	Sulfotransferase domain	-	Sulfotransfer_1	WP_107666262.1	CDD:395556	NA	uniref:UniRef90_A0A6C0M1H6	rs:WP_107666262	NA
	101421	101421_Moniruzzaman_MM07_SRX802073_62_dc_000000000002	IM	Cytidylyltransferase-like	ko00440,ko00564,ko01100,ko05231,map00440,map00564,map01100,map05231	CTP_transf_like	WP_087245467.1	CDD:173922	YP_009842543.1	uniref:UniRef90_A0A6C0LYJ2	rs:WP_087245467	NA
	101422	101422_Moniruzzaman_MM07_SRX802073_62_dc_000000000002	NA	NA	NA	NA	NA	NA	NA	uniref:UniRef90_A0A6C0M0M3	NA	NA
	101423	101423_Moniruzzaman_MM07_SRX802073_62_dc_000000000002	NA	NA	NA	NA	NA	NA	NA	uniref:UniRef90_A0A6C0LZC1	NA	NA
	101424	101424_Moniruzzaman_MM07_SRX802073_62_dc_000000000002	H	Bifunctional enzyme. Involved in de novo dTMP biosynthesis. Key enzyme in folate metabolism	ko00240,ko00670,ko00790,ko01100,map00240,map00670,map00790,map01100	DHFR_1,Thymidylat_synt	XP_003074642.2	CDD:240299	YP_293867.1	uniref:UniRef90_A0A6C0LWZ7	rs:XP_003074642	gi|73852583|ref|YP_293867.1|
	101425	101425_Moniruzzaman_MM07_SRX802073_62_dc_000000000002	NA	NA	NA	NA	NA	NA	NA	uniref:UniRef90_A0A6C0LXJ5	NA	NA
	101426	101426_Moniruzzaman_MM07_SRX802073_62_dc_000000000002	NA	NA	NA	NA	MBT42723.1	NA	NA	uniref:UniRef90_A0A6C0LZB5	NA	NA
	101427	101427_Moniruzzaman_MM07_SRX802073_62_dc_000000000002	NA	NA	NA	NA	NA	CDD:396672	NA	uniref:UniRef90_A0A6C0LX90	NA	NA
	101428	101428_Moniruzzaman_MM07_SRX802073_62_dc_000000000002	I	Adds a myristoyl group to the N-terminal glycine residue of certain cellular proteins	-	NMT,NMT_C	XP_034700664.1	CDD:395987	YP_009173579.1	uniref:UniRef90_A0A6C0LYC3	rs:XP_034700664	NA
	101429	101429_Moniruzzaman_MM07_SRX802073_62_dc_000000000002	NA	NA	NA	NA	NA	NA	NA	uniref:UniRef90_A0A6C0EJ97	NA	NA
	10143	10143_Marseilleviridae_KT752522_Brazilian_marseillevirus_strain_BH2014_000000000001	NA	NA	NA	NA	YP_009238630.1	NA	YP_009238630.1	uniref:UniRef90_A0A142CJM1	rs:YP_009238630	NA
	101431	101431_Moniruzzaman_MM07_SRX802073_62_dc_000000000002	T	Phosphatidylinositol kinase (PIK-D). Source PGD	-	FYVE,PI3Ka,PI3_PI4_kinase	ARF12420.1	CDD:270628	AGF85077.1	uniref:UniRef90_A0A6C0EHU8	rs:WP_016030069	gi|351737780
	101432	101432_Moniruzzaman_MM07_SRX802073_62_dc_000000000002	NA	NA	NA	NA	NA	NA	NA	uniref:UniRef90_A0A6C0EN11	NA	NA
	101433	101433_Moniruzzaman_MM07_SRX802073_62_dc_000000000002	NA	NA	NA	NA	NA	NA	NA	uniref:UniRef90_A0A6C0DW30	NA	NA
	101434	101434_Moniruzzaman_MM07_SRX802073_62_dc_000000000002	T	belongs to the protein kinase superfamily	ko04011,ko04392,map04011,map04392	Pkinase	EFJ09392.1	CDD:270918	YP_009480822.1	uniref:UniRef90_A0A6C0EHV8	rs:XP_009060168	gi|516306300
	101435	101435_Moniruzzaman_MM07_SRX802073_62_dc_000000000002	S	induction by virus of catabolism of host mRNA	-	-	MBI96559.1	CDD:411747	YP_009173475.1	uniref:UniRef90_A0A6C0EJZ1	rs:YP_009173475	gi|508181928|ref|YP_008052447.1|
	101438	101438_Moniruzzaman_MM07_SRX802073_62_dc_000000000002	O	Papain cysteine protease family protein	-	Peptidase_C1	WP_024666274.1	CDD:239110	NA	uniref:UniRef90_A0A6C0EK88	rs:WP_024666274	NA
	101439	101439_Moniruzzaman_MM07_SRX802073_62_dc_000000000002	S	TBP-class protein binding	-	-	QDY52257.1	CDD:224323	NA	uniref:UniRef90_A0A6C0EKC6	rs:XP_020429432	NA
	10144	10144_Marseilleviridae_KT752522_Brazilian_marseillevirus_strain_BH2014_000000000001	NA	NA	NA	NA	YP_009238631.1	NA	YP_009238631.1	uniref:UniRef90_A0A142CJM2	rs:YP_009238631	NA
	101440	101440_Moniruzzaman_MM07_SRX802073_62_dc_000000000002	V	Dual specificity phosphatase, catalytic domain	-	DSPc	NBO60348.1	CDD:350348	YP_001426700.1	uniref:UniRef90_A0A6C0EJX0	rs:YP_001426700	gi|155371166|ref|YP_001426700.1|
	101441	101441_Moniruzzaman_MM07_SRX802073_62_dc_000000000002	-	-	-	-	MBN20124.1	NA	NA	uniref:UniRef90_A0A6C0EJZ8	rs:WP_031433801	NA
	101442	101442_Moniruzzaman_MM07_SRX802073_62_dc_000000000002	C	Catalyzes the hydrolysis of inorganic pyrophosphate (PPi) forming two phosphate ions	ko00190,map00190	Pyrophosphatase	ANS04306.1	CDD:179262	NA	uniref:UniRef90_A0A1B1ISK6	rs:WP_084275760	NA
	101444	101444_Moniruzzaman_MM07_SRX802073_62_dc_000000000002	I	GABA receptor binding	ko04727,map04727	C2,EF-hand_like,PH_12,PI-PLC-X,PI-PLC-Y	NBR60523.1	CDD:176501	NA	uniref:UniRef90_A0A6C0IW04	NA	NA
	101445	101445_Moniruzzaman_MM07_SRX802073_62_dc_000000000002	O	Ubiquitin fusion degradation protein	ko04141,map04141	UFD1	RLD30398.1	CDD:397321	NA	uniref:UniRef90_A0A661Y7D3	rs:WP_066083559	NA
	101446	101446_Moniruzzaman_MM07_SRX802073_62_dc_000000000002	J	3'-5' exoribonuclease that releases 5'-nucleoside monophosphates and is involved in maturation of structured RNAs	ko03018,map03018	OB_RNB,RNB,S1	RZD39842.1	CDD:395625	YP_009052157.1	uniref:UniRef90_A0A6C0BX69	rs:WP_069605685	NA
	101447	101447_Moniruzzaman_MM07_SRX802073_62_dc_000000000002	NA	NA	NA	NA	NA	NA	NA	uniref:UniRef90_A0A6C0JC87	NA	NA
	101448	101448_Moniruzzaman_MM07_SRX802073_62_dc_000000000002	O	Heat shock cognate 70 kDa	ko03040,ko04010,ko04141,ko04144,ko04213,ko04612,ko04915,ko05134,ko05145,ko05162,ko05164,ko05169,map03040,map04010,map04141,map04144,map04213,map04612,map04915,map05134,map05145,map05162,map05164,map05169	HSP70,MreB_Mbl	OEL36741.1	CDD:240227	YP_004061438.1	uniref:UniRef90_A0A6C0J0L5	rs:XP_015788504	gi|313768007|ref|YP_004061438.1|
	101449	101449_Moniruzzaman_MM07_SRX802073_62_dc_000000000002	O	Belongs to the heat shock protein 70 family	ko03060,ko04141,ko04918,ko05020,map03060,map04141,map04918,map05020	HSP70	ALX00039.1	CDD:212681	ADQ91175.1	uniref:UniRef90_A0A6C0EKE4	rs:XP_011707184	gi|313768007|ref|YP_004061438.1|
	10145	10145_Marseilleviridae_KT752522_Brazilian_marseillevirus_strain_BH2014_000000000001	NA	NA	NA	NA	YP_009238632.1	NA	YP_009238632.1	uniref:UniRef90_A0A142CJM3	rs:YP_009238632	gi|327409622|ref|YP_004347042.1|
	101450	101450_Moniruzzaman_MM07_SRX802073_62_dc_000000000002	NA	NA	NA	NA	NA	NA	NA	uniref:UniRef90_A0A6C0IW63	NA	NA
	101451	101451_Moniruzzaman_MM07_SRX802073_62_dc_000000000002	-	-	-	-	XP_005757100.1	NA	YP_293908.1	uniref:UniRef90_A0A7S3PSQ0	rs:XP_005757100	gi|73852624|ref|YP_293908.1|
	101452	101452_Moniruzzaman_MM07_SRX802073_62_dc_000000000002	E	Catalyzes the decarboxylation of S-adenosylmethionine to S-adenosylmethioninamine (dcAdoMet), the propylamine donor required for the synthesis of the polyamines spermine and spermidine from the diamine putrescine	ko00270,ko00330,ko00410,ko00480,ko01100,map00270,map00330,map00410,map00480,map01100	AdoMet_dc,Spermine_synth	NLG98599.1	CDD:396996	NA	uniref:UniRef90_A0A6C0CV30	rs:WP_054520332	NA
	101453	101453_Moniruzzaman_MM07_SRX802073_62_dc_000000000002	NA	NA	NA	NA	NA	NA	NA	uniref:UniRef90_A0A6C0C3E8	NA	NA
	101454	101454_Moniruzzaman_MM07_SRX802073_62_dc_000000000003	NA	NA	NA	NA	NA	CDD:403870	NA	NA	NA	NA
	101455	101455_Moniruzzaman_MM07_SRX802073_62_dc_000000000003	L	Formamidopyrimidine-DNA glycosylase H2TH domain	-	-	MBG17509.1	CDD:223344	YP_003969936.1	uniref:UniRef90_A0A6C0E7L1	rs:YP_003969936	gi|310831293
	101456	101456_Moniruzzaman_MM07_SRX802073_62_dc_000000000003	NA	NA	NA	NA	MAU37719.1	NA	NA	uniref:UniRef90_A0A6C0EJ41	NA	gi|322510965
	101457	101457_Moniruzzaman_MM07_SRX802073_62_dc_000000000003	L	immunoglobulin heavy chain V-D-J recombination	ko03410,ko05166,ko05203,map03410,map05166,map05203	DNA_pol_B_palm,DNA_pol_B_thumb,DNA_pol_lambd_f,HHH_8	NDB87237.1	CDD:143386	YP_009052122.1	uniref:UniRef90_A0A6C0JI14	rs:YP_009052122	gi|441432439
	101459	101459_Moniruzzaman_MM07_SRX802073_62_dc_000000000003	E	ATP binding	ko04918,map04918	Helicase_C,SNF2_N	YP_009172624.1	CDD:223627	YP_009172624.1	uniref:UniRef90_A0A6C0EL89	rs:YP_009172624	gi|357542097|gb|AET84857.1|
	10146	10146_Marseilleviridae_KT752522_Brazilian_marseillevirus_strain_BH2014_000000000001	V	Dual specificity phosphatase, catalytic domain	-	DSPc	YP_009238633.1	CDD:350348	YP_009238633.1	uniref:UniRef90_A0A142CJM4	rs:YP_009238633	gi|327409621|ref|YP_004347041.1|
	101460	101460_Moniruzzaman_MM07_SRX802073_62_dc_000000000003	NA	NA	NA	NA	NA	CDD:128789	NA	uniref:UniRef90_A0A6C0EK73	NA	NA
	101462	101462_Moniruzzaman_MM07_SRX802073_62_dc_000000000003	U	kinase activity	-	ABC1	MBD23481.1	CDD:270873	YP_008052725.1	uniref:UniRef90_A0A6C0EIG7	rs:YP_008052725	gi|357289945
	101465	101465_Moniruzzaman_MM07_SRX802073_62_dc_000000000003	E	Aminotransferase	-	Aminotran_5	YP_009173404.1	CDD:223153	YP_009173404.1	uniref:UniRef90_A0A0N9QIZ2	rs:YP_009173404	NA
	101467	101467_Moniruzzaman_MM07_SRX802073_62_dc_000000000003	NA	NA	NA	NA	NA	NA	NA	uniref:UniRef90_A0A6C0IY77	NA	NA
	101468	101468_Moniruzzaman_MM07_SRX802073_62_dc_000000000003	K	COG0557 Exoribonuclease R	ko03018,map03018	RNB	MBD74041.1	CDD:214935	YP_003970020.1	uniref:UniRef90_A0A6C0EIB0	rs:WP_138269109	gi|310831377
	101469	101469_Moniruzzaman_MM07_SRX802073_62_dc_000000000003	NA	NA	NA	NA	NA	CDD:408205	NA	NA	NA	NA
	10147	10147_Marseilleviridae_KT752522_Brazilian_marseillevirus_strain_BH2014_000000000001	NA	NA	NA	NA	YP_009238634.1	CDD:225405	YP_009238634.1	uniref:UniRef90_A0A142CJM5	rs:YP_009238634	NA
	101471	101471_Moniruzzaman_MM07_SRX802073_62_dc_000000000003	S	Alternative locus ID	-	MazG	MAJ82544.1	CDD:212148	YP_009820601.1	uniref:UniRef90_A0A2D7RFS1	rs:WP_044126242	NA
	101472	101472_Moniruzzaman_MM07_SRX802073_62_dc_000000000003	L	DNA-dependent ATPase and 3'-5' DNA helicase that may be involved in repair of stalled replication forks	-	DEAD,Helicase_C	MBD74042.1	CDD:226947	YP_009173671.1	uniref:UniRef90_A0A6C0EIT3	rs:WP_018035683	gi|322510515
	101473	101473_Moniruzzaman_MM07_SRX802073_62_dc_000000000003	M	mechanosensitive channel	-	MscL	OUU18287.1	CDD:396346	NA	uniref:UniRef90_A0A1Z8S7E6	rs:XP_011121924	NA
	101474	101474_Moniruzzaman_MM07_SRX802073_62_dc_000000000003	NA	NA	NA	NA	QKU33468.1	NA	NA	uniref:UniRef90_A0A6C0C8K1	NA	NA
	101475	101475_Moniruzzaman_MM07_SRX802073_62_dc_000000000003	F	AAA domain	-	AAA_33	WP_009839877.1	NA	NA	uniref:UniRef90_A0A6C0EP04	rs:WP_009839877	NA
	101476	101476_Moniruzzaman_MM07_SRX802073_62_dc_000000000003	NA	NA	NA	NA	NA	CDD:277234	NA	NA	NA	NA
	101478	101478_Moniruzzaman_MM07_SRX802073_62_dc_000000000003	S	Zinc finger, AN1-type domain 6	-	zf-A20,zf-AN1	NBT49126.1	CDD:396146	NA	uniref:UniRef90_A0A6C0BDR8	rs:XP_042018132	NA
	101479	101479_Moniruzzaman_MM07_SRX802073_62_dc_000000000003	S	Domain of unknown function (DUF2828)	-	DUF2828	RYR68574.1	CDD:402858	NP_944042.1	uniref:UniRef90_A0A6C0JW70	rs:XP_025643650	NA
	10148	10148_Marseilleviridae_KT752522_Brazilian_marseillevirus_strain_BH2014_000000000001	NA	NA	NA	NA	YP_009238635.1	NA	YP_009238635.1	uniref:UniRef90_A0A142CJM6	rs:YP_009238635	gi|327409618|ref|YP_004347038.1|
	101481	101481_Moniruzzaman_MM07_SRX802073_62_dc_000000000003	NA	NA	NA	NA	NA	CDD:404755	NA	NA	NA	NA
	101482	101482_Moniruzzaman_MM07_SRX802073_62_dc_000000000003	E	Stereospecific condensation of phosphoenolpyruvate (PEP) and D-erythrose-4-phosphate (E4P) giving rise to 3-deoxy-D- arabino-heptulosonate-7-phosphate (DAHP)	ko00400,ko01100,ko01110,ko01130,ko01230,ko02024,map00400,map01100,map01110,map01130,map01230,map02024	DAHP_synth_1	MBP32648.1	CDD:236435	YP_009195627.1	uniref:UniRef90_A0A6C0C0M5	rs:XP_023464226	gi|516306001
	101483	101483_Moniruzzaman_MM07_SRX802073_62_dc_000000000003	E	Glutamine synthetase. Source PGD	-	Gln-synt_C,Gln-synt_N	VBB17554.1	CDD:177922	AGD92631.1	uniref:UniRef90_A0A5E8CLS3	rs:XP_004357186	gi|350611923
	101486	101486_Moniruzzaman_MM07_SRX802073_62_dc_000000000003	NA	NA	NA	NA	NA	CDD:226406	NA	NA	NA	NA
	101488	101488_Moniruzzaman_MM07_SRX802073_62_dc_000000000003	S	Parallel beta-helix repeats	-	Beta_helix,Laminin_G_3	MBC83319.1	CDD:146106	NA	uniref:UniRef90_A0A6C0M185	rs:XP_012655751	NA
	10149	10149_Marseilleviridae_KT752522_Brazilian_marseillevirus_strain_BH2014_000000000001	-	-	-	-	YP_009238636.1	CDD:408839	YP_009238636.1	uniref:UniRef90_A0A142CJM7	rs:YP_009238636	gi|327409617|ref|YP_004347037.1|
	101490	101490_Moniruzzaman_MM07_SRX802073_62_dc_000000000003	A	Decapping mRNA 2	ko03018,map03018	DCP2,NUDIX	WP_153878270.1	CDD:239217	NA	uniref:UniRef90_A0A6C0EJ72	rs:WP_153878270	NA
	101492	101492_Moniruzzaman_MM07_SRX802073_62_dc_000000000003	NA	NA	NA	NA	NA	CDD:223560	NA	NA	NA	NA
	101493	101493_Moniruzzaman_MM07_SRX802073_62_dc_000000000003	NA	NA	NA	NA	NA	NA	NA	uniref:UniRef90_A0A6C0EKJ1	NA	NA
	101495	101495_Moniruzzaman_MM07_SRX802073_62_dc_000000000003	KLT	Leucine rich repeat	-	LRR_8,Pkinase,Pkinase_Tyr	PPD55356.1	CDD:275380	NA	uniref:UniRef90_A0A2S5R244	rs:WP_194748358	NA
	101497	101497_Moniruzzaman_MM07_SRX802073_62_dc_000000000003	S	protein serine/threonine kinase activity	-	-	MBI28486.1	CDD:270921	AAC97783.1	uniref:UniRef90_A0A7L9AXX0	rs:NP_048225	gi|9631470|ref|NP_048225.1|
	101498	101498_Moniruzzaman_MM07_SRX802073_62_dc_000000000003	NA	NA	NA	NA	NDA89314.1	NA	YP_009173290.1	uniref:UniRef90_A0A6C0EJ86	rs:YP_009173290	NA
	101499	101499_Moniruzzaman_MM07_SRX802073_62_dc_000000000003	O	DnaJ protein homolog	ko04141,map04141	DnaJ,DnaJ_C,DnaJ_CXXCXGXG	QCY50088.1	CDD:223560	YP_003969759.1	uniref:UniRef90_A0A6C0EIU0	rs:XP_034687515	gi|310831116
	1015	1015_Ascoviridae_KJ755191_Heliothis_virescens_ascovirus_3f_isolate_LD135790_000000000001	S	Erv1 / Alr family	-	-	YP_009701539.1	CDD:227387	YP_009701539.1	uniref:UniRef90_A4KXC9	rs:YP_009701539	gi|134287230|ref|YP_001110926.1|
	10150	10150_Marseilleviridae_KT752522_Brazilian_marseillevirus_strain_BH2014_000000000001	NA	NA	NA	NA	YP_009238637.1	CDD:411195	YP_009238637.1	uniref:UniRef90_A0A142CJM8	rs:YP_009238637	NA
	101501	101501_Moniruzzaman_MM07_SRX802073_62_dc_000000000003	NA	NA	NA	NA	NA	NA	NA	uniref:UniRef90_A0A6C0IXG0	NA	NA
	101502	101502_Moniruzzaman_MM07_SRX802073_62_dc_000000000003	L	mitochondrial DNA repair	-	UvdE	QFG75093.1	CDD:235029	YP_009448291.1	uniref:UniRef90_A0A6C0C2P5	rs:YP_009448291	gi|350611531
	101503	101503_Moniruzzaman_MM07_SRX802073_62_dc_000000000003	-	-	-	-	NBU34179.1	CDD:408967	NA	uniref:UniRef90_A0A6C0JBF3	rs:WP_208381027	NA
	101504	101504_Moniruzzaman_MM07_SRX802073_62_dc_000000000003	S	Uncharacterized protein conserved in bacteria (DUF2237)	-	DUF2237	MBL19614.1	CDD:401828	NA	uniref:UniRef90_A0A2E6PW62	rs:WP_193800401	NA
	101505	101505_Moniruzzaman_MM07_SRX802073_62_dc_000000000003	H	PFAM DNA photolyase FAD-binding	-	DNA_photolyase,FAD_binding_7	KKP36099.1	CDD:223492	AFX92445.1	uniref:UniRef90_A0A0F9YX77	rs:WP_013194585	gi|322510730
	101506	101506_Moniruzzaman_MM07_SRX802073_62_dc_000000000003	L	exodeoxyribonuclease III	ko03410,map03410	Exo_endo_phos	WP_090440450.1	CDD:197321	YP_009173730.1	uniref:UniRef90_A0A6C0B2W3	rs:WP_090440450	NA
	101507	101507_Moniruzzaman_MM07_SRX802073_62_dc_000000000003	NA	NA	NA	NA	NA	NA	NA	uniref:UniRef90_A0A6C0C675	NA	NA
	101509	101509_Moniruzzaman_MM07_SRX802073_62_dc_000000000003	G	Glycosyl hydrolases family 18	-	F5_F8_type_C,Glyco_hydro_18	MBD23427.1	CDD:119363	NA	uniref:UniRef90_A0A6C0J7G6	rs:WP_111320714	NA
	10151	10151_Marseilleviridae_KT752522_Brazilian_marseillevirus_strain_BH2014_000000000001	NA	NA	NA	NA	YP_009238639.1	NA	YP_009238639.1	uniref:UniRef90_A0A142CJN0	rs:YP_009238639	gi|327409615|ref|YP_004347035.1|
	101510	101510_Moniruzzaman_MM07_SRX802073_62_dc_000000000003	NA	NA	NA	NA	NA	CDD:399108	NA	uniref:UniRef90_A0A6C0IMD9	NA	NA
	101513	101513_Moniruzzaman_MM07_SRX802073_62_dc_000000000003	H	Belongs to the FPP GGPP synthase family	ko00900,ko01100,ko01110,ko01130,map00900,map01100,map01110,map01130	polyprenyl_synt	NGX57200.1	CDD:223220	NA	uniref:UniRef90_A0A6C0EK47	rs:WP_166505846	NA
	101514	101514_Moniruzzaman_MM07_SRX802073_62_dc_000000000003	NA	NA	NA	NA	NA	NA	NA	uniref:UniRef90_A0A6C0EK99	NA	NA
	101515	101515_Moniruzzaman_MM07_SRX802073_62_dc_000000000003	J	Belongs to the class-I aminoacyl-tRNA synthetase family	ko00970,map00970	tRNA-synt_1b	PWA76689.1	CDD:240282	YP_007354756.1	uniref:UniRef90_A0A7R9XX51	rs:XP_042028228	gi|441432714
	101517	101517_Moniruzzaman_MM07_SRX802073_62_dc_000000000003	NA	NA	NA	NA	NA	CDD:395320	NA	uniref:UniRef90_A0A6C0EKM7	NA	NA
	101518	101518_Moniruzzaman_MM07_SRX802073_62_dc_000000000003	NA	NA	NA	NA	YP_009173743.1	CDD:236528	YP_009173743.1	uniref:UniRef90_A0A0N9QB20	rs:YP_009173743	NA
	101519	101519_Moniruzzaman_MM07_SRX802073_62_dc_000000000003	I	Domain of unknown function (DUF1974)	ko00071,ko00280,ko00410,ko00640,ko01100,ko01110,ko01130,ko01200,ko01212,ko03320,map00071,map00280,map00410,map00640,map01100,map01110,map01130,map01200,map01212,map03320	Acyl-CoA_dh_1,Acyl-CoA_dh_M,Acyl-CoA_dh_N,DUF1974	MAA53468.1	CDD:236528	NA	uniref:UniRef90_A0A6C0AZV3	rs:WP_006013057	NA
	10152	10152_Marseilleviridae_KT752522_Brazilian_marseillevirus_strain_BH2014_000000000001	S	RNase H	-	-	YP_009238640.1	CDD:260010	YP_009238640.1	uniref:UniRef90_A0A142CJN1	rs:YP_009238640	gi|327409613|ref|YP_004347033.1|
	101520	101520_Moniruzzaman_MM07_SRX802073_62_dc_000000000003	I	long-chain-acyl-CoA dehydrogenase activity	-	Acyl-CoA_dh_1,Acyl-CoA_dh_M,Acyl-CoA_dh_N,DUF1974	MAA53468.1	CDD:236528	NA	uniref:UniRef90_A0A6C0KLI2	rs:WP_102547288	NA
	101521	101521_Moniruzzaman_MM07_SRX802073_62_dc_000000000003	I	Domain of unknown function (DUF1974)	ko00071,ko00280,ko00410,ko00640,ko01100,ko01110,ko01130,ko01200,ko01212,ko03320,map00071,map00280,map00410,map00640,map01100,map01110,map01130,map01200,map01212,map03320	Acyl-CoA_dh_1,Acyl-CoA_dh_M,Acyl-CoA_dh_N,DUF1974	MAA53468.1	CDD:236528	NA	uniref:UniRef90_A0A293NJ77	rs:WP_002708021	NA
	101526	101526_Moniruzzaman_MM07_SRX802073_62_dc_000000000003	NA	NA	NA	NA	NA	CDD:398647	NA	NA	NA	NA
	101528	101528_Moniruzzaman_MM07_SRX802073_62_dc_000000000003	-	-	-	-	QBK93747.1	CDD:404425	YP_007354712.1	uniref:UniRef90_A0A7S1AYP6	rs:YP_007354712	gi|441432670
	101529	101529_Moniruzzaman_MM07_SRX802073_62_dc_000000000003	C	Belongs to the mitochondrial carrier (TC 2.A.29) family	-	Mito_carr	XP_001422053.1	CDD:395101	NA	uniref:UniRef90_A0A6C0M063	rs:XP_001422053	NA
	10153	10153_Marseilleviridae_KT752522_Brazilian_marseillevirus_strain_BH2014_000000000001	NA	NA	NA	NA	YP_009238641.1	NA	YP_009238641.1	uniref:UniRef90_F2WKZ7	rs:YP_009238641	gi|327409612|ref|YP_004347032.1|
	101530	101530_Moniruzzaman_MM07_SRX802073_62_dc_000000000003	L	Endonuclease that specifically degrades the RNA of RNA- DNA hybrids	ko03030,map03030	Cauli_VI,RNase_H	ADX05986.1	CDD:260012	YP_008052449.1	uniref:UniRef90_A0A6C0EL83	rs:YP_008052449	gi|322510672
	101531	101531_Moniruzzaman_MM07_SRX802073_62_dc_000000000003	A	zinc ion binding	-	RINGv	AZB49180.1	CDD:319722	YP_009173881.1	uniref:UniRef90_A0A0K0EQP2	rs:YP_010087450	NA
	101532	101532_Moniruzzaman_MM07_SRX802073_62_dc_000000000003	S	N-methyltransferase activity	-	-	AYV80234.1	CDD:319626	AGF85102.1	uniref:UniRef90_A0A6C0EKN9	rs:YP_007354586	gi|441432544
	101533	101533_Moniruzzaman_MM07_SRX802073_62_dc_000000000003	NA	NA	NA	NA	NA	NA	NA	uniref:UniRef90_A0A6C0LZR4	NA	NA
	101534	101534_Moniruzzaman_MM07_SRX802073_62_dc_000000000004	NA	NA	NA	NA	NA	NA	NA	uniref:UniRef90_A0A6C0LZG3	NA	NA
	101535	101535_Moniruzzaman_MM07_SRX802073_62_dc_000000000004	G	Ribose/Galactose Isomerase	ko00030,ko00051,ko00710,ko01100,ko01110,ko01120,ko01130,ko01200,ko01230,map00030,map00051,map00710,map01100,map01110,map01120,map01130,map01200,map01230	LacAB_rpiB	OKZ56223.1	CDD:396864	YP_009791355.1	uniref:UniRef90_A0A6C0LWK0	rs:WP_025270515	NA
	101536	101536_Moniruzzaman_MM07_SRX802073_62_dc_000000000004	E	cellular response to menadione	ko03018,map03018	DcpS,DcpS_C	QKF93699.1	CDD:227407	NA	uniref:UniRef90_A0A6C0LYN4	rs:XP_037819880	NA
	101537	101537_Moniruzzaman_MM07_SRX802073_62_dc_000000000004	-	-	-	-	QDY52190.1	CDD:236642	NA	uniref:UniRef90_A0A6C0LWX1	rs:WP_162932228	NA
	101538	101538_Moniruzzaman_MM07_SRX802073_62_dc_000000000004	NA	NA	NA	NA	NA	NA	NA	uniref:UniRef90_A0A6C0LWA3	NA	NA
	101539	101539_Moniruzzaman_MM07_SRX802073_62_dc_000000000004	K	DNA-dependent RNA polymerase catalyzes the transcription of DNA into RNA using the four ribonucleoside triphosphates as substrates	ko00230,ko00240,ko01100,ko03020,ko05016,ko05168,ko05169,map00230,map00240,map01100,map03020,map05016,map05168,map05169	RNA_pol_Rpb1_1,RNA_pol_Rpb1_2,RNA_pol_Rpb1_3,RNA_pol_Rpb1_4,RNA_pol_Rpb1_5,RNA_pol_Rpb1_6,RNA_pol_Rpb1_7	MAH09387.1	CDD:259848	YP_009173653.1	uniref:UniRef90_A0A6C0LYM5	rs:XP_641735	gi|357289799|gb|AET73112.1|
	10154	10154_Marseilleviridae_KT752522_Brazilian_marseillevirus_strain_BH2014_000000000001	NA	NA	NA	NA	YP_009238642.1	NA	YP_009238642.1	uniref:UniRef90_A0A142CJN3	rs:YP_009238642	gi|327409588|ref|YP_004347008.1|
	101540	101540_Moniruzzaman_MM07_SRX802073_62_dc_000000000004	O	ATP-dependent serine protease that mediates the selective degradation of mutant and abnormal proteins as well as certain short-lived regulatory proteins. Required for cellular homeostasis and for survival from DNA damage and developmental changes induced by stress. Degrades polypeptides processively to yield small peptide fragments that are 5 to 10 amino acids long. Binds to DNA in a double-stran…	ko04112,map04112	AAA,LON_substr_bdg,Lon_C	MAD57131.1	CDD:223542	YP_009173654.1	uniref:UniRef90_A0A6C0LZY4	rs:YP_009173654	gi|322510714
	101541	101541_Moniruzzaman_MM07_SRX802073_62_dc_000000000004	NA	NA	NA	NA	NA	NA	NA	uniref:UniRef90_A0A6C0LXU1	NA	NA
	101542	101542_Moniruzzaman_MM07_SRX802073_62_dc_000000000004	NA	NA	NA	NA	NDB82704.1	NA	NA	uniref:UniRef90_A0A6C0M0U4	NA	NA
	101543	101543_Moniruzzaman_MM07_SRX802073_62_dc_000000000004	S	N-methyltransferase activity	-	-	PNH00637.1	CDD:214546	NA	uniref:UniRef90_A0A6C0LZF2	NA	NA
	101544	101544_Moniruzzaman_MM07_SRX802073_62_dc_000000000004	L	DEAD DEAH box RNA helicase. Source PGD	-	DEAD	MBI28479.1	CDD:350679	YP_003970022.1	uniref:UniRef90_A0A6C0LXL7	rs:XP_009522826	gi|310831379|ref|YP_003970022.1|
	101545	101545_Moniruzzaman_MM07_SRX802073_62_dc_000000000004	NA	NA	NA	NA	NA	NA	NA	uniref:UniRef90_A0A6C0LWJ0	NA	NA
	101546	101546_Moniruzzaman_MM07_SRX802073_62_dc_000000000004	J	translation initiation factor activity	ko01521,ko03013,ko04066,ko04150,ko04151,ko04211,ko04910,map01521,map03013,map04066,map04150,map04151,map04211,map04910	IF4E	OUU26049.1	CDD:396291	YP_008052407.1	uniref:UniRef90_A0A6C0LYM7	rs:YP_008052407	gi|357289625
	101547	101547_Moniruzzaman_MM07_SRX802073_62_dc_000000000004	O	protein modification by small protein conjugation	ko00071,ko00310,ko00362,ko00380,ko01100,ko01120,ko01130,ko03430,ko04013,ko04120,ko04141,ko04624,map00071,map00310,map00362,map00380,map01100,map01120,map01130,map03430,map04013,map04120,map04141,map04624	UQ_con	OBZ83029.1	CDD:177768	YP_009173309.1	uniref:UniRef90_A0A6C0LWW1	rs:XP_005702843	gi|310831091|ref|YP_003969734.1|
	101548	101548_Moniruzzaman_MM07_SRX802073_62_dc_000000000004	J	Elongation factor Tu domain 2	ko03013,ko05134,map03013,map05134	GTP_EFTU,GTP_EFTU_D2,GTP_EFTU_D3	HGI44055.1	CDD:227583	YP_007354623.1	uniref:UniRef90_A0A6C0LW95	rs:WP_152941994	gi|441432581
	101549	101549_Moniruzzaman_MM07_SRX802073_62_dc_000000000004	L	Proliferating cell nuclear antigen, C-terminal domain	-	-	QDY51989.1	CDD:177619	YP_009052143.1	uniref:UniRef90_A0A6C0LYL5	rs:YP_009052143	gi|357289629
	10155	10155_Marseilleviridae_KT752522_Brazilian_marseillevirus_strain_BH2014_000000000001	NA	NA	NA	NA	YP_009238643.1	NA	YP_009238643.1	uniref:UniRef90_A0A142CJN4	rs:YP_009238643	gi|284504207|ref|YP_003406922.1|
	101550	101550_Moniruzzaman_MM07_SRX802073_62_dc_000000000004	E	Cysteine dioxygenase type I	ko00270,ko00430,ko01100,map00270,map00430,map01100	CDO_I	MBA42468.1	CDD:380416	YP_003970046.1	uniref:UniRef90_A0A6C0LZX4	rs:WP_176029410	gi|310831403
	101551	101551_Moniruzzaman_MM07_SRX802073_62_dc_000000000004	NA	NA	NA	NA	NA	NA	NA	uniref:UniRef90_A0A6C0LXT2	NA	NA
	101552	101552_Moniruzzaman_MM07_SRX802073_62_dc_000000000004	NA	NA	NA	NA	NA	NA	NA	uniref:UniRef90_A0A6C0M0T5	NA	NA
	101553	101553_Moniruzzaman_MM07_SRX802073_62_dc_000000000004	NA	NA	NA	NA	NA	NA	NA	uniref:UniRef90_A0A6C0LZE3	NA	NA
	101554	101554_Moniruzzaman_MM07_SRX802073_62_dc_000000000004	H	all-trans-retinol 13,14-reductase activity	ko00830,map00830	Amino_oxidase,NAD_binding_8	XP_001742506.1	CDD:224154	NA	uniref:UniRef90_A0A6C0LXK8	rs:XP_001742506	NA
	101555	101555_Moniruzzaman_MM07_SRX802073_62_dc_000000000004	NA	NA	NA	NA	MBD62909.1	CDD:274603	NA	uniref:UniRef90_A0A6C0LWI1	NA	NA
	101556	101556_Moniruzzaman_MM07_SRX802073_62_dc_000000000004	NA	NA	NA	NA	QDF45920.1	CDD:212670	NA	uniref:UniRef90_A0A6C0LYL7	NA	NA
	101557	101557_Moniruzzaman_MM07_SRX802073_62_dc_000000000004	M	Channel that opens in response to stretch forces in the membrane lipid bilayer. May participate in the regulation of osmotic pressure changes within the cell	-	MscL	RZD41638.1	CDD:224881	NA	uniref:UniRef90_A0A6C0LWV1	rs:WP_105448201	NA
	101558	101558_Moniruzzaman_MM07_SRX802073_62_dc_000000000004	T	Pyruvate dehydrogenase	-	BCDHK_Adom3,HATPase_c	MAE83972.1	CDD:340406	NA	uniref:UniRef90_A0A6C0LW87	rs:XP_002970499	NA
	101559	101559_Moniruzzaman_MM07_SRX802073_62_dc_000000000004	S	metallopeptidase activity	-	-	QDY51634.1	CDD:311984	YP_009173607.1	uniref:UniRef90_A0A6C0LYK5	rs:YP_009173607	gi|322510722
	10156	10156_Marseilleviridae_KT752522_Brazilian_marseillevirus_strain_BH2014_000000000001	NA	NA	NA	NA	YP_009238645.1	CDD:236946	YP_009238645.1	uniref:UniRef90_A0A142CJN6	rs:YP_009238645	gi|327409611|ref|YP_004347031.1|
	101560	101560_Moniruzzaman_MM07_SRX802073_62_dc_000000000004	S	DNA polymerase family B	-	-	A7U6F2.1	CDD:240301	YP_009052217.1	uniref:UniRef90_A0A6C0LZW5	rs:YP_009052217	gi|357289784|gb|AET73097.1|
	101561	101561_Moniruzzaman_MM07_SRX802073_62_dc_000000000004	NA	NA	NA	NA	NA	NA	NA	uniref:UniRef90_A0A6C0LXS1	NA	NA
	101562	101562_Moniruzzaman_MM07_SRX802073_62_dc_000000000004	NA	NA	NA	NA	NA	NA	NA	uniref:UniRef90_A0A6C0M0S2	NA	NA
	101563	101563_Moniruzzaman_MM07_SRX802073_62_dc_000000000004	NA	NA	NA	NA	MAR51013.1	NA	NA	uniref:UniRef90_A0A6C0LZD5	NA	NA
	101564	101564_Moniruzzaman_MM07_SRX802073_62_dc_000000000004	G	GDP-fucose protein O-fucosyltransferase	-	O-FucT	NJL70069.1	CDD:371506	NA	uniref:UniRef90_A0A6C0LXJ8	rs:WP_173910385	NA
	101565	101565_Moniruzzaman_MM07_SRX802073_62_dc_000000000004	S	Putative papain-like cysteine peptidase (DUF1796)	-	DUF1796	NA	CDD:400926	NA	uniref:UniRef90_A0A6C0LWH1	NA	NA
	101566	101566_Moniruzzaman_MM07_SRX802073_62_dc_000000000004	-	-	-	-	WP_172891173.1	NA	NA	uniref:UniRef90_A0A6C0LYK6	rs:WP_172891173	NA
	101567	101567_Moniruzzaman_MM07_SRX802073_62_dc_000000000004	NA	NA	NA	NA	NA	NA	NA	uniref:UniRef90_A0A6C0LWU4	NA	NA
	101568	101568_Moniruzzaman_MM07_SRX802073_62_dc_000000000004	O	Anaphase-promoting complex subunit 11 RING-H2 finger	-	zf-RING_2	NBS53879.1	CDD:319368	NA	uniref:UniRef90_A0A6C0LW74	rs:XP_026395734	NA
	101569	101569_Moniruzzaman_MM07_SRX802073_62_dc_000000000004	O	Ubiquitin carboxyl-terminal hydrolase	-	UCH	QDY51638.1	CDD:395355	YP_008052569.1	uniref:UniRef90_A0A6C0LYJ3	rs:YP_008052569	gi|357289787
	101570	101570_Moniruzzaman_MM07_SRX802073_62_dc_000000000004	T	Hyaluronan and proteoglycan link protein	-	V-set,Xlink	NBT47731.1	CDD:395140	YP_008052570.1	uniref:UniRef90_A0A6C0LZV5	rs:YP_008052570	gi|357289788
	101571	101571_Moniruzzaman_MM07_SRX802073_62_dc_000000000004	NA	NA	NA	NA	NA	NA	NA	uniref:UniRef90_A0A6C0LXR3	NA	NA
	101572	101572_Moniruzzaman_MM07_SRX802073_62_dc_000000000004	NA	NA	NA	NA	NA	NA	NA	uniref:UniRef90_A0A6C0M0R2	NA	NA
	101573	101573_Moniruzzaman_MM07_SRX802073_62_dc_000000000004	NA	NA	NA	NA	NA	NA	NA	uniref:UniRef90_A0A6C0LZC7	NA	NA
	101574	101574_Moniruzzaman_MM07_SRX802073_62_dc_000000000004	NA	NA	NA	NA	NA	NA	NA	uniref:UniRef90_A0A6C0LXI8	NA	NA
	101575	101575_Moniruzzaman_MM07_SRX802073_62_dc_000000000004	NA	NA	NA	NA	NA	NA	NA	uniref:UniRef90_A0A6C0LWG0	NA	NA
	101576	101576_Moniruzzaman_MM07_SRX802073_62_dc_000000000004	NA	NA	NA	NA	NA	NA	NA	uniref:UniRef90_A0A6C0LYJ7	NA	NA
	101577	101577_Moniruzzaman_MM07_SRX802073_62_dc_000000000004	NA	NA	NA	NA	YP_009173612.1	NA	YP_009173612.1	uniref:UniRef90_A0A6C0LWT4	rs:YP_009173612	NA
	101578	101578_Moniruzzaman_MM07_SRX802073_62_dc_000000000004	-	-	-	-	QDY51669.1	NA	YP_009173608.1	uniref:UniRef90_A0A6C0LW63	rs:YP_009173608	gi|322510723
	101579	101579_Moniruzzaman_MM07_SRX802073_62_dc_000000000004	NA	NA	NA	NA	NA	NA	NA	uniref:UniRef90_A0A6C0LYI3	NA	NA
	10158	10158_Marseilleviridae_KT752522_Brazilian_marseillevirus_strain_BH2014_000000000001	NA	NA	NA	NA	YP_009238646.1	NA	YP_009238646.1	uniref:UniRef90_A0A142CJN7	rs:YP_009238646	NA
	101580	101580_Moniruzzaman_MM07_SRX802073_62_dc_000000000004	NA	NA	NA	NA	NA	NA	NA	uniref:UniRef90_A0A6C0LZU8	NA	NA
	101581	101581_Moniruzzaman_MM07_SRX802073_62_dc_000000000004	NA	NA	NA	NA	PQM61929.1	NA	NA	uniref:UniRef90_A0A6C0LXQ4	NA	NA
	101582	101582_Moniruzzaman_MM07_SRX802073_62_dc_000000000004	S	Deoxynucleoside kinase	-	-	NP_149606.1	CDD:396326	NP_149606.1	uniref:UniRef90_A0A6C0M0Q2	rs:NP_149606	gi|15078856|ref|NP_149606.1|
	101583	101583_Moniruzzaman_MM07_SRX802073_62_dc_000000000004	NA	NA	NA	NA	QKF94639.1	CDD:380938	NA	uniref:UniRef90_A0A6C0LZB9	rs:WP_150463347	NA
	101584	101584_Moniruzzaman_MM07_SRX802073_62_dc_000000000004	NA	NA	NA	NA	NA	NA	NA	uniref:UniRef90_A0A6C0LXH8	NA	NA
	101585	101585_Moniruzzaman_MM07_SRX802073_62_dc_000000000004	O	Belongs to the protein disulfide isomerase family	ko04141,map04141	ERp29,Thioredoxin	XP_002765336.1	CDD:239259	NA	uniref:UniRef90_A0A6C0LWF1	rs:XP_002765336	NA
	101586	101586_Moniruzzaman_MM07_SRX802073_62_dc_000000000004	NA	NA	NA	NA	NA	NA	NA	uniref:UniRef90_A0A6C0LYI7	NA	NA
	101587	101587_Moniruzzaman_MM07_SRX802073_62_dc_000000000004	NA	NA	NA	NA	NA	NA	NA	uniref:UniRef90_A0A6C0LWS6	NA	NA
	101588	101588_Moniruzzaman_MM07_SRX802073_62_dc_000000000004	NA	NA	NA	NA	NA	NA	NA	uniref:UniRef90_A0A6C0LW57	NA	NA
	101589	101589_Moniruzzaman_MM07_SRX802073_62_dc_000000000004	NA	NA	NA	NA	NA	NA	NA	uniref:UniRef90_A0A6C0LYH3	NA	NA
	10159	10159_Marseilleviridae_KT752522_Brazilian_marseillevirus_strain_BH2014_000000000001	NA	NA	NA	NA	YP_009238647.1	NA	YP_009238647.1	uniref:UniRef90_A0A142CJN8	rs:YP_009238647	gi|284504213|ref|YP_003406928.1|
	101590	101590_Moniruzzaman_MM07_SRX802073_62_dc_000000000004	S	GTPase activity	-	-	OMJ76178.1	CDD:206640	YP_003986711.1	uniref:UniRef90_A0A6C0LZT5	rs:XP_001314705	gi|311977591
	101591	101591_Moniruzzaman_MM07_SRX802073_62_dc_000000000004	I	coa ligase	-	AMP-binding,AMP-binding_C	ORY77147.1	CDD:397130	NA	uniref:UniRef90_A0A6C0LXP2	rs:XP_020046909	NA
	101592	101592_Moniruzzaman_MM07_SRX802073_62_dc_000000000004	NA	NA	NA	NA	QDY51959.1	CDD:408829	YP_009173333.1	uniref:UniRef90_A0A6C0M0P4	rs:YP_009173333	gi|310831285
	101593	101593_Moniruzzaman_MM07_SRX802073_62_dc_000000000004	NA	NA	NA	NA	MBQ28178.1	NA	NA	uniref:UniRef90_A0A6C0LZA9	NA	NA
	101594	101594_Moniruzzaman_MM07_SRX802073_62_dc_000000000004	J	Ribosomal L40e family	ko03010,map03010	Ribosomal_L40e,ubiquitin	MAR51009.1	CDD:340501	YP_009447989.1	uniref:UniRef90_A0A6C0LXG8	rs:XP_010580552	gi|40556034|ref|NP_955119.1|
	101595	101595_Moniruzzaman_MM07_SRX802073_62_dc_000000000004	NA	NA	NA	NA	NA	NA	NA	uniref:UniRef90_A0A6C0LWE4	NA	NA
	101596	101596_Moniruzzaman_MM07_SRX802073_62_dc_000000000004	NA	NA	NA	NA	NA	NA	NA	uniref:UniRef90_A0A6C0LYH8	NA	NA
	101597	101597_Moniruzzaman_MM07_SRX802073_62_dc_000000000004	NA	NA	NA	NA	NA	NA	NA	uniref:UniRef90_A0A6C0LWR8	NA	NA
	101598	101598_Moniruzzaman_MM07_SRX802073_62_dc_000000000004	NA	NA	NA	NA	NA	NA	NA	uniref:UniRef90_A0A6C0LW50	NA	NA
	101599	101599_Moniruzzaman_MM07_SRX802073_62_dc_000000000004	NA	NA	NA	NA	NA	NA	NA	uniref:UniRef90_A0A6C0LYG3	NA	NA
	1016	1016_Ascoviridae_KJ755191_Heliothis_virescens_ascovirus_3f_isolate_LD135790_000000000001	S	aminoacyl-tRNA ligase activity	-	-	YP_009701540.1	NA	YP_009701540.1	uniref:UniRef90_A4KXD0	rs:YP_009701540	gi|134287231|ref|YP_001110927.1|
	10160	10160_Marseilleviridae_KT752522_Brazilian_marseillevirus_strain_BH2014_000000000001	S	Protein of unknown function DUF262	-	-	YP_009238648.1	CDD:397373	YP_009238648.1	uniref:UniRef90_A0A142CJN9	rs:YP_009238648	gi|284504209|ref|YP_003406924.1|
	101600	101600_Moniruzzaman_MM07_SRX802073_62_dc_000000000004	O	Belongs to the peptidase C1 family	-	Peptidase_C1	XP_009039133.1	CDD:239110	AFX92449.1	uniref:UniRef90_A0A6C0LZS7	rs:XP_009039133	gi|350611947
	101601	101601_Moniruzzaman_MM07_SRX802073_62_dc_000000000004	NA	NA	NA	NA	NDB83722.1	NA	NA	uniref:UniRef90_A0A6C0LXN3	NA	NA
	101602	101602_Moniruzzaman_MM07_SRX802073_62_dc_000000000004	NA	NA	NA	NA	NA	NA	NA	uniref:UniRef90_A0A6C0M0M9	NA	NA
	101603	101603_Moniruzzaman_MM07_SRX802073_62_dc_000000000004	NA	NA	NA	NA	MAR51054.1	NA	YP_009174104.1	uniref:UniRef90_A0A6C0LZ96	rs:YP_009174104	gi|322510980
	101604	101604_Moniruzzaman_MM07_SRX802073_62_dc_000000000004	NA	NA	NA	NA	VBB18030.1	NA	NA	uniref:UniRef90_A0A6C0LXG2	NA	NA
	101605	101605_Moniruzzaman_MM07_SRX802073_62_dc_000000000004	NA	NA	NA	NA	NA	NA	NA	uniref:UniRef90_A0A6C0LWD6	NA	NA
	101606	101606_Moniruzzaman_MM07_SRX802073_62_dc_000000000004	NA	NA	NA	NA	NBR85594.1	CDD:271319	NA	uniref:UniRef90_A0A6C0LYG8	rs:WP_170129868	NA
	101607	101607_Moniruzzaman_MM07_SRX802073_62_dc_000000000004	NA	NA	NA	NA	NA	NA	NA	uniref:UniRef90_A0A6C0LWQ8	NA	NA
	101608	101608_Moniruzzaman_MM07_SRX802073_62_dc_000000000004	NA	NA	NA	NA	NA	NA	NA	uniref:UniRef90_A0A6C0LW41	NA	NA
	101609	101609_Moniruzzaman_MM07_SRX802073_62_dc_000000000004	NA	NA	NA	NA	NA	NA	NA	uniref:UniRef90_A0A6C0LYF3	NA	NA
	10161	10161_Marseilleviridae_KT752522_Brazilian_marseillevirus_strain_BH2014_000000000001	L	Endonuclease that specifically degrades the RNA of RNA- DNA hybrids	ko03030,map03030	RNase_H	YP_009238649.1	CDD:260010	YP_009238649.1	uniref:UniRef90_A0A142CJP0	rs:YP_009238649	gi|327409613|ref|YP_004347033.1|
	101610	101610_Moniruzzaman_MM07_SRX802073_62_dc_000000000005	NA	NA	NA	NA	NA	CDD:319418	NA	uniref:UniRef90_A0A6C0LYF3	NA	NA
	101611	101611_Moniruzzaman_MM07_SRX802073_62_dc_000000000005	NA	NA	NA	NA	NA	CDD:223550	NA	uniref:UniRef90_A0A6C0LZR7	NA	NA
	101612	101612_Moniruzzaman_MM07_SRX802073_62_dc_000000000005	NA	NA	NA	NA	NA	NA	NA	uniref:UniRef90_A0A6C0LXM3	NA	NA
	101613	101613_Moniruzzaman_MM07_SRX802073_62_dc_000000000005	NA	NA	NA	NA	NA	NA	NA	uniref:UniRef90_A0A6C0M0M2	NA	NA
	101614	101614_Moniruzzaman_MM07_SRX802073_62_dc_000000000005	NA	NA	NA	NA	NA	NA	NA	uniref:UniRef90_A0A6C0LZ85	NA	NA
	101615	101615_Moniruzzaman_MM07_SRX802073_62_dc_000000000005	NA	NA	NA	NA	NA	NA	NA	uniref:UniRef90_A0A6C0LXF3	NA	NA
	101616	101616_Moniruzzaman_MM07_SRX802073_62_dc_000000000005	S	NMT1-like family	-	NMT1_3	WP_075494567.1	CDD:270238	NA	uniref:UniRef90_A0A6C0LWC6	rs:WP_075494567	NA
	101617	101617_Moniruzzaman_MM07_SRX802073_62_dc_000000000005	NA	NA	NA	NA	NA	NA	NA	uniref:UniRef90_A0A6C0LYF9	NA	NA
	101618	101618_Moniruzzaman_MM07_SRX802073_62_dc_000000000005	NA	NA	NA	NA	NA	NA	NA	uniref:UniRef90_A0A6C0LWP9	NA	NA
	101619	101619_Moniruzzaman_MM07_SRX802073_62_dc_000000000005	NA	NA	NA	NA	NA	NA	NA	uniref:UniRef90_A0A6C0LWP9	NA	NA
	10162	10162_Marseilleviridae_KT752522_Brazilian_marseillevirus_strain_BH2014_000000000001	NA	NA	NA	NA	YP_009238650.1	CDD:214947	YP_009238650.1	uniref:UniRef90_A0A142CJP1	rs:YP_009238650	gi|284504208|ref|YP_003406923.1|
	101620	101620_Moniruzzaman_MM07_SRX802073_62_dc_000000000005	-	-	-	-	MAE83963.1	NA	YP_009173361.1	uniref:UniRef90_A0A6C0LW31	rs:YP_009173361	gi|116326771|ref|YP_803308.1|
	101621	101621_Moniruzzaman_MM07_SRX802073_62_dc_000000000005	K	DNA-directed RNA polymerase II subunit	ko00230,ko00240,ko01100,ko03020,ko05016,ko05169,map00230,map00240,map01100,map03020,map05016,map05169	RNA_pol_A_bac,RNA_pol_L	QDY51770.1	CDD:132909	YP_009052267.1	uniref:UniRef90_A0A6C0LYE4	rs:XP_041454229	NA
	101622	101622_Moniruzzaman_MM07_SRX802073_62_dc_000000000005	NA	NA	NA	NA	NA	CDD:239259	NA	uniref:UniRef90_A0A6C0LZQ9	NA	NA
	101623	101623_Moniruzzaman_MM07_SRX802073_62_dc_000000000005	NA	NA	NA	NA	NDB81173.1	NA	NA	uniref:UniRef90_A0A6C0LXL3	NA	NA
	101624	101624_Moniruzzaman_MM07_SRX802073_62_dc_000000000005	NA	NA	NA	NA	QDY51772.1	NA	NA	uniref:UniRef90_A0A6C0M0L0	NA	NA
	101625	101625_Moniruzzaman_MM07_SRX802073_62_dc_000000000005	-	-	-	-	NBO99428.1	CDD:408836	AGF85409.1	uniref:UniRef90_A0A6C0LZ75	rs:YP_007354316	gi|441432274
	101626	101626_Moniruzzaman_MM07_SRX802073_62_dc_000000000005	NA	NA	NA	NA	QDY51774.1	NA	YP_009173367.1	uniref:UniRef90_A0A6C0LXE4	rs:YP_009173367	NA
	101627	101627_Moniruzzaman_MM07_SRX802073_62_dc_000000000005	NA	NA	NA	NA	QDY51776.1	NA	NA	uniref:UniRef90_A0A6C0LWB2	NA	NA
	101628	101628_Moniruzzaman_MM07_SRX802073_62_dc_000000000005	-	-	-	-	QDY51778.1	NA	NA	uniref:UniRef90_A0A6C0LYE7	NA	NA
	101629	101629_Moniruzzaman_MM07_SRX802073_62_dc_000000000005	-	-	-	-	QDY52369.1	NA	YP_009174075.1	uniref:UniRef90_A0A6C0LWP0	rs:YP_009174075	gi|357289637
	10163	10163_Marseilleviridae_KT752522_Brazilian_marseillevirus_strain_BH2014_000000000001	NA	NA	NA	NA	YP_009238651.1	NA	YP_009238651.1	uniref:UniRef90_A0A142CJP2	rs:YP_009238651	gi|327409984|ref|YP_004347404.1|
	101630	101630_Moniruzzaman_MM07_SRX802073_62_dc_000000000005	L	Excises uracil residues from the DNA which can arise as a result of misincorporation of dUMP residues by DNA polymerase or due to deamination of cytosine	ko03410,ko05340,map03410,map05340	UDG	PQM62133.1	CDD:381678	YP_009042023.1	uniref:UniRef90_A0A6C0LW21	rs:WP_133943043	gi|516305889|gb|AGO85468.1|
	101631	101631_Moniruzzaman_MM07_SRX802073_62_dc_000000000005	-	-	-	-	QDY52210.1	CDD:408838	YP_009174071.1	uniref:UniRef90_A0A6C0LYD4	rs:YP_009174071	gi|322510963
	101632	101632_Moniruzzaman_MM07_SRX802073_62_dc_000000000005	NA	NA	NA	NA	NA	NA	NA	uniref:UniRef90_A0A6C0LZQ0	NA	NA
	101633	101633_Moniruzzaman_MM07_SRX802073_62_dc_000000000005	S	adenyl ribonucleotide binding	-	-	QDY52214.1	NA	YP_009174062.1	uniref:UniRef90_A0A6C0LXK3	rs:YP_009174062	gi|357289601|gb|AET72914.1|
	101634	101634_Moniruzzaman_MM07_SRX802073_62_dc_000000000005	NA	NA	NA	NA	QFG75117.1	NA	YP_008052382.1	uniref:UniRef90_A0A6C0M0K1	rs:YP_008052382	gi|322510540
	101635	101635_Moniruzzaman_MM07_SRX802073_62_dc_000000000005	NA	NA	NA	NA	HFO53607.1	NA	YP_009052445.1	uniref:UniRef90_A0A6C0LZ66	NA	NA
	101636	101636_Moniruzzaman_MM07_SRX802073_62_dc_000000000005	-	-	-	-	YP_009052192.1	CDD:408920	YP_009052192.1	uniref:UniRef90_A0A6C0LXD7	rs:YP_009052192	gi|357289603
	101637	101637_Moniruzzaman_MM07_SRX802073_62_dc_000000000005	NA	NA	NA	NA	NBO24864.1	NA	YP_009173457.1	uniref:UniRef90_A0A6C0LWA2	rs:YP_009173457	gi|322511048
	101638	101638_Moniruzzaman_MM07_SRX802073_62_dc_000000000005	S	Poxvirus Late Transcription Factor VLTF3 like	-	-	QDY52221.1	CDD:282761	YP_008052476.1	uniref:UniRef90_A0A6C0LYD9	rs:YP_008052476	gi|357289693|gb|AET73006.1|
	101639	101639_Moniruzzaman_MM07_SRX802073_62_dc_000000000005	NA	NA	NA	NA	MAT49487.1	NA	YP_009174053.1	uniref:UniRef90_A0A6C0LWN0	rs:YP_009174053	NA
	10164	10164_Marseilleviridae_KT752522_Brazilian_marseillevirus_strain_BH2014_000000000001	NA	NA	NA	NA	YP_009238652.1	NA	YP_009238652.1	uniref:UniRef90_A0A142CJP3	rs:YP_009238652	gi|284504206|ref|YP_003406921.1|
	101640	101640_Moniruzzaman_MM07_SRX802073_62_dc_000000000005	S	Large eukaryotic DNA virus major capsid protein	-	-	PQM58851.1	CDD:398248	YP_009052173.1	uniref:UniRef90_A0A6C0LW13	rs:YP_009052173	gi|322510624|gb|ADX05938.1|
	101641	101641_Moniruzzaman_MM07_SRX802073_62_dc_000000000005	NA	NA	NA	NA	NA	NA	NA	uniref:UniRef90_A0A6C0LYC4	NA	NA
	101642	101642_Moniruzzaman_MM07_SRX802073_62_dc_000000000005	NA	NA	NA	NA	NA	NA	NA	uniref:UniRef90_A0A6C0LZP5	NA	NA
	101643	101643_Moniruzzaman_MM07_SRX802073_62_dc_000000000005	NA	NA	NA	NA	NA	NA	NA	uniref:UniRef90_A0A6C0LXJ4	NA	NA
	101644	101644_Moniruzzaman_MM07_SRX802073_62_dc_000000000005	NA	NA	NA	NA	NA	NA	NA	uniref:UniRef90_A0A6C0M0J2	NA	NA
	101645	101645_Moniruzzaman_MM07_SRX802073_62_dc_000000000005	NA	NA	NA	NA	NA	CDD:396567	NA	uniref:UniRef90_A0A6C0LZ57	NA	NA
	101646	101646_Moniruzzaman_MM07_SRX802073_62_dc_000000000005	NA	NA	NA	NA	QDY52260.1	NA	NA	uniref:UniRef90_A0A6C0LXC8	NA	NA
	101647	101647_Moniruzzaman_MM07_SRX802073_62_dc_000000000005	NA	NA	NA	NA	QDY52261.1	NA	NA	uniref:UniRef90_A0A6C0LW92	NA	NA
	101648	101648_Moniruzzaman_MM07_SRX802073_62_dc_000000000005	G	fructose-bisphosphate aldolase activity	ko00010,ko00030,ko00051,ko00240,ko00680,ko00710,ko00983,ko01100,ko01110,ko01120,ko01130,ko01200,ko01230,ko03015,map00010,map00030,map00051,map00240,map00680,map00710,map00983,map01100,map01110,map01120,map01130,map01200,map01230,map03015	Glycolytic	KAA0157315.1	CDD:395212	YP_009213665.1	uniref:UniRef90_A0A6C0LYC9	rs:XP_005709261	NA
	101649	101649_Moniruzzaman_MM07_SRX802073_62_dc_000000000005	S	HD-domain PDEase-like protein	-	HD	KAF0521644.1	CDD:224004	AGD92418.1	uniref:UniRef90_A0A6C0LWM0	rs:XP_021883500	gi|350611936
	10165	10165_Marseilleviridae_KT752522_Brazilian_marseillevirus_strain_BH2014_000000000001	NA	NA	NA	NA	YP_009238653.1	NA	YP_009238653.1	uniref:UniRef90_A0A142CJP4	rs:YP_009238653	NA
	101650	101650_Moniruzzaman_MM07_SRX802073_62_dc_000000000005	NA	NA	NA	NA	NA	NA	NA	uniref:UniRef90_A0A6C0LW02	NA	NA
	101651	101651_Moniruzzaman_MM07_SRX802073_62_dc_000000000005	-	-	-	-	MBR61048.1	CDD:340814	YP_003969795.1	uniref:UniRef90_A0A6C0LYB4	rs:YP_008052612	gi|310831152|ref|YP_003969795.1|
	101652	101652_Moniruzzaman_MM07_SRX802073_62_dc_000000000005	NA	NA	NA	NA	NA	NA	NA	uniref:UniRef90_A0A6C0LZN7	NA	NA
	101653	101653_Moniruzzaman_MM07_SRX802073_62_dc_000000000005	F	nicotinamide riboside catabolic process	ko00230,ko00240,ko00760,ko01100,ko01110,map00230,map00240,map00760,map01100,map01110	PNP_UDP_1	MAZ40414.1	CDD:350160	AAV91070.1	uniref:UniRef90_A0A6C0LXI5	rs:XP_005833013	gi|56692713|ref|YP_164171.1|
	101654	101654_Moniruzzaman_MM07_SRX802073_62_dc_000000000005	NA	NA	NA	NA	NA	NA	NA	uniref:UniRef90_A0A6C0M0H9	NA	NA
	101655	101655_Moniruzzaman_MM07_SRX802073_62_dc_000000000005	NA	NA	NA	NA	NA	NA	NA	uniref:UniRef90_A0A6C0LZ47	NA	NA
	101656	101656_Moniruzzaman_MM07_SRX802073_62_dc_000000000005	-	-	-	-	QDY52279.1	CDD:408841	YP_009173584.1	uniref:UniRef90_A0A6C0LXB9	rs:YP_009173584	gi|357289835
	101657	101657_Moniruzzaman_MM07_SRX802073_62_dc_000000000005	NA	NA	NA	NA	CDW91159.1	CDD:396679	NA	uniref:UniRef90_A0A6C0LW85	NA	NA
	101659	101659_Moniruzzaman_MM07_SRX802073_62_dc_000000000005	NA	NA	NA	NA	MBN20764.1	NA	YP_008052623.1	uniref:UniRef90_A0A6C0B4S0	rs:YP_008052623	gi|357289842
	10166	10166_Marseilleviridae_KT752522_Brazilian_marseillevirus_strain_BH2014_000000000001	NA	NA	NA	NA	YP_009238655.1	NA	YP_009238655.1	uniref:UniRef90_A0A142CJP6	rs:YP_009238655	gi|327409606|ref|YP_004347026.1|
	101660	101660_Moniruzzaman_MM07_SRX802073_62_dc_000000000005	NA	NA	NA	NA	NA	NA	NA	uniref:UniRef90_A0A6C0EI17	NA	NA
	101661	101661_Moniruzzaman_MM07_SRX802073_62_dc_000000000005	NA	NA	NA	NA	QBK88771.1	NA	NA	uniref:UniRef90_A0A6C0JEU0	NA	NA
	101662	101662_Moniruzzaman_MM07_SRX802073_62_dc_000000000005	NA	NA	NA	NA	NA	NA	NA	uniref:UniRef90_A0A6C0EJW7	NA	NA
	101663	101663_Moniruzzaman_MM07_SRX802073_62_dc_000000000005	NA	NA	NA	NA	QDY52274.1	CDD:408833	YP_008052435.1	uniref:UniRef90_A0A6C0J1D4	rs:YP_008052435	gi|357289653
	101664	101664_Moniruzzaman_MM07_SRX802073_62_dc_000000000005	S	lipid catabolic process	-	-	ARR75037.1	CDD:132846	AEQ60769.1	uniref:UniRef90_A0A6C0EIS0	rs:WP_084054409	gi|351737734
	101665	101665_Moniruzzaman_MM07_SRX802073_62_dc_000000000005	NA	NA	NA	NA	NA	NA	NA	uniref:UniRef90_A0A6C0EJL5	NA	NA
	101667	101667_Moniruzzaman_MM07_SRX802073_62_dc_000000000005	NA	NA	NA	NA	NBU33762.1	NA	NA	uniref:UniRef90_A0A6C0EHI7	NA	NA
	101668	101668_Moniruzzaman_MM07_SRX802073_62_dc_000000000005	O	Thioredoxin-like domain	ko04141,map04141	Thioredoxin,Thioredoxin_6	NBV76991.1	CDD:239259	YP_009173468.1	uniref:UniRef90_A0A6C0IXZ2	rs:XP_029461081	gi|357289655
	101669	101669_Moniruzzaman_MM07_SRX802073_62_dc_000000000005	M	Belongs to the peptidase S1C family	ko01503,ko02020,map01503,map02020	Trypsin_2	TET06248.1	CDD:223343	NA	uniref:UniRef90_A0A523RKF0	rs:WP_205098372	NA
	10167	10167_Marseilleviridae_KT752522_Brazilian_marseillevirus_strain_BH2014_000000000001	NA	NA	NA	NA	YP_009238656.1	NA	YP_009238656.1	uniref:UniRef90_A0A142CJP7	rs:YP_009238656	gi|327409605|ref|YP_004347025.1|
	101670	101670_Moniruzzaman_MM07_SRX802073_62_dc_000000000005	JKL	helicase activity	ko03013,map03013	DEAD,Helicase_C	CAB1120809.1	CDD:185609	YP_009173589.1	uniref:UniRef90_A0A6C0EHH6	rs:XP_002293690	gi|310831360
	101671	101671_Moniruzzaman_MM07_SRX802073_62_dc_000000000006	NA	NA	NA	NA	WP_155303579.1	NA	YP_009507558.1	uniref:UniRef90_A0A5K7YXQ7	rs:WP_155303579	NA
	101673	101673_Moniruzzaman_MM07_SRX802073_62_dc_000000000006	NA	NA	NA	NA	NA	CDD:182371	NA	NA	NA	NA
	101675	101675_Moniruzzaman_MM07_SRX802073_62_dc_000000000006	NA	NA	NA	NA	NA	CDD:238083	NA	NA	NA	NA
	101676	101676_Moniruzzaman_MM07_SRX802073_62_dc_000000000006	S	Cytidylyltransferase-like	-	CTP_transf_like	XP_013755476.1	CDD:173921	NA	uniref:UniRef90_A0A0L0DJR0	rs:XP_013755476	NA
	101677	101677_Moniruzzaman_MM07_SRX802073_62_dc_000000000006	S	Fukutin isoform	ko00515,ko01100,map00515,map01100	LicD	QBK87439.1	NA	NA	uniref:UniRef90_A0A481YX86	rs:XP_002114072	NA
	10168	10168_Marseilleviridae_KT752522_Brazilian_marseillevirus_strain_BH2014_000000000001	S	DNA gyrase B	-	-	YP_009238657.1	CDD:240271	YP_009238657.1	uniref:UniRef90_A0A142CJP8	rs:YP_009238657	gi|327409604|ref|YP_004347024.1|
	101681	101681_Moniruzzaman_MM07_SRX802073_62_dc_000000000006	Q	ABC transporter	ko03018,map03018	ABC_tran	OEU06966.1	CDD:226952	YP_009329403.1	uniref:UniRef90_A0A5E8CK90	rs:XP_009039043	gi|578887511|dbj|BAO49385.1|
	101682	101682_Moniruzzaman_MM07_SRX802073_62_dc_000000000006	P	Phosphoglycolate phosphatase	ko00630,ko01100,ko01110,ko01130,ko01200,map00630,map01100,map01110,map01130,map01200	Hydrolase_6,Hydrolase_like	ORX59141.1	CDD:319813	NA	uniref:UniRef90_A0A1Y1VKZ9	rs:NP_001130178	NA
	101683	101683_Moniruzzaman_MM07_SRX802073_62_dc_000000000006	L	PIF1-like helicase	-	Herpes_Helicase,PIF1	YP_009173733.1	CDD:350795	YP_009173733.1	uniref:UniRef90_A0A6C0CQG6	rs:YP_009173733	gi|322510684
	101684	101684_Moniruzzaman_MM07_SRX802073_62_dc_000000000006	H	dephospho-CoA kinase activity	-	AAA_18	MAL65216.1	NA	YP_009094695.1	uniref:UniRef90_A0A2D8GCM1	rs:WP_215085427	NA
	101685	101685_Moniruzzaman_MM07_SRX802073_62_dc_000000000006	M	Glycosyltransferase sugar-binding region containing DXD motif	-	Gb3_synth,Gly_transf_sug	ETW92904.1	CDD:398274	YP_009873941.1	uniref:UniRef90_A0A6C0JAD5	rs:WP_190668464	gi|441432378
	101688	101688_Moniruzzaman_MM07_SRX802073_62_dc_000000000006	-	-	-	-	XP_005761391.1	CDD:404518	NA	uniref:UniRef90_A0A6C0J019	rs:XP_005783119	NA
	101689	101689_Moniruzzaman_MM07_SRX802073_62_dc_000000000006	U	mitochondrial tricarboxylic acid transmembrane transport	-	Mito_carr	PRP82158.1	CDD:395101	NA	uniref:UniRef90_A0A5E8CLG4	rs:XP_004180100	NA
	10169	10169_Marseilleviridae_KT752522_Brazilian_marseillevirus_strain_BH2014_000000000001	NA	NA	NA	NA	YP_009238658.1	NA	YP_009238658.1	uniref:UniRef90_A0A142CJP9	rs:YP_009238658	gi|284504199|ref|YP_003406914.1|
	101690	101690_Moniruzzaman_MM07_SRX802073_62_dc_000000000006	-	-	-	-	WP_006100807.1	NA	NA	uniref:UniRef90_B4VQC6	rs:WP_006100807	NA
	101691	101691_Moniruzzaman_MM07_SRX802073_62_dc_000000000006	I	Acyl-coenzyme A binding protein	ko03320,map03320	ACBP	KAF0981351.1	CDD:238248	NA	uniref:UniRef90_A0A6A5C2T1	rs:XP_021464401	NA
	101693	101693_Moniruzzaman_MM07_SRX802073_62_dc_000000000006	NA	NA	NA	NA	NA	NA	NA	uniref:UniRef90_A0A6C0EJV5	NA	NA
	101695	101695_Moniruzzaman_MM07_SRX802073_62_dc_000000000006	-	-	-	-	XP_002162400.2	CDD:404425	NA	uniref:UniRef90_A0A7M5XKJ4	rs:XP_002162400	NA
	101697	101697_Moniruzzaman_MM07_SRX802073_62_dc_000000000006	O	Domain of unknown function (DUF4915)	-	Acetyltransf_1,DUF4915,Glyco_transf_41,TPR_1,TPR_11,TPR_2,TPR_8	NPV13126.1	CDD:275316	YP_007676317.1	uniref:UniRef90_UPI00145560CC	rs:WP_168762132	NA
	101698	101698_Moniruzzaman_MM07_SRX802073_62_dc_000000000006	M	Belongs to the mannose-6-phosphate isomerase type 2 family	ko00051,ko00520,ko01100,ko01110,ko01130,ko02025,map00051,map00520,map01100,map01110,map01130,map02025	MannoseP_isomer,NTP_transferase	WP_087621039.1	CDD:273648	NA	uniref:UniRef90_A0A6C0C555	rs:WP_087621039	NA
	101699	101699_Moniruzzaman_MM07_SRX802073_62_dc_000000000006	T	phosphomannomutase activity	ko00051,ko00520,ko00563,ko01100,ko01110,ko01130,map00051,map00520,map00563,map01100,map01110,map01130	PMM,PP2C	OQS06763.1	CDD:240305	NA	uniref:UniRef90_A0A061R7Q3	rs:XP_042916967	NA
	1017	1017_Ascoviridae_KJ755191_Heliothis_virescens_ascovirus_3f_isolate_LD135790_000000000001	NA	NA	NA	NA	AXN77257.1	NA	YP_009702076.1	uniref:UniRef90_A0A386JAG3	rs:YP_009702076	gi|115298564|ref|YP_762417.1|
	10170	10170_Marseilleviridae_KT752522_Brazilian_marseillevirus_strain_BH2014_000000000001	NA	NA	NA	NA	YP_009238659.1	NA	YP_009238659.1	uniref:UniRef90_A0A142CJQ0	rs:YP_009238659	gi|284504200|ref|YP_003406915.1|
	101700	101700_Moniruzzaman_MM07_SRX802073_62_dc_000000000006	I	phosphomannomutase activity	ko00051,ko00520,ko01100,ko01110,ko01130,map00051,map00520,map01100,map01110,map01130	PMM	XP_013802527.1	CDD:240305	NA	uniref:UniRef90_UPI001126D502	rs:XP_013802527	NA
	101701	101701_Moniruzzaman_MM07_SRX802073_62_dc_000000000006	E	Glutaryl-CoA dehydrogenase. Source PGD	-	Acyl-CoA_dh_1,Acyl-CoA_dh_M,Acyl-CoA_dh_N	MAV56345.1	CDD:173840	NA	uniref:UniRef90_A0A6C0F8C7	rs:WP_189398194	NA
	101702	101702_Moniruzzaman_MM07_SRX802073_62_dc_000000000006	U	Belongs to the synaptobrevin family	ko04130,ko04138,map04130,map04138	Longin,Synaptobrevin	TYI17039.1	CDD:227472	NA	uniref:UniRef90_A0A0B0PD07	rs:XP_017623678	NA
	101703	101703_Moniruzzaman_MM07_SRX802073_62_dc_000000000006	G	phosphoglycerate	ko00010,ko00710,ko01100,ko01110,ko01120,ko01130,ko01200,ko01230,map00010,map00710,map01100,map01110,map01120,map01130,map01200,map01230	PGK	KOX67203.1	CDD:173310	NA	uniref:UniRef90_A0A1B6FQ82	rs:XP_003691238	NA
	101706	101706_Moniruzzaman_MM07_SRX802073_62_dc_000000000006	C	Mitochondrial carrier protein	-	Mito_carr	XP_023322126.1	CDD:395101	AGF84956.1	uniref:UniRef90_A0A5E8CHG8	rs:XP_023322126	gi|441432690
	101707	101707_Moniruzzaman_MM07_SRX802073_62_dc_000000000006	NA	NA	NA	NA	NA	CDD:404518	NA	NA	NA	NA
	101708	101708_Moniruzzaman_MM07_SRX802073_62_dc_000000000006	NA	NA	NA	NA	WP_165763767.1	CDD:397568	NA	uniref:UniRef90_X0Z4T5	rs:WP_165763767	NA
	101709	101709_Moniruzzaman_MM07_SRX802073_62_dc_000000000006	NA	NA	NA	NA	NA	CDD:397568	NA	NA	NA	NA
	10171	10171_Marseilleviridae_KT752522_Brazilian_marseillevirus_strain_BH2014_000000000001	NA	NA	NA	NA	YP_009238660.1	NA	YP_009238660.1	uniref:UniRef90_A0A142CJQ1	rs:YP_009238660	gi|284504199|ref|YP_003406914.1|
	101711	101711_Moniruzzaman_MM07_SRX802073_62_dc_000000000006	S	DNA ligase (NAD+) activity	-	-	ARF09515.1	CDD:223350	YP_007354498.1	uniref:UniRef90_A0A6C0EJ59	rs:YP_007354498	gi|441432456|ref|YP_007354498.1|
	101713	101713_Moniruzzaman_MM07_SRX802073_62_dc_000000000006	L	Bifunctional DNA primase/polymerase, N-terminal	-	Prim-Pol	MBD23732.1	CDD:176648	NA	uniref:UniRef90_A0A2E3ZXC2	rs:WP_015023377	NA
	101714	101714_Moniruzzaman_MM07_SRX802073_62_dc_000000000006	NA	NA	NA	NA	NA	CDD:225209	NA	NA	NA	NA
	101716	101716_Moniruzzaman_MM07_SRX802073_62_dc_000000000006	-	-	-	-	OEU08770.1	NA	NA	uniref:UniRef90_A0A6C0J0X7	rs:XP_014161648	NA
	101717	101717_Moniruzzaman_MM07_SRX802073_62_dc_000000000006	-	-	-	-	XP_014161648.1	CDD:395101	NA	uniref:UniRef90_A0A7S2P2F3	rs:XP_014161648	NA
	101718	101718_Moniruzzaman_MM07_SRX802073_62_dc_000000000006	G	Belongs to the PEP-utilizing enzyme family	ko00620,ko00680,ko00720,ko01100,ko01120,ko01200,map00620,map00680,map00720,map01100,map01120,map01200	PEP-utilizers,PEP-utilizers_C,PPDK_N	OUU55506.1	CDD:235809	NA	uniref:UniRef90_A0A6C0EL90	rs:WP_163282974	NA
	101719	101719_Moniruzzaman_MM07_SRX802073_62_dc_000000000006	S	Phytanoyl-CoA dioxygenase (PhyH)	-	PhyH	OUU22041.1	NA	NA	uniref:UniRef90_A0A6C0BRL6	rs:XP_018275206	NA
	10172	10172_Marseilleviridae_KT752522_Brazilian_marseillevirus_strain_BH2014_000000000001	NA	NA	NA	NA	YP_009238661.1	CDD:100064	YP_009238661.1	uniref:UniRef90_A0A142CJQ2	rs:YP_009238661	gi|327409601|ref|YP_004347021.1|
	101720	101720_Moniruzzaman_MM07_SRX802073_62_dc_000000000006	S	Guanylate-binding protein, N-terminal domain	-	GBP	GAX26541.1	CDD:308078	NA	uniref:UniRef90_A0A6C0IVL3	rs:XP_002181708	NA
	101721	101721_Moniruzzaman_MM07_SRX802073_62_dc_000000000006	M	transferase activity, transferring glycosyl groups	-	Glyco_trans_1_4,Glyco_transf_4,Glycos_transf_1	WP_118448115.1	CDD:340831	NA	uniref:UniRef90_A0A412PJC8	rs:WP_118448115	NA
	101722	101722_Moniruzzaman_MM07_SRX802073_62_dc_000000000006	S	Inositol oxygenase	ko00053,ko00562,map00053,map00562	MIOX	WP_119330611.1	CDD:398701	NA	uniref:UniRef90_A0A1J0KV68	rs:WP_071664279	NA
	101723	101723_Moniruzzaman_MM07_SRX802073_62_dc_000000000006	H	GTP cyclohydrolase II	ko00740,ko00790,ko01100,ko01110,ko02024,map00740,map00790,map01100,map01110,map02024	GTP_cyclohydro2	AML78264.1	CDD:238348	NA	uniref:UniRef90_A0A061S4Q5	rs:XP_003059439	NA
	101724	101724_Moniruzzaman_MM07_SRX802073_62_dc_000000000006	G	UTP-glucose-1-phosphate uridylyltransferase	ko00040,ko00052,ko00500,ko00520,ko01100,ko01130,ko03010,map00040,map00052,map00500,map00520,map01100,map01130,map03010	UDPGP	XP_033256483.1	CDD:396322	NA	uniref:UniRef90_A0A7M5VGM5	rs:XP_033256483	NA
	101725	101725_Moniruzzaman_MM07_SRX802073_62_dc_000000000006	G	UTP-glucose-1-phosphate uridylyltransferase	ko00040,ko00052,ko00500,ko00520,ko01100,ko01130,map00040,map00052,map00500,map00520,map01100,map01130	UDPGP	XP_023239076.1	CDD:396322	NA	uniref:UniRef90_U5EYD2	rs:XP_037904969	NA
	101726	101726_Moniruzzaman_MM07_SRX802073_62_dc_000000000006	C	Bifunctional glyoxylate cycle protein-like	-	ICL	BAC06572.1	CDD:238369	NA	uniref:UniRef90_A0A7S4G9X9	rs:WP_177325834	NA
	101727	101727_Moniruzzaman_MM07_SRX802073_62_dc_000000000006	NA	NA	NA	NA	NA	NA	NA	uniref:UniRef90_A0A6C0M0S0	NA	NA
	101728	101728_Moniruzzaman_MM07_SRX802073_62_dc_000000000006	NA	NA	NA	NA	NA	NA	NA	uniref:UniRef90_A0A6C0LYP5	NA	NA
	101729	101729_Moniruzzaman_MM07_SRX802073_62_dc_000000000006	T	Protein tyrosine kinase	-	Pkinase	MBA42466.1	CDD:270885	YP_009345532.1	uniref:UniRef90_A0A6C0M1N1	rs:XP_002292143	gi|327409623|ref|YP_004347043.1|
	10173	10173_Marseilleviridae_KT752522_Brazilian_marseillevirus_strain_BH2014_000000000001	NA	NA	NA	NA	YP_009238662.1	NA	YP_009238662.1	uniref:UniRef90_A0A142CJQ3	rs:YP_009238662	gi|284504218|ref|YP_003406933.1|
	101730	101730_Moniruzzaman_MM07_SRX802073_62_dc_000000000006	NA	NA	NA	NA	NA	NA	NA	uniref:UniRef90_A0A6C0M0A0	NA	NA
	101731	101731_Moniruzzaman_MM07_SRX802073_62_dc_000000000006	NA	NA	NA	NA	OUU62313.1	NA	NA	uniref:UniRef90_A0A6C0LYG1	NA	NA
	101732	101732_Moniruzzaman_MM07_SRX802073_62_dc_000000000006	NA	NA	NA	NA	NA	NA	NA	uniref:UniRef90_A0A6C0LXD4	NA	NA
	101733	101733_Moniruzzaman_MM07_SRX802073_62_dc_000000000006	NA	NA	NA	NA	NA	NA	NA	uniref:UniRef90_A0A6C0LZF4	NA	NA
	101734	101734_Moniruzzaman_MM07_SRX802073_62_dc_000000000006	NA	NA	NA	NA	MBJ05442.1	NA	NA	uniref:UniRef90_A0A6C0LXN6	NA	NA
	101735	101735_Moniruzzaman_MM07_SRX802073_62_dc_000000000006	NA	NA	NA	NA	NA	NA	NA	uniref:UniRef90_A0A6C0LX43	NA	NA
	101736	101736_Moniruzzaman_MM07_SRX802073_62_dc_000000000006	NA	NA	NA	NA	NA	CDD:227511	NA	uniref:UniRef90_A0A6C0LZG0	NA	NA
	101737	101737_Moniruzzaman_MM07_SRX802073_62_dc_000000000007	S	Large eukaryotic DNA virus major capsid protein	-	-	NDB83350.1	CDD:398248	YP_004061587.1	uniref:UniRef90_A0A6C0IVG5	rs:YP_004061587	gi|313768156|ref|YP_004061587.1|
	101738	101738_Moniruzzaman_MM07_SRX802073_62_dc_000000000007	S	Large eukaryotic DNA virus major capsid protein	-	-	PQM58851.1	CDD:398248	YP_009052173.1	uniref:UniRef90_A0A6C0IW17	rs:YP_009052173	gi|310831332|ref|YP_003969975.1|
	101739	101739_Moniruzzaman_MM07_SRX802073_62_dc_000000000007	S	Large eukaryotic DNA virus major capsid protein	-	-	YP_009052173.1	CDD:407137	YP_009052173.1	uniref:UniRef90_A0A6C0EHI6	rs:YP_009052173	gi|310831332|ref|YP_003969975.1|
	10174	10174_Marseilleviridae_KT752522_Brazilian_marseillevirus_strain_BH2014_000000000001	NA	NA	NA	NA	YP_009238663.1	CDD:270895	YP_009238663.1	uniref:UniRef90_A0A142CJQ4	rs:YP_009238663	gi|284504441|ref|YP_003407156.1|
	101740	101740_Moniruzzaman_MM07_SRX802073_62_dc_000000000007	O	Glycosyltransferase family 25 (LPS biosynthesis protein)	ko00310,ko00514,map00310,map00514	Glyco_tranf_2_4,Glyco_transf_25	CRK88475.1	CDD:133474	NA	uniref:UniRef90_A0A6C0EK26	NA	NA
	101741	101741_Moniruzzaman_MM07_SRX802073_62_dc_000000000007	NA	NA	NA	NA	MAR50763.1	NA	NA	uniref:UniRef90_A0A6C0KFG4	NA	NA
	101742	101742_Moniruzzaman_MM07_SRX802073_62_dc_000000000007	NA	NA	NA	NA	QDY52038.1	NA	NA	uniref:UniRef90_A0A6C0J790	NA	NA
	101743	101743_Moniruzzaman_MM07_SRX802073_62_dc_000000000007	NA	NA	NA	NA	NA	CDD:404293	NA	NA	NA	NA
	101744	101744_Moniruzzaman_MM07_SRX802073_62_dc_000000000007	E	PAN domain	-	PAN_4,WSC	NA	CDD:404293	NA	uniref:UniRef90_A0A6C0EHK4	NA	NA
	101745	101745_Moniruzzaman_MM07_SRX802073_62_dc_000000000007	M	Concanavalin A-like lectin/glucanases superfamily	-	Laminin_G_3	PJE65064.1	CDD:404293	NA	uniref:UniRef90_A0A2M8KYQ9	rs:WP_161931393	NA
	101746	101746_Moniruzzaman_MM07_SRX802073_62_dc_000000000007	T	Macrophage receptor	ko04145,map04145	Collagen,SRCR	KXJ10129.1	CDD:214555	NA	uniref:UniRef90_UPI000A2A450D	rs:XP_020907893	NA
	101747	101747_Moniruzzaman_MM07_SRX802073_62_dc_000000000007	M	Concanavalin A-like lectin/glucanases superfamily	-	Laminin_G_3	NEQ65006.1	CDD:404293	NA	uniref:UniRef90_A0A6P0RPF8	rs:WP_193959745	NA
	101748	101748_Moniruzzaman_MM07_SRX802073_62_dc_000000000007	NA	NA	NA	NA	MBJ05442.1	NA	NA	uniref:UniRef90_A0A6C0B4T2	NA	NA
	10175	10175_Marseilleviridae_KT752522_Brazilian_marseillevirus_strain_BH2014_000000000001	NA	NA	NA	NA	YP_009238664.1	CDD:197711	YP_009238664.1	uniref:UniRef90_A0A142CJQ5	rs:YP_009238664	gi|327409599|ref|YP_004347019.1|
	101750	101750_Moniruzzaman_MM07_SRX802073_62_dc_000000000007	-	-	-	-	NBO09603.1	NA	NA	uniref:UniRef90_A0A6C0EI40	NA	NA
	101751	101751_Moniruzzaman_MM07_SRX802073_62_dc_000000000007	NA	NA	NA	NA	MBN20780.1	NA	YP_009173597.1	uniref:UniRef90_A0A6C0EK35	rs:YP_009173597	NA
	101752	101752_Moniruzzaman_MM07_SRX802073_62_dc_000000000007	EJ	translation elongation factor activity	-	ABC_tran	GBG27998.1	CDD:223562	YP_001498869.1	uniref:UniRef90_A0A2R5GE39	rs:XP_014157253	gi|448935383|gb|AGE58934.1|
	101754	101754_Moniruzzaman_MM07_SRX802073_62_dc_000000000007	B	SWI complex, BAF60b domains	-	SWIB	QDY52086.1	CDD:349489	YP_008052601.1	uniref:UniRef90_A0A6C0EJ20	rs:YP_008052601	gi|322510600
	101755	101755_Moniruzzaman_MM07_SRX802073_62_dc_000000000007	L	Structure-specific nuclease with 5'-flap endonuclease and 5'-3' exonuclease activities involved in DNA replication and repair. During DNA replication, cleaves the 5'-overhanging flap structure that is generated by displacement synthesis when DNA polymerase encounters the 5'-end of a downstream Okazaki fragment. It enters the flap from the 5'-end and then tracks to cleave the flap base, leaving a …	ko03030,ko03410,ko03450,map03030,map03410,map03450	XPG_I,XPG_N	OAO13208.1	CDD:240317	NP_149832.1	uniref:UniRef90_A0A6C0JCE0	rs:XP_035730263	gi|15079080|ref|NP_149832.1|
	101756	101756_Moniruzzaman_MM07_SRX802073_62_dc_000000000007	NA	NA	NA	NA	ARF12225.1	NA	YP_007354216.1	uniref:UniRef90_A0A6C0EIV0	rs:YP_007354216	gi|441432174
	101757	101757_Moniruzzaman_MM07_SRX802073_62_dc_000000000007	O	negative regulation of inclusion body assembly	-	DnaJ	XP_015758818.1	CDD:236757	YP_003969759.1	uniref:UniRef90_A0A6C0JI44	rs:XP_015758818	gi|310831116
	101758	101758_Moniruzzaman_MM07_SRX802073_62_dc_000000000007	L	DNA polymerase III, delta subunit	ko03030,ko03420,ko03430,map03030,map03420,map03430	DNA_pol3_delta2	VEN40180.1	CDD:237090	AEQ60666.1	uniref:UniRef90_A0A6C0EHL3	rs:XP_001632886	gi|311977866
	10176	10176_Marseilleviridae_KT752522_Brazilian_marseillevirus_strain_BH2014_000000000001	NA	NA	NA	NA	YP_009238665.1	NA	YP_009238665.1	uniref:UniRef90_A0A142CJQ6	rs:YP_009238665	gi|327409598|ref|YP_004347018.1|
	101761	101761_Moniruzzaman_MM07_SRX802073_62_dc_000000000007	NA	NA	NA	NA	NA	NA	NA	uniref:UniRef90_A0A6C0EIV8	NA	NA
	101763	101763_Moniruzzaman_MM07_SRX802073_62_dc_000000000008	NA	NA	NA	NA	NA	NA	NA	uniref:UniRef90_A0A6C0LZR4	NA	NA
	101764	101764_Moniruzzaman_MM07_SRX802073_62_dc_000000000008	F	ribonucleoside-diphosphate reductase activity	ko00230,ko00240,ko00480,ko00983,ko01100,map00230,map00240,map00480,map00983,map01100	ATP-cone,Ribonuc_red_lgC,Ribonuc_red_lgN	MAF37118.1	CDD:178056	YP_009173147.1	uniref:UniRef90_A0A6C0LXX9	rs:WP_038030936	gi|322511018|gb|ADX06331.1|
	101765	101765_Moniruzzaman_MM07_SRX802073_62_dc_000000000008	NA	NA	NA	NA	NA	NA	NA	uniref:UniRef90_A0A6C0LWU8	NA	NA
	101766	101766_Moniruzzaman_MM07_SRX802073_62_dc_000000000008	Z	Belongs to the TRAFAC class myosin-kinesin ATPase superfamily. Myosin family	-	DIL,IQ,Myosin_N,Myosin_head	OQR89908.1	CDD:276950	NA	uniref:UniRef90_A0A6C0LYX8	rs:XP_003869138	NA
	101767	101767_Moniruzzaman_MM07_SRX802073_62_dc_000000000008	L	Required for replicative DNA synthesis. This DNA polymerase also exhibits 3' to 5' exonuclease activity	ko00230,ko00240,ko01100,ko03030,ko03430,ko03440,map00230,map00240,map01100,map03030,map03430,map03440	DNA_pol3_a_NI,DNA_pol3_a_NII,DNA_pol3_alpha,HHH_6,PHP,RNase_T,tRNA_anti-codon	WP_120474224.1	CDD:176648	YP_007517614.1	uniref:UniRef90_A0A6C0LX63	rs:WP_118366408	NA
	101768	101768_Moniruzzaman_MM07_SRX802073_62_dc_000000000008	NA	NA	NA	NA	NA	NA	NA	uniref:UniRef90_A0A6C0LWK1	NA	NA
	101769	101769_Moniruzzaman_MM07_SRX802073_62_dc_000000000008	U	Rab2 family GTPase. Source PGD	-	Ras	KAF1327104.1	CDD:197555	YP_003986711.1	uniref:UniRef90_A0A6C0LYY0	rs:XP_009519661	gi|311977591
	10177	10177_Marseilleviridae_KT752522_Brazilian_marseillevirus_strain_BH2014_000000000001	NA	NA	NA	NA	YP_009238666.1	CDD:408853	YP_009238666.1	uniref:UniRef90_A0A142CJQ7	rs:YP_009238666	gi|327409597|ref|YP_004347017.1|
	101770	101770_Moniruzzaman_MM07_SRX802073_62_dc_000000000008	S	catalytic activity	-	-	YP_009173583.1	CDD:214682	YP_009173583.1	uniref:UniRef90_A0A6C0M083	rs:YP_009173583	gi|357289840
	101771	101771_Moniruzzaman_MM07_SRX802073_62_dc_000000000008	NA	NA	NA	NA	QDY52301.1	NA	NA	uniref:UniRef90_A0A6C0LY46	NA	NA
	101772	101772_Moniruzzaman_MM07_SRX802073_62_dc_000000000008	J	Required for the formation of a threonylcarbamoyl group on adenosine at position 37 (t(6)A37) in tRNAs that read codons beginning with adenine	-	SUA5,Sua5_yciO_yrdC	WP_130605286.1	CDD:223088	YP_009481386.1	uniref:UniRef90_A0A6C0M148	rs:WP_130605286	gi|516306058
	101773	101773_Moniruzzaman_MM07_SRX802073_62_dc_000000000008	NA	NA	NA	NA	NA	CDD:277210	NA	uniref:UniRef90_A0A6C0LZQ1	NA	NA
	101774	101774_Moniruzzaman_MM07_SRX802073_62_dc_000000000008	O	ubiquitin-conjugating enzyme	ko04120,map04120	UQ_con	XP_029321845.1	CDD:395127	AEQ60647.1	uniref:UniRef90_A0A6C0LXW9	rs:XP_029321845	gi|311977847|ref|YP_003986967.1|
	101775	101775_Moniruzzaman_MM07_SRX802073_62_dc_000000000008	NA	NA	NA	NA	NA	NA	NA	uniref:UniRef90_A0A6C0LWU1	NA	NA
	101776	101776_Moniruzzaman_MM07_SRX802073_62_dc_000000000008	M	Belongs to the SIS family. GutQ KpsF subfamily	ko00540,ko01100,map00540,map01100	CBS,SIS	YP_003969897.1	CDD:240145	YP_003969897.1	uniref:UniRef90_A0A6C0LYX2	rs:YP_003969897	gi|310831254
	101777	101777_Moniruzzaman_MM07_SRX802073_62_dc_000000000008	F	Activates KDO (a required 8-carbon sugar) for incorporation into bacterial lipopolysaccharide in Gram-negative bacteria	ko00540,ko01100,map00540,map01100	CTP_transf_3	QKF94408.1	CDD:133010	NA	uniref:UniRef90_A0A6C0LX53	rs:XP_007211713	NA
	101778	101778_Moniruzzaman_MM07_SRX802073_62_dc_000000000008	M	DAHP synthetase I family	ko00540,ko01100,map00540,map01100	DAHP_synth_1	YP_003969899.1	CDD:235363	YP_003969899.1	uniref:UniRef90_A0A6C0LWJ2	rs:YP_003969899	gi|310831256
	101779	101779_Moniruzzaman_MM07_SRX802073_62_dc_000000000008	Q	methyltransferase	ko00130,ko01100,ko01110,map00130,map01100,map01110	Methyltransf_23,Methyltransf_25,Methyltransf_31	NDA89747.1	CDD:400514	YP_009173574.1	uniref:UniRef90_A0A6C0LYX1	rs:YP_009173574	NA
	10178	10178_Marseilleviridae_KT752522_Brazilian_marseillevirus_strain_BH2014_000000000001	S	Elongation factor Tu GTP binding domain	-	-	YP_009238667.1	CDD:227581	YP_009238667.1	uniref:UniRef90_A0A142CJQ8	rs:YP_009238667	gi|327409596|ref|YP_004347016.1|
	101780	101780_Moniruzzaman_MM07_SRX802073_62_dc_000000000008	GM	NAD- dependent epimerase dehydratase	ko00520,ko00521,ko00523,ko00525,ko01055,ko01100,ko01130,map00520,map00521,map00523,map00525,map01055,map01100,map01130	GDP_Man_Dehyd	MBB03300.1	CDD:187541	YP_009174706.1	uniref:UniRef90_A0A6C0M074	rs:WP_013626903	gi|313844017|ref|YP_004061680.1|
	101781	101781_Moniruzzaman_MM07_SRX802073_62_dc_000000000008	M	Belongs to the UDP-glucose GDP-mannose dehydrogenase family	ko00040,ko00053,ko00520,ko01100,map00040,map00053,map00520,map01100	UDPG_MGDP_dh,UDPG_MGDP_dh_C,UDPG_MGDP_dh_N	VBB18500.1	CDD:274399	YP_007005217.1	uniref:UniRef90_A0A6C0LY36	rs:WP_011265121	NA
	101782	101782_Moniruzzaman_MM07_SRX802073_62_dc_000000000008	C	Pyridine nucleotide-disulphide oxidoreductase	-	Pyr_redox_2	OLP90841.1	CDD:224172	NA	uniref:UniRef90_A0A6C0M135	rs:XP_038779466	NA
	101783	101783_Moniruzzaman_MM07_SRX802073_62_dc_000000000008	L	Endonuclease that specifically degrades the RNA of RNA- DNA hybrids	ko03030,map03030	RNase_HII	QDY52178.1	CDD:260003	YP_009173471.1	uniref:UniRef90_A0A6C0LZP4	rs:WP_101043477	gi|508181921
	101784	101784_Moniruzzaman_MM07_SRX802073_62_dc_000000000008	T	protein serine/threonine kinase activity	ko04020,ko04022,ko04270,ko04371,ko04510,ko04611,ko04810,ko04921,ko04971,ko05410,ko05414,map04020,map04022,map04270,map04371,map04510,map04611,map04810,map04921,map04971,map05410,map05414	Pkinase	VAH93077.1	CDD:214567	NA	uniref:UniRef90_A0A6C0LXW4	rs:XP_027789676	NA
	101785	101785_Moniruzzaman_MM07_SRX802073_62_dc_000000000008	NA	NA	NA	NA	NA	NA	NA	uniref:UniRef90_A0A6C0LWT2	NA	NA
	101786	101786_Moniruzzaman_MM07_SRX802073_62_dc_000000000008	-	-	-	-	WP_072718311.1	CDD:270206	NA	uniref:UniRef90_A0A6C0LYW2	rs:WP_072718311	NA
	101788	101788_Moniruzzaman_MM07_SRX802073_62_dc_000000000008	NA	NA	NA	NA	NA	NA	NA	uniref:UniRef90_A0A6C0LX44	NA	NA
	101789	101789_Moniruzzaman_MM07_SRX802073_62_dc_000000000008	M	dTDP-glucose 4,6-dehydratase activity	ko00520,ko00521,ko00523,ko00525,ko01055,ko01130,map00520,map00521,map00523,map00525,map01055,map01130	Epimerase,GDP_Man_Dehyd,RmlD_sub_bind	AKI80515.1	CDD:178377	AEQ60995.1	uniref:UniRef90_A0A6C0LWI2	rs:WP_016030249	gi|311978192
	101790	101790_Moniruzzaman_MM07_SRX802073_62_dc_000000000008	NA	NA	NA	NA	NA	NA	NA	uniref:UniRef90_A0A6C0LYV9	NA	NA
	101791	101791_Moniruzzaman_MM07_SRX802073_62_dc_000000000008	C	Belongs to the mitochondrial carrier (TC 2.A.29) family	-	Mito_carr	XP_003061846.1	CDD:395101	NA	uniref:UniRef90_A0A6C0M063	rs:XP_003061846	NA
	101792	101792_Moniruzzaman_MM07_SRX802073_62_dc_000000000008	NA	NA	NA	NA	NA	NA	NA	uniref:UniRef90_A0A6C0LWT2	NA	NA
	101793	101793_Moniruzzaman_MM07_SRX802073_62_dc_000000000008	G	Belongs to the ribulose-phosphate 3-epimerase family	ko00030,ko00040,ko00710,ko01100,ko01110,ko01120,ko01130,ko01200,ko01230,map00030,map00040,map00710,map01100,map01110,map01120,map01130,map01200,map01230	Ribul_P_3_epim	XP_015904398.1	CDD:238244	YP_004322355.1	uniref:UniRef90_A0A6C0LY24	rs:XP_015904398	NA
	101794	101794_Moniruzzaman_MM07_SRX802073_62_dc_000000000008	G	Fructose-1-6-bisphosphatase, N-terminal domain	ko00010,ko00030,ko00051,ko00680,ko00710,ko01100,ko01110,ko01120,ko01130,ko01200,ko04152,ko04910,map00010,map00030,map00051,map00680,map00710,map01100,map01110,map01120,map01130,map01200,map04152,map04910	FBPase	WP_022850087.1	CDD:236458	NA	uniref:UniRef90_A0A6C0M126	rs:WP_022850087	NA
	101795	101795_Moniruzzaman_MM07_SRX802073_62_dc_000000000008	G	fructose-bisphosphate aldolase	ko00010,ko00030,ko00051,ko00680,ko00710,ko01100,ko01110,ko01120,ko01130,ko01200,ko01230,map00010,map00030,map00051,map00680,map00710,map01100,map01110,map01120,map01130,map01200,map01230	Glycolytic	KAA0157315.1	CDD:395212	YP_009213665.1	uniref:UniRef90_A0A6C0LZN6	rs:XP_017430511	NA
	101796	101796_Moniruzzaman_MM07_SRX802073_62_dc_000000000008	-	-	-	SnoaL_2	WP_173493407.1	CDD:403775	NA	uniref:UniRef90_A0A6C0LXV3	rs:WP_173493407	NA
	101797	101797_Moniruzzaman_MM07_SRX802073_62_dc_000000000008	S	3-deoxy-D-manno-octulosonate 8-phosphate phosphatase, YrbI family	ko00540,ko01100,map00540,map01100	Hydrolase_3	MBF83291.1	CDD:224692	YP_009791353.1	uniref:UniRef90_A0A6C0LWS1	rs:WP_028827058	NA
	101798	101798_Moniruzzaman_MM07_SRX802073_62_dc_000000000008	M	Catalyzes the formation of dTDP-glucose, from dTTP and glucose 1-phosphate, as well as its pyrophosphorolysis	-	HAD_2,NTP_transf_3,NTP_transferase	OCW82330.1	CDD:133026	YP_009322617.1	uniref:UniRef90_A0A6C0LYV2	rs:WP_220462849	NA
	101799	101799_Moniruzzaman_MM07_SRX802073_62_dc_000000000008	G	Catalyzes the transfer of a two-carbon ketol group from a ketose donor to an aldose acceptor, via a covalent intermediate with the cofactor thiamine pyrophosphate	ko00030,ko00710,ko01051,ko01100,ko01110,ko01120,ko01130,ko01200,ko01230,map00030,map00710,map01051,map01100,map01110,map01120,map01130,map01200,map01230	Transket_pyr,Transketolase_C,Transketolase_N	OMJ28232.1	CDD:223100	NA	uniref:UniRef90_A0A6C0LX35	rs:XP_021880337	NA
	1018	1018_Ascoviridae_KJ755191_Heliothis_virescens_ascovirus_3f_isolate_LD135790_000000000001	-	-	-	-	YP_009701541.1	NA	YP_009701541.1	uniref:UniRef90_A4KXD1	rs:YP_009701541	gi|134287232|ref|YP_001110928.1|
	10180	10180_Marseilleviridae_KT752522_Brazilian_marseillevirus_strain_BH2014_000000000001	S	Glycosyltransferase sugar-binding region containing DXD motif	-	-	YP_009238669.1	CDD:226297	YP_009238669.1	uniref:UniRef90_A0A142CJR0	rs:YP_009238669	gi|327409594|ref|YP_004347014.1|
	101800	101800_Moniruzzaman_MM07_SRX802073_62_dc_000000000008	G	Ribose/Galactose Isomerase	ko00030,ko00051,ko00710,ko01100,ko01110,ko01120,ko01130,ko01200,ko01230,map00030,map00051,map00710,map01100,map01110,map01120,map01130,map01200,map01230	LacAB_rpiB	NDB85661.1	CDD:396864	NA	uniref:UniRef90_A0A6C0LWH2	rs:WP_165021396	NA
	101801	101801_Moniruzzaman_MM07_SRX802073_62_dc_000000000008	NA	NA	NA	NA	NCA20561.1	CDD:397213	NA	uniref:UniRef90_A0A6C0LYU8	NA	NA
	101802	101802_Moniruzzaman_MM07_SRX802073_62_dc_000000000008	NA	NA	NA	NA	AYV80243.1	NA	NA	uniref:UniRef90_A0A6C0M054	NA	NA
	101803	101803_Moniruzzaman_MM07_SRX802073_62_dc_000000000008	NA	NA	NA	NA	NA	NA	NA	uniref:UniRef90_A0A6C0LY12	NA	NA
	101804	101804_Moniruzzaman_MM07_SRX802073_62_dc_000000000008	U	Dynamin-2. Source PGD	-	Dynamin_M,Dynamin_N,GED	QKF94243.1	CDD:206738	NA	uniref:UniRef90_A0A6C0M113	rs:XP_502627	NA
	101805	101805_Moniruzzaman_MM07_SRX802073_62_dc_000000000008	U	Involved in autophagy and cytoplasm to vacuole transport (Cvt) vesicle formation. Plays a key role in the organization of the preautophagosomal structure phagophore assembly site (PAS), the nucleating site for formation of the sequestering vesicle	ko04136,ko04137,ko04138,ko04140,map04136,map04137,map04138,map04140	APG9	NA	CDD:224278	NA	uniref:UniRef90_A0A6C0LZM7	NA	NA
	101806	101806_Moniruzzaman_MM07_SRX802073_62_dc_000000000008	M	dTDP-glucose 4,6-dehydratase activity	ko00520,ko00521,ko00523,ko00525,ko01055,ko01130,map00520,map00521,map00523,map00525,map01055,map01130	Epimerase,GDP_Man_Dehyd,RmlD_sub_bind	OUV83354.1	CDD:187557	YP_009173262.1	uniref:UniRef90_A0A6C0LXU4	rs:YP_009173262	gi|311978192
	101807	101807_Moniruzzaman_MM07_SRX802073_62_dc_000000000008	M	ADP-heptose-lipopolysaccharide heptosyltransferase activity	-	-	NOX19422.1	NA	YP_007676138.1	uniref:UniRef90_A0A6C0LWR4	rs:WP_095074613	NA
	101808	101808_Moniruzzaman_MM07_SRX802073_62_dc_000000000008	S	NAD binding	-	-	AYV80241.1	CDD:274399	YP_003969874.1	uniref:UniRef90_A0A6C0LYU2	rs:YP_003969874	gi|310831231
	101809	101809_Moniruzzaman_MM07_SRX802073_62_dc_000000000008	M	epimerase dehydratase	ko00052,ko00520,ko00521,ko00523,ko00525,ko01055,ko01100,ko01130,map00052,map00520,map00521,map00523,map00525,map01055,map01100,map01130	Epimerase,GDP_Man_Dehyd	AYV80240.1	CDD:223528	NA	uniref:UniRef90_A0A6C0LX29	rs:WP_194054688	NA
	10181	10181_Marseilleviridae_KT752522_Brazilian_marseillevirus_strain_BH2014_000000000001	NA	NA	NA	NA	YP_009238670.1	NA	YP_009238670.1	uniref:UniRef90_A0A142CJR1	rs:YP_009238670	gi|327409591|ref|YP_004347011.1|
	101810	101810_Moniruzzaman_MM07_SRX802073_62_dc_000000000008	M	Glycosyltransferase Family 4	-	Glyco_transf_4,Glycos_transf_1	NLG81406.1	CDD:340831	NA	uniref:UniRef90_A0A6C0LWG2	rs:WP_083381899	NA
	101811	101811_Moniruzzaman_MM07_SRX802073_62_dc_000000000008	NA	NA	NA	NA	NA	NA	NA	uniref:UniRef90_A0A6C0LYT7	NA	NA
	101812	101812_Moniruzzaman_MM07_SRX802073_62_dc_000000000008	NA	NA	NA	NA	AYV80245.1	NA	NA	uniref:UniRef90_A0A6C0M041	NA	NA
	101813	101813_Moniruzzaman_MM07_SRX802073_62_dc_000000000008	NA	NA	NA	NA	NA	NA	NA	uniref:UniRef90_A0A6C0LY01	NA	NA
	101814	101814_Moniruzzaman_MM07_SRX802073_62_dc_000000000008	NA	NA	NA	NA	OLE90131.1	NA	NA	uniref:UniRef90_A0A6C0M101	NA	NA
	101815	101815_Moniruzzaman_MM07_SRX802073_62_dc_000000000008	M	Glycosyltransferase WbsX	-	Glyco_tran_WbsX	MBA42752.1	CDD:211420	YP_009173257.1	uniref:UniRef90_A0A6C0LZL6	rs:YP_009173257	NA
	101816	101816_Moniruzzaman_MM07_SRX802073_62_dc_000000000008	NA	NA	NA	NA	QDY51899.1	NA	YP_009173257.1	uniref:UniRef90_A0A6C0LXT3	rs:YP_009173257	NA
	101817	101817_Moniruzzaman_MM07_SRX802073_62_dc_000000000008	NA	NA	NA	NA	HIB77472.1	CDD:270700	NA	uniref:UniRef90_A0A6C0LWQ3	rs:WP_201400356	NA
	101818	101818_Moniruzzaman_MM07_SRX802073_62_dc_000000000008	M	Glycosyl transferases group 1	-	Glycos_transf_1	AYV83486.1	CDD:408692	YP_009174081.1	uniref:UniRef90_A0A6C0LYT2	rs:WP_068827373	NA
	101819	101819_Moniruzzaman_MM07_SRX802073_62_dc_000000000008	M	Catalyzes the conversion of GDP-D-mannose to GDP-4- dehydro-6-deoxy-D-mannose	ko00051,ko00520,ko01100,map00051,map00520,map01100	GDP_Man_Dehyd	QBK91838.1	CDD:224014	YP_009173368.1	uniref:UniRef90_A0A6C0LX21	rs:YP_009173368	gi|155371751|ref|YP_001427285.1|
	10182	10182_Marseilleviridae_KT752522_Brazilian_marseillevirus_strain_BH2014_000000000001	NA	NA	NA	NA	YP_009238671.1	NA	YP_009238671.1	uniref:UniRef90_A0A142CJR2	rs:YP_009238671	gi|284504196|ref|YP_003406911.1|
	101820	101820_Moniruzzaman_MM07_SRX802073_62_dc_000000000008	GM	GDP-L-fucose synthase activity	ko00051,ko00520,ko01100,ko03013,ko03015,ko03040,ko05164,map00051,map00520,map01100,map03013,map03015,map03040,map05164	Epimerase	MAD11721.1	CDD:187550	YP_214489.1	uniref:UniRef90_A0A6C0LWF5	rs:XP_009310113	NA
	101821	101821_Moniruzzaman_MM07_SRX802073_62_dc_000000000008	D	Tetratricopeptide TPR_2 repeat protein	-	TPR_2	MSW50867.1	NA	NA	uniref:UniRef90_A0A6C0LYS8	rs:WP_006616721	NA
	101822	101822_Moniruzzaman_MM07_SRX802073_62_dc_000000000008	S	Tetratricopeptide repeat	-	TPR_2	QFG75194.1	CDD:408692	NA	uniref:UniRef90_A0A6C0M031	rs:WP_202246837	NA
	101823	101823_Moniruzzaman_MM07_SRX802073_62_dc_000000000008	NA	NA	NA	NA	QBK90919.1	NA	NA	uniref:UniRef90_A0A6C0LXZ0	NA	NA
	101824	101824_Moniruzzaman_MM07_SRX802073_62_dc_000000000008	NA	NA	NA	NA	NA	NA	NA	uniref:UniRef90_A0A6C0M0Z4	NA	NA
	101825	101825_Moniruzzaman_MM07_SRX802073_62_dc_000000000008	O	Ubiquitin-activating enzyme E1	ko04120,ko05012,map04120,map05012	E1_4HB,E1_FCCH,E1_UFD,ThiF,UBA_e1_thiolCys	XP_001024914.2	CDD:273603	YP_003970068.1	uniref:UniRef90_A0A6C0LZK4	rs:XP_001024914	gi|310831425
	101826	101826_Moniruzzaman_MM07_SRX802073_62_dc_000000000008	NA	NA	NA	NA	NA	NA	NA	uniref:UniRef90_A0A6C0LXS4	NA	NA
	101827	101827_Moniruzzaman_MM07_SRX802073_62_dc_000000000008	E	Belongs to the glutaminase family	ko00220,ko00250,ko00471,ko01100,ko04724,ko04727,ko04964,ko05206,ko05230,map00220,map00250,map00471,map01100,map04724,map04727,map04964,map05206,map05230	Glutaminase	MBD23703.1	CDD:398563	NA	uniref:UniRef90_A0A6C0LWP3	rs:WP_019668831	NA
	101828	101828_Moniruzzaman_MM07_SRX802073_62_dc_000000000008	NA	NA	NA	NA	NA	NA	NA	uniref:UniRef90_A0A6C0LYS2	NA	NA
	101829	101829_Moniruzzaman_MM07_SRX802073_62_dc_000000000008	NA	NA	NA	NA	NA	NA	NA	uniref:UniRef90_A0A6C0LX12	NA	NA
	10183	10183_Marseilleviridae_KT752522_Brazilian_marseillevirus_strain_BH2014_000000000001	NA	NA	NA	NA	YP_009238672.1	NA	YP_009238672.1	uniref:UniRef90_A0A142CJR3	rs:YP_009238672	gi|327409591|ref|YP_004347011.1|
	101830	101830_Moniruzzaman_MM07_SRX802073_62_dc_000000000008	K	DNA-dependent RNA polymerase catalyzes the transcription of DNA into RNA using the four ribonucleoside triphosphates as substrates	ko00230,ko00240,ko01100,ko03020,ko05016,ko05169,map00230,map00240,map01100,map03020,map05016,map05169	RNA_pol_Rpb2_1,RNA_pol_Rpb2_2,RNA_pol_Rpb2_3,RNA_pol_Rpb2_4,RNA_pol_Rpb2_5,RNA_pol_Rpb2_6,RNA_pol_Rpb2_7	QDY52415.1	CDD:238353	YP_009173543.1	uniref:UniRef90_A0A6C0LWE6	rs:XP_024368974	gi|322511148|gb|ADX06461.1|
	101831	101831_Moniruzzaman_MM07_SRX802073_62_dc_000000000008	K	DNA-directed 5'-3' RNA polymerase activity	ko00230,ko00240,ko01100,ko03020,ko05016,ko05169,map00230,map00240,map01100,map03020,map05016,map05169	RNA_pol_Rpb2_1,RNA_pol_Rpb2_2,RNA_pol_Rpb2_3,RNA_pol_Rpb2_4,RNA_pol_Rpb2_5,RNA_pol_Rpb2_6,RNA_pol_Rpb2_7	QDY52415.1	CDD:236291	YP_008052546.1	uniref:UniRef90_A0A6C0LWE6	rs:YP_008052546	gi|322510564|gb|ADX05878.1|
	101832	101832_Moniruzzaman_MM07_SRX802073_62_dc_000000000008	S	ATPase activity	-	-	AYV76921.1	CDD:177083	YP_009173542.1	uniref:UniRef90_A0A6C0LYR9	rs:YP_009173542	gi|350611117
	101833	101833_Moniruzzaman_MM07_SRX802073_62_dc_000000000008	NA	NA	NA	NA	NA	CDD:185628	NA	uniref:UniRef90_A0A6C0M022	NA	NA
	101834	101834_Moniruzzaman_MM07_SRX802073_62_dc_000000000008	L	Belongs to the DNA mismatch repair MutS family	ko03430,map03430	MutS_I,MutS_III,MutS_V	QDY52445.1	CDD:223327	YP_004894594.1	uniref:UniRef90_A0A6C0LXY5	rs:WP_187648560	gi|350611921
	101835	101835_Moniruzzaman_MM07_SRX802073_62_dc_000000000008	NA	NA	NA	NA	NA	NA	NA	uniref:UniRef90_A0A6C0M0Y5	NA	NA
	101836	101836_Moniruzzaman_MM07_SRX802073_62_dc_000000000008	NA	NA	NA	NA	NA	NA	NA	uniref:UniRef90_A0A6C0LZJ6	NA	NA
	101837	101837_Moniruzzaman_MM07_SRX802073_62_dc_000000000008	C	glycerophosphoryl diester phosphodiesterase	ko00564,ko00790,ko01100,ko02020,map00564,map00790,map01100,map02020	GDPD,PhoD,PhoD_N	WP_052233130.1	CDD:176499	NA	uniref:UniRef90_A0A6C0LXR1	rs:WP_052233130	NA
	101838	101838_Moniruzzaman_MM07_SRX802073_62_dc_000000000008	O	RING finger protein	-	zf-RING_2	XP_026759632.1	CDD:227827	NA	uniref:UniRef90_A0A6C0LWN1	rs:XP_026759632	NA
	101839	101839_Moniruzzaman_MM07_SRX802073_62_dc_000000000008	NA	NA	NA	NA	NA	NA	NA	uniref:UniRef90_A0A6C0LYR2	NA	NA
	10184	10184_Marseilleviridae_KT752522_Brazilian_marseillevirus_strain_BH2014_000000000001	NA	NA	NA	NA	YP_009238673.1	NA	YP_009238673.1	uniref:UniRef90_A0A142CJR4	rs:YP_009238673	gi|284504196|ref|YP_003406911.1|
	101840	101840_Moniruzzaman_MM07_SRX802073_62_dc_000000000008	NA	NA	NA	NA	NA	NA	NA	uniref:UniRef90_A0A6C0LX03	NA	NA
	101841	101841_Moniruzzaman_MM07_SRX802073_62_dc_000000000008	NA	NA	NA	NA	NA	NA	NA	uniref:UniRef90_A0A6C0LWD5	NA	NA
	101842	101842_Moniruzzaman_MM07_SRX802073_62_dc_000000000008	NA	NA	NA	NA	MBM72006.1	NA	NA	uniref:UniRef90_A0A6C0LYQ7	NA	NA
	101843	101843_Moniruzzaman_MM07_SRX802073_62_dc_000000000008	NA	NA	NA	NA	NA	NA	NA	uniref:UniRef90_A0A6C0M012	NA	NA
	101844	101844_Moniruzzaman_MM07_SRX802073_62_dc_000000000008	O	Prolyl 4-hydroxylase alpha subunit homologues.	ko00330,ko01100,map00330,map01100	2OG-FeII_Oxy_3	HIB24868.1	CDD:214780	YP_009789425.1	uniref:UniRef90_A0A6C0LXX5	rs:WP_087461853	gi|441432545
	101845	101845_Moniruzzaman_MM07_SRX802073_62_dc_000000000008	NA	NA	NA	NA	NA	NA	NA	uniref:UniRef90_A0A6C0M0X5	NA	NA
	101846	101846_Moniruzzaman_MM07_SRX802073_62_dc_000000000009	NA	NA	NA	NA	NA	NA	NA	uniref:UniRef90_A0A6C0EIV8	NA	NA
	101848	101848_Moniruzzaman_MM07_SRX802073_62_dc_000000000009	K	DNA-dependent RNA polymerase catalyzes the transcription of DNA into RNA using the four ribonucleoside triphosphates as substrates	ko00230,ko00240,ko01100,ko03020,ko05016,ko05169,map00230,map00240,map01100,map03020,map05016,map05169	RNA_pol_Rpb2_1,RNA_pol_Rpb2_2,RNA_pol_Rpb2_3,RNA_pol_Rpb2_4,RNA_pol_Rpb2_5,RNA_pol_Rpb2_6,RNA_pol_Rpb2_7	QDY52415.1	CDD:236291	YP_009173531.1	uniref:UniRef90_A0A6C0EHY3	rs:YP_008052526	gi|357289743|gb|AET73056.1|
	101849	101849_Moniruzzaman_MM07_SRX802073_62_dc_000000000009	K	Dna-directed rna polymerase	ko00230,ko00240,ko01100,ko03020,ko04623,ko05016,ko05169,map00230,map00240,map01100,map03020,map04623,map05016,map05169	RNA_pol_Rpb5_C,RNA_pol_Rpb5_N	XP_006347844.1	CDD:215582	YP_009046621.1	uniref:UniRef90_A0A6C0JEK3	rs:XP_006347844	gi|322510703|gb|ADX06017.1|
	10185	10185_Marseilleviridae_KT752522_Brazilian_marseillevirus_strain_BH2014_000000000001	NA	NA	NA	NA	YP_009238674.1	NA	YP_009238674.1	uniref:UniRef90_A0A142CJR5	rs:YP_009238674	NA
	101850	101850_Moniruzzaman_MM07_SRX802073_62_dc_000000000009	NA	NA	NA	NA	NA	NA	NA	uniref:UniRef90_A0A6C0EK19	NA	NA
	101851	101851_Moniruzzaman_MM07_SRX802073_62_dc_000000000009	NA	NA	NA	NA	NA	NA	NA	uniref:UniRef90_A0A6C0EJ37	NA	NA
	101853	101853_Moniruzzaman_MM07_SRX802073_62_dc_000000000009	S	D5 N terminal like	-	-	QDY51856.1	CDD:225913	YP_009052397.1	uniref:UniRef90_A0A6C0EJR8	rs:YP_009052397	gi|350611289|gb|AEQ32733.1|
	101854	101854_Moniruzzaman_MM07_SRX802073_62_dc_000000000009	V	Slingshot protein phosphatase 3	ko04360,ko04810,map04360,map04810	DEK_C,DSPc	AYV78970.1	CDD:350348	YP_009310175.1	uniref:UniRef90_A0A6C0EHN3	rs:XP_029826160	gi|506497816|ref|YP_008003615.1|
	101855	101855_Moniruzzaman_MM07_SRX802073_62_dc_000000000009	O	Belongs to the ubiquitin-conjugating enzyme family	ko04120,map04120	UQ_con	NDA89570.1	CDD:395127	YP_008052517.1	uniref:UniRef90_A0A6C0IVG1	rs:XP_042892819	gi|322510699|gb|ADX06013.1|
	101857	101857_Moniruzzaman_MM07_SRX802073_62_dc_000000000009	NA	NA	NA	NA	NBO54322.1	NA	NA	uniref:UniRef90_A0A6C0EK66	NA	gi|322510698
	101858	101858_Moniruzzaman_MM07_SRX802073_62_dc_000000000009	K	DNA-directed RNA polymerase I, II, and III subunit RPABC2	ko00230,ko00240,ko01100,ko03020,ko04623,ko05016,ko05169,map00230,map00240,map01100,map03020,map04623,map05016,map05169	RNA_pol_Rpb6	OAO17457.1	CDD:177755	YP_009640046.1	uniref:UniRef90_A0A6C0IVK2	rs:XP_012895107	gi|322510697
	10186	10186_Marseilleviridae_KT752522_Brazilian_marseillevirus_strain_BH2014_000000000001	NA	NA	NA	NA	YP_009238675.1	NA	YP_009238675.1	uniref:UniRef90_A0A142CJR6	rs:YP_009238675	gi|327409587|ref|YP_004347007.1|
	101860	101860_Moniruzzaman_MM07_SRX802073_62_dc_000000000009	K	to Saccharomyces cerevisiae DST1 (YGL043W)	-	Med26,TFIIS_C,TFIIS_M	NDH69138.1	CDD:273592	YP_008052514.1	uniref:UniRef90_A0A6C0EJ47	rs:YP_008052514	gi|357289731|gb|AET73044.1|
	101861	101861_Moniruzzaman_MM07_SRX802073_62_dc_000000000009	NA	NA	NA	NA	NBP66738.1	NA	NA	uniref:UniRef90_A0A6C0EIX8	NA	NA
	101862	101862_Moniruzzaman_MM07_SRX802073_62_dc_000000000009	U	Ubiquitin-like modifier involved in autophagosomes formation. With ATG4, mediates the delivery of the autophagosomes to the vacuole via the microtubule cytoskeleton. Required for selective autophagic degradation of the nucleus (nucleophagy) as well as for mitophagy which contributes to regulate mitochondrial quantity and quality by eliminating the mitochondria to a basal level to fulfill cellular…	ko04068,ko04136,ko04137,ko04138,ko04139,ko04140,ko04212,ko04371,ko04621,ko04727,ko05167,map04068,map04136,map04137,map04138,map04139,map04140,map04212,map04371,map04621,map04727,map05167	Atg8	XP_020077415.1	CDD:340683	NA	uniref:UniRef90_A0A1E4RM45	rs:XP_020077415	NA
	101863	101863_Moniruzzaman_MM07_SRX802073_62_dc_000000000009	NA	NA	NA	NA	NA	NA	NA	uniref:UniRef90_A0A6C0EKG4	NA	NA
	101865	101865_Moniruzzaman_MM07_SRX802073_62_dc_000000000009	NA	NA	NA	NA	NA	CDD:409842	NA	NA	NA	NA
	101866	101866_Moniruzzaman_MM07_SRX802073_62_dc_000000000009	-	-	-	-	QDY51715.1	CDD:185706	NA	uniref:UniRef90_A0A6C0IXF4	NA	NA
	101868	101868_Moniruzzaman_MM07_SRX802073_62_dc_000000000009	NA	NA	NA	NA	NA	NA	NA	uniref:UniRef90_A0A6C0JBY2	NA	NA
	10187	10187_Marseilleviridae_KT752522_Brazilian_marseillevirus_strain_BH2014_000000000001	L	Origin of replication binding protein	-	-	YP_009238676.1	CDD:280546	YP_009238676.1	uniref:UniRef90_A0A142CJR7	rs:YP_009238676	gi|327409586|ref|YP_004347006.1|
	101872	101872_Moniruzzaman_MM07_SRX802073_62_dc_000000000009	S	Type III restriction enzyme, res subunit	-	-	YP_008052508.1	CDD:223989	YP_008052508.1	uniref:UniRef90_A0A6C0IS06	rs:YP_008052508	gi|357289725|gb|AET73038.1|
	101874	101874_Moniruzzaman_MM07_SRX802073_62_dc_000000000009	S	Predicted membrane protein (DUF2177)	-	DUF2177	WP_136805990.1	CDD:401788	YP_009173385.1	uniref:UniRef90_A0A6C0BEZ1	rs:WP_136805990	gi|357292366
	101875	101875_Moniruzzaman_MM07_SRX802073_62_dc_000000000009	S	bis(5'-nucleosyl)-tetraphosphatase (symmetrical) activity	-	-	QDY52362.1	CDD:277368	YP_003969946.1	uniref:UniRef90_A0A6C0EI77	rs:YP_003969946	gi|310831303
	101877	101877_Moniruzzaman_MM07_SRX802073_62_dc_000000000009	NA	NA	NA	NA	MBA42563.1	NA	NA	uniref:UniRef90_A0A6C0JD68	NA	NA
	101879	101879_Moniruzzaman_MM07_SRX802073_62_dc_000000000009	S	Sulfite exporter TauE/SafE	-	TauE	XP_003291498.1	CDD:396487	NA	uniref:UniRef90_F0ZVQ5	rs:XP_003291498	NA
	10188	10188_Marseilleviridae_KT752522_Brazilian_marseillevirus_strain_BH2014_000000000001	NA	NA	NA	NA	YP_009238677.1	NA	YP_009238677.1	uniref:UniRef90_A0A142CJR8	rs:YP_009238677	NA
	101880	101880_Moniruzzaman_MM07_SRX802073_62_dc_000000000009	NA	NA	NA	NA	NA	CDD:404402	NA	NA	NA	NA
	101881	101881_Moniruzzaman_MM07_SRX802073_62_dc_000000000009	P	Inositol monophosphatase family	ko00920,ko01100,ko01120,ko01130,map00920,map01100,map01120,map01130	Inositol_P	MBA42649.1	CDD:238816	NA	uniref:UniRef90_A0A2E3BYW1	rs:WP_044215639	NA
	101882	101882_Moniruzzaman_MM07_SRX802073_62_dc_000000000009	P	Belongs to the sulfate adenylyltransferase family	ko00230,ko00261,ko00450,ko00920,ko01100,ko01120,ko01130,map00230,map00261,map00450,map00920,map01100,map01120,map01130	APS_kinase,ATP-sulfurylase,PUA_2	MBA42655.1	CDD:180124	NA	uniref:UniRef90_A0A2E3BZ79	rs:WP_014067371	NA
	101885	101885_Moniruzzaman_MM07_SRX802073_62_dc_000000000009	L	Releases the supercoiling and torsional tension of DNA, which is introduced during the DNA replication and transcription, by transiently cleaving and rejoining one strand of the DNA duplex. Introduces a single-strand break via transesterification at a target site in duplex DNA. The scissile phosphodiester is attacked by the catalytic tyrosine of the enzyme, resulting in the formation of a DNA-(5'…	-	Topoisom_bac,Toprim,Toprim_C_rpt	MBD98455.1	CDD:236048	AGF85502.1	uniref:UniRef90_A0A6C0EHP2	rs:WP_108687045	gi|350611025
	101886	101886_Moniruzzaman_MM07_SRX802073_62_dc_000000000009	-	-	-	-	RZD42146.1	NA	YP_009173485.1	uniref:UniRef90_A0A6C0JFV0	rs:YP_009173485	gi|322511024
	101887	101887_Moniruzzaman_MM07_SRX802073_62_dc_000000000009	NA	NA	NA	NA	NA	NA	NA	uniref:UniRef90_A0A6C0IXK4	NA	NA
	10189	10189_Marseilleviridae_KT752522_Brazilian_marseillevirus_strain_BH2014_000000000001	NA	NA	NA	NA	YP_009238678.1	NA	YP_009238678.1	uniref:UniRef90_A0A142CJR9	rs:YP_009238678	gi|327409686|ref|YP_004347106.1|
	101890	101890_Moniruzzaman_MM07_SRX802073_62_dc_000000000009	O	Ubiquitin elongating factor core	ko04120,ko04141,map04120,map04141	U-box,Ufd2P_core	QKF93999.1	CDD:319572	NA	uniref:UniRef90_A0A6C0EIC5	rs:XP_002419404	NA
	101893	101893_Moniruzzaman_MM07_SRX802073_62_dc_000000000009	NA	NA	NA	NA	NA	NA	NA	uniref:UniRef90_A0A6C0JFW3	NA	NA
	101894	101894_Moniruzzaman_MM07_SRX802073_62_dc_000000000009	NA	NA	NA	NA	NA	NA	NA	uniref:UniRef90_A0A6C0IXV0	NA	NA
	101895	101895_Moniruzzaman_MM07_SRX802073_62_dc_000000000009	S	N-methyltransferase activity	-	-	RZD41238.1	CDD:350180	YP_009173637.1	uniref:UniRef90_A0A6C0EIU3	rs:YP_009173637	gi|357289858
	101896	101896_Moniruzzaman_MM07_SRX802073_62_dc_000000000009	A	rRNA catabolic process	-	-	QDY51663.1	CDD:274024	YP_009173638.1	uniref:UniRef90_A0A6C0IVC0	rs:YP_009173638	gi|357289857
	101897	101897_Moniruzzaman_MM07_SRX802073_62_dc_000000000009	NA	NA	NA	NA	NA	NA	NA	uniref:UniRef90_A0A6C0J0T3	NA	NA
	101898	101898_Moniruzzaman_MM07_SRX802073_62_dc_000000000009	L	ERCC4 domain	ko03440,ko03460,map03440,map03460	ERCC4	QDY51664.1	CDD:410850	YP_009173624.1	uniref:UniRef90_A0A6C0IVY6	rs:YP_009173624	NA
	1019	1019_Ascoviridae_KJ755191_Heliothis_virescens_ascovirus_3f_isolate_LD135790_000000000001	S	protein serine/threonine kinase activity	-	-	YP_009701542.1	NA	YP_009701542.1	uniref:UniRef90_A4KXD2	rs:YP_009701542	gi|134287233|ref|YP_001110929.1|
	10190	10190_Marseilleviridae_KT752522_Brazilian_marseillevirus_strain_BH2014_000000000001	NA	NA	NA	NA	YP_009238679.1	NA	YP_009238679.1	uniref:UniRef90_A0A142CJS0	rs:YP_009238679	gi|327409584|ref|YP_004347004.1|
	101900	101900_Moniruzzaman_MM07_SRX802073_62_dc_000000000009	L	nuclease	-	Excalibur,SNase	QFG74086.1	CDD:214615	YP_009361472.1	uniref:UniRef90_A0A6C0B4P5	rs:YP_009361472	gi|322510629
	101901	101901_Moniruzzaman_MM07_SRX802073_62_dc_000000000009	NA	NA	NA	NA	QKF94414.1	CDD:225308	NA	uniref:UniRef90_A0A6C0EIE6	NA	NA
	101903	101903_Moniruzzaman_MM07_SRX802073_62_dc_000000000009	S	Ulp1 protease family, C-terminal catalytic domain	-	-	QDY51658.1	NA	YP_003969816.1	uniref:UniRef90_A0A6C0EKU6	rs:YP_003969816	gi|310831173|ref|YP_003969816.1|
	101904	101904_Moniruzzaman_MM07_SRX802073_62_dc_000000000009	J	GTP binding	-	GTP_EFTU,GTP_EFTU_D2	QDY51626.1	CDD:227583	AEQ60824.1	uniref:UniRef90_A0A6C0EIG6	rs:XP_031571859	gi|351737789
	101905	101905_Moniruzzaman_MM07_SRX802073_62_dc_000000000009	NA	NA	NA	NA	NA	NA	NA	uniref:UniRef90_A0A6C0EKL4	NA	NA
	101907	101907_Moniruzzaman_MM07_SRX802073_62_dc_000000000009	PT	metanephric cortical collecting duct development	ko04742,map04742	PKD_channel	CAB3264909.1	CDD:400395	NA	uniref:UniRef90_A0A6F9DP50	rs:XP_013781183	NA
	101908	101908_Moniruzzaman_MM07_SRX802073_62_dc_000000000009	NA	NA	NA	NA	NA	NA	NA	uniref:UniRef90_A0A6C0JDF2	NA	NA
	10191	10191_Marseilleviridae_KT752522_Brazilian_marseillevirus_strain_BH2014_000000000001	NA	NA	NA	NA	YP_009238680.1	NA	YP_009238680.1	uniref:UniRef90_A0A142CJS1	rs:YP_009238680	gi|284504396|ref|YP_003407111.1|
	101911	101911_Moniruzzaman_MM07_SRX802073_62_dc_000000000009	NA	NA	NA	NA	MBP89630.1	CDD:349475	NA	uniref:UniRef90_A0A6C0HW02	NA	NA
	101912	101912_Moniruzzaman_MM07_SRX802073_62_dc_000000000009	NA	NA	NA	NA	NA	CDD:398045	NA	NA	NA	NA
	101913	101913_Moniruzzaman_MM07_SRX802073_62_dc_000000000009	O	macroautophagy	ko03010,ko04115,map03010,map04115	EI24	NA	NA	NA	NA	NA	NA
	101915	101915_Moniruzzaman_MM07_SRX802073_62_dc_000000000009	S	T5orf172	-	T5orf172	MBE18078.1	CDD:214947	YP_009800698.1	uniref:UniRef90_A0A6C0JCC2	rs:WP_013445462	NA
	101916	101916_Moniruzzaman_MM07_SRX802073_62_dc_000000000009	NA	NA	NA	NA	NA	NA	NA	uniref:UniRef90_A0A6C0EIY6	NA	NA
	101918	101918_Moniruzzaman_MM07_SRX802073_62_dc_000000000009	NA	NA	NA	NA	NA	CDD:400274	NA	NA	NA	NA
	101919	101919_Moniruzzaman_MM07_SRX802073_62_dc_000000000009	C	Belongs to the mitochondrial carrier (TC 2.A.29) family	-	Mito_carr	MAO33174.1	CDD:395101	NA	uniref:UniRef90_A0A6C0B563	rs:XP_022664399	NA
	10192	10192_Marseilleviridae_KT752522_Brazilian_marseillevirus_strain_BH2014_000000000001	NA	NA	NA	NA	YP_009238681.1	NA	YP_009238681.1	uniref:UniRef90_A0A142CJS2	rs:YP_009238681	NA
	101921	101921_Moniruzzaman_MM07_SRX802073_62_dc_000000000009	K	DNA-dependent RNA polymerase catalyzes the transcription of DNA into RNA using the four ribonucleoside triphosphates as substrates	ko00230,ko00240,ko01100,ko03020,map00230,map00240,map01100,map03020	RNA_pol_N	WP_010917395.1	CDD:395951	YP_009173534.1	uniref:UniRef90_A0A6C0JF64	rs:WP_010917395	gi|322510709
	101922	101922_Moniruzzaman_MM07_SRX802073_62_dc_000000000009	NA	NA	NA	NA	QDY51870.1	NA	NA	uniref:UniRef90_A0A6C0EJR4	NA	NA
	101924	101924_Moniruzzaman_MM07_SRX802073_62_dc_000000000009	S	Protein of unknown function (DUF3223)	-	DUF3223	WP_009554882.1	NA	NA	uniref:UniRef90_A0A6C0BXB4	rs:WP_084685318	NA
	101925	101925_Moniruzzaman_MM07_SRX802073_62_dc_000000000009	S	PFAM peptidase M16 domain protein	-	Peptidase_M16,Peptidase_M16_C	KKQ55087.1	CDD:223685	YP_003986729.1	uniref:UniRef90_A0A6C0EKV9	rs:WP_020255362	gi|311977609
	101926	101926_Moniruzzaman_MM07_SRX802073_62_dc_000000000009	M	Belongs to the NAD(P)-dependent epimerase dehydratase family	ko00052,ko00520,ko01100,map00052,map00520,map01100	Epimerase,GDP_Man_Dehyd	HCW34420.1	CDD:187558	YP_009619976.1	uniref:UniRef90_A0A3D5LPU6	rs:WP_073248370	gi|310831207
	101928	101928_Moniruzzaman_MM07_SRX802073_62_dc_000000000009	S	Methyltransferase domain	-	Methyltransf_24	NBO72012.1	CDD:404466	NA	uniref:UniRef90_A0A6C0CXR8	rs:WP_158423552	NA
	101929	101929_Moniruzzaman_MM07_SRX802073_62_dc_000000000009	G	peptidase M42	-	Peptidase_M42	MTI69287.1	CDD:224282	NA	uniref:UniRef90_A0A2H9N3K3	rs:WP_134112981	NA
	10193	10193_Marseilleviridae_KT752522_Brazilian_marseillevirus_strain_BH2014_000000000001	NA	NA	NA	NA	YP_009238682.1	NA	YP_009238682.1	uniref:UniRef90_A0A142CJS3	rs:YP_009238682	gi|327409689|ref|YP_004347109.1|
	101932	101932_Moniruzzaman_MM07_SRX802073_62_dc_000000000009	NA	NA	NA	NA	NA	NA	NA	uniref:UniRef90_A0A6C0BYI4	NA	NA
	101933	101933_Moniruzzaman_MM07_SRX802073_62_dc_000000000009	P	succinate transmembrane transporter activity	ko00260,ko00400,ko00564,ko01100,ko01110,ko01130,ko01230,ko04138,ko05166,map00260,map00400,map00564,map01100,map01110,map01130,map01230,map04138,map05166	Ank_2,Ank_4,CitMHS,GDPD,Na_sulph_symp,SPX	XP_005761415.1	CDD:395893	NA	uniref:UniRef90_A0A6C0F9K9	rs:XP_005761415	NA
	101934	101934_Moniruzzaman_MM07_SRX802073_62_dc_000000000009	O	Belongs to the peptidase C1 family	-	Granulin,Inhibitor_I29,Peptidase_C1	QFG73901.1	CDD:395062	YP_009552226.1	uniref:UniRef90_A0A6C0LX02	rs:XP_002525147	gi|284504306|ref|YP_003407021.1|
	101936	101936_Moniruzzaman_MM07_SRX802073_62_dc_000000000009	E	Glutamate/Leucine/Phenylalanine/Valine dehydrogenase	ko00220,ko00250,ko00471,ko00910,ko01100,ko01200,ko04217,ko04964,map00220,map00250,map00471,map00910,map01100,map01200,map04217,map04964	ELFV_dehydrog,ELFV_dehydrog_N	MBD23711.1	CDD:223411	NA	uniref:UniRef90_A0A5E8CIS4	rs:WP_053238317	NA
	101938	101938_Moniruzzaman_MM07_SRX802073_62_dc_000000000009	E	Flavin containing amine oxidoreductase	-	Amino_oxidase	MBI29356.1	CDD:395121	YP_008052445.1	uniref:UniRef90_A0A6C0F458	rs:YP_008052445	gi|322511096
	101939	101939_Moniruzzaman_MM07_SRX802073_62_dc_000000000009	NA	NA	NA	NA	NA	CDD:282710	NA	NA	NA	NA
	10194	10194_Marseilleviridae_KT752522_Brazilian_marseillevirus_strain_BH2014_000000000001	NA	NA	NA	NA	YP_009238683.1	NA	YP_009238683.1	uniref:UniRef90_A0A142CJS4	rs:YP_009238683	gi|327409690|ref|YP_004347110.1|
	101940	101940_Moniruzzaman_MM07_SRX802073_62_dc_000000000009	NA	NA	NA	NA	MBC83227.1	NA	NA	uniref:UniRef90_A0A2E3WL92	NA	NA
	101941	101941_Moniruzzaman_MM07_SRX802073_62_dc_000000000009	IQ	fatty acid biosynthetic process	-	AMP-binding,Amino_oxidase,Catalase,Hexapep,Ketoacyl-synt_C,NAD_binding_8,PP-binding,ketoacyl-synt	OQR98230.1	CDD:341254	NA	uniref:UniRef90_A0A1V9ZKA6	rs:XP_008616893	NA
	101944	101944_Moniruzzaman_MM07_SRX802073_62_dc_000000000009	NA	NA	NA	NA	NA	CDD:395435	NA	NA	NA	NA
	101945	101945_Moniruzzaman_MM07_SRX802073_62_dc_000000000009	NA	NA	NA	NA	NA	CDD:405155	NA	NA	NA	NA
	101947	101947_Moniruzzaman_MM07_SRX802073_62_dc_000000000009	L	GIY-YIG catalytic domain	-	GIY-YIG	YP_003969786.1	CDD:198402	YP_003969786.1	uniref:UniRef90_A0A6C0EJT3	rs:YP_003969786	gi|310831143
	10195	10195_Marseilleviridae_KT752522_Brazilian_marseillevirus_strain_BH2014_000000000001	NA	NA	NA	NA	YP_009238684.1	NA	YP_009238684.1	uniref:UniRef90_A0A142CJS5	rs:YP_009238684	gi|327409690|ref|YP_004347110.1|
	101950	101950_Moniruzzaman_MM07_SRX802073_62_dc_000000000009	S	gamma-glutamyl-peptidase activity	ko00790,ko01523,ko04142,ko04210,map00790,map01523,map04142,map04210	GATase,Peptidase_C26	MAT49352.1	CDD:153218	NA	uniref:UniRef90_A0A6C0EPF0	rs:WP_041896991	NA
	101951	101951_Moniruzzaman_MM07_SRX802073_62_dc_000000000009	-	-	-	-	MAD30354.1	NA	NA	uniref:UniRef90_A0A6C0EJ40	rs:XP_013413503	NA
	101952	101952_Moniruzzaman_MM07_SRX802073_62_dc_000000000009	NA	NA	NA	NA	NA	CDD:400928	NA	uniref:UniRef90_A0A6C0IW13	NA	NA
	101954	101954_Moniruzzaman_MM07_SRX802073_62_dc_000000000009	O	Tubulin-tyrosine ligase family protein	-	TTL	ARF09291.1	CDD:397308	NA	uniref:UniRef90_A0A5E8CI21	rs:XP_031354111	NA
	101956	101956_Moniruzzaman_MM07_SRX802073_62_dc_000000000009	P	Phospholipid-translocating ATPase N-terminal	-	E1-E2_ATPase,Hydrolase,PhoLip_ATPase_C,PhoLip_ATPase_N	ARF11485.1	CDD:319770	NA	uniref:UniRef90_A0A1V0SID9	rs:XP_001740851	NA
	101957	101957_Moniruzzaman_MM07_SRX802073_62_dc_000000000009	E	Sphingosine-1-phosphate lyase 1	ko00600,ko01100,ko04071,map00600,map01100,map04071	Pyridoxal_deC	XP_010899831.1	CDD:223154	NA	uniref:UniRef90_A0A5E8CJ69	rs:XP_010899831	NA
	10196	10196_Marseilleviridae_KT752522_Brazilian_marseillevirus_strain_BH2014_000000000001	NA	NA	NA	NA	YP_009238685.1	NA	YP_009238685.1	uniref:UniRef90_A0A142CJS6	rs:YP_009238685	gi|327409730|ref|YP_004347150.1|
	101960	101960_Moniruzzaman_MM07_SRX802073_62_dc_000000000010	DZ	regulator of chromosome condensation, RCC1	-	Big_2,RCC1_2	OPH11438.1	CDD:227511	NA	uniref:UniRef90_UPI0018E9F0DD	rs:WP_198930237	NA
	101961	101961_Moniruzzaman_MM07_SRX802073_62_dc_000000000010	DZ	regulator of chromosome condensation, RCC1	-	Big_2,RCC1_2	WP_085727579.1	CDD:227511	NA	uniref:UniRef90_A0A1X4G9L6	rs:WP_085727579	NA
	101962	101962_Moniruzzaman_MM07_SRX802073_62_dc_000000000010	NA	NA	NA	NA	SGZ16046.1	NA	NA	uniref:UniRef90_A0A1L0F3D5	rs:WP_075496752	NA
	101963	101963_Moniruzzaman_MM07_SRX802073_62_dc_000000000010	Q	COG2931, RTX toxins and related Ca2 -binding proteins	-	Cadherin,Cadherin_3,DUF4214,DUF4347,He_PIG,HemolysinCabind,PATR,VCBS	HBL38127.1	CDD:206637	NA	uniref:UniRef90_A0A355FU94	rs:WP_213320900	NA
	101964	101964_Moniruzzaman_MM07_SRX802073_62_dc_000000000010	E	Belongs to the sodium solute symporter (SSF) (TC 2.A.21) family	-	SSF	HCO82062.1	NA	NA	uniref:UniRef90_A0A2I9EAP4	rs:WP_110356396	NA
	101969	101969_Moniruzzaman_MM07_SRX802073_62_dc_000000000010	O	RING-like zinc finger	-	zf-RING_2	XP_013138503.1	CDD:404518	NA	uniref:UniRef90_UPI000676A821	rs:XP_013138503	NA
	10197	10197_Marseilleviridae_KT752522_Brazilian_marseillevirus_strain_BH2014_000000000001	NA	NA	NA	NA	YP_009238687.1	NA	YP_009238687.1	uniref:UniRef90_A0A142CJS8	rs:YP_009238687	gi|327409691|ref|YP_004347111.1|
	101970	101970_Moniruzzaman_MM07_SRX802073_62_dc_000000000010	T	apoptotic process	-	Bax1-I	OUU22256.1	CDD:198413	NA	uniref:UniRef90_A0A6C0B4V1	rs:XP_013789662	NA
	101971	101971_Moniruzzaman_MM07_SRX802073_62_dc_000000000010	NA	NA	NA	NA	MAJ45392.1	CDD:293965	NA	uniref:UniRef90_A0A2D7NEQ3	NA	NA
	101973	101973_Moniruzzaman_MM07_SRX802073_62_dc_000000000010	NA	NA	NA	NA	OLP81072.1	NA	NA	uniref:UniRef90_A0A1Q9CDT1	NA	NA
	101974	101974_Moniruzzaman_MM07_SRX802073_62_dc_000000000010	S	DUF218 domain	-	DUF218	AYV85758.1	CDD:99750	NA	uniref:UniRef90_A0A3G5AF49	rs:WP_073123951	NA
	101976	101976_Moniruzzaman_MM07_SRX802073_62_dc_000000000010	T	kinase 1	ko04218,map04218	Pkinase	ORX73150.1	CDD:270622	NA	uniref:UniRef90_A0A1Y1WHV5	rs:XP_040746490	NA
	101977	101977_Moniruzzaman_MM07_SRX802073_62_dc_000000000010	NA	NA	NA	NA	NA	CDD:401658	NA	uniref:UniRef90_A0A5E8CIW9	NA	NA
	101978	101978_Moniruzzaman_MM07_SRX802073_62_dc_000000000010	S	Glycosyl transferase family 90	-	-	AIE96983.1	CDD:214773	YP_009552342.1	uniref:UniRef90_A0A075G076	rs:YP_009552342	gi|339906002|ref|YP_004732799.1|
	101979	101979_Moniruzzaman_MM07_SRX802073_62_dc_000000000010	T	receptor	ko04152,ko04211,ko04920,ko04932,map04152,map04211,map04920,map04932	HlyIII	RHZ70855.1	CDD:397239	NA	uniref:UniRef90_A0A397I5L2	rs:XP_019871890	NA
	10198	10198_Marseilleviridae_KT752522_Brazilian_marseillevirus_strain_BH2014_000000000001	NA	NA	NA	NA	YP_009238688.1	NA	YP_009238688.1	uniref:UniRef90_A0A142CJS9	rs:YP_009238688	gi|327409694|ref|YP_004347114.1|
	101980	101980_Moniruzzaman_MM07_SRX802073_62_dc_000000000010	L	DNA polymerase	ko00230,ko00240,ko01100,ko03030,ko03430,ko03440,map00230,map00240,map01100,map03030,map03430,map03440	DNA_pol3_alpha,HHH_6,PHP,tRNA_anti-codon	OUU26810.1	CDD:223660	YP_009840005.1	uniref:UniRef90_A0A6C0H0E6	rs:XP_005830091	NA
	101981	101981_Moniruzzaman_MM07_SRX802073_62_dc_000000000010	NA	NA	NA	NA	HCX21905.1	CDD:133474	AGN12325.1	uniref:UniRef90_A0A3D5RYA9	rs:YP_214500	NA
	101982	101982_Moniruzzaman_MM07_SRX802073_62_dc_000000000010	NA	NA	NA	NA	NA	CDD:211383	NA	uniref:UniRef90_UPI00160C6C93	rs:WP_184496651	NA
	101983	101983_Moniruzzaman_MM07_SRX802073_62_dc_000000000010	NA	NA	NA	NA	WP_055072286.1	CDD:396317	NA	uniref:UniRef90_D4MV16	rs:WP_055072286	NA
	101984	101984_Moniruzzaman_MM07_SRX802073_62_dc_000000000010	S	Sulfotransferase family	-	Sulfotransfer_2	NA	CDD:397568	NA	NA	NA	NA
	101987	101987_Moniruzzaman_MM07_SRX802073_62_dc_000000000011	K	Fibronectin-binding protein A N-terminus (FbpA)	-	DUF814,FbpA	HGF82662.1	CDD:224212	NA	uniref:UniRef90_A0A7J3CIP3	rs:WP_126449784	NA
	101988	101988_Moniruzzaman_MM07_SRX802073_62_dc_000000000011	NA	NA	NA	NA	NA	NA	NA	uniref:UniRef90_A0A6C0KEM7	NA	NA
	101989	101989_Moniruzzaman_MM07_SRX802073_62_dc_000000000011	L	Eco57I restriction-modification methylase	-	Eco57I,N6_Mtase	WP_157153490.1	CDD:396799	YP_001498294.1	uniref:UniRef90_A0A6C0CQD7	rs:WP_157153490	gi|448935103|gb|AGE58654.1|
	10199	10199_Marseilleviridae_KT752522_Brazilian_marseillevirus_strain_BH2014_000000000001	NA	NA	NA	NA	YP_009238689.1	NA	YP_009238689.1	uniref:UniRef90_A0A142CJT0	rs:YP_009238689	NA
	101994	101994_Moniruzzaman_MM07_SRX802073_62_dc_000000000011	-	-	-	-	MAJ82086.1	NA	NA	uniref:UniRef90_A0A2D7REH1	rs:WP_179787449	NA
	102	102_Acanthamoeba_castellanii_medusavirus_000000000001	NA	NA	NA	NA	BBI30248.1	NA	NA	uniref:UniRef90_A0A3T1CWQ3	NA	NA
	1020	1020_Ascoviridae_KJ755191_Heliothis_virescens_ascovirus_3f_isolate_LD135790_000000000001	-	-	-	-	YP_009701543.1	NA	YP_009701543.1	uniref:UniRef90_A4KXD3	rs:YP_009701543	gi|134287234|ref|YP_001110930.1|
	102002	102002_Moniruzzaman_MM07_SRX802073_62_dc_000000000011	S	isomerase activity	-	His_Phos_1	XP_005839549.1	CDD:223483	NA	uniref:UniRef90_A0A5E8CI29	rs:XP_005839549	NA
	102003	102003_Moniruzzaman_MM07_SRX802073_62_dc_000000000011	NA	NA	NA	NA	NA	NA	NA	uniref:UniRef90_A0A6C0IVF2	NA	NA
	102004	102004_Moniruzzaman_MM07_SRX802073_62_dc_000000000011	-	-	-	-	RYG67735.1	NA	NA	uniref:UniRef90_A0A482S274	rs:XP_008878793	NA
	102005	102005_Moniruzzaman_MM07_SRX802073_62_dc_000000000011	L	ATP-dependent DNA helicase activity	-	PDDEXK_1	MAQ63392.1	CDD:403797	YP_009001226.1	uniref:UniRef90_A0A6C0EID8	rs:YP_009001226	gi|322510472
	102006	102006_Moniruzzaman_MM07_SRX802073_62_dc_000000000011	NA	NA	NA	NA	MAD48674.1	NA	NA	uniref:UniRef90_A0A2D5PPT8	NA	NA
	102007	102007_Moniruzzaman_MM07_SRX802073_62_dc_000000000011	NA	NA	NA	NA	MAJ82079.1	NA	NA	uniref:UniRef90_A0A6C0AKA2	NA	NA
	10201	10201_Marseilleviridae_KT752522_Brazilian_marseillevirus_strain_BH2014_000000000001	NA	NA	NA	NA	YP_009238690.1	NA	YP_009238690.1	uniref:UniRef90_A0A142CJT1	rs:YP_009238690	NA
	102011	102011_Moniruzzaman_MM07_SRX802073_62_dc_000000000011	NA	NA	NA	NA	NBO60204.1	NA	NA	uniref:UniRef90_A0A6C0JII0	NA	NA
	102012	102012_Moniruzzaman_MM07_SRX802073_62_dc_000000000011	NA	NA	NA	NA	QBK86112.1	CDD:404476	NA	uniref:UniRef90_A0A6C0L0E4	NA	NA
	102013	102013_Moniruzzaman_MM07_SRX802073_62_dc_000000000011	S	Domain of unknown function (DUF305)	-	DUF305	ADX06046.1	CDD:226074	NA	uniref:UniRef90_A0A6C0C4K7	rs:WP_035665798	gi|322510732
	102014	102014_Moniruzzaman_MM07_SRX802073_62_dc_000000000011	S	Erv1 / Alr family	-	-	NDA89348.1	CDD:398444	YP_009173469.1	uniref:UniRef90_A0A6C0EHP6	rs:YP_009173469	gi|322510751|gb|ADX06065.1|
	102015	102015_Moniruzzaman_MM07_SRX802073_62_dc_000000000011	A	2OG-Fe(II) oxygenase superfamily	-	2OG-FeII_Oxy_2,DUF1891,Methyltransf_11,RRM_1	QFG73919.1	CDD:400514	YP_008052729.1	uniref:UniRef90_A0A6C0EK85	rs:XP_042901032	gi|357289949
	102016	102016_Moniruzzaman_MM07_SRX802073_62_dc_000000000011	NA	NA	NA	NA	AYV86114.1	CDD:227435	YP_009000941.1	uniref:UniRef90_A0A3G5AHQ0	rs:YP_009000941	gi|585299368|ref|YP_009000941.1|
	102017	102017_Moniruzzaman_MM07_SRX802073_62_dc_000000000011	S	Belongs to the HesB IscA family	-	Fe-S_biosyn	MAZ58558.1	CDD:223393	YP_009173409.1	uniref:UniRef90_A0A6C0EJ67	rs:WP_150001010	NA
	10202	10202_Marseilleviridae_KT752522_Brazilian_marseillevirus_strain_BH2014_000000000001	S	protein serine/threonine kinase activity	-	-	YP_009238692.1	CDD:214567	YP_009238692.1	uniref:UniRef90_A0A142CJT3	rs:YP_009238692	gi|327409697|ref|YP_004347117.1|
	102020	102020_Moniruzzaman_MM07_SRX802073_62_dc_000000000011	M	Belongs to the aspartate glutamate racemases family	ko00250,ko01054,map00250,map01054	Asp_Glu_race	HDQ14074.1	CDD:213495	NA	uniref:UniRef90_A0A662AMR9	rs:WP_184659241	NA
	102021	102021_Moniruzzaman_MM07_SRX802073_62_dc_000000000011	L	DNA damage-inducible protein 1	-	Asp_protease,UBA,ubiquitin	KAF3938005.1	CDD:133146	NA	uniref:UniRef90_A0A4Y9ZHD4	rs:XP_024549666	NA
	102023	102023_Moniruzzaman_MM07_SRX802073_62_dc_000000000011	G	Polysaccharide deacetylase	-	Polysacc_deac_1	WP_153891711.1	CDD:395530	NA	uniref:UniRef90_A0A5E8CMH5	rs:WP_008967512	NA
	102024	102024_Moniruzzaman_MM07_SRX802073_62_dc_000000000011	NA	NA	NA	NA	NA	NA	NA	uniref:UniRef90_A0A6C0EK69	NA	NA
	102025	102025_Moniruzzaman_MM07_SRX802073_62_dc_000000000011	L	Dioxygenase that catalyzes the first step of DNA base J (beta-d-glucosyl-HOMedU) biosynthesis by converting thymine to 5- hydroxymethyluracil (HOMedU). DNA base J is a hypermodified thymidine residue found in the genome of kinetoplastid parasites, which is localized primarily to repetitive DNA, namely the telomeres, and is implicated in the regulation of antigenic variation. Probably also acts as…	-	Helicase_C,SNF2_N,Tet_JBP	QDY51698.1	CDD:380677	YP_009816366.1	uniref:UniRef90_A0A6C0EK13	rs:WP_159944797	NA
	102028	102028_Moniruzzaman_MM07_SRX802073_62_dc_000000000012	-	-	-	-	MAD59491.1	NA	NA	uniref:UniRef90_A0A2D5QKM8	rs:WP_207420767	NA
	102029	102029_Moniruzzaman_MM07_SRX802073_62_dc_000000000012	S	PFAM Bacterial protein of	-	DUF924	MBC83409.1	CDD:399201	NA	uniref:UniRef90_A0A6C0ITU7	rs:WP_026317378	NA
	10203	10203_Marseilleviridae_KT752522_Brazilian_marseillevirus_strain_BH2014_000000000001	NA	NA	NA	NA	YP_009238693.1	CDD:225405	YP_009238693.1	uniref:UniRef90_A0A142CJT4	rs:YP_009238693	gi|327409698|ref|YP_004347118.1|
	102030	102030_Moniruzzaman_MM07_SRX802073_62_dc_000000000012	NA	NA	NA	NA	QKF94618.1	CDD:372608	NA	uniref:UniRef90_A0A6C0IXK6	NA	NA
	102031	102031_Moniruzzaman_MM07_SRX802073_62_dc_000000000012	NA	NA	NA	NA	MBT42733.1	CDD:238031	NA	uniref:UniRef90_A0A382CYU8	NA	NA
	102032	102032_Moniruzzaman_MM07_SRX802073_62_dc_000000000012	KT	Lecithin retinol acyltransferase	-	LRAT	WP_167335795.1	CDD:398571	NA	uniref:UniRef90_UPI001919FF33	rs:WP_042867312	NA
	102033	102033_Moniruzzaman_MM07_SRX802073_62_dc_000000000012	G	6-phosphofructo-2-kinase	ko00051,ko04066,ko04152,map00051,map04066,map04152	6PF2K,CBM_20,His_Phos_1	EPS62494.1	CDD:395236	NA	uniref:UniRef90_A0A446S6J2	rs:XP_019053317	NA
	102035	102035_Moniruzzaman_MM07_SRX802073_62_dc_000000000012	S	Repeated motif present between transmembrane helices in cystinosin, yeast ERS1p, mannose-P-dolichol utilization defect 1, and other hypothetical proteins.	-	MtN3_slv,PQ-loop	WP_135542461.1	CDD:411573	NA	uniref:UniRef90_A0A6C0BWZ4	rs:WP_135589382	NA
	102036	102036_Moniruzzaman_MM07_SRX802073_62_dc_000000000012	E	Belongs to the class-III pyridoxal-phosphate-dependent aminotransferase family	-	Aminotran_3	MAD28178.1	CDD:227325	NA	uniref:UniRef90_A0A6C0FA17	rs:WP_150862677	NA
	102038	102038_Moniruzzaman_MM07_SRX802073_62_dc_000000000012	S	Glycosyl transferase, family 2	-	-	KIJ33609.1	CDD:407656	NA	uniref:UniRef90_A0A0C9UFN8	rs:WP_170951247	NA
	102039	102039_Moniruzzaman_MM07_SRX802073_62_dc_000000000012	H	Phosphoenolpyruvate carboxykinase	-	PEPCK_ATP	MAD92616.1	CDD:236471	NA	uniref:UniRef90_A0A7S2UEJ5	rs:XP_002183984	NA
	10204	10204_Marseilleviridae_KT752522_Brazilian_marseillevirus_strain_BH2014_000000000001	NA	NA	NA	NA	YP_009238694.1	CDD:408853	YP_009238694.1	uniref:UniRef90_A0A142CJT5	rs:YP_009238694	gi|327409699|ref|YP_004347119.1|
	102040	102040_Moniruzzaman_MM07_SRX802073_62_dc_000000000012	NA	NA	NA	NA	OLP99315.1	NA	NA	uniref:UniRef90_A0A7S2BUK5	NA	NA
	102043	102043_Moniruzzaman_MM07_SRX802073_62_dc_000000000012	G	Glyceraldehyde 3-phosphate dehydrogenase, NAD binding domain	ko00010,ko00710,ko01100,ko01110,ko01120,ko01130,ko01200,ko01230,ko04066,ko05010,map00010,map00710,map01100,map01110,map01120,map01130,map01200,map01230,map04066,map05010	Gp_dh_C,Gp_dh_N	WP_147862754.1	CDD:273675	NA	uniref:UniRef90_A0A6C0B328	rs:WP_147862754	NA
	102045	102045_Moniruzzaman_MM07_SRX802073_62_dc_000000000012	H	Elongator protein 3, MiaB family, Radical SAM	-	Acetyltransf_1,Radical_SAM,Radical_SAM_C	OEH78804.1	CDD:273503	YP_008052718.1	uniref:UniRef90_A0A6C0IXP2	rs:XP_013433727	gi|357289938
	102046	102046_Moniruzzaman_MM07_SRX802073_62_dc_000000000012	E	Threonine dehydratase	ko00260,ko00290,ko01100,ko01110,ko01130,ko01200,ko01230,map00260,map00290,map01100,map01110,map01130,map01200,map01230	ACT,PALP	TXT64162.1	CDD:395228	NA	uniref:UniRef90_A0A5C9ERW2	rs:WP_210367287	NA
	102049	102049_Moniruzzaman_MM07_SRX802073_62_dc_000000000012	G	1,4-alpha-D-glucan glucohydrolase	ko00500,ko01100,map00500,map01100	CBM_20,Glyco_hydro_15	MBG01787.1	CDD:395586	NA	uniref:UniRef90_A0A6C0L427	rs:WP_127716158	NA
	10205	10205_Marseilleviridae_KT752522_Brazilian_marseillevirus_strain_BH2014_000000000001	NA	NA	NA	NA	YP_009238695.1	CDD:408853	YP_009238695.1	uniref:UniRef90_A0A142CJT6	rs:YP_009238695	gi|327409700|ref|YP_004347120.1|
	102050	102050_Moniruzzaman_MM07_SRX802073_62_dc_000000000012	NA	NA	NA	NA	HDY76278.1	CDD:223515	NA	uniref:UniRef90_A0A6C0EK08	NA	NA
	102051	102051_Moniruzzaman_MM07_SRX802073_62_dc_000000000012	S	TLC domain	-	TRAM_LAG1_CLN8	KAA8491654.1	CDD:214789	NA	uniref:UniRef90_A0A5J4YLS9	rs:XP_002290488	NA
	102053	102053_Moniruzzaman_MM07_SRX802073_62_dc_000000000012	V	COG1403 Restriction endonuclease	-	HNH	YP_003970168.1	CDD:274476	YP_003970168.1	uniref:UniRef90_E3T5V6	rs:YP_003970168	gi|310831525
	102054	102054_Moniruzzaman_MM07_SRX802073_62_dc_000000000012	T	Maternal embryonic leucine zipper kinase	-	KA1,Pkinase	OMJ95641.1	CDD:214567	YP_009505812.1	uniref:UniRef90_A0A6C0LXW4	rs:XP_001459180	gi|9628227|ref|NP_042813.1|
	102055	102055_Moniruzzaman_MM07_SRX802073_62_dc_000000000012	MOQ	calcium- and calmodulin-responsive adenylate cyclase activity	-	Calx-beta,PPC,Peptidase_S8,SdrD_B	OPH11438.1	CDD:227511	NA	uniref:UniRef90_A0A1X4G9L6	rs:WP_085727579	NA
	102056	102056_Moniruzzaman_MM07_SRX802073_62_dc_000000000012	NA	NA	NA	NA	MBC83299.1	NA	NA	uniref:UniRef90_A0A5E8CKM1	NA	NA
	102057	102057_Moniruzzaman_MM07_SRX802073_62_dc_000000000012	S	Metal dependent phosphohydrolases with conserved 'HD' motif.	-	HD	CBY22789.1	CDD:238032	NA	uniref:UniRef90_E4WYM5	rs:XP_009307776	NA
	102058	102058_Moniruzzaman_MM07_SRX802073_62_dc_000000000012	G	Haloacid Dehalogenase Superfamily Class (subfamily) IIA	-	Hydrolase_6,Hydrolase_like	WP_112746497.1	CDD:223720	NA	uniref:UniRef90_A0A6A7G7J0	rs:WP_112746497	NA
	102059	102059_Moniruzzaman_MM07_SRX802073_62_dc_000000000012	S	activation of store-operated calcium channel activity	-	Mustang,STIMATE	RHY82378.1	CDD:403562	NA	uniref:UniRef90_W4G6K2	rs:XP_009835426	NA
	10206	10206_Marseilleviridae_KT752522_Brazilian_marseillevirus_strain_BH2014_000000000001	NA	NA	NA	NA	YP_009238696.1	NA	YP_009238696.1	uniref:UniRef90_A0A142CJT7	rs:YP_009238696	gi|327409701|ref|YP_004347121.1|
	102061	102061_Moniruzzaman_MM07_SRX802073_62_dc_000000000012	T	NIMA (never in mitosis gene a)-related kinase 4	-	Pkinase	XP_033823138.1	CDD:270622	YP_003331587.1	uniref:UniRef90_A0A3B3ZYU9	rs:XP_033823138	gi|350611215
	102062	102062_Moniruzzaman_MM07_SRX802073_62_dc_000000000012	NA	NA	NA	NA	MBA43092.1	NA	NA	uniref:UniRef90_A0A2E3C0F0	NA	NA
	102063	102063_Moniruzzaman_MM07_SRX802073_62_dc_000000000012	S	AN1-like Zinc finger	-	zf-AN1	KAF5279820.1	CDD:396146	NA	uniref:UniRef90_A0A7J6ZEK7	rs:XP_002087825	NA
	102064	102064_Moniruzzaman_MM07_SRX802073_62_dc_000000000012	O	RING finger and CHY zinc finger domain-containing protein	ko04115,ko04120,ko05162,map04115,map04120,map05162	zf-C3HC4,zf-CHY,zf-RING_2,zf-RING_UBOX,zinc_ribbon_6	XP_008340838.2	CDD:405307	NA	uniref:UniRef90_UPI0003F0E2F5	rs:XP_008340838	NA
	102065	102065_Moniruzzaman_MM07_SRX802073_62_dc_000000000012	S	Domain of unknown function (DUF305)	-	DUF305,DoxX	OUU62298.1	CDD:397670	NA	uniref:UniRef90_A0A6C0J617	rs:WP_069726436	NA
	102066	102066_Moniruzzaman_MM07_SRX802073_62_dc_000000000012	EG	Methylmalonate-semialdehyde dehydrogenase	ko00280,ko00410,ko00562,ko00640,ko01100,ko01200,map00280,map00410,map00562,map00640,map01100,map01200	Aldedh	XP_028204319.1	CDD:143404	NA	uniref:UniRef90_A0A5E8CHS5	rs:XP_028204319	NA
	102067	102067_Moniruzzaman_MM07_SRX802073_62_dc_000000000012	NA	NA	NA	NA	NA	NA	NA	uniref:UniRef90_A0A6C0B3W4	NA	NA
	102068	102068_Moniruzzaman_MM07_SRX802073_62_dc_000000000012	NA	NA	NA	NA	NA	CDD:128983	NA	NA	NA	NA
	102070	102070_Moniruzzaman_MM07_SRX802073_62_dc_000000000012	NA	NA	NA	NA	NA	CDD:224260	NA	uniref:UniRef90_A0A6C0IXW2	NA	NA
	102071	102071_Moniruzzaman_MM07_SRX802073_62_dc_000000000012	A	RING-variant domain	-	RINGv	NA	CDD:128983	NA	NA	NA	NA
	102072	102072_Moniruzzaman_MM07_SRX802073_62_dc_000000000012	A	ER-localized ubiquitin ligase Doa10	ko04141,map04141	RINGv	NA	CDD:128983	YP_009173881.1	NA	NA	NA
	102073	102073_Moniruzzaman_MM07_SRX802073_62_dc_000000000012	O	negative regulation of interferon-beta production	-	zf-RING_2	XP_012078624.1	CDD:319368	NA	uniref:UniRef90_UPI0008759551	rs:XP_012078624	NA
	102075	102075_Moniruzzaman_MM07_SRX802073_62_dc_000000000012	V	Lanthionine synthetase C family protein	-	DUF4135,LANC_like,Pkinase	WP_059358844.1	CDD:271200	NA	uniref:UniRef90_F8KXV7	rs:WP_006342316	NA
	102076	102076_Moniruzzaman_MM07_SRX802073_62_dc_000000000012	GM	dehydratase	ko00052,ko00520,ko01100,map00052,map00520,map01100	Epimerase,GDP_Man_Dehyd	WP_076367908.1	CDD:187581	AGH07565.1	uniref:UniRef90_A0A6C0L1N4	rs:WP_076367908	NA
	102078	102078_Moniruzzaman_MM07_SRX802073_62_dc_000000000012	NA	NA	NA	NA	NA	CDD:410905	NA	uniref:UniRef90_A0A6C0C3E5	NA	NA
	10208	10208_Marseilleviridae_KT752522_Brazilian_marseillevirus_strain_BH2014_000000000001	S	adenyl ribonucleotide binding	-	-	YP_009238697.1	CDD:410869	YP_009238697.1	uniref:UniRef90_A0A142CJT8	rs:YP_009238697	gi|327409704|ref|YP_004347124.1|
	102082	102082_Moniruzzaman_MM07_SRX802073_62_dc_000000000012	L	DNA ligase OB-like domain	ko03030,ko03410,ko03420,ko03430,map03030,map03410,map03420,map03430	DNA_ligase_A_M,DNA_ligase_OB_2,zf-CCHH	QDY51674.1	CDD:181662	NA	uniref:UniRef90_A0A6C0EKH2	rs:WP_146644882	gi|322510783|gb|ADX06097.1|
	102083	102083_Moniruzzaman_MM07_SRX802073_62_dc_000000000012	NA	NA	NA	NA	NA	CDD:407311	NA	NA	NA	NA
	102084	102084_Moniruzzaman_MM07_SRX802073_62_dc_000000000012	-	-	-	-	MAA50596.1	NA	NA	uniref:UniRef90_A0A293NFI5	NA	NA
	102085	102085_Moniruzzaman_MM07_SRX802073_62_dc_000000000012	C	Belongs to the mitochondrial carrier (TC 2.A.29) family	-	Mito_carr	TDH71843.1	CDD:395101	NA	uniref:UniRef90_A0A484EAI5	rs:XP_008077113	NA
	102087	102087_Moniruzzaman_MM07_SRX802073_62_dc_000000000013	F	Catalyzes the synthesis of GMP from XMP	ko00230,ko00983,ko01100,map00230,map00983,map01100	GATase,GMP_synt_C,NAD_synthase	MAJ66367.1	CDD:153213	NA	uniref:UniRef90_A0A381UMF1	rs:WP_075534120	NA
	102088	102088_Moniruzzaman_MM07_SRX802073_62_dc_000000000013	O	Possible plasma membrane-binding motif in junctophilins, PIP-5-kinases and protein kinases.	-	MORN,UCH,USP7_ICP0_bdg,zf-C3HC4_3	TKA74272.1	CDD:319627	YP_874247.1	uniref:UniRef90_A0A4U0XC11	rs:XP_007675507	NA
	102089	102089_Moniruzzaman_MM07_SRX802073_62_dc_000000000013	G	Phosphoglycerate mutase family	-	His_Phos_1	RZD42183.1	CDD:395236	YP_003969757.1	uniref:UniRef90_A0A6C0C4R1	rs:WP_018035743	gi|310831114
	10209	10209_Marseilleviridae_KT752522_Brazilian_marseillevirus_strain_BH2014_000000000001	NA	NA	NA	NA	YP_009238698.1	NA	YP_009238698.1	uniref:UniRef90_A0A142CJT9	rs:YP_009238698	gi|327409705|ref|YP_004347125.1|
	102090	102090_Moniruzzaman_MM07_SRX802073_62_dc_000000000013	-	-	-	-	QDY51997.1	NA	NA	uniref:UniRef90_A0A5B8IG03	rs:WP_144351439	NA
	102091	102091_Moniruzzaman_MM07_SRX802073_62_dc_000000000013	NA	NA	NA	NA	MBL18691.1	CDD:274749	NA	uniref:UniRef90_A0A2E6PT27	NA	NA
	102092	102092_Moniruzzaman_MM07_SRX802073_62_dc_000000000013	-	-	-	PH,PX,Peptidase_C92	VBB18501.1	NA	NA	uniref:UniRef90_A0A5K0UA75	rs:WP_144987534	NA
	102094	102094_Moniruzzaman_MM07_SRX802073_62_dc_000000000013	NA	NA	NA	NA	NA	CDD:206779	NA	NA	NA	NA
	102097	102097_Moniruzzaman_MM07_SRX802073_62_dc_000000000013	NA	NA	NA	NA	MBD53106.1	CDD:403062	NA	uniref:UniRef90_A0A2E4CAR9	NA	NA
	102098	102098_Moniruzzaman_MM07_SRX802073_62_dc_000000000013	J	Asparaginyl-tRNA synthetase	ko00970,map00970	tRNA-synt_2,tRNA_anti-codon	QDY52345.1	CDD:235176	AGF85074.1	uniref:UniRef90_A0A5B8IID9	rs:WP_028973342	gi|441432571
	1021	1021_Ascoviridae_KJ755191_Heliothis_virescens_ascovirus_3f_isolate_LD135790_000000000001	NA	NA	NA	NA	YP_009701544.1	NA	YP_009701544.1	uniref:UniRef90_A4KXD4	rs:YP_009701544	gi|134287235|ref|YP_001110931.1|
	10210	10210_Marseilleviridae_KT752522_Brazilian_marseillevirus_strain_BH2014_000000000001	NA	NA	NA	NA	YP_009238699.1	NA	YP_009238699.1	uniref:UniRef90_A0A142CJU0	rs:YP_009238699	gi|284504182|ref|YP_003406897.1|
	102101	102101_Moniruzzaman_MM07_SRX802073_62_dc_000000000013	IT	Kinase activity. It is involved in the biological process described with	ko00600,ko01100,ko04020,ko04071,ko04072,ko04370,ko04371,ko04666,ko05152,map00600,map01100,map04020,map04071,map04072,map04370,map04371,map04666,map05152	DAGK_cat	EFX73781.1	CDD:224513	NA	uniref:UniRef90_E9H3I2	rs:XP_032777916	NA
	102103	102103_Moniruzzaman_MM07_SRX802073_62_dc_000000000013	S	polysaccharide biosynthetic process	ko00930,ko01120,ko01220,map00930,map01120,map01220	Methyltransf_21,NTP_transf_5	NEQ36912.1	CDD:398640	NA	uniref:UniRef90_A0A6P0RA39	rs:WP_080747027	NA
	102104	102104_Moniruzzaman_MM07_SRX802073_62_dc_000000000013	K	sequence-specific DNA binding	-	HTH_3,MBF1	XP_009032188.1	CDD:224726	YP_009172723.1	uniref:UniRef90_A0A7S4E712	rs:XP_009032188	NA
	102105	102105_Moniruzzaman_MM07_SRX802073_62_dc_000000000013	NA	NA	NA	NA	MBH46071.1	NA	NA	uniref:UniRef90_A0A2E5JDH9	NA	NA
	102106	102106_Moniruzzaman_MM07_SRX802073_62_dc_000000000013	O	cellular macromolecule catabolic process	-	ubiquitin	TNV77818.1	CDD:404519	NA	uniref:UniRef90_A0A6U2YR33	rs:WP_021016613	NA
	102107	102107_Moniruzzaman_MM07_SRX802073_62_dc_000000000014	Q	Belongs to the peptidase S8 family	-	HemolysinCabind,PPC,Peptidase_C11	NCR10038.1	CDD:224259	NA	uniref:UniRef90_A0A6C0M1K8	rs:WP_205220415	NA
	102108	102108_Moniruzzaman_MM07_SRX802073_62_dc_000000000014	NA	NA	NA	NA	NA	NA	NA	uniref:UniRef90_A0A6C0M078	NA	NA
	102109	102109_Moniruzzaman_MM07_SRX802073_62_dc_000000000014	NA	NA	NA	NA	NA	NA	NA	uniref:UniRef90_A0A6C0LYE1	NA	NA
	10211	10211_Marseilleviridae_KT752522_Brazilian_marseillevirus_strain_BH2014_000000000001	NA	NA	NA	NA	YP_009238700.1	NA	YP_009238700.1	uniref:UniRef90_A0A142CJU1	rs:YP_009238700	gi|327409706|ref|YP_004347126.1|
	102110	102110_Moniruzzaman_MM07_SRX802073_62_dc_000000000014	S	Concanavalin A-like lectin/glucanases superfamily	-	Laminin_G_3	QDY51686.1	NA	NA	uniref:UniRef90_A0A6C0LXA9	NA	gi|322511173
	102111	102111_Moniruzzaman_MM07_SRX802073_62_dc_000000000014	O	modification of morphology or physiology of other organism via secreted substance involved in symbiotic interaction	ko04080,ko04610,ko05150,ko05164,map04080,map04610,map05150,map05164	Kringle,Notch,PAN_1,Trypsin	ANS04345.1	CDD:214527	YP_009173569.1	uniref:UniRef90_A0A6C0LZD4	rs:XP_783300	gi|322510663
	102112	102112_Moniruzzaman_MM07_SRX802073_62_dc_000000000014	NA	NA	NA	NA	MBF26667.1	CDD:404293	YP_008052564.1	uniref:UniRef90_A0A6C0LXL6	rs:YP_008052564	gi|357289782
	102113	102113_Moniruzzaman_MM07_SRX802073_62_dc_000000000014	NA	NA	NA	NA	MAU37584.1	CDD:404293	NA	uniref:UniRef90_A0A6C0LX20	NA	gi|322510663
	102114	102114_Moniruzzaman_MM07_SRX802073_62_dc_000000000014	NA	NA	NA	NA	HIB78282.1	CDD:404293	YP_009173569.1	uniref:UniRef90_A0A6C0LZE1	rs:YP_009173569	NA
	102115	102115_Moniruzzaman_MM07_SRX802073_62_dc_000000000014	NA	NA	NA	NA	YP_008052563.1	CDD:404293	YP_008052563.1	uniref:UniRef90_A0A6C0M0P1	rs:YP_008052563	gi|357289781
	102116	102116_Moniruzzaman_MM07_SRX802073_62_dc_000000000014	S	Glycosyltransferase sugar-binding region containing DXD motif	-	-	NBU34041.1	CDD:226297	AFX92580.1	uniref:UniRef90_A0A6C0LYL0	rs:YP_004894573	gi|350611346
	102117	102117_Moniruzzaman_MM07_SRX802073_62_dc_000000000014	NA	NA	NA	NA	NA	NA	NA	uniref:UniRef90_A0A6C0M1J8	NA	NA
	102118	102118_Moniruzzaman_MM07_SRX802073_62_dc_000000000014	S	Erv1 / Alr family	-	-	QKF93773.1	CDD:398444	YP_003969775.1	uniref:UniRef90_A0A6C0M065	rs:WP_028823378	gi|322511080|gb|ADX06393.1|
	102119	102119_Moniruzzaman_MM07_SRX802073_62_dc_000000000014	S	phosphatase activity	-	-	QDY51693.1	CDD:239520	YP_009173562.1	uniref:UniRef90_A0A6C0LYD1	rs:YP_009173562	gi|357289776|gb|AET73089.1|
	10212	10212_Marseilleviridae_KT752522_Brazilian_marseillevirus_strain_BH2014_000000000001	S	D5 N terminal like	-	-	YP_009238702.1	CDD:273716	YP_009238702.1	uniref:UniRef90_A0A0N9P6N5	rs:YP_009238702	gi|327409707|ref|YP_004347127.1|
	102120	102120_Moniruzzaman_MM07_SRX802073_62_dc_000000000014	S	N-methyltransferase activity	-	-	MBD23799.1	CDD:214692	YP_009173561.1	uniref:UniRef90_A0A6C0LX96	rs:YP_009173561	gi|357289775
	102121	102121_Moniruzzaman_MM07_SRX802073_62_dc_000000000014	NA	NA	NA	NA	MAD57225.1	CDD:224020	YP_009052207.1	uniref:UniRef90_A0A6C0LZC6	rs:YP_009052207	NA
	102122	102122_Moniruzzaman_MM07_SRX802073_62_dc_000000000014	NA	NA	NA	NA	NBO09523.1	NA	YP_008052555.1	uniref:UniRef90_A0A6C0LXK5	NA	gi|357289773
	102123	102123_Moniruzzaman_MM07_SRX802073_62_dc_000000000014	NA	NA	NA	NA	NA	NA	NA	uniref:UniRef90_A0A6C0LX08	NA	NA
	102124	102124_Moniruzzaman_MM07_SRX802073_62_dc_000000000014	A	mRNA capping enzyme	-	-	MAD12746.1	CDD:185706	YP_009173557.1	uniref:UniRef90_A0A6C0LZD1	rs:YP_009173557	gi|322511155|gb|ADX06468.1|
	102129	102129_Moniruzzaman_MM07_SRX802073_62_dc_000000000015	P	Rhodanese Homology Domain	-	Rhodanese	NA	CDD:238089	YP_004061848.1	NA	NA	gi|313844185|ref|YP_004061848.1|
	10213	10213_Marseilleviridae_KT752522_Brazilian_marseillevirus_strain_BH2014_000000000001	NA	NA	NA	NA	YP_009506830.1	NA	YP_009506830.1	uniref:UniRef90_V9SDJ4	rs:YP_009506830	gi|327409708|ref|YP_004347128.1|
	102130	102130_Moniruzzaman_MM07_SRX802073_62_dc_000000000015	U	potassium channel activity	-	C2,Ion_trans_2	XP_023248373.1	CDD:400301	NA	uniref:UniRef90_A0A5E8CKD8	rs:XP_023248373	NA
	102132	102132_Moniruzzaman_MM07_SRX802073_62_dc_000000000015	NA	NA	NA	NA	NA	CDD:395290	NA	NA	NA	NA
	102134	102134_Moniruzzaman_MM07_SRX802073_62_dc_000000000016	C	Mitochondrial carrier protein	ko04714,map04714	Mito_carr	MAT63423.1	CDD:185494	YP_003970082.1	uniref:UniRef90_A0A2E0WIJ6	rs:YP_003970082	gi|310831439
	10214	10214_Marseilleviridae_KT752522_Brazilian_marseillevirus_strain_BH2014_000000000001	S	F-box and WD repeat domain containing 7, E3 ubiquitin protein ligase	ko04120,map04120	F-box-like,HHH_3,WD40	YP_009238703.1	CDD:403981	YP_009238703.1	uniref:UniRef90_A0A142CJU4	rs:YP_009238703	gi|327409709|ref|YP_004347129.1|
	102140	102140_Moniruzzaman_MM07_SRX802073_62_dc_000000000016	NA	NA	NA	NA	NA	CDD:236757	NA	NA	NA	NA
	102142	102142_Moniruzzaman_MM07_SRX802073_62_dc_000000000016	NA	NA	NA	NA	NA	NA	NA	uniref:UniRef90_A0A6C0B400	NA	NA
	102143	102143_Moniruzzaman_MM07_SRX802073_62_dc_000000000016	T	EF-hand domain pair	ko04626,ko05145,map04626,map05145	EF-hand_1,EF-hand_5,EF-hand_7,Pkinase	XP_011128486.1	CDD:270622	NP_064866.1	uniref:UniRef90_A0A6C0B2R6	rs:XP_011128486	gi|9964398|ref|NP_064866.1|
	102144	102144_Moniruzzaman_MM07_SRX802073_62_dc_000000000016	NA	NA	NA	NA	MBA42868.1	NA	NA	uniref:UniRef90_A0A2E3BZL4	NA	NA
	102145	102145_Moniruzzaman_MM07_SRX802073_62_dc_000000000016	NA	NA	NA	NA	OEU07403.1	NA	NA	uniref:UniRef90_A0A1E7EPC6	NA	NA
	102147	102147_Moniruzzaman_MM07_SRX802073_62_dc_000000000016	D	PP-loop family	-	ATP_bind_3	QBK91587.1	CDD:274129	YP_009173382.1	uniref:UniRef90_A0A6C0JC84	rs:YP_009173382	gi|357289958
	102148	102148_Moniruzzaman_MM07_SRX802073_62_dc_000000000016	S	Copper/zinc superoxide dismutase (SODC)	-	-	YP_009701726.1	CDD:238186	YP_009701726.1	uniref:UniRef90_A0A6C0LML3	rs:YP_009701726	gi|155371137|ref|YP_001426671.1|
	102149	102149_Moniruzzaman_MM07_SRX802073_62_dc_000000000016	O	unfolded protein binding	ko04141,ko04151,ko04217,ko04612,ko04621,ko04626,ko04657,ko04659,ko04914,ko04915,ko05200,ko05215,ko05418,map04141,map04151,map04217,map04612,map04621,map04626,map04657,map04659,map04914,map04915,map05200,map05215,map05418	HATPase_c,HSP90	XP_009035296.1	CDD:240341	NA	uniref:UniRef90_F0Y3V3	rs:XP_009035296	NA
	10215	10215_Marseilleviridae_KT752522_Brazilian_marseillevirus_strain_BH2014_000000000001	J	translation release factor activity	ko03015,map03015	eRF1_1,eRF1_2,eRF1_3	YP_009238704.1	CDD:274719	YP_009238704.1	uniref:UniRef90_A0A142CJU5	rs:YP_009238704	gi|327409710|ref|YP_004347130.1|
	102154	102154_Moniruzzaman_MM07_SRX802073_62_dc_000000000016	H	GTP cyclohydrolase N terminal	-	GTP_CH_N,GTP_cyclohydro2	KAE8914001.1	CDD:235959	NA	uniref:UniRef90_M4BP08	rs:XP_008891851	NA
	102155	102155_Moniruzzaman_MM07_SRX802073_62_dc_000000000016	NA	NA	NA	NA	NA	NA	NA	uniref:UniRef90_A0A5E8CJL4	NA	NA
	102156	102156_Moniruzzaman_MM07_SRX802073_62_dc_000000000016	F	GDP-mannose mannosyl hydrolase	-	NUDIX	NRA79519.1	CDD:239522	NA	uniref:UniRef90_UPI00190D1AC5	rs:WP_200674646	NA
	102158	102158_Moniruzzaman_MM07_SRX802073_62_dc_000000000016	J	ATP-binding cassette, subfamily F, member	-	ABC_tran,ABC_tran_Xtn	RWS10225.1	CDD:223562	YP_001498869.1	uniref:UniRef90_A0A443RAF3	rs:XP_041368802	gi|448935383|gb|AGE58934.1|
	102159	102159_Moniruzzaman_MM07_SRX802073_62_dc_000000000016	M	Conserved repeat domain	-	-	HIA80235.1	CDD:274507	NA	uniref:UniRef90_A0A6C0EJ82	rs:WP_155745413	NA
	10216	10216_Marseilleviridae_KT752522_Brazilian_marseillevirus_strain_BH2014_000000000001	NA	NA	NA	NA	YP_009238705.1	NA	YP_009238705.1	uniref:UniRef90_A0A142CJU6	rs:YP_009238705	gi|327409711|ref|YP_004347131.1|
	102160	102160_Moniruzzaman_MM07_SRX802073_62_dc_000000000016	-	-	-	-	YP_003970136.1	CDD:350690	YP_003970136.1	uniref:UniRef90_A0A6C0IYA5	rs:YP_003970136	gi|310831493
	102162	102162_Moniruzzaman_MM07_SRX802073_62_dc_000000000016	NA	NA	NA	NA	NA	NA	NA	uniref:UniRef90_A0A6C0C3N3	NA	NA
	102163	102163_Moniruzzaman_MM07_SRX802073_62_dc_000000000017	NA	NA	NA	NA	NA	CDD:237030	NA	NA	NA	NA
	102164	102164_Moniruzzaman_MM07_SRX802073_62_dc_000000000017	NA	NA	NA	NA	NA	NA	NA	uniref:UniRef90_A0A6C0LYN7	NA	NA
	102165	102165_Moniruzzaman_MM07_SRX802073_62_dc_000000000017	NA	NA	NA	NA	NA	NA	NA	uniref:UniRef90_A0A6C0LWB5	NA	NA
	102166	102166_Moniruzzaman_MM07_SRX802073_62_dc_000000000017	NA	NA	NA	NA	NBP59243.1	NA	NA	uniref:UniRef90_A0A6C0LWY2	NA	NA
	102167	102167_Moniruzzaman_MM07_SRX802073_62_dc_000000000017	NA	NA	NA	NA	NA	NA	NA	uniref:UniRef90_A0A6C0LYP1	NA	NA
	102168	102168_Moniruzzaman_MM07_SRX802073_62_dc_000000000017	F	This enzyme is involved in nucleotide metabolism it produces dUMP, the immediate precursor of thymidine nucleotides and it decreases the intracellular concentration of dUTP so that uracil cannot be incorporated into DNA	ko00240,ko00983,ko01100,map00240,map00983,map01100	dUTPase	MAR29594.1	CDD:240288	YP_009173712.1	uniref:UniRef90_A0A6C0LWK9	rs:WP_200355544	gi|357289920|gb|AET73233.1|
	102169	102169_Moniruzzaman_MM07_SRX802073_62_dc_000000000017	NA	NA	NA	NA	NA	NA	NA	uniref:UniRef90_A0A6C0LXP3	NA	NA
	10217	10217_Marseilleviridae_KT752522_Brazilian_marseillevirus_strain_BH2014_000000000001	NA	NA	NA	NA	YP_009238706.1	NA	YP_009238706.1	uniref:UniRef90_A0A142CJU7	rs:YP_009238706	gi|327409712|ref|YP_004347132.1|
	102170	102170_Moniruzzaman_MM07_SRX802073_62_dc_000000000017	S	HAD-hyrolase-like	-	HAD_2	MAP67459.1	CDD:319791	NA	uniref:UniRef90_A0A6C0LZH4	rs:WP_169197950	NA
	102171	102171_Moniruzzaman_MM07_SRX802073_62_dc_000000000017	F	Ribonucleotide reductase, small chain	ko00230,ko00240,ko00480,ko00983,ko01100,ko04115,map00230,map00240,map00480,map00983,map01100,map04115	Ribonuc_red_sm	QDY52244.1	CDD:215272	YP_009173500.1	uniref:UniRef90_A0A6C0M0W3	rs:XP_007814662	gi|322510501|gb|ADX05815.1|
	102172	102172_Moniruzzaman_MM07_SRX802073_62_dc_000000000017	NA	NA	NA	NA	NA	NA	NA	uniref:UniRef90_A0A6C0LXW0	NA	NA
	102173	102173_Moniruzzaman_MM07_SRX802073_62_dc_000000000017	NA	NA	NA	NA	NA	NA	NA	uniref:UniRef90_A0A6C0M002	NA	NA
	102174	102174_Moniruzzaman_MM07_SRX802073_62_dc_000000000017	NA	NA	NA	NA	NA	NA	NA	uniref:UniRef90_A0A6C0LYP7	NA	NA
	102175	102175_Moniruzzaman_MM07_SRX802073_62_dc_000000000017	NA	NA	NA	NA	NA	NA	NA	uniref:UniRef90_A0A6C0LWC5	NA	NA
	102176	102176_Moniruzzaman_MM07_SRX802073_62_dc_000000000017	NA	NA	NA	NA	NA	NA	NA	uniref:UniRef90_A0A6C0LWZ2	NA	NA
	102177	102177_Moniruzzaman_MM07_SRX802073_62_dc_000000000017	NA	NA	NA	NA	YP_009173590.1	NA	YP_009173590.1	uniref:UniRef90_A0A6C0LYQ2	rs:YP_009173590	NA
	102178	102178_Moniruzzaman_MM07_SRX802073_62_dc_000000000017	NA	NA	NA	NA	NA	NA	NA	uniref:UniRef90_A0A6C0LWL9	NA	NA
	102179	102179_Moniruzzaman_MM07_SRX802073_62_dc_000000000017	G	D-fructose-1,6-bisphosphate 1-phosphohydrolase class 1	ko00010,ko00030,ko00051,ko00680,ko00710,ko01100,ko01110,ko01120,ko01130,ko01200,ko04152,ko04910,map00010,map00030,map00051,map00680,map00710,map01100,map01110,map01120,map01130,map01200,map04152,map04910	FBPase	WP_012676407.1	CDD:236458	NA	uniref:UniRef90_A0A6C0LXQ0	rs:WP_012676407	NA
	10218	10218_Marseilleviridae_KT752522_Brazilian_marseillevirus_strain_BH2014_000000000001	NA	NA	NA	NA	YP_009238707.1	NA	YP_009238707.1	uniref:UniRef90_A0A142CJU8	rs:YP_009238707	NA
	102180	102180_Moniruzzaman_MM07_SRX802073_62_dc_000000000017	NA	NA	NA	NA	NA	NA	NA	uniref:UniRef90_A0A6C0LZI3	NA	NA
	102181	102181_Moniruzzaman_MM07_SRX802073_62_dc_000000000017	NA	NA	NA	NA	NA	NA	NA	uniref:UniRef90_A0A6C0M0X5	NA	NA
	102183	102183_Moniruzzaman_MM07_SRX802143_100_dc_000000000001	NA	NA	NA	NA	NA	NA	NA	uniref:UniRef90_A0A6C0EKL4	NA	NA
	102184	102184_Moniruzzaman_MM07_SRX802143_100_dc_000000000001	M	Glycosyl transferase family 2	-	Glycos_transf_2,Methyltransf_23	NCY21180.1	CDD:133474	YP_009173434.1	uniref:UniRef90_A0A6C0E7H2	rs:WP_138071512	gi|441432618|ref|YP_007354660.1|
	102185	102185_Moniruzzaman_MM07_SRX802143_100_dc_000000000001	J	Elongation factor Tu GTP binding domain	-	GTP_EFTU,GTP_EFTU_D2	QDY51626.1	CDD:227583	AFX92850.1	uniref:UniRef90_A0A6C0EIG6	rs:XP_039256409	gi|350611435
	10219	10219_Marseilleviridae_KT752522_Brazilian_marseillevirus_strain_BH2014_000000000001	NA	NA	NA	NA	YP_009238708.1	CDD:408853	YP_009238708.1	uniref:UniRef90_A0A142CJU9	rs:YP_009238708	gi|327409714|ref|YP_004347134.1|
	102190	102190_Moniruzzaman_MM07_SRX802143_100_dc_000000000001	K	DNA-directed 5'-3' RNA polymerase activity	ko00230,ko00240,ko01100,ko03010,ko03020,ko04623,ko05016,ko05169,ko05202,map00230,map00240,map01100,map03010,map03020,map04623,map05016,map05169,map05202	RNA_pol_N	CDY25312.1	CDD:395951	YP_009173534.1	uniref:UniRef90_A0A6C0EKK6	rs:XP_001708426	gi|322511119
	102191	102191_Moniruzzaman_MM07_SRX802143_100_dc_000000000001	NA	NA	NA	NA	QDY51870.1	NA	NA	uniref:UniRef90_A0A6C0EJR4	NA	NA
	102192	102192_Moniruzzaman_MM07_SRX802143_100_dc_000000000001	NA	NA	NA	NA	NA	CDD:396114	NA	NA	NA	NA
	102193	102193_Moniruzzaman_MM07_SRX802143_100_dc_000000000001	S	Peptidase M16 inactive domain	-	Peptidase_M16,Peptidase_M16_C	MAF13974.1	CDD:223685	AGF85495.1	uniref:UniRef90_A0A6C0EKV9	rs:WP_014967693	gi|351737380
	102194	102194_Moniruzzaman_MM07_SRX802143_100_dc_000000000001	S	Glycosyltransferase like family 2	-	Glycos_transf_2	NTV83895.1	CDD:237258	YP_009173270.1	uniref:UniRef90_A0A6C0J4H6	rs:WP_116879793	NA
	102196	102196_Moniruzzaman_MM07_SRX802143_100_dc_000000000001	NA	NA	NA	NA	QKF94414.1	NA	NA	uniref:UniRef90_A0A6C0EIE6	NA	NA
	1022	1022_Ascoviridae_KJ755191_Heliothis_virescens_ascovirus_3f_isolate_LD135790_000000000001	L	XPG I-region	-	-	YP_009701545.1	CDD:240317	YP_009701545.1	uniref:UniRef90_A4KXD5	rs:YP_009701545	gi|134287236|ref|YP_001110932.1|
	10220	10220_Marseilleviridae_KT752522_Brazilian_marseillevirus_strain_BH2014_000000000001	NA	NA	NA	NA	YP_009238709.1	NA	YP_009238709.1	uniref:UniRef90_A0A142CJV0	rs:YP_009238709	gi|327409715|ref|YP_004347135.1|
	102200	102200_Moniruzzaman_MM07_SRX802143_100_dc_000000000001	NA	NA	NA	NA	NA	CDD:396406	NA	uniref:UniRef90_A0A6C0EHK4	NA	NA
	102201	102201_Moniruzzaman_MM07_SRX802143_100_dc_000000000001	O	ubiquitin-ubiquitin ligase activity	ko04120,ko04141,map04120,map04141	U-box,Ufd2P_core	XP_008711832.1	CDD:319572	NA	uniref:UniRef90_A0A6C0EIC5	rs:XP_008711832	NA
	102202	102202_Moniruzzaman_MM07_SRX802143_100_dc_000000000001	TU	Rab subfamily of small GTPases	ko04144,ko04152,ko04530,ko04972,map04144,map04152,map04530,map04972	Ras	OAG30734.1	CDD:206640	YP_007354220.1	uniref:UniRef90_S7XTQ9	rs:XP_013058105	gi|441432178
	102203	102203_Moniruzzaman_MM07_SRX802143_100_dc_000000000001	NA	NA	NA	NA	NA	NA	NA	uniref:UniRef90_A0A6C0LDG8	NA	NA
	102204	102204_Moniruzzaman_MM07_SRX802143_100_dc_000000000001	NA	NA	NA	NA	NA	NA	NA	uniref:UniRef90_A0A6C0IXV0	NA	NA
	102205	102205_Moniruzzaman_MM07_SRX802143_100_dc_000000000001	S	N-methyltransferase activity	-	-	MAR49589.1	CDD:222986	YP_009173637.1	uniref:UniRef90_A0A6C0IXU4	rs:YP_009173637	gi|357289858
	102206	102206_Moniruzzaman_MM07_SRX802143_100_dc_000000000001	A	rRNA catabolic process	-	-	QDY51663.1	CDD:274024	YP_009173638.1	uniref:UniRef90_A0A6C0EKW4	rs:YP_009173638	gi|357289857
	102207	102207_Moniruzzaman_MM07_SRX802143_100_dc_000000000001	-	-	-	-	MAP67398.1	NA	YP_009173485.1	uniref:UniRef90_A0A6C0JFV0	rs:YP_009173485	gi|322511024
	102208	102208_Moniruzzaman_MM07_SRX802143_100_dc_000000000001	L	Releases the supercoiling and torsional tension of DNA, which is introduced during the DNA replication and transcription, by transiently cleaving and rejoining one strand of the DNA duplex. Introduces a single-strand break via transesterification at a target site in duplex DNA. The scissile phosphodiester is attacked by the catalytic tyrosine of the enzyme, resulting in the formation of a DNA-(5'…	-	Topoisom_bac,Toprim,Toprim_C_rpt	OFX19216.1	CDD:235840	YP_003969716.1	uniref:UniRef90_A0A6C0EHP2	rs:WP_118317945	gi|310831073
	10221	10221_Marseilleviridae_KT752522_Brazilian_marseillevirus_strain_BH2014_000000000001	NA	NA	NA	NA	YP_009238710.1	NA	YP_009238710.1	uniref:UniRef90_A0A142CJV1	rs:YP_009238710	gi|327409716|ref|YP_004347136.1|
	102211	102211_Moniruzzaman_MM07_SRX802143_100_dc_000000000001	O	procollagen-lysine 5-dioxygenase activity	ko00310,ko00514,ko04011,map00310,map00514,map04011	2OG-FeII_Oxy	MBG00925.1	CDD:133474	AGF85498.1	uniref:UniRef90_A0A6C0FA76	rs:WP_018035827	gi|441432191|ref|YP_007354233.1|
	102213	102213_Moniruzzaman_MM07_SRX802143_100_dc_000000000001	M	Glycosyltransferase like family 2	-	Glyco_trans_1_2,Glyco_trans_1_4,Glycos_transf_1,Glycos_transf_2	QKF94727.1	CDD:132997	AFX92601.1	uniref:UniRef90_A0A7D3QV49	rs:WP_205722920	gi|350611218
	102214	102214_Moniruzzaman_MM07_SRX802143_100_dc_000000000001	F	Catalyzes the ATP-dependent conversion of 7-carboxy-7- deazaguanine (CDG) to 7-cyano-7-deazaguanine (preQ(0))	-	-	WP_113989329.1	CDD:238953	NA	uniref:UniRef90_A0A6C0EJH9	rs:WP_194094677	NA
	102216	102216_Moniruzzaman_MM07_SRX802143_100_dc_000000000001	NA	NA	NA	NA	NA	NA	NA	uniref:UniRef90_A0A6C0ELB7	NA	NA
	102217	102217_Moniruzzaman_MM07_SRX802143_100_dc_000000000001	T	Interferon-induced, double-stranded RNA-activated protein	ko04141,ko04217,ko05160,ko05162,ko05164,ko05165,ko05167,ko05168,ko05169,ko05203,map04141,map04217,map05160,map05162,map05164,map05165,map05167,map05168,map05169,map05203	Pkinase,dsrm	QDY51834.1	CDD:270898	AEQ60621.1	uniref:UniRef90_A0A6C0B4G8	rs:XP_023601993	gi|311977821
	102219	102219_Moniruzzaman_MM07_SRX802143_100_dc_000000000001	NA	NA	NA	NA	NA	CDD:396980	NA	NA	NA	NA
	10222	10222_Marseilleviridae_KT752522_Brazilian_marseillevirus_strain_BH2014_000000000001	NA	NA	NA	NA	YP_009238711.1	CDD:224117	YP_009238711.1	uniref:UniRef90_A0A142CJV2	rs:YP_009238711	gi|327409717|ref|YP_004347137.1|
	102220	102220_Moniruzzaman_MM07_SRX802143_100_dc_000000000001	NA	NA	NA	NA	NA	NA	NA	uniref:UniRef90_A0A6C0IY36	NA	NA
	102224	102224_Moniruzzaman_MM07_SRX802143_100_dc_000000000001	O	Belongs to the heat shock protein 70 family	ko03040,ko04010,ko04141,ko04144,ko04213,ko04612,ko04915,ko05134,ko05145,ko05162,ko05164,ko05169,map03040,map04010,map04141,map04144,map04213,map04612,map04915,map05134,map05145,map05162,map05164,map05169	HSP70,MreB_Mbl	XP_009388623.1	CDD:240227	YP_004061438.1	uniref:UniRef90_A0A6C0EKE4	rs:XP_009388623	gi|313768007|ref|YP_004061438.1|
	102225	102225_Moniruzzaman_MM07_SRX802143_100_dc_000000000001	NA	NA	NA	NA	MBT42723.1	NA	NA	uniref:UniRef90_A0A6C0LZB5	NA	NA
	102226	102226_Moniruzzaman_MM07_SRX802143_100_dc_000000000001	NA	NA	NA	NA	NA	CDD:396672	NA	uniref:UniRef90_A0A6C0EI64	NA	NA
	102227	102227_Moniruzzaman_MM07_SRX802143_100_dc_000000000001	S	TBP-class protein binding	-	-	QDY52257.1	CDD:224323	YP_009173464.1	uniref:UniRef90_A0A6C0EKC6	rs:YP_009173464	gi|357289650|gb|AET72963.1|
	102228	102228_Moniruzzaman_MM07_SRX802143_100_dc_000000000001	O	cysteine protease	-	Peptidase_C1	WP_166094353.1	CDD:239110	NA	uniref:UniRef90_A0A6C0EK88	rs:WP_191163255	NA
	102229	102229_Moniruzzaman_MM07_SRX802143_100_dc_000000000001	NA	NA	NA	NA	NA	NA	NA	uniref:UniRef90_A0A6C0EJA8	NA	NA
	10223	10223_Marseilleviridae_KT752522_Brazilian_marseillevirus_strain_BH2014_000000000001	NA	NA	NA	NA	YP_009238713.1	NA	YP_009238713.1	uniref:UniRef90_A0A142CJV4	rs:YP_009238713	gi|327409719|ref|YP_004347139.1|
	102230	102230_Moniruzzaman_MM07_SRX802143_100_dc_000000000001	S	induction by virus of catabolism of host mRNA	-	-	QKU33885.1	CDD:200235	AGD92475.1	uniref:UniRef90_A0A6C0EJZ1	rs:YP_003986857	gi|311977737|ref|YP_003986857.1|
	102231	102231_Moniruzzaman_MM07_SRX802143_100_dc_000000000001	T	Protein tyrosine kinase	ko04011,ko04392,map04011,map04392	Pkinase	XP_004035810.1	CDD:270918	YP_009173676.1	uniref:UniRef90_A0A6C0EHV8	rs:XP_004035810	gi|40556224|ref|NP_955309.1|
	102233	102233_Moniruzzaman_MM07_SRX802143_100_dc_000000000001	S	lipid binding	ko00562,ko01100,ko04070,ko04136,ko04138,ko04140,ko04145,ko04371,ko05152,ko05167,map00562,map01100,map04070,map04136,map04138,map04140,map04145,map04371,map05152,map05167	C2,FYVE,GAF,PH,PI3Ka,PI3_PI4_kinase	ARF12420.1	CDD:270628	YP_003987132.1	uniref:UniRef90_A0A6C0EHU8	rs:WP_016030069	gi|311978012
	102234	102234_Moniruzzaman_MM07_SRX802143_100_dc_000000000001	S	Zgc 113208	-	-	MBI96597.1	NA	YP_009361720.1	uniref:UniRef90_A0A2E5WNN8	rs:XP_022522831	NA
	102235	102235_Moniruzzaman_MM07_SRX802143_100_dc_000000000001	NA	NA	NA	NA	QDY51952.1	NA	NA	uniref:UniRef90_A0A6C0EJ97	NA	NA
	102236	102236_Moniruzzaman_MM07_SRX802143_100_dc_000000000001	NA	NA	NA	NA	NA	CDD:227423	YP_009173579.1	uniref:UniRef90_A0A6C0IY63	NA	NA
	102237	102237_Moniruzzaman_MM07_SRX802143_100_dc_000000000001	L	Structure-specific endonuclease subunit	ko03460,map03460	GIY-YIG	MBU79523.1	CDD:198402	NA	uniref:UniRef90_A0A2E9T8I7	rs:XP_019079542	NA
	102238	102238_Moniruzzaman_MM07_SRX802143_100_dc_000000000001	NA	NA	NA	NA	QDY51686.1	CDD:404293	NA	uniref:UniRef90_A0A6C0J0C7	NA	NA
	102239	102239_Moniruzzaman_MM07_SRX802143_100_dc_000000000001	M	LicD family	-	LicD	CDE24504.1	CDD:398589	NA	uniref:UniRef90_R7GAU5	rs:WP_001812602	NA
	10224	10224_Marseilleviridae_KT752522_Brazilian_marseillevirus_strain_BH2014_000000000001	NA	NA	NA	NA	YP_009238714.1	NA	YP_009238714.1	uniref:UniRef90_A0A142CJV5	rs:YP_009238714	gi|327409720|ref|YP_004347140.1|
	102240	102240_Moniruzzaman_MM07_SRX802143_100_dc_000000000001	L	Pfam 2OG-Fe(II) oxygenase	-	2OG-FeII_Oxy_2	NA	CDD:404425	NA	NA	NA	NA
	102241	102241_Moniruzzaman_MM07_SRX802143_100_dc_000000000001	J	Responsible for synthesis of pseudouridine from uracil- 55 in the psi GC loop of transfer RNAs	-	TruB_C_2,TruB_N	QFG74437.1	CDD:211339	YP_003969703.1	uniref:UniRef90_A0A6C0EIW3	rs:YP_003969703	gi|310831060
	102245	102245_Moniruzzaman_MM07_SRX802143_100_dc_000000000001	NA	NA	NA	NA	MAJ97319.1	NA	NA	uniref:UniRef90_A0A6C0B4T2	NA	NA
	102246	102246_Moniruzzaman_MM07_SRX802143_100_dc_000000000001	NA	NA	NA	NA	NA	NA	NA	uniref:UniRef90_A0A6C0ELM5	NA	NA
	102247	102247_Moniruzzaman_MM07_SRX802143_100_dc_000000000001	O	protein polyglutamylation	-	TTL	ARF09291.1	CDD:397308	NA	uniref:UniRef90_A0A6C0IW26	rs:WP_139958029	NA
	102248	102248_Moniruzzaman_MM07_SRX802143_100_dc_000000000001	NA	NA	NA	NA	NA	CDD:198402	YP_003969786.1	uniref:UniRef90_A0A6C0EJT3	NA	gi|310831143
	102249	102249_Moniruzzaman_MM07_SRX802143_100_dc_000000000001	O	ubiquitin-protein transferase activity	ko04115,ko04120,ko05162,map04115,map04120,map05162	zf-CHY,zf-RING_2,zinc_ribbon_6	XP_006825159.1	CDD:398899	NA	uniref:UniRef90_UPI0003F0E2F5	rs:XP_006825159	NA
	10225	10225_Marseilleviridae_KT752522_Brazilian_marseillevirus_strain_BH2014_000000000001	NA	NA	NA	NA	YP_009238715.1	NA	YP_009238715.1	uniref:UniRef90_A0A142CJV6	rs:YP_009238715	NA
	102252	102252_Moniruzzaman_MM07_SRX802143_100_dc_000000000001	T	protein tyrosine/serine/threonine phosphatase activity	ko04010,ko04013,ko04214,map04010,map04013,map04214	DSPc	QKF94367.1	CDD:350348	YP_001497626.1	uniref:UniRef90_A0A6C0IW15	rs:YP_001497626	gi|448935179|gb|AGE58730.1|
	102253	102253_Moniruzzaman_MM07_SRX802143_100_dc_000000000001	V	Dual specificity protein phosphatase 16	ko04010,ko04013,ko04214,map04010,map04013,map04214	DSPc,Rhodanese	NDB82176.1	CDD:214551	YP_001425950.1	uniref:UniRef90_A0A6C0EJX0	rs:YP_001425950	gi|155371166|ref|YP_001426700.1|
	102256	102256_Moniruzzaman_MM07_SRX802143_100_dc_000000000001	I	phospholipase C	ko00562,ko01100,ko04020,ko04070,ko04919,ko04933,map00562,map01100,map04020,map04070,map04919,map04933	C2,PI-PLC-X,PI-PLC-Y	NBR60523.1	CDD:395312	NA	uniref:UniRef90_A0A6C0IW04	NA	NA
	102257	102257_Moniruzzaman_MM07_SRX802143_100_dc_000000000001	NA	NA	NA	NA	NA	NA	NA	uniref:UniRef90_A0A6C0LXJ5	NA	NA
	102258	102258_Moniruzzaman_MM07_SRX802143_100_dc_000000000001	FH	Thymidylate synthase	ko00240,ko00670,ko00790,ko01100,map00240,map00670,map00790,map01100	DHFR_1,Thymidylat_synt	XP_012894275.1	CDD:240299	YP_293867.1	uniref:UniRef90_A0A6C0EKD6	rs:XP_012894275	gi|73852583|ref|YP_293867.1|
	10226	10226_Marseilleviridae_KT752522_Brazilian_marseillevirus_strain_BH2014_000000000001	NA	NA	NA	NA	YP_009238716.1	NA	YP_009238716.1	uniref:UniRef90_A0A142CJV7	rs:YP_009238716	NA
	102260	102260_Moniruzzaman_MM07_SRX802143_100_dc_000000000002	NA	NA	NA	NA	NA	NA	NA	uniref:UniRef90_A0A6C0LWP0	NA	NA
	102261	102261_Moniruzzaman_MM07_SRX802143_100_dc_000000000002	L	Excises uracil residues from the DNA which can arise as a result of misincorporation of dUMP residues by DNA polymerase or due to deamination of cytosine	ko03410,ko05340,map03410,map05340	UDG	HIG32302.1	CDD:381678	YP_009173284.1	uniref:UniRef90_A0A6C0LW21	rs:WP_026802753	gi|516305889|gb|AGO85468.1|
	102262	102262_Moniruzzaman_MM07_SRX802143_100_dc_000000000002	-	-	-	-	QDY52210.1	CDD:408838	YP_009174071.1	uniref:UniRef90_A0A6C0IYQ7	rs:YP_009174071	gi|313768306|ref|YP_004061986.1|
	102264	102264_Moniruzzaman_MM07_SRX802143_100_dc_000000000002	S	adenyl ribonucleotide binding	-	-	QDY52214.1	NA	YP_009173380.1	uniref:UniRef90_A0A6C0IYG0	rs:YP_009173380	gi|357289601|gb|AET72914.1|
	102265	102265_Moniruzzaman_MM07_SRX802143_100_dc_000000000002	S	protein serine/threonine phosphatase activity	-	-	NP_048152.1	CDD:238083	AAC97874.1	uniref:UniRef90_A0A6C0EJW2	rs:NP_048152	gi|9631561|ref|NP_048152.1|
	102266	102266_Moniruzzaman_MM07_SRX802143_100_dc_000000000002	NA	NA	NA	NA	AIE96975.1	NA	YP_009173379.1	uniref:UniRef90_A0A6C0EJS6	rs:YP_009173379	gi|357289599
	102267	102267_Moniruzzaman_MM07_SRX802143_100_dc_000000000002	NA	NA	NA	NA	HFO53607.1	NA	YP_009052445.1	uniref:UniRef90_A0A6C0LZ66	rs:YP_009052445	NA
	102268	102268_Moniruzzaman_MM07_SRX802143_100_dc_000000000002	-	-	-	-	MAE83976.1	CDD:408920	YP_009052192.1	uniref:UniRef90_A0A6C0LXD7	rs:YP_009052192	gi|357289603
	102269	102269_Moniruzzaman_MM07_SRX802143_100_dc_000000000002	NA	NA	NA	NA	MAU36505.1	NA	YP_008052387.1	uniref:UniRef90_A0A6C0LWA2	rs:YP_003986938	gi|322511048
	10227	10227_Marseilleviridae_KT752522_Brazilian_marseillevirus_strain_BH2014_000000000001	NA	NA	NA	NA	YP_009238717.1	NA	YP_009238717.1	uniref:UniRef90_A0A142CJV8	rs:YP_009238717	NA
	102270	102270_Moniruzzaman_MM07_SRX802143_100_dc_000000000002	S	Poxvirus Late Transcription Factor VLTF3 like	-	-	QDY52221.1	CDD:282761	YP_007354360.1	uniref:UniRef90_A0A6C0LYD9	rs:YP_007354360	gi|441432318|ref|YP_007354360.1|
	102271	102271_Moniruzzaman_MM07_SRX802143_100_dc_000000000002	NA	NA	NA	NA	MAP67411.1	NA	NA	uniref:UniRef90_A0A6C0LWN0	NA	NA
	102272	102272_Moniruzzaman_MM07_SRX802143_100_dc_000000000002	S	Large eukaryotic DNA virus major capsid protein	-	-	YP_009052173.1	CDD:398248	YP_009052173.1	uniref:UniRef90_A0A6C0EHD7	rs:YP_009052173	gi|357289692|gb|AET73005.1|
	102273	102273_Moniruzzaman_MM07_SRX802143_100_dc_000000000002	O	Heat shock protein	ko04141,ko04151,ko04217,ko04612,ko04621,ko04626,ko04657,ko04659,ko04914,ko04915,ko05200,ko05215,ko05418,map04141,map04151,map04217,map04612,map04621,map04626,map04657,map04659,map04914,map04915,map05200,map05215,map05418	HATPase_c,HSP90	KFB48798.1	CDD:235366	NA	uniref:UniRef90_A0A6C0J0J0	rs:XP_035916815	NA
	102274	102274_Moniruzzaman_MM07_SRX802143_100_dc_000000000002	NA	NA	NA	NA	NA	NA	NA	uniref:UniRef90_A0A6C0EHY8	NA	NA
	102276	102276_Moniruzzaman_MM07_SRX802143_100_dc_000000000002	NA	NA	NA	NA	NA	NA	NA	uniref:UniRef90_A0A6C0M0J2	NA	NA
	102278	102278_Moniruzzaman_MM07_SRX802143_100_dc_000000000002	NA	NA	NA	NA	QDY52260.1	NA	NA	uniref:UniRef90_A0A6C0LXC8	NA	NA
	102279	102279_Moniruzzaman_MM07_SRX802143_100_dc_000000000002	NA	NA	NA	NA	NBP59244.1	NA	NA	uniref:UniRef90_A0A6C0LW92	NA	NA
	10228	10228_Marseilleviridae_KT752522_Brazilian_marseillevirus_strain_BH2014_000000000001	NA	NA	NA	NA	YP_009238718.1	NA	YP_009238718.1	uniref:UniRef90_A0A142CJV9	rs:YP_009238718	NA
	102280	102280_Moniruzzaman_MM07_SRX802143_100_dc_000000000002	S	Putative rhamnosyl transferase	-	Rhamno_transf	WP_088359323.1	NA	NA	uniref:UniRef90_A0A246AQD7	rs:WP_217201405	NA
	102281	102281_Moniruzzaman_MM07_SRX802143_100_dc_000000000002	S	HD-domain PDEase-like protein	-	HD	GBC03875.1	CDD:224004	YP_007354397.1	uniref:UniRef90_A0A6C0IVZ6	rs:XP_025170071	gi|441432355
	102282	102282_Moniruzzaman_MM07_SRX802143_100_dc_000000000002	-	-	-	-	MBR61048.1	CDD:340814	YP_003969795.1	uniref:UniRef90_A0A6C0IY50	rs:WP_028823912	gi|310831152|ref|YP_003969795.1|
	102283	102283_Moniruzzaman_MM07_SRX802143_100_dc_000000000002	-	-	-	-	QDY52279.1	CDD:408841	YP_009173584.1	uniref:UniRef90_A0A6C0LXB9	rs:YP_009173584	gi|357289835
	102284	102284_Moniruzzaman_MM07_SRX802143_100_dc_000000000002	NA	NA	NA	NA	YP_008052623.1	CDD:320024	YP_008052623.1	uniref:UniRef90_A0A6C0EHT8	rs:YP_008052623	gi|357289842
	102285	102285_Moniruzzaman_MM07_SRX802143_100_dc_000000000002	NA	NA	NA	NA	NA	NA	NA	uniref:UniRef90_A0A6C0EI17	NA	NA
	102286	102286_Moniruzzaman_MM07_SRX802143_100_dc_000000000002	NA	NA	NA	NA	NA	NA	NA	uniref:UniRef90_A0A6C0EK09	NA	NA
	102287	102287_Moniruzzaman_MM07_SRX802143_100_dc_000000000002	NA	NA	NA	NA	NA	NA	NA	uniref:UniRef90_A0A6C0EJW7	NA	NA
	102288	102288_Moniruzzaman_MM07_SRX802143_100_dc_000000000002	NA	NA	NA	NA	QDY52274.1	CDD:408833	YP_008052435.1	uniref:UniRef90_A0A6C0J1D4	rs:YP_008052435	gi|357289653
	10229	10229_Marseilleviridae_KT752522_Brazilian_marseillevirus_strain_BH2014_000000000001	NA	NA	NA	NA	YP_009238719.1	NA	YP_009238719.1	uniref:UniRef90_A0A142CJW0	rs:YP_009238719	gi|284504214|ref|YP_003406929.1|
	102290	102290_Moniruzzaman_MM07_SRX802143_100_dc_000000000002	S	lipid catabolic process	-	-	ARF10629.1	CDD:132846	YP_004894493.1	uniref:UniRef90_A0A6C0EIS0	rs:WP_016044551	gi|350611937
	102291	102291_Moniruzzaman_MM07_SRX802143_100_dc_000000000002	NA	NA	NA	NA	NA	NA	NA	uniref:UniRef90_A0A6C0EJL5	NA	NA
	102292	102292_Moniruzzaman_MM07_SRX802143_100_dc_000000000002	NA	NA	NA	NA	NBU33762.1	NA	NA	uniref:UniRef90_A0A6C0EHI7	NA	NA
	102293	102293_Moniruzzaman_MM07_SRX802143_100_dc_000000000002	O	Thioredoxin-like domain	ko04141,map04141	Thioredoxin,Thioredoxin_6	NBO59582.1	CDD:239295	NA	uniref:UniRef90_A0A6C0HFP7	NA	NA
	102294	102294_Moniruzzaman_MM07_SRX802143_100_dc_000000000002	M	Belongs to the peptidase S1C family	ko01503,ko02020,map01503,map02020	Trypsin_2	QDY52395.1	CDD:223343	YP_009001035.1	uniref:UniRef90_A0A5B8IIH4	rs:WP_023793047	gi|585299462|ref|YP_009001035.1|
	102295	102295_Moniruzzaman_MM07_SRX802143_100_dc_000000000002	A	Type III restriction enzyme, res subunit	ko03013,map03013	DEAD,Helicase_C	OVA08405.1	CDD:185609	YP_009173589.1	uniref:UniRef90_A0A6C0EHH6	rs:XP_023513620	gi|310831360
	102296	102296_Moniruzzaman_MM07_SRX802143_100_dc_000000000002	E	Saccharomyces cerevisiae YFR006W	-	AMP_N,Peptidase_M24	AYV76247.1	CDD:238520	NA	uniref:UniRef90_A0A3G4ZN14	rs:XP_003955613	NA
	102299	102299_Moniruzzaman_MM07_SRX802143_100_dc_000000000003	NA	NA	NA	NA	NA	NA	NA	uniref:UniRef90_A0A6C0EK99	NA	NA
	1023	1023_Ascoviridae_KJ755191_Heliothis_virescens_ascovirus_3f_isolate_LD135790_000000000001	NA	NA	NA	NA	YP_009701546.1	NA	YP_009701546.1	uniref:UniRef90_A4KXD6	rs:YP_009701546	gi|134287237|ref|YP_001110933.1|
	10230	10230_Marseilleviridae_KT752522_Brazilian_marseillevirus_strain_BH2014_000000000001	NA	NA	NA	NA	YP_009238720.1	NA	YP_009238720.1	uniref:UniRef90_A0A142CJW1	rs:YP_009238720	NA
	102300	102300_Moniruzzaman_MM07_SRX802143_100_dc_000000000003	-	-	-	-	QFG74012.1	NA	YP_003097430.1	uniref:UniRef90_A0A6C0I9F6	rs:YP_003097430	NA
	102301	102301_Moniruzzaman_MM07_SRX802143_100_dc_000000000003	L	DNA restriction-modification system	-	-	MAT11287.1	NA	YP_001497209.1	uniref:UniRef90_A0A7U0KS62	rs:YP_001497209	gi|310830995
	102303	102303_Moniruzzaman_MM07_SRX802143_100_dc_000000000003	S	Glycosyl transferase family 2	-	Glyco_tranf_2_4	HHZ95801.1	CDD:404573	NA	uniref:UniRef90_A0A7C7C418	rs:WP_056438261	NA
	102304	102304_Moniruzzaman_MM07_SRX802143_100_dc_000000000003	NA	NA	NA	NA	NBP59243.1	NA	NA	uniref:UniRef90_A0A6C0EIH7	NA	NA
	102305	102305_Moniruzzaman_MM07_SRX802143_100_dc_000000000003	NA	NA	NA	NA	NA	NA	NA	uniref:UniRef90_A0A6C0EJP0	NA	NA
	102306	102306_Moniruzzaman_MM07_SRX802143_100_dc_000000000003	F	This enzyme is involved in nucleotide metabolism it produces dUMP, the immediate precursor of thymidine nucleotides and it decreases the intracellular concentration of dUTP so that uracil cannot be incorporated into DNA	ko00240,ko00983,ko01100,map00240,map00983,map01100	dUTPase	MBA42502.1	CDD:240288	YP_003969701.1	uniref:UniRef90_A0A6C0LWK9	rs:XP_028533146	gi|310831058|ref|YP_003969701.1|
	102307	102307_Moniruzzaman_MM07_SRX802143_100_dc_000000000003	S	Haloacid dehalogenase-like hydrolase	-	HAD_2	MAP67459.1	CDD:319791	NA	uniref:UniRef90_A0A6C0J1J4	NA	NA
	102308	102308_Moniruzzaman_MM07_SRX802143_100_dc_000000000003	F	Ribonucleotide reductase, small chain	ko00230,ko00240,ko00480,ko00983,ko01100,ko04115,map00230,map00240,map00480,map00983,map01100,map04115	Ribonuc_red_sm	QDY52244.1	CDD:215272	YP_009173500.1	uniref:UniRef90_A0A6C0IWQ6	rs:WP_162334505	gi|322510876|gb|ADX06189.1|
	102309	102309_Moniruzzaman_MM07_SRX802143_100_dc_000000000003	NA	NA	NA	NA	NA	NA	NA	uniref:UniRef90_A0A6C0IAA1	NA	NA
	10231	10231_Marseilleviridae_KT752522_Brazilian_marseillevirus_strain_BH2014_000000000001	NA	NA	NA	NA	YP_009238721.1	NA	YP_009238721.1	uniref:UniRef90_A0A142CJW2	rs:YP_009238721	NA
	102310	102310_Moniruzzaman_MM07_SRX802143_100_dc_000000000003	L	Endonuclease that specifically degrades the RNA of RNA- DNA hybrids	ko03030,map03030	RNase_HII	QDY52178.1	CDD:260003	YP_009173471.1	uniref:UniRef90_A0A6C0EKM4	rs:WP_073210374	gi|508181921
	102311	102311_Moniruzzaman_MM07_SRX802143_100_dc_000000000003	M	LicD family	-	LicD	AYV75633.1	CDD:226006	NA	uniref:UniRef90_A0A6C0ISV8	rs:WP_146367295	NA
	102314	102314_Moniruzzaman_MM07_SRX802143_100_dc_000000000003	U	Belongs to the TRAFAC class dynamin-like GTPase superfamily. Dynamin Fzo YdjA family	ko04139,ko04214,ko04217,ko04621,ko04668,map04139,map04214,map04217,map04621,map04668	Dynamin_M,Dynamin_N,GED	ARF11508.1	CDD:206738	YP_009352654.1	uniref:UniRef90_A0A6C0M113	rs:XP_001452340	NA
	102316	102316_Moniruzzaman_MM07_SRX802143_100_dc_000000000003	O	Ubiquitin-activating enzyme E1	ko04120,ko05012,map04120,map05012	E1_4HB,E1_FCCH,E1_UFD,ThiF,UBA_e1_thiolCys	XP_001024914.2	CDD:273603	YP_003970068.1	uniref:UniRef90_A0A6C0EK37	rs:XP_001024914	gi|310831425
	102317	102317_Moniruzzaman_MM07_SRX802143_100_dc_000000000003	NA	NA	NA	NA	NA	CDD:237177	NA	NA	NA	NA
	102318	102318_Moniruzzaman_MM07_SRX802143_100_dc_000000000003	NA	NA	NA	NA	NA	NA	NA	uniref:UniRef90_A0A6C0LYS2	NA	NA
	102319	102319_Moniruzzaman_MM07_SRX802143_100_dc_000000000003	NA	NA	NA	NA	NA	CDD:224117	NA	NA	NA	NA
	10232	10232_Marseilleviridae_KT752522_Brazilian_marseillevirus_strain_BH2014_000000000001	L	Origin of replication binding protein	-	-	YP_009238722.1	CDD:280546	YP_009238722.1	uniref:UniRef90_A0A142CJW3	rs:YP_009238722	gi|327409726|ref|YP_004347146.1|
	102320	102320_Moniruzzaman_MM07_SRX802143_100_dc_000000000003	K	DNA-dependent RNA polymerase catalyzes the transcription of DNA into RNA using the four ribonucleoside triphosphates as substrates	ko00230,ko00240,ko01100,ko03020,ko05016,ko05169,map00230,map00240,map01100,map03020,map05016,map05169	RNA_pol_Rpb2_1,RNA_pol_Rpb2_2,RNA_pol_Rpb2_3,RNA_pol_Rpb2_4,RNA_pol_Rpb2_5,RNA_pol_Rpb2_6,RNA_pol_Rpb2_7	QDY52415.1	CDD:236291	YP_008052546.1	uniref:UniRef90_A0A6C0LWE6	rs:XP_016541552	gi|322510564|gb|ADX05878.1|
	102321	102321_Moniruzzaman_MM07_SRX802143_100_dc_000000000003	S	ATPase activity	-	-	ARF08913.1	CDD:177083	YP_009173542.1	uniref:UniRef90_A0A6C0LYR9	rs:YP_009173542	gi|350611117
	102324	102324_Moniruzzaman_MM07_SRX802143_100_dc_000000000004	DO	Caspase domain	-	Peptidase_C14	ARF08832.1	CDD:395530	YP_009507480.1	uniref:UniRef90_A0A1V0SAU3	rs:WP_057625530	NA
	102325	102325_Moniruzzaman_MM07_SRX802143_100_dc_000000000004	-	-	-	-	AYV82198.1	NA	AGD92205.1	uniref:UniRef90_A0A6C0EIT2	rs:YP_004894351	gi|350611370
	102326	102326_Moniruzzaman_MM07_SRX802143_100_dc_000000000004	S	Large eukaryotic DNA virus major capsid protein	-	-	NBV77505.1	CDD:407137	YP_009507580.1	uniref:UniRef90_A0A6C0EHJ6	rs:YP_009507580	gi|313844136|ref|YP_004061799.1|
	102327	102327_Moniruzzaman_MM07_SRX802143_100_dc_000000000004	S	Large eukaryotic DNA virus major capsid protein	-	-	QDY52246.1	CDD:398248	AEQ60611.1	uniref:UniRef90_A0A6C0IXY4	rs:YP_003986929	gi|311977809|ref|YP_003986929.1|
	102328	102328_Moniruzzaman_MM07_SRX802143_100_dc_000000000004	S	Large eukaryotic DNA virus major capsid protein	-	-	YP_009052173.1	CDD:398248	YP_009052173.1	uniref:UniRef90_A0A6C0EHI6	rs:YP_009052173	gi|357289692|gb|AET73005.1|
	102329	102329_Moniruzzaman_MM07_SRX802143_100_dc_000000000004	S	Large eukaryotic DNA virus major capsid protein	-	-	NBT46791.1	CDD:398248	YP_009052173.1	uniref:UniRef90_A0A6C0J0G1	rs:YP_009052173	gi|357289692|gb|AET73005.1|
	10233	10233_Marseilleviridae_KT752522_Brazilian_marseillevirus_strain_BH2014_000000000001	NA	NA	NA	NA	YP_009238724.1	CDD:237560	YP_009238724.1	uniref:UniRef90_A0A142CJW5	rs:YP_009238724	gi|327409727|ref|YP_004347147.1|
	102330	102330_Moniruzzaman_MM07_SRX802143_100_dc_000000000004	S	Large eukaryotic DNA virus major capsid protein	-	-	PQM58851.1	CDD:398248	YP_009052173.1	uniref:UniRef90_A0A6C0IZX2	rs:YP_009052173	gi|357289692|gb|AET73005.1|
	102331	102331_Moniruzzaman_MM07_SRX802143_100_dc_000000000004	S	Large eukaryotic DNA virus major capsid protein	-	-	QDY51918.1	CDD:398248	YP_009507580.1	uniref:UniRef90_A0A6C0IVG5	rs:YP_004062052	gi|313768372|ref|YP_004062052.1|
	102332	102332_Moniruzzaman_MM07_SRX802143_100_dc_000000000004	S	Large eukaryotic DNA virus major capsid protein	-	-	YP_009507580.1	CDD:398248	YP_009507580.1	uniref:UniRef90_A0A6C0EHI6	rs:YP_009507580	gi|155371227|ref|YP_001426761.1|
	102334	102334_Moniruzzaman_MM07_SRX802143_100_dc_000000000004	M	pathogenesis	-	Gb3_synth,Gly_transf_sug	HHS76046.1	CDD:398274	YP_009873941.1	uniref:UniRef90_A0A7C6EP26	rs:WP_104384987	NA
	102335	102335_Moniruzzaman_MM07_SRX802143_100_dc_000000000004	NA	NA	NA	NA	QFG75113.1	NA	YP_009098880.1	uniref:UniRef90_A0A6C0HN02	rs:WP_144737379	NA
	102336	102336_Moniruzzaman_MM07_SRX802143_100_dc_000000000004	EH	acetolactate synthase activity	ko00290,ko00650,ko00660,ko00770,ko01100,ko01110,ko01130,ko01210,ko01230,map00290,map00650,map00660,map00770,map01100,map01110,map01130,map01210,map01230	TPP_enzyme_C,TPP_enzyme_M,TPP_enzyme_N	QDY52168.1	CDD:223107	NA	uniref:UniRef90_A0A6C0EFU1	rs:XP_009835989	NA
	102337	102337_Moniruzzaman_MM07_SRX802143_100_dc_000000000004	NA	NA	NA	NA	NA	NA	NA	uniref:UniRef90_A0A6C0EIE1	NA	NA
	102338	102338_Moniruzzaman_MM07_SRX802143_100_dc_000000000004	NA	NA	NA	NA	NA	CDD:128870	NA	NA	NA	NA
	10234	10234_Marseilleviridae_KT752522_Brazilian_marseillevirus_strain_BH2014_000000000001	NA	NA	NA	NA	YP_009238725.1	NA	YP_009238725.1	uniref:UniRef90_A0A142CJW6	rs:YP_009238725	NA
	102341	102341_Moniruzzaman_MM07_SRX802143_100_dc_000000000004	-	-	-	-	QDY52150.1	NA	NA	uniref:UniRef90_A0A6C0EI40	NA	NA
	102342	102342_Moniruzzaman_MM07_SRX802143_100_dc_000000000004	NA	NA	NA	NA	QDY52149.1	NA	NA	uniref:UniRef90_A0A6C0EK35	NA	NA
	102343	102343_Moniruzzaman_MM07_SRX802143_100_dc_000000000004	B	SWI complex, BAF60b domains	-	SWIB	ADX05914.1	CDD:349489	YP_008052601.1	uniref:UniRef90_A0A6C0EJ20	rs:YP_008052601	gi|322510600
	102344	102344_Moniruzzaman_MM07_SRX802143_100_dc_000000000004	L	Structure-specific nuclease with 5'-flap endonuclease and 5'-3' exonuclease activities involved in DNA replication and repair. During DNA replication, cleaves the 5'-overhanging flap structure that is generated by displacement synthesis when DNA polymerase encounters the 5'-end of a downstream Okazaki fragment. It enters the flap from the 5'-end and then tracks to cleave the flap base, leaving a …	ko03030,ko03410,ko03450,map03030,map03410,map03450	XPG_I,XPG_N	QDY52174.1	CDD:240317	YP_009173596.1	uniref:UniRef90_A0A6C0JCE0	rs:XP_035215438	gi|310831026|ref|YP_003969669.1|
	102345	102345_Moniruzzaman_MM07_SRX802143_100_dc_000000000004	NA	NA	NA	NA	MBD23905.1	NA	NA	uniref:UniRef90_A0A6C0EIV0	NA	NA
	102347	102347_Moniruzzaman_MM07_SRX802143_100_dc_000000000004	O	homolog subfamily B member	ko04141,map04141	DnaJ	AYV76290.1	CDD:395170	YP_003969759.1	uniref:UniRef90_A0A6C0EJP5	rs:XP_003975561	gi|310831116
	102348	102348_Moniruzzaman_MM07_SRX802143_100_dc_000000000004	L	DNA polymerase III, delta subunit	ko03030,ko03420,ko03430,map03030,map03420,map03430	DNA_pol3_delta2	XP_002683342.1	CDD:234763	NA	uniref:UniRef90_A0A6C0EHL3	rs:XP_002683342	NA
	102349	102349_Moniruzzaman_MM07_SRX802143_100_dc_000000000004	NA	NA	NA	NA	NA	NA	NA	uniref:UniRef90_A0A6C0EJ27	NA	NA
	10235	10235_Marseilleviridae_KT752522_Brazilian_marseillevirus_strain_BH2014_000000000001	NA	NA	NA	NA	YP_009238726.1	NA	YP_009238726.1	uniref:UniRef90_A0A142CJW7	rs:YP_009238726	gi|327409735|ref|YP_004347155.1|
	102352	102352_Moniruzzaman_MM07_SRX802143_100_dc_000000000004	K	DNA-dependent RNA polymerase catalyzes the transcription of DNA into RNA using the four ribonucleoside triphosphates as substrates	ko00230,ko00240,ko01100,ko03020,ko05016,ko05169,map00230,map00240,map01100,map03020,map05016,map05169	RNA_pol_Rpb2_1,RNA_pol_Rpb2_2,RNA_pol_Rpb2_3,RNA_pol_Rpb2_4,RNA_pol_Rpb2_5,RNA_pol_Rpb2_6,RNA_pol_Rpb2_7	QDY52415.1	CDD:236291	YP_009173531.1	uniref:UniRef90_A0A6C0EHY3	rs:YP_009173531	gi|357289743|gb|AET73056.1|
	102353	102353_Moniruzzaman_MM07_SRX802143_100_dc_000000000004	K	DNA-directed RNA polymerase	ko00230,ko00240,ko01100,ko03020,ko04623,ko05016,ko05169,map00230,map00240,map01100,map03020,map04623,map05016,map05169	RNA_pol_Rpb5_C,RNA_pol_Rpb5_N	XP_008854786.1	CDD:215582	NA	uniref:UniRef90_A0A6C0EI59	rs:XP_650770	NA
	102354	102354_Moniruzzaman_MM07_SRX802143_100_dc_000000000004	NA	NA	NA	NA	NA	NA	NA	uniref:UniRef90_A0A6C0EK19	NA	NA
	102355	102355_Moniruzzaman_MM07_SRX802143_100_dc_000000000004	NA	NA	NA	NA	NA	NA	NA	uniref:UniRef90_A0A6C0EJ37	NA	NA
	102357	102357_Moniruzzaman_MM07_SRX802143_100_dc_000000000004	S	D5 N terminal like	-	-	QDY51856.1	CDD:225913	YP_009052397.1	uniref:UniRef90_A0A6C0EJR8	rs:YP_009052397	gi|350611289|gb|AEQ32733.1|
	102359	102359_Moniruzzaman_MM07_SRX802143_100_dc_000000000004	NA	NA	NA	NA	NA	CDD:270622	NA	uniref:UniRef90_A0A6C0IW61	NA	NA
	10236	10236_Marseilleviridae_KT752522_Brazilian_marseillevirus_strain_BH2014_000000000001	NA	NA	NA	NA	YP_009238727.1	NA	YP_009238727.1	uniref:UniRef90_A0A142CJW8	rs:YP_009238727	NA
	102361	102361_Moniruzzaman_MM07_SRX802143_100_dc_000000000004	NA	NA	NA	NA	NA	CDD:270906	NA	NA	NA	NA
	102363	102363_Moniruzzaman_MM07_SRX802143_100_dc_000000000004	NA	NA	NA	NA	NA	CDD:270622	NA	NA	NA	NA
	102364	102364_Moniruzzaman_MM07_SRX802143_100_dc_000000000004	NA	NA	NA	NA	NA	CDD:270622	NA	NA	NA	NA
	102365	102365_Moniruzzaman_MM07_SRX802143_100_dc_000000000004	V	regulation of lamellipodium assembly	ko04360,ko04810,map04360,map04810	DEK_C,DSPc	ARF08763.1	CDD:350348	NP_149586.1	uniref:UniRef90_A0A6C0EHN3	rs:XP_013062181	gi|15078836|ref|NP_149586.1|
	102366	102366_Moniruzzaman_MM07_SRX802143_100_dc_000000000004	O	Belongs to the ubiquitin-conjugating enzyme family	ko04120,map04120	UQ_con	QFG73877.1	CDD:395127	YP_008052517.1	uniref:UniRef90_A0A6C0IVG1	rs:XP_007902546	gi|322510699|gb|ADX06013.1|
	102367	102367_Moniruzzaman_MM07_SRX802143_100_dc_000000000004	NA	NA	NA	NA	NBO71736.1	NA	NA	uniref:UniRef90_A0A6C0EK66	NA	gi|357289733
	102368	102368_Moniruzzaman_MM07_SRX802143_100_dc_000000000004	K	RNA polymerase Rpb6	ko00230,ko00240,ko01100,ko03020,ko04623,ko05016,ko05169,map00230,map00240,map01100,map03020,map04623,map05016,map05169	RNA_pol_Rpb6	XP_012895107.1	CDD:177755	YP_003986705.1	uniref:UniRef90_A0A6C0B553	rs:XP_012895107	gi|311977585
	10237	10237_Marseilleviridae_KT752522_Brazilian_marseillevirus_strain_BH2014_000000000001	NA	NA	NA	NA	YP_009238728.1	CDD:408853	YP_009238728.1	uniref:UniRef90_A0A142CJW9	rs:YP_009238728	NA
	102370	102370_Moniruzzaman_MM07_SRX802143_100_dc_000000000004	S	Transcription factor S-II (TFIIS)	-	-	MBF11705.1	CDD:259796	YP_008052514.1	uniref:UniRef90_A0A6C0EJ47	rs:YP_001648101	gi|357289731|gb|AET73044.1|
	102371	102371_Moniruzzaman_MM07_SRX802143_100_dc_000000000004	NA	NA	NA	NA	NA	CDD:167205	NA	NA	NA	NA
	102372	102372_Moniruzzaman_MM07_SRX802143_100_dc_000000000004	M	glycosyl transferase group 1	-	Glyco_trans_1_4,Glyco_trans_4_2,Glyco_transf_4,Glycos_transf_1	OUU28714.1	CDD:340836	NA	uniref:UniRef90_A0A1Z8T1Y1	rs:WP_055018658	NA
	102373	102373_Moniruzzaman_MM07_SRX802143_100_dc_000000000005	NA	NA	NA	NA	NA	CDD:226277	NA	uniref:UniRef90_A0A6C0HSH0	NA	NA
	102375	102375_Moniruzzaman_MM07_SRX802143_100_dc_000000000005	L	Proliferating cell nuclear antigen, C-terminal domain	-	-	QDY51989.1	CDD:177619	YP_008052411.1	uniref:UniRef90_A0A6C0LYL5	rs:YP_008052411	gi|357289629
	102377	102377_Moniruzzaman_MM07_SRX802143_100_dc_000000000005	-	-	-	DUF4379	QKF93720.1	CDD:411732	YP_009506958.1	uniref:UniRef90_A0A7D3QWM9	rs:WP_099344632	gi|327409826|ref|YP_004347246.1|
	102378	102378_Moniruzzaman_MM07_SRX802143_100_dc_000000000005	L	type iii restriction	-	Helicase_C,Mrr_cat_2,N6_Mtase,ResIII	WP_064037801.1	CDD:223989	NA	uniref:UniRef90_A0A6C0IT13	rs:WP_064037801	gi|322510785
	102379	102379_Moniruzzaman_MM07_SRX802143_100_dc_000000000005	S	zinc finger	-	GIY-YIG,zf-CCHC	QIG59648.1	CDD:198380	YP_004061645.1	uniref:UniRef90_A0A6G6XNA5	rs:XP_001421470	gi|313843982|ref|YP_004061645.1|
	10238	10238_Marseilleviridae_KT752522_Brazilian_marseillevirus_strain_BH2014_000000000001	NA	NA	NA	NA	YP_009238730.1	NA	YP_009238730.1	uniref:UniRef90_A0A142CJX1	rs:YP_009238730	NA
	102380	102380_Moniruzzaman_MM07_SRX802143_100_dc_000000000005	NA	NA	NA	NA	NA	NA	NA	uniref:UniRef90_A0A6C0IY77	NA	NA
	102381	102381_Moniruzzaman_MM07_SRX802143_100_dc_000000000005	V	COG1403 Restriction endonuclease	-	HNH	QDY52437.1	NA	NA	uniref:UniRef90_A0A6C0KIL3	NA	NA
	102382	102382_Moniruzzaman_MM07_SRX802143_100_dc_000000000005	-	-	-	-	MBN20124.1	NA	NA	uniref:UniRef90_A0A6C0EJZ8	rs:WP_031433801	NA
	102383	102383_Moniruzzaman_MM07_SRX802143_100_dc_000000000005	NA	NA	NA	NA	MAH20979.1	NA	NA	uniref:UniRef90_A0A6C0EKT2	NA	NA
	102384	102384_Moniruzzaman_MM07_SRX802143_100_dc_000000000005	S	metallopeptidase activity	-	-	QDY51634.1	CDD:311984	YP_009173607.1	uniref:UniRef90_A0A6C0LYK5	rs:YP_009173607	gi|357289796
	102385	102385_Moniruzzaman_MM07_SRX802143_100_dc_000000000005	S	DNA polymerase family B	-	-	A7U6F2.1	CDD:240301	YP_009052217.1	uniref:UniRef90_A0A6C0IVV0	rs:YP_009052217	gi|322510829|gb|ADX06143.1|
	102386	102386_Moniruzzaman_MM07_SRX802143_100_dc_000000000005	NA	NA	NA	NA	NA	CDD:411414	NA	NA	NA	NA
	102387	102387_Moniruzzaman_MM07_SRX802143_100_dc_000000000005	NA	NA	NA	NA	HIB77708.1	NA	NA	uniref:UniRef90_A0A6C0B429	NA	NA
	102388	102388_Moniruzzaman_MM07_SRX802143_100_dc_000000000005	U	water channel activity	-	MIP	MBG02256.1	CDD:235453	NA	uniref:UniRef90_A0A6C0B5B0	rs:WP_018035790	NA
	102389	102389_Moniruzzaman_MM07_SRX802143_100_dc_000000000005	S	ATP-dependent peptidase activity	-	-	MAD57131.1	CDD:223542	YP_009173654.1	uniref:UniRef90_A0A6C0LZY4	rs:YP_009173654	gi|357289800
	10239	10239_Marseilleviridae_KT752522_Brazilian_marseillevirus_strain_BH2014_000000000001	NA	NA	NA	NA	YP_009238731.1	NA	YP_009238731.1	uniref:UniRef90_A0A142CJX2	rs:YP_009238731	gi|327409734|ref|YP_004347154.1|
	102390	102390_Moniruzzaman_MM07_SRX802143_100_dc_000000000005	K	DNA-dependent RNA polymerase catalyzes the transcription of DNA into RNA using the four ribonucleoside triphosphates as substrates	ko00230,ko00240,ko01100,ko03020,ko05016,ko05168,ko05169,map00230,map00240,map01100,map03020,map05016,map05168,map05169	RNA_pol_Rpb1_1,RNA_pol_Rpb1_2,RNA_pol_Rpb1_3,RNA_pol_Rpb1_4,RNA_pol_Rpb1_5,RNA_pol_Rpb1_6,RNA_pol_Rpb1_7	MAH09387.1	CDD:259848	YP_009173653.1	uniref:UniRef90_A0A6C0LYM5	rs:YP_009173653	gi|322510715|gb|ADX06029.1|
	102391	102391_Moniruzzaman_MM07_SRX802143_100_dc_000000000005	NA	NA	NA	NA	NA	NA	NA	uniref:UniRef90_A0A6C0LWA3	NA	NA
	102392	102392_Moniruzzaman_MM07_SRX802143_100_dc_000000000005	-	-	-	Peptidase_C92	VBB18501.1	NA	NA	uniref:UniRef90_A0A6C0LWX1	rs:WP_157473469	NA
	102393	102393_Moniruzzaman_MM07_SRX802143_100_dc_000000000005	NA	NA	NA	NA	QDY52152.1	CDD:275370	NA	uniref:UniRef90_A0A6C0EL16	NA	NA
	102394	102394_Moniruzzaman_MM07_SRX802143_100_dc_000000000005	S	FtsJ-like methyltransferase	-	-	MAU37595.1	CDD:396336	YP_009173556.1	uniref:UniRef90_A0A6C0M0N2	rs:YP_009173556	gi|322511153|gb|ADX06466.1|
	102395	102395_Moniruzzaman_MM07_SRX802143_100_dc_000000000005	A	mRNA guanylyltransferase activity	ko03015,map03015	mRNA_cap_C,mRNA_cap_enzyme	NCY22810.1	CDD:281307	YP_008052553.1	uniref:UniRef90_A0A6C0EIM8	rs:YP_008052553	gi|357289771|gb|AET73084.1|
	102396	102396_Moniruzzaman_MM07_SRX802143_100_dc_000000000005	NA	NA	NA	NA	NA	NA	NA	uniref:UniRef90_A0A6C0ENW6	NA	NA
	102397	102397_Moniruzzaman_MM07_SRX802143_100_dc_000000000005	NA	NA	NA	NA	NA	NA	YP_008052555.1	uniref:UniRef90_A0A6C0LXK5	NA	gi|357289773
	102398	102398_Moniruzzaman_MM07_SRX802143_100_dc_000000000005	K	SHS2 domain found in N terminus of Rpb7p/Rpc25p/MJ0397	-	-	NBO72522.1	CDD:240298	YP_003970070.1	uniref:UniRef90_A0A6C0IYA0	rs:YP_003970070	gi|310831427
	102399	102399_Moniruzzaman_MM07_SRX802143_100_dc_000000000005	S	N-methyltransferase activity	-	-	MBD23799.1	CDD:395209	YP_008052557.1	uniref:UniRef90_A0A6C0LX96	rs:YP_008052557	gi|357289775
	1024	1024_Ascoviridae_KJ755191_Heliothis_virescens_ascovirus_3f_isolate_LD135790_000000000001	L	RNA polymerase Rpb1, domain 5	-	-	YP_009701547.1	CDD:235277	YP_009701547.1	uniref:UniRef90_A4KXD7	rs:YP_009701547	gi|9205
	10240	10240_Marseilleviridae_KT752522_Brazilian_marseillevirus_strain_BH2014_000000000001	NA	NA	NA	NA	YP_009238732.1	NA	YP_009238732.1	uniref:UniRef90_A0A142CJX3	rs:YP_009238732	NA
	102400	102400_Moniruzzaman_MM07_SRX802143_100_dc_000000000005	S	phosphatase activity	-	-	QDY51693.1	CDD:239520	YP_008052558.1	uniref:UniRef90_A0A6C0LYD1	rs:WP_028825378	gi|357289776|gb|AET73089.1|
	102401	102401_Moniruzzaman_MM07_SRX802143_100_dc_000000000005	S	Erv1 / Alr family	-	-	MBE17959.1	CDD:398444	YP_003969775.1	uniref:UniRef90_A0A6C0M065	rs:YP_003969775	gi|322511080|gb|ADX06393.1|
	102402	102402_Moniruzzaman_MM07_SRX802143_100_dc_000000000005	S	transferase activity	-	-	NBO72510.1	CDD:408911	ADQ91214.1	uniref:UniRef90_A0A6C0JEB3	rs:YP_004061474	gi|313768043|ref|YP_004061474.1|
	102403	102403_Moniruzzaman_MM07_SRX802143_100_dc_000000000005	S	Protein of unknown function DUF262	-	DUF262	MBD74034.1	CDD:397373	AGV01735.1	uniref:UniRef90_A0A2E4E0F3	rs:XP_007400527	gi|284504380|ref|YP_003407095.1|
	102404	102404_Moniruzzaman_MM07_SRX802143_100_dc_000000000005	NA	NA	NA	NA	MBH41226.1	CDD:214616	NA	uniref:UniRef90_A0A6C0EHK4	NA	NA
	102405	102405_Moniruzzaman_MM07_SRX802143_100_dc_000000000005	NA	NA	NA	NA	NA	NA	NA	uniref:UniRef90_A0A6C0JBN3	NA	NA
	102406	102406_Moniruzzaman_MM07_SRX802143_100_dc_000000000005	NA	NA	NA	NA	MAU37584.1	CDD:404293	NA	uniref:UniRef90_A0A6C0LZE1	NA	NA
	102407	102407_Moniruzzaman_MM07_SRX802143_100_dc_000000000005	NA	NA	NA	NA	MBC60896.1	CDD:404293	NA	uniref:UniRef90_A0A6C0LX20	NA	gi|322510663
	102408	102408_Moniruzzaman_MM07_SRX802143_100_dc_000000000005	NA	NA	NA	NA	ANS04346.1	CDD:404293	NA	uniref:UniRef90_A0A6C0EK56	NA	gi|322511174
	102409	102409_Moniruzzaman_MM07_SRX802143_100_dc_000000000005	NA	NA	NA	NA	NDE15063.1	CDD:404293	YP_009173569.1	uniref:UniRef90_A0A6C0LZD4	rs:YP_009173569	gi|322510663
[truncated: 453,172+ more rows]

## Sheet:  KO enriched Mirus
	KEGG functions enriched in Mirusviricota
	The enrichment of gene clusters between the two grous was assessed using Fisher’s exact test (one-sided, greater) and adjusted using the Benjamini-Hochberg method
	KEGG_KO	# of Mirusviricota genomes	# of NCLDV genomes	Adjusted p-value	Annotation	Note	Reference
	K03120	77	5	1.44e-97	TBP, tbp; transcription initiation factor TFIID TATA-box-binding protein	General transcription factor	https://pubmed.ncbi.nlm.nih.gov/2374612/
	K14440	66	6	3.63e-79	SMARCAL1, HARP; SWI/SNF-related matrix-associated actin-dependent regulator of chromatin subfamily A-like protein 1 [EC:3.6.4.12]	Transcriptional regulation, maintenance of chromosome integrity, and various aspects of DNA repair	https://pubmed.ncbi.nlm.nih.gov/10857751/
	K07263	58	9	1.29e-64	pqqL; zinc protease [EC:3.4.24.-]	Zinc ion binding per subunit	https://pubmed.ncbi.nlm.nih.gov/9116051/
	K04771	80	164	2.78e-46	degP, htrA; serine protease Do [EC:3.4.21.107]	Degradation of transiently denatured and unfolded proteins	https://www.ncbi.nlm.nih.gov/pubmed/18496527
	K00914	48	23	1.45e-42	PIK3C3, VPS34; phosphatidylinositol 3-kinase [EC:2.7.1.137]	Candidate related to glycerophospholipid	https://www.ncbi.nlm.nih.gov/pubmed/7628435
	K07977	31	9	6.95e-29	ARF; Arf/Sar family, other	Vesicle biogenesis	https://pubmed.ncbi.nlm.nih.gov/12429613/
	K11253	49	82	4.81e-27	H3; histone H3	Indication of the packaging phase	https://www.ncbi.nlm.nih.gov/pubmed/16258499
	K07937	34	21	8.77e-27	ARF1_2; ADP-ribosylation factor 1/2	GTP-binding protein involved in protein trafficking	https://pubmed.ncbi.nlm.nih.gov/24369434/
	K02599	28	10	7.42e-25	NOTCH1; Notch 1	Intercellular signaling	https://pubmed.ncbi.nlm.nih.gov/1831692/
	K18173	34	28	2.14e-24	COA1; cytochrome c oxidase assembly factor 1	Required for assembly of mitochondrial respiratory chain complex I and complex IV.	https://pubmed.ncbi.nlm.nih.gov/23260140
	K14724	21	0	2.87e-24	SLC9A8, NHE8; solute carrier family 9 (sodium/hydrogen exchanger), member 8	Signal transduction	https://pubmed.ncbi.nlm.nih.gov/15643048/
	K19013	25	7	4.01e-23	STAB2, HARE; stabilin-2	Angiogenesis, lymphocyte homing, cell adhesion, or receptor scavenging	https://pubmed.ncbi.nlm.nih.gov/12077138/
	K04772	36	50	7.61e-21	degQ, hhoA; serine protease DegQ [EC:3.4.21.-]
	K07893	30	30	1.06e-19	RAB6A; Ras-related protein Rab-6A	Regulator of membrane traffic from the Golgi apparatus towards the endoplasmic reticulum (ER).	https://pubmed.ncbi.nlm.nih.gov/25962623/
	K02327	46	124	2.24e-18	POLD1; DNA polymerase delta subunit 1 [EC:2.7.7.7]	Genome replication	https://www.ncbi.nlm.nih.gov/pubmed/16510448
	K12198	16	0	4.91e-18	CHMP5, VPS60; charged multivesicular body protein 5	Involved in multivesicular bodies (MVBs) formation and sorting of endosomal cargo proteins into MVBs	https://pubmed.ncbi.nlm.nih.gov/14519844
	K07942	15	0	8.52e-17	ARL1; ADP-ribosylation factor-like protein 1		https://www.ncbi.nlm.nih.gov/pubmed/9624189
	K15711	34	65	2.49e-16	SMARCA3, HLTF; SWI/SNF-related matrix-associated actin-dependent regulator of chromatin subfamily A3 [EC:3.6.4.- 2.3.2.27]		https://www.ncbi.nlm.nih.gov/pubmed/18316726
	K19020	18	7	3.96e-15	STAB1; stabilin-1	A scavenger receptor with in vitro bacteria-binding and angiogenesis-modulating activities	https://pubmed.ncbi.nlm.nih.gov/12077138/
	K14457	18	13	1.19e-12	MOGAT2, MGAT2; 2-acylglycerol O-acyltransferase 2 [EC:2.3.1.22]		https://pubmed.ncbi.nlm.nih.gov/12621063/
	K19953	10	0	1.22e-10	GRTP1, TBC1D6, MSB3_4; TBC1 domain family member 6	The GAP activity of Msb3p and Msb4p for the Rab GTPase Sec4p is required for efficient exocytosis and actin organization.	https://pubmed.ncbi.nlm.nih.gov/12913108/
	K00720	10	0	1.22e-10	UGCG; ceramide glucosyltransferase [EC:2.4.1.80]		https://www.ncbi.nlm.nih.gov/pubmed/4631392
	K01373	15	11	2.74e-10	CTSF; cathepsin F [EC:3.4.22.41]	Cysteine endopeptidase	https://www.ncbi.nlm.nih.gov/pubmed/9822672
	K15281	13	7	1.07e-09	SLC35D; solute carrier family 35	Hemostasis	https://pubmed.ncbi.nlm.nih.gov/12759756/
	K14863	9	0	1.73e-09	WDR12, YTM1; ribosome biogenesis protein	Component of the PeBoW complex, which is required for maturation of 28S and 5.8S ribosomal RNAs and formation of the 60S ribosome	https://pubmed.ncbi.nlm.nih.gov/16043514
	K09885	9	0	1.73e-09	AQPF; aquaporin rerated protein, other eukaryote		https://pubmed.ncbi.nlm.nih.gov/9765289/
	K15276	9	0	1.73e-09	SLC35B2, PAPST1; solute carrier family 35 (adenosine 3'-phospho 5'-phosphosulfate transporter), member B2
	K15272	11	4	6e-09	SLC35A1_2_3; solute carrier family 35 (UDP-sugar transporter), member A1/2/3
	K13798	14	14	1.75e-08	rpoB; DNA-directed RNA polymerase subunit B [EC:2.7.7.6]
	K10791	8	0	2.52e-08	TREX2; three prime repair exonuclease 2 [EC:3.1.11.2]
	K10790	8	0	2.52e-08	TREX1; three prime repair exonuclease 1 [EC:3.1.11.2]
	K06826	8	0	2.52e-08	NID; nidogen (entactin)	Essential components of the basement membrane.
	K01366	18	33	3.47e-08	CTSH; cathepsin H [EC:3.4.22.16]
	K08829	13	12	3.89e-08	MAK; male germ cell-associated kinase [EC:2.7.11.22]
	K08737	8	1	1.96e-07	MSH6; DNA mismatch repair protein MSH6
	K08735	7	0	3.53e-07	MSH2; DNA mismatch repair protein MSH2
	K08736	7	0	3.53e-07	MSH3; DNA mismatch repair protein MSH3
	K01143	7	0	3.53e-07	exo; exodeoxyribonuclease (lambda-induced) [EC:3.1.11.3]	Lambda exonuclease	https://pubmed.ncbi.nlm.nih.gov/5256235/
	K10905	7	0	3.53e-07	ATRIP; ATR interacting protein	Required for checkpoint signaling after DNA damage. Required for ATR expression, possibly by stabilizing the protein.	https://pubmed.ncbi.nlm.nih.gov/12791985/
	K18590	10	6	3.9e-07	dfrA12, dhfr; dihydrofolate reductase (trimethoprim resistance protein) [EC:1.5.1.3]	Nucleotide
	K07962	8	2	7.95e-07	ARL13B, ARL2L1; ADP-ribosylation factor-like protein 13B	Endocytic recycling traffic
	K08516	12	15	1.57e-06	YKT6; synaptobrevin homolog YKT6	Mediating vesicle docking and fusion to a specific acceptor cellular compartment	https://pubmed.ncbi.nlm.nih.gov/9211930/
	K03041	12	15	1.57e-06	rpoA1; DNA-directed RNA polymerase subunit A' [EC:2.7.7.6]
	K01230	9	5	1.59e-06	MAN1A_C, MNS1_2; mannosyl-oligosaccharide alpha-1,2-mannosidase [EC:3.2.1.113]
	K01368	9	5	1.59e-06	CTSS; cathepsin S [EC:3.4.22.27]	Cysteine endopeptidases
	K10758	10	8	1.66e-06	QSOX; thiol oxidase [EC:1.8.3.2]
	K07976	19	53	1.95e-06	RAB; Rab family, other	Vesicle-targeting specificity, are considerably more diverse in plants and mammals than in yeast. In mammals, this diversity appears to reflect the complexity of membrane trafficking	https://www.ncbi.nlm.nih.gov/pubmed/10394895
	K17307	7	1	2.13e-06	FBLN1_2; fibulin 1/2	Putative role in cell adhesion and migration along protein fibers within the extracellular matrix (ECM).	https://pubmed.ncbi.nlm.nih.gov/11792823/
	K01001	7	1	2.13e-06	ALG7; UDP-N-acetylglucosamine--dolichyl-phosphate N-acetylglucosaminephosphotransferase [EC:2.7.8.15]
	K01412	9	6	3.4e-06	PMPCA, MAS2; mitochondrial-processing peptidase subunit alpha [EC:3.4.24.64]
	K15505	15	32	3.99e-06	RAD5; DNA repair protein RAD5 [EC:3.6.4.-]
	K07930	9	7	6.94e-06	RAB43; Ras-related protein Rab-43
	K17732	9	7	6.94e-06	PMPCB, MAS1; mitochondrial-processing peptidase subunit beta [EC:3.4.24.64]
	K10658	10	11	9.75e-06	MARCH3; E3 ubiquitin-protein ligase MARCH3 [EC:2.3.2.27]
	K00103	9	8	1.35e-05	GULO; L-gulonolactone oxidase [EC:1.1.3.8]
	K12194	13	27	2.47e-05	CHMP4A_B, SNF7, VPS32A_B; charged multivesicular body protein 4A/B	Required for transport complex III (ESCRT-III) which is involved in multivesicular bodies (MVBs)	https://pubmed.ncbi.nlm.nih.gov/14505569/
	K17047	8	6	3.09e-05	RAB19; Ras-related protein Rab-19
	K09869	9	10	4.37e-05	AQP8; aquaporin-8
	K17495	15	41	4.64e-05	CSMD; CUB and sushi domain-containing protein
	K00749	5	0	6.54e-05	E2.4.1.183; alpha-1,3-glucan synthase [EC:2.4.1.183]
	K03010	96	1095	6.79e-05	RPB2, POLR2B; DNA-directed RNA polymerase II subunit RPB2 [EC:2.7.7.6]
	K01365	37	241	8.62e-05	CTSL; cathepsin L [EC:3.4.22.15]
	K00594	8	8	0.000107756	xyoA, aldO; alditol oxidase [EC:1.1.3.41]
	K09884	9	13	0.000181909	AQPN; aquaporin rerated protein, invertebrate
	K03006	86	933	0.000206462	RPB1, POLR2A; DNA-directed RNA polymerase II subunit RPB1 [EC:2.7.7.6]
	K05849	6	3	0.000254278	SLC8A, NCX; solute carrier family 8 (sodium/calcium exchanger)
	K16681	5	1	0.000319484	CRB; protein crumbs	Proper mitotic chromosome segregation in early embryos
	K01691	5	1	0.000319484	WIF1; WNT inhibitory factor 1	Mesoderm segmentation
	K03316	5	1	0.000319484	TC.CPA1; monovalent cation:H+ antiporter, CPA1 family
	K07940	5	1	0.000319484	ARF5; ADP-ribosylation factor 5
	K07910	9	15	0.000387679	RAB18; Ras-related protein Rab-18
	K04360	6	4	0.000553314	NTRK2, TRKB; neurotrophic tyrosine kinase receptor type 2 [EC:2.7.10.1]
	K01275	7	8	0.000797896	CTSC; cathepsin C [EC:3.4.14.1]
	K01231	4	0	0.000859407	MAN2; alpha-mannosidase II [EC:3.2.1.114]
	K10760	4	0	0.000859407	IPT; adenylate dimethylallyltransferase (cytokinin synthase) [EC:2.5.1.27 2.5.1.112]
	K08571	4	0	0.000859407	E3.4.22.51; cruzipain [EC:3.4.22.51]	Cysteine proteinase
	K05129	6	5	0.00106698	MUSK; muscle, skeletal, receptor tyrosine kinase [EC:2.7.10.1]
	K08828	6	5	0.00106698	ICK; intestinal cell (MAK-like) kinase [EC:2.7.11.22]
	K19014	8	14	0.00155587	ITIH1, SHAP; inter-alpha-trypsin inhibitor heavy chain H1
	K06058	7	10	0.00198178	DTX; deltex [EC:2.3.2.27]
	K04551	19	96	0.00246746	UBB; ubiquitin B
	K00806	9	21	0.00267322	uppS; undecaprenyl diphosphate synthase [EC:2.5.1.31]
	K04802	47	412	0.00323513	PCNA; proliferating cell nuclear antigen
	K21916	4	1	0.00370104	KCTD6; BTB/POZ domain-containing protein KCTD6
	K15074	5	4	0.00463564	BACURD; BTB/POZ domain-containing adapter for CUL3-mediated RhoA degradation protein
	K07939	5	4	0.00463564	ARF4; ADP-ribosylation factor 4
	K17199	5	4	0.00463564	RASEF, RAB45; Ras and EF-hand domain-containing protein
	K10636	9	24	0.00572908	AMFR, GP78; E3 ubiquitin-protein ligase AMFR [EC:2.3.2.36]
	K10900	7	13	0.00600274	WRN, RECQL2; werner syndrome ATP-dependent helicase [EC:3.6.4.12]
	K10657	7	13	0.00600274	MARCH2; E3 ubiquitin-protein ligase MARCH2 [EC:2.3.2.27]
	K07917	5	5	0.00842596	RAB30; Ras-related protein Rab-30
	K09704	3	0	0.0112323	K09704; uncharacterized protein
	K20029	3	0	0.0112323	ZDHHC3_7_25; palmitoyltransferase ZDHHC3/7/25 [EC:2.3.1.225]
	K21920	3	0	0.0112323	KCTD11; BTB/POZ domain-containing protein KCTD11 [EC:2.3.2.27]
	K07151	3	0	0.0112323	STT3; dolichyl-diphosphooligosaccharide---protein glycosyltransferase [EC:2.4.99.18]
	K09654	3	0	0.0112323	B3GALNT2; beta-1,3-N-acetylgalactosaminyltransferase 2 [EC:2.4.1.313]
	K11296	13	57	0.0114188	HMGB3; high mobility group protein B3
	K07874	14	66	0.0124222	RAB1A; Ras-related protein Rab-1A
	K07001	33	264	0.012758	K07001; NTE family protein
	K19199	10	35	0.0133165	SETD3; protein-histidine N-methyltransferase [EC:2.1.1.85]
	K21440	5	8	0.032991	ANKRD50; ankyrin repeat domain-containing protein 50
	K02335	7	19	0.032991	polA; DNA polymerase I [EC:2.7.7.7]
	K08057	4	4	0.0361225	CALR; calreticulin
	K04763	4	4	0.0361225	xerD; integrase/recombinase XerD	DNA binding and intergration	https://pubmed.ncbi.nlm.nih.gov/15519045/
	K15123	3	1	0.039212	SLC25A45_47; solute carrier family 25, member 45/47
	K09490	12	58	0.0395519	HSPA5, BIP; endoplasmic reticulum chaperone BiP [EC:3.6.4.10]
	K21922	5	9	0.0465158	KCTD21; BTB/POZ domain-containing protein KCTD21

## Sheet: KO functional statistics
	KEGG Functional statistics for Mirusviricota versus Nucleocytoviricota
	KEGG_KO	Type	Pvalue_Fisher	Padj_Fisher	Annotation	Category	Note
	K03120	Mirus_Greater	3.13E-101	1.44E-97	TBP, tbp; transcription initiation factor TFIID TATA-box-binding protein	Transcription	large multiprotein assembly that serves as a general transcription factor for transcription initiation by eukaryotic RNA polymerase II (Pol II)
	K14440	Mirus_Greater	1.58E-82	3.63E-79	SMARCAL1, HARP; SWI/SNF-related matrix-associated actin-dependent regulator of chromatin subfamily A-like protein 1 [EC:3.6.4.12]	Chromatin	member of the SWI/SNF family of proteins. Members of this family have helicase and ATPase activities and are thought to regulate transcription of certain genes by altering the chromatin structure around those genes
	K07263	Mirus_Greater	8.39E-68	1.29E-64	pqqL; zinc protease [EC:3.4.24.-]	Protease	might break down proteins
	K04771	Mirus_Greater	2.41E-49	2.78E-46	degP, htrA; serine protease Do [EC:3.4.21.107]	Protease	endoproteases
	K00914	Mirus_Greater	1.57E-45	1.45E-42	PIK3C3, VPS34; phosphatidylinositol 3-kinase [EC:2.7.1.137]	Trafficing	might be linked to autophagosomes and endocytosis
	K07977	Mirus_Greater	9.05E-32	6.95E-29	ARF; Arf/Sar family, other	ARF	recruitment of coat proteins to drive cargo sorting, the recruitment of enzymes that can alter membrane lipid composition and the regulation of cytoskeletal factors
	K11253	Mirus_Greater	7.31E-30	4.81E-27	H3; histone H3	Chromatin	involved in the structure of chromatin in eukaryotic cells
	K07937	Mirus_Greater	1.52E-29	8.77E-27	ARF1_2; ADP-ribosylation factor 1/2	ARF	recruitment of coat proteins to drive cargo sorting, the recruitment of enzymes that can alter membrane lipid composition and the regulation of cytoskeletal factors
	K02599	Mirus_Greater	1.45E-27	7.42E-25	NOTCH1; Notch 1	Cell signaling	involves proteolytic cleavage to release an intracellular fragment (Nicd) that functions to regulate transcription
	K18173	Mirus_Greater	4.64E-27	2.14E-24	COA1; cytochrome c oxidase assembly factor 1	Respiratory chain	regulates cytochrome c oxidase assembly
	K14724	Mirus_Greater	6.86E-27	2.87E-24	SLC9A8, NHE8; solute carrier family 9 (sodium/hydrogen exchanger), member 8	Cell signalling
	K19013	Mirus_Greater	1.04E-25	4.01E-23	STAB2, HARE; stabilin-2	Stabilin	large, transmembrane receptor protein which may function in angiogenesis, lymphocyte homing, cell adhesion, or receptor scavenging
	K04772	Mirus_Greater	2.15E-23	7.61E-21	degQ, hhoA; serine protease DegQ [EC:3.4.21.-]	Protease	endoproteases
	K07893	Mirus_Greater	3.21E-22	1.06E-19	RAB6A; Ras-related protein Rab-6A	Trafficing	Regulator of membrane traffic from the Golgi apparatus towards the endoplasmic reticulum
	K02327	Mirus_Greater	7.28E-21	2.24E-18	POLD1; DNA polymerase delta subunit 1 [EC:2.7.7.7]	DNA replication & repear	synthesizing the lagging strand of DNA
	K12198	Mirus_Greater	1.70E-20	4.91E-18	CHMP5, VPS60; charged multivesicular body protein 5	Chromatin	degradation of surface receptor proteins and formation of endocytic multivesicular bodies
	K07942	Mirus_Greater	3.14E-19	8.52E-17	ARL1; ADP-ribosylation factor-like protein 1	Trafficing	recruitment of coat proteins to drive cargo sorting, the recruitment of enzymes that can alter membrane lipid composition and the regulation of cytoskeletal factors
	K15711	Mirus_Greater	9.73E-19	2.49E-16	SMARCA3, HLTF; SWI/SNF-related matrix-associated actin-dependent regulator of chromatin subfamily A3 [EC:3.6.4.- 2.3.2.27]	Chromatin
	K19020	Mirus_Greater	1.63E-17	3.96E-15	STAB1; stabilin-1	Stabilin	large, transmembrane receptor protein which may function in angiogenesis, lymphocyte homing, cell adhesion, or receptor scavenging
	K14457	Mirus_Greater	5.15E-15	1.19E-12	MOGAT2, MGAT2; 2-acylglycerol O-acyltransferase 2 [EC:2.3.1.22]
	K19953	Mirus_Greater	5.81E-13	1.22E-10	GRTP1, TBC1D6, MSB3_4; TBC1 domain family member 6
	K00720	Mirus_Greater	5.81E-13	1.22E-10	UGCG; ceramide glucosyltransferase [EC:2.4.1.80]
	K01373	Mirus_Greater	1.37E-12	2.74E-10	CTSF; cathepsin F [EC:3.4.22.41]	Protease
	K15281	Mirus_Greater	5.57E-12	1.07E-09	SLC35D; solute carrier family 35
	K14863	Mirus_Greater	1.01E-11	1.73E-09	WDR12, YTM1; ribosome biogenesis protein
	K09885	Mirus_Greater	1.01E-11	1.73E-09	AQPF; aquaporin rerated protein, other eukaryote
	K15276	Mirus_Greater	1.01E-11	1.73E-09	SLC35B2, PAPST1; solute carrier family 35 (adenosine 3'-phospho 5'-phosphosulfate transporter), member B2
	K15272	Mirus_Greater	3.65E-11	6.00E-09	SLC35A1_2_3; solute carrier family 35 (UDP-sugar transporter), member A1/2/3
	K13798	Mirus_Greater	1.10E-10	1.75E-08	rpoB; DNA-directed RNA polymerase subunit B [EC:2.7.7.6]
	K10791	Mirus_Greater	1.75E-10	2.52E-08	TREX2; three prime repair exonuclease 2 [EC:3.1.11.2]
	K10790	Mirus_Greater	1.75E-10	2.52E-08	TREX1; three prime repair exonuclease 1 [EC:3.1.11.2]
	K06826	Mirus_Greater	1.75E-10	2.52E-08	NID; nidogen (entactin)
	K01366	Mirus_Greater	2.48E-10	3.47E-08	CTSH; cathepsin H [EC:3.4.22.16]	Protease
	K08829	Mirus_Greater	2.87E-10	3.89E-08	MAK; male germ cell-associated kinase [EC:2.7.11.22]
	K08737	Mirus_Greater	1.49E-09	1.96E-07	MSH6; DNA mismatch repair protein MSH6
	K08735	Mirus_Greater	2.99E-09	3.53E-07	MSH2; DNA mismatch repair protein MSH2
	K08736	Mirus_Greater	2.99E-09	3.53E-07	MSH3; DNA mismatch repair protein MSH3
	K01143	Mirus_Greater	2.99E-09	3.53E-07	exo; exodeoxyribonuclease (lambda-induced) [EC:3.1.11.3]
[truncated: 359 more rows]
