# Supplementary material for: Mirusviruses link herpesviruses to giant viruses
Source: Nature. 2023 Apr 19;616(7958):783–9. doi: 10.1038/s41586-023-05962-4 (PMC10132985; doi:10.1038/s41586-023-05962-4)
Supplement: Supplementary file 11 — Occurrence of gene clusters with remote homologies for mirusviruses and reference genomes from culture that include herpesviruses. Genes shared between mirusviruses and herpesviruses are summarized. [file 41586_2023_5962_MOESM11_ESM.xlsx]

## Sheet: genome_OGs_5obs
	Occurrence of gene clusters (Orthogroups)
	Gene clusters were computed using OrthoFinder
	Orthogroup	lineage	Realm	Phylum	Class	Order_1	Order_2	Family	Subfamily	Genus	OG0000000	OG0000001	OG0000002	OG0000003	OG0000004	OG0000005	OG0000006	OG0000007	OG0000008	OG0000009	OG0000010	OG0000011	OG0000012	OG0000013	OG0000014	OG0000015	OG0000016	OG0000017	OG0000018	OG0000019	OG0000020	OG0000021	OG0000022	OG0000023	OG0000024	OG0000025	OG0000026	OG0000027	OG0000028	OG0000029	OG0000030	OG0000031	OG0000032	OG0000033	OG0000034	OG0000035	OG0000036	OG0000037	OG0000038
	AF083501	Viruses	Duplodnaviria	Heunggongvirae	Peploviricota	Herviviricetes	Herpesvirales	Herpesviridae	Gammaherpesvirinae	Rhadinovirus	1	0	0	0	0	1	0	1	0	0	0	0	0	0	2	0	0	0	0	0	0	0	0	0	0	0	0	0	0	0	0	0	0	0	0	0	0	0	0
	GQ153938	Viruses	Duplodnaviria	Heunggongvirae	Peploviricota	Herviviricetes	Herpesvirales	Malacoherpesviridae	unclassified Malacoherpesviridae		0	0	0	0	0	0	0	1	0	0	0	0	0	0	0	0	0	0	0	0	0	0	0	0	0	0	0	0	0	0	0	0	2	0	0	0	0	0	0
	JQ805139	Viruses	Duplodnaviria	Heunggongvirae	Peploviricota	Herviviricetes	Herpesvirales	Herpesviridae	Betaherpesvirinae	unclassified Betaherpesvirinae	2	0	0	0	0	0	0	0	0	0	0	0	0	0	0	0	0	0	0	0	0	0	0	0	0	0	0	0	0	0	0	0	0	0	0	0	0	0	0
	KM258880	Viruses	Duplodnaviria	Heunggongvirae	Peploviricota	Herviviricetes	Herpesvirales	Herpesviridae	Alphaherpesvirinae	Varicellovirus	4	0	0	1	0	1	0	0	0	0	0	0	0	0	0	0	0	0	0	0	0	0	0	0	0	0	0	0	0	0	0	0	0	0	0	0	0	0	0
	NC_000898	Viruses	Duplodnaviria	Heunggongvirae	Peploviricota	Herviviricetes	Herpesvirales	Herpesviridae	Betaherpesvirinae	Roseolovirus	3	0	0	1	0	0	0	0	0	0	0	0	0	0	0	0	0	0	0	0	0	0	0	0	0	0	0	0	0	0	0	0	0	0	0	0	0	0	0
	NC_001348	Viruses	Duplodnaviria	Heunggongvirae	Peploviricota	Herviviricetes	Herpesvirales	Herpesviridae	Alphaherpesvirinae	Varicellovirus	0	0	1	0	0	1	0	1	0	0	0	0	0	0	1	0	0	0	0	0	0	0	0	0	0	0	0	0	0	0	0	0	0	0	0	0	0	0	0
	NC_001350	Viruses	Duplodnaviria	Heunggongvirae	Peploviricota	Herviviricetes	Herpesvirales	Herpesviridae	Gammaherpesvirinae	Rhadinovirus	4	0	0	1	0	1	0	1	0	0	0	0	0	0	1	0	0	0	0	0	0	0	0	0	0	0	0	0	0	0	0	0	0	0	0	0	0	0	0
	NC_001493	Viruses	Duplodnaviria	Heunggongvirae	Peploviricota	Herviviricetes	Herpesvirales	Alloherpesviridae	Ictalurivirus		0	0	0	0	0	4	0	0	0	0	0	0	0	0	0	0	0	0	0	0	0	0	0	0	0	0	0	0	0	0	0	0	0	0	0	0	0	0	0
	NC_001650	Viruses	Duplodnaviria	Heunggongvirae	Peploviricota	Herviviricetes	Herpesvirales	Herpesviridae	Gammaherpesvirinae	Percavirus	0	0	0	1	0	0	0	0	0	0	0	0	0	0	1	0	0	0	0	0	0	0	0	0	0	0	0	0	0	0	0	0	0	0	0	0	0	0	0
	NC_001716	Viruses	Duplodnaviria	Heunggongvirae	Peploviricota	Herviviricetes	Herpesvirales	Herpesviridae	Betaherpesvirinae	Roseolovirus	2	0	0	0	0	0	0	0	0	0	0	0	0	0	0	0	0	0	0	0	0	0	0	0	0	0	0	0	0	0	0	0	0	0	0	0	0	0	0
	NC_001798	Viruses	Duplodnaviria	Heunggongvirae	Peploviricota	Herviviricetes	Herpesvirales	Herpesviridae	Alphaherpesvirinae	Simplexvirus	0	0	2	0	0	1	0	1	0	0	0	0	0	0	0	0	0	0	0	0	0	0	0	0	0	0	0	0	0	0	0	0	0	0	0	0	0	0	0
	NC_001806	Viruses	Duplodnaviria	Heunggongvirae	Peploviricota	Herviviricetes	Herpesvirales	Herpesviridae	Alphaherpesvirinae	Simplexvirus	0	0	2	1	0	1	0	1	0	0	0	0	0	0	0	0	0	0	0	0	0	0	0	0	0	0	0	0	0	0	0	0	0	0	0	0	0	0	0
	NC_001826	Viruses	Duplodnaviria	Heunggongvirae	Peploviricota	Herviviricetes	Herpesvirales	Herpesviridae	Gammaherpesvirinae	Rhadinovirus	0	0	0	1	0	1	0	1	0	0	0	0	0	0	0	0	0	0	0	0	0	0	0	0	0	0	0	0	0	0	0	0	0	0	0	0	0	0	0
	NC_001844	Viruses	Duplodnaviria	Heunggongvirae	Peploviricota	Herviviricetes	Herpesvirales	Herpesviridae	Alphaherpesvirinae	Varicellovirus	0	0	1	0	0	1	0	0	0	0	0	0	0	0	0	0	0	0	0	0	0	0	0	0	0	0	0	0	0	0	0	0	0	0	0	0	0	0	0
	NC_001987	Viruses	Duplodnaviria	Heunggongvirae	Peploviricota	Herviviricetes	Herpesvirales	Herpesviridae	Gammaherpesvirinae	Rhadinovirus	4	0	0	1	0	1	0	0	0	0	0	0	0	0	0	0	0	0	0	0	0	0	0	0	0	0	0	0	0	0	0	0	0	0	0	0	0	0	0
	NC_002229	Viruses	Duplodnaviria	Heunggongvirae	Peploviricota	Herviviricetes	Herpesvirales	Herpesviridae	Alphaherpesvirinae	Mardivirus	2	0	0	1	0	1	0	0	0	0	0	0	0	0	0	0	0	0	0	0	0	0	0	0	0	0	0	0	0	0	0	0	0	0	0	0	0	0	0
	NC_002512	Viruses	Duplodnaviria	Heunggongvirae	Peploviricota	Herviviricetes	Herpesvirales	Herpesviridae	Betaherpesvirinae	Muromegalovirus	0	0	0	1	0	0	0	1	0	0	0	0	0	0	0	0	0	0	0	0	0	0	0	0	0	0	0	0	0	0	0	0	0	0	0	0	0	0	0
	NC_002531	Viruses	Duplodnaviria	Heunggongvirae	Peploviricota	Herviviricetes	Herpesvirales	Herpesviridae	Gammaherpesvirinae	Macavirus	1	0	0	1	0	0	0	1	0	0	0	0	0	0	0	0	0	0	0	0	0	0	0	0	0	0	0	0	0	0	0	0	0	0	0	0	0	0	0
	NC_002577	Viruses	Duplodnaviria	Heunggongvirae	Peploviricota	Herviviricetes	Herpesvirales	Herpesviridae	Alphaherpesvirinae	Mardivirus	2	0	0	1	0	1	0	0	0	0	0	0	0	0	0	0	0	0	0	0	0	0	0	0	0	0	0	0	0	0	0	0	0	0	0	0	0	0	0
	NC_002641	Viruses	Duplodnaviria	Heunggongvirae	Peploviricota	Herviviricetes	Herpesvirales	Herpesviridae	Alphaherpesvirinae	Mardivirus	0	0	0	1	0	1	0	1	0	0	0	0	0	0	0	0	0	0	0	0	0	0	0	0	0	0	0	0	0	0	0	0	0	0	0	0	0	0	0
	NC_002665	Viruses	Duplodnaviria	Heunggongvirae	Peploviricota	Herviviricetes	Herpesvirales	Herpesviridae	Gammaherpesvirinae	Rhadinovirus	0	0	0	0	0	0	0	1	0	0	0	0	0	0	0	0	0	0	0	0	0	0	0	0	0	0	0	0	0	0	0	0	0	0	0	0	0	0	0
	NC_002686	Viruses	Duplodnaviria	Heunggongvirae	Peploviricota	Herviviricetes	Herpesvirales	Herpesviridae	Alphaherpesvirinae	Varicellovirus	2	0	1	1	0	1	0	1	0	0	0	0	0	0	0	0	0	0	0	0	0	0	0	0	0	0	0	0	0	0	0	0	0	0	0	0	0	0	0
	NC_002794	Viruses	Duplodnaviria	Heunggongvirae	Peploviricota	Herviviricetes	Herpesvirales	Herpesviridae	Betaherpesvirinae	Quwivirus	0	0	0	1	0	0	0	1	0	0	0	0	0	0	0	0	0	0	0	0	0	0	0	0	0	0	0	0	0	0	0	0	0	0	0	0	0	0	0
	NC_003521	Viruses	Duplodnaviria	Heunggongvirae	Peploviricota	Herviviricetes	Herpesvirales	Herpesviridae	Betaherpesvirinae	Cytomegalovirus	0	0	0	1	0	0	0	1	0	0	0	0	0	0	0	0	0	0	0	0	0	0	0	0	0	0	0	0	0	0	0	0	0	0	0	0	0	0	0
	NC_004065	Viruses	Duplodnaviria	Heunggongvirae	Peploviricota	Herviviricetes	Herpesvirales	Herpesviridae	Betaherpesvirinae	Muromegalovirus	0	0	0	1	0	0	0	1	0	0	0	0	0	0	0	0	0	0	0	0	0	0	0	0	0	0	0	0	0	0	0	0	0	0	0	0	0	0	0
	NC_004367	Viruses	Duplodnaviria	Heunggongvirae	Peploviricota	Herviviricetes	Herpesvirales	Herpesviridae	Gammaherpesvirinae	Lymphocryptovirus	0	0	0	1	0	0	0	1	0	0	0	0	0	0	0	0	0	0	0	0	0	0	0	0	0	0	0	0	0	0	0	0	0	0	0	0	0	0	0
	NC_004812	Viruses	Duplodnaviria	Heunggongvirae	Peploviricota	Herviviricetes	Herpesvirales	Herpesviridae	Alphaherpesvirinae	Simplexvirus	0	0	0	1	0	1	0	1	0	0	0	0	0	0	0	0	0	0	0	0	0	0	0	0	0	0	0	0	0	0	0	0	0	0	0	0	0	0	0
	NC_005264	Viruses	Duplodnaviria	Heunggongvirae	Peploviricota	Herviviricetes	Herpesvirales	Herpesviridae	Alphaherpesvirinae	Iltovirus	0	0	0	1	0	1	0	0	0	0	0	0	0	0	0	0	0	0	0	0	0	0	0	0	0	0	0	0	0	0	0	0	0	0	0	0	0	0	0
	NC_006146	Viruses	Duplodnaviria	Heunggongvirae	Peploviricota	Herviviricetes	Herpesvirales	Herpesviridae	Gammaherpesvirinae	Lymphocryptovirus	0	0	0	1	0	0	0	1	0	0	0	0	0	0	0	0	0	0	0	0	0	0	0	0	0	0	0	0	0	0	0	0	0	0	0	0	0	0	0
	NC_006151	Viruses	Duplodnaviria	Heunggongvirae	Peploviricota	Herviviricetes	Herpesvirales	Herpesviridae	Alphaherpesvirinae	Varicellovirus	0	0	1	1	0	2	0	1	0	0	0	0	0	0	0	0	0	0	0	0	0	0	0	0	0	0	0	0	0	0	0	0	0	0	0	0	0	0	0
	NC_006273	Viruses	Duplodnaviria	Heunggongvirae	Peploviricota	Herviviricetes	Herpesvirales	Herpesviridae	Betaherpesvirinae	Cytomegalovirus	0	0	0	1	0	0	0	1	0	0	0	0	0	0	0	0	0	0	0	0	0	0	0	0	0	0	0	0	0	0	0	0	0	0	0	0	0	0	0
	NC_006623	Viruses	Duplodnaviria	Heunggongvirae	Peploviricota	Herviviricetes	Herpesvirales	Herpesviridae	Alphaherpesvirinae	Iltovirus	0	0	0	1	0	1	0	1	0	0	0	0	0	0	0	0	0	0	0	0	0	0	0	0	0	0	0	0	0	0	0	0	0	0	0	0	0	0	0
	NC_007646	Viruses	Duplodnaviria	Heunggongvirae	Peploviricota	Herviviricetes	Herpesvirales	Herpesviridae	Gammaherpesvirinae	Macavirus	2	0	0	1	0	0	0	1	0	0	0	0	0	0	0	0	0	0	0	0	0	0	0	0	0	0	0	0	0	0	0	0	0	0	0	0	0	0	0
	NC_007653	Viruses	Duplodnaviria	Heunggongvirae	Peploviricota	Herviviricetes	Herpesvirales	Herpesviridae	Alphaherpesvirinae	Simplexvirus	0	0	0	1	0	1	0	1	0	0	0	0	0	0	0	0	0	0	0	0	0	0	0	0	0	0	0	0	0	0	0	0	0	0	0	0	0	0	0
	NC_008210	Viruses	Duplodnaviria	Heunggongvirae	Peploviricota	Herviviricetes	Herpesvirales	Alloherpesviridae	Batrachovirus		0	0	0	0	0	2	0	0	0	0	0	0	0	0	0	0	0	0	0	0	0	0	0	0	0	0	0	0	0	0	0	0	1	0	0	0	0	0	0
	NC_008211	Viruses	Duplodnaviria	Heunggongvirae	Peploviricota	Herviviricetes	Herpesvirales	Alloherpesviridae	Batrachovirus		0	0	0	0	0	2	0	0	0	0	0	0	0	0	0	0	0	0	0	0	0	0	0	0	0	0	0	0	0	0	0	0	0	0	0	0	0	0	0
	NC_009127	Viruses	Duplodnaviria	Heunggongvirae	Peploviricota	Herviviricetes	Herpesvirales	Alloherpesviridae	Cyprinivirus		4	0	0	0	0	1	0	0	0	0	0	0	0	0	0	0	0	0	0	0	0	0	0	0	0	0	0	0	0	0	0	0	0	0	0	0	0	0	0
	NC_009333	Viruses	Duplodnaviria	Heunggongvirae	Peploviricota	Herviviricetes	Herpesvirales	Herpesviridae	Gammaherpesvirinae	Rhadinovirus	0	0	0	1	0	1	0	1	0	0	0	0	0	0	2	0	0	0	0	0	0	0	0	0	0	0	0	0	0	0	0	0	0	0	0	0	0	0	0
	NC_009334	Viruses	Duplodnaviria	Heunggongvirae	Peploviricota	Herviviricetes	Herpesvirales	Herpesviridae	Gammaherpesvirinae	Lymphocryptovirus	0	0	0	1	0	0	0	1	0	0	0	0	0	0	0	0	0	0	0	0	0	0	0	0	0	0	0	0	0	0	0	0	0	0	0	0	0	0	0
	NC_011644	Viruses	Duplodnaviria	Heunggongvirae	Peploviricota	Herviviricetes	Herpesvirales	Herpesviridae	Alphaherpesvirinae	Varicellovirus	0	0	1	1	0	1	0	0	0	0	0	0	0	0	0	0	0	0	0	0	0	0	0	0	0	0	0	0	0	0	0	0	0	0	0	0	0	0	0
	NC_012783	Viruses	Duplodnaviria	Heunggongvirae	Peploviricota	Herviviricetes	Herpesvirales	Herpesviridae	Betaherpesvirinae	Cytomegalovirus	3	0	0	1	0	0	0	0	0	0	0	0	0	0	0	0	0	0	0	0	0	0	0	0	0	0	0	0	0	0	0	0	0	0	0	0	0	0	0
	NC_013036	Viruses	Duplodnaviria	Heunggongvirae	Peploviricota	Herviviricetes	Herpesvirales	Herpesviridae	Alphaherpesvirinae	Mardivirus	2	0	0	0	0	1	0	0	0	0	0	0	0	0	0	0	0	0	0	0	0	0	0	0	0	0	0	0	0	0	0	0	0	0	0	0	0	0	0
	NC_013590	Viruses	Duplodnaviria	Heunggongvirae	Peploviricota	Herviviricetes	Herpesvirales	Herpesviridae	Alphaherpesvirinae	Varicellovirus	0	0	1	1	0	1	0	1	0	0	0	0	0	0	0	0	0	0	0	0	0	0	0	0	0	0	0	0	0	0	0	0	0	0	0	0	0	0	0
	NC_013668	Viruses	Duplodnaviria	Heunggongvirae	Peploviricota	Herviviricetes	Herpesvirales	Alloherpesviridae	Cyprinivirus		2	0	0	0	0	2	0	0	0	0	0	0	0	0	2	0	0	0	0	0	0	0	0	0	0	0	0	0	0	0	0	0	0	0	0	0	0	0	0
	NC_014567	Viruses	Duplodnaviria	Heunggongvirae	Peploviricota	Herviviricetes	Herpesvirales	Herpesviridae	Alphaherpesvirinae	Simplexvirus	2	0	1	0	0	1	0	0	0	0	0	0	0	0	0	0	0	0	0	0	0	0	0	0	0	0	0	0	0	0	0	0	0	0	0	0	0	0	0
	NC_015049	Viruses	Duplodnaviria	Heunggongvirae	Peploviricota	Herviviricetes	Herpesvirales	Herpesviridae	Gammaherpesvirinae	Rhadinovirus	0	0	0	1	0	1	0	1	0	0	0	0	0	0	0	0	0	0	0	0	0	0	0	0	0	0	0	0	0	0	0	0	0	0	0	0	0	0	0
	NC_016447	Viruses	Duplodnaviria	Heunggongvirae	Peploviricota	Herviviricetes	Herpesvirales	Herpesviridae	Betaherpesvirinae	Cytomegalovirus	2	0	0	1	0	0	0	0	0	0	0	0	0	0	0	0	0	0	0	0	0	0	0	0	0	0	0	0	0	0	0	0	0	0	0	0	0	0	0
	NC_016448	Viruses	Duplodnaviria	Heunggongvirae	Peploviricota	Herviviricetes	Herpesvirales	Herpesviridae	Betaherpesvirinae	Cytomegalovirus	0	0	0	0	0	0	0	0	0	0	0	0	0	0	0	0	0	0	0	0	0	0	0	0	0	0	0	0	0	0	0	0	0	0	0	0	0	0	0
	NC_018874	Viruses	Duplodnaviria	Heunggongvirae	Peploviricota	Herviviricetes	Herpesvirales	Malacoherpesviridae	Aurivirus	Haliotid herpesvirus 1	0	0	1	0	0	0	0	0	0	0	0	1	0	0	0	0	0	0	0	0	0	0	0	0	0	0	0	0	0	0	0	0	1	0	0	0	0	0	0
	NC_019491	Viruses	Duplodnaviria	Heunggongvirae	Peploviricota	Herviviricetes	Herpesvirales	Alloherpesviridae	Cyprinivirus		4	0	0	0	0	1	0	0	0	0	0	0	0	0	0	0	0	0	0	0	0	0	0	0	0	0	0	0	0	0	0	0	0	0	0	0	0	0	0
	NC_019495	Viruses	Duplodnaviria	Heunggongvirae	Peploviricota	Herviviricetes	Herpesvirales	Alloherpesviridae	Cyprinivirus		2	0	0	0	0	1	0	0	0	0	0	0	0	0	0	0	0	0	0	0	0	0	0	0	0	0	0	0	0	0	0	0	1	0	0	0	0	0	0
	NC_019559	Viruses	Duplodnaviria	Heunggongvirae	Peploviricota	Herviviricetes	Herpesvirales	Herpesviridae	Betaherpesvirinae	Muromegalovirus	2	0	0	1	0	0	0	0	0	0	0	0	0	0	0	0	0	0	0	0	0	0	0	0	0	0	0	0	0	0	0	0	0	0	0	0	0	0	0
	NC_020231	Viruses	Duplodnaviria	Heunggongvirae	Peploviricota	Herviviricetes	Herpesvirales	Herpesviridae	Betaherpesvirinae	Quwivirus	2	0	0	0	0	0	0	0	0	0	0	0	0	0	0	0	0	0	0	0	0	0	0	0	0	0	0	0	0	0	0	0	0	0	0	0	0	0	0
	NC_020474	Viruses	Duplodnaviria	Heunggongvirae	Peploviricota	Herviviricetes	Herpesvirales	Herpesviridae	Betaherpesvirinae	Proboscivirus	0	0	0	1	0	0	0	1	0	0	0	0	0	0	0	0	0	0	0	0	0	0	0	0	0	0	0	0	0	0	0	0	0	0	0	0	0	0	0
	NC_022233	Viruses	Duplodnaviria	Heunggongvirae	Peploviricota	Herviviricetes	Herpesvirales	Herpesviridae	Betaherpesvirinae	Roseolovirus	2	0	0	1	0	0	0	0	0	0	0	0	0	0	0	0	0	0	0	0	0	0	0	0	0	0	0	0	0	0	0	0	0	0	0	0	0	0	0
	NC_024303	Viruses	Duplodnaviria	Heunggongvirae	Peploviricota	Herviviricetes	Herpesvirales	Herpesviridae	Gammaherpesvirinae	Macavirus	1	0	0	1	0	0	0	1	0	0	0	0	0	0	0	0	0	0	0	0	0	0	0	0	0	0	0	0	0	0	0	0	0	0	0	0	0	0	0
	NC_024306	Viruses	Duplodnaviria	Heunggongvirae	Peploviricota	Herviviricetes	Herpesvirales	Herpesviridae	Alphaherpesvirinae	Simplexvirus	0	0	2	0	0	1	0	1	0	0	0	0	0	0	0	0	0	0	0	0	0	0	0	0	0	0	0	0	0	0	0	0	0	0	0	0	0	0	0
	NC_024382	Viruses	Duplodnaviria	Heunggongvirae	Peploviricota	Herviviricetes	Herpesvirales	Herpesviridae	Gammaherpesvirinae	Macavirus	2	0	0	1	0	0	0	1	0	0	0	0	0	0	0	0	0	0	0	0	0	0	0	0	0	0	0	0	0	0	0	0	0	0	0	0	0	0	0
	NC_024696	Viruses	Duplodnaviria	Heunggongvirae	Peploviricota	Herviviricetes	Herpesvirales	Herpesviridae	Betaherpesvirinae	Proboscivirus	0	0	0	1	0	0	0	1	0	0	0	0	0	0	0	0	0	0	0	0	0	0	0	0	0	0	0	0	0	0	0	0	0	0	0	0	0	0	0
	NC_024771	Viruses	Duplodnaviria	Heunggongvirae	Peploviricota	Herviviricetes	Herpesvirales	Herpesviridae	Alphaherpesvirinae	Varicellovirus	2	0	1	1	0	1	0	0	0	0	0	0	0	0	0	0	0	0	0	0	0	0	0	0	0	0	0	0	0	0	0	0	0	0	0	0	0	0	0
	NC_026421	Viruses	Duplodnaviria	Heunggongvirae	Peploviricota	Herviviricetes	Herpesvirales	Herpesviridae	Gammaherpesvirinae	Percavirus	0	0	0	1	0	0	0	1	0	0	0	0	0	0	0	0	0	0	0	0	0	0	0	0	0	0	0	0	0	0	0	0	0	0	0	0	0	0	0
	NC_027016	Viruses	Duplodnaviria	Heunggongvirae	Peploviricota	Herviviricetes	Herpesvirales	Herpesviridae	Betaherpesvirinae	Cytomegalovirus	2	0	0	1	0	0	0	0	0	0	0	0	0	0	0	0	0	0	0	0	0	0	0	0	0	0	0	0	0	0	0	0	0	0	0	0	0	0	0
	NC_027916	Viruses	Duplodnaviria	Heunggongvirae	Peploviricota	Herviviricetes	Herpesvirales	Herpesviridae	Alphaherpesvirinae	Scutavirus	0	0	0	0	0	2	0	1	0	0	0	0	0	0	1	0	0	0	0	0	0	0	0	0	0	0	0	0	0	0	0	0	0	0	0	0	0	0	0
	NC_028099	Viruses	Duplodnaviria	Heunggongvirae	Peploviricota	Herviviricetes	Herpesvirales	Herpesviridae	Gammaherpesvirinae	Percavirus	0	0	0	1	0	0	0	1	0	0	0	0	0	0	0	0	0	0	0	0	0	0	0	0	0	0	0	0	0	0	0	0	0	0	0	0	0	0	0
	NC_028379	Viruses	Duplodnaviria	Heunggongvirae	Peploviricota	Herviviricetes	Herpesvirales	Herpesviridae	Betaherpesvirinae	Proboscivirus	0	0	0	1	0	0	0	1	0	0	0	0	0	0	0	0	0	0	0	0	0	0	0	0	0	0	0	0	0	0	0	0	0	0	0	0	0	0	0
	NC_028891	Viruses	Duplodnaviria	Heunggongvirae	Peploviricota	Herviviricetes	Herpesvirales	Herpesviridae	Alphaherpesvirinae	Scutavirus	0	0	0	0	0	0	0	0	0	0	0	0	0	0	0	0	0	0	0	0	0	0	0	0	0	0	0	0	0	0	0	0	0	0	0	0	0	0	0
	NC_029132	Viruses	Duplodnaviria	Heunggongvirae	Peploviricota	Herviviricetes	Herpesvirales	Herpesviridae	Alphaherpesvirinae	Simplexvirus	2	0	2	1	0	1	0	0	0	0	0	0	0	0	2	0	0	0	0	0	0	0	0	0	0	0	0	0	0	0	0	0	0	0	0	0	0	0	0
	NC_029255	Viruses	Duplodnaviria	Heunggongvirae	Peploviricota	Herviviricetes	Herpesvirales	Herpesviridae	Gammaherpesvirinae	unclassified Gammaherpesvirinae	0	0	0	1	0	0	0	1	0	0	0	0	0	0	1	0	0	0	0	0	0	0	0	0	0	0	0	0	0	0	0	0	0	0	0	0	0	0	0
	NC_029311	Viruses	Duplodnaviria	Heunggongvirae	Peploviricota	Herviviricetes	Herpesvirales	Herpesviridae	Alphaherpesvirinae	Simplexvirus	0	0	0	1	0	1	0	1	0	0	0	0	0	0	0	0	0	0	0	0	0	0	0	0	0	0	0	0	0	0	0	0	0	0	0	0	0	0	0
	NC_030117	Viruses	Duplodnaviria	Heunggongvirae	Peploviricota	Herviviricetes	Herpesvirales	Herpesviridae	Alphaherpesvirinae	Varicellovirus	0	0	1	1	0	1	0	0	0	0	0	0	0	0	0	0	0	0	0	0	0	0	0	0	0	0	0	0	0	0	0	0	0	0	0	0	0	0	0
	NC_030200	Viruses	Duplodnaviria	Heunggongvirae	Peploviricota	Herviviricetes	Herpesvirales	Herpesviridae	Betaherpesvirinae	Roseolovirus	2	0	0	1	0	0	0	0	0	0	0	0	0	0	0	0	0	0	0	0	0	0	0	0	0	0	0	0	0	0	0	0	0	0	0	0	0	0	0
	NC_033176	Viruses	Duplodnaviria	Heunggongvirae	Peploviricota	Herviviricetes	Herpesvirales	Herpesviridae	Betaherpesvirinae	Cytomegalovirus	2	0	0	1	0	0	0	0	0	0	0	0	0	0	0	0	0	0	0	0	0	0	0	0	0	0	0	0	0	0	0	0	0	0	0	0	0	0	0
	NC_033464	Viruses	Duplodnaviria	Heunggongvirae	Peploviricota	Herviviricetes	Herpesvirales	Herpesviridae	Alphaherpesvirinae	Mardivirus	0	0	0	1	0	1	0	1	0	0	0	0	0	0	0	0	0	0	0	0	0	0	0	0	0	0	0	0	0	0	0	0	0	0	0	0	0	0	0
	NC_033620	Viruses	Duplodnaviria	Heunggongvirae	Peploviricota	Herviviricetes	Herpesvirales	Herpesviridae	Betaherpesvirinae	Roseolovirus	0	0	0	0	0	0	0	1	0	0	0	0	0	0	0	0	0	0	0	0	0	0	0	0	0	0	0	0	0	0	0	0	0	0	0	0	0	0	0
	NC_034266	Viruses	Duplodnaviria	Heunggongvirae	Peploviricota	Herviviricetes	Herpesvirales	Herpesviridae	Alphaherpesvirinae	Mardivirus	2	0	0	0	0	1	0	0	0	0	0	0	0	0	0	0	0	0	0	0	0	0	0	0	0	0	0	0	0	0	0	0	0	0	0	0	0	0	0
	NC_034446	Viruses	Duplodnaviria	Heunggongvirae	Peploviricota	Herviviricetes	Herpesvirales	Herpesviridae	Alphaherpesvirinae	Simplexvirus	0	0	1	1	0	1	0	1	0	0	0	0	0	0	0	0	0	0	0	0	0	0	0	0	0	0	0	0	0	0	0	0	0	0	0	0	0	0	0
	NC_034618	Viruses	Duplodnaviria	Heunggongvirae	Peploviricota	Herviviricetes	Herpesvirales	Alloherpesviridae	Batrachovirus		0	0	0	0	0	1	0	0	0	0	0	0	0	0	0	0	0	0	0	0	0	0	0	0	0	0	0	0	0	0	0	0	0	0	0	0	0	0	0
	NC_035117	Viruses	Duplodnaviria	Heunggongvirae	Peploviricota	Herviviricetes	Herpesvirales	Herpesviridae	Gammaherpesvirinae	Rhadinovirus	0	0	0	1	0	0	0	1	0	0	0	0	0	0	0	0	0	0	0	0	0	0	0	0	0	0	0	0	0	0	0	0	0	0	0	0	0	0	0
	NC_036579	Viruses	Duplodnaviria	Heunggongvirae	Peploviricota	Herviviricetes	Herpesvirales	Alloherpesviridae	Ictalurivirus		0	0	0	0	0	2	0	0	0	0	0	0	0	0	0	0	0	0	0	0	0	0	0	0	0	0	0	0	0	0	0	0	1	0	0	0	0	0	0
	NC_038264	Viruses	Duplodnaviria	Heunggongvirae	Peploviricota	Herviviricetes	Herpesvirales	Herpesviridae	Gammaherpesvirinae	Macavirus	0	0	0	1	0	0	0	1	0	0	0	0	0	0	0	0	0	0	0	0	0	0	0	0	0	0	0	0	0	0	0	0	0	0	0	0	0	0	0
	NC_040539	Viruses	Duplodnaviria	Heunggongvirae	Peploviricota	Herviviricetes	Herpesvirales	Herpesviridae	Gammaherpesvirinae	unclassified Gammaherpesvirinae	0	0	0	1	0	0	0	1	0	0	0	0	0	0	2	0	0	0	0	0	0	0	0	0	0	0	0	0	0	0	0	0	0	0	0	0	0	0	0
	NC_040615	Viruses	Duplodnaviria	Heunggongvirae	Peploviricota	Herviviricetes	Herpesvirales	Herpesviridae	Gammaherpesvirinae	unclassified Gammaherpesvirinae	0	0	0	1	0	0	0	1	0	0	0	0	0	0	0	0	0	0	0	0	0	0	0	0	0	0	0	0	0	0	0	0	0	0	0	0	0	0	0
	NC_040681	Viruses	Duplodnaviria	Heunggongvirae	Peploviricota	Herviviricetes	Herpesvirales	unclassified Herpesvirales			0	0	0	0	0	1	0	0	0	0	0	0	0	0	0	0	0	0	0	0	0	0	0	0	0	0	0	0	0	0	0	0	0	0	0	0	0	0	0
	NC_043042	Viruses	Duplodnaviria	Heunggongvirae	Peploviricota	Herviviricetes	Herpesvirales	Alloherpesviridae	Ictalurivirus		0	0	0	0	0	1	0	0	0	0	0	0	0	0	0	0	0	0	0	0	0	0	0	0	0	0	0	0	0	0	0	0	1	0	0	0	0	0	0
	NC_043058	Viruses	Duplodnaviria	Heunggongvirae	Peploviricota	Herviviricetes	Herpesvirales	Herpesviridae	Gammaherpesvirinae	Lymphocryptovirus	0	0	0	0	0	0	0	0	0	0	0	0	0	0	0	0	0	0	0	0	0	0	0	0	0	0	0	0	0	0	0	0	0	0	0	0	0	0	0
	NC_055135	Viruses	Duplodnaviria	Heunggongvirae	Peploviricota	Herviviricetes	Herpesvirales	Herpesviridae	Gammaherpesvirinae	Rhadinovirus	0	0	0	1	0	1	0	1	0	0	0	0	0	0	2	0	0	0	0	0	0	0	0	0	0	0	0	0	0	0	0	0	0	0	0	0	0	0	0
	NC_055139	Viruses	Duplodnaviria	Heunggongvirae	Peploviricota	Herviviricetes	Herpesvirales	Herpesviridae	Gammaherpesvirinae	Percavirus	0	0	0	0	0	0	0	1	0	0	0	0	0	0	0	0	0	0	0	0	0	0	0	0	0	0	0	0	0	0	0	0	0	0	0	0	0	0	0
	NC_055141	Viruses	Duplodnaviria	Heunggongvirae	Peploviricota	Herviviricetes	Herpesvirales	Herpesviridae	Gammaherpesvirinae	Rhadinovirus	0	0	0	0	0	1	0	1	0	0	0	0	0	0	2	0	0	0	0	0	0	0	0	0	0	0	0	0	0	0	0	0	0	0	0	0	0	0	0
	NC_055166	Viruses	Duplodnaviria	Heunggongvirae	Peploviricota	Herviviricetes	Herpesvirales	Herpesviridae	Alphaherpesvirinae	Varicellovirus	0	0	4	0	0	1	0	1	0	0	0	0	0	0	0	0	0	0	0	0	0	0	0	0	0	0	0	0	0	0	0	0	0	0	0	0	0	0	0
	NC_055233	Viruses	Duplodnaviria	Heunggongvirae	Peploviricota	Herviviricetes	Herpesvirales	Herpesviridae	Gammaherpesvirinae	Rhadinovirus	0	0	0	1	0	1	0	1	0	0	0	0	0	0	0	0	0	0	0	0	0	0	0	0	0	0	0	0	0	0	0	0	0	0	0	0	0	0	0
	NC_055234	Viruses	Duplodnaviria	Heunggongvirae	Peploviricota	Herviviricetes	Herpesvirales	Herpesviridae	Gammaherpesvirinae	Macavirus	2	0	0	0	0	0	0	0	0	0	0	0	0	0	0	0	0	0	0	0	0	0	0	0	0	0	0	0	0	0	0	0	0	0	0	0	0	0	0
	NC_055554	Viruses	Duplodnaviria	Heunggongvirae	Peploviricota	Herviviricetes	Herpesvirales	Herpesviridae	Gammaherpesvirinae	Manticavirus	0	0	0	1	0	0	0	1	0	0	0	0	0	0	0	0	0	0	0	0	0	0	0	0	0	0	0	0	0	0	0	0	1	0	0	0	0	0	0
	NC_055555	Viruses	Duplodnaviria	Heunggongvirae	Peploviricota	Herviviricetes	Herpesvirales	Herpesviridae	Gammaherpesvirinae	Manticavirus	2	0	0	1	0	0	0	0	0	0	0	0	0	0	2	0	0	0	0	0	0	0	0	0	0	0	0	0	0	0	0	0	1	0	0	0	0	0	0
	Mirus_Closed_Genome_432K_AA	mirus_contig	Duplodnaviria	Mirusviricota							1	0	5	0	0	1	0	1	0	3	0	0	0	1	0	0	0	1	0	1	0	1	0	0	1	0	0	0	1	1	0	0	1	0	0	0	0	0	0
	TARA_AON_NCLDV_00005	mirus	Duplodnaviria	Mirusviricota							3	0	2	1	0	2	1	1	0	8	0	0	0	2	1	0	0	1	0	1	1	1	0	0	1	0	0	1	0	1	0	0	0	0	0	0	0	0	0
	TARA_AON_NCLDV_00022	mirus	Duplodnaviria	Mirusviricota							2	0	5	0	0	3	0	0	0	4	0	0	0	0	2	0	0	1	0	1	1	2	0	0	0	0	0	0	0	1	0	0	1	0	0	0	0	0	0
	TARA_AON_NCLDV_00025	mirus	Duplodnaviria	Mirusviricota							3	0	5	0	0	2	0	0	0	5	0	0	0	4	0	0	0	0	0	1	0	1	0	0	0	0	0	0	0	0	0	0	0	0	0	0	0	0	0
	TARA_AON_NCLDV_00028	mirus	Duplodnaviria	Mirusviricota							1	0	6	0	0	2	2	1	0	4	0	0	0	1	0	0	0	1	0	1	1	1	0	0	0	0	0	0	0	1	0	0	0	0	0	0	0	0	0
	TARA_AON_NCLDV_00032	mirus	Duplodnaviria	Mirusviricota							2	0	1	0	0	1	0	1	0	4	0	0	0	1	0	0	0	0	0	1	0	2	0	0	0	0	0	0	1	0	0	0	1	0	0	0	0	0	0
	TARA_AON_NCLDV_00036	mirus	Duplodnaviria	Mirusviricota							2	0	4	0	0	1	1	1	0	2	0	0	0	1	1	0	0	1	0	1	1	1	0	0	0	0	0	0	0	1	0	0	1	0	0	0	0	0	0
	TARA_AON_NCLDV_00040	mirus	Duplodnaviria	Mirusviricota							2	0	0	0	0	1	0	0	0	2	0	0	0	0	1	0	0	0	0	3	0	1	0	0	0	0	0	0	0	1	0	0	0	0	0	0	0	0	0
	TARA_AON_NCLDV_00050	mirus	Duplodnaviria	Mirusviricota							1	0	4	0	0	1	0	0	0	1	0	0	0	1	0	0	0	0	0	2	0	1	0	0	0	0	0	0	0	0	0	0	0	0	0	0	0	0	0
	TARA_AON_NCLDV_00052	mirus	Duplodnaviria	Mirusviricota							1	0	2	0	0	0	0	0	0	1	0	0	0	1	0	0	0	0	0	1	0	0	0	0	0	0	0	0	0	0	0	0	0	0	0	0	0	0	0
	TARA_AON_NCLDV_00056	mirus	Duplodnaviria	Mirusviricota							3	0	1	0	0	0	0	1	0	2	0	0	0	1	0	0	0	0	0	0	0	1	0	0	0	0	0	0	1	0	0	0	1	0	0	0	0	0	0
	TARA_AON_NCLDV_00065	mirus	Duplodnaviria	Mirusviricota							0	0	2	0	0	0	0	0	0	1	0	0	0	2	0	0	0	0	0	1	0	3	0	0	0	0	0	0	1	0	0	0	0	0	0	0	0	0	0
	TARA_AON_NCLDV_00067	mirus	Duplodnaviria	Mirusviricota							0	0	1	0	0	1	0	0	0	0	0	0	0	0	0	0	0	0	0	2	0	2	0	0	0	0	0	0	0	0	0	0	0	0	0	0	0	0	0
	TARA_AON_NCLDV_00073	mirus	Duplodnaviria	Mirusviricota							1	0	1	0	0	0	0	0	0	1	0	0	0	2	0	0	0	0	0	1	0	0	0	0	0	0	0	0	0	0	0	0	0	0	0	0	0	0	0
	TARA_ARC_NCLDV_00023	mirus	Duplodnaviria	Mirusviricota							2	0	4	1	0	1	4	0	0	5	0	0	0	0	2	0	0	1	0	2	2	1	0	0	0	0	0	0	0	1	0	0	1	0	0	0	0	0	0
	TARA_ARC_NCLDV_00027	mirus	Duplodnaviria	Mirusviricota							2	0	3	0	0	1	0	1	0	5	0	1	0	1	1	0	0	1	0	1	0	2	0	0	0	0	0	0	0	1	0	0	1	0	1	0	0	0	0
	TARA_ARC_NCLDV_00028	mirus	Duplodnaviria	Mirusviricota							2	0	3	1	0	0	1	0	0	4	0	0	0	2	0	0	0	1	0	2	1	4	1	0	0	0	0	0	0	1	0	0	1	0	0	0	0	0	1
	TARA_ARC_NCLDV_00031	mirus	Duplodnaviria	Mirusviricota							2	0	2	1	0	1	2	0	0	3	0	0	0	1	0	0	0	1	0	0	1	2	0	0	0	0	0	0	1	1	0	0	1	0	0	0	0	0	0
	TARA_ARC_NCLDV_00032	mirus	Duplodnaviria	Mirusviricota							1	0	2	1	0	2	0	0	0	5	0	1	0	0	0	0	0	1	0	1	2	2	0	0	0	0	0	0	0	1	0	0	1	0	0	0	0	0	0
	TARA_ARC_NCLDV_00035	mirus	Duplodnaviria	Mirusviricota							2	0	2	1	0	3	1	1	0	3	0	0	0	0	0	0	0	1	0	2	1	1	0	0	0	0	0	0	0	1	0	0	0	0	1	0	0	0	0
	TARA_ARC_NCLDV_00038	mirus	Duplodnaviria	Mirusviricota							2	0	3	0	0	4	1	1	0	6	0	0	0	1	0	0	0	1	0	1	1	1	0	1	0	0	0	0	0	0	0	0	0	0	0	0	0	0	0
	TARA_ARC_NCLDV_00047	mirus	Duplodnaviria	Mirusviricota							3	1	2	0	0	1	2	0	0	4	0	0	0	1	2	0	0	1	0	1	1	3	0	0	1	0	0	0	1	1	0	0	1	0	0	0	0	0	0
	TARA_ARC_NCLDV_00054	mirus	Duplodnaviria	Mirusviricota							5	0	3	1	0	0	0	1	0	8	0	0	0	0	1	0	0	1	0	2	1	2	0	0	0	0	0	0	0	2	0	0	1	0	0	0	0	0	1
	TARA_ARC_NCLDV_00072	mirus	Duplodnaviria	Mirusviricota							2	0	4	2	0	0	0	2	0	3	0	1	0	1	0	0	0	1	0	1	0	0	0	0	0	0	0	0	0	1	0	0	1	0	0	0	0	0	0
	TARA_ARC_NCLDV_00078	mirus	Duplodnaviria	Mirusviricota							2	0	2	0	0	0	0	1	0	0	0	1	0	1	1	0	0	1	0	2	0	1	0	0	0	0	0	0	0	0	0	0	0	0	0	0	0	0	1
	TARA_ARC_NCLDV_00101	mirus	Duplodnaviria	Mirusviricota							2	0	2	0	0	1	0	1	0	5	0	0	0	1	1	0	0	0	0	1	0	1	0	0	0	0	0	0	1	1	0	0	0	0	0	0	0	0	0
	TARA_ARC_NCLDV_00106	mirus	Duplodnaviria	Mirusviricota							1	0	3	0	0	1	1	0	0	5	0	1	0	0	1	0	0	1	0	1	1	1	0	0	0	0	0	0	0	1	0	0	1	0	0	0	0	0	0
	TARA_ARC_NCLDV_00115	mirus	Duplodnaviria	Mirusviricota							1	0	3	0	0	1	0	0	0	4	0	0	0	1	0	0	0	0	0	1	1	1	0	0	0	0	0	0	1	1	0	0	0	0	0	0	0	0	0
	TARA_ARC_NCLDV_00118	mirus	Duplodnaviria	Mirusviricota							2	0	2	0	0	0	1	0	0	5	0	0	0	2	0	0	0	0	0	2	1	2	0	0	0	0	0	0	0	0	0	0	0	0	0	0	0	0	0
	TARA_ARC_NCLDV_00123	mirus	Duplodnaviria	Mirusviricota							2	0	1	0	0	0	0	1	0	3	0	0	0	2	0	0	0	0	0	1	0	2	0	0	0	0	0	0	0	0	0	0	0	0	0	0	0	0	0
	TARA_ARC_NCLDV_00125	mirus	Duplodnaviria	Mirusviricota							5	0	3	0	0	0	1	0	0	0	0	0	0	0	1	0	0	1	0	1	0	1	0	0	0	0	0	0	0	1	0	0	0	0	0	0	0	0	0
	TARA_ARC_NCLDV_00128	mirus	Duplodnaviria	Mirusviricota							1	0	1	0	0	1	1	1	0	5	0	0	0	1	0	0	0	0	0	1	1	1	0	0	0	0	0	0	0	0	0	0	1	0	0	1	0	0	0
	TARA_ARC_NCLDV_00138	mirus	Duplodnaviria	Mirusviricota							1	0	1	0	0	1	0	0	0	5	0	0	0	0	0	0	0	1	0	2	1	1	0	0	0	0	0	0	0	1	0	0	0	0	0	0	0	0	0
	TARA_ARC_NCLDV_00142	mirus	Duplodnaviria	Mirusviricota							1	0	1	0	0	1	0	1	0	4	0	0	0	1	0	0	0	0	0	1	1	1	0	0	0	0	0	0	0	1	0	0	0	0	0	0	0	0	0
	TARA_ARC_NCLDV_00148	mirus	Duplodnaviria	Mirusviricota							5	0	4	0	0	2	0	0	0	5	0	0	0	1	0	0	0	0	0	0	0	1	0	0	0	0	0	0	0	0	0	0	0	0	0	0	0	0	0
	TARA_ARC_NCLDV_00150	mirus	Duplodnaviria	Mirusviricota							1	0	0	0	0	1	3	0	0	0	0	0	0	0	0	0	0	0	0	1	0	1	0	0	0	0	0	0	0	0	0	0	0	0	0	0	0	0	0
	TARA_ARC_NCLDV_00178	mirus	Duplodnaviria	Mirusviricota							2	0	0	0	0	0	0	0	0	0	0	0	0	0	0	0	0	1	0	1	0	1	0	0	0	0	0	0	0	0	0	0	0	0	0	0	0	0	1
	TARA_ARC_NCLDV_00181	mirus	Duplodnaviria	Mirusviricota							1	0	0	0	0	0	0	0	0	1	0	0	0	0	0	0	0	1	0	1	0	0	0	0	0	0	0	0	0	0	0	0	0	0	0	0	0	0	0
	TARA_ARC_NCLDV_00192	mirus	Duplodnaviria	Mirusviricota							2	0	0	0	0	0	0	1	0	0	0	0	0	1	0	0	0	0	0	1	0	1	0	0	0	0	0	0	0	0	0	0	0	0	0	0	0	0	0
	TARA_ION_NCLDV_00011	mirus	Duplodnaviria	Mirusviricota							3	0	1	0	0	1	0	1	0	2	0	0	0	2	0	0	0	1	0	1	1	1	0	0	1	0	0	0	0	1	0	0	0	0	0	0	0	0	0
	TARA_ION_NCLDV_00014	mirus	Duplodnaviria	Mirusviricota							0	0	1	0	0	0	0	0	0	3	0	0	0	0	0	0	0	0	0	1	0	2	0	1	0	0	0	0	0	0	0	0	0	0	0	0	0	0	0
	TARA_IOS_NCLDV_00004	mirus	Duplodnaviria	Mirusviricota							2	0	0	0	1	1	0	0	0	1	0	0	0	0	0	0	0	0	0	1	1	1	0	0	0	0	0	0	1	0	0	0	0	0	0	0	0	0	0
	TARA_IOS_NCLDV_00009	mirus	Duplodnaviria	Mirusviricota							3	0	1	0	0	1	0	1	0	4	0	0	0	2	0	0	0	0	0	1	0	3	0	0	0	0	0	0	0	0	0	0	1	0	0	0	0	0	0
	TARA_IOS_NCLDV_00013	mirus	Duplodnaviria	Mirusviricota							0	0	5	0	0	0	0	0	0	1	0	0	0	0	0	0	0	1	0	1	1	1	0	0	0	0	0	0	0	0	0	0	1	0	0	0	0	0	0
	TARA_MED_NCLDV_00048	mirus	Duplodnaviria	Mirusviricota							2	0	4	0	0	1	0	1	0	3	0	0	0	0	0	0	0	1	0	1	1	1	0	0	1	0	0	0	0	0	0	0	1	0	0	0	0	0	0
	TARA_MED_NCLDV_00067	mirus	Duplodnaviria	Mirusviricota							3	0	3	0	0	2	0	1	0	7	0	0	0	1	2	0	0	0	0	1	1	1	0	0	0	0	0	0	0	1	0	0	0	0	0	0	0	0	0
	TARA_MED_NCLDV_00068	mirus	Duplodnaviria	Mirusviricota							0	0	5	0	0	2	1	1	0	3	0	0	0	1	0	0	0	1	0	1	0	1	0	0	0	0	0	0	1	1	0	0	0	0	0	0	0	0	0
	TARA_MED_NCLDV_00069	mirus	Duplodnaviria	Mirusviricota							1	0	7	0	0	0	2	0	0	5	0	0	0	2	0	0	0	0	0	1	0	1	0	0	0	0	0	0	0	0	0	0	0	0	0	0	0	0	0
	TARA_MED_NCLDV_00071	mirus	Duplodnaviria	Mirusviricota							2	0	5	0	0	1	0	0	0	8	0	0	0	0	0	0	0	0	0	1	0	1	0	1	0	0	0	0	0	4	0	0	0	0	0	0	0	0	0
	TARA_MED_NCLDV_00072	mirus	Duplodnaviria	Mirusviricota							0	0	3	0	0	1	0	0	0	3	0	0	0	2	0	0	0	1	0	2	0	1	0	0	0	0	0	0	0	2	0	0	1	0	0	0	0	0	0
	TARA_MED_NCLDV_00076	mirus	Duplodnaviria	Mirusviricota							0	0	2	0	0	0	0	0	0	6	0	0	0	2	0	0	0	0	0	1	0	1	0	1	0	0	0	0	0	0	0	0	0	0	0	0	0	0	0
	TARA_MED_NCLDV_00078	mirus	Duplodnaviria	Mirusviricota							1	0	3	0	0	1	0	1	0	0	0	0	0	0	0	0	0	1	0	0	0	1	0	0	0	0	0	0	0	1	0	0	1	0	0	0	0	0	0
	TARA_MED_NCLDV_00083	mirus	Duplodnaviria	Mirusviricota							1	0	5	0	0	1	0	1	0	4	0	0	0	1	0	0	0	0	0	1	0	0	0	0	0	0	0	0	1	0	0	0	0	0	0	0	0	0	0
	TARA_MED_NCLDV_00091	mirus	Duplodnaviria	Mirusviricota							1	0	1	0	0	1	0	0	0	3	0	0	0	1	1	0	0	1	0	1	1	1	0	0	0	0	0	0	0	1	0	0	0	0	0	0	0	0	0
	TARA_MED_NCLDV_00094	mirus	Duplodnaviria	Mirusviricota							0	0	0	0	0	2	3	0	0	3	0	0	0	1	0	0	0	0	0	1	0	0	0	0	0	0	0	0	0	0	1	0	0	0	0	0	0	0	0
	TARA_MED_NCLDV_00096	mirus	Duplodnaviria	Mirusviricota							2	0	2	0	0	2	0	0	0	2	0	0	0	1	2	0	0	0	0	1	0	1	0	0	0	0	0	0	1	1	0	0	0	0	0	0	0	0	0
	TARA_MED_NCLDV_00098	mirus	Duplodnaviria	Mirusviricota							2	0	2	0	0	1	0	0	0	3	0	0	0	0	0	0	0	0	0	2	0	2	0	0	0	0	0	0	0	0	0	0	0	0	0	0	0	0	0
	TARA_MED_NCLDV_00099	mirus	Duplodnaviria	Mirusviricota							1	0	1	0	0	0	1	0	0	1	0	0	0	2	0	0	0	1	0	1	1	2	0	0	0	0	0	0	0	0	0	0	0	0	0	0	0	0	0
	TARA_MED_NCLDV_00100	mirus	Duplodnaviria	Mirusviricota							6	0	1	0	0	1	0	1	0	2	0	0	0	1	2	0	0	0	0	1	1	1	0	0	0	0	0	0	0	1	0	0	1	0	0	0	0	0	0
	TARA_MED_NCLDV_00103	mirus	Duplodnaviria	Mirusviricota							1	0	4	0	0	1	0	0	0	2	0	0	0	1	0	0	0	0	0	1	0	0	0	0	0	0	0	0	0	0	0	0	0	0	0	0	0	0	0
	TARA_MED_NCLDV_00104	mirus	Duplodnaviria	Mirusviricota							2	0	1	0	0	0	0	0	0	0	0	0	0	0	0	0	0	0	0	1	0	1	0	0	1	0	0	0	0	1	0	0	0	0	0	0	0	0	0
	TARA_MED_NCLDV_00106	mirus	Duplodnaviria	Mirusviricota							0	0	2	0	0	0	0	0	0	3	0	0	0	1	0	0	0	0	0	3	0	1	0	0	0	0	0	0	0	0	0	0	0	0	0	0	0	0	0
	TARA_MED_NCLDV_00107	mirus	Duplodnaviria	Mirusviricota							2	0	5	0	0	0	0	1	0	1	0	0	0	1	1	0	0	2	0	1	1	2	0	0	1	0	0	0	0	1	0	0	0	0	0	0	0	0	0
	TARA_MED_NCLDV_00108	mirus	Duplodnaviria	Mirusviricota							0	0	2	0	0	2	0	1	0	2	0	0	0	1	0	0	0	2	0	1	0	1	0	0	0	0	0	0	1	0	0	0	0	0	0	0	0	0	0
	TARA_MED_NCLDV_00112	mirus	Duplodnaviria	Mirusviricota							0	0	1	0	0	0	0	1	0	2	0	0	0	0	1	0	0	1	0	1	1	1	0	0	1	0	0	0	1	0	0	0	0	0	0	0	0	0	0
	TARA_MED_NCLDV_00114	mirus	Duplodnaviria	Mirusviricota							0	0	5	0	0	1	1	0	0	1	0	0	0	2	2	0	0	1	0	2	0	0	0	0	0	0	0	0	0	0	0	0	1	0	0	0	0	0	0
	TARA_MED_NCLDV_00118	mirus	Duplodnaviria	Mirusviricota							4	0	3	0	0	1	1	0	0	1	0	0	0	0	0	0	1	0	0	1	1	1	0	0	0	0	0	0	0	2	0	0	0	0	0	0	0	0	0
	TARA_MED_NCLDV_00125	mirus	Duplodnaviria	Mirusviricota							2	0	1	0	0	1	0	1	0	0	0	0	0	0	1	0	0	0	0	1	1	1	0	0	0	0	0	0	0	1	0	0	0	0	0	0	0	0	0
	TARA_MED_NCLDV_00136	mirus	Duplodnaviria	Mirusviricota							2	0	0	0	0	0	0	0	0	2	0	0	0	1	0	0	0	1	0	1	0	0	0	0	0	0	0	0	0	1	0	0	0	0	0	0	0	0	0
	TARA_PON_NCLDV_00012	mirus	Duplodnaviria	Mirusviricota							3	0	4	2	0	1	3	1	0	12	0	1	0	1	0	0	0	1	0	1	0	1	1	0	0	0	0	0	1	2	0	0	0	0	0	0	0	0	1
	TARA_PON_NCLDV_00018	mirus	Duplodnaviria	Mirusviricota							2	0	4	0	0	0	0	0	0	3	0	0	0	3	0	0	0	0	0	2	0	1	0	0	0	0	0	0	0	0	0	0	0	0	0	0	0	0	0
	TARA_PON_NCLDV_00020	mirus	Duplodnaviria	Mirusviricota							0	0	3	0	0	0	0	0	0	5	0	0	0	2	0	0	0	0	0	1	0	1	0	0	0	0	0	0	1	0	0	0	0	0	0	0	0	0	0
	TARA_PON_NCLDV_00021	mirus	Duplodnaviria	Mirusviricota							1	0	5	0	0	2	2	2	0	5	0	0	0	1	2	0	0	1	0	1	0	2	0	0	0	0	0	0	0	0	0	0	0	0	0	0	0	0	0
	TARA_PON_NCLDV_00033	mirus	Duplodnaviria	Mirusviricota							5	0	5	0	0	2	0	1	0	2	0	1	0	0	0	0	0	0	0	1	2	1	0	0	0	0	0	0	1	0	0	0	0	0	0	0	0	0	1
	TARA_PON_NCLDV_00034	mirus	Duplodnaviria	Mirusviricota							2	0	3	0	0	0	0	0	0	2	0	0	0	0	0	0	0	0	0	4	0	2	0	0	0	0	0	0	0	0	0	0	0	0	0	0	0	0	0
	TARA_PON_NCLDV_00038	mirus	Duplodnaviria	Mirusviricota							2	0	0	0	0	1	0	1	0	5	0	0	0	1	0	0	0	0	0	1	0	2	0	0	0	0	0	0	0	0	0	0	1	0	0	0	0	0	0
	TARA_PON_NCLDV_00040	mirus	Duplodnaviria	Mirusviricota							1	0	2	0	0	0	1	0	0	4	0	0	0	0	0	0	0	0	0	2	0	1	0	0	0	0	0	0	0	0	0	0	0	0	0	0	0	0	0
	TARA_PON_NCLDV_00045	mirus	Duplodnaviria	Mirusviricota							2	0	6	0	0	1	2	0	0	1	0	0	0	0	1	0	0	1	0	1	1	0	0	0	0	0	0	0	0	0	0	0	1	0	0	0	0	0	0
	TARA_PSE_NCLDV_00013	mirus	Duplodnaviria	Mirusviricota							5	0	3	0	0	0	0	1	0	1	0	0	0	1	0	0	0	1	0	1	0	1	5	2	1	1	2	0	1	0	0	1	0	0	0	0	1	1	1
	TARA_PSE_NCLDV_00015	mirus	Duplodnaviria	Mirusviricota							4	1	1	2	0	4	2	1	0	4	0	0	0	1	1	0	0	1	0	3	1	1	0	0	1	0	0	0	0	1	0	0	0	0	0	0	0	0	1
	TARA_PSE_NCLDV_00026	mirus	Duplodnaviria	Mirusviricota							0	0	3	0	0	1	0	0	0	6	0	0	0	2	0	0	0	0	0	2	0	1	0	0	0	0	0	0	0	0	0	0	0	0	0	0	0	0	0
	TARA_PSE_NCLDV_00034	mirus	Duplodnaviria	Mirusviricota							1	0	2	0	0	1	0	0	0	2	0	1	0	3	0	0	0	0	0	2	0	1	0	0	0	0	0	0	0	1	0	0	0	0	0	0	0	0	0
	TARA_PSE_NCLDV_00042	mirus	Duplodnaviria	Mirusviricota							1	0	2	0	0	0	0	0	0	1	0	0	0	2	0	0	0	0	0	1	0	0	0	0	0	0	0	0	0	0	0	0	0	0	0	0	0	0	0
	TARA_PSE_NCLDV_00050	mirus	Duplodnaviria	Mirusviricota							0	0	0	0	0	0	0	0	0	0	0	0	0	0	0	1	0	0	0	1	0	0	0	0	0	0	0	0	0	0	0	0	0	0	0	0	0	0	0
	TARA_PSW_NCLDV_00021	mirus	Duplodnaviria	Mirusviricota							2	0	4	0	0	2	0	1	0	11	0	0	0	0	2	0	0	1	0	1	0	2	0	0	0	0	0	0	0	1	0	0	1	0	0	0	0	0	0
	TARA_PSW_NCLDV_00026	mirus	Duplodnaviria	Mirusviricota							3	0	3	0	0	2	2	1	0	5	0	0	1	1	0	0	0	1	0	1	0	1	0	0	0	0	0	1	0	0	0	0	0	0	1	0	0	0	0
	TARA_PSW_NCLDV_00040	mirus	Duplodnaviria	Mirusviricota							5	0	5	0	0	3	0	1	0	4	0	0	0	2	0	0	0	1	0	1	1	1	0	0	0	0	0	0	0	1	0	0	0	0	0	0	0	0	0
	TARA_PSW_NCLDV_00043	mirus	Duplodnaviria	Mirusviricota							2	0	3	0	0	0	1	0	0	2	0	0	0	2	0	0	0	0	0	1	1	2	0	1	0	0	0	0	1	1	0	0	0	0	0	0	0	0	0
	TARA_PSW_NCLDV_00044	mirus	Duplodnaviria	Mirusviricota							3	0	8	1	0	1	3	1	0	2	0	0	0	1	1	0	0	0	0	1	1	1	0	0	0	0	0	0	0	2	0	0	0	0	0	0	0	0	0
	TARA_PSW_NCLDV_00045	mirus	Duplodnaviria	Mirusviricota							4	0	1	0	0	1	0	1	0	4	0	0	0	1	1	0	0	0	0	1	1	1	0	0	0	0	0	0	0	0	0	0	0	0	0	0	0	0	0
	TARA_PSW_NCLDV_00046	mirus	Duplodnaviria	Mirusviricota							1	0	5	0	0	2	0	1	0	5	0	0	0	1	1	0	0	0	0	1	1	0	0	0	0	0	0	0	0	1	0	0	0	0	0	0	0	0	0
	TARA_PSW_NCLDV_00051	mirus	Duplodnaviria	Mirusviricota							2	0	5	0	0	1	0	1	0	3	0	0	0	1	0	0	0	1	0	1	0	0	0	0	1	0	0	0	0	1	0	0	1	0	0	0	0	0	0
	TARA_PSW_NCLDV_00054	mirus	Duplodnaviria	Mirusviricota							0	0	3	0	0	0	0	0	0	2	0	0	0	3	0	0	0	0	0	1	0	0	0	0	0	0	0	0	0	0	0	0	0	0	0	0	0	0	0
	TARA_PSW_NCLDV_00055	mirus	Duplodnaviria	Mirusviricota							2	0	3	0	0	2	1	1	0	1	0	0	0	0	1	0	0	1	0	1	1	1	0	0	0	0	0	0	0	1	0	0	1	0	0	0	0	0	0
	TARA_PSW_NCLDV_00060	mirus	Duplodnaviria	Mirusviricota							1	0	1	1	0	1	1	0	0	8	0	0	0	0	0	0	0	0	0	3	1	2	2	0	0	0	0	0	0	0	0	0	0	0	0	0	0	0	0
	TARA_PSW_NCLDV_00061	mirus	Duplodnaviria	Mirusviricota							2	0	2	0	0	0	0	0	0	1	0	0	0	0	0	0	0	0	0	1	0	0	0	0	0	0	0	0	0	0	0	0	0	0	1	0	0	0	0
	TARA_PSW_NCLDV_00062	mirus	Duplodnaviria	Mirusviricota							2	0	3	0	0	0	0	0	0	1	0	0	0	0	0	0	0	0	0	1	0	2	0	0	0	0	0	0	0	0	0	0	0	0	0	0	0	0	0
	TARA_PSW_NCLDV_00066	mirus	Duplodnaviria	Mirusviricota							0	0	0	0	0	1	0	0	0	2	0	0	0	0	0	0	0	1	0	1	0	0	0	0	0	0	0	0	0	0	0	0	1	0	0	0	0	0	0
	TARA_PSW_NCLDV_00070	mirus	Duplodnaviria	Mirusviricota							2	0	3	0	0	2	0	1	0	0	0	0	0	0	1	0	0	0	0	1	0	1	0	0	0	0	0	0	1	0	0	0	0	0	0	0	0	0	0
	TARA_PSW_NCLDV_00075	mirus	Duplodnaviria	Mirusviricota							3	0	0	0	0	1	0	1	0	2	0	0	0	0	0	0	0	0	0	1	1	1	0	0	0	0	0	0	0	1	0	0	0	0	0	0	0	0	0
	TARA_PSW_NCLDV_00076	mirus	Duplodnaviria	Mirusviricota							0	0	1	0	0	1	0	1	0	0	0	0	0	0	1	0	0	0	0	1	0	2	0	0	0	0	0	0	0	1	0	0	1	0	0	0	0	0	0
	TARA_PSW_NCLDV_00080	mirus	Duplodnaviria	Mirusviricota							1	0	2	0	0	1	0	1	0	2	0	0	0	1	0	0	0	0	0	1	0	0	0	0	0	0	0	0	1	0	0	0	0	0	0	0	0	0	0
	TARA_PSW_NCLDV_00083	mirus	Duplodnaviria	Mirusviricota							0	0	1	0	0	0	0	0	0	3	0	0	0	0	0	0	0	0	0	1	0	0	0	0	0	0	0	0	0	0	0	0	0	0	0	0	0	0	0
	TARA_PSW_NCLDV_00085	mirus	Duplodnaviria	Mirusviricota							1	0	0	0	0	1	0	0	0	4	0	0	0	0	0	0	0	0	0	1	0	1	0	0	0	0	0	0	0	0	0	0	0	0	0	0	0	0	0
	TARA_PSW_NCLDV_00087	mirus	Duplodnaviria	Mirusviricota							0	0	2	0	0	0	0	1	0	1	0	0	0	0	0	0	0	1	0	1	0	0	0	0	0	0	0	0	0	0	0	0	0	0	0	0	0	0	0
	TARA_PSW_NCLDV_00088	mirus	Duplodnaviria	Mirusviricota							2	0	2	0	1	1	0	0	0	0	0	0	0	0	0	0	0	0	0	1	0	1	0	0	0	0	0	0	0	1	0	0	0	0	0	0	0	0	0
	TARA_RED_NCLDV_00001	mirus	Duplodnaviria	Mirusviricota							0	0	1	0	0	0	0	0	0	5	0	0	0	0	0	0	0	0	0	1	0	1	0	0	0	0	0	0	0	0	0	0	0	0	0	0	0	0	0
	TARA_SOC_NCLDV_00002	mirus	Duplodnaviria	Mirusviricota							1	0	5	1	0	4	3	1	0	7	0	1	0	1	1	0	0	1	0	3	3	1	0	1	0	0	0	1	0	1	0	0	1	0	0	0	0	0	0
	TARA_SOC_NCLDV_00004	mirus	Duplodnaviria	Mirusviricota							3	0	3	0	0	2	2	1	0	6	0	1	0	1	2	0	0	3	0	1	1	0	1	0	0	0	0	0	1	1	0	0	1	0	0	0	0	0	0
	TARA_SOC_NCLDV_00007	mirus	Duplodnaviria	Mirusviricota							2	1	4	0	0	1	0	1	0	4	0	1	0	0	1	0	0	1	0	2	0	1	0	0	0	0	0	1	0	1	0	0	1	0	0	0	0	0	0
	TARA_SOC_NCLDV_00009	mirus	Duplodnaviria	Mirusviricota							1	0	0	1	0	0	0	1	0	6	0	0	0	3	1	0	0	0	0	2	1	3	0	0	0	0	0	4	1	0	0	0	0	0	0	0	0	0	0
	TARA_SOC_NCLDV_00016	mirus	Duplodnaviria	Mirusviricota							2	0	3	0	0	1	0	0	0	2	0	0	0	1	0	0	0	0	0	1	1	1	0	0	0	0	0	0	1	1	0	0	0	0	0	0	0	0	0
	AB746912	Viruses	Duplodnaviria	Heunggongvirae	Uroviricota	Caudoviricetes	Caudovirales	Siphoviridae	unclassified Siphoviridae		0	0	0	0	1	0	0	0	0	0	0	0	0	0	0	1	0	0	0	0	0	0	0	0	0	0	0	0	0	0	0	0	0	0	0	0	0	0	0
	AB757801	Viruses	Duplodnaviria	Heunggongvirae	Uroviricota	Caudoviricetes	Caudovirales	Podoviridae	Kafunavirus	Edwardsiella virus KF1	0	0	0	1	0	0	0	0	0	0	0	1	0	0	0	0	0	0	0	0	0	0	0	0	0	0	0	0	0	0	0	0	0	0	0	0	0	0	0
	AC_000001	Viruses	Varidnaviria	Bamfordvirae	Preplasmiviricota	Tectiliviricetes	Rowavirales	Adenoviridae	Mastadenovirus		2	0	0	0	0	0	0	0	0	0	0	0	0	0	0	0	0	0	0	0	0	0	0	0	0	0	0	0	0	0	0	0	0	0	0	0	0	0	0
	AC_000002	Viruses	Varidnaviria	Bamfordvirae	Preplasmiviricota	Tectiliviricetes	Rowavirales	Adenoviridae	Mastadenovirus		0	0	0	0	0	0	0	0	0	0	0	0	0	0	0	0	0	0	0	0	0	0	0	0	0	0	0	0	0	0	0	0	0	0	0	0	0	0	0
	AC_000003	Viruses	Varidnaviria	Bamfordvirae	Preplasmiviricota	Tectiliviricetes	Rowavirales	Adenoviridae	Mastadenovirus	Canine mastadenovirus A	0	0	0	0	0	0	0	0	0	0	0	0	0	0	0	0	0	0	0	0	0	0	0	0	0	0	0	0	0	0	0	0	0	0	0	0	0	0	0
	AC_000004	Viruses	Varidnaviria	Bamfordvirae	Preplasmiviricota	Tectiliviricetes	Rowavirales	Adenoviridae	Atadenovirus		0	0	0	0	0	0	0	0	0	0	0	0	0	0	0	0	0	0	0	0	0	0	0	0	0	0	0	0	0	0	0	0	0	0	0	0	0	0	0
	AC_000005	Viruses	Varidnaviria	Bamfordvirae	Preplasmiviricota	Tectiliviricetes	Rowavirales	Adenoviridae	Mastadenovirus		0	0	0	0	0	0	0	0	0	0	0	0	0	0	0	0	0	0	0	0	0	0	0	0	0	0	0	0	0	0	0	0	0	0	0	0	0	0	0
	AC_000007	Viruses	Varidnaviria	Bamfordvirae	Preplasmiviricota	Tectiliviricetes	Rowavirales	Adenoviridae	Mastadenovirus	Human mastadenovirus C	0	0	0	0	0	0	0	0	0	0	0	0	0	0	0	0	0	0	0	0	0	0	0	0	0	0	0	0	0	0	0	0	0	0	0	0	0	0	0
	AC_000009	Viruses	Varidnaviria	Bamfordvirae	Preplasmiviricota	Tectiliviricetes	Rowavirales	Adenoviridae	Mastadenovirus		0	0	0	0	0	0	0	0	0	0	0	0	0	0	0	0	0	0	0	0	0	0	0	0	0	0	0	0	0	0	0	0	0	0	0	0	0	0	0
	AC_000012	Viruses	Varidnaviria	Bamfordvirae	Preplasmiviricota	Tectiliviricetes	Rowavirales	Adenoviridae	Mastadenovirus		0	0	0	0	0	0	0	0	0	0	0	0	0	0	0	0	0	0	0	0	0	0	0	0	0	0	0	0	0	0	0	0	0	0	0	0	0	0	0
	AC_000013	Viruses	Varidnaviria	Bamfordvirae	Preplasmiviricota	Tectiliviricetes	Rowavirales	Adenoviridae	Aviadenovirus		0	0	0	0	0	0	0	0	0	0	0	0	0	0	0	0	0	0	0	0	0	0	0	0	0	0	0	0	0	0	0	0	0	0	0	0	0	0	0
	AC_000014	Viruses	Varidnaviria	Bamfordvirae	Preplasmiviricota	Tectiliviricetes	Rowavirales	Adenoviridae	Aviadenovirus		0	0	0	0	0	0	0	0	0	0	0	0	0	0	0	0	0	0	0	0	0	0	0	0	0	0	0	0	0	0	0	0	0	0	0	0	0	0	0
	AC_000016	Viruses	Varidnaviria	Bamfordvirae	Preplasmiviricota	Tectiliviricetes	Rowavirales	Adenoviridae	Siadenovirus		0	0	0	0	0	0	0	0	0	0	0	0	0	0	0	0	0	0	0	0	0	0	0	0	0	0	0	0	0	0	0	0	0	0	0	0	0	0	0
	AC_000018	Viruses	Varidnaviria	Bamfordvirae	Preplasmiviricota	Tectiliviricetes	Rowavirales	Adenoviridae	Mastadenovirus	Human mastadenovirus B	0	0	0	0	0	0	0	0	0	0	0	0	0	0	0	0	0	0	0	0	0	0	0	0	0	0	0	0	0	0	0	0	0	0	0	0	0	0	0
	AC_000020	Viruses	Varidnaviria	Bamfordvirae	Preplasmiviricota	Tectiliviricetes	Rowavirales	Adenoviridae	Mastadenovirus	Canine mastadenovirus A	0	0	0	0	0	0	0	0	0	0	0	0	0	0	0	0	0	0	0	0	0	0	0	0	0	0	0	0	0	0	0	0	0	0	0	0	0	0	0
	AC_000189	Viruses	Varidnaviria	Bamfordvirae	Preplasmiviricota	Tectiliviricetes	Rowavirales	Adenoviridae	Mastadenovirus	Porcine mastadenovirus A	0	0	0	0	0	0	0	0	0	0	0	0	0	0	0	0	0	0	0	0	0	0	0	0	0	0	0	0	0	0	0	0	0	0	0	0	0	0	0
	AC_000190	Viruses	Varidnaviria	Bamfordvirae	Preplasmiviricota	Tectiliviricetes	Rowavirales	Adenoviridae	Mastadenovirus	Tree shrew mastadenovirus A	0	0	0	0	0	0	0	0	0	0	0	0	0	0	0	0	0	0	0	0	0	0	0	0	0	0	0	0	0	0	0	0	0	0	0	0	0	0	0
	AC_000191	Viruses	Varidnaviria	Bamfordvirae	Preplasmiviricota	Tectiliviricetes	Rowavirales	Adenoviridae	Mastadenovirus		0	0	0	0	0	0	0	0	0	0	0	0	0	0	0	0	0	0	0	0	0	0	0	0	0	0	0	0	0	0	0	0	0	0	0	0	0	0	0
	AF036092	Viruses	Varidnaviria	Bamfordvirae	Preplasmiviricota	Tectiliviricetes	Rowavirales	Adenoviridae	Atadenovirus	Bovine atadenovirus D	0	0	0	0	0	0	0	0	0	0	0	0	0	0	0	0	0	0	0	0	0	0	0	0	0	0	0	0	0	0	0	0	0	0	0	0	0	0	0
	AF063866	Viruses	Varidnaviria	Bamfordvirae	Nucleocytoviricota	Pokkesviricetes	Chitovirales	Poxviridae	Entomopoxvirinae	Deltaentomopoxvirus	0	0	4	0	0	1	0	0	0	0	0	0	0	0	1	0	14	0	0	1	0	1	0	0	0	0	0	0	0	0	0	0	0	0	0	0	0	0	0
	AY526908	Viruses	Duplodnaviria	Heunggongvirae	Uroviricota	Caudoviricetes	Caudovirales	Podoviridae	Rauchvirus	Bordetella virus BPP1	0	0	0	1	1	0	0	0	0	0	0	0	0	0	0	0	0	0	0	0	0	0	0	0	0	0	1	0	0	0	0	0	0	0	1	0	0	0	0
	AY689437	Viruses	Varidnaviria	Bamfordvirae	Nucleocytoviricota	Pokkesviricetes	Chitovirales	Poxviridae	Chordopoxvirinae	Cervidpoxvirus	0	0	1	0	0	1	4	1	0	0	0	1	0	0	0	0	0	0	0	1	0	1	0	0	0	0	0	0	0	0	0	0	0	0	0	0	0	0	0
	AY894343	Viruses	Varidnaviria	Bamfordvirae	Nucleocytoviricota	Megaviricetes	Pimascovirales	Iridoviridae	Alphairidovirinae	Megalocytivirus	0	0	3	0	0	0	3	1	0	1	0	0	0	0	0	0	0	0	0	1	0	1	0	0	0	0	0	1	0	0	0	0	0	0	0	0	0	0	0
	AY967407	Viruses	Duplodnaviria	Heunggongvirae	Uroviricota	Caudoviricetes	Caudovirales	Myoviridae	Tevenvirinae	Pseudotevenvirus	5	0	0	1	0	0	0	1	0	0	0	1	1	1	2	2	0	2	0	0	1	0	3	0	1	0	0	0	0	0	1	0	0	0	0	1	1	0	0
	CP000711	Viruses	Duplodnaviria	Heunggongvirae	Uroviricota	Caudoviricetes	Caudovirales	Podoviridae	Lederbergvirus	unclassified Lederbergvirus	0	0	0	0	1	0	0	0	0	0	0	0	0	0	0	0	0	0	0	0	0	0	0	0	0	0	0	0	0	0	0	0	0	0	1	0	0	0	0
	DQ315364	Viruses	Varidnaviria	Bamfordvirae	Preplasmiviricota	Tectiliviricetes	Rowavirales	Adenoviridae	Mastadenovirus	Human mastadenovirus F	0	0	0	0	0	0	0	0	0	0	0	0	0	0	0	0	0	0	0	0	0	0	0	0	0	0	0	0	0	0	0	0	0	0	0	0	0	0	0
	DQ393829	Viruses	Varidnaviria	Bamfordvirae	Preplasmiviricota	Tectiliviricetes	Rowavirales	Adenoviridae	Mastadenovirus	Human mastadenovirus D	0	0	0	0	0	0	0	0	0	0	0	0	0	0	0	0	0	0	0	0	0	0	0	0	0	0	0	0	0	0	0	0	0	0	0	0	0	0	0
	DQ466086	Viruses	Duplodnaviria	Heunggongvirae	Uroviricota	Caudoviricetes	Caudovirales	Myoviridae	Yongloolinvirus	Clostridioides virus phiC2	0	0	0	0	1	0	0	0	0	0	0	0	0	0	0	0	1	0	0	0	0	0	0	0	0	0	0	0	0	0	0	0	0	0	1	0	0	0	0
	DQ840344	Viruses	Duplodnaviria	Heunggongvirae	Uroviricota	Caudoviricetes	Caudovirales	Myoviridae	Svunavirus	Bacillus virus 1	3	1	0	0	3	0	0	0	0	0	0	0	0	0	0	0	0	0	0	0	0	0	0	0	0	0	0	0	0	0	0	0	0	0	1	0	0	0	0
	EF537008	unknown									0	0	0	0	0	0	0	0	0	0	0	0	1	0	0	0	0	0	1	0	0	0	0	0	0	1	0	0	0	0	0	0	0	0	0	0	0	0	0
	EU719189	Viruses	Duplodnaviria	Heunggongvirae	Uroviricota	Caudoviricetes	Caudovirales	Myoviridae	Colneyvirus	Colneyvirus CD27	2	1	0	0	1	0	0	0	0	0	0	0	0	0	0	0	0	0	0	0	0	0	0	0	0	0	0	0	0	0	0	0	0	0	0	0	0	0	0
	FJ025900	Viruses	Varidnaviria	Bamfordvirae	Preplasmiviricota	Tectiliviricetes	Rowavirales	Adenoviridae	Mastadenovirus	Human mastadenovirus C	0	0	0	0	0	0	0	0	0	0	0	0	0	0	0	0	0	0	0	0	0	0	0	0	0	0	0	0	0	0	0	0	0	0	0	0	0	0	0
	FJ025905	Viruses	Varidnaviria	Bamfordvirae	Preplasmiviricota	Tectiliviricetes	Rowavirales	Adenoviridae	Mastadenovirus	Human mastadenovirus C	0	0	0	0	0	0	0	0	0	0	0	0	0	0	0	0	0	0	0	0	0	0	0	0	0	0	0	0	0	0	0	0	0	0	0	0	0	0	0
	FJ025919	Viruses	Varidnaviria	Bamfordvirae	Preplasmiviricota	Tectiliviricetes	Rowavirales	Adenoviridae	Mastadenovirus	Human mastadenovirus E	0	0	0	0	0	0	0	0	0	0	0	0	0	0	0	0	0	0	0	0	0	0	0	0	0	0	0	0	0	0	0	0	0	0	0	0	0	0	0
	FJ236310	unknown									0	2	0	0	2	0	0	0	0	0	0	0	0	0	0	0	0	0	0	0	0	0	0	0	0	0	0	0	0	0	0	0	0	0	0	0	0	0	0
	FJ750948	Viruses	Duplodnaviria	Heunggongvirae	Uroviricota	Caudoviricetes	Caudovirales	Siphoviridae	Dhillonvirus	Escherichia virus SSL2unknownunknown9a	0	0	0	0	0	0	0	0	0	0	0	0	1	0	0	0	0	0	1	0	0	0	0	0	0	0	0	0	0	0	0	0	0	1	0	0	0	0	0
	FQ482084	Viruses	Duplodnaviria	Heunggongvirae	Uroviricota	Caudoviricetes	Caudovirales	Autographiviridae	Molineuxvirinae	Eracentumvirus	0	0	0	0	0	0	0	0	0	0	1	1	1	0	0	2	0	0	1	0	0	0	0	0	0	0	0	0	0	0	0	0	0	1	0	0	0	0	0
	GQ303261	Viruses	Duplodnaviria	Heunggongvirae	Uroviricota	Caudoviricetes	Caudovirales	Siphoviridae	Liefievirus	unclassified Liefievirus	2	1	0	0	0	0	0	0	1	0	0	0	0	0	0	0	0	0	0	0	0	0	0	0	0	1	0	0	1	0	0	0	0	0	1	0	0	0	0
	GQ478082	Viruses	Duplodnaviria	Heunggongvirae	Uroviricota	Caudoviricetes	Caudovirales	Siphoviridae	Phifelvirus	Enterococcus virus FL1	2	1	0	0	1	0	0	0	0	0	0	0	0	0	0	0	0	0	0	0	0	0	0	0	0	0	0	0	0	0	0	0	0	0	0	0	0	0	0
	GQ478087	Viruses	Duplodnaviria	Heunggongvirae	Uroviricota	Caudoviricetes	Caudovirales	Siphoviridae	Phifelvirus	Enterococcus virus FL3	0	1	0	0	2	0	0	0	0	0	0	0	0	0	0	0	0	0	0	0	0	0	0	0	0	0	0	0	0	0	0	0	0	0	0	0	0	0	0
	GU191019	Viruses	Varidnaviria	Bamfordvirae	Preplasmiviricota	Tectiliviricetes	Rowavirales	Adenoviridae	Mastadenovirus	Human mastadenovirus A	0	0	0	0	0	0	0	0	0	0	0	0	0	0	0	0	0	0	0	0	0	0	0	0	0	0	0	0	0	0	0	0	0	0	0	0	0	0	0
	GU196281	Viruses	Duplodnaviria	Heunggongvirae	Uroviricota	Caudoviricetes	Caudovirales	Siphoviridae	Guernseyvirinae	Kagunavirus	0	0	0	0	1	0	0	0	0	0	0	0	0	0	0	1	0	0	0	0	0	0	0	0	0	0	0	0	0	0	0	0	0	1	0	0	0	0	0
	GU459069	unknown									2	0	0	1	0	0	0	1	0	0	1	1	0	1	1	0	0	2	0	0	2	0	0	0	1	0	0	0	0	0	0	0	1	1	0	0	1	0	1
	HE983844	Viruses	Duplodnaviria	Heunggongvirae	Uroviricota	Caudoviricetes	Caudovirales	Podoviridae	Bruynoghevirus	unclassified Bruynoghevirus	0	0	0	0	0	0	0	0	0	0	1	0	0	0	0	0	0	0	1	0	0	0	0	0	0	0	0	0	0	0	0	0	0	1	0	0	0	0	0
	HG796219	Viruses	Duplodnaviria	Heunggongvirae	Uroviricota	Caudoviricetes	Caudovirales	Autographiviridae	Okabevirinae	Ampunavirus	0	0	0	0	0	0	0	0	0	0	1	1	0	0	0	0	0	0	0	0	0	0	0	0	0	0	0	0	0	0	0	0	0	1	1	0	0	0	0
	HM114315	unknown									0	0	0	1	0	0	0	0	0	0	1	1	0	1	2	0	0	2	0	0	1	0	0	0	1	0	0	1	0	0	0	0	0	1	0	1	1	0	1
	HQ317290	Viruses	Duplodnaviria	Heunggongvirae	Uroviricota	Caudoviricetes	Caudovirales	Myoviridae	Nerrivikvirus	Synechococcus virus SRIM2	4	0	0	0	0	0	0	1	0	0	0	0	0	1	0	0	0	0	0	0	0	0	1	4	1	0	1	0	0	0	1	1	0	0	0	1	1	0	0
	HQ317391	Viruses	Duplodnaviria	Heunggongvirae	Uroviricota	Caudoviricetes	Caudovirales	Myoviridae	unclassified Myoviridae		1	0	0	0	0	0	0	0	0	0	0	0	0	1	0	0	0	0	0	0	0	0	0	4	1	0	1	0	1	0	1	1	0	0	0	0	1	0	0
	HQ634176	Viruses	Duplodnaviria	Heunggongvirae	Uroviricota	Caudoviricetes	Caudovirales	Myoviridae	Ronodorvirus	Prochlorococcus virus PSSM4	6	0	0	0	0	0	0	1	0	0	0	0	0	1	0	0	0	0	0	0	0	0	1	3	1	0	1	0	0	0	1	0	0	0	0	0	1	0	0
	HQ634190	Viruses	Duplodnaviria	Heunggongvirae	Uroviricota	Caudoviricetes	Caudovirales	Myoviridae	Pontusvirus	Synechococcus virus Syn19	3	0	0	0	0	0	0	1	0	0	0	0	0	1	0	0	0	0	0	0	0	0	2	3	1	0	1	0	0	0	1	1	0	0	0	1	1	0	0
	HQ641343	Viruses	Duplodnaviria	Heunggongvirae	Uroviricota	Caudoviricetes	Caudovirales	Autographiviridae	Studiervirinae	Chatterjeevirus	0	0	0	0	0	0	0	0	0	0	1	1	0	0	0	0	0	0	1	0	0	0	0	0	0	0	0	0	0	0	0	0	0	0	0	1	0	0	0
	HQ641352	Viruses	Duplodnaviria	Heunggongvirae	Uroviricota	Caudoviricetes	Caudovirales	Myoviridae	unclassified Myoviridae		4	0	0	1	0	0	0	0	0	0	1	1	1	0	0	2	0	0	0	0	0	0	0	0	0	0	0	1	0	0	1	0	0	0	0	0	0	0	0
	J02459	Viruses	Duplodnaviria	Heunggongvirae	Uroviricota	Caudoviricetes	Caudovirales	Siphoviridae	Lambdavirus	Escherichia virus Lambda	0	0	0	0	1	0	0	0	0	0	0	0	0	0	0	0	0	0	0	0	0	0	0	0	0	0	0	0	0	0	0	0	0	0	1	0	0	0	0
	JF314845	Viruses	Duplodnaviria	Heunggongvirae	Uroviricota	Caudoviricetes	Caudovirales	Siphoviridae	unclassified Siphoviridae		0	0	0	0	0	0	0	0	0	0	0	0	0	0	0	1	0	0	0	0	0	0	0	0	0	0	0	0	0	0	0	0	0	1	0	0	0	0	0
	JF713456	Viruses	Duplodnaviria	Heunggongvirae	Uroviricota	Caudoviricetes	Caudovirales	Siphoviridae	unclassified Siphoviridae		3	1	0	0	0	0	0	0	0	0	0	0	0	0	0	1	0	0	1	0	0	0	0	0	0	0	0	0	0	0	0	0	0	0	0	0	1	0	0
	JF767210	Viruses	Duplodnaviria	Heunggongvirae	Uroviricota	Caudoviricetes	Caudovirales	Siphoviridae	unclassified Siphoviridae		0	1	0	0	0	0	0	0	0	0	0	0	0	0	0	1	0	0	0	0	0	0	0	0	0	0	1	0	0	0	0	1	0	0	0	0	0	0	0
	JF801956	Viruses	Varidnaviria	Bamfordvirae	Nucleocytoviricota	Megaviricetes	Imitervirales	Mimiviridae	Mimivirus	unclassified Mimivirus	7	0	8	6	1	6	17	0	1	0	0	0	0	0	1	1	5	2	0	4	6	2	1	1	1	0	0	8	0	3	0	0	0	0	0	0	0	0	0
	JF912400	unknown									0	0	0	0	0	0	0	0	0	0	0	0	0	0	0	0	0	0	0	0	0	0	1	0	0	0	0	0	0	0	0	0	0	1	0	0	0	0	0
	JF937104	unknown									0	1	0	0	0	0	0	0	2	0	0	0	0	0	0	0	0	0	0	0	0	0	0	0	0	0	1	0	1	0	0	0	0	0	0	0	0	1	0
	JF957058	unknown									3	1	0	0	0	0	0	0	2	0	0	0	0	0	0	0	0	0	0	0	0	0	0	0	0	0	0	0	0	0	0	0	0	0	1	1	0	1	1
	JF964962	Viruses	Varidnaviria	Bamfordvirae	Preplasmiviricota	Tectiliviricetes	Rowavirales	Adenoviridae	Mastadenovirus	Human mastadenovirus A	0	0	0	0	0	0	0	0	0	0	0	0	0	0	0	0	0	0	0	0	0	0	0	0	0	0	0	0	0	0	0	0	0	0	0	0	0	0	0
	JF974292	Viruses	Duplodnaviria	Heunggongvirae	Uroviricota	Caudoviricetes	Caudovirales	Myoviridae	Ahtivirus	Synechococcus virus SShM2	2	0	0	1	0	0	0	2	0	0	0	0	0	1	0	0	0	0	0	0	1	0	2	3	1	0	1	0	0	0	1	1	0	0	0	1	1	0	0
	JF974293	Viruses	Duplodnaviria	Heunggongvirae	Uroviricota	Caudoviricetes	Caudovirales	Myoviridae	Neptunevirus	unclassified Neptunevirus	3	0	0	0	0	0	0	1	0	0	0	0	0	1	0	0	0	0	0	0	0	0	1	2	1	0	1	0	0	1	1	1	0	0	0	1	1	0	0
	JN116826	unknown									0	1	0	0	0	0	0	0	1	0	0	0	0	0	0	0	0	0	0	0	0	0	0	0	0	1	1	0	0	0	0	0	0	0	0	1	0	0	0
	JN175269	Viruses	Duplodnaviria	Heunggongvirae	Uroviricota	Caudoviricetes	Caudovirales	Siphoviridae	unclassified Siphoviridae	Pseudomonas virus Ptobp6g	2	0	0	0	0	0	0	0	0	0	0	1	0	0	0	2	0	0	0	0	0	0	0	0	0	0	0	0	0	0	0	0	0	0	0	0	0	0	1
	JN225873	Viruses	Varidnaviria	Bamfordvirae	Nucleocytoviricota	Megaviricetes	Algavirales	Phycodnaviridae	Prasinovirus	unclassified Prasinovirus	4	0	1	0	1	0	0	1	0	0	0	1	0	0	0	0	0	1	0	0	1	0	1	1	0	0	0	0	0	0	1	1	1	0	0	0	0	0	0
	JN698997	unknown									2	1	0	0	0	0	0	0	1	0	0	0	2	1	0	1	0	0	0	0	0	0	0	0	0	0	0	0	0	0	0	0	0	0	1	0	0	1	0
	JN831653	unknown									3	1	0	0	0	0	0	0	1	0	0	0	0	0	0	0	0	0	0	0	0	0	0	0	0	0	0	0	1	0	0	0	0	0	1	0	0	1	0
	JN849462	Viruses	Duplodnaviria	Heunggongvirae	Uroviricota	Caudoviricetes	Caudovirales	Myoviridae	Tevenvirinae	Schizotequatrovirus	1	0	0	1	0	0	0	0	0	0	1	1	0	1	2	0	0	2	0	1	1	0	2	0	1	0	0	0	0	0	1	0	0	0	0	1	1	0	1
	JN880450	Viruses	Varidnaviria	Bamfordvirae	Preplasmiviricota	Tectiliviricetes	Rowavirales	Adenoviridae	Mastadenovirus	unclassified Simian adenoviruses	2	0	0	0	0	0	0	0	0	0	0	0	0	0	0	0	0	0	0	0	0	0	0	0	0	0	0	0	0	0	0	0	0	0	0	0	0	0	0
	JN880455	Viruses	Varidnaviria	Bamfordvirae	Preplasmiviricota	Tectiliviricetes	Rowavirales	Adenoviridae	Mastadenovirus	unclassified Simian adenoviruses	0	0	0	0	0	0	0	0	0	0	0	0	0	0	0	0	0	0	0	0	0	0	0	0	0	0	0	0	0	0	0	0	0	0	0	0	0	0	0
	JQ740790	Viruses	Duplodnaviria	Heunggongvirae	Uroviricota	Caudoviricetes	Caudovirales	Siphoviridae	Skunavirus	Lactococcus virus ASCC281	0	1	0	0	0	0	0	0	0	0	0	0	1	0	0	0	0	0	0	0	0	0	0	0	0	0	0	0	0	0	0	0	0	0	0	0	0	0	0
	JQ809701	Viruses	Duplodnaviria	Heunggongvirae	Uroviricota	Caudoviricetes	Caudovirales	Siphoviridae	Fromanvirus	Mycobacterium virus Peaches	2	1	0	0	0	0	0	0	1	0	0	0	0	0	0	0	0	0	0	0	0	0	0	0	0	0	0	0	0	0	0	0	0	0	0	1	0	1	1
	JQ965701	Viruses	Duplodnaviria	Heunggongvirae	Uroviricota	Caudoviricetes	Caudovirales	Autographiviridae	Studiervirinae	Teseptimavirus	0	0	0	0	0	0	0	0	0	0	1	1	2	0	0	0	0	0	1	0	0	0	0	0	0	0	1	0	0	0	0	0	0	0	0	0	0	0	0
	JX006077	Viruses	Duplodnaviria	Heunggongvirae	Uroviricota	Caudoviricetes	Caudovirales	Siphoviridae	unclassified Siphoviridae		2	1	0	0	1	0	0	0	1	0	0	0	0	0	0	0	0	0	0	0	0	0	0	0	0	0	0	0	1	0	0	0	0	0	0	0	0	0	0
	JX409895	Viruses	Duplodnaviria	Heunggongvirae	Uroviricota	Caudoviricetes	Caudovirales	Siphoviridae	unclassified Siphoviridae		0	1	0	0	4	0	0	0	0	0	0	0	0	0	0	0	0	0	0	0	0	0	1	0	0	0	0	0	0	0	0	0	0	0	1	0	0	0	0
	JX507079	Viruses	Duplodnaviria	Heunggongvirae	Uroviricota	Caudoviricetes	Caudovirales	Myoviridae	unclassified Myoviridae		2	0	0	0	0	0	0	0	0	0	0	0	0	0	0	0	1	0	0	0	0	0	0	0	0	0	0	0	0	0	0	0	0	1	0	0	0	0	0
	KC008572	Viruses	Varidnaviria	Bamfordvirae	Nucleocytoviricota	Megaviricetes	Imitervirales	Mimiviridae	unclassified Mimiviridae	Moumouvirus	4	0	4	3	1	9	26	2	0	0	0	0	0	0	1	0	2	1	0	3	3	3	1	2	1	0	0	2	0	3	0	0	0	0	0	0	0	0	0
	KC330681	Viruses	Duplodnaviria	Heunggongvirae	Uroviricota	Caudoviricetes	Caudovirales	Siphoviridae	Andromedavirus	Bacillus virus Andromeda	0	0	0	0	0	0	0	0	0	0	0	0	0	0	0	0	0	0	0	0	0	0	0	0	0	0	0	0	0	0	0	1	0	0	0	1	0	0	0
	KC348598	Viruses	Duplodnaviria	Heunggongvirae	Uroviricota	Caudoviricetes	Caudovirales	Siphoviridae	unclassified Siphoviridae		0	0	0	0	2	0	0	0	0	0	0	0	0	0	0	0	0	0	0	0	0	0	0	0	0	0	0	0	0	0	0	0	0	0	0	0	0	0	0
	KC348599	Viruses	Duplodnaviria	Heunggongvirae	Uroviricota	Caudoviricetes	Caudovirales	Siphoviridae	unclassified Siphoviridae		0	1	0	0	2	0	0	0	0	0	0	0	0	0	0	0	1	0	0	0	0	0	0	0	0	0	0	0	0	0	0	0	0	0	1	0	0	0	0
	KC348600	Viruses	Duplodnaviria	Heunggongvirae	Uroviricota	Caudoviricetes	Caudovirales	Siphoviridae	unclassified Siphoviridae		0	0	0	0	1	0	0	0	0	0	0	0	0	0	0	0	0	0	0	0	0	0	0	0	0	0	1	0	1	0	0	0	0	0	0	0	0	0	0
	KC348601	Viruses	Duplodnaviria	Heunggongvirae	Uroviricota	Caudoviricetes	Caudovirales	Siphoviridae	unclassified Siphoviridae		0	0	0	0	2	0	0	0	0	0	0	0	0	0	0	0	0	0	0	0	0	0	0	0	0	0	0	0	1	0	0	0	0	0	1	0	0	0	0
	KC348603	Viruses	Duplodnaviria	Heunggongvirae	Uroviricota	Caudoviricetes	Caudovirales	Siphoviridae	unclassified Siphoviridae		5	1	0	0	0	0	0	0	0	0	0	0	0	0	0	0	0	0	0	0	1	0	0	0	0	0	0	0	0	0	0	0	0	0	0	0	0	0	0
	KC348604	Viruses	Duplodnaviria	Heunggongvirae	Uroviricota	Caudoviricetes	Caudovirales	Siphoviridae	unclassified Siphoviridae		4	0	0	0	1	0	0	0	0	0	0	0	0	0	0	0	0	0	0	0	0	0	0	0	0	0	0	0	0	0	0	0	0	0	1	0	0	0	0
	KC413987	Viruses	Duplodnaviria	Heunggongvirae	Uroviricota	Caudoviricetes	Caudovirales	Siphoviridae	unclassified Siphoviridae		2	0	0	0	1	0	0	0	0	0	0	0	0	0	0	0	0	0	0	0	0	0	0	0	0	0	0	0	0	0	0	0	0	0	1	0	0	0	0
	KC413988	Viruses	Duplodnaviria	Heunggongvirae	Uroviricota	Caudoviricetes	Caudovirales	Siphoviridae	unclassified Siphoviridae		4	0	0	0	2	0	0	0	0	0	0	0	0	0	0	0	0	0	0	0	0	0	0	0	0	0	0	0	0	0	0	0	0	0	0	0	0	0	0
	KC542353	Viruses	Duplodnaviria	Heunggongvirae	Uroviricota	Caudoviricetes	Caudovirales	Siphoviridae	unclassified Siphoviridae		2	0	0	0	0	0	0	0	0	0	0	0	0	0	0	1	0	0	0	0	0	0	0	0	0	0	0	0	0	0	0	0	0	0	0	0	0	0	0
	KC556894	Viruses	Duplodnaviria	Heunggongvirae	Uroviricota	Caudoviricetes	Caudovirales	Podoviridae	Perisivirus	Brucella virus Tb	1	0	0	0	0	0	0	0	0	0	0	0	0	0	0	0	0	0	0	0	0	0	0	0	0	0	0	0	0	0	0	0	0	0	0	0	0	0	0
	KC595511	Viruses	Duplodnaviria	Heunggongvirae	Uroviricota	Caudoviricetes	Caudovirales	Siphoviridae	unclassified Siphoviridae		1	0	0	0	0	0	0	0	0	0	0	0	0	0	1	0	0	0	0	0	0	0	0	0	0	1	0	0	0	0	1	0	0	0	0	1	0	0	0
	KC595516	Viruses	Duplodnaviria	Heunggongvirae	Uroviricota	Caudoviricetes	Caudovirales	Myoviridae	unclassified Myoviridae		1	1	0	0	5	0	0	0	0	0	0	0	0	1	0	0	0	0	1	0	1	0	0	0	0	0	0	0	0	0	0	0	0	0	0	0	0	0	0
	KC661276	Viruses	Duplodnaviria	Heunggongvirae	Uroviricota	Caudoviricetes	Caudovirales	Siphoviridae	Bronvirus	Mycobacterium virus Faith1	0	1	0	0	0	0	0	0	2	0	0	0	1	0	0	0	0	0	0	0	0	0	0	0	1	0	1	0	1	0	0	0	0	0	1	0	0	2	0
	KC693024	Viruses	Varidnaviria	Bamfordvirae	Preplasmiviricota	Tectiliviricetes	Rowavirales	Adenoviridae	Mastadenovirus		0	0	0	0	0	0	0	0	0	0	0	0	0	0	0	0	0	0	0	0	0	0	0	0	0	0	0	0	0	0	0	0	0	0	0	0	0	0	0
	KC821630	Viruses	Duplodnaviria	Heunggongvirae	Uroviricota	Caudoviricetes	Caudovirales	Myoviridae	unclassified Myoviridae		0	1	0	0	0	0	0	0	0	0	0	0	0	0	0	0	0	0	0	0	0	0	0	0	0	0	0	0	0	0	0	0	0	0	0	0	0	0	0
	KC911856	Viruses	Duplodnaviria	Heunggongvirae	Uroviricota	Caudoviricetes	Caudovirales	Podoviridae	Uetakevirus	Salmonella virus SPN1S	0	0	0	0	0	0	0	0	0	0	0	0	1	0	0	0	0	0	0	0	0	0	0	0	0	0	0	0	0	0	0	0	0	0	1	0	0	1	0
	KC960489	Viruses	Duplodnaviria	Heunggongvirae	Uroviricota	Caudoviricetes	Caudovirales	Siphoviridae	unclassified Siphoviridae		0	0	0	1	0	0	0	0	0	0	0	0	0	0	0	0	0	0	0	0	1	0	0	0	0	1	0	0	0	0	0	0	0	0	0	0	0	0	0
	KF005320	Viruses	Duplodnaviria	Heunggongvirae	Uroviricota	Caudoviricetes	Caudovirales	Schitoviridae	unclassified Schitoviridae		2	0	0	1	0	0	0	0	0	0	0	2	0	0	0	0	0	0	1	0	0	0	1	0	0	0	0	1	0	1	0	2	0	0	0	1	0	0	0
	KF017927	Viruses	Duplodnaviria	Heunggongvirae	Uroviricota	Caudoviricetes	Caudovirales	Siphoviridae	Fromanvirus	unclassified Fromanvirus	0	1	0	0	0	0	0	0	1	0	0	0	0	0	0	0	1	0	0	0	0	0	0	0	0	0	0	0	0	0	0	1	0	0	0	1	0	1	0
	KF030445	Viruses	Duplodnaviria	Heunggongvirae	Uroviricota	Caudoviricetes	Caudovirales	Siphoviridae	unclassified Siphoviridae		0	0	1	0	2	0	0	0	0	0	0	0	0	0	0	0	0	0	0	0	0	0	0	0	0	0	0	0	0	0	0	0	0	1	1	0	0	0	0
	KF114876	Viruses	Duplodnaviria	Heunggongvirae	Uroviricota	Caudoviricetes	Caudovirales	Myoviridae	unclassified Myoviridae		0	0	0	0	1	0	0	0	0	0	0	0	0	0	0	0	0	0	0	0	0	0	2	0	0	0	0	0	0	0	0	0	0	0	0	0	0	0	0
	KF114877	Viruses	Duplodnaviria	Heunggongvirae	Uroviricota	Caudoviricetes	Caudovirales	Myoviridae	unclassified Myoviridae		0	0	0	0	0	0	0	0	0	0	0	0	0	0	0	0	0	0	0	0	0	0	0	0	0	1	0	0	0	0	0	0	0	0	0	0	0	0	0
	KF114880	Viruses	Duplodnaviria	Heunggongvirae	Uroviricota	Caudoviricetes	Caudovirales	Myoviridae	unclassified Myoviridae		0	0	0	0	0	0	1	1	0	0	0	0	0	0	0	0	0	0	0	0	0	0	0	0	0	1	0	0	0	0	0	0	0	0	0	0	0	0	0
	KF156339	Viruses	Duplodnaviria	Heunggongvirae	Uroviricota	Caudoviricetes	Caudovirales	Myoviridae	Acionnavirus	unclassified Acionnavirus	3	0	0	0	0	0	0	1	0	0	0	0	0	1	0	0	0	0	0	0	0	0	1	5	1	0	1	0	0	0	1	1	0	0	0	1	1	0	0
	KF261120	Viruses	Varidnaviria	Bamfordvirae	Nucleocytoviricota	Megaviricetes	Pimascovirales	Marseilleviridae	Marseillevirus	unclassified Marseillevirus	3	0	2	1	0	8	0	1	0	0	0	1	0	0	1	1	0	2	0	1	0	2	4	0	1	0	0	14	0	2	0	0	1	0	0	0	0	0	2
	KF302032	Viruses	Duplodnaviria	Heunggongvirae	Uroviricota	Caudoviricetes	Caudovirales	Siphoviridae	unclassified Siphoviridae		2	0	0	0	0	0	0	0	0	0	0	0	0	0	0	0	0	0	0	0	0	0	0	0	0	0	0	0	0	0	0	0	0	0	0	0	0	0	0
	KF302034	Viruses	Duplodnaviria	Heunggongvirae	Uroviricota	Caudoviricetes	Caudovirales	Myoviridae	unclassified Myoviridae		2	0	0	1	0	0	0	0	0	0	1	1	1	0	0	3	0	0	1	0	0	0	0	0	0	0	0	1	0	0	1	0	0	0	0	0	0	0	0
	KF302035	Viruses	Duplodnaviria	Heunggongvirae	Uroviricota	Caudoviricetes	Caudovirales	Siphoviridae	unclassified Siphoviridae		0	0	0	0	0	0	0	0	0	0	0	0	0	0	0	0	0	0	0	0	0	0	0	0	0	0	0	0	0	0	0	0	0	0	0	0	0	0	0
	KF302036	Viruses	Duplodnaviria	Heunggongvirae	Uroviricota	Caudoviricetes	Caudovirales	Siphoviridae	unclassified Siphoviridae		0	0	0	0	0	0	0	0	0	0	0	0	0	0	0	1	0	0	0	0	0	0	0	0	0	0	0	0	0	0	0	0	1	0	0	0	0	0	0
	KF669657	Viruses	Duplodnaviria	Heunggongvirae	Uroviricota	Caudoviricetes	Caudovirales	Podoviridae	Pagevirus	Bacillus virus Page	0	0	0	0	1	0	0	0	0	0	0	0	0	0	0	0	0	0	0	0	0	0	0	0	0	0	0	0	0	0	0	0	0	0	0	0	0	0	0
	KF751793	Viruses	Duplodnaviria	Heunggongvirae	Uroviricota	Caudoviricetes	Caudovirales	Siphoviridae	unclassified Siphoviridae		4	0	0	0	1	0	0	0	0	0	0	0	0	0	0	0	0	0	0	0	0	0	0	0	0	0	0	0	0	0	0	0	0	0	1	0	0	0	0
	KF787094	Viruses	Duplodnaviria	Heunggongvirae	Uroviricota	Caudoviricetes	Caudovirales	Schitoviridae	Rothmandenesvirinae	Jwalphavirus	2	0	0	2	0	0	0	0	0	0	0	0	2	0	0	1	0	0	0	0	0	0	0	0	0	0	0	0	0	1	0	0	0	0	0	0	0	0	0
	KJ018210	Viruses	Duplodnaviria	Heunggongvirae	Uroviricota	Caudoviricetes	Caudovirales	Siphoviridae	unclassified Siphoviridae		2	0	0	0	0	0	0	0	0	0	0	0	0	0	0	0	0	0	0	0	0	0	0	0	0	0	0	0	0	0	0	0	0	0	0	0	0	0	0
	KJ019076	unknown									3	0	0	0	0	0	0	1	0	0	0	0	0	1	0	0	0	0	0	0	0	0	1	4	1	0	1	0	0	0	1	1	0	0	0	1	1	0	0
	KJ538722	Viruses	Duplodnaviria	Heunggongvirae	Uroviricota	Caudoviricetes	Caudovirales	Siphoviridae	Gilesvirus	Mycobacterium virus Giles	2	1	0	0	0	0	0	0	2	0	0	0	0	1	0	0	0	0	0	0	0	0	0	0	0	1	0	0	0	0	0	0	0	0	1	0	0	0	0
	KJ578775	Viruses	Duplodnaviria	Heunggongvirae	Uroviricota	Caudoviricetes	Caudovirales	Siphoviridae	Pahexavirus	Propionibacterium virus PHL114Lunknownunknown	0	1	0	0	0	0	0	0	0	0	0	0	0	0	0	0	0	0	0	0	0	0	0	0	0	1	0	0	0	0	0	0	0	0	0	0	0	0	0
	KJ578777	Viruses	Duplodnaviria	Heunggongvirae	Uroviricota	Caudoviricetes	Caudovirales	Siphoviridae	Pahexavirus	Propionibacterium virus PHL116Munknownunknown	0	1	0	0	0	0	0	0	0	0	0	0	0	0	0	0	0	0	0	0	0	0	0	0	0	1	0	0	0	0	0	0	0	0	0	0	0	0	0
	KJ936628	Viruses	Duplodnaviria	Heunggongvirae	Uroviricota	Caudoviricetes	Caudovirales	Podoviridae	unclassified Podoviridae		2	0	0	0	0	0	0	0	0	0	1	0	1	0	0	0	0	0	0	0	0	0	0	0	0	0	1	0	0	0	0	1	0	0	0	0	0	0	0
	KM058087	Viruses	Duplodnaviria	Heunggongvirae	Uroviricota	Caudoviricetes	Caudovirales	Podoviridae	unclassified Podoviridae		0	0	0	0	0	0	0	0	0	0	0	1	0	0	0	2	0	0	0	0	0	0	0	0	0	0	1	0	0	0	0	1	0	0	0	0	0	0	0
	KM224878	Viruses	Duplodnaviria	Heunggongvirae	Uroviricota	Caudoviricetes	Caudovirales	Zobellviridae	Icepovirus	Vibrio virus ICP2	0	0	0	0	0	0	0	0	0	0	1	1	0	0	0	1	0	0	1	0	0	0	0	0	0	0	0	0	0	0	0	0	0	0	0	0	0	0	0
	KM411960	Viruses	Duplodnaviria	Heunggongvirae	Uroviricota	Caudoviricetes	Caudovirales	Schitoviridae	Migulavirinae	Litunavirus	0	0	0	2	0	0	0	0	0	0	0	0	1	0	0	0	0	0	0	0	1	0	0	0	0	0	0	0	0	0	0	0	0	0	0	0	0	0	1
	KM591901	Viruses	Varidnaviria	Bamfordvirae	Preplasmiviricota	Tectiliviricetes	Rowavirales	Adenoviridae	Mastadenovirus	Human mastadenovirus G	0	0	0	0	0	0	0	0	0	0	0	0	0	0	0	0	0	0	0	0	0	0	0	0	0	0	0	0	0	0	0	0	0	0	0	0	0	0	0
	KM591905	Viruses	Duplodnaviria	Heunggongvirae	Uroviricota	Caudoviricetes	Caudovirales	Siphoviridae	Bernalvirus	Mycobacterium virus Bernal13	0	1	0	0	0	0	0	0	3	0	0	0	0	0	0	0	0	0	0	0	0	0	0	0	0	0	0	0	0	0	0	0	0	0	1	0	0	1	0
	KM592966	Viruses	Duplodnaviria	Heunggongvirae	Uroviricota	Caudoviricetes	Caudovirales	Siphoviridae	Fromanvirus	unclassified Fromanvirus	4	1	0	0	0	0	0	0	2	0	0	0	0	0	0	0	0	0	0	0	0	0	0	0	0	0	0	0	0	0	0	0	0	0	0	1	0	1	0
	KM595078	Viruses	Varidnaviria	Bamfordvirae	Nucleocytoviricota	Pokkesviricetes	Chitovirales	Poxviridae	Chordopoxvirinae	Oryzopoxvirus	0	0	1	0	0	2	6	1	0	0	0	1	0	0	0	0	0	0	0	1	0	0	0	0	0	0	0	0	0	0	0	0	1	0	0	0	0	0	0
	KM612265	Viruses	Duplodnaviria	Heunggongvirae	Uroviricota	Caudoviricetes	Caudovirales	Podoviridae	Enhodamvirus	unclassified Enhodamvirus	2	1	0	0	0	0	0	0	0	0	0	0	0	0	0	0	0	0	0	0	0	0	0	0	0	0	0	0	0	0	0	0	0	0	0	0	0	0	0
	KP027207	Viruses	Duplodnaviria	Heunggongvirae	Uroviricota	Caudoviricetes	Caudovirales	Siphoviridae	Bclasvirinae	Pipefishvirus	0	1	0	0	0	0	0	0	2	0	0	0	0	0	0	0	0	0	0	0	0	0	0	0	0	1	0	0	0	0	0	0	0	0	0	0	0	0	0
	KR131710	Viruses	Duplodnaviria	Heunggongvirae	Uroviricota	Caudoviricetes	Caudovirales	Myoviridae	unclassified Myoviridae		2	1	0	0	0	0	0	0	0	0	0	0	0	0	0	0	0	0	0	0	0	0	0	0	0	0	0	0	0	0	0	0	0	0	0	0	0	0	0
	KY303907	Viruses	Duplodnaviria	Heunggongvirae	Uroviricota	Caudoviricetes	Caudovirales	Siphoviridae	Saphexavirus	unclassified Saphexavirus	0	1	0	0	0	0	0	0	0	0	0	0	2	0	0	0	0	0	0	0	0	0	0	0	0	0	0	0	0	0	0	0	0	0	0	0	0	0	0
	LC513943	Viruses	Duplodnaviria	Heunggongvirae	Uroviricota	Caudoviricetes	Caudovirales	Siphoviridae	unclassified Siphoviridae		0	1	0	0	0	0	0	1	0	0	0	0	1	0	0	1	0	0	0	0	0	0	0	0	0	0	0	0	0	0	0	0	0	0	0	0	0	0	0
	LN681534	Viruses	Duplodnaviria	Heunggongvirae	Uroviricota	Caudoviricetes	Caudovirales	Siphoviridae	unclassified Siphoviridae		2	1	0	0	2	0	0	0	0	0	0	0	0	0	0	0	0	0	0	0	0	0	0	0	0	0	0	0	0	0	0	0	0	0	0	0	0	0	0
	MK125140	Viruses	Duplodnaviria	Heunggongvirae	Uroviricota	Caudoviricetes	Caudovirales	Siphoviridae	Efquatrovirus	unclassified Efquatrovirus	0	1	0	0	0	0	0	1	0	0	0	0	1	0	0	0	0	0	0	0	0	0	0	0	0	0	1	0	0	0	0	0	0	0	0	0	0	0	0
	MK721192	Viruses	Duplodnaviria	Heunggongvirae	Uroviricota	Caudoviricetes	Caudovirales	Herelleviridae	Brockvirinae	Kochikohdavirus	2	0	0	1	2	0	0	0	0	0	0	0	0	0	0	0	0	0	1	0	0	0	0	0	1	0	1	2	0	0	0	0	1	0	0	0	1	0	0
	MT350292	Viruses	Duplodnaviria	Heunggongvirae	Uroviricota	Caudoviricetes	Caudovirales	Autographiviridae	Studiervirinae	Kayfunavirus	2	0	0	0	0	0	0	0	0	0	1	1	4	0	0	0	0	0	1	0	0	0	0	0	0	0	1	0	0	0	0	0	0	0	0	0	0	0	0
	NC_000852	Viruses	Varidnaviria	Bamfordvirae	Nucleocytoviricota	Megaviricetes	Algavirales	Phycodnaviridae	Chlorovirus		7	0	0	0	0	4	7	0	0	0	0	1	0	0	0	2	0	1	1	0	1	0	1	1	0	0	0	0	0	1	0	1	0	0	0	0	0	0	2
	NC_000872	Viruses	Duplodnaviria	Heunggongvirae	Uroviricota	Caudoviricetes	Caudovirales	Siphoviridae	Moineauvirus	Streptococcus virus Sfi21	1	1	0	0	2	0	0	0	0	0	0	0	0	0	0	0	0	0	0	0	0	0	0	0	0	0	0	0	0	0	0	0	0	0	1	0	0	0	0
	NC_000896	Viruses	Duplodnaviria	Heunggongvirae	Uroviricota	Caudoviricetes	Caudovirales	Siphoviridae	unclassified Siphoviridae		2	0	0	0	2	0	0	0	0	0	0	0	0	0	0	0	0	0	0	0	0	0	0	0	0	0	0	0	0	0	0	0	0	0	0	0	0	0	0
	NC_001132	Viruses	Varidnaviria	Bamfordvirae	Nucleocytoviricota	Pokkesviricetes	Chitovirales	Poxviridae	Chordopoxvirinae	Leporipoxvirus	3	0	1	0	0	2	5	0	0	0	0	1	0	0	0	0	0	0	0	1	0	1	0	0	0	0	0	0	0	0	0	0	1	0	0	0	0	0	0
	NC_001266	Viruses	Varidnaviria	Bamfordvirae	Nucleocytoviricota	Pokkesviricetes	Chitovirales	Poxviridae	Chordopoxvirinae	Leporipoxvirus	3	0	1	0	0	2	2	0	0	0	0	1	0	0	0	0	0	0	0	1	0	1	0	0	0	0	0	0	0	0	0	0	1	0	0	0	0	0	0
	NC_001454	Viruses	Varidnaviria	Bamfordvirae	Preplasmiviricota	Tectiliviricetes	Rowavirales	Adenoviridae	Mastadenovirus		2	0	0	0	0	0	0	0	0	0	0	0	0	0	0	0	0	0	0	0	0	0	0	0	0	0	0	0	0	0	0	0	0	0	0	0	0	0	0
	NC_001697	Viruses	Duplodnaviria	Heunggongvirae	Uroviricota	Caudoviricetes	Caudovirales	Myoviridae	Peduovirinae	Hpunavirus	2	1	0	0	0	0	0	0	0	0	0	0	0	1	0	0	0	0	0	0	0	0	0	0	0	0	0	0	0	0	0	0	0	0	0	0	0	0	0
	NC_001731	Viruses	Varidnaviria	Bamfordvirae	Nucleocytoviricota	Pokkesviricetes	Chitovirales	Poxviridae	Chordopoxvirinae	Molluscipoxvirus	0	0	0	0	0	0	0	1	0	0	0	0	0	0	0	0	0	0	0	1	0	1	0	0	0	0	0	0	0	0	0	0	0	0	0	0	0	0	0
	NC_001824	Viruses	Varidnaviria	Bamfordvirae	Nucleocytoviricota	Megaviricetes	Pimascovirales	Iridoviridae	Alphairidovirinae	Lymphocystivirus	2	0	0	0	0	0	0	1	0	0	0	0	0	0	0	0	0	0	0	1	0	1	0	0	0	0	0	1	0	0	0	0	0	0	0	0	0	0	0
	NC_001884	Viruses	Duplodnaviria	Heunggongvirae	Uroviricota	Caudoviricetes	Caudovirales	Siphoviridae	Spbetavirus	Bacillus virus SPbeta	0	0	0	0	4	0	0	0	0	0	0	1	0	0	0	0	0	0	0	0	0	0	0	0	0	0	0	2	1	2	0	0	1	0	0	0	0	0	0
	NC_001901	Viruses	Duplodnaviria	Heunggongvirae	Uroviricota	Caudoviricetes	Caudovirales	Siphoviridae	Ravinvirus	Escherichia virus N15	3	0	0	0	2	0	0	0	0	0	0	0	0	0	0	0	0	0	0	0	0	0	0	0	0	0	0	0	0	0	0	0	0	1	0	0	0	0	0
	NC_001902	Viruses	Duplodnaviria	Heunggongvirae	Uroviricota	Caudoviricetes	Caudovirales	Siphoviridae	Psimunavirus	Psimunavirus psiM2	0	1	0	0	0	0	0	0	0	0	0	0	0	0	0	0	0	0	0	0	0	0	0	0	0	0	0	0	0	0	0	0	0	0	0	0	0	0	0
	NC_001978	Viruses	Duplodnaviria	Heunggongvirae	Uroviricota	Caudoviricetes	Caudovirales	Siphoviridae	Lomovskayavirus		0	1	0	0	0	0	0	1	0	0	0	0	0	0	0	0	0	0	0	0	0	0	0	0	0	0	0	0	1	0	0	1	0	0	0	0	0	0	1
	NC_002185	Viruses	Duplodnaviria	Heunggongvirae	Uroviricota	Caudoviricetes	Caudovirales	Siphoviridae	Moineauvirus	Streptococcus virus 72unknown1	2	1	0	0	2	0	0	0	0	0	0	0	0	0	0	0	0	0	0	0	0	0	0	0	0	0	0	0	0	0	0	0	0	0	0	0	0	0	0
	NC_002188	Viruses	Varidnaviria	Bamfordvirae	Nucleocytoviricota	Pokkesviricetes	Chitovirales	Poxviridae	Chordopoxvirinae	Avipoxvirus	0	0	12	0	0	3	30	0	0	0	0	1	0	0	0	0	0	0	0	0	0	1	0	0	0	0	0	0	0	0	0	0	0	0	0	0	0	0	0
	NC_002484	Viruses	Duplodnaviria	Heunggongvirae	Uroviricota	Caudoviricetes	Caudovirales	Siphoviridae	Detrevirus	Pseudomonas virus D3	0	0	1	0	1	0	0	0	0	0	0	0	0	0	0	2	0	0	0	0	0	0	0	0	0	0	0	0	0	0	0	0	0	0	0	1	0	0	0
	NC_002501	Viruses	Varidnaviria	Bamfordvirae	Preplasmiviricota	Tectiliviricetes	Rowavirales	Adenoviridae	Siadenovirus	Frog siadenovirus A	0	0	0	0	0	0	0	0	0	0	0	0	0	0	0	0	0	0	0	0	0	0	0	0	0	0	0	0	0	0	0	0	0	0	0	0	0	0	0
	NC_002519	Viruses	Duplodnaviria	Heunggongvirae	Uroviricota	Caudoviricetes	Caudovirales	Zobellviridae	Cobavirinae	Siovirus	3	0	0	0	0	0	0	0	0	0	0	0	0	0	0	0	0	0	1	0	0	0	0	0	0	0	0	0	0	0	1	1	0	0	0	0	0	0	0
	NC_002520	Viruses	Varidnaviria	Bamfordvirae	Nucleocytoviricota	Pokkesviricetes	Chitovirales	Poxviridae	Entomopoxvirinae	Betaentomopoxvirus	1	0	6	0	0	2	0	0	0	0	0	0	0	0	0	0	8	0	0	1	0	1	0	0	0	0	0	0	0	0	0	0	0	0	0	0	0	0	0
	NC_002628	Viruses	Duplodnaviria	Heunggongvirae	Uroviricota	Caudoviricetes	Caudovirales	Siphoviridae	Psimunavirus	unclassified Psimunavirus	0	1	0	0	0	0	0	0	0	0	0	0	0	0	0	0	0	0	0	0	0	0	0	0	0	0	0	0	0	0	0	0	0	0	0	0	0	0	0
	NC_002642	Viruses	Varidnaviria	Bamfordvirae	Nucleocytoviricota	Pokkesviricetes	Chitovirales	Poxviridae	Chordopoxvirinae	Yatapoxvirus	1	0	1	0	0	1	4	0	0	0	0	0	0	0	0	0	0	0	0	1	0	1	0	0	0	0	0	0	0	0	0	0	1	0	0	0	0	0	0
	NC_002649	Viruses	Duplodnaviria	Heunggongvirae	Uroviricota	Caudoviricetes	Caudovirales	Salasmaviridae	Tatarstanvirinae	Gaunavirus	0	0	0	0	0	0	0	0	0	0	0	0	0	0	0	0	0	0	0	0	0	0	0	0	0	0	0	0	0	0	0	0	0	0	0	0	0	0	0
	NC_002666	Viruses	Duplodnaviria	Heunggongvirae	Uroviricota	Caudoviricetes	Caudovirales	Siphoviridae	unclassified Siphoviridae		0	1	0	0	1	0	0	0	0	0	0	0	0	0	0	0	0	0	0	0	0	0	0	0	0	0	0	0	0	0	0	0	1	0	1	0	0	0	0
	NC_002667	Viruses	Duplodnaviria	Heunggongvirae	Uroviricota	Caudoviricetes	Caudovirales	Siphoviridae	unclassified Siphoviridae		0	1	0	0	1	0	0	0	0	0	0	0	0	0	0	0	0	0	0	0	0	0	0	0	0	0	0	0	0	0	0	0	1	0	0	0	0	0	0
	NC_002668	Viruses	Duplodnaviria	Heunggongvirae	Uroviricota	Caudoviricetes	Caudovirales	Siphoviridae	unclassified Siphoviridae		0	2	0	0	2	0	0	0	0	0	0	0	0	0	0	0	0	0	0	0	0	0	0	0	0	0	0	0	0	0	0	0	1	0	0	0	0	0	0
	NC_002687	Viruses	Varidnaviria	Bamfordvirae	Nucleocytoviricota	Megaviricetes	Algavirales	Phycodnaviridae	Phaeovirus		2	0	2	1	0	3	8	1	0	0	0	0	0	0	0	0	0	0	0	0	4	0	0	0	0	0	0	0	0	0	0	0	0	0	0	0	0	0	1
	NC_002703	Viruses	Duplodnaviria	Heunggongvirae	Uroviricota	Caudoviricetes	Caudovirales	Siphoviridae	unclassified Siphoviridae		2	1	0	0	2	0	0	0	0	0	0	0	0	0	0	0	0	0	0	0	0	0	0	0	0	0	0	1	0	0	0	0	1	0	1	0	0	0	0
	NC_002730	Viruses	Duplodnaviria	Heunggongvirae	Uroviricota	Caudoviricetes	Caudovirales	Podoviridae	Lederbergvirus	Escherichia virus HK62unknown	2	0	1	0	1	0	0	0	0	0	0	0	0	0	0	0	0	0	0	0	0	0	0	0	0	0	0	0	0	0	0	0	0	0	1	0	0	0	0
	NC_002796	Viruses	Duplodnaviria	Heunggongvirae	Uroviricota	Caudoviricetes	Caudovirales	Siphoviridae	Sandinevirus	Lactococcus virus BK5T	0	1	0	0	2	0	0	0	0	0	0	0	0	0	0	0	0	0	0	0	0	0	0	0	0	0	0	0	0	0	0	0	1	0	1	0	0	0	0
	NC_003027	Viruses	Varidnaviria	Bamfordvirae	Nucleocytoviricota	Pokkesviricetes	Chitovirales	Poxviridae	Chordopoxvirinae	Capripoxvirus	0	0	1	0	0	1	4	0	0	0	0	1	0	0	0	0	0	0	0	1	0	1	0	0	0	0	0	0	0	0	0	0	1	0	0	0	0	0	0
	NC_003038	Viruses	Varidnaviria	Bamfordvirae	Nucleocytoviricota	Megaviricetes	Pimascovirales	Iridoviridae	Betairidovirinae	Iridovirus	3	0	4	1	0	1	0	1	0	0	0	0	0	0	1	0	12	1	0	1	0	2	0	0	1	0	0	1	0	1	0	0	0	0	0	0	0	0	0
	NC_003050	Viruses	Duplodnaviria	Heunggongvirae	Uroviricota	Caudoviricetes	Caudovirales	Siphoviridae	unclassified Siphoviridae		0	1	0	0	2	0	0	0	0	0	0	0	0	0	0	0	0	0	0	0	0	0	0	0	0	0	1	0	0	0	0	0	0	0	0	0	0	0	0
	NC_003085	Viruses	Duplodnaviria	Heunggongvirae	Uroviricota	Caudoviricetes	Caudovirales	Podoviridae	Myxoctovirus	Myxococcus virus Mx8	2	0	0	0	0	0	0	0	0	0	0	0	0	0	0	0	0	0	0	0	0	0	0	0	0	0	0	0	0	0	0	0	0	0	0	0	0	0	0
	NC_003157	Viruses	Duplodnaviria	Heunggongvirae	Uroviricota	Caudoviricetes	Caudovirales	Siphoviridae	unclassified Siphoviridae		0	1	0	0	1	0	0	0	0	0	0	0	0	0	0	0	0	0	0	0	0	0	0	0	0	0	1	0	0	0	0	0	0	0	0	0	0	0	0
	NC_003324	Viruses	Duplodnaviria	Heunggongvirae	Uroviricota	Caudoviricetes	Caudovirales	Podoviridae	unclassified Podoviridae		0	0	0	0	2	0	0	0	0	0	0	0	0	0	0	0	0	0	0	0	0	0	0	0	0	0	0	0	0	0	0	0	0	0	1	0	0	0	0
	NC_003345	Viruses	Duplodnaviria	Heunggongvirae	Uroviricota	Caudoviricetes	Caudovirales	Myoviridae	Haloferacalesvirus	Haloferacalesvirus HF2	1	0	0	0	0	0	0	1	0	0	0	0	0	1	0	0	0	0	0	0	0	0	0	0	0	0	0	0	0	1	0	1	0	0	1	0	0	0	0
	NC_003356	Viruses	Duplodnaviria	Heunggongvirae	Uroviricota	Caudoviricetes	Caudovirales	Myoviridae	unclassified Myoviridae		0	1	0	0	2	0	0	0	0	0	0	0	0	0	0	0	0	0	0	0	0	0	0	0	0	0	0	0	0	0	0	0	0	0	0	0	0	0	0
	NC_003389	Viruses	Varidnaviria	Bamfordvirae	Nucleocytoviricota	Pokkesviricetes	Chitovirales	Poxviridae	Chordopoxvirinae	Suipoxvirus	2	0	1	0	0	2	4	0	0	0	0	1	0	0	0	0	0	0	0	1	0	1	0	0	0	0	0	0	0	0	0	0	1	0	0	0	0	0	0
	NC_003390	Viruses	Duplodnaviria	Heunggongvirae	Uroviricota	Caudoviricetes	Caudovirales	Autographiviridae	Tiilvirus	Tiilvirus P6unknown	0	0	0	0	0	0	0	0	0	0	1	0	0	0	0	0	0	0	0	0	0	0	0	0	0	0	0	0	0	1	0	1	0	0	0	0	0	1	0
	NC_003524	Viruses	Duplodnaviria	Heunggongvirae	Uroviricota	Caudoviricetes	Caudovirales	Siphoviridae	unclassified Siphoviridae		0	1	0	0	1	0	0	0	0	0	0	0	0	0	0	0	0	0	0	0	0	0	0	0	0	0	0	0	0	0	0	0	0	0	2	1	0	0	0
	NC_003663	Viruses	Varidnaviria	Bamfordvirae	Nucleocytoviricota	Pokkesviricetes	Chitovirales	Poxviridae	Chordopoxvirinae	Orthopoxvirus	5	0	0	0	0	2	10	1	0	0	0	1	0	0	0	0	0	0	0	1	0	1	0	0	0	0	0	0	0	0	0	0	0	0	0	0	0	0	0
	NC_003907	Viruses	Duplodnaviria	Heunggongvirae	Uroviricota	Caudoviricetes	Caudovirales	Zobellviridae	Vipivirus	Vibrio virus VpV262	0	0	0	0	0	0	0	0	0	0	1	0	0	0	0	1	0	0	0	0	0	0	0	0	0	0	0	0	0	0	0	0	0	0	0	0	0	0	0
	NC_004037	Viruses	Varidnaviria	Bamfordvirae	Preplasmiviricota	Tectiliviricetes	Rowavirales	Adenoviridae	Atadenovirus	Ovine atadenovirus D	0	0	0	0	0	0	0	0	0	0	0	0	0	0	0	0	0	0	0	0	0	0	0	0	0	0	0	0	0	0	0	0	0	0	0	0	0	0	0
	NC_004084	Viruses	Duplodnaviria	Heunggongvirae	Uroviricota	Caudoviricetes	Caudovirales	Myoviridae	Myohalovirus	Myohalovirus PhiCh1	0	1	0	0	0	0	0	0	0	0	0	0	0	0	0	0	0	0	0	0	0	0	0	0	0	0	0	0	0	0	0	0	0	0	0	0	0	0	0
	NC_004112	Viruses	Duplodnaviria	Heunggongvirae	Uroviricota	Caudoviricetes	Caudovirales	Siphoviridae	Ashduovirus	Lactobacillus virus A2	0	1	0	0	1	0	0	0	0	0	0	0	0	0	0	0	0	0	0	0	0	0	0	0	0	0	0	0	0	0	0	0	0	0	1	0	0	0	0
	NC_004166	Viruses	Duplodnaviria	Heunggongvirae	Uroviricota	Caudoviricetes	Caudovirales	Siphoviridae	unclassified Siphoviridae		0	1	0	0	0	0	0	0	0	0	0	0	0	0	0	0	0	0	0	0	0	0	0	0	0	0	0	0	0	0	0	0	0	0	0	0	0	0	0
	NC_004167	Viruses	Duplodnaviria	Heunggongvirae	Uroviricota	Caudoviricetes	Caudovirales	Siphoviridae	Spizizenvirus	Bacillus virus phi1unknown5	0	2	0	0	2	0	0	1	0	0	0	0	0	0	0	0	0	0	0	0	0	0	0	0	0	0	0	0	0	0	0	0	0	0	0	0	0	0	0
	NC_004302	Viruses	Duplodnaviria	Heunggongvirae	Uroviricota	Caudoviricetes	Caudovirales	Siphoviridae	unclassified Siphoviridae		0	1	0	0	2	0	0	0	0	0	0	0	1	0	0	0	0	0	0	0	0	0	0	0	0	0	0	0	1	0	0	0	1	0	1	0	0	0	0
	NC_004305	Viruses	Duplodnaviria	Heunggongvirae	Uroviricota	Caudoviricetes	Caudovirales	Siphoviridae	unclassified Siphoviridae		0	0	0	0	2	0	0	0	0	0	0	0	0	0	0	1	0	0	0	0	0	0	0	0	0	1	0	0	0	0	0	0	0	0	0	0	0	0	0
	NC_004333	Viruses	Duplodnaviria	Heunggongvirae	Uroviricota	Caudoviricetes	Caudovirales	Myoviridae	Naesvirus	Burkholderia virus Bcep781	5	0	0	0	0	0	0	0	0	0	0	0	0	0	0	0	0	0	1	0	0	0	0	0	0	0	0	0	0	0	0	0	0	0	0	0	0	0	0
	NC_004456	Viruses	Duplodnaviria	Heunggongvirae	Uroviricota	Caudoviricetes	Caudovirales	Myoviridae	Vhmlvirus	Vibrio virus VHML	2	1	0	0	2	0	0	0	0	0	0	0	0	0	0	0	0	0	0	0	0	0	0	0	0	0	0	0	0	0	0	0	0	0	0	0	0	0	0
	NC_004584	Viruses	Duplodnaviria	Heunggongvirae	Uroviricota	Caudoviricetes	Caudovirales	Siphoviridae	unclassified Siphoviridae		0	1	0	0	2	0	0	0	0	0	0	0	0	0	0	0	1	0	0	0	0	0	0	0	0	0	0	0	0	0	0	0	0	0	0	0	0	0	0
	NC_004585	Viruses	Duplodnaviria	Heunggongvirae	Uroviricota	Caudoviricetes	Caudovirales	Siphoviridae	unclassified Siphoviridae		2	1	0	0	4	0	0	0	0	0	0	0	0	0	0	0	0	0	0	0	0	0	0	0	0	0	0	0	0	0	0	0	0	0	0	0	0	0	0
	NC_004586	Viruses	Duplodnaviria	Heunggongvirae	Uroviricota	Caudoviricetes	Caudovirales	Siphoviridae	unclassified Siphoviridae		2	0	0	0	0	0	0	0	0	0	0	0	0	0	0	0	0	0	0	0	0	0	0	0	0	0	0	0	1	0	0	0	0	0	0	0	0	0	0
	NC_004588	Viruses	Duplodnaviria	Heunggongvirae	Uroviricota	Caudoviricetes	Caudovirales	unclassified Caudovirales			2	0	0	0	2	0	0	0	0	0	0	0	0	0	0	0	0	0	0	0	0	0	0	0	0	0	1	0	0	0	0	0	0	0	1	0	0	0	0
	NC_004629	Viruses	Duplodnaviria	Heunggongvirae	Uroviricota	Caudoviricetes	Caudovirales	Myoviridae	Phikzvirus	Pseudomonas virus phiKZ	0	0	0	0	0	0	0	0	0	0	0	0	0	0	2	1	0	0	0	2	0	1	0	0	0	0	0	0	0	0	1	0	0	0	0	0	0	0	1
	NC_004664	Viruses	Duplodnaviria	Heunggongvirae	Uroviricota	Caudoviricetes	Caudovirales	Siphoviridae	Lomovskayavirus		0	1	0	0	0	0	0	0	0	0	0	0	0	0	0	0	0	0	1	0	0	0	0	0	0	0	0	0	0	0	0	0	0	0	0	0	0	0	0
	NC_004683	Viruses	Duplodnaviria	Heunggongvirae	Uroviricota	Caudoviricetes	Caudovirales	Siphoviridae	Chenonavirus	Mycobacterium virus Che9c	2	1	0	0	0	0	0	0	2	0	0	0	0	0	0	0	0	0	0	0	0	0	0	0	0	0	0	0	0	0	0	0	0	0	0	0	0	1	0
	NC_004684	Viruses	Duplodnaviria	Heunggongvirae	Uroviricota	Caudoviricetes	Caudovirales	Siphoviridae	Bclasvirinae	Rosebushvirus	2	1	0	0	0	0	0	0	2	0	0	0	0	0	0	0	0	0	1	0	0	0	0	0	0	0	0	0	0	0	0	0	0	0	0	0	0	1	0
	NC_004689	Viruses	Duplodnaviria	Heunggongvirae	Uroviricota	Caudoviricetes	Caudovirales	Siphoviridae	Barnyardvirus	Mycobacterium virus Barnyard	0	2	0	0	0	0	0	0	3	0	0	0	0	0	0	0	0	0	0	0	0	0	0	0	0	1	0	0	0	0	0	0	0	0	0	0	0	0	0
	NC_004735	Viruses	Duplodnaviria	Heunggongvirae	Uroviricota	Caudoviricetes	Caudovirales	Myoviridae	unclassified Myoviridae		2	1	0	0	0	0	0	2	0	0	1	0	0	1	0	0	0	0	0	1	0	0	0	0	0	0	0	0	0	0	0	0	0	0	0	1	0	0	0
	NC_004746	Viruses	Duplodnaviria	Heunggongvirae	Uroviricota	Caudoviricetes	Caudovirales	Siphoviridae	unclassified Siphoviridae		0	1	0	0	2	0	0	0	0	0	0	0	1	0	0	0	0	0	0	0	0	0	0	0	0	0	0	0	0	0	0	0	0	0	0	0	0	0	0
	NC_004820	Viruses	Duplodnaviria	Heunggongvirae	Uroviricota	Caudoviricetes	Caudovirales	Siphoviridae	unclassified Siphoviridae		0	1	0	0	4	0	0	0	0	0	0	0	0	0	0	0	0	0	1	0	0	0	0	0	1	0	0	0	0	0	0	0	0	0	0	0	0	0	0
	NC_004821	Viruses	Duplodnaviria	Heunggongvirae	Uroviricota	Caudoviricetes	Caudovirales	Siphoviridae	unclassified Siphoviridae		2	1	0	0	1	0	0	0	0	0	0	0	0	0	0	0	0	0	0	0	0	0	0	0	0	0	0	0	0	0	0	0	0	0	0	0	0	0	0
	NC_004996	Viruses	Duplodnaviria	Heunggongvirae	Uroviricota	Caudoviricetes	Caudovirales	Siphoviridae	unclassified Siphoviridae		0	1	0	0	1	0	0	0	0	0	0	0	0	0	0	0	0	0	0	0	0	0	0	0	0	0	1	0	2	0	0	0	0	0	1	0	0	0	0
	NC_005069	Viruses	Duplodnaviria	Heunggongvirae	Uroviricota	Caudoviricetes	Caudovirales	Siphoviridae	unclassified Siphoviridae		1	1	0	0	0	0	0	0	0	0	0	0	0	0	0	0	0	0	0	0	0	0	0	0	0	0	0	0	0	0	0	0	0	1	0	0	0	0	0
	NC_005091	Viruses	Duplodnaviria	Heunggongvirae	Uroviricota	Caudoviricetes	Caudovirales	Siphoviridae	Nazgulvirus	Burkholderia virus BcepNazgul	0	0	0	0	0	0	0	0	0	0	0	0	0	0	0	0	0	0	1	0	0	0	0	0	0	0	0	0	0	0	0	0	0	0	0	0	0	0	0
	NC_005135	Viruses	Duplodnaviria	Heunggongvirae	Uroviricota	Caudoviricetes	Caudovirales	Myoviridae	Biquartavirus	Aeromonas virus 44RR2	4	0	0	1	0	0	0	2	0	0	1	1	0	1	1	0	0	2	0	0	1	0	1	0	1	0	0	0	0	1	0	0	0	1	0	0	0	0	1
	NC_005179	Viruses	Varidnaviria	Bamfordvirae	Nucleocytoviricota	Pokkesviricetes	Chitovirales	Poxviridae	Chordopoxvirinae	Yatapoxvirus	0	0	1	0	0	1	5	1	0	0	0	0	0	0	0	0	0	0	0	1	0	1	0	0	0	0	0	0	0	0	0	0	1	0	0	0	0	0	0
	NC_005259	Viruses	Duplodnaviria	Heunggongvirae	Uroviricota	Caudoviricetes	Caudovirales	Siphoviridae	Bclasvirinae	Pegunavirus	0	1	0	0	0	0	0	0	3	0	0	0	1	0	0	0	0	0	1	0	0	0	0	0	0	1	0	0	0	0	0	0	0	0	0	0	0	0	0
	NC_005260	Viruses	Duplodnaviria	Heunggongvirae	Uroviricota	Caudoviricetes	Caudovirales	Myoviridae	Tevenvirinae	Aeromonas virus Aeh1	1	0	0	1	0	0	0	1	0	0	1	1	0	1	2	1	0	2	0	0	0	0	0	0	1	0	0	0	0	0	0	0	0	1	0	0	1	0	1
	NC_005262	Viruses	Duplodnaviria	Heunggongvirae	Uroviricota	Caudoviricetes	Caudovirales	Podoviridae	Lessievirus	Burkholderia virus Bcep22	0	0	0	0	0	0	0	0	0	0	0	0	1	0	0	0	0	0	0	0	0	0	0	0	0	0	0	0	0	0	0	0	0	1	0	0	0	0	0
	NC_005284	Viruses	Duplodnaviria	Heunggongvirae	Uroviricota	Caudoviricetes	Caudovirales	Siphoviridae	Stanholtvirus	Burkholderia virus phi1unknown26b	2	0	0	0	2	0	0	0	0	0	0	0	0	0	0	0	0	0	0	0	0	0	1	0	0	0	0	0	0	0	0	0	0	1	1	0	0	0	0
	NC_005294	Viruses	Duplodnaviria	Heunggongvirae	Uroviricota	Caudoviricetes	Caudovirales	Myoviridae	unclassified Myoviridae		2	1	0	0	2	0	0	0	0	0	0	0	0	0	0	0	0	0	0	0	0	0	0	0	0	0	1	0	0	0	0	0	0	0	0	0	0	0	0
	NC_005309	Viruses	Varidnaviria	Bamfordvirae	Nucleocytoviricota	Pokkesviricetes	Chitovirales	Poxviridae	Chordopoxvirinae	Avipoxvirus	1	0	26	0	0	3	40	0	0	0	0	1	0	0	0	0	0	0	0	0	0	0	0	0	0	0	0	0	0	0	0	0	0	0	0	0	0	0	0
	NC_005337	Viruses	Varidnaviria	Bamfordvirae	Nucleocytoviricota	Pokkesviricetes	Chitovirales	Poxviridae	Chordopoxvirinae	Parapoxvirus	0	0	0	0	0	0	0	1	0	0	0	0	0	0	0	0	0	0	0	1	0	1	0	0	0	0	0	0	0	0	0	0	1	0	0	0	0	0	0
	NC_005344	Viruses	Duplodnaviria	Heunggongvirae	Uroviricota	Caudoviricetes	Caudovirales	Podoviridae	Lederbergvirus	Shigella virus Sf6	0	0	0	0	3	0	0	0	0	0	0	0	0	0	0	0	0	0	0	0	0	0	0	0	0	0	0	0	0	0	0	0	0	0	1	0	0	0	0
	NC_005345	Viruses	Duplodnaviria	Heunggongvirae	Uroviricota	Caudoviricetes	Caudovirales	Siphoviridae	unclassified Siphoviridae		0	1	0	0	2	0	0	0	0	0	0	0	0	0	0	0	0	0	0	0	0	0	0	0	0	0	0	0	0	0	0	0	0	0	0	0	0	0	0
	NC_005354	Viruses	Duplodnaviria	Heunggongvirae	Uroviricota	Caudoviricetes	Caudovirales	Siphoviridae	unclassified Siphoviridae		0	1	0	0	2	0	0	0	0	0	0	0	0	0	0	0	0	0	0	0	0	0	0	0	0	0	0	0	0	0	0	0	0	0	0	0	0	0	0
	NC_005355	Viruses	Duplodnaviria	Heunggongvirae	Uroviricota	Caudoviricetes	Caudovirales	Siphoviridae	unclassified Siphoviridae		0	0	0	0	1	0	0	0	0	0	0	0	0	0	0	0	1	0	0	0	0	0	0	0	0	0	0	0	0	0	0	0	0	0	0	0	0	0	0
	NC_005857	Viruses	Duplodnaviria	Heunggongvirae	Uroviricota	Caudoviricetes	Caudovirales	Siphoviridae	unclassified Siphoviridae		1	1	0	0	1	0	0	0	0	0	0	0	0	0	0	0	0	0	0	0	0	0	0	0	0	0	0	0	0	0	0	0	0	0	0	0	0	0	0
	NC_005884	Viruses	Duplodnaviria	Heunggongvirae	Uroviricota	Caudoviricetes	Caudovirales	Podoviridae	unclassified Podoviridae		2	0	0	1	0	0	0	0	0	0	0	0	0	0	0	0	0	0	1	0	0	0	0	0	0	0	0	0	0	0	0	0	0	0	0	0	0	0	0
	NC_005885	Viruses	Duplodnaviria	Heunggongvirae	Uroviricota	Caudoviricetes	Caudovirales	Siphoviridae	unclassified Siphoviridae		0	1	0	0	0	0	0	0	0	0	0	0	0	0	0	0	0	0	0	0	0	0	0	0	0	0	0	0	0	0	0	0	0	0	0	0	0	0	0
	NC_005886	Viruses	Duplodnaviria	Heunggongvirae	Uroviricota	Caudoviricetes	Caudovirales	Myoviridae	unclassified Myoviridae		0	0	0	0	1	0	0	1	0	0	0	0	0	0	0	0	0	0	0	0	0	0	0	0	0	0	0	0	0	0	0	0	0	1	0	0	0	0	0
	NC_005887	Viruses	Duplodnaviria	Heunggongvirae	Uroviricota	Caudoviricetes	Caudovirales	Podoviridae	Ryyoungvirus	Burkholderia virus BcepC6B	2	0	0	0	1	0	0	0	0	0	0	0	0	0	0	0	0	0	1	0	0	0	0	0	0	0	0	0	0	0	0	0	0	0	1	0	0	0	0
	NC_005893	Viruses	Duplodnaviria	Heunggongvirae	Uroviricota	Caudoviricetes	Caudovirales	Siphoviridae	Fattrevirus	Lactobacillus virus phiAT3	0	1	0	1	1	0	0	0	0	0	0	0	0	0	0	1	0	0	0	0	0	0	0	0	0	0	0	0	0	0	0	0	0	0	1	0	0	0	0
	NC_005902	Viruses	Varidnaviria	Bamfordvirae	Nucleocytoviricota	Megaviricetes	Pimascovirales	Iridoviridae	Alphairidovirinae	Lymphocystivirus	2	0	0	0	0	0	0	1	0	0	0	0	0	0	1	0	0	0	0	1	0	1	0	0	0	0	0	1	0	0	0	0	0	0	0	0	0	0	0
	NC_006144	Viruses	Varidnaviria	Bamfordvirae	Preplasmiviricota	Tectiliviricetes	Rowavirales	Adenoviridae	Mastadenovirus	Simian mastadenovirus A	0	0	0	0	0	0	0	0	0	0	0	0	0	0	0	0	0	0	0	0	0	0	0	0	0	0	0	0	0	0	0	0	0	0	0	0	0	0	0
	NC_006356	Viruses	Duplodnaviria	Heunggongvirae	Uroviricota	Caudoviricetes	Caudovirales	Siphoviridae	unclassified Siphoviridae		0	0	0	0	0	0	0	0	0	0	0	0	0	0	0	0	0	0	0	0	0	0	0	0	0	0	1	0	0	0	0	0	0	0	0	0	0	1	0
	NC_006549	Viruses	Varidnaviria	Bamfordvirae	Nucleocytoviricota	Megaviricetes	Pimascovirales	Iridoviridae	Alphairidovirinae	Ranavirus	2	0	0	0	0	0	0	1	0	0	0	0	0	0	0	0	0	0	0	1	0	1	0	0	0	0	0	1	0	0	0	0	1	0	0	0	0	0	0
	NC_006557	Viruses	Duplodnaviria	Heunggongvirae	Uroviricota	Caudoviricetes	Caudovirales	Siphoviridae	Jarrellvirus	Bacillus virus BCAJ1	0	1	0	0	1	0	0	0	0	0	0	0	0	0	0	0	0	0	0	0	0	0	0	0	0	0	0	0	0	0	0	0	0	0	0	0	0	0	0
	NC_006565	Viruses	Duplodnaviria	Heunggongvirae	Uroviricota	Caudoviricetes	Caudovirales	Herelleviridae	Salchichonvirus	Salchichonvirus LP65	1	0	0	0	0	0	0	0	0	0	0	0	0	0	0	0	0	0	0	0	0	0	0	0	1	0	1	2	0	0	0	0	0	0	0	0	1	0	0
	NC_006820	Viruses	Duplodnaviria	Heunggongvirae	Uroviricota	Caudoviricetes	Caudovirales	Myoviridae	Nodensvirus	Synechococcus virus SPM2	4	0	0	0	0	0	0	1	0	0	1	0	0	1	0	0	0	0	0	0	0	0	3	5	1	1	0	0	0	0	1	1	0	1	0	1	1	0	0
	NC_006882	Viruses	Duplodnaviria	Heunggongvirae	Uroviricota	Caudoviricetes	Caudovirales	Autographiviridae	Tiamatvirus	Tiamatvirus PSSP7	3	0	0	0	0	0	0	0	0	0	1	0	0	0	0	0	0	0	0	0	0	0	0	0	0	0	1	0	1	0	0	0	0	0	0	0	0	0	0
	NC_006883	Viruses	Duplodnaviria	Heunggongvirae	Uroviricota	Caudoviricetes	Caudovirales	Myoviridae	Salacisavirus	Prochlorococcus virus PSSM2	6	0	0	0	0	0	0	1	0	0	0	0	0	1	0	0	0	0	0	0	0	0	1	4	1	0	1	0	1	0	1	1	0	0	0	1	1	0	0
	NC_006936	Viruses	Duplodnaviria	Heunggongvirae	Uroviricota	Caudoviricetes	Caudovirales	Siphoviridae	Coetzeevirus	Lactobacillus virus phiJL1	1	1	0	0	0	0	0	0	0	0	0	0	1	0	0	2	0	0	0	0	0	0	0	0	0	0	0	0	0	0	0	0	0	0	0	0	0	0	0
	NC_006938	Viruses	Duplodnaviria	Heunggongvirae	Uroviricota	Caudoviricetes	Caudovirales	Siphoviridae	Yuavirus		2	0	0	1	0	0	0	0	0	0	0	0	0	0	0	0	0	0	0	0	0	0	1	0	0	0	1	0	0	0	0	0	0	0	0	0	0	0	0
	NC_006949	Viruses	Duplodnaviria	Heunggongvirae	Uroviricota	Caudoviricetes	Caudovirales	Siphoviridae	unclassified Siphoviridae		2	0	0	0	1	0	0	0	0	0	0	0	1	0	0	0	0	0	0	0	0	0	0	0	0	0	0	0	0	0	0	0	0	0	0	0	0	0	0
	NC_006953	Viruses	Duplodnaviria	Heunggongvirae	Uroviricota	Caudoviricetes	Caudovirales	Siphoviridae	unclassified Siphoviridae		0	0	0	0	0	0	0	0	0	0	0	0	0	0	0	1	0	0	0	0	0	0	0	0	0	0	0	0	0	0	0	0	0	0	0	0	0	0	0
	NC_007021	Viruses	Duplodnaviria	Heunggongvirae	Uroviricota	Caudoviricetes	Caudovirales	Herelleviridae	Twortvirinae	Twortvirus	2	0	0	0	1	0	0	0	0	0	0	0	0	0	0	2	0	0	1	0	0	0	0	0	2	0	1	3	0	1	1	0	1	0	0	0	1	0	0
	NC_007024	Viruses	Duplodnaviria	Heunggongvirae	Uroviricota	Caudoviricetes	Caudovirales	Siphoviridae	Alachuavirus	Xanthomonas virus Xp15	3	0	0	0	0	0	0	0	0	0	0	1	0	0	0	0	0	0	1	0	0	0	0	0	0	0	0	0	0	0	0	0	0	0	0	0	0	0	0
	NC_007047	Viruses	Duplodnaviria	Heunggongvirae	Uroviricota	Caudoviricetes	Caudovirales	Siphoviridae	Azeredovirinae	Phietavirus	2	1	0	0	0	0	0	0	0	0	0	0	0	0	0	0	0	0	0	0	0	0	0	0	0	0	0	0	0	0	0	0	1	0	1	0	0	0	0
	NC_007055	Viruses	Duplodnaviria	Heunggongvirae	Uroviricota	Caudoviricetes	Caudovirales	Siphoviridae	Azeredovirinae	Phietavirus	2	1	0	0	2	0	0	0	0	0	0	0	0	0	0	0	0	0	0	0	0	0	0	0	0	0	0	0	0	0	0	0	1	0	0	0	0	0	0
	NC_007056	Viruses	Duplodnaviria	Heunggongvirae	Uroviricota	Caudoviricetes	Caudovirales	Siphoviridae	Azeredovirinae	Phietavirus	0	1	1	0	3	0	0	0	0	0	0	0	0	0	0	0	0	0	0	0	0	0	0	0	0	0	1	0	0	0	0	0	1	0	0	0	0	0	0
	NC_007145	Viruses	Duplodnaviria	Heunggongvirae	Uroviricota	Caudoviricetes	Caudovirales	Myoviridae	Peduovirinae	Tigrvirus	2	1	0	0	1	0	0	0	0	0	0	0	0	0	0	0	1	0	0	0	0	0	0	0	0	0	0	0	0	0	0	0	0	0	0	0	0	0	0
	NC_007217	Viruses	Varidnaviria	Helvetiavirae	Dividoviricota	Laserviricetes	Halopanivirales	Sphaerolipoviridae	Alphasphaerolipovirus		0	0	0	0	0	0	0	0	0	0	0	0	0	0	0	0	0	0	0	0	0	0	0	0	0	0	0	0	0	0	0	0	0	0	0	0	0	0	0
	NC_007346	Viruses	Varidnaviria	Bamfordvirae	Nucleocytoviricota	Megaviricetes	Algavirales	Phycodnaviridae	Coccolithovirus		4	0	2	1	0	2	1	2	0	1	0	1	1	0	1	0	0	1	0	1	1	2	0	0	0	0	0	1	1	2	0	0	0	0	0	0	0	0	2
	NC_007497	Viruses	Duplodnaviria	Heunggongvirae	Uroviricota	Caudoviricetes	Caudovirales	Siphoviridae	unclassified Siphoviridae		4	1	0	0	0	0	0	0	0	0	0	0	1	0	0	0	0	0	0	0	0	0	0	0	0	0	0	0	0	0	0	0	0	1	0	0	0	0	0
	NC_007501	Viruses	Duplodnaviria	Heunggongvirae	Uroviricota	Caudoviricetes	Caudovirales	Siphoviridae	Lacnuvirus	Lactobacillus virus LcNu	2	1	0	1	1	0	0	0	0	0	0	0	0	0	0	0	0	0	0	0	0	0	0	0	0	0	0	0	0	0	0	0	0	0	0	0	0	0	0
	NC_007581	Viruses	Duplodnaviria	Heunggongvirae	Uroviricota	Caudoviricetes	Caudovirales	Siphoviridae	unclassified Siphoviridae		0	2	0	2	1	0	0	0	0	0	0	0	0	0	0	0	1	2	0	1	0	0	0	0	0	0	0	1	0	0	0	0	1	0	0	0	0	0	0
	NC_007623	Viruses	Duplodnaviria	Heunggongvirae	Uroviricota	Caudoviricetes	Caudovirales	Myoviridae	Elvirus	Elvirus EL	2	0	0	0	0	0	0	0	0	0	0	0	2	0	0	0	0	0	0	1	0	2	0	0	0	0	0	0	0	0	0	0	0	0	0	0	0	1	0
	NC_007709	Viruses	Duplodnaviria	Heunggongvirae	Uroviricota	Caudoviricetes	Caudovirales	Siphoviridae	Xipdecavirus		1	0	0	0	0	0	0	0	0	0	1	1	0	0	0	0	0	0	0	0	0	0	0	0	0	0	0	1	0	0	0	0	0	1	0	0	0	0	0
	NC_007734	Viruses	Duplodnaviria	Heunggongvirae	Uroviricota	Caudoviricetes	Caudovirales	Siphoviridae	Wbetavirus	Bacillus virus Wbeta	4	1	0	0	1	0	0	0	0	0	0	0	0	0	0	0	0	0	0	0	0	0	0	0	0	0	0	0	0	0	0	0	0	0	0	0	0	0	0
	NC_007805	Viruses	Duplodnaviria	Heunggongvirae	Uroviricota	Caudoviricetes	Caudovirales	Siphoviridae	unclassified Siphoviridae		0	0	1	0	1	0	0	0	0	0	0	0	0	0	0	0	0	0	0	0	0	0	0	0	0	0	0	0	0	0	0	0	0	0	1	1	0	1	0
	NC_007806	Viruses	Duplodnaviria	Heunggongvirae	Uroviricota	Caudoviricetes	Caudovirales	Siphoviridae	Septimatrevirus	Pseudomonas virus 73	2	0	0	0	0	0	0	1	0	0	0	0	0	0	0	0	0	0	0	0	0	0	0	0	0	0	0	0	0	0	0	0	0	0	0	0	0	0	0
	NC_007902	Viruses	Duplodnaviria	Heunggongvirae	Uroviricota	Caudoviricetes	Caudovirales	Podoviridae	unclassified Podoviridae		0	0	0	0	0	0	0	0	0	0	0	0	0	0	0	0	0	0	0	0	0	0	0	0	0	0	0	0	0	0	0	0	0	2	2	0	0	0	0
	NC_007967	Viruses	Duplodnaviria	Heunggongvirae	Uroviricota	Caudoviricetes	Caudovirales	Siphoviridae	unclassified Siphoviridae		0	1	0	0	0	0	0	0	0	0	0	0	0	0	0	0	0	0	0	0	0	0	0	0	0	0	0	0	0	0	0	0	0	0	0	0	0	0	0
	NC_008030	Viruses	Varidnaviria	Bamfordvirae	Nucleocytoviricota	Pokkesviricetes	Chitovirales	Poxviridae	Chordopoxvirinae	Crocodylidpoxvirus	0	0	1	0	0	0	0	1	0	0	0	0	0	0	0	0	0	7	0	1	0	1	0	0	0	0	0	0	0	0	0	0	0	0	0	0	0	0	0
	NC_008187	Viruses	Varidnaviria	Bamfordvirae	Nucleocytoviricota	Megaviricetes	Pimascovirales	Iridoviridae	Betairidovirinae	Chloriridovirus	2	0	0	2	0	1	0	1	0	0	0	0	0	0	0	0	2	1	0	1	0	0	0	0	1	0	0	1	0	0	0	0	0	0	0	0	0	0	0
	NC_008193	Viruses	Duplodnaviria	Heunggongvirae	Uroviricota	Caudoviricetes	Caudovirales	Myoviridae	Peduovirinae	Irtavirus	0	1	0	0	0	0	0	0	0	0	0	0	0	0	0	0	0	0	0	0	0	0	0	0	0	0	0	0	0	0	0	0	0	1	1	0	0	0	0
	NC_008198	Viruses	Duplodnaviria	Heunggongvirae	Uroviricota	Caudoviricetes	Caudovirales	Siphoviridae	Dclasvirinae	Plotvirus	0	1	0	0	0	0	0	0	2	0	0	0	0	0	0	0	0	0	0	0	0	0	0	0	0	0	0	0	0	0	0	0	0	0	0	0	0	1	0
	NC_008206	Viruses	Duplodnaviria	Heunggongvirae	Uroviricota	Caudoviricetes	Caudovirales	Siphoviridae	Wildcatvirus	Mycobacterium virus Wildcat	2	1	0	0	0	0	0	0	1	0	0	0	0	0	0	0	0	0	0	0	0	0	0	0	0	1	0	0	1	0	0	0	0	0	0	0	0	0	0
	NC_008265	Viruses	Duplodnaviria	Heunggongvirae	Uroviricota	Caudoviricetes	Caudovirales	Siphoviridae	unclassified Siphoviridae		2	1	0	0	2	0	0	0	0	0	0	0	0	0	0	0	0	0	0	0	0	0	0	0	0	0	0	0	0	0	0	0	0	0	0	0	0	0	0
	NC_008296	Viruses	Duplodnaviria	Heunggongvirae	Uroviricota	Caudoviricetes	Caudovirales	Myoviridae	unclassified Myoviridae		3	0	0	0	0	0	0	0	0	0	0	0	0	1	0	0	0	0	0	0	1	0	1	4	1	0	1	0	0	1	1	1	0	0	0	0	1	0	0
	NC_008361	Viruses	Varidnaviria	Bamfordvirae	Nucleocytoviricota	Megaviricetes	Pimascovirales	Ascoviridae	Ascovirus		0	0	2	2	0	1	0	1	0	0	0	0	0	0	0	0	2	0	0	1	0	2	0	0	1	0	0	1	0	0	0	0	0	0	0	0	0	0	0
	NC_008364	Viruses	Duplodnaviria	Heunggongvirae	Uroviricota	Caudoviricetes	Caudovirales	Siphoviridae	Questintvirus	Lactococcus virus Q54	0	1	0	0	0	0	0	0	0	0	0	0	0	0	0	0	0	0	0	0	0	0	0	0	0	0	0	0	0	0	0	0	0	0	0	0	0	0	0
	NC_008367	Viruses	Duplodnaviria	Heunggongvirae	Uroviricota	Caudoviricetes	Caudovirales	Podoviridae	Wumpquatrovirus	Phormidium virus WMP4	0	0	0	0	0	0	0	0	0	0	0	0	0	0	0	0	0	0	0	0	0	0	0	0	0	1	0	0	0	0	0	0	0	0	0	0	0	0	0
	NC_008518	Viruses	Varidnaviria	Bamfordvirae	Nucleocytoviricota	Megaviricetes	Pimascovirales	Ascoviridae	Ascovirus	unclassified Ascovirus	0	0	1	1	0	0	0	1	0	0	0	0	0	0	0	0	2	0	0	1	0	2	0	0	1	0	0	0	0	0	0	0	0	0	0	0	0	0	0
	NC_008584	Viruses	Duplodnaviria	Heunggongvirae	Uroviricota	Caudoviricetes	Caudovirales	Myoviridae	unclassified Myoviridae		3	0	0	0	0	0	0	0	0	0	0	0	0	0	0	0	0	0	0	0	0	0	0	0	0	1	0	0	0	0	0	0	0	0	0	0	1	0	1
	NC_008689	Viruses	Duplodnaviria	Heunggongvirae	Uroviricota	Caudoviricetes	Caudovirales	Siphoviridae	Bronfenbrennervirinae	Peeveelvirus	2	1	0	0	1	0	0	0	0	0	0	0	0	0	0	0	0	0	0	0	0	0	0	0	0	1	0	0	0	0	0	0	1	0	0	0	0	0	0
	NC_008695	Viruses	Duplodnaviria	Heunggongvirae	Uroviricota	Caudoviricetes	Caudovirales	Siphoviridae	unclassified Siphoviridae		0	0	0	0	0	0	0	0	0	0	0	0	0	1	0	0	0	0	0	0	0	0	0	0	0	0	0	0	0	0	0	0	0	0	1	0	0	0	0
	NC_008720	Viruses	Duplodnaviria	Heunggongvirae	Uroviricota	Caudoviricetes	Caudovirales	Schitoviridae	Enquatrovirinae	Enquatrovirus	2	0	0	2	0	0	0	0	0	0	0	0	0	0	0	0	0	0	0	0	0	0	0	0	0	0	0	0	0	0	0	0	0	0	0	0	0	0	0
	NC_008721	Viruses	Duplodnaviria	Heunggongvirae	Uroviricota	Caudoviricetes	Caudovirales	Siphoviridae	unclassified Siphoviridae		0	1	0	0	1	0	0	0	0	0	0	0	0	0	0	0	0	0	0	0	0	0	0	0	0	0	1	0	0	0	0	0	0	0	0	0	0	0	0
	NC_008724	Viruses	Varidnaviria	Bamfordvirae	Nucleocytoviricota	Megaviricetes	Algavirales	Phycodnaviridae	Chlorovirus		3	0	0	0	1	4	1	1	0	0	0	1	8	0	0	0	0	1	0	0	0	0	1	1	0	0	0	0	0	2	0	1	0	0	0	0	0	0	2
	NC_009015	Viruses	Duplodnaviria	Heunggongvirae	Uroviricota	Caudoviricetes	Caudovirales	Myoviridae	Bcepfunavirus	Bcepfunavirus bcepF1	2	0	0	0	0	0	0	0	0	0	0	0	0	0	0	0	0	0	0	0	0	0	0	0	0	0	0	0	0	0	0	0	0	0	0	0	0	1	0
	NC_009016	Viruses	Duplodnaviria	Heunggongvirae	Uroviricota	Caudoviricetes	Caudovirales	Myoviridae	Hapunavirus	Hapunavirus VP882	0	1	0	0	1	0	0	0	0	0	0	0	0	0	0	0	0	0	0	0	0	0	0	0	0	0	0	0	0	0	0	0	0	0	0	0	0	0	0
	NC_009237	Viruses	Duplodnaviria	Heunggongvirae	Uroviricota	Caudoviricetes	Caudovirales	Myoviridae	Bcepmuvirus	Bcepmuvirus E255	0	0	0	0	1	0	0	0	0	0	0	0	0	0	0	0	0	0	0	0	0	0	0	0	0	0	0	0	0	0	0	0	0	0	0	0	0	0	0
	NC_009447	Viruses	Duplodnaviria	Heunggongvirae	Uroviricota	Caudoviricetes	Caudovirales	Siphoviridae	unclassified Siphoviridae		4	0	0	0	0	0	0	1	0	0	0	0	0	0	0	0	0	0	0	0	0	0	0	0	0	0	0	0	0	0	0	0	0	0	0	0	0	0	0
	NC_009514	Viruses	Duplodnaviria	Heunggongvirae	Uroviricota	Caudoviricetes	Caudovirales	Siphoviridae	unclassified Siphoviridae		0	0	2	0	0	0	0	0	0	0	0	0	0	0	0	0	0	0	0	0	0	0	0	0	0	0	0	0	0	0	0	0	0	1	2	0	0	0	0
	NC_009531	Viruses	Duplodnaviria	Heunggongvirae	Uroviricota	Caudoviricetes	Caudovirales	Autographiviridae	Voetvirus	Voetvirus syn5	0	0	0	0	0	0	0	0	0	0	1	0	0	0	0	0	0	0	1	0	0	0	1	0	0	0	1	0	0	1	0	1	0	0	1	0	0	0	0
	NC_009542	Viruses	Duplodnaviria	Heunggongvirae	Uroviricota	Caudoviricetes	Caudovirales	Myoviridae	Peduovirinae	Bielevirus	4	1	0	0	1	0	0	0	0	0	0	0	0	0	0	0	0	0	0	0	0	0	0	0	0	0	0	0	0	0	0	0	0	0	1	0	0	0	0
	NC_009543	Viruses	Duplodnaviria	Heunggongvirae	Uroviricota	Caudoviricetes	Caudovirales	Siphoviridae	Xipdecavirus	Xanthomonas virus Xop411	0	0	0	0	0	0	0	0	0	0	1	1	1	0	0	4	0	0	0	0	0	0	0	0	0	0	0	0	0	0	0	0	0	1	0	0	0	0	0
	NC_009552	Viruses	Duplodnaviria	Heunggongvirae	Uroviricota	Caudoviricetes	Caudovirales	Siphoviridae	unclassified Siphoviridae		2	1	0	0	1	0	0	0	0	0	0	0	0	0	0	0	0	0	0	0	0	0	0	0	0	0	1	0	0	0	0	0	0	0	0	0	0	0	0
	NC_009554	Viruses	Duplodnaviria	Heunggongvirae	Uroviricota	Caudoviricetes	Caudovirales	Siphoviridae	unclassified Siphoviridae		2	4	0	0	0	0	0	0	0	0	0	0	1	0	0	0	0	0	0	0	0	0	0	0	0	0	0	0	0	0	0	0	0	0	0	0	0	0	0
	NC_009603	Viruses	Duplodnaviria	Heunggongvirae	Uroviricota	Caudoviricetes	Caudovirales	Siphoviridae	Minunavirus	Microbacterium virus Min1	0	1	0	0	0	0	0	0	0	0	0	0	0	1	0	0	0	0	0	0	0	0	0	0	0	0	0	0	1	0	0	0	0	0	1	0	0	0	0
	NC_009760	Viruses	Duplodnaviria	Heunggongvirae	Uroviricota	Caudoviricetes	Caudovirales	Myoviridae	unclassified Myoviridae		2	0	0	2	0	0	0	0	0	0	0	0	0	1	0	0	0	0	0	0	0	0	0	0	1	1	0	1	1	0	0	0	0	0	0	0	2	0	1
	NC_009799	Viruses	Duplodnaviria	Heunggongvirae	Uroviricota	Caudoviricetes	Caudovirales	Siphoviridae	Sasvirus	Corynebacterium virus BFK2unknown	4	1	0	0	0	0	0	0	0	0	0	0	0	0	0	0	0	0	1	0	0	0	0	0	0	1	1	0	1	0	0	0	0	0	0	0	0	0	0
	NC_009803	Viruses	Duplodnaviria	Heunggongvirae	Uroviricota	Caudoviricetes	Caudovirales	Siphoviridae	Oshimavirus	Thermus virus P23-45	4	0	0	0	0	0	0	0	0	0	0	0	0	1	0	0	0	0	0	0	1	0	0	0	0	2	0	0	0	0	0	0	0	0	1	1	0	0	0
	NC_009813	Viruses	Duplodnaviria	Heunggongvirae	Uroviricota	Caudoviricetes	Caudovirales	Myoviridae	unclassified Myoviridae		1	0	0	0	2	0	0	0	0	0	0	0	0	0	0	0	0	0	0	0	0	0	0	0	0	1	0	0	0	0	0	0	0	0	2	0	0	0	0
	NC_009814	Viruses	Duplodnaviria	Heunggongvirae	Uroviricota	Caudoviricetes	Caudovirales	Siphoviridae	unclassified Siphoviridae		2	0	0	0	0	0	0	0	0	0	0	0	1	0	0	0	0	0	0	0	0	0	0	0	0	0	1	0	0	0	0	0	0	0	0	0	0	0	0
	NC_009815	Viruses	Duplodnaviria	Heunggongvirae	Uroviricota	Caudoviricetes	Caudovirales	Siphoviridae	unclassified Siphoviridae		0	1	0	0	1	0	0	0	0	0	0	0	0	0	0	1	1	0	0	0	0	0	0	0	0	0	0	0	0	0	0	0	0	0	0	0	0	0	0
	NC_009816	Viruses	Duplodnaviria	Heunggongvirae	Uroviricota	Caudoviricetes	Caudovirales	Siphoviridae	Chunghsingvirus	Corynebacterium virus P12unknown1	2	1	0	0	0	0	0	0	0	0	0	0	1	0	0	0	0	0	0	1	0	0	0	0	0	0	1	0	0	0	0	0	0	0	0	0	0	1	0
	NC_009817	Viruses	Duplodnaviria	Heunggongvirae	Uroviricota	Caudoviricetes	Caudovirales	Podoviridae	Chopinvirus	Lactococcus virus KSY1	0	0	0	0	0	0	0	0	0	0	0	0	0	0	0	0	0	0	0	0	0	0	0	0	0	0	0	0	0	0	0	0	0	0	0	0	0	0	0
	NC_009819	Viruses	Duplodnaviria	Heunggongvirae	Uroviricota	Caudoviricetes	Caudovirales	Siphoviridae	unclassified Siphoviridae		3	1	0	0	1	0	0	0	0	0	0	0	0	0	0	0	0	0	1	0	0	0	0	0	0	0	0	0	0	0	0	0	0	0	0	0	0	0	0
	NC_009898	Viruses	Varidnaviria	Bamfordvirae	Nucleocytoviricota	Megaviricetes	Algavirales	Phycodnaviridae	Chlorovirus		6	0	0	0	0	3	8	2	0	0	0	1	9	0	0	2	0	1	0	0	0	0	1	1	0	0	0	0	0	1	0	1	0	0	0	0	0	0	2
	NC_009936	Viruses	Duplodnaviria	Heunggongvirae	Uroviricota	Caudoviricetes	Caudovirales	Autographiviridae	Krylovirinae	Stubburvirus	0	0	0	0	0	0	0	0	0	0	1	1	0	0	0	0	0	0	1	0	0	0	0	0	0	0	0	0	0	0	0	0	0	1	0	0	0	0	0
	NC_009989	Viruses	Varidnaviria	Bamfordvirae	Preplasmiviricota	Tectiliviricetes	Rowavirales	Adenoviridae	Atadenovirus	Snake atadenovirus A	0	0	0	0	0	0	0	0	0	0	0	0	0	0	0	0	0	0	0	0	0	0	0	0	0	0	0	0	0	0	0	0	0	0	0	0	0	0	0
	NC_009990	Viruses	Duplodnaviria	Heunggongvirae	Uroviricota	Caudoviricetes	Caudovirales	Podoviridae	unclassified Podoviridae		2	0	0	0	0	0	0	0	0	0	0	0	1	0	0	0	0	0	0	0	0	0	0	0	0	0	0	0	0	0	0	0	0	0	0	0	0	0	0
	NC_010179	Viruses	Duplodnaviria	Heunggongvirae	Uroviricota	Caudoviricetes	Caudovirales	Myoviridae	unclassified Myoviridae		2	1	0	0	1	0	0	0	0	0	0	0	0	0	0	0	0	0	0	0	0	0	0	0	0	0	0	0	0	0	0	0	0	0	1	0	0	0	0
	NC_010342	Viruses	Duplodnaviria	Heunggongvirae	Uroviricota	Caudoviricetes	Caudovirales	Myoviridae	Hapunavirus	Hapunavirus HAP1	1	0	0	0	1	0	0	0	0	0	0	0	0	0	0	0	0	0	0	0	0	0	0	0	0	0	0	0	0	0	0	0	0	0	0	0	0	0	0
	NC_010355	Viruses	Duplodnaviria	Heunggongvirae	Uroviricota	Caudoviricetes	Caudovirales	Siphoviridae	unclassified Siphoviridae		2	0	0	0	1	0	0	0	0	0	0	0	0	0	0	0	0	0	0	0	0	0	0	0	0	0	0	0	0	0	0	0	0	0	1	0	0	0	0
	NC_010576	Viruses	Duplodnaviria	Heunggongvirae	Uroviricota	Caudoviricetes	Caudovirales	Siphoviridae	Fremauxvirus	Lactococcus virus 17unknown6	0	1	0	0	0	0	0	1	0	0	0	0	0	0	0	0	0	0	0	0	0	0	0	0	0	0	1	0	0	0	0	0	0	0	0	0	0	0	0
	NC_010811	Viruses	Duplodnaviria	Heunggongvirae	Uroviricota	Caudoviricetes	Caudovirales	Myoviridae	Mieseafarmvirus	Mieseafarmvirus RSL1	2	0	0	1	1	0	0	0	0	0	1	0	1	0	0	0	0	2	1	0	1	0	1	0	1	0	0	0	0	0	0	0	0	0	0	0	1	1	1
	NC_010821	Viruses	Duplodnaviria	Heunggongvirae	Uroviricota	Caudoviricetes	Caudovirales	Myoviridae	unclassified Myoviridae		0	0	0	0	0	0	0	0	0	0	0	0	0	0	2	1	0	0	0	1	0	1	0	0	0	0	0	0	0	0	0	0	0	0	0	0	0	0	0
	NC_010945	Viruses	Duplodnaviria	Heunggongvirae	Uroviricota	Caudoviricetes	Caudovirales	Siphoviridae	unclassified Siphoviridae		4	1	0	0	3	0	0	0	0	0	0	0	0	0	0	0	0	0	0	0	0	0	0	0	0	0	1	0	0	0	0	0	0	0	0	0	0	0	0
	NC_011039	Viruses	Duplodnaviria	Heunggongvirae	Uroviricota	Caudoviricetes	Caudovirales	Siphoviridae	Predatorvirus	Mycobacterium virus Predator	0	1	0	0	0	0	0	0	3	0	0	0	0	0	0	0	0	0	0	0	0	0	0	0	0	0	0	0	0	0	0	0	0	0	0	0	0	1	0
	NC_011085	Viruses	Duplodnaviria	Heunggongvirae	Uroviricota	Caudoviricetes	Caudovirales	Autographiviridae	Studiervirinae	Minipunavirus	0	0	0	0	0	0	0	0	0	0	1	1	1	0	0	0	0	0	1	0	0	0	0	0	0	0	1	0	0	0	0	0	0	0	0	1	0	0	0
	NC_011103	Viruses	Duplodnaviria	Heunggongvirae	Uroviricota	Caudoviricetes	Caudovirales	Siphoviridae	unclassified Siphoviridae		2	0	0	0	0	0	0	0	0	0	0	0	1	0	0	0	0	0	0	0	0	0	0	0	0	0	0	0	0	0	0	0	0	0	1	0	0	1	0
	NC_011142	Viruses	Duplodnaviria	Heunggongvirae	Uroviricota	Caudoviricetes	Caudovirales	Myoviridae	Iodovirus	Iodovirus PLPE	0	0	0	0	0	0	0	0	0	0	0	0	0	0	0	0	0	0	0	0	0	0	0	0	0	0	0	0	0	0	0	0	0	1	0	0	0	0	0
	NC_011183	Viruses	Varidnaviria	Bamfordvirae	Nucleocytoviricota	Megaviricetes	Algavirales	Phycodnaviridae	Phaeovirus		1	0	2	0	0	1	0	1	0	0	0	0	0	0	0	0	0	0	0	0	0	0	1	0	0	0	0	0	0	0	0	0	0	0	0	0	0	0	1
	NC_011201	Viruses	Duplodnaviria	Heunggongvirae	Uroviricota	Caudoviricetes	Caudovirales	Autographiviridae	Okabevirinae	Higashivirus	3	0	0	0	0	0	0	0	0	0	1	1	0	0	0	0	0	0	1	0	0	0	0	0	0	0	0	0	0	0	0	0	0	1	0	0	0	0	0
	NC_011216	Viruses	Duplodnaviria	Heunggongvirae	Uroviricota	Caudoviricetes	Caudovirales	Myoviridae	unclassified Myoviridae		0	0	0	0	0	0	0	0	0	0	0	0	0	0	0	0	0	0	0	0	0	0	0	0	0	0	0	0	0	0	0	0	0	0	0	0	0	0	0
	NC_011273	Viruses	Duplodnaviria	Heunggongvirae	Uroviricota	Caudoviricetes	Caudovirales	Myoviridae	unclassified Myoviridae		3	0	0	0	0	0	0	0	4	0	0	0	1	0	0	0	0	0	0	0	0	0	0	0	1	1	0	0	0	0	0	0	0	0	0	1	1	1	0
	NC_011308	Viruses	Duplodnaviria	Heunggongvirae	Uroviricota	Caudoviricetes	Caudovirales	Siphoviridae	unclassified Siphoviridae		0	0	0	0	0	0	0	1	0	0	0	0	1	0	0	0	0	0	0	0	0	0	0	0	0	0	1	0	0	0	0	0	0	0	0	0	0	0	0
	NC_011335	Viruses	Varidnaviria	Bamfordvirae	Nucleocytoviricota	Megaviricetes	Pimascovirales	Ascoviridae	Toursvirus	Diadromus pulchellus toursvirus	0	0	2	0	0	2	0	1	0	0	0	0	0	0	0	0	14	0	0	1	0	3	0	0	1	0	0	1	0	1	0	0	0	0	0	0	0	0	0
	NC_011344	Viruses	Duplodnaviria	Heunggongvirae	Uroviricota	Caudoviricetes	Caudovirales	Siphoviridae	Triavirus	Staphylococcus virus phi2958PVL	1	1	0	0	1	0	0	0	0	0	0	0	0	0	0	0	1	0	1	0	0	0	0	0	0	0	1	0	0	0	0	0	0	0	0	0	1	0	0
	NC_011357	Viruses	Duplodnaviria	Heunggongvirae	Uroviricota	Caudoviricetes	Caudovirales	Siphoviridae	Pankowvirus	Escherichia virus 1717	0	0	1	0	1	0	0	0	0	0	0	0	0	0	0	1	0	0	0	0	0	0	0	0	0	0	0	0	0	0	0	0	0	1	1	0	0	0	0
	NC_011373	Viruses	Duplodnaviria	Heunggongvirae	Uroviricota	Caudoviricetes	Caudovirales	Siphoviridae	unclassified Siphoviridae		0	0	0	0	2	0	0	0	0	0	0	0	0	0	0	0	0	0	0	0	0	0	0	0	0	0	0	0	0	0	0	0	0	1	1	0	0	0	0
	NC_011551	Viruses	Duplodnaviria	Heunggongvirae	Uroviricota	Caudoviricetes	Caudovirales	Podoviridae	Sendosyvirus	Hamiltonella virus APSE2	0	0	1	0	2	0	0	0	0	0	0	0	0	0	0	0	0	0	1	0	0	0	0	0	0	0	0	0	0	0	0	0	0	1	0	0	0	0	0
	NC_011589	Viruses	Duplodnaviria	Heunggongvirae	Uroviricota	Caudoviricetes	Caudovirales	Siphoviridae	unclassified Siphoviridae		0	0	0	0	0	0	0	0	0	0	0	0	0	0	0	0	0	0	0	0	0	0	0	0	0	0	0	0	0	0	0	0	0	0	1	0	0	0	0
	NC_011645	Viruses	Duplodnaviria	Heunggongvirae	Uroviricota	Caudoviricetes	Caudovirales	Siphoviridae	Lwoffvirus	Bacillus virus TP21	0	1	0	0	2	0	0	0	0	0	0	0	0	0	0	0	0	0	0	0	0	0	0	0	0	0	0	0	0	0	0	0	0	0	0	1	0	0	0
	NC_011646	Viruses	Duplodnaviria	Heunggongvirae	Uroviricota	Caudoviricetes	Caudovirales	Siphoviridae	unclassified Siphoviridae		0	0	0	0	0	0	0	0	0	0	0	0	0	0	0	0	0	0	0	0	0	0	0	0	0	0	0	0	0	0	0	0	0	0	0	0	0	0	0
	NC_011801	Viruses	Duplodnaviria	Heunggongvirae	Uroviricota	Caudoviricetes	Caudovirales	Siphoviridae	unclassified Siphoviridae		0	1	0	0	2	0	0	0	0	0	0	0	0	0	0	0	1	0	0	0	0	0	0	0	0	0	0	0	0	0	0	0	0	0	0	0	0	0	0
	NC_011811	Viruses	Duplodnaviria	Heunggongvirae	Uroviricota	Caudoviricetes	Caudovirales	Myoviridae	Ounavirinae	Kolesnikvirus	0	0	0	0	0	0	0	0	0	0	1	1	0	0	1	1	0	0	0	0	0	0	0	0	0	0	0	0	0	0	0	0	0	1	0	0	0	0	0
	NC_011976	Viruses	Duplodnaviria	Heunggongvirae	Uroviricota	Caudoviricetes	Caudovirales	Podoviridae	Lederbergvirus	unclassified Lederbergvirus	3	0	0	0	1	0	0	0	0	0	0	0	0	0	0	0	0	0	0	0	0	0	0	0	0	0	0	0	0	0	0	0	0	0	0	0	0	0	0
	NC_012530	Viruses	Duplodnaviria	Heunggongvirae	Uroviricota	Caudoviricetes	Caudovirales	Herelleviridae	Mooreparkvirus	Mooreparkvirus Lb3381	0	0	0	0	0	0	0	0	0	0	0	0	0	0	0	0	0	0	0	0	0	0	0	0	2	0	1	4	0	0	1	0	0	0	0	1	1	0	0
	NC_012584	Viruses	Varidnaviria	Bamfordvirae	Preplasmiviricota	Tectiliviricetes	Rowavirales	Adenoviridae	Mastadenovirus	Murine mastadenovirus C	0	0	0	0	0	0	0	0	0	0	0	0	0	0	0	0	0	0	0	0	0	0	0	0	0	0	0	0	0	0	0	0	0	0	0	0	0	0	0
	NC_012696	Viruses	Duplodnaviria	Heunggongvirae	Uroviricota	Caudoviricetes	Caudovirales	Schitoviridae	Rhodovirinae	Aorunvirus	3	0	0	2	0	0	0	0	0	0	0	0	2	0	0	1	0	0	0	0	0	0	0	0	0	0	0	0	0	1	0	0	0	0	0	0	0	0	0
	NC_012740	Viruses	Duplodnaviria	Heunggongvirae	Uroviricota	Caudoviricetes	Caudovirales	Myoviridae	Tevenvirinae	Krischvirus	5	0	0	1	0	0	0	1	0	0	1	1	0	1	1	2	0	2	0	0	0	0	1	0	1	0	0	0	1	0	0	0	0	0	0	0	1	0	0
	NC_012742	Viruses	Duplodnaviria	Heunggongvirae	Uroviricota	Caudoviricetes	Caudovirales	Siphoviridae	Eisenstarkvirus	Xanthomonas virus PhiL7	0	0	0	0	0	0	0	0	0	0	1	0	2	0	0	1	0	0	2	0	0	0	0	0	0	0	0	1	0	0	0	0	0	1	0	0	0	0	0
	NC_012753	Viruses	Duplodnaviria	Heunggongvirae	Uroviricota	Caudoviricetes	Caudovirales	Siphoviridae	unclassified Siphoviridae		0	1	0	0	2	0	0	0	0	0	0	0	0	0	0	0	0	0	0	0	0	0	0	0	0	0	0	0	0	0	0	0	0	0	0	0	0	0	0
	NC_012756	Viruses	Duplodnaviria	Heunggongvirae	Uroviricota	Caudoviricetes	Caudovirales	Siphoviridae	unclassified Siphoviridae		0	1	0	0	2	0	0	0	0	0	0	0	0	0	0	0	1	0	0	0	0	0	0	0	0	0	0	0	0	0	0	0	0	0	0	0	0	0	0
	NC_012884	Viruses	Duplodnaviria	Heunggongvirae	Uroviricota	Caudoviricetes	Caudovirales	Siphoviridae	unclassified Siphoviridae		0	1	0	0	0	0	0	0	0	0	0	0	0	0	0	0	0	0	0	0	0	0	0	0	0	0	0	0	0	0	0	0	0	0	0	0	0	0	0
	NC_013021	Viruses	Duplodnaviria	Heunggongvirae	Uroviricota	Caudoviricetes	Caudovirales	Siphoviridae	unclassified Siphoviridae		0	1	0	0	0	0	0	0	0	0	0	0	0	0	0	0	0	0	0	0	0	0	1	0	0	0	0	0	1	1	0	1	0	0	0	0	0	0	0
	NC_013055	Viruses	Duplodnaviria	Heunggongvirae	Uroviricota	Caudoviricetes	Caudovirales	Siphoviridae	unclassified Siphoviridae		0	1	0	0	0	0	0	0	0	0	0	0	0	0	0	0	0	0	0	0	0	0	1	0	0	0	0	0	1	0	0	0	0	0	1	0	0	0	0
	NC_013085	Viruses	Duplodnaviria	Heunggongvirae	Uroviricota	Caudoviricetes	Caudovirales	Myoviridae	Cymopoleiavirus	unclassified Cymopoleiavirus	4	0	0	0	0	0	0	1	0	0	0	0	0	1	0	0	0	0	0	0	1	0	2	7	1	1	1	0	0	1	1	1	0	0	0	1	1	0	0
	NC_013594	Viruses	Duplodnaviria	Heunggongvirae	Uroviricota	Caudoviricetes	Caudovirales	Myoviridae	Muvirus	unclassified Muvirus	0	0	0	0	0	0	0	0	0	0	0	0	0	0	0	0	0	0	0	0	0	0	0	0	0	0	0	0	0	0	0	0	0	1	0	0	0	0	0
	NC_013597	Viruses	Duplodnaviria	Heunggongvirae	Uroviricota	Caudoviricetes	Caudovirales	Myoviridae	unclassified Myoviridae		4	0	0	0	1	0	0	0	0	0	0	0	0	0	0	0	0	0	0	0	0	0	0	0	0	0	0	0	0	0	0	0	0	0	0	0	0	1	0
	NC_013599	Viruses	Duplodnaviria	Heunggongvirae	Uroviricota	Caudoviricetes	Caudovirales	Podoviridae	unclassified Podoviridae		0	0	0	0	1	0	0	0	0	0	0	0	0	0	0	0	0	0	1	0	0	0	0	0	0	0	0	0	0	0	0	0	0	1	0	0	0	0	0
	NC_013638	Viruses	Duplodnaviria	Heunggongvirae	Uroviricota	Caudoviricetes	Caudovirales	Autographiviridae	Krylovirinae	Tunggulvirus	2	0	0	0	0	0	0	0	0	0	1	1	1	0	0	0	0	0	1	0	0	0	0	1	0	0	0	0	0	0	0	0	0	1	0	0	0	0	0
	NC_013644	Viruses	Duplodnaviria	Heunggongvirae	Uroviricota	Caudoviricetes	Caudovirales	Siphoviridae	unclassified Siphoviridae		3	1	0	0	3	0	0	0	0	0	0	0	0	0	0	0	0	0	0	0	0	0	0	0	0	0	0	0	0	0	0	0	0	0	0	0	0	0	0
	NC_013691	Viruses	Duplodnaviria	Heunggongvirae	Uroviricota	Caudoviricetes	Caudovirales	Schitoviridae	Migulavirinae	Luzseptimavirus	0	0	0	0	0	0	0	0	0	0	0	0	0	0	0	0	0	0	0	0	1	0	0	0	0	0	0	0	0	0	1	0	1	0	0	0	0	0	1
	NC_013696	Viruses	Duplodnaviria	Heunggongvirae	Uroviricota	Caudoviricetes	Caudovirales	Siphoviridae	unclassified Siphoviridae		2	0	0	0	1	0	0	0	0	0	0	0	0	0	0	0	0	0	0	0	0	0	0	0	0	0	0	0	0	0	0	0	0	0	0	0	0	0	0
	NC_013697	Viruses	Duplodnaviria	Heunggongvirae	Uroviricota	Caudoviricetes	Caudovirales	Myoviridae	Ionavirus	Ionavirus W14	2	0	0	0	0	0	0	1	0	0	0	1	0	2	0	0	0	2	0	0	1	0	0	0	1	0	0	0	1	0	1	0	0	0	0	0	1	1	1
	NC_013698	Viruses	Duplodnaviria	Heunggongvirae	Uroviricota	Caudoviricetes	Caudovirales	Siphoviridae	Cimpunavirus	Clavibacter virus CMP1	0	0	0	0	0	0	0	0	0	0	0	0	0	0	0	0	0	0	0	0	0	0	0	0	0	0	0	0	0	0	0	1	0	0	0	0	0	0	0
	NC_013804	Viruses	Varidnaviria	Bamfordvirae	Nucleocytoviricota	Pokkesviricetes	Chitovirales	Poxviridae	Chordopoxvirinae	Parapoxvirus	0	0	0	0	0	0	0	1	0	0	0	0	0	0	0	0	0	0	0	1	0	1	0	0	0	0	0	0	0	0	0	0	0	0	0	0	0	0	0
	NC_014229	Viruses	Duplodnaviria	Heunggongvirae	Uroviricota	Caudoviricetes	Caudovirales	Siphoviridae	unclassified Siphoviridae		0	1	0	0	0	0	0	0	0	0	0	0	0	0	0	0	0	0	0	0	0	0	0	0	0	0	0	0	1	0	0	0	0	0	0	0	0	0	0
	NC_014322	#N/A									0	0	0	0	0	0	0	0	0	0	0	0	0	0	0	0	0	0	0	0	0	0	0	0	0	0	0	0	0	0	0	0	0	0	0	0	0	0	0
	NC_014457	Viruses	Duplodnaviria	Heunggongvirae	Uroviricota	Caudoviricetes	Caudovirales	Siphoviridae	unclassified Siphoviridae		5	1	0	0	0	0	0	0	0	0	0	0	0	0	0	0	0	0	0	0	0	0	1	0	0	0	0	0	0	0	0	0	1	0	0	0	1	0	0
	NC_014564	Viruses	Varidnaviria	Bamfordvirae	Preplasmiviricota	Tectiliviricetes	Rowavirales	Adenoviridae	Aviadenovirus	Turkey aviadenovirus B	0	0	0	0	0	0	0	0	0	0	0	0	0	0	0	0	0	0	0	0	0	0	0	0	0	0	0	0	0	0	0	0	0	0	0	0	0	0	0
	NC_014636	Viruses	Duplodnaviria	Heunggongvirae	Uroviricota	Caudoviricetes	Caudovirales	Myoviridae	Tevenvirinae	unclassified Tevenvirinae	1	0	0	1	0	0	0	1	0	0	1	1	0	1	2	0	0	2	0	0	0	0	1	0	1	0	0	0	0	0	0	0	1	1	0	0	1	0	1
	NC_014637	Viruses	Varidnaviria	Bamfordvirae	Nucleocytoviricota	Megaviricetes	Imitervirales	Mimiviridae	Cafeteriavirus	Cafeteria roenbergensis virus	4	0	5	2	0	1	1	0	0	0	1	0	0	0	1	0	0	0	0	1	9	0	0	2	0	0	0	0	1	2	0	0	0	0	0	0	0	0	1
	NC_014660	Viruses	Duplodnaviria	Heunggongvirae	Uroviricota	Caudoviricetes	Caudovirales	Myoviridae	Tevenvirinae	unclassified Tevenvirinae	1	0	0	0	0	0	0	2	0	0	1	1	0	1	1	0	0	2	0	0	0	0	0	0	1	0	0	0	0	0	0	0	0	0	0	0	1	0	1
	NC_014661	Viruses	Duplodnaviria	Heunggongvirae	Uroviricota	Caudoviricetes	Caudovirales	Myoviridae	Twarogvirinae	Lasallevirus	5	0	0	1	0	1	0	1	0	0	1	1	0	0	2	0	0	2	0	0	1	0	0	0	1	0	0	0	0	0	0	0	0	0	0	0	0	0	0
	NC_014663	Viruses	Duplodnaviria	Heunggongvirae	Uroviricota	Caudoviricetes	Caudovirales	Myoviridae	Twarogvirinae	Acajnonavirus	2	0	0	1	0	0	0	1	0	0	1	1	0	1	2	0	0	2	0	0	0	0	0	0	1	0	0	1	1	0	0	0	0	0	0	1	0	0	1
	NC_014765	Viruses	Varidnaviria	Bamfordvirae	Nucleocytoviricota	Megaviricetes	Algavirales	Phycodnaviridae	Prasinovirus	unclassified Prasinovirus	3	0	1	0	1	0	0	1	0	0	0	1	0	0	0	0	0	1	0	0	1	0	0	1	0	0	0	0	0	0	1	1	0	0	0	0	0	0	0
	NC_014766	Viruses	Varidnaviria	Bamfordvirae	Nucleocytoviricota	Megaviricetes	Algavirales	Phycodnaviridae	Prasinovirus	unclassified Prasinovirus	5	0	2	0	0	0	0	1	0	0	0	1	0	0	0	0	0	1	0	0	1	0	0	3	0	0	0	0	0	0	1	1	0	0	0	0	0	0	1
	NC_014767	Viruses	Varidnaviria	Bamfordvirae	Nucleocytoviricota	Megaviricetes	Algavirales	Phycodnaviridae	Prasinovirus	unclassified Prasinovirus	6	0	1	0	0	0	0	1	0	0	0	1	0	0	0	0	0	1	0	0	0	0	2	2	0	0	0	1	0	0	2	1	1	0	0	0	0	0	0
	NC_014899	Viruses	Varidnaviria	Bamfordvirae	Preplasmiviricota	Tectiliviricetes	Rowavirales	Adenoviridae	Mastadenovirus	Murine mastadenovirus B	0	0	0	0	0	0	0	0	0	0	0	0	0	0	0	0	0	0	0	0	0	0	0	0	0	0	0	0	0	0	0	0	0	0	0	0	0	0	0
	NC_014969	Viruses	Varidnaviria	Bamfordvirae	Preplasmiviricota	Tectiliviricetes	Rowavirales	Adenoviridae	Aviadenovirus		0	0	0	0	0	0	0	0	0	0	0	0	0	0	0	0	0	0	0	0	0	0	0	0	0	0	0	0	0	0	0	0	0	0	0	0	0	0	0
	NC_015208	Viruses	Duplodnaviria	Heunggongvirae	Uroviricota	Caudoviricetes	Caudovirales	Autographiviridae	Studiervirinae	Troedvirus	0	0	0	0	0	0	0	0	0	0	1	1	0	0	0	0	0	0	1	0	0	0	0	1	0	0	0	0	0	0	0	0	0	0	0	1	0	0	0
	NC_015210	Viruses	Duplodnaviria	Heunggongvirae	Uroviricota	Caudoviricetes	Caudovirales	Siphoviridae	unclassified Siphoviridae		0	1	0	0	0	0	0	0	2	0	0	0	0	1	0	0	0	0	0	0	0	0	0	0	0	1	0	0	0	0	0	0	0	0	0	0	0	0	0
	NC_015252	Viruses	Duplodnaviria	Heunggongvirae	Uroviricota	Caudoviricetes	Caudovirales	Siphoviridae	unclassified Siphoviridae		0	0	0	0	3	0	0	0	0	0	0	0	0	0	0	0	0	0	0	0	0	0	0	0	0	1	0	0	0	0	0	0	0	0	0	0	0	0	0
	NC_015253	Viruses	Duplodnaviria	Heunggongvirae	Uroviricota	Caudoviricetes	Caudovirales	Herelleviridae	Brochothrix virus A9		2	0	0	1	0	0	0	1	0	0	0	0	0	0	0	0	0	0	1	0	0	0	0	0	1	0	1	0	0	1	0	0	2	0	0	0	1	0	0
	NC_015254	Viruses	Duplodnaviria	Heunggongvirae	Uroviricota	Caudoviricetes	Caudovirales	Siphoviridae	unclassified Siphoviridae		0	1	0	0	1	0	0	0	0	0	0	0	0	0	0	0	0	0	0	0	0	0	0	0	0	0	0	0	0	0	0	0	0	0	0	0	0	0	0
	NC_015262	Viruses	Duplodnaviria	Heunggongvirae	Uroviricota	Caudoviricetes	Caudovirales	Siphoviridae	unclassified Siphoviridae		0	1	0	0	2	0	0	0	0	0	0	0	0	0	0	0	0	0	0	0	0	0	0	0	0	0	0	0	0	0	0	0	0	0	1	0	0	0	0
	NC_015264	Viruses	Duplodnaviria	Heunggongvirae	Uroviricota	Caudoviricetes	Caudovirales	Autographiviridae	Studiervirinae	Pifdecavirus	0	0	0	0	0	0	0	0	0	0	1	1	0	0	0	0	0	0	1	0	0	0	0	1	0	0	0	0	0	0	0	0	0	0	0	1	0	0	0
	NC_015265	Viruses	Duplodnaviria	Heunggongvirae	Uroviricota	Caudoviricetes	Caudovirales	Myoviridae	Peduovirinae	Kisquinquevirus	0	1	0	0	1	0	0	0	0	0	0	0	0	1	0	0	0	0	0	0	0	0	0	0	0	0	0	0	0	0	0	0	0	0	1	0	0	0	0
	NC_015266	Viruses	Duplodnaviria	Heunggongvirae	Uroviricota	Caudoviricetes	Caudovirales	Myoviridae	Peduovirinae	Tigrvirus	4	1	0	0	1	0	0	0	0	0	0	0	0	0	0	0	0	0	0	0	0	0	0	0	0	0	0	0	1	0	0	0	0	0	1	0	0	0	0
	NC_015271	Viruses	Duplodnaviria	Heunggongvirae	Uroviricota	Caudoviricetes	Caudovirales	Autographiviridae	Studiervirinae	Teseptimavirus	0	0	0	0	0	0	0	0	0	0	1	1	0	0	0	1	0	0	2	0	0	0	0	0	0	0	1	0	0	0	0	0	0	0	0	0	0	0	0
	NC_015272	Viruses	Duplodnaviria	Heunggongvirae	Uroviricota	Caudoviricetes	Caudovirales	Myoviridae	Nankokuvirus	Pseudomonas virus KPP1unknown	3	0	0	0	0	0	0	0	0	0	1	1	0	0	0	0	0	0	0	0	0	0	0	0	0	0	0	0	0	0	1	0	0	0	0	0	0	0	1
	NC_015273	Viruses	Duplodnaviria	Heunggongvirae	Uroviricota	Caudoviricetes	Caudovirales	Myoviridae	Peduovirinae	Kisquattuordecimvirus	0	1	0	0	0	0	0	0	0	0	0	0	0	1	0	0	0	0	0	0	0	0	0	0	0	0	0	0	0	0	0	0	0	0	0	0	0	0	0
	NC_015274	Viruses	Duplodnaviria	Heunggongvirae	Uroviricota	Caudoviricetes	Caudovirales	Siphoviridae	unclassified Siphoviridae		3	1	0	0	0	0	0	0	0	0	0	0	0	0	0	0	0	0	0	0	3	0	0	0	0	0	0	0	0	0	0	0	1	0	0	0	1	0	0
	NC_015279	Viruses	Duplodnaviria	Heunggongvirae	Uroviricota	Caudoviricetes	Caudovirales	Myoviridae	Bellamyvirus	unclassified Bellamyvirus	3	1	0	0	0	0	0	1	0	0	0	0	0	1	0	0	0	0	0	0	0	0	0	2	1	0	1	0	0	1	1	1	0	0	0	0	1	0	0
	NC_015280	Viruses	Duplodnaviria	Heunggongvirae	Uroviricota	Caudoviricetes	Caudovirales	Myoviridae	Eurybiavirus	unclassified Eurybiavirus	2	0	0	0	0	0	0	1	0	0	0	0	0	1	0	1	0	0	0	0	1	0	1	0	1	0	1	0	0	0	1	1	0	0	0	1	1	0	0
	NC_015282	Viruses	Duplodnaviria	Heunggongvirae	Uroviricota	Caudoviricetes	Caudovirales	Myoviridae	Thetisvirus	Synechococcus virus SSM1	3	0	0	0	0	0	0	1	0	0	0	0	0	1	0	0	0	0	0	0	0	0	1	7	1	0	1	0	0	0	1	1	0	1	0	0	1	0	0
	NC_015284	Viruses	Duplodnaviria	Heunggongvirae	Uroviricota	Caudoviricetes	Caudovirales	Myoviridae	Eurybiavirus	unclassified Eurybiavirus	2	0	0	0	0	0	0	1	0	0	0	0	1	1	0	0	0	0	0	0	1	0	1	0	1	0	1	0	0	0	1	1	0	0	0	0	1	0	0
	NC_015289	Viruses	Duplodnaviria	Heunggongvirae	Uroviricota	Caudoviricetes	Caudovirales	Myoviridae	unclassified Myoviridae		3	0	0	0	0	0	0	1	0	0	0	0	0	1	0	0	0	0	0	0	0	0	1	6	1	0	1	0	0	0	1	1	0	1	0	1	1	0	0
	NC_015290	Viruses	Duplodnaviria	Heunggongvirae	Uroviricota	Caudoviricetes	Caudovirales	Myoviridae	Palaemonvirus	Prochlorococcus virus PSSM7	2	0	0	0	0	0	0	0	0	0	0	0	0	1	0	0	0	0	0	0	1	0	1	4	1	0	1	0	0	0	0	1	0	0	0	1	1	0	0
	NC_015295	Viruses	Duplodnaviria	Heunggongvirae	Uroviricota	Caudoviricetes	Caudovirales	Myoviridae	unclassified Myoviridae		2	0	1	0	1	0	0	0	0	0	0	0	0	0	0	0	0	0	0	0	0	0	0	0	0	0	0	0	0	0	0	0	0	1	1	0	0	0	0
	NC_015323	Viruses	Varidnaviria	Bamfordvirae	Preplasmiviricota	Tectiliviricetes	Rowavirales	Adenoviridae	Aviadenovirus		0	0	0	0	0	0	0	0	0	0	0	0	0	0	0	0	0	0	0	0	0	0	0	0	0	0	0	0	0	0	0	0	0	0	0	0	0	0	0
	NC_015326	Viruses	Varidnaviria	Bamfordvirae	Nucleocytoviricota	Megaviricetes	Pimascovirales	Marseilleviridae			5	0	1	1	0	7	0	0	0	0	0	1	0	0	1	0	0	1	0	1	0	1	2	0	1	0	0	8	0	2	0	0	1	0	0	0	0	0	1
	NC_015455	Viruses	Varidnaviria	Bamfordvirae	Preplasmiviricota	Tectiliviricetes	Rowavirales	Adenoviridae	Siadenovirus	Raptor siadenovirus A	0	0	0	0	0	0	0	0	0	0	0	0	0	0	0	0	0	0	0	0	0	0	0	0	0	0	0	0	0	0	0	0	0	0	0	0	0	0	0
	NC_015463	Viruses	Duplodnaviria	Heunggongvirae	Uroviricota	Caudoviricetes	Caudovirales	Siphoviridae	unclassified Siphoviridae		0	0	0	0	0	0	0	0	0	0	0	0	0	0	0	2	0	0	0	0	0	0	0	0	1	0	2	0	1	0	0	1	0	0	0	0	0	0	0
	NC_015464	Viruses	Duplodnaviria	Heunggongvirae	Uroviricota	Caudoviricetes	Caudovirales	Myoviridae	Eucampyvirinae	Fletchervirus	3	0	0	1	0	0	0	1	0	0	1	1	0	2	0	0	0	3	0	0	1	0	0	0	1	0	1	11	0	0	0	1	1	0	0	0	1	0	0
	NC_015465	Viruses	Duplodnaviria	Heunggongvirae	Uroviricota	Caudoviricetes	Caudovirales	Siphoviridae	unclassified Siphoviridae		0	0	0	0	0	0	0	0	0	0	0	0	0	0	0	0	0	0	0	0	0	0	0	0	0	0	0	0	0	0	0	0	0	0	0	0	0	0	0
	NC_015466	Viruses	Duplodnaviria	Heunggongvirae	Uroviricota	Caudoviricetes	Caudovirales	Siphoviridae	Xiamenvirus	Roseobacter virus RDJL1	2	1	0	1	0	0	0	0	0	0	0	0	0	0	1	0	0	0	1	0	0	0	0	0	0	0	0	0	0	0	0	0	0	0	0	0	0	0	1
	NC_015569	Viruses	Duplodnaviria	Heunggongvirae	Uroviricota	Caudoviricetes	Caudovirales	Myoviridae	unclassified Myoviridae		2	0	0	1	0	0	0	0	0	0	1	0	0	1	0	0	0	0	0	0	1	0	1	1	1	0	0	0	1	0	1	1	0	1	0	0	1	0	0
	NC_015585	Viruses	Duplodnaviria	Heunggongvirae	Uroviricota	Caudoviricetes	Caudovirales	Autographiviridae	Waewaevirus	Pantoea virus Limezero	0	0	0	0	0	0	0	0	0	0	1	0	0	0	0	0	0	0	1	0	0	0	0	0	0	0	0	0	0	0	0	0	0	0	0	0	0	0	0
	NC_015720	Viruses	Duplodnaviria	Heunggongvirae	Uroviricota	Caudoviricetes	Caudovirales	Siphoviridae	Emalynvirus	Gordonia virus GTE2	4	1	0	0	0	0	0	0	0	0	0	0	0	0	0	0	0	0	1	0	0	0	0	0	0	0	0	0	0	0	0	0	0	0	0	0	0	2	0
	NC_015721	Viruses	Duplodnaviria	Heunggongvirae	Uroviricota	Caudoviricetes	Caudovirales	Myoviridae	unclassified Myoviridae		0	0	0	0	0	0	0	0	0	0	0	0	0	0	0	0	0	0	0	0	0	0	0	0	0	0	0	0	0	0	0	0	0	0	0	0	0	0	0
	NC_015780	Viruses	Varidnaviria	Bamfordvirae	Nucleocytoviricota	Megaviricetes	Pimascovirales	Iridoviridae	Betairidovirinae	Chloriridovirus	3	0	0	1	0	1	0	1	0	0	0	0	0	0	1	0	20	1	0	1	0	1	0	0	1	0	0	1	0	1	0	0	1	0	0	0	0	0	0
	NC_015932	Viruses	Varidnaviria	Bamfordvirae	Preplasmiviricota	Tectiliviricetes	Rowavirales	Adenoviridae	Mastadenovirus	Bat mastadenovirus B	0	0	0	0	0	0	0	0	0	0	0	0	0	0	0	0	0	0	0	0	0	0	0	0	0	0	0	0	0	0	0	0	0	0	0	0	0	0	0
	NC_015938	Viruses	Duplodnaviria	Heunggongvirae	Uroviricota	Caudoviricetes	Caudovirales	Podoviridae	unclassified Podoviridae		0	0	0	0	0	0	0	0	0	0	1	1	0	0	0	0	0	0	2	0	0	0	0	0	0	0	1	0	0	1	1	1	0	0	0	0	0	0	0
	NC_015960	Viruses	Varidnaviria	Bamfordvirae	Nucleocytoviricota	Pokkesviricetes	Chitovirales	Poxviridae	Chordopoxvirinae	Centapoxvirus	2	0	1	0	0	2	2	0	0	0	0	1	0	0	0	0	0	0	0	1	0	1	0	0	0	0	0	0	0	0	0	0	0	0	0	0	0	0	0
	NC_016072	Viruses	Varidnaviria	Bamfordvirae	Nucleocytoviricota	Megaviricetes	Imitervirales	Mimiviridae	Mimivirus	unclassified Mimivirus	6	0	9	6	1	8	44	0	0	0	0	0	0	0	1	0	5	2	0	6	7	3	1	1	1	0	0	3	0	3	0	0	0	0	0	0	0	0	0
	NC_016158	Viruses	Duplodnaviria	Heunggongvirae	Uroviricota	Caudoviricetes	Caudovirales	Siphoviridae	unclassified Siphoviridae		4	0	0	0	1	0	0	0	0	0	0	0	0	0	0	0	0	0	0	0	0	0	0	0	0	0	0	0	0	0	0	0	0	0	0	0	0	1	0
	NC_016161	Viruses	Duplodnaviria	Heunggongvirae	Uroviricota	Caudoviricetes	Caudovirales	Siphoviridae	Coetzeevirus	Pediococcus virus cIP1	0	1	0	0	0	0	0	0	0	0	0	0	1	0	0	1	0	0	0	0	0	0	0	0	0	0	0	0	0	0	0	0	0	0	0	0	0	0	0
	NC_016163	Viruses	Duplodnaviria	Heunggongvirae	Uroviricota	Caudoviricetes	Caudovirales	Myoviridae	unclassified Myoviridae		2	0	0	2	0	0	0	0	0	0	0	0	1	0	0	1	0	3	0	1	0	1	0	0	0	0	0	6	0	0	1	0	0	0	0	0	1	0	0
	NC_016164	Viruses	Duplodnaviria	Heunggongvirae	Uroviricota	Caudoviricetes	Caudovirales	Siphoviridae	unclassified Siphoviridae		0	0	0	0	0	0	0	0	0	0	0	0	0	0	0	0	0	0	0	0	0	0	0	0	0	0	0	0	1	0	0	0	0	0	0	0	0	0	0
	NC_016165	Viruses	Duplodnaviria	Heunggongvirae	Uroviricota	Caudoviricetes	Caudovirales	Siphoviridae	unclassified Siphoviridae		0	0	0	0	1	0	0	0	0	0	0	0	0	0	0	0	0	0	0	0	0	0	0	0	0	0	0	0	0	0	0	0	0	1	0	0	0	0	0
	NC_016166	Viruses	Duplodnaviria	Heunggongvirae	Uroviricota	Caudoviricetes	Caudovirales	Siphoviridae	Getseptimavirus	Gordonia virus GTE7	1	1	0	0	0	0	0	0	2	0	0	0	0	0	0	0	0	0	0	0	0	0	0	0	0	2	0	0	0	0	0	0	0	0	0	0	0	0	0
	NC_016437	Viruses	Varidnaviria	Bamfordvirae	Preplasmiviricota	Tectiliviricetes	Rowavirales	Adenoviridae	Siadenovirus	Skua siadenovirus A	0	0	0	0	0	0	0	0	0	0	0	0	0	0	0	0	0	0	0	0	0	0	0	0	0	0	0	0	0	0	0	0	0	0	0	0	0	0	0
	NC_016563	Viruses	Duplodnaviria	Heunggongvirae	Uroviricota	Caudoviricetes	Caudovirales	Herelleviridae	Bastillevirinae	Wphvirus	1	0	0	0	0	0	0	0	0	0	0	0	1	0	1	0	0	0	1	0	0	0	0	0	1	0	0	0	0	1	0	0	1	0	0	0	1	0	0
	NC_016564	Viruses	Duplodnaviria	Heunggongvirae	Uroviricota	Caudoviricetes	Caudovirales	Siphoviridae	unclassified Siphoviridae		2	0	2	0	0	0	0	0	0	0	0	0	0	0	0	1	0	0	0	0	0	0	0	0	0	1	0	0	0	0	0	0	0	0	1	0	1	0	0
	NC_016567	Viruses	Duplodnaviria	Heunggongvirae	Uroviricota	Caudoviricetes	Caudovirales	Siphoviridae	unclassified Siphoviridae		2	1	0	0	0	0	0	0	0	0	0	0	0	0	0	0	0	0	0	0	1	0	0	0	0	0	0	0	0	0	0	0	0	0	0	0	2	0	0
	NC_016568	Viruses	Duplodnaviria	Heunggongvirae	Uroviricota	Caudoviricetes	Caudovirales	Podoviridae	Schmidvirus	unclassified Schmidvirus	0	0	0	0	0	0	0	0	0	0	0	0	0	0	0	0	0	0	0	0	0	0	0	0	0	0	0	0	0	0	0	0	0	0	1	0	0	0	0
	NC_016569	Viruses	Duplodnaviria	Heunggongvirae	Uroviricota	Caudoviricetes	Caudovirales	Siphoviridae	unclassified Siphoviridae		0	1	0	0	0	0	0	0	1	0	0	0	0	0	0	0	0	0	0	0	0	0	0	0	0	1	0	0	0	0	0	0	0	0	0	0	0	0	0
	NC_016571	Viruses	Duplodnaviria	Heunggongvirae	Uroviricota	Caudoviricetes	Caudovirales	Myoviridae	Petsuvirus	unclassified Petsuvirus	3	0	0	0	0	0	0	0	0	0	0	0	1	0	1	0	0	0	0	1	0	1	1	0	0	0	0	0	0	0	0	0	0	0	0	0	0	2	0
	NC_016652	Viruses	Duplodnaviria	Heunggongvirae	Uroviricota	Caudoviricetes	Caudovirales	Siphoviridae	unclassified Siphoviridae		0	1	0	0	0	0	0	0	0	0	0	0	0	0	0	0	0	0	0	0	0	0	0	0	0	1	0	0	0	0	0	0	0	0	0	0	0	0	0
	NC_016654	Viruses	Duplodnaviria	Heunggongvirae	Uroviricota	Caudoviricetes	Caudovirales	Siphoviridae	unclassified Siphoviridae		0	1	0	0	0	0	0	0	0	0	0	0	1	0	0	0	0	0	0	0	0	0	0	0	0	0	0	0	0	0	0	0	0	0	0	0	0	1	0
	NC_016655	Viruses	Duplodnaviria	Heunggongvirae	Uroviricota	Caudoviricetes	Caudovirales	Siphoviridae	unclassified Siphoviridae		4	1	0	0	0	0	0	0	0	0	0	0	0	0	0	0	0	0	0	0	0	0	0	0	0	0	1	0	0	0	0	0	0	0	0	0	0	0	0
	NC_016657	Viruses	Duplodnaviria	Heunggongvirae	Uroviricota	Caudoviricetes	Caudovirales	Autographiviridae	Tangaroavirus	Tangaroavirus tv95151unknowna	0	0	0	0	0	0	0	0	0	0	1	0	0	0	0	0	0	0	1	0	0	0	0	0	0	0	1	0	1	0	0	0	0	0	0	0	0	0	0
	NC_016658	Viruses	Duplodnaviria	Heunggongvirae	Uroviricota	Caudoviricetes	Caudovirales	Autographiviridae	Cheungvirus	Cheungvirus NATL1A7	2	0	0	0	0	0	0	0	0	0	1	0	0	0	0	0	0	0	0	0	0	0	0	0	0	0	1	0	0	0	0	0	0	0	0	1	0	0	0
	NC_016764	Viruses	Duplodnaviria	Heunggongvirae	Uroviricota	Caudoviricetes	Caudovirales	Autographiviridae	Bifseptvirus	Bifseptvirus Bf7	0	0	0	0	0	0	0	0	0	0	1	1	0	0	0	0	0	0	0	0	0	0	0	1	0	0	0	0	0	0	0	0	0	2	0	0	0	0	0
	NC_016766	Viruses	Duplodnaviria	Heunggongvirae	Uroviricota	Caudoviricetes	Caudovirales	Siphoviridae	unclassified Siphoviridae		0	0	0	0	0	0	0	0	0	0	0	0	1	0	0	0	0	0	0	0	0	0	0	0	0	0	1	0	1	0	0	1	0	0	0	0	0	0	0
	NC_016767	Viruses	Duplodnaviria	Heunggongvirae	Uroviricota	Caudoviricetes	Caudovirales	Podoviridae	unclassified Podoviridae		0	0	0	0	0	0	0	0	0	0	0	0	0	0	0	0	0	0	0	0	0	0	0	0	0	0	0	0	0	0	0	0	0	0	1	0	0	0	0
	NC_016770	Viruses	Duplodnaviria	Heunggongvirae	Uroviricota	Caudoviricetes	Caudovirales	Siphoviridae	unclassified Siphoviridae		0	0	0	0	0	0	0	0	0	0	0	0	1	0	0	0	0	0	0	0	0	0	0	0	0	0	1	0	0	0	0	0	0	0	0	0	0	0	0
	NC_016895	Viruses	Varidnaviria	Bamfordvirae	Preplasmiviricota	Tectiliviricetes	Rowavirales	Adenoviridae	Mastadenovirus	Bat mastadenovirus A	0	0	0	0	0	0	0	0	0	0	0	0	0	0	0	0	0	0	0	0	0	0	0	0	0	0	0	0	0	0	0	0	0	0	0	0	0	0	0
	NC_016989	Viruses	Varidnaviria	Helvetiavirae	Dividoviricota	Laserviricetes	Halopanivirales	Sphaerolipoviridae	Alphasphaerolipovirus		0	0	0	0	0	0	0	0	0	0	0	0	0	0	0	0	0	0	0	0	0	0	0	0	0	0	0	0	0	0	0	0	0	0	0	0	0	0	0
	NC_017732	Viruses	Duplodnaviria	Heunggongvirae	Uroviricota	Caudoviricetes	Caudovirales	Podoviridae	unclassified Podoviridae		0	0	0	0	2	0	0	0	0	0	0	0	0	0	0	0	0	0	0	0	0	0	0	0	0	0	0	0	0	0	0	0	0	0	0	0	0	0	0
	NC_017865	Viruses	Duplodnaviria	Heunggongvirae	Uroviricota	Caudoviricetes	Caudovirales	Autographiviridae	Krylovirinae	Phikmvvirus	0	0	0	0	0	0	0	0	0	0	1	1	0	0	0	0	0	0	1	0	0	0	0	0	0	0	0	0	0	0	0	0	0	1	0	0	0	0	0
	NC_017940	Viruses	Varidnaviria	Bamfordvirae	Nucleocytoviricota	Megaviricetes	Pimascovirales	Iridoviridae	Alphairidovirinae	Ranavirus	2	0	0	0	0	0	0	1	0	0	0	0	0	0	2	0	0	0	0	1	0	1	0	0	0	0	0	1	0	0	0	0	1	0	0	0	0	0	0
	NC_017971	Viruses	Duplodnaviria	Heunggongvirae	Uroviricota	Caudoviricetes	Caudovirales	Podoviridae	Krylovvirus	Pseudomonas virus tf	0	0	0	0	0	0	0	0	0	0	1	0	0	0	0	0	0	0	2	0	0	0	0	0	0	0	0	0	0	0	0	0	0	1	0	0	0	0	0
	NC_017972	Viruses	Duplodnaviria	Heunggongvirae	Uroviricota	Caudoviricetes	Caudovirales	Myoviridae	unclassified Myoviridae		0	0	0	0	0	0	0	0	0	0	1	0	0	0	2	0	0	2	1	0	1	0	0	0	1	0	0	0	0	0	0	0	0	0	0	0	1	0	0
	NC_017973	Viruses	Duplodnaviria	Heunggongvirae	Uroviricota	Caudoviricetes	Caudovirales	Siphoviridae	Fromanvirus	Mycobacterium virus SWU1	2	1	0	0	0	0	0	0	1	0	0	0	0	0	0	0	0	0	0	0	0	0	0	0	0	1	0	0	0	0	0	1	0	0	1	1	0	0	0
	NC_017975	Viruses	Duplodnaviria	Heunggongvirae	Uroviricota	Caudoviricetes	Caudovirales	Myoviridae	unclassified Myoviridae		0	0	0	0	0	0	0	0	0	0	0	0	1	0	1	0	0	0	0	1	0	1	0	0	0	0	0	0	0	0	0	0	0	0	0	0	0	0	0
	NC_017976	Viruses	Duplodnaviria	Heunggongvirae	Uroviricota	Caudoviricetes	Caudovirales	Siphoviridae	Gutmannvirinae	Pebcunavirus	1	1	0	0	0	0	0	0	0	0	0	0	0	0	0	0	0	0	1	0	0	0	0	0	0	0	1	0	0	0	0	1	0	0	0	0	0	0	0
	NC_017978	Viruses	Duplodnaviria	Heunggongvirae	Uroviricota	Caudoviricetes	Caudovirales	Siphoviridae	unclassified Siphoviridae		0	1	0	0	4	0	0	0	0	0	0	0	0	0	0	0	0	0	0	0	0	0	0	0	0	0	0	0	0	0	0	0	0	0	0	0	0	0	0
	NC_017979	Viruses	Varidnaviria	Bamfordvirae	Preplasmiviricota	Tectiliviricetes	Rowavirales	Adenoviridae	Aviadenovirus	Goose aviadenovirus A	0	0	1	0	0	0	0	0	0	0	0	0	0	0	0	0	0	0	0	0	0	0	0	0	0	0	0	0	0	0	0	0	0	0	0	0	0	0	0
	NC_017981	Viruses	Duplodnaviria	Heunggongvirae	Uroviricota	Caudoviricetes	Caudovirales	Myoviridae	Dibbivirus	Dibbivirus DIBBI	0	0	0	0	1	0	0	0	0	0	0	0	0	0	0	0	0	0	0	0	0	0	0	0	0	0	0	0	0	0	0	0	1	0	0	0	0	0	0
	NC_018087	Viruses	Duplodnaviria	Heunggongvirae	Uroviricota	Caudoviricetes	Caudovirales	Myoviridae	Twarogvirinae	Zedzedvirus	2	0	0	1	0	0	0	2	0	0	1	1	0	1	2	0	0	2	0	0	1	0	0	0	1	0	0	0	0	0	0	0	0	1	0	0	0	0	1
	NC_018088	Viruses	Duplodnaviria	Heunggongvirae	Uroviricota	Caudoviricetes	Caudovirales	Siphoviridae	Franklinbayvirus	Colwellia virus 9A	2	0	0	1	0	0	0	0	0	0	1	1	0	0	1	0	0	0	0	0	0	0	0	0	0	0	0	0	0	0	0	0	0	0	0	0	0	0	0
	NC_018264	Viruses	Duplodnaviria	Heunggongvirae	Uroviricota	Caudoviricetes	Caudovirales	Siphoviridae	unclassified Siphoviridae		1	1	0	0	2	0	0	0	0	0	0	0	0	0	0	0	0	0	0	0	0	0	0	0	0	0	0	0	0	0	0	0	0	0	0	0	0	0	0
	NC_018269	Viruses	Duplodnaviria	Heunggongvirae	Uroviricota	Caudoviricetes	Caudovirales	Siphoviridae	unclassified Siphoviridae		0	0	0	0	0	0	0	0	0	0	0	0	0	0	0	1	0	0	0	0	0	0	0	0	0	0	0	0	0	0	0	0	0	0	0	0	0	0	0
	NC_018270	Viruses	Duplodnaviria	Heunggongvirae	Uroviricota	Caudoviricetes	Caudovirales	Podoviridae	unclassified Podoviridae		2	0	0	0	0	0	0	0	0	0	0	0	0	0	0	0	0	0	0	0	0	0	0	0	0	0	1	0	0	0	0	0	0	0	0	0	0	0	0
	NC_018271	Viruses	Duplodnaviria	Heunggongvirae	Uroviricota	Caudoviricetes	Caudovirales	Siphoviridae	Inhavirus	Nonlabens virus P12unknown24L	0	0	0	0	0	0	0	0	0	0	0	0	0	0	0	0	0	0	0	0	0	0	0	0	0	0	1	0	0	0	0	0	0	0	0	0	0	0	0
	NC_018276	Viruses	Duplodnaviria	Heunggongvirae	Uroviricota	Caudoviricetes	Caudovirales	Siphoviridae	unclassified Siphoviridae		1	0	0	0	0	0	0	0	0	0	0	0	0	0	0	0	0	0	0	0	0	0	0	0	0	0	0	0	0	0	0	0	0	0	0	0	0	0	0
	NC_018278	Viruses	Duplodnaviria	Heunggongvirae	Uroviricota	Caudoviricetes	Caudovirales	Siphoviridae	Kilunavirus	Burkholderia virus KL1	0	0	0	0	0	0	0	1	0	0	0	0	0	0	0	0	0	0	0	0	0	0	0	0	0	0	0	0	0	0	0	0	0	0	0	0	0	0	1
	NC_018279	Viruses	Duplodnaviria	Heunggongvirae	Uroviricota	Caudoviricetes	Caudovirales	Siphoviridae	unclassified Siphoviridae		0	0	1	0	2	0	0	0	0	0	0	0	0	0	0	0	0	0	0	0	0	0	0	0	0	0	0	0	0	0	0	0	0	1	1	0	0	0	0
	NC_018283	Viruses	Duplodnaviria	Heunggongvirae	Uroviricota	Caudoviricetes	Caudovirales	Siphoviridae	Ahduovirus	Burkholderia virus AH2	1	0	0	0	0	0	0	1	0	0	0	0	0	0	0	0	0	0	0	0	0	0	0	0	0	0	0	0	0	0	0	0	0	0	1	0	0	0	0
	NC_018285	Viruses	Duplodnaviria	Heunggongvirae	Uroviricota	Caudoviricetes	Caudovirales	Siphoviridae	Moineauvirus	unclassified Moineauvirus	3	1	0	0	1	0	0	0	0	0	0	0	0	0	0	0	0	0	0	0	0	0	0	0	0	0	0	2	0	0	0	0	0	0	1	0	0	0	0
	NC_018454	Viruses	Duplodnaviria	Heunggongvirae	Uroviricota	Caudoviricetes	Caudovirales	Siphoviridae	unclassified Siphoviridae		0	0	0	0	1	1	0	0	0	0	0	0	0	0	0	0	0	0	0	0	0	0	1	0	0	0	0	0	0	0	0	0	0	1	0	0	0	0	0
	NC_018835	Viruses	Duplodnaviria	Heunggongvirae	Uroviricota	Caudoviricetes	Caudovirales	Podoviridae	Kuravirus	Escherichia virus NJunknown1	0	0	0	0	0	0	0	0	0	0	1	0	0	0	0	0	0	0	1	0	0	0	0	0	0	0	1	0	0	1	1	1	0	1	0	0	0	0	0
	NC_018836	Viruses	Duplodnaviria	Heunggongvirae	Uroviricota	Caudoviricetes	Caudovirales	Siphoviridae	Arquatrovirinae	Streptomyces virus phiHau3	2	1	0	0	1	0	0	0	0	0	0	0	2	0	0	0	0	0	0	0	0	0	0	0	0	0	0	0	0	1	0	0	0	0	0	1	0	0	1
	NC_018837	Viruses	Duplodnaviria	Heunggongvirae	Uroviricota	Caudoviricetes	Caudovirales	Demerecviridae	Mccorquodalevirinae	Myunavirus	0	0	0	0	0	0	0	0	0	0	1	0	0	1	2	0	0	0	1	0	0	0	0	0	0	0	0	1	0	1	1	0	0	0	0	0	0	0	0
	NC_018838	Viruses	Duplodnaviria	Heunggongvirae	Uroviricota	Caudoviricetes	Caudovirales	Siphoviridae	Pahexavirus	Propionibacterium virus P1unknownunknownA	0	1	0	0	0	0	0	0	0	0	0	0	0	0	0	0	0	0	0	0	0	0	0	0	0	1	0	0	0	0	0	0	0	0	0	0	0	0	0
	NC_018843	Viruses	Duplodnaviria	Heunggongvirae	Uroviricota	Caudoviricetes	Caudovirales	Siphoviridae	unclassified Siphoviridae		3	0	0	0	0	0	0	0	0	0	1	1	0	0	1	0	1	0	0	0	0	0	0	0	1	0	0	0	0	0	0	0	0	0	0	1	1	0	0
	NC_018848	Viruses	Duplodnaviria	Heunggongvirae	Uroviricota	Caudoviricetes	Caudovirales	Siphoviridae	Picardvirus	unclassified Picardvirus	0	1	0	0	0	0	0	0	0	0	0	0	1	0	0	0	0	0	0	0	0	0	0	0	0	1	0	0	0	0	0	0	0	0	0	0	0	0	0
	NC_018850	Viruses	Duplodnaviria	Heunggongvirae	Uroviricota	Caudoviricetes	Caudovirales	Podoviridae	Vicosavirus	Pseudomonas virus UFVP2	0	0	0	0	0	0	0	0	0	0	1	0	1	0	0	0	0	0	0	0	0	0	0	0	0	0	0	0	0	0	0	0	0	1	0	0	0	0	0
	NC_018853	Viruses	Duplodnaviria	Heunggongvirae	Uroviricota	Caudoviricetes	Caudovirales	Siphoviridae	Tigunavirus	Streptomyces virus TG1	0	1	0	0	0	0	0	0	0	0	0	0	0	0	0	0	0	0	0	0	0	0	0	0	0	0	0	0	0	0	0	1	0	0	0	0	0	0	0
	NC_018859	Viruses	Duplodnaviria	Heunggongvirae	Uroviricota	Caudoviricetes	Caudovirales	Podoviridae	Kuravirus	Escherichia virus ECB2	2	0	0	0	0	0	0	0	0	0	1	0	1	0	0	0	0	0	2	0	0	0	0	0	0	0	0	0	0	1	0	1	0	1	0	0	0	0	0
	NC_018860	Viruses	Duplodnaviria	Heunggongvirae	Uroviricota	Caudoviricetes	Caudovirales	Herelleviridae	Bastillevirinae	Tsarbombavirus	1	0	0	0	0	0	0	0	0	0	0	0	0	0	1	0	0	0	0	0	0	0	0	0	1	0	0	0	0	1	1	0	1	0	0	0	1	0	0
	NC_019400	Viruses	Duplodnaviria	Heunggongvirae	Uroviricota	Caudoviricetes	Caudovirales	Myoviridae	Vequintavirinae	Seunavirus	0	0	0	0	0	0	0	0	0	0	1	1	0	0	0	0	0	0	0	0	0	0	2	0	0	0	0	0	0	0	1	0	0	0	0	0	0	1	0
	NC_019401	Viruses	Duplodnaviria	Heunggongvirae	Uroviricota	Caudoviricetes	Caudovirales	Myoviridae	Mimasvirus	Mimasvirus GAP32	6	0	0	2	0	0	0	1	0	0	1	1	0	2	1	3	0	2	0	0	1	0	1	0	1	0	0	2	2	0	1	0	0	0	0	0	1	0	2
	NC_019402	Viruses	Duplodnaviria	Heunggongvirae	Uroviricota	Caudoviricetes	Caudovirales	Podoviridae	unclassified Podoviridae		0	0	0	0	0	0	0	0	0	0	1	1	1	0	0	0	0	0	1	0	0	0	0	0	0	0	1	0	0	1	0	0	0	0	0	0	0	0	0
	NC_019404	Viruses	Duplodnaviria	Heunggongvirae	Uroviricota	Caudoviricetes	Caudovirales	Drexlerviridae	Braunvirinae	Guelphvirus	0	0	0	0	0	0	0	0	0	0	0	0	1	0	0	1	0	0	0	0	0	0	0	0	0	0	0	0	0	0	0	0	0	1	0	0	0	0	0
	NC_019406	Viruses	Duplodnaviria	Heunggongvirae	Uroviricota	Caudoviricetes	Caudovirales	Siphoviridae	Dolichocephalovirinae	Colossusvirus	3	0	0	1	3	0	0	0	0	0	0	2	0	0	0	0	0	0	0	0	0	0	1	0	0	0	0	0	1	0	1	0	1	1	1	0	0	0	0
	NC_019408	Viruses	Duplodnaviria	Heunggongvirae	Uroviricota	Caudoviricetes	Caudovirales	Siphoviridae	Phicbkvirus	Caulobacter virus Rogue	4	0	0	1	2	0	0	0	0	0	0	1	1	0	0	0	0	0	1	0	0	0	1	0	0	0	0	0	2	0	1	0	1	1	1	0	0	0	0
	NC_019410	Viruses	Duplodnaviria	Heunggongvirae	Uroviricota	Caudoviricetes	Caudovirales	Siphoviridae	Dolichocephalovirinae	Shapirovirus	5	0	0	1	2	0	0	1	0	0	0	1	1	0	0	0	0	0	1	0	0	0	1	0	0	0	0	0	2	0	1	0	0	0	1	0	0	0	0
	NC_019443	Viruses	Duplodnaviria	Heunggongvirae	Uroviricota	Caudoviricetes	Caudovirales	Myoviridae	unclassified Myoviridae		2	0	0	0	0	0	0	4	0	0	0	0	0	1	0	0	0	0	0	0	0	0	3	4	2	0	1	0	0	0	1	1	0	0	0	1	2	0	0
	NC_019445	Viruses	Duplodnaviria	Heunggongvirae	Uroviricota	Caudoviricetes	Caudovirales	Podoviridae	unclassified Podoviridae		2	0	0	0	0	0	0	0	0	0	0	0	0	0	0	0	0	0	0	0	0	0	0	0	0	0	0	0	0	0	0	0	0	0	1	0	0	1	0
	NC_019454	Viruses	Duplodnaviria	Heunggongvirae	Uroviricota	Caudoviricetes	Caudovirales	Autographiviridae	Limelightvirus	Pantoea virus Limelight	0	0	0	0	0	0	0	0	0	0	1	1	0	0	0	0	0	0	1	0	0	0	0	0	0	0	0	0	0	0	0	0	0	1	0	0	0	0	0
	NC_019455	Viruses	Duplodnaviria	Heunggongvirae	Uroviricota	Caudoviricetes	Caudovirales	Myoviridae	unclassified Myoviridae		0	0	0	0	1	0	0	0	0	0	0	0	0	0	0	0	0	0	0	0	0	0	0	0	0	0	0	0	0	0	0	0	0	0	0	0	0	0	0
	NC_019456	Viruses	Duplodnaviria	Heunggongvirae	Uroviricota	Caudoviricetes	Caudovirales	Siphoviridae	unclassified Siphoviridae		0	2	0	0	1	0	0	0	0	0	0	0	0	0	0	0	1	0	0	0	0	0	0	0	0	0	0	0	0	0	0	0	0	0	0	0	0	0	0
	NC_019457	Viruses	Duplodnaviria	Heunggongvirae	Uroviricota	Caudoviricetes	Caudovirales	Myoviridae	unclassified Myoviridae		0	0	0	0	0	0	0	1	0	0	0	0	0	0	0	0	0	0	0	0	0	0	0	0	0	0	0	0	0	0	0	0	0	0	0	0	0	0	0
	NC_019485	Viruses	Duplodnaviria	Heunggongvirae	Uroviricota	Caudoviricetes	Caudovirales	Schitoviridae	Eceepunavirus	Enterobacter virus EcP1	4	0	0	1	0	0	0	0	0	0	0	0	0	0	0	0	0	0	0	0	0	0	0	0	0	0	0	0	0	0	0	0	1	0	0	0	0	0	1
	NC_019486	Viruses	Duplodnaviria	Heunggongvirae	Uroviricota	Caudoviricetes	Caudovirales	Siphoviridae	Lafunavirus	Lactobacillus virus LF1	0	1	0	0	1	0	0	0	0	0	0	0	0	0	0	0	0	0	0	0	0	0	0	0	0	0	0	0	0	0	0	0	0	0	1	0	0	0	0
	NC_019487	Viruses	Duplodnaviria	Heunggongvirae	Uroviricota	Caudoviricetes	Caudovirales	Herelleviridae	Spounavirinae	unclassified Spounavirinae	3	0	0	0	0	0	0	0	0	0	1	1	0	0	0	0	0	0	0	0	0	0	0	0	1	0	0	0	0	0	1	0	0	0	0	0	1	0	1
	NC_019489	Viruses	Duplodnaviria	Heunggongvirae	Uroviricota	Caudoviricetes	Caudovirales	Siphoviridae	unclassified Siphoviridae		0	1	0	0	1	0	0	0	0	0	0	0	0	0	0	0	0	0	0	0	0	0	0	0	0	0	0	0	0	0	0	0	0	0	1	0	0	0	0
	NC_019490	Viruses	Duplodnaviria	Heunggongvirae	Uroviricota	Caudoviricetes	Caudovirales	Siphoviridae	unclassified Siphoviridae		0	0	0	0	3	0	0	0	0	0	0	0	0	0	0	0	0	0	0	0	0	0	0	0	0	0	0	0	0	0	0	0	0	0	1	0	0	0	0
	NC_019501	Viruses	Duplodnaviria	Heunggongvirae	Uroviricota	Caudoviricetes	Caudovirales	Podoviridae	Lederbergvirus	unclassified Lederbergvirus	0	0	0	0	1	0	0	0	0	0	0	0	0	0	0	0	0	0	0	0	0	0	0	0	0	0	0	0	0	0	0	0	0	0	1	0	0	0	0
	NC_019502	Viruses	Duplodnaviria	Heunggongvirae	Uroviricota	Caudoviricetes	Caudovirales	Siphoviridae	Camtrevirus	Bacillus virus phIS35unknown1	0	1	0	0	2	0	0	0	0	0	0	0	0	0	0	0	0	0	0	0	0	0	0	0	0	0	0	0	0	0	0	0	0	0	2	0	0	0	0
	NC_019504	Viruses	Duplodnaviria	Heunggongvirae	Uroviricota	Caudoviricetes	Caudovirales	Chaseviridae	Cleopatravirinae	Loessnervirus	0	0	0	0	0	0	0	0	0	0	1	0	0	0	0	0	0	0	1	0	0	0	0	0	0	0	0	0	0	0	0	1	1	0	0	0	0	0	0
	NC_019507	Viruses	Duplodnaviria	Heunggongvirae	Uroviricota	Caudoviricetes	Caudovirales	Myoviridae	Eucampyvirinae	Firehammervirus	2	0	0	1	0	0	0	4	0	0	1	1	0	2	0	0	0	4	0	0	1	0	0	0	0	0	0	0	0	0	2	0	0	0	0	0	1	0	0
	NC_019510	Viruses	Duplodnaviria	Heunggongvirae	Uroviricota	Caudoviricetes	Caudovirales	Autographiviridae	Studiervirinae	Elunavirus	0	0	0	0	0	0	0	0	0	0	1	1	0	0	0	0	0	0	1	0	0	0	0	0	0	0	0	0	0	0	0	0	0	0	0	0	0	0	0
	NC_019511	Viruses	Duplodnaviria	Heunggongvirae	Uroviricota	Caudoviricetes	Caudovirales	Herelleviridae	Twortvirinae	Silviavirus	5	0	0	0	0	0	0	0	0	0	0	0	0	0	0	1	1	0	1	0	0	0	0	0	1	0	0	3	0	1	0	0	0	0	0	0	2	0	0
	NC_019512	Viruses	Duplodnaviria	Heunggongvirae	Uroviricota	Caudoviricetes	Caudovirales	Podoviridae	Schmidvirus	Helicobacter virus 1961P	1	0	0	0	0	0	0	0	0	0	0	0	0	0	0	0	0	0	0	0	0	0	0	0	0	0	0	0	0	0	0	0	0	0	1	0	0	0	0
	NC_019514	Viruses	Duplodnaviria	Heunggongvirae	Uroviricota	Caudoviricetes	Caudovirales	Schitoviridae	Waedenswilvirus	Erwinia virus S6	0	0	0	0	0	0	0	0	0	0	0	0	0	0	0	0	0	0	0	0	2	0	0	0	0	0	0	0	0	0	0	1	1	0	0	0	0	0	0
	NC_019515	Viruses	Duplodnaviria	Heunggongvirae	Uroviricota	Caudoviricetes	Caudovirales	Myoviridae	Becedseptimavirus	Becedseptimavirus BCD7	2	1	0	0	0	0	0	0	0	0	0	1	0	1	1	0	0	0	0	0	0	0	0	1	0	0	0	0	0	0	0	0	1	0	0	0	1	0	0
	NC_019516	Viruses	Duplodnaviria	Heunggongvirae	Uroviricota	Caudoviricetes	Caudovirales	Myoviridae	Aurunvirus	Aurunvirus STIM5	4	0	0	0	0	1	0	0	0	0	0	0	0	0	0	0	0	1	0	0	0	0	2	0	0	0	0	0	1	1	1	1	0	0	0	0	0	0	1
	NC_019519	Viruses	Duplodnaviria	Heunggongvirae	Uroviricota	Caudoviricetes	Caudovirales	Myoviridae	Schmittlotzvirus	Agrobacterium virus 7-7-1	0	0	0	1	1	0	0	1	0	0	0	0	0	0	0	0	0	0	0	0	0	0	0	0	0	0	0	0	0	0	0	0	0	0	0	0	0	0	0
	NC_019521	Viruses	Duplodnaviria	Heunggongvirae	Uroviricota	Caudoviricetes	Caudovirales	Myoviridae	unclassified Myoviridae		2	0	0	1	0	0	0	1	0	0	1	0	0	1	2	0	0	3	0	1	2	0	0	0	0	0	0	0	0	1	0	0	0	0	0	0	0	0	1
	NC_019522	Viruses	Duplodnaviria	Heunggongvirae	Uroviricota	Caudoviricetes	Caudovirales	Myoviridae	unclassified Myoviridae		4	0	0	0	0	0	0	0	0	0	0	0	0	0	0	0	0	0	0	0	0	0	0	0	0	0	0	0	0	0	0	0	0	1	2	0	0	0	0
	NC_019524	Viruses	Duplodnaviria	Heunggongvirae	Uroviricota	Caudoviricetes	Caudovirales	Siphoviridae	unclassified Siphoviridae		0	0	0	0	0	0	0	0	0	0	0	0	0	0	0	0	0	0	1	0	0	0	0	0	0	0	0	0	0	0	0	0	0	0	0	0	0	0	0
	NC_019525	Viruses	Duplodnaviria	Heunggongvirae	Uroviricota	Caudoviricetes	Caudovirales	Myoviridae	unclassified Myoviridae		0	0	0	0	1	0	0	0	0	0	0	1	0	0	0	0	0	0	0	0	0	0	0	0	0	0	0	0	0	0	0	0	0	0	0	0	0	0	0
	NC_019527	Viruses	Duplodnaviria	Heunggongvirae	Uroviricota	Caudoviricetes	Caudovirales	Myoviridae	Popoffvirus	Aeromonas virus 56	2	0	0	0	0	0	0	0	0	0	0	0	0	0	0	2	0	0	0	0	0	0	0	0	0	0	0	0	0	0	0	0	0	1	0	0	0	0	0
	NC_019528	Viruses	Duplodnaviria	Heunggongvirae	Uroviricota	Caudoviricetes	Caudovirales	Autographiviridae	Melnykvirinae	Aerosvirus	0	0	0	0	0	0	0	0	0	0	1	1	0	0	0	0	0	0	0	0	0	0	0	0	0	0	0	0	0	0	0	0	0	1	0	0	0	0	0
	NC_019529	Viruses	Duplodnaviria	Heunggongvirae	Uroviricota	Caudoviricetes	Caudovirales	Demerecviridae	Ermolyevavirinae	Vipunavirus	3	0	0	0	0	0	0	0	0	0	1	0	0	1	0	0	0	0	1	0	0	0	1	0	0	0	0	2	0	1	1	0	1	0	0	0	0	0	0
	NC_019540	Viruses	Duplodnaviria	Heunggongvirae	Uroviricota	Caudoviricetes	Caudovirales	Zobellviridae	Salinovirus	Salinivibrio virus CWunknown2	2	0	0	0	0	0	0	0	0	0	1	1	0	0	0	0	0	0	1	0	0	0	0	0	0	0	1	0	0	0	0	0	0	0	0	0	0	0	0
	NC_019542	Viruses	Duplodnaviria	Heunggongvirae	Uroviricota	Caudoviricetes	Caudovirales	Autographiviridae	Molineuxvirinae	Axomammavirus	1	0	0	0	0	0	0	0	0	0	1	1	0	0	0	0	0	0	0	0	0	0	0	0	0	0	0	0	0	0	0	0	0	0	0	0	0	0	0
	NC_019544	Viruses	Duplodnaviria	Heunggongvirae	Uroviricota	Caudoviricetes	Caudovirales	Myoviridae	unclassified Myoviridae		4	0	0	0	2	0	0	0	0	0	0	0	0	0	0	0	0	0	0	0	0	0	0	0	0	0	1	0	0	0	0	0	0	0	0	0	0	0	0
	NC_019545	Viruses	Duplodnaviria	Heunggongvirae	Uroviricota	Caudoviricetes	Caudovirales	Siphoviridae	unclassified Siphoviridae		2	0	1	0	0	0	0	0	0	0	0	0	0	0	0	0	0	0	0	0	0	0	1	0	0	0	0	0	0	0	0	0	0	1	1	0	0	0	0
	NC_019549	Viruses	Duplodnaviria	Heunggongvirae	Uroviricota	Caudoviricetes	Caudovirales	Podoviridae	unclassified Podoviridae		0	0	0	0	1	0	0	0	0	0	0	0	0	0	0	0	1	0	1	0	0	0	0	0	0	0	0	0	0	0	0	0	0	0	0	0	0	0	0
	NC_019550	Viruses	Duplodnaviria	Heunggongvirae	Uroviricota	Caudoviricetes	Caudovirales	Podoviridae	unclassified Podoviridae		0	0	0	0	1	0	0	0	0	0	0	0	0	0	0	0	1	0	1	0	0	0	0	0	0	0	0	0	0	0	0	0	0	0	0	0	0	0	0
	NC_019709	Viruses	Duplodnaviria	Heunggongvirae	Uroviricota	Caudoviricetes	Caudovirales	Siphoviridae	Hendrixvirinae	Cuauhtlivirus	0	0	1	0	1	0	0	0	0	0	0	0	0	0	0	0	0	0	0	0	0	0	0	0	0	0	0	0	0	0	0	0	0	0	1	0	0	0	0
	NC_019713	Viruses	Duplodnaviria	Heunggongvirae	Uroviricota	Caudoviricetes	Caudovirales	Siphoviridae	Mardecavirus	Vibrio virus MAR1unknown	0	0	0	0	0	0	0	0	0	0	1	0	0	0	0	2	0	0	0	0	1	0	0	0	2	0	0	0	1	0	0	0	0	0	0	0	1	0	0
	NC_019717	Viruses	Duplodnaviria	Heunggongvirae	Uroviricota	Caudoviricetes	Caudovirales	Siphoviridae	unclassified Siphoviridae		2	0	0	0	1	0	0	0	0	0	0	0	0	0	0	0	0	0	0	0	0	0	0	0	0	0	0	0	1	0	0	0	0	1	1	0	0	0	0
	NC_019720	Viruses	Duplodnaviria	Heunggongvirae	Uroviricota	Caudoviricetes	Caudovirales	Siphoviridae	Aguilavirus	Enterobacteria virus mEp213	2	0	0	0	2	0	0	0	0	0	0	0	0	0	0	0	0	0	0	0	0	0	0	0	0	0	0	0	0	0	0	0	0	0	0	0	0	0	0
	NC_019721	Viruses	Duplodnaviria	Heunggongvirae	Uroviricota	Caudoviricetes	Caudovirales	Siphoviridae	Hendrixvirinae	unclassified Hendrixvirinae	2	0	0	0	1	0	0	0	0	0	0	0	0	0	0	1	0	0	0	0	0	0	0	0	0	0	0	0	0	0	0	0	0	0	0	0	0	1	0
	NC_019782	Viruses	Duplodnaviria	Heunggongvirae	Uroviricota	Caudoviricetes	Caudovirales	Myoviridae	unclassified Myoviridae		0	1	0	0	2	0	0	0	0	0	0	0	0	0	0	0	0	0	0	0	0	0	0	0	0	0	0	0	0	0	0	0	0	0	0	0	0	0	0
	NC_019909	Viruses	Duplodnaviria	Heunggongvirae	Uroviricota	Caudoviricetes	Caudovirales	Myoviridae	Tegunavirus	Yersinia virus R1RT	1	0	0	0	0	0	0	1	0	0	1	1	0	2	2	0	0	2	0	0	1	0	0	0	1	0	0	2	0	0	1	0	0	1	0	1	1	0	1
	NC_019910	Viruses	Duplodnaviria	Heunggongvirae	Uroviricota	Caudoviricetes	Caudovirales	Ackermannviridae	Aglimvirinae	Agtrevirus	1	0	0	0	0	0	0	1	0	0	0	1	0	1	0	1	0	2	0	0	1	0	0	0	1	0	0	0	0	0	0	0	0	0	0	0	1	0	0
	NC_019914	Viruses	Duplodnaviria	Heunggongvirae	Uroviricota	Caudoviricetes	Caudovirales	Siphoviridae	Azeredovirinae	unclassified Azeredovirinae	0	1	0	0	2	0	0	0	0	0	0	0	0	0	0	0	0	0	0	0	0	0	0	0	0	0	0	0	0	0	0	0	0	0	0	0	0	0	0
	NC_019915	Viruses	Duplodnaviria	Heunggongvirae	Uroviricota	Caudoviricetes	Caudovirales	Siphoviridae	unclassified Siphoviridae		0	2	0	0	2	0	0	0	0	0	0	0	1	0	0	1	0	0	0	0	0	0	0	0	0	1	0	0	0	0	0	0	1	0	0	1	0	0	0
	NC_019919	Viruses	Duplodnaviria	Heunggongvirae	Uroviricota	Caudoviricetes	Caudovirales	Demerecviridae	Markadamsvirinae	Haartmanvirus	0	0	0	0	0	0	0	0	0	0	1	0	2	1	1	0	0	0	1	0	0	0	1	0	0	0	0	2	0	1	1	0	1	0	0	0	0	0	0
	NC_019923	Viruses	Duplodnaviria	Heunggongvirae	Uroviricota	Caudoviricetes	Caudovirales	Podoviridae	unclassified Podoviridae		0	0	0	0	0	0	0	0	0	0	0	0	1	0	0	0	0	0	0	0	0	0	0	0	0	0	0	0	1	0	0	0	0	0	0	0	0	0	0
	NC_019924	Viruses	Duplodnaviria	Heunggongvirae	Uroviricota	Caudoviricetes	Caudovirales	Siphoviridae	unclassified Siphoviridae		0	1	0	0	0	0	0	0	0	0	0	0	0	0	0	0	0	0	0	0	0	0	0	0	0	0	0	0	0	0	0	0	1	0	0	1	1	0	0
	NC_019927	Viruses	Duplodnaviria	Heunggongvirae	Uroviricota	Caudoviricetes	Caudovirales	Siphoviridae	unclassified Siphoviridae		2	0	0	0	0	0	0	0	0	0	0	0	0	0	0	0	0	0	0	0	0	0	0	0	0	0	0	0	0	0	0	0	0	0	0	0	0	1	0
	NC_019928	Viruses	Duplodnaviria	Heunggongvirae	Uroviricota	Caudoviricetes	Caudovirales	Podoviridae	Schmidvirus	Helicobacter virus KHP3unknown	1	0	0	0	0	0	0	0	0	0	0	0	0	0	0	0	0	0	0	0	0	0	0	0	0	0	0	0	0	0	0	0	0	0	1	0	0	0	0
	NC_019929	Viruses	Duplodnaviria	Heunggongvirae	Uroviricota	Caudoviricetes	Caudovirales	Myoviridae	Erskinevirus	Erskinevirus EaH2	2	0	0	0	0	0	0	0	0	0	0	0	0	0	1	0	0	0	0	1	0	1	0	0	0	0	0	0	0	0	0	0	0	0	0	0	0	0	0
	NC_019930	Viruses	Duplodnaviria	Heunggongvirae	Uroviricota	Caudoviricetes	Caudovirales	Myoviridae	Tijeunavirus	Tetrasphaera virus TJE1	0	0	0	0	1	0	0	0	0	0	0	0	0	0	0	0	0	0	0	0	0	0	0	0	0	0	0	0	0	0	0	0	0	0	0	0	0	0	0
	NC_019931	Viruses	Duplodnaviria	Heunggongvirae	Uroviricota	Caudoviricetes	Caudovirales	Podoviridae	Schmidvirus	Helicobacter virus KHP4unknown	1	0	0	0	0	0	0	0	0	0	0	0	0	0	0	0	0	0	0	0	0	0	0	0	0	0	0	0	0	0	0	0	0	0	1	0	0	0	0
	NC_019932	Viruses	Duplodnaviria	Heunggongvirae	Uroviricota	Caudoviricetes	Caudovirales	Myoviridae	Peduovirinae	Entnonagintavirus	0	1	0	0	0	0	0	0	0	0	0	0	0	0	0	0	0	0	0	0	0	0	0	0	0	0	0	0	0	0	0	0	0	1	1	0	0	0	0
	NC_019933	Viruses	Duplodnaviria	Heunggongvirae	Uroviricota	Caudoviricetes	Caudovirales	Siphoviridae	Klementvirus		0	0	0	0	0	0	0	0	0	0	1	0	1	0	0	2	0	0	1	0	0	0	1	0	0	0	0	1	0	0	0	0	0	1	0	0	0	0	0
	NC_019934	Viruses	Duplodnaviria	Heunggongvirae	Uroviricota	Caudoviricetes	Caudovirales	Siphoviridae	Hendrixvirinae	unclassified Hendrixvirinae	2	0	0	0	2	0	0	0	0	0	0	0	0	0	0	0	0	0	0	0	0	0	0	0	0	0	0	0	0	0	0	0	0	0	0	0	0	1	0
	NC_020074	Viruses	Varidnaviria	Bamfordvirae	Preplasmiviricota	Tectiliviricetes	Rowavirales	Adenoviridae	Atadenovirus	Bovine atadenovirus E	0	0	0	0	0	0	0	0	0	0	0	0	0	0	0	0	0	0	0	0	0	0	0	0	0	0	0	0	0	0	0	0	0	0	0	0	0	0	0
	NC_020078	Viruses	Duplodnaviria	Heunggongvirae	Uroviricota	Caudoviricetes	Caudovirales	Autographiviridae	Melnykvirinae	Cronosvirus	0	0	0	0	0	0	0	0	0	0	1	1	0	0	0	0	0	0	1	0	0	0	0	0	0	0	0	0	0	0	0	0	0	1	0	0	0	0	0
	NC_020081	Viruses	Duplodnaviria	Heunggongvirae	Uroviricota	Caudoviricetes	Caudovirales	Herelleviridae	Bastillevirinae	Agatevirus	1	0	0	0	0	0	0	0	0	0	0	0	0	0	2	2	0	0	0	0	1	1	0	0	1	1	0	0	0	0	1	0	1	0	0	0	1	0	0
	NC_020104	Viruses	Varidnaviria	Bamfordvirae	Nucleocytoviricota	Megaviricetes	Imitervirales	Mimiviridae	unclassified Mimiviridae	Moumouvirus	6	0	5	3	1	9	24	1	0	0	0	0	0	0	1	0	6	2	0	6	7	3	1	1	1	0	0	3	0	3	0	0	0	0	0	0	0	0	0
	NC_020197	Viruses	Duplodnaviria	Heunggongvirae	Uroviricota	Caudoviricetes	Caudovirales	Siphoviridae	unclassified Siphoviridae		0	1	0	0	1	0	0	0	0	0	0	0	0	0	0	0	0	0	0	0	0	0	0	0	0	0	0	0	0	0	0	0	0	0	0	0	0	0	0
	NC_020201	Viruses	Duplodnaviria	Heunggongvirae	Uroviricota	Caudoviricetes	Caudovirales	Myoviridae	Vequintavirinae	Certrevirus	2	0	0	1	0	0	0	0	0	0	1	1	6	0	0	4	1	0	1	0	0	0	0	0	0	0	0	0	0	0	1	1	0	0	0	0	0	0	0
	NC_020202	Viruses	Duplodnaviria	Heunggongvirae	Uroviricota	Caudoviricetes	Caudovirales	Siphoviridae	Casadabanvirus	unclassified Casadabanvirus	0	0	0	0	1	0	0	0	0	0	0	0	0	0	0	0	0	0	0	0	0	0	0	0	0	0	0	0	0	0	0	0	0	0	0	0	0	0	0
	NC_020204	Viruses	Duplodnaviria	Heunggongvirae	Uroviricota	Caudoviricetes	Caudovirales	Myoviridae	Jedunavirus	Jedunavirus JDunknownunknown1	0	0	0	0	0	0	0	2	0	0	0	0	0	0	0	1	0	0	0	0	0	0	0	0	0	0	0	1	0	0	0	0	0	1	0	0	0	0	0
	NC_020205	Viruses	Duplodnaviria	Heunggongvirae	Uroviricota	Caudoviricetes	Caudovirales	Podoviridae	unclassified Podoviridae		0	0	0	0	0	0	0	0	0	0	0	0	0	0	0	0	0	0	0	0	0	0	0	0	0	0	0	0	0	0	0	0	0	1	0	0	0	0	0
	NC_020416	Viruses	Duplodnaviria	Heunggongvirae	Uroviricota	Caudoviricetes	Caudovirales	Myoviridae	Tevenvirinae	Gelderlandvirus	2	0	0	0	0	0	0	0	0	0	1	1	0	1	1	0	0	3	0	0	1	0	1	0	1	0	0	0	0	0	0	0	0	1	0	1	1	0	1
	NC_020480	Viruses	Duplodnaviria	Heunggongvirae	Uroviricota	Caudoviricetes	Caudovirales	Siphoviridae	Andromedavirus	Bacillus virus Finn	0	0	0	0	0	0	0	0	0	0	0	0	0	0	0	0	0	0	0	0	0	0	0	0	0	0	0	0	0	0	0	1	0	0	0	1	0	0	0
	NC_020481	Viruses	Duplodnaviria	Heunggongvirae	Uroviricota	Caudoviricetes	Caudovirales	Siphoviridae	unclassified Siphoviridae		4	0	0	0	0	0	0	0	0	0	0	0	0	0	0	0	0	0	0	0	0	0	1	0	0	0	0	0	0	0	0	0	0	0	0	0	0	0	0
	NC_020482	Viruses	Duplodnaviria	Heunggongvirae	Uroviricota	Caudoviricetes	Caudovirales	Autographiviridae	Stopavirus	Stopavirus HTVCunknown11P	1	0	0	0	0	0	0	0	0	0	1	0	0	0	0	0	0	0	0	0	0	0	0	0	0	0	0	0	0	0	0	0	0	0	1	0	0	0	0
	NC_020483	Viruses	Duplodnaviria	Heunggongvirae	Uroviricota	Caudoviricetes	Caudovirales	Autographiviridae	Pelagivirus	Pelagivirus HTVCunknown19P	3	0	0	0	0	0	0	0	0	0	1	0	0	0	0	0	0	0	0	0	0	0	1	0	0	0	1	0	0	0	0	0	0	1	1	1	0	0	0
	NC_020484	Viruses	Duplodnaviria	Heunggongvirae	Uroviricota	Caudoviricetes	Caudovirales	Myoviridae	unclassified Myoviridae		2	0	0	0	0	0	0	1	0	0	1	0	0	1	0	0	0	0	0	0	1	0	1	4	1	0	1	0	0	0	1	0	0	0	0	0	1	0	0
	NC_020485	Viruses	Varidnaviria	Bamfordvirae	Preplasmiviricota	Tectiliviricetes	Rowavirales	Adenoviridae	Mastadenovirus	Simian mastadenovirus G	0	0	0	0	0	0	0	0	0	0	0	0	0	0	0	0	0	0	0	0	0	0	0	0	0	0	0	0	0	0	0	0	0	0	0	0	0	0	0
	NC_020487	Viruses	Varidnaviria	Bamfordvirae	Preplasmiviricota	Tectiliviricetes	Rowavirales	Adenoviridae	Mastadenovirus	Platyrrhini mastadenovirus A	0	0	0	0	0	0	0	0	0	0	0	0	0	0	0	0	0	0	0	0	0	0	0	0	0	0	0	0	0	0	0	0	0	0	0	0	0	0	0
	NC_020488	Viruses	Duplodnaviria	Heunggongvirae	Uroviricota	Caudoviricetes	Caudovirales	Podoviridae	unclassified Podoviridae		0	0	0	0	0	0	0	0	0	0	0	0	0	0	0	1	0	0	0	0	0	0	0	0	0	0	0	0	0	0	0	0	0	0	0	0	0	0	0
	NC_020489	Viruses	Duplodnaviria	Heunggongvirae	Uroviricota	Caudoviricetes	Caudovirales	Siphoviridae	unclassified Siphoviridae		2	0	0	0	1	0	0	0	0	0	0	0	0	0	0	0	0	0	0	0	0	0	0	0	0	0	0	0	0	0	0	0	0	0	0	0	0	0	0
	NC_020490	Viruses	Duplodnaviria	Heunggongvirae	Uroviricota	Caudoviricetes	Caudovirales	Siphoviridae	Azeredovirinae	unclassified Azeredovirinae	0	1	0	0	1	0	0	0	0	0	0	0	0	0	0	0	0	0	0	0	0	0	0	0	0	0	1	0	0	0	0	0	0	0	0	1	0	0	0
	NC_020837	Viruses	Duplodnaviria	Heunggongvirae	Uroviricota	Caudoviricetes	Caudovirales	Myoviridae	Anaposvirus	Synechococcus virus SCAM1	3	0	0	0	0	0	0	1	0	0	1	0	0	1	0	0	0	0	0	0	0	0	0	4	1	0	1	0	0	0	1	1	0	0	0	1	1	0	0
	NC_020840	Viruses	Duplodnaviria	Heunggongvirae	Uroviricota	Caudoviricetes	Caudovirales	Siphoviridae	unclassified Siphoviridae		2	1	0	0	0	0	0	0	0	0	0	0	0	0	0	0	0	0	0	0	0	0	0	0	0	0	0	0	0	0	0	0	0	0	0	0	0	0	0
	NC_020841	Viruses	Duplodnaviria	Heunggongvirae	Uroviricota	Caudoviricetes	Caudovirales	Myoviridae	unclassified Myoviridae		0	1	0	0	0	0	0	0	0	0	0	0	0	0	0	0	0	0	0	0	0	0	0	0	0	0	1	0	0	0	0	0	0	0	1	0	0	0	0
	NC_020842	Viruses	Duplodnaviria	Heunggongvirae	Uroviricota	Caudoviricetes	Caudovirales	Siphoviridae	Cbastvirus	Cellulophaga virus ST	2	0	0	0	0	0	0	0	0	0	0	0	0	0	0	0	0	0	0	0	0	0	0	0	1	0	0	0	0	0	0	0	0	0	0	0	1	0	0
	NC_020843	Viruses	Duplodnaviria	Heunggongvirae	Uroviricota	Caudoviricetes	Caudovirales	Myoviridae	unclassified Myoviridae		6	0	1	1	0	0	0	0	0	0	0	1	1	0	0	4	1	0	0	0	0	0	0	0	0	0	0	1	1	0	1	1	0	0	0	0	0	0	0
	NC_020844	Viruses	Duplodnaviria	Heunggongvirae	Uroviricota	Caudoviricetes	Caudovirales	Siphoviridae	unclassified Siphoviridae		0	0	0	0	0	0	0	0	0	0	0	0	0	0	0	0	0	0	0	0	0	0	0	0	0	0	1	0	0	0	0	0	0	0	0	0	0	0	0
	NC_020846	Viruses	Duplodnaviria	Heunggongvirae	Uroviricota	Caudoviricetes	Caudovirales	Siphoviridae	unclassified Siphoviridae		2	0	0	0	0	0	0	0	0	0	0	0	0	0	0	1	0	0	0	0	0	0	0	0	0	0	0	0	0	0	0	0	0	0	0	0	0	0	0
	NC_020848	Viruses	Duplodnaviria	Heunggongvirae	Uroviricota	Caudoviricetes	Caudovirales	Schitoviridae	Fuhrmanvirinae	Stoningtonvirus	0	0	0	0	0	0	0	0	0	0	0	0	0	0	0	2	0	0	0	0	0	0	0	0	0	0	1	0	0	0	1	0	0	0	0	0	0	0	0
	NC_020849	Viruses	Duplodnaviria	Heunggongvirae	Uroviricota	Caudoviricetes	Caudovirales	Schitoviridae	Fuhrmanvirinae	Matsuvirus	0	0	0	0	0	0	0	1	0	0	0	0	0	0	0	4	0	0	1	0	0	0	0	0	0	0	1	1	0	0	1	1	0	0	0	0	0	0	0
	NC_020850	Viruses	Duplodnaviria	Heunggongvirae	Uroviricota	Caudoviricetes	Caudovirales	Myoviridae	unclassified Myoviridae		2	0	0	0	1	0	0	0	0	0	0	0	0	0	0	0	0	0	0	0	0	0	0	0	0	0	0	0	0	0	0	0	0	0	0	0	0	0	0
	NC_020851	Viruses	Duplodnaviria	Heunggongvirae	Uroviricota	Caudoviricetes	Caudovirales	Myoviridae	Llyrvirus	Llyrvirus SSKS1	3	0	0	0	0	0	0	1	0	0	0	0	0	1	0	1	0	0	0	0	0	0	3	3	1	0	1	0	1	0	1	1	0	0	0	1	1	0	0
	NC_020853	Viruses	Duplodnaviria	Heunggongvirae	Uroviricota	Caudoviricetes	Caudovirales	Siphoviridae	unclassified Siphoviridae		0	0	0	0	0	0	0	1	0	0	0	1	0	0	0	0	0	0	0	0	0	0	0	0	0	0	0	0	0	0	0	0	0	0	0	0	0	0	1
	NC_020854	Viruses	Duplodnaviria	Heunggongvirae	Uroviricota	Caudoviricetes	Caudovirales	Siphoviridae	unclassified Siphoviridae		2	1	0	0	0	0	0	0	0	0	0	0	0	0	0	0	0	0	0	0	0	0	0	0	0	0	0	0	1	0	0	0	0	0	0	0	0	1	0
	NC_020855	Viruses	Duplodnaviria	Heunggongvirae	Uroviricota	Caudoviricetes	Caudovirales	Myoviridae	Libanvirus	unclassified Libanvirus	1	0	0	0	0	0	0	1	0	0	0	0	0	1	0	0	0	0	0	0	1	0	2	5	1	0	1	0	0	0	1	2	0	0	0	1	1	0	0
	NC_020857	Viruses	Duplodnaviria	Heunggongvirae	Uroviricota	Caudoviricetes	Caudovirales	Siphoviridae	unclassified Siphoviridae		0	0	0	0	0	0	0	0	0	0	0	0	0	0	0	0	0	0	0	0	0	0	0	0	0	0	0	0	0	0	0	0	0	0	0	0	0	0	0
	NC_020862	Viruses	Duplodnaviria	Heunggongvirae	Uroviricota	Caudoviricetes	Caudovirales	Schitoviridae	Rhodovirinae	Raunefjordenvirus	2	0	0	2	0	0	0	0	0	0	0	0	0	0	0	0	0	0	0	0	0	0	0	0	0	0	0	0	0	1	0	1	0	0	0	0	0	0	0
	NC_020863	Viruses	Duplodnaviria	Heunggongvirae	Uroviricota	Caudoviricetes	Caudovirales	Myoviridae	unclassified Myoviridae		1	0	0	1	0	0	0	0	0	0	1	0	1	0	1	2	0	0	0	0	0	0	0	0	0	0	0	0	0	0	1	0	0	0	0	0	0	0	0
	NC_020864	Viruses	Varidnaviria	Bamfordvirae	Nucleocytoviricota	Megaviricetes	Algavirales	Phycodnaviridae	Prasinovirus	unclassified Prasinovirus	6	0	1	0	0	0	0	1	0	0	0	1	0	0	0	0	0	1	0	0	1	0	0	0	0	0	0	0	0	0	1	1	0	0	0	0	0	0	1
	NC_020865	Viruses	Duplodnaviria	Heunggongvirae	Uroviricota	Caudoviricetes	Caudovirales	Autographiviridae	Sednavirus	Sednavirus SRIP2	2	0	0	0	0	0	0	0	0	0	1	0	0	0	0	0	0	0	0	0	0	0	0	0	0	0	1	0	1	0	0	1	0	0	0	0	0	0	0
	NC_020866	Viruses	Duplodnaviria	Heunggongvirae	Uroviricota	Caudoviricetes	Caudovirales	Siphoviridae	unclassified Siphoviridae		0	0	0	0	1	0	0	0	0	0	0	0	0	0	0	0	0	0	0	0	0	0	0	0	0	0	0	0	0	0	0	0	0	1	0	0	0	0	0
	NC_020867	Viruses	Duplodnaviria	Heunggongvirae	Uroviricota	Caudoviricetes	Caudovirales	Autographiviridae	Kajamvirus	Kajamvirus SRIP1	1	0	0	0	0	0	0	0	0	0	2	0	0	0	0	0	0	0	0	0	0	0	0	0	0	0	1	0	1	0	0	1	0	0	0	0	0	0	0
	NC_020869	Viruses	unclassified viruses	unclassified DNA viruses	unclassified dsDNA viruses						0	0	0	1	0	0	0	0	0	0	0	0	0	0	0	0	0	0	0	0	0	0	0	0	0	0	0	0	0	0	0	0	0	0	0	0	0	0	0
	NC_020872	Viruses	Duplodnaviria	Heunggongvirae	Uroviricota	Caudoviricetes	Caudovirales	Autographiviridae	Banchanvirus	Banchanvirus SS12unknown1	3	0	0	0	0	0	0	0	0	0	1	0	0	0	0	0	0	0	0	0	0	0	0	0	0	0	1	0	0	0	0	0	0	0	1	0	0	0	0
	NC_020873	Viruses	Duplodnaviria	Heunggongvirae	Uroviricota	Caudoviricetes	Caudovirales	Herelleviridae	Bastillevirinae	Caeruleovirus	1	0	0	0	0	0	0	0	0	0	0	0	0	0	1	2	0	0	1	0	0	0	0	0	2	0	0	0	0	0	1	0	1	0	0	0	1	0	0
	NC_020874	Viruses	Duplodnaviria	Heunggongvirae	Uroviricota	Caudoviricetes	Caudovirales	Autographiviridae	Tritonvirus	Tritonvirus PSSP3	3	0	0	0	0	0	0	0	0	0	1	0	0	0	0	0	0	0	0	0	0	0	0	0	0	0	0	0	1	0	0	0	0	0	0	1	0	0	0
	NC_020875	Viruses	Duplodnaviria	Heunggongvirae	Uroviricota	Caudoviricetes	Caudovirales	Myoviridae	unclassified Myoviridae		3	0	0	0	0	0	0	1	0	0	0	0	1	1	0	0	0	0	0	0	0	0	1	3	1	0	1	0	0	0	1	1	0	0	0	1	1	0	0
	NC_020878	Viruses	Duplodnaviria	Heunggongvirae	Uroviricota	Caudoviricetes	Caudovirales	Autographiviridae	Lingvirus	Lingvirus PGSP1	0	0	0	0	0	0	0	0	0	0	3	0	0	0	0	0	0	0	2	0	0	0	0	0	0	0	0	0	1	0	0	0	0	0	0	0	0	0	0
	NC_020883	Viruses	Duplodnaviria	Heunggongvirae	Uroviricota	Caudoviricetes	Caudovirales	Myoviridae	Pemunavirus	Bacillus virus PM1	2	0	0	0	0	0	0	0	0	0	0	0	0	0	0	0	0	0	0	0	0	0	0	0	0	0	0	0	0	0	0	0	0	0	0	0	0	0	0
	NC_020998	Viruses	Varidnaviria	Helvetiavirae	Dividoviricota	Laserviricetes	Halopanivirales	Sphaerolipoviridae	Alphasphaerolipovirus		0	0	0	0	0	0	0	0	0	0	0	0	0	0	0	0	0	0	0	0	0	0	0	0	0	0	0	0	0	0	0	0	0	0	0	0	0	0	0
	NC_021068	Viruses	Duplodnaviria	Heunggongvirae	Uroviricota	Caudoviricetes	Caudovirales	Podoviridae	unclassified Podoviridae		2	0	0	0	0	0	0	0	0	0	0	0	0	0	0	0	0	0	0	0	0	0	0	0	0	0	0	0	0	0	0	0	0	0	0	0	0	0	0
	NC_021070	Viruses	Duplodnaviria	Heunggongvirae	Uroviricota	Caudoviricetes	Caudovirales	Myoviridae	unclassified Myoviridae		0	0	0	0	0	0	0	0	0	0	0	0	0	0	0	0	0	0	0	0	0	0	0	0	0	0	0	0	0	0	0	0	0	0	0	0	0	0	0
	NC_021071	Viruses	Duplodnaviria	Heunggongvirae	Uroviricota	Caudoviricetes	Caudovirales	Myoviridae	unclassified Myoviridae		2	0	0	0	0	0	0	1	0	0	0	0	0	1	0	0	0	0	0	0	1	0	2	3	1	0	1	0	0	0	1	1	0	0	0	1	1	0	0
	NC_021072	Viruses	Duplodnaviria	Heunggongvirae	Uroviricota	Caudoviricetes	Caudovirales	Myoviridae	Leucotheavirus	Synechococcus virus Syn3unknown	2	0	0	0	0	0	0	1	0	0	0	0	0	1	0	0	0	0	0	0	0	0	2	5	1	0	1	0	0	0	1	1	0	0	0	1	1	0	0
	NC_021073	Viruses	Duplodnaviria	Heunggongvirae	Uroviricota	Caudoviricetes	Caudovirales	Myoviridae	unclassified Myoviridae		5	0	0	0	0	0	0	1	0	0	1	0	0	0	1	5	0	0	0	0	0	0	0	0	1	0	0	0	0	0	1	0	1	0	0	0	2	0	1
	NC_021190	Viruses	Duplodnaviria	Heunggongvirae	Uroviricota	Caudoviricetes	Caudovirales	Siphoviridae	unclassified Siphoviridae		2	0	0	0	1	0	0	0	0	0	0	0	0	0	0	0	0	0	0	0	0	0	0	0	0	0	0	0	0	0	0	0	0	1	1	0	0	0	0
	NC_021221	Viruses	Varidnaviria	Bamfordvirae	Preplasmiviricota	Tectiliviricetes	Rowavirales	Adenoviridae	Aviadenovirus	Fowl aviadenovirus B	0	0	0	0	0	0	0	0	0	0	0	0	0	0	0	0	0	0	0	0	0	0	0	0	0	0	0	0	0	0	0	0	0	0	0	0	0	0	0
	NC_021246	Viruses	Varidnaviria	Bamfordvirae	Nucleocytoviricota	Pokkesviricetes	Chitovirales	Poxviridae	Entomopoxvirinae	Betaentomopoxvirus	0	0	26	0	0	1	0	0	0	0	0	0	0	0	0	0	6	0	0	1	0	1	0	0	0	0	0	0	0	0	0	0	0	0	0	0	0	0	0
	NC_021247	Viruses	Varidnaviria	Bamfordvirae	Nucleocytoviricota	Pokkesviricetes	Chitovirales	Poxviridae	Entomopoxvirinae	Betaentomopoxvirus	3	0	14	0	0	0	0	0	0	0	0	0	0	0	0	0	8	0	0	1	0	0	0	0	0	0	0	0	0	0	0	0	1	0	0	0	0	0	0
	NC_021248	Viruses	Varidnaviria	Bamfordvirae	Nucleocytoviricota	Pokkesviricetes	Chitovirales	Poxviridae	Entomopoxvirinae	Betaentomopoxvirus	0	0	24	1	0	1	0	0	0	0	0	0	0	0	0	0	27	0	0	1	0	1	0	0	0	0	0	0	0	0	0	0	0	0	0	0	0	0	0
	NC_021299	Viruses	Duplodnaviria	Heunggongvirae	Uroviricota	Caudoviricetes	Caudovirales	Siphoviridae	Mclasvirinae	Bongovirus	4	1	0	0	0	0	0	0	3	0	0	0	1	1	0	0	0	0	0	0	0	0	0	0	0	0	0	0	1	0	0	0	0	0	0	0	0	0	0
	NC_021304	Viruses	Duplodnaviria	Heunggongvirae	Uroviricota	Caudoviricetes	Caudovirales	Siphoviridae	Arquatrovirinae	Likavirus	2	1	0	0	0	0	0	0	0	0	0	0	0	0	0	0	0	0	0	0	0	0	0	0	0	0	0	0	0	1	0	1	0	0	0	1	0	0	1
	NC_021307	Viruses	Duplodnaviria	Heunggongvirae	Uroviricota	Caudoviricetes	Caudovirales	Siphoviridae	Fromanvirus	unclassified Fromanvirus	4	1	0	0	0	0	0	0	1	0	0	0	0	0	0	0	0	0	0	0	0	0	0	0	0	0	0	0	0	0	0	0	0	0	0	1	0	1	0
	NC_021312	Viruses	Varidnaviria	Bamfordvirae	Nucleocytoviricota	Megaviricetes	Algavirales	Phycodnaviridae	Prymnesiovirus	unclassified Prymnesiovirus	4	0	3	1	0	2	1	0	0	0	0	0	1	0	2	0	0	1	0	2	3	0	0	4	0	0	0	0	0	3	0	0	0	0	0	0	0	0	2
	NC_021316	Viruses	Duplodnaviria	Heunggongvirae	Uroviricota	Caudoviricetes	Caudovirales	Autographiviridae	Beijerinckvirinae	Friunavirus	2	0	0	0	0	0	0	0	0	0	1	1	3	0	0	0	0	0	2	0	0	0	0	0	0	0	0	0	0	0	0	0	0	0	0	0	0	1	0
	NC_021318	Viruses	Duplodnaviria	Heunggongvirae	Uroviricota	Caudoviricetes	Caudovirales	Siphoviridae	Fromanvirus	unclassified Fromanvirus	0	1	0	0	0	0	0	0	1	0	0	0	0	0	0	0	0	0	0	0	0	0	0	0	0	1	0	0	0	0	0	0	0	0	1	1	0	0	1
	NC_021320	Viruses	Duplodnaviria	Heunggongvirae	Uroviricota	Caudoviricetes	Caudovirales	Myoviridae	Haloferacalesvirus	Haloferacalesvirus hv5	1	0	0	0	0	0	0	1	0	0	0	0	0	1	0	0	0	0	0	0	0	0	0	0	0	0	0	0	0	1	1	1	0	0	1	0	0	0	0
	NC_021321	Viruses	Duplodnaviria	Heunggongvirae	Uroviricota	Caudoviricetes	Caudovirales	Myoviridae	Haloferacalesvirus	Haloferacalesvirus hv8	1	0	0	0	0	0	0	1	0	0	0	0	0	1	0	0	0	0	0	0	0	0	0	0	0	0	0	0	0	1	0	1	0	0	1	0	0	0	0
	NC_021325	Viruses	Duplodnaviria	Heunggongvirae	Uroviricota	Caudoviricetes	Caudovirales	Siphoviridae	unclassified Siphoviridae		0	0	0	0	1	0	0	0	0	0	0	0	0	0	0	0	0	0	0	0	0	0	0	0	0	0	0	0	0	0	0	0	0	0	0	0	0	0	0
	NC_021328	Viruses	Duplodnaviria	Heunggongvirae	Uroviricota	Caudoviricetes	Caudovirales	Myoviridae	unclassified Myoviridae		1	1	0	0	0	0	0	1	0	0	0	1	0	1	0	0	0	0	0	0	0	0	0	0	0	0	0	0	0	1	0	1	0	0	0	0	0	0	0
	NC_021335	Viruses	Duplodnaviria	Heunggongvirae	Uroviricota	Caudoviricetes	Caudovirales	Myoviridae	Haloferacalesvirus	Haloferacalesvirus hv7	0	0	0	0	0	0	0	1	0	0	0	0	0	1	0	0	0	0	0	0	0	0	0	0	0	0	0	0	0	0	0	1	0	0	1	0	0	0	0
	NC_021336	Viruses	Duplodnaviria	Heunggongvirae	Uroviricota	Caudoviricetes	Caudovirales	Salasmaviridae	Northropvirinae	Klosterneuburgvirus	0	0	0	0	0	0	0	0	0	0	0	0	0	0	0	1	0	0	0	0	0	0	0	0	0	0	1	0	0	0	0	0	0	1	0	0	0	0	0
	NC_021342	Viruses	Duplodnaviria	Heunggongvirae	Uroviricota	Caudoviricetes	Caudovirales	Myoviridae	Yokohamavirus	Edwardsiella virus PEi21	2	0	0	0	0	0	0	1	0	0	0	0	0	0	0	1	0	0	0	0	0	0	0	0	0	0	0	0	0	0	0	0	0	1	0	0	0	0	0
	NC_021343	Viruses	Duplodnaviria	Heunggongvirae	Uroviricota	Caudoviricetes	Caudovirales	Myoviridae	Peduovirinae	Nampongvirus	0	1	0	0	0	0	0	0	0	0	0	0	0	0	0	0	0	0	0	0	0	0	0	0	0	0	0	0	0	0	0	0	0	0	0	0	0	0	0
	NC_021346	Viruses	Duplodnaviria	Heunggongvirae	Uroviricota	Caudoviricetes	Caudovirales	Myoviridae	Bixzunavirus	Bixzunavirus Bxz1	0	0	0	0	0	1	0	0	1	0	0	0	1	0	0	0	0	0	0	0	0	0	0	0	0	1	0	0	0	0	0	0	0	0	0	1	1	0	0
	NC_021347	Viruses	Duplodnaviria	Heunggongvirae	Uroviricota	Caudoviricetes	Caudovirales	Myoviridae	unclassified Myoviridae		0	0	0	0	0	0	0	0	1	0	1	0	0	0	0	0	0	0	0	0	0	0	0	0	0	1	0	0	0	0	0	0	0	0	0	1	1	0	0
	NC_021529	Viruses	Duplodnaviria	Heunggongvirae	Uroviricota	Caudoviricetes	Caudovirales	Myoviridae	Tevenvirinae	Schizotequatrovirus	2	0	0	1	0	0	0	1	0	0	1	1	0	1	2	0	0	2	0	1	1	0	1	0	1	0	0	1	0	0	1	0	0	0	0	1	1	0	0
	NC_021530	Viruses	Duplodnaviria	Heunggongvirae	Uroviricota	Caudoviricetes	Caudovirales	Myoviridae	Acionnavirus	unclassified Acionnavirus	2	0	0	0	0	0	0	1	0	0	0	0	0	1	0	0	0	0	0	0	1	0	2	6	1	0	1	0	0	0	1	1	0	0	0	1	1	0	0
	NC_021531	Viruses	Duplodnaviria	Heunggongvirae	Uroviricota	Caudoviricetes	Caudovirales	Myoviridae	Derbicusvirus	unclassified Derbicusvirus	0	0	0	0	0	0	0	0	0	0	0	0	0	0	1	0	0	0	0	1	1	1	1	0	0	0	0	0	0	0	1	0	0	0	0	0	0	0	0
	NC_021536	Viruses	Duplodnaviria	Heunggongvirae	Uroviricota	Caudoviricetes	Caudovirales	Myoviridae	Tefnutvirus	Synechococcus virus SIOM18	4	0	0	0	0	0	0	1	0	0	0	0	0	1	0	0	0	0	0	0	0	0	1	3	1	0	1	0	0	1	1	1	0	0	0	1	1	0	0
	NC_021537	Viruses	Duplodnaviria	Heunggongvirae	Uroviricota	Caudoviricetes	Caudovirales	Siphoviridae	unclassified Siphoviridae		0	0	0	0	0	0	0	0	0	0	0	0	0	0	0	0	0	0	0	0	0	0	0	0	0	0	0	0	0	0	0	0	0	0	0	0	0	0	0
	NC_021539	Viruses	Duplodnaviria	Heunggongvirae	Uroviricota	Caudoviricetes	Caudovirales	Siphoviridae	Psavirus	Listeria virus LP3unknown2	2	1	0	0	1	0	0	0	0	0	0	0	0	0	0	0	0	0	0	0	0	0	0	0	0	0	1	0	0	0	0	0	0	0	0	0	0	0	0
	NC_021540	Viruses	Duplodnaviria	Heunggongvirae	Uroviricota	Caudoviricetes	Caudovirales	Schitoviridae	Pacinivirus	Vibrio virus VCO139	2	0	0	1	0	0	0	1	0	0	0	0	0	0	0	2	0	0	1	0	0	0	1	0	0	0	1	0	0	0	0	0	0	0	0	0	0	0	0
	NC_021557	Viruses	Duplodnaviria	Heunggongvirae	Uroviricota	Caudoviricetes	Caudovirales	Myoviridae	unclassified Myoviridae		0	0	0	0	0	0	0	0	0	0	0	0	0	0	0	0	0	0	0	0	0	0	0	0	0	0	0	0	0	0	0	0	0	0	0	0	0	1	0
	NC_021558	Viruses	Duplodnaviria	Heunggongvirae	Uroviricota	Caudoviricetes	Caudovirales	Siphoviridae	unclassified Siphoviridae		2	1	0	0	0	0	0	0	0	0	0	0	0	0	0	0	0	0	0	0	0	0	0	0	0	0	0	0	0	0	0	0	0	0	1	0	0	0	0
	NC_021560	Viruses	Duplodnaviria	Heunggongvirae	Uroviricota	Caudoviricetes	Caudovirales	Myoviridae	unclassified Myoviridae		4	0	0	0	0	0	0	0	0	0	0	0	0	0	0	0	1	0	0	0	0	0	0	0	0	0	0	0	0	0	0	0	0	0	0	0	0	0	0
	NC_021561	Viruses	Duplodnaviria	Heunggongvirae	Uroviricota	Caudoviricetes	Caudovirales	Siphoviridae	unclassified Siphoviridae		0	0	0	0	0	0	0	0	0	0	0	0	0	0	0	0	0	0	0	0	0	0	0	0	0	0	0	0	0	0	0	0	0	0	0	0	0	0	0
	NC_021563	Viruses	Duplodnaviria	Heunggongvirae	Uroviricota	Caudoviricetes	Caudovirales	Siphoviridae	unclassified Siphoviridae		0	0	0	0	0	0	0	0	0	0	0	0	0	0	0	0	0	0	0	0	0	0	0	0	0	0	0	0	0	0	0	0	0	1	0	0	0	0	0
	NC_021772	Viruses	Duplodnaviria	Heunggongvirae	Uroviricota	Caudoviricetes	Caudovirales	Schitoviridae	Humphriesvirinae	Ithacavirus	0	0	0	1	0	0	0	0	0	0	0	0	0	0	0	0	0	0	0	0	1	0	0	0	0	0	0	0	0	0	0	1	1	1	0	0	0	0	0
	NC_021775	Viruses	Duplodnaviria	Heunggongvirae	Uroviricota	Caudoviricetes	Caudovirales	Siphoviridae	Guernseyvirinae	Cornellvirus	1	0	0	0	1	0	0	0	0	0	0	0	1	0	0	0	0	0	1	0	0	0	0	0	0	0	1	0	0	0	0	0	0	1	0	0	0	0	0
	NC_021776	Viruses	Duplodnaviria	Heunggongvirae	Uroviricota	Caudoviricetes	Caudovirales	Podoviridae	Kafunavirus	unclassified Kafunavirus	2	0	0	1	0	0	0	0	0	0	0	0	0	0	0	0	0	0	0	0	0	0	0	0	0	0	0	0	0	0	0	0	0	0	0	0	0	0	0
	NC_021777	Viruses	Duplodnaviria	Heunggongvirae	Uroviricota	Caudoviricetes	Caudovirales	Siphoviridae	Guernseyvirinae	Jerseyvirus	0	0	0	0	1	0	0	0	0	0	0	0	1	0	0	2	0	0	1	0	0	0	0	0	0	0	0	1	0	0	0	0	0	1	0	0	0	0	0
	NC_021784	Viruses	Duplodnaviria	Heunggongvirae	Uroviricota	Caudoviricetes	Caudovirales	Myoviridae	unclassified Myoviridae		0	1	0	0	1	0	0	0	0	0	0	0	0	0	0	0	0	0	0	0	0	0	0	0	0	0	0	0	0	0	0	0	0	0	0	0	0	0	0
	NC_021788	Viruses	Duplodnaviria	Heunggongvirae	Uroviricota	Caudoviricetes	Caudovirales	Podoviridae	Lightbulbvirus	Cellulophaga virus Cba41	1	0	0	3	0	1	0	0	0	0	0	1	0	0	1	0	1	0	0	0	0	0	0	0	0	0	1	0	0	0	0	0	0	0	0	0	1	0	0
	NC_021789	Viruses	Duplodnaviria	Heunggongvirae	Uroviricota	Caudoviricetes	Caudovirales	Podoviridae	unclassified Podoviridae	crAss-like viruses	0	0	0	1	1	0	0	0	0	0	0	0	1	0	0	0	0	0	0	0	0	0	0	0	0	0	0	0	0	0	0	1	0	0	1	0	0	0	0
	NC_021790	Viruses	Duplodnaviria	Heunggongvirae	Uroviricota	Caudoviricetes	Caudovirales	Siphoviridae	Helsingorvirus	Cellulophaga virus Cba181	0	0	0	0	0	0	0	0	0	0	0	0	0	0	0	0	0	0	0	0	0	0	0	0	0	0	0	0	0	0	0	0	0	0	0	0	0	0	0
	NC_021796	Viruses	Duplodnaviria	Heunggongvirae	Uroviricota	Caudoviricetes	Caudovirales	Podoviridae	unclassified Podoviridae	crAss-like viruses	0	0	1	1	0	0	0	0	0	0	0	0	0	0	0	0	0	0	0	0	0	0	1	0	0	0	0	0	0	0	0	0	0	0	0	0	0	0	0
	NC_021799	Viruses	Duplodnaviria	Heunggongvirae	Uroviricota	Caudoviricetes	Caudovirales	Siphoviridae	unclassified Siphoviridae		0	1	0	0	0	0	0	0	0	0	0	0	0	0	0	1	0	0	0	0	0	0	0	0	0	0	1	0	0	0	0	0	0	0	0	0	0	1	0
	NC_021800	Viruses	Duplodnaviria	Heunggongvirae	Uroviricota	Caudoviricetes	Caudovirales	Siphoviridae	unclassified Siphoviridae		2	0	0	0	0	0	0	0	0	0	0	0	0	0	0	0	0	0	0	0	0	0	0	0	0	0	0	0	0	0	0	0	0	0	0	0	0	0	0
	NC_021802	Viruses	Duplodnaviria	Heunggongvirae	Uroviricota	Caudoviricetes	Caudovirales	Siphoviridae	unclassified Siphoviridae		0	0	0	0	0	0	0	0	0	0	0	0	0	0	0	0	0	0	0	0	0	0	0	0	0	0	0	0	0	0	0	0	0	0	0	0	0	0	0
	NC_021804	Viruses	Duplodnaviria	Heunggongvirae	Uroviricota	Caudoviricetes	Caudovirales	Siphoviridae	unclassified Siphoviridae		2	1	0	0	0	0	0	0	0	0	0	0	0	0	0	0	0	0	0	0	0	0	0	0	0	0	0	0	0	0	0	0	0	0	0	0	0	0	0
	NC_021806	Viruses	Duplodnaviria	Heunggongvirae	Uroviricota	Caudoviricetes	Caudovirales	Podoviridae	unclassified Podoviridae	crAss-like viruses	3	0	0	2	0	0	0	2	0	0	0	0	0	0	0	0	0	0	0	0	0	0	0	0	0	0	0	0	0	0	0	0	0	0	0	0	0	1	0
	NC_021856	Viruses	Duplodnaviria	Heunggongvirae	Uroviricota	Caudoviricetes	Caudovirales	Herelleviridae	Bastillevirinae	Nitunavirus	1	0	0	0	2	0	0	0	0	0	0	0	0	0	2	0	0	0	2	0	0	0	0	0	1	1	0	0	0	1	1	0	1	0	1	0	2	0	0
	NC_021857	Viruses	Duplodnaviria	Heunggongvirae	Uroviricota	Caudoviricetes	Caudovirales	Myoviridae	unclassified Myoviridae		0	1	1	0	2	0	0	0	0	0	0	0	0	0	0	0	0	0	0	0	0	0	0	0	0	0	0	0	0	0	0	0	0	0	0	0	0	0	0
	NC_021858	Viruses	unclassified viruses	unclassified DNA viruses	unclassified dsDNA viruses	Pandoravirus					4	0	1	1	0	5	0	0	0	0	0	0	0	0	1	0	0	0	0	3	2	1	0	0	0	0	0	0	0	0	0	0	0	0	0	0	0	0	0
	NC_021864	Viruses	Duplodnaviria	Heunggongvirae	Uroviricota	Caudoviricetes	Caudovirales	Podoviridae	unclassified Podoviridae		0	0	0	0	0	0	0	0	0	0	0	0	0	0	0	0	0	0	0	0	0	0	1	0	0	0	1	0	0	0	0	0	0	0	1	0	0	0	0
	NC_021867	Viruses	Duplodnaviria	Heunggongvirae	Uroviricota	Caudoviricetes	Caudovirales	Siphoviridae	Unahavirus	Flavobacterium virus 6H	0	0	0	0	1	0	0	0	0	0	0	0	0	0	0	0	0	0	0	0	0	0	0	0	0	0	0	0	0	0	1	0	0	0	1	0	0	0	0
	NC_021901	Viruses	Varidnaviria	Bamfordvirae	Nucleocytoviricota	Megaviricetes	Pimascovirales	Iridoviridae	Betairidovirinae	Chloriridovirus	2	0	0	1	0	1	0	0	0	0	0	0	0	0	2	0	15	1	0	1	0	0	0	0	1	0	0	1	0	1	0	0	0	0	0	0	0	0	0
	NC_022054	Viruses	Duplodnaviria	Heunggongvirae	Uroviricota	Caudoviricetes	Caudovirales	Siphoviridae	Mapvirus	Mycobacterium virus Muddy	3	1	0	0	0	0	0	0	2	0	0	0	0	0	0	0	0	0	0	0	0	0	0	0	0	0	0	0	0	0	0	0	0	0	0	0	0	0	1
	NC_022057	Viruses	Duplodnaviria	Heunggongvirae	Uroviricota	Caudoviricetes	Caudovirales	Siphoviridae	Corndogvirus	unclassified Corndogvirus	2	1	0	0	0	0	0	0	1	0	0	0	1	0	0	0	0	0	0	0	0	0	0	0	0	1	0	0	0	0	0	0	0	0	0	0	0	0	0
	NC_022058	Viruses	Duplodnaviria	Heunggongvirae	Uroviricota	Caudoviricetes	Caudovirales	Siphoviridae	Fromanvirus	unclassified Fromanvirus	2	1	0	0	0	0	0	0	1	0	0	0	0	0	0	0	0	0	0	0	0	0	0	0	0	1	0	0	0	0	0	1	0	0	0	1	0	0	0
	NC_022059	Viruses	Duplodnaviria	Heunggongvirae	Uroviricota	Caudoviricetes	Caudovirales	Siphoviridae	Kostyavirus	unclassified Kostyavirus	2	1	0	0	0	0	0	0	1	0	0	0	1	0	0	1	0	0	0	0	0	0	0	0	0	0	0	0	0	0	0	0	0	0	1	1	1	1	0
	NC_022064	Viruses	Duplodnaviria	Heunggongvirae	Uroviricota	Caudoviricetes	Caudovirales	Siphoviridae	Bclasvirinae	Acadianvirus	0	1	0	0	0	0	0	0	2	0	0	0	0	0	0	0	0	0	1	0	0	0	0	0	0	1	0	0	0	0	0	0	0	0	0	0	0	0	0
	NC_022096	Viruses	Duplodnaviria	Heunggongvirae	Uroviricota	Caudoviricetes	Caudovirales	Myoviridae	Baikalvirus	Baikalvirus PaBG	0	0	0	0	0	0	0	0	0	0	1	0	0	1	2	0	0	2	1	0	0	0	2	0	1	0	0	0	1	0	0	0	0	0	0	0	1	0	0
	NC_022098	Viruses	unclassified viruses	unclassified DNA viruses	unclassified dsDNA viruses	Pandoravirus					5	0	3	1	0	5	3	0	0	0	0	0	0	0	5	0	0	0	0	3	2	1	0	0	0	0	0	0	0	0	0	0	0	0	0	0	0	0	0
	NC_022266	Viruses	Varidnaviria	Bamfordvirae	Preplasmiviricota	Tectiliviricetes	Rowavirales	Adenoviridae	Mastadenovirus	Simian mastadenovirus F	0	0	0	0	0	0	0	0	0	0	0	0	0	0	0	0	0	0	0	0	0	0	0	0	0	0	0	0	0	0	0	0	0	0	0	0	0	0	0
	NC_022563	Viruses	Varidnaviria	Bamfordvirae	Nucleocytoviricota	Pokkesviricetes	Chitovirales	Poxviridae	Chordopoxvirinae	Sciuripoxvirus	2	0	0	0	0	0	0	0	0	0	0	0	0	0	0	0	0	0	0	1	0	1	0	0	0	0	0	0	0	0	0	0	0	0	0	0	0	0	0
	NC_022612	Viruses	Varidnaviria	Bamfordvirae	Preplasmiviricota	Tectiliviricetes	Rowavirales	Adenoviridae	Aviadenovirus	Turkey aviadenovirus C	0	0	0	0	0	0	0	0	0	0	0	0	0	0	0	0	0	0	0	0	0	0	0	0	0	0	0	0	0	0	0	0	0	0	0	0	0	0	0
	NC_022613	Viruses	Varidnaviria	Bamfordvirae	Preplasmiviricota	Tectiliviricetes	Rowavirales	Adenoviridae	Aviadenovirus	Turkey aviadenovirus D	0	0	0	0	0	0	0	0	0	0	0	0	0	0	0	0	0	0	0	0	0	0	0	0	0	0	0	0	0	0	0	0	0	0	0	0	0	0	0
	NC_022747	Viruses	Duplodnaviria	Heunggongvirae	Uroviricota	Caudoviricetes	Caudovirales	Myoviridae	Peduovirinae	Longwoodvirus	0	1	0	0	1	0	0	0	0	0	0	0	0	0	0	0	0	0	0	0	0	0	0	0	0	0	0	0	0	0	0	0	0	2	1	0	0	0	0
	NC_022761	Viruses	Duplodnaviria	Heunggongvirae	Uroviricota	Caudoviricetes	Caudovirales	Herelleviridae	Spounavirinae	Okubovirus	1	0	0	0	0	0	0	0	0	0	1	1	2	0	0	0	0	0	0	0	0	0	0	0	2	0	0	0	0	0	1	0	1	0	0	0	0	0	1
	NC_022767	Viruses	Duplodnaviria	Heunggongvirae	Uroviricota	Caudoviricetes	Caudovirales	Siphoviridae	Slashvirus	Bacillus virus Staley	3	1	0	0	0	0	0	0	0	0	0	0	1	0	0	0	0	0	0	0	0	0	0	0	0	0	0	1	0	0	1	0	0	0	0	0	0	0	0
	NC_022775	Viruses	Duplodnaviria	Heunggongvirae	Uroviricota	Caudoviricetes	Caudovirales	Siphoviridae	unclassified Siphoviridae		2	1	0	0	1	0	0	0	0	0	0	0	0	0	0	0	0	0	0	0	0	0	0	0	0	0	0	0	0	0	0	0	0	0	0	0	0	0	0
	NC_022914	Viruses	Duplodnaviria	Heunggongvirae	Uroviricota	Caudoviricetes	Caudovirales	Siphoviridae	unclassified Siphoviridae		2	0	0	0	0	0	0	0	0	0	0	0	0	0	0	0	0	0	0	0	0	0	0	0	0	0	1	0	0	0	0	0	0	0	0	1	0	0	0
	NC_022915	Viruses	Duplodnaviria	Heunggongvirae	Uroviricota	Caudoviricetes	Caudovirales	Podoviridae	Firingavirus	Ralstonia virus RSK1	0	0	0	0	0	0	0	0	0	0	0	0	0	0	0	1	0	0	0	0	0	0	0	0	0	0	0	0	0	0	0	0	0	0	0	0	0	0	0
	NC_022916	Viruses	Duplodnaviria	Heunggongvirae	Uroviricota	Caudoviricetes	Caudovirales	Autographiviridae	Okabevirinae	Mguuvirus	1	0	0	0	0	0	0	0	0	0	1	1	0	0	0	0	0	0	1	0	0	0	0	0	0	0	0	0	0	0	0	0	0	1	0	1	0	0	0
	NC_022917	Viruses	Duplodnaviria	Heunggongvirae	Uroviricota	Caudoviricetes	Caudovirales	Autographiviridae	Jiaoyazivirus	Jiaoyazivirus RSB3	2	0	0	0	0	0	0	0	0	0	1	0	0	0	0	0	0	0	1	0	0	0	0	0	0	0	0	0	0	0	0	0	0	1	0	0	0	0	0
	NC_022965	Viruses	Duplodnaviria	Heunggongvirae	Uroviricota	Caudoviricetes	Caudovirales	Siphoviridae	Fromanvirus	unclassified Fromanvirus	2	0	0	0	0	0	0	0	2	0	0	0	0	0	0	0	0	0	0	0	0	0	0	0	0	0	0	0	0	0	0	1	0	0	0	1	0	1	0
	NC_022968	Viruses	Duplodnaviria	Heunggongvirae	Uroviricota	Caudoviricetes	Caudovirales	Myoviridae	Vequintavirinae	Seunavirus	1	0	0	0	0	0	0	0	0	0	1	1	0	0	0	0	0	0	0	0	0	0	1	0	0	0	0	0	0	0	1	0	0	0	0	0	0	1	0
	NC_022972	Viruses	Duplodnaviria	Heunggongvirae	Uroviricota	Caudoviricetes	Caudovirales	Siphoviridae	unclassified Siphoviridae		0	0	0	0	0	0	0	0	0	0	0	0	0	0	0	0	0	0	0	0	0	0	0	0	0	1	0	0	0	0	0	0	0	0	0	1	0	0	0
	NC_022982	Viruses	Duplodnaviria	Heunggongvirae	Uroviricota	Caudoviricetes	Caudovirales	Autographiviridae	Okabevirinae	unclassified Okabevirinae	0	0	0	0	0	0	0	0	0	0	1	1	0	0	0	0	0	0	1	0	0	0	0	0	0	0	0	0	0	0	0	0	0	1	0	0	0	0	0
	NC_022987	Viruses	Duplodnaviria	Heunggongvirae	Uroviricota	Caudoviricetes	Caudovirales	Autographiviridae	Pradovirus	Pradovirus prado	0	0	0	0	0	0	0	0	0	0	1	1	0	0	0	0	0	0	0	0	0	0	0	0	0	0	0	0	0	0	0	0	0	1	0	0	0	0	0
	NC_023005	Viruses	Duplodnaviria	Heunggongvirae	Uroviricota	Caudoviricetes	Caudovirales	Autographiviridae	Studiervirinae	Phutvirus	0	0	0	0	0	0	0	0	0	0	1	1	1	0	0	0	0	0	1	0	0	0	0	1	0	0	0	0	0	0	0	0	0	0	0	1	0	0	0
	NC_023006	Viruses	Duplodnaviria	Heunggongvirae	Uroviricota	Caudoviricetes	Caudovirales	Myoviridae	unclassified Myoviridae		0	1	0	0	0	0	0	0	0	0	0	0	0	0	0	1	0	0	0	0	0	0	0	0	0	0	0	0	0	0	0	0	0	1	1	0	0	0	0
	NC_023007	Viruses	Duplodnaviria	Heunggongvirae	Uroviricota	Caudoviricetes	Caudovirales	Siphoviridae	unclassified Siphoviridae		3	1	0	1	1	0	1	0	0	0	0	1	1	0	1	0	0	1	0	0	0	0	1	0	0	0	0	0	0	1	1	0	1	0	0	1	0	0	0
	NC_023423	Viruses	unclassified viruses	unclassified DNA viruses	unclassified dsDNA viruses	Pithoviridae	Pithovirus				2	0	0	1	0	7	0	4	0	0	0	1	0	0	0	0	0	1	0	1	0	3	0	0	1	0	0	2	0	0	0	1	1	0	0	0	0	0	0
	NC_023426	Viruses	Varidnaviria	Bamfordvirae	Nucleocytoviricota	Pokkesviricetes	Chitovirales	Poxviridae	Entomopoxvirinae	Alphaentomopoxvirus	0	0	5	0	0	4	0	0	0	1	0	0	0	0	0	0	27	0	0	1	0	1	0	0	0	0	0	0	0	0	0	0	0	0	0	0	0	0	0
	NC_023498	Viruses	Duplodnaviria	Heunggongvirae	Uroviricota	Caudoviricetes	Caudovirales	Siphoviridae	Timquatrovirus	unclassified Timquatrovirus	0	1	0	0	0	0	0	0	1	0	0	0	0	0	0	0	0	0	0	0	0	0	0	0	0	0	1	0	1	0	0	0	0	0	0	0	0	1	0
	NC_023502	Viruses	Duplodnaviria	Heunggongvirae	Uroviricota	Caudoviricetes	Caudovirales	Siphoviridae	unclassified Siphoviridae		1	0	0	0	0	0	0	0	0	0	0	0	0	0	0	0	0	0	0	0	1	0	0	0	0	0	0	0	0	0	0	1	0	0	0	1	1	2	0
	NC_023503	Viruses	Duplodnaviria	Heunggongvirae	Uroviricota	Caudoviricetes	Caudovirales	Siphoviridae	unclassified Siphoviridae		2	1	0	0	2	0	0	0	0	0	0	0	0	0	0	0	0	0	0	0	0	0	0	0	0	0	0	0	0	0	0	0	0	0	0	0	0	0	0
	NC_023548	Viruses	Duplodnaviria	Heunggongvirae	Uroviricota	Caudoviricetes	Caudovirales	Autographiviridae	Studiervirinae	Kayfunavirus	0	0	0	0	0	0	0	0	0	0	1	1	1	0	0	0	0	0	0	0	0	0	0	0	0	0	0	0	0	0	0	0	0	0	0	1	0	0	0
	NC_023549	Viruses	Duplodnaviria	Heunggongvirae	Uroviricota	Caudoviricetes	Caudovirales	Siphoviridae	Cinunavirus	Clavibacter virus CN1A	0	1	0	0	0	0	0	0	0	0	0	0	3	0	0	0	0	0	0	0	0	0	0	0	0	0	1	0	0	0	0	0	0	0	0	0	0	0	0
	NC_023555	Viruses	Duplodnaviria	Heunggongvirae	Uroviricota	Caudoviricetes	Caudovirales	Siphoviridae	Eiauvirus	Edwardsiella virus eiAU	0	0	0	0	1	0	0	0	0	0	0	0	1	0	0	0	0	0	1	0	0	0	0	0	0	0	0	0	1	0	0	0	0	0	0	0	0	0	0
	NC_023561	Viruses	Duplodnaviria	Heunggongvirae	Uroviricota	Caudoviricetes	Caudovirales	Myoviridae	Tevenvirinae	Karamvirus	4	0	0	1	0	0	0	0	0	0	1	1	0	1	1	0	0	2	0	0	1	0	0	0	1	0	0	0	0	0	0	0	0	1	0	0	1	0	0
	NC_023564	Viruses	Duplodnaviria	Heunggongvirae	Uroviricota	Caudoviricetes	Caudovirales	Siphoviridae	Fromanvirus	unclassified Fromanvirus	2	2	0	0	0	0	0	0	2	0	0	0	0	0	0	0	0	0	0	0	0	0	0	0	0	0	0	0	0	0	0	1	0	0	0	1	0	0	0
	NC_023566	Viruses	Duplodnaviria	Heunggongvirae	Uroviricota	Caudoviricetes	Caudovirales	Siphoviridae	Rigallicvirus	Rhizobium virus P1unknown6B	2	0	0	0	1	0	0	0	0	0	0	0	0	0	0	0	0	0	0	0	0	0	0	0	0	0	0	0	0	0	0	0	0	1	0	0	0	0	0
	NC_023569	Viruses	Duplodnaviria	Heunggongvirae	Uroviricota	Caudoviricetes	Caudovirales	Siphoviridae	unclassified Siphoviridae		3	1	0	1	0	0	0	0	0	0	1	1	0	0	0	0	0	0	0	0	0	0	0	0	1	0	0	0	0	0	0	0	0	0	0	0	0	0	0
	NC_023570	Viruses	Duplodnaviria	Heunggongvirae	Uroviricota	Caudoviricetes	Caudovirales	Autographiviridae	Beijerinckvirinae	Pettyvirus	0	0	0	0	0	0	0	0	0	0	1	1	1	0	0	0	0	0	0	0	0	0	0	0	0	0	0	0	0	0	0	0	0	0	0	0	0	0	0
	NC_023571	Viruses	Duplodnaviria	Heunggongvirae	Uroviricota	Caudoviricetes	Caudovirales	Siphoviridae	Sozzivirus	Oenococcus virus phiS11	1	1	0	0	1	0	0	0	0	0	0	0	0	0	0	0	0	0	0	0	0	0	0	0	0	0	0	0	0	0	0	0	0	0	0	0	0	0	0
	NC_023575	Viruses	Duplodnaviria	Heunggongvirae	Uroviricota	Caudoviricetes	Caudovirales	Podoviridae	unclassified Podoviridae		2	0	0	0	1	0	0	0	0	0	0	0	0	0	0	0	0	0	0	0	0	0	0	0	0	0	0	0	0	0	0	0	0	0	1	0	0	0	0
	NC_023578	Viruses	Duplodnaviria	Heunggongvirae	Uroviricota	Caudoviricetes	Caudovirales	Siphoviridae	Konstantinevirus	unclassified Konstantinevirus	0	1	0	0	0	0	0	0	2	0	0	0	0	0	0	0	0	0	0	0	0	0	0	0	0	0	0	0	0	0	0	0	0	0	0	0	0	1	0
	NC_023579	Viruses	Duplodnaviria	Heunggongvirae	Uroviricota	Caudoviricetes	Caudovirales	Schitoviridae	Erskinevirinae	Johnsonvirus	1	0	0	2	0	0	0	0	0	0	0	0	1	0	0	0	0	0	1	0	1	0	0	0	0	0	0	0	0	0	0	0	0	0	0	0	0	0	0
	NC_023581	Viruses	Duplodnaviria	Heunggongvirae	Uroviricota	Caudoviricetes	Caudovirales	Schitoviridae	Presleyvirus	Acinetobacter virus Presley	3	0	0	2	0	0	0	0	0	0	0	0	0	0	0	0	0	0	0	0	0	0	0	0	0	0	0	0	0	0	0	0	0	0	0	0	0	0	0
	NC_023587	Viruses	Duplodnaviria	Heunggongvirae	Uroviricota	Caudoviricetes	Caudovirales	Myoviridae	unclassified Myoviridae		3	0	0	0	0	0	0	1	0	0	0	0	0	1	0	0	0	0	0	0	1	0	2	5	0	2	1	0	0	0	1	1	0	0	0	1	1	0	0
	NC_023588	Viruses	Duplodnaviria	Heunggongvirae	Uroviricota	Caudoviricetes	Caudovirales	Myoviridae	Peduovirinae	Simpcentumvirus	0	1	0	0	0	0	0	0	0	0	0	0	0	0	0	0	0	0	0	0	0	0	0	0	0	0	0	0	0	0	0	0	0	0	1	0	0	1	0
	NC_023590	Viruses	Duplodnaviria	Heunggongvirae	Uroviricota	Caudoviricetes	Caudovirales	Siphoviridae	Lokivirus	Acinetobacter virus IMEAB3	4	0	0	0	0	0	0	0	0	0	0	0	0	0	0	0	0	0	0	0	0	0	0	0	0	0	0	0	0	0	0	0	0	0	0	0	0	1	0
	NC_023593	Viruses	Duplodnaviria	Heunggongvirae	Uroviricota	Caudoviricetes	Caudovirales	Podoviridae	Kuravirus	Escherichia virus Septima11	2	0	0	0	0	0	0	0	0	0	1	0	0	0	0	0	0	0	2	0	0	0	0	0	0	0	1	0	0	1	1	0	0	1	0	0	0	0	0
	NC_023594	Viruses	Duplodnaviria	Heunggongvirae	Uroviricota	Caudoviricetes	Caudovirales	Chaseviridae	Nefertitivirinae	Yushanvirus	0	0	0	0	0	0	0	0	0	0	1	1	0	0	0	0	0	0	2	0	0	0	0	0	0	0	0	0	0	0	0	0	0	0	0	0	0	0	0
	NC_023597	Viruses	Duplodnaviria	Heunggongvirae	Uroviricota	Caudoviricetes	Caudovirales	Siphoviridae	Fromanvirus	unclassified Fromanvirus	3	1	0	0	0	0	0	0	1	0	0	0	0	0	0	0	0	0	0	0	0	0	0	0	0	0	0	0	0	0	0	1	0	0	0	1	0	0	0
	NC_023601	Viruses	Duplodnaviria	Heunggongvirae	Uroviricota	Caudoviricetes	Caudovirales	Myoviridae	Otagovirus	Pseudomonas virus Psa374	2	0	0	0	0	0	0	0	0	0	1	1	0	0	0	0	0	0	0	0	0	0	0	0	0	0	0	0	0	0	1	0	0	0	0	0	0	0	1
	NC_023603	Viruses	Duplodnaviria	Heunggongvirae	Uroviricota	Caudoviricetes	Caudovirales	Siphoviridae	Bclasvirinae	unclassified Bclasvirinae	0	1	0	0	0	0	0	0	2	0	0	0	0	0	0	0	0	0	1	0	0	0	0	0	0	0	0	0	0	0	0	0	0	0	0	0	0	1	0
	NC_023604	Viruses	Duplodnaviria	Heunggongvirae	Uroviricota	Caudoviricetes	Caudovirales	Siphoviridae	unclassified Siphoviridae		2	1	0	0	0	0	0	0	0	0	0	0	0	0	0	0	0	0	0	0	0	0	0	0	0	1	0	0	1	0	0	0	0	0	0	0	0	0	0
	NC_023605	Viruses	Duplodnaviria	Heunggongvirae	Uroviricota	Caudoviricetes	Caudovirales	Podoviridae	unclassified Podoviridae		0	0	0	0	0	0	0	0	0	0	0	0	1	0	0	0	0	0	0	0	0	0	0	0	0	0	0	0	0	0	0	0	0	0	0	0	0	0	0
	NC_023607	Viruses	Duplodnaviria	Heunggongvirae	Uroviricota	Caudoviricetes	Caudovirales	Siphoviridae	Fromanvirus	unclassified Fromanvirus	1	1	0	0	0	0	0	0	2	0	0	0	0	0	0	0	0	0	0	0	0	0	0	0	0	0	0	0	0	0	0	0	0	0	0	1	0	0	0
	NC_023610	Viruses	Duplodnaviria	Heunggongvirae	Uroviricota	Caudoviricetes	Caudovirales	Myoviridae	Iapetusvirus	Iapetusvirus EaH1	0	0	0	0	0	0	0	0	0	0	0	0	0	0	1	0	0	0	0	1	0	1	2	0	0	0	0	0	0	0	1	0	1	0	0	0	0	1	0
	NC_023612	Viruses	Duplodnaviria	Heunggongvirae	Uroviricota	Caudoviricetes	Caudovirales	Siphoviridae	unclassified Siphoviridae		6	1	0	0	1	0	0	0	0	0	0	0	0	0	0	0	0	0	0	0	0	0	0	0	0	0	0	0	0	0	0	0	0	0	0	0	0	0	0
	NC_023613	Viruses	Varidnaviria	Bamfordvirae	Nucleocytoviricota	Megaviricetes	Pimascovirales	Iridoviridae	Betairidovirinae	Chloriridovirus	2	0	0	1	0	1	0	1	0	0	0	0	0	0	2	0	22	1	0	1	0	1	0	0	1	0	0	1	0	1	0	0	0	0	0	0	0	0	0
	NC_023614	Viruses	Duplodnaviria	Heunggongvirae	Uroviricota	Caudoviricetes	Caudovirales	Siphoviridae	unclassified Siphoviridae		3	0	0	0	0	0	0	0	0	0	0	0	0	0	0	0	0	0	1	0	0	0	0	0	0	0	0	0	0	0	0	0	1	0	0	0	0	0	0
	NC_023688	Viruses	Duplodnaviria	Heunggongvirae	Uroviricota	Caudoviricetes	Caudovirales	Myoviridae	Tevenvirinae	unclassified Tevenvirinae	1	0	0	1	0	0	0	1	0	0	1	1	0	2	1	0	0	2	0	0	0	0	1	0	1	0	0	0	0	0	0	0	0	1	0	0	1	0	1
	NC_023691	Viruses	Duplodnaviria	Heunggongvirae	Uroviricota	Caudoviricetes	Caudovirales	Siphoviridae	Patiencevirus	Mycobacterium virus Patience	2	1	0	0	0	0	0	0	3	0	0	0	0	0	0	0	0	0	0	0	0	0	0	0	0	1	0	0	0	0	0	0	0	0	0	0	0	0	0
	NC_023692	Viruses	Duplodnaviria	Heunggongvirae	Uroviricota	Caudoviricetes	Caudovirales	Siphoviridae	Pclasvirinae	Bignuzvirus	0	1	0	0	0	0	0	0	2	0	0	0	0	0	0	0	0	0	0	0	0	0	0	0	0	0	0	0	0	0	0	0	0	0	1	0	0	1	0
	NC_023694	Viruses	Duplodnaviria	Heunggongvirae	Uroviricota	Caudoviricetes	Caudovirales	Siphoviridae	Pepyhexavirus	Rhodococcus virus Poco6	2	1	0	0	0	0	0	1	0	0	0	0	1	0	0	0	0	0	0	0	0	0	0	0	0	1	0	0	0	0	0	0	0	0	0	0	0	0	1
	NC_023697	Viruses	Duplodnaviria	Heunggongvirae	Uroviricota	Caudoviricetes	Caudovirales	Siphoviridae	Chebruvirinae	Brujitavirus	2	1	0	0	0	0	0	0	2	0	0	0	0	0	0	0	0	0	0	0	0	0	0	0	0	0	0	0	0	0	0	0	0	0	1	0	0	1	0
	NC_023701	Viruses	Duplodnaviria	Heunggongvirae	Uroviricota	Caudoviricetes	Caudovirales	Siphoviridae	Bclasvirinae	Acadianvirus	0	1	0	0	0	0	0	0	2	0	0	0	0	0	0	0	0	0	1	0	0	0	0	0	0	1	0	0	0	0	0	0	0	0	0	0	0	0	0
	NC_023703	Viruses	Duplodnaviria	Heunggongvirae	Uroviricota	Caudoviricetes	Caudovirales	Siphoviridae	unclassified Siphoviridae		1	1	0	0	0	0	0	0	2	0	0	0	0	0	0	0	0	0	0	0	0	0	0	0	0	0	0	0	0	0	0	0	0	0	0	0	0	1	0
	NC_023706	Viruses	Duplodnaviria	Heunggongvirae	Uroviricota	Caudoviricetes	Caudovirales	Siphoviridae	unclassified Siphoviridae		1	1	0	0	0	0	0	0	0	0	0	0	0	0	0	0	0	0	0	0	0	0	0	0	0	1	0	0	1	0	0	0	0	0	1	0	0	0	0
	NC_023717	Viruses	Duplodnaviria	Heunggongvirae	Uroviricota	Caudoviricetes	Caudovirales	Myoviridae	Vequintavirinae	Certrevirus	5	0	0	1	0	0	0	0	0	0	1	1	1	0	0	1	0	0	1	0	0	0	0	0	0	0	0	0	1	0	1	0	0	0	0	0	0	0	0
	NC_023719	Viruses	Duplodnaviria	Heunggongvirae	Uroviricota	Caudoviricetes	Caudovirales	Myoviridae	Donellivirus	Donellivirus gee	2	0	0	0	1	0	0	0	0	0	1	0	0	1	1	0	0	2	0	0	2	0	0	0	1	0	0	0	2	0	1	0	0	0	0	0	1	0	1
	NC_023722	Viruses	Duplodnaviria	Heunggongvirae	Uroviricota	Caudoviricetes	Caudovirales	Siphoviridae	unclassified Siphoviridae		3	1	0	0	0	0	0	0	1	0	0	0	1	0	0	0	0	0	1	0	0	0	0	0	0	1	1	0	0	0	0	0	0	0	0	0	0	0	0
	NC_023731	Viruses	Duplodnaviria	Heunggongvirae	Uroviricota	Caudoviricetes	Caudovirales	Siphoviridae	Fromanvirus	Mycobacterium virus Trixie	3	1	0	0	0	0	0	0	1	0	0	0	0	0	0	0	0	0	0	0	0	0	0	0	0	0	0	0	0	0	0	1	0	0	0	1	0	0	0
	NC_023734	Viruses	Duplodnaviria	Heunggongvirae	Uroviricota	Caudoviricetes	Caudovirales	Siphoviridae	unclassified Siphoviridae		0	1	0	0	1	0	0	0	0	0	0	0	0	0	0	0	0	0	0	0	1	0	0	0	0	0	0	0	0	0	0	0	0	0	1	0	0	0	0
	NC_023735	Viruses	Duplodnaviria	Heunggongvirae	Uroviricota	Caudoviricetes	Caudovirales	Siphoviridae	Pepyhexavirus	Rhodococcus virus Pepy6	2	1	0	0	0	0	0	1	0	0	0	0	1	0	0	0	0	0	0	0	0	0	0	0	0	1	0	0	0	0	0	0	0	0	0	0	0	0	1
	NC_023736	Viruses	Duplodnaviria	Heunggongvirae	Uroviricota	Caudoviricetes	Caudovirales	Autographiviridae	Kelmasvirus	Kelmasvirus RSB2	0	0	0	0	0	0	0	0	0	0	1	1	0	0	0	0	0	0	0	0	0	0	0	0	0	0	0	0	0	0	0	0	0	0	0	0	0	0	0
	NC_023743	Viruses	Duplodnaviria	Heunggongvirae	Uroviricota	Caudoviricetes	Caudovirales	Drexlerviridae	Rogunavirinae	Lindendrivevirus	0	0	0	0	0	0	0	0	0	0	0	0	0	0	0	3	0	0	0	0	0	0	0	0	0	0	0	0	0	0	0	0	0	1	0	0	0	0	0
	NC_023744	Viruses	Duplodnaviria	Heunggongvirae	Uroviricota	Caudoviricetes	Caudovirales	Siphoviridae	Hnatkovirus	Mycobacterium virus DS6A	2	2	0	0	0	0	0	0	3	0	0	0	0	0	0	0	0	0	0	0	0	0	0	0	0	1	0	0	0	0	0	0	0	0	0	0	0	0	0
	NC_023841	Viruses	Duplodnaviria	Heunggongvirae	Uroviricota	Caudoviricetes	Caudovirales	Podoviridae	unclassified Podoviridae		0	0	0	0	0	0	0	0	0	0	0	0	1	0	0	0	0	0	0	0	0	0	0	0	0	0	0	0	0	0	0	0	0	0	0	0	0	1	0
	NC_023848	Viruses	Varidnaviria	Bamfordvirae	Nucleocytoviricota	Megaviricetes	Pimascovirales	Iridoviridae	Betairidovirinae	Chloriridovirus	3	0	2	0	0	1	0	1	0	0	0	0	0	0	1	0	10	1	0	2	0	1	0	0	1	0	0	1	0	1	0	0	1	0	0	0	0	0	0
	NC_023859	Viruses	Duplodnaviria	Heunggongvirae	Uroviricota	Caudoviricetes	Caudovirales	Siphoviridae	Farahnazvirus	Microbacterium virus ISF9	2	0	0	0	0	0	0	0	0	0	0	0	0	0	0	0	0	0	0	0	0	0	0	0	0	1	1	0	1	0	0	0	0	0	0	0	0	0	0
	NC_023863	Viruses	Duplodnaviria	Heunggongvirae	Uroviricota	Caudoviricetes	Caudovirales	Podoviridae	unclassified Podoviridae		3	0	0	0	0	0	0	0	0	0	1	1	0	0	0	0	0	0	1	0	0	0	0	0	0	0	0	0	0	0	0	0	0	0	0	1	0	0	0
	NC_023865	Viruses	Duplodnaviria	Heunggongvirae	Uroviricota	Caudoviricetes	Caudovirales	Chaseviridae	Cleopatravirinae	Suwonvirus	0	0	0	0	0	0	0	0	0	0	1	1	0	0	0	0	0	0	0	0	0	0	0	0	0	0	0	0	0	0	0	1	1	0	0	0	0	0	0
	NC_024121	Viruses	Duplodnaviria	Heunggongvirae	Uroviricota	Caudoviricetes	Caudovirales	Myoviridae	Muldoonvirus	Muldoonvirus PS2	2	0	0	1	0	0	0	1	0	0	1	1	0	1	2	0	0	2	0	0	1	0	1	0	1	0	0	0	0	0	0	0	0	1	0	1	1	0	1
	NC_024122	Viruses	Duplodnaviria	Heunggongvirae	Uroviricota	Caudoviricetes	Caudovirales	Ackermannviridae	Cvivirinae	Kuttervirus	1	0	0	1	0	0	0	1	0	0	0	1	0	1	0	0	0	2	0	0	1	0	0	0	1	0	0	0	0	0	1	0	0	0	0	1	1	0	1
	NC_024123	Viruses	Duplodnaviria	Heunggongvirae	Uroviricota	Caudoviricetes	Caudovirales	Podoviridae	Kochitakasuvirus	Pseudomonas virus KPP25	3	0	0	0	0	0	0	0	0	0	0	0	0	0	0	0	0	0	1	0	0	0	0	0	0	0	0	0	0	0	0	0	0	0	0	0	0	1	0
	NC_024134	Viruses	Duplodnaviria	Heunggongvirae	Uroviricota	Caudoviricetes	Caudovirales	Myoviridae	Vequintavirinae	Vequintavirus	1	0	0	1	0	0	0	0	0	0	1	1	1	0	0	0	0	0	0	0	0	0	0	0	0	0	0	0	0	0	2	0	0	0	0	0	0	0	0
	NC_024138	Viruses	Duplodnaviria	Heunggongvirae	Uroviricota	Caudoviricetes	Caudovirales	Siphoviridae	Marvinvirus	Mycobacterium virus Mosmoris	0	1	0	0	0	0	0	0	1	0	0	0	1	0	0	0	0	0	0	0	0	0	0	0	0	1	0	0	0	0	0	0	0	0	0	0	0	0	0
	NC_024142	Viruses	Duplodnaviria	Heunggongvirae	Uroviricota	Caudoviricetes	Caudovirales	Schitoviridae	Enquatrovirinae	Gamaleyavirus	2	0	0	2	0	0	0	0	0	0	0	0	1	0	0	0	0	0	2	0	0	0	0	0	0	0	0	0	0	0	0	0	0	0	0	0	0	0	0
	NC_024150	Viruses	Varidnaviria	Bamfordvirae	Preplasmiviricota	Tectiliviricetes	Rowavirales	Adenoviridae	Mastadenovirus	Sea lion mastadenovirus A	0	0	0	0	0	0	0	0	0	0	0	0	0	0	0	0	1	0	0	0	0	0	0	0	0	0	0	0	0	0	0	0	0	0	0	0	0	0	0
	NC_024204	Viruses	Duplodnaviria	Heunggongvirae	Uroviricota	Caudoviricetes	Caudovirales	Siphoviridae	Guernseyvirinae	Jerseyvirus	2	0	0	0	1	0	0	0	0	0	0	0	0	0	0	0	0	0	1	0	0	0	0	0	0	0	0	0	0	0	0	0	0	1	0	0	0	0	0
	NC_024206	Viruses	Duplodnaviria	Heunggongvirae	Uroviricota	Caudoviricetes	Caudovirales	Myoviridae	unclassified Myoviridae		0	0	0	0	3	0	0	0	0	0	0	0	0	0	0	0	0	0	0	0	0	0	0	0	0	0	0	0	0	0	0	0	0	0	0	0	0	0	0
	NC_024209	Viruses	Duplodnaviria	Heunggongvirae	Uroviricota	Caudoviricetes	Caudovirales	Siphoviridae	Dclasvirinae	Hawkeyevirus	0	1	0	0	0	0	0	0	2	0	0	0	0	0	0	0	0	0	0	0	0	0	0	0	0	0	0	0	0	0	0	1	0	0	0	0	0	1	0
	NC_024214	Viruses	Duplodnaviria	Heunggongvirae	Uroviricota	Caudoviricetes	Caudovirales	Siphoviridae	Nevevirus	Lactococcus virus P162	0	1	0	0	0	0	0	0	0	0	0	0	0	0	0	0	0	0	0	0	0	0	0	0	0	0	1	0	0	0	0	0	0	0	0	0	0	0	0
	NC_024216	Viruses	Duplodnaviria	Heunggongvirae	Uroviricota	Caudoviricetes	Caudovirales	Herelleviridae	Bastillevirinae	Bastillevirus	1	0	0	0	0	0	0	0	0	0	0	0	0	0	1	2	0	0	1	0	0	0	0	0	1	0	0	0	0	1	0	0	1	0	0	0	1	0	0
	NC_024217	Viruses	Duplodnaviria	Heunggongvirae	Uroviricota	Caudoviricetes	Caudovirales	unclassified Caudovirales			0	0	0	2	0	0	0	1	0	0	1	1	0	0	1	0	0	0	0	0	0	0	0	0	0	0	0	0	0	0	1	0	0	0	0	0	0	1	0
	NC_024329	Viruses	Duplodnaviria	Heunggongvirae	Uroviricota	Caudoviricetes	Caudovirales	Autographiviridae	Lauvirus		2	0	0	0	0	0	0	0	0	0	1	0	0	0	0	0	0	0	0	0	0	0	0	0	0	0	0	0	0	0	0	1	0	0	0	0	0	0	0
	NC_024355	Viruses	Duplodnaviria	Heunggongvirae	Uroviricota	Caudoviricetes	Caudovirales	Siphoviridae	Sextaecvirus	Staphylococcus virus Sextaec	3	1	0	0	0	0	0	0	0	0	0	0	0	0	0	0	0	0	0	0	0	0	0	0	0	1	0	0	0	1	1	0	0	0	0	0	0	0	0
	NC_024356	Viruses	Duplodnaviria	Heunggongvirae	Uroviricota	Caudoviricetes	Caudovirales	Siphoviridae	unclassified Siphoviridae		3	2	0	0	0	0	0	0	0	0	0	0	1	0	0	1	0	0	0	0	0	0	0	0	0	0	1	0	0	0	0	0	0	0	0	0	0	0	0
	NC_024358	Viruses	Duplodnaviria	Heunggongvirae	Uroviricota	Caudoviricetes	Caudovirales	Podoviridae	Kozyakovvirus	Anabaena virus A4L	1	0	1	0	0	0	0	0	0	0	0	0	0	0	0	0	0	0	0	0	0	0	0	0	0	1	0	0	0	0	0	0	0	0	0	0	0	0	0
	NC_024360	Viruses	Duplodnaviria	Heunggongvirae	Uroviricota	Caudoviricetes	Caudovirales	Herelleviridae	Jasinkavirinae	Pecentumvirus	1	0	0	1	1	0	0	0	0	0	0	0	0	0	0	0	0	0	1	0	0	0	0	0	1	0	1	1	0	1	0	0	1	0	0	0	1	0	0
	NC_024362	Viruses	Duplodnaviria	Heunggongvirae	Uroviricota	Caudoviricetes	Caudovirales	Autographiviridae	Studiervirinae	Ghunavirus	0	0	0	0	0	0	0	0	0	0	1	1	0	0	0	0	0	0	1	0	0	0	0	1	0	0	0	0	0	0	0	0	0	0	0	0	0	0	0
	NC_024365	Viruses	Duplodnaviria	Heunggongvirae	Uroviricota	Caudoviricetes	Caudovirales	Siphoviridae	unclassified Siphoviridae		3	0	0	0	1	0	0	0	0	0	0	0	0	0	0	0	0	0	0	0	0	0	0	0	0	0	0	0	0	0	0	0	0	0	1	0	0	1	0
	NC_024367	Viruses	Duplodnaviria	Heunggongvirae	Uroviricota	Caudoviricetes	Caudovirales	Schitoviridae	Rhodovirinae	Baltimorevirus	6	0	0	1	0	0	0	0	0	0	0	0	0	0	0	0	0	0	0	0	0	0	0	0	0	0	0	0	0	1	1	0	0	0	0	0	0	0	0
	NC_024369	Viruses	Duplodnaviria	Heunggongvirae	Uroviricota	Caudoviricetes	Caudovirales	Myoviridae	unclassified Myoviridae		4	1	0	0	0	0	0	0	0	0	0	0	0	0	0	0	0	0	0	0	0	0	0	0	0	0	0	0	0	0	0	0	0	0	0	0	0	0	0
	NC_024375	Viruses	Duplodnaviria	Heunggongvirae	Uroviricota	Caudoviricetes	Caudovirales	Siphoviridae	Homburgvirus	Listeria virus LP26	0	2	0	0	0	0	0	0	0	0	0	0	1	0	0	0	0	0	1	0	0	0	0	0	0	0	0	1	0	1	0	0	0	0	0	0	0	0	0
	NC_024384	Viruses	Duplodnaviria	Heunggongvirae	Uroviricota	Caudoviricetes	Caudovirales	Siphoviridae	unclassified Siphoviridae		2	1	0	1	0	0	0	0	0	0	0	0	0	0	0	0	0	0	0	0	0	0	0	0	0	0	0	0	0	0	0	0	0	0	0	0	0	0	0
	NC_024385	Viruses	Duplodnaviria	Heunggongvirae	Uroviricota	Caudoviricetes	Caudovirales	Siphoviridae	Mccleskeyvirinae	Limdunavirus	0	1	0	0	0	0	0	1	0	0	0	0	1	0	0	0	0	0	0	0	0	0	0	0	0	0	1	0	0	0	0	0	0	0	0	0	0	0	0
	NC_024387	Viruses	Duplodnaviria	Heunggongvirae	Uroviricota	Caudoviricetes	Caudovirales	Siphoviridae	Trabyvirinae	Slepowronvirus	0	1	0	0	1	0	0	0	0	0	0	0	0	0	0	0	0	0	0	0	0	0	0	0	0	0	1	0	0	0	0	0	0	0	1	0	0	0	0
	NC_024446	Viruses	Varidnaviria	Bamfordvirae	Nucleocytoviricota	Pokkesviricetes	Chitovirales	Poxviridae	Chordopoxvirinae	Avipoxvirus	0	0	15	0	0	3	48	1	0	0	0	1	0	0	0	0	0	0	0	0	0	1	0	0	0	0	0	0	0	0	0	0	0	0	0	0	0	0	0
	NC_024451	Viruses	Varidnaviria	Bamfordvirae	Nucleocytoviricota	Megaviricetes	Pimascovirales	Iridoviridae	Betairidovirinae	Iridovirus	4	0	2	1	0	3	0	0	0	0	0	0	0	0	1	0	17	1	0	1	0	2	0	0	1	0	0	1	0	1	0	0	0	0	0	0	0	0	0
	NC_024474	Viruses	Varidnaviria	Bamfordvirae	Preplasmiviricota	Tectiliviricetes	Rowavirales	Adenoviridae	Aviadenovirus	Pigeon aviadenovirus A	2	0	0	0	0	0	0	0	0	0	0	0	0	0	0	0	0	0	0	0	0	0	0	0	0	0	0	0	0	0	0	0	0	0	0	0	0	0	0
	NC_024486	Viruses	Varidnaviria	Bamfordvirae	Preplasmiviricota	Tectiliviricetes	Rowavirales	Adenoviridae	Aviadenovirus	Duck aviadenovirus B	0	0	0	0	0	0	0	0	0	0	0	0	0	0	0	0	0	0	0	0	0	0	0	0	0	0	0	0	0	0	0	0	0	0	0	0	0	0	0
	NC_024684	Viruses	Varidnaviria	Bamfordvirae	Preplasmiviricota	Tectiliviricetes	Rowavirales	Adenoviridae	Atadenovirus	Lizard atadenovirus A	0	0	0	0	0	0	0	0	0	0	0	0	0	0	0	0	0	0	0	0	0	0	0	0	0	0	0	0	0	0	0	0	0	0	0	0	0	0	0
	NC_024697	Viruses	Varidnaviria	Bamfordvirae	Nucleocytoviricota	Megaviricetes	Algavirales	Phycodnaviridae	unclassified Phycodnaviridae		1	0	3	1	0	2	0	0	0	1	1	0	0	0	1	0	0	1	0	3	3	0	6	3	1	0	0	1	0	1	1	0	0	0	0	0	0	0	1
	NC_024711	Viruses	Duplodnaviria	Heunggongvirae	Uroviricota	Caudoviricetes	Caudovirales	Podoviridae	unclassified Podoviridae	crAss-like viruses	3	0	0	2	0	0	0	1	1	0	0	1	0	0	0	0	0	0	0	0	0	0	0	0	0	0	0	0	0	0	0	1	2	0	0	0	0	0	0
	NC_024791	Viruses	Duplodnaviria	Heunggongvirae	Uroviricota	Caudoviricetes	Caudovirales	Zobellviridae	unclassified Zobellviridae		2	0	0	0	0	0	0	0	0	0	1	1	0	0	0	0	0	0	1	0	0	0	0	0	0	0	0	0	0	0	0	0	0	0	0	0	0	0	0
	NC_025115	Viruses	Duplodnaviria	Heunggongvirae	Uroviricota	Caudoviricetes	Caudovirales	Myoviridae	Peduovirinae	Aresaunavirus	4	2	0	0	1	0	0	0	0	0	0	0	0	0	0	0	1	0	0	0	0	0	0	0	0	0	0	0	0	0	0	0	0	0	0	0	0	0	0
	NC_025420	Viruses	Duplodnaviria	Heunggongvirae	Uroviricota	Caudoviricetes	Caudovirales	Siphoviridae	Cequinquevirus	Lactobacillus virus Ld17	0	1	0	0	1	0	0	0	0	0	0	0	1	0	0	0	1	0	0	0	0	0	0	0	0	0	0	0	0	0	0	0	0	0	0	0	0	0	0
	NC_025422	Viruses	Duplodnaviria	Heunggongvirae	Uroviricota	Caudoviricetes	Caudovirales	Myoviridae	unclassified Myoviridae		4	0	0	0	0	0	0	1	0	0	1	1	0	1	0	0	0	0	0	0	0	0	1	0	1	0	0	0	0	0	1	0	0	0	1	1	1	1	2
	NC_025423	Viruses	Duplodnaviria	Heunggongvirae	Uroviricota	Caudoviricetes	Caudovirales	Herelleviridae	Spounavirinae	Siminovitchvirus	2	0	0	1	0	0	0	0	0	0	1	1	2	0	0	0	0	0	0	0	0	0	1	0	2	0	0	0	0	0	1	0	0	0	0	0	0	0	0
	NC_025424	Viruses	Duplodnaviria	Heunggongvirae	Uroviricota	Caudoviricetes	Caudovirales	Siphoviridae	Waukeshavirus	Bacillus virus Waukesha92	0	1	0	0	3	0	0	0	0	0	0	0	0	0	0	0	0	0	0	0	0	0	0	0	0	0	0	0	0	0	0	0	0	0	0	0	0	0	0
	NC_025427	Viruses	Duplodnaviria	Heunggongvirae	Uroviricota	Caudoviricetes	Caudovirales	Myoviridae	unclassified Myoviridae		2	0	0	0	1	0	0	0	0	0	0	1	0	0	0	0	0	0	0	0	0	0	0	0	0	0	0	0	0	0	0	0	0	0	0	0	0	0	0
	NC_025428	Viruses	Duplodnaviria	Heunggongvirae	Uroviricota	Caudoviricetes	Caudovirales	Siphoviridae	unclassified Siphoviridae		0	0	0	0	0	0	0	0	0	0	0	0	0	0	0	0	0	0	0	0	0	0	0	0	0	0	0	0	0	0	0	0	0	0	0	0	0	1	0
	NC_025429	Viruses	Duplodnaviria	Heunggongvirae	Uroviricota	Caudoviricetes	Caudovirales	Ackermannviridae	unclassified Ackermannviridae		6	0	0	0	0	0	0	1	0	0	0	0	0	1	1	0	0	2	0	0	1	0	1	0	1	0	0	0	0	0	1	0	0	0	0	0	1	0	1
	NC_025430	Viruses	Duplodnaviria	Heunggongvirae	Uroviricota	Caudoviricetes	Caudovirales	Myoviridae	Jilinvirus	Jilinvirus ep3	2	1	0	0	0	0	0	0	0	0	0	0	0	0	0	0	0	0	0	0	0	0	0	0	0	0	0	0	0	0	0	0	0	1	0	0	0	0	0
	NC_025431	Viruses	Duplodnaviria	Heunggongvirae	Uroviricota	Caudoviricetes	Caudovirales	Autographiviridae	Pairvirus	Pairvirus Lo5R7ANS	0	0	0	0	0	0	0	0	0	0	1	0	0	0	0	0	0	0	0	0	0	0	0	0	0	0	0	0	0	0	0	0	0	0	1	0	0	0	0
	NC_025439	Viruses	Duplodnaviria	Heunggongvirae	Uroviricota	Caudoviricetes	Caudovirales	Siphoviridae	unclassified Siphoviridae		2	0	0	0	0	0	0	0	0	0	0	0	0	0	0	1	0	0	0	0	0	0	0	0	0	0	0	0	0	0	0	0	0	0	0	0	0	0	0
	NC_025443	Viruses	Duplodnaviria	Heunggongvirae	Uroviricota	Caudoviricetes	Caudovirales	Siphoviridae	Nonanavirus	Salmonella virus 9NA	0	0	0	0	0	0	0	1	0	0	0	0	0	1	0	0	0	0	0	0	0	0	0	0	0	0	0	1	1	0	0	0	1	0	0	0	0	0	0
	NC_025445	Viruses	Duplodnaviria	Heunggongvirae	Uroviricota	Caudoviricetes	Caudovirales	Autographiviridae	Bonnellvirus	Bonnellvirus J865	0	0	0	0	0	0	0	0	1	0	1	0	0	0	0	0	0	0	0	0	0	0	0	0	0	0	0	0	0	0	0	0	0	0	0	0	0	0	0
	NC_025447	Viruses	Duplodnaviria	Heunggongvirae	Uroviricota	Caudoviricetes	Caudovirales	Myoviridae	Asteriusvirus	Asteriusvirus av121Q	2	0	0	1	0	0	0	1	0	0	1	1	0	1	1	0	0	2	0	0	1	0	0	0	1	0	0	2	1	0	1	0	0	0	0	1	1	0	2
	NC_025450	Viruses	Duplodnaviria	Heunggongvirae	Uroviricota	Caudoviricetes	Caudovirales	Autographiviridae	Molineuxvirinae	Tuodvirus	0	0	0	0	0	0	0	0	0	0	1	1	0	0	0	2	0	0	0	0	0	0	0	0	0	0	1	0	0	0	0	0	0	0	0	1	0	0	0
	NC_025453	Viruses	Duplodnaviria	Heunggongvirae	Uroviricota	Caudoviricetes	Caudovirales	Siphoviridae	unclassified Siphoviridae		0	0	0	0	2	0	0	0	0	0	0	0	0	0	0	0	0	0	0	0	0	0	0	0	0	0	0	0	0	0	0	0	0	0	0	0	0	0	0
	NC_025455	Viruses	Duplodnaviria	Heunggongvirae	Uroviricota	Caudoviricetes	Caudovirales	Autographiviridae	Kembevirus	Kembevirus SCBP2	0	0	0	0	0	0	0	0	0	0	1	0	0	0	0	0	0	0	0	0	0	0	0	0	0	1	1	0	0	1	0	0	0	0	1	0	0	0	0
	NC_025456	Viruses	Duplodnaviria	Heunggongvirae	Uroviricota	Caudoviricetes	Caudovirales	Autographiviridae	unclassified Autographiviridae		2	0	0	0	0	0	0	0	0	0	1	0	0	0	0	0	0	0	1	0	0	0	1	0	0	0	1	0	1	0	0	1	0	0	1	0	0	0	0
	NC_025457	Viruses	Duplodnaviria	Heunggongvirae	Uroviricota	Caudoviricetes	Caudovirales	Autographiviridae	Beijerinckvirinae	Daemvirus	0	0	0	0	0	0	0	0	0	0	2	1	0	0	0	0	0	0	0	0	0	0	0	0	0	0	0	0	0	0	0	0	0	0	0	0	0	1	0
	NC_025458	Viruses	Duplodnaviria	Heunggongvirae	Uroviricota	Caudoviricetes	Caudovirales	Myoviridae	unclassified Myoviridae		0	0	0	0	0	0	0	0	0	0	0	0	0	0	0	0	0	0	0	0	0	0	0	0	0	0	0	0	0	0	0	0	0	0	0	0	0	0	0
	NC_025459	Viruses	Duplodnaviria	Heunggongvirae	Uroviricota	Caudoviricetes	Caudovirales	Chaseviridae	Nefertitivirinae	Pahsextavirus	0	0	0	0	0	0	0	1	0	0	1	1	0	0	0	0	0	0	2	0	0	0	1	0	0	0	0	0	0	0	0	0	0	0	0	0	0	0	0
	NC_025462	Viruses	Duplodnaviria	Heunggongvirae	Uroviricota	Caudoviricetes	Caudovirales	Myoviridae	Saclayvirus	unclassified Saclayvirus	1	0	0	2	0	0	0	0	0	0	1	1	0	0	1	0	0	0	0	0	0	0	0	0	0	0	0	0	0	1	1	0	0	1	0	0	0	0	1
	NC_025463	Viruses	Duplodnaviria	Heunggongvirae	Uroviricota	Caudoviricetes	Caudovirales	Siphoviridae	unclassified Siphoviridae		0	1	0	0	0	0	0	1	0	0	0	0	0	0	0	0	0	0	0	0	0	0	0	0	0	0	0	0	0	0	0	0	0	0	0	0	0	0	0
	NC_025464	Viruses	Duplodnaviria	Heunggongvirae	Uroviricota	Caudoviricetes	Caudovirales	Autographiviridae	Poseidonvirus	Poseidonvirus SCBP4	2	0	0	0	0	0	0	0	0	0	1	0	0	0	0	0	0	0	0	0	0	0	0	0	0	1	1	0	1	0	0	1	0	0	0	1	0	0	0
	NC_025466	Viruses	Duplodnaviria	Heunggongvirae	Uroviricota	Caudoviricetes	Caudovirales	Siphoviridae	unclassified Siphoviridae		0	0	0	0	0	0	0	0	0	0	0	0	0	0	0	1	0	0	0	0	0	0	0	0	0	0	0	0	0	0	0	0	0	0	0	0	0	0	0
	NC_025470	Viruses	Duplodnaviria	Heunggongvirae	Uroviricota	Caudoviricetes	Caudovirales	Myoviridae	unclassified Myoviridae		1	0	0	2	0	0	0	0	0	0	1	1	0	0	2	2	1	0	1	0	0	0	0	0	0	0	0	0	0	0	1	0	1	0	0	0	0	0	0
	NC_025471	Viruses	Duplodnaviria	Heunggongvirae	Uroviricota	Caudoviricetes	Caudovirales	Siphoviridae	unclassified Siphoviridae		0	0	0	0	0	0	0	0	0	0	0	0	0	0	0	0	0	0	0	0	0	0	0	0	0	0	0	0	0	0	0	0	0	0	0	0	0	0	0
	NC_025678	Viruses	Varidnaviria	Bamfordvirae	Preplasmiviricota	Tectiliviricetes	Rowavirales	Adenoviridae	Mastadenovirus	Simian mastadenovirus H	0	0	0	0	0	0	0	0	0	0	0	0	0	0	0	0	0	0	0	0	0	0	0	0	0	0	0	0	0	0	0	0	0	0	0	0	0	0	0
	NC_025822	Viruses	Duplodnaviria	Heunggongvirae	Uroviricota	Caudoviricetes	Caudovirales	Autographiviridae	Colwellvirinae	Kaohsiungvirus	0	0	0	0	0	0	0	0	0	0	1	1	0	0	0	0	0	0	0	0	0	0	0	0	0	0	0	0	0	0	0	0	0	0	0	0	0	0	0
	NC_025830	Viruses	Duplodnaviria	Heunggongvirae	Uroviricota	Caudoviricetes	Caudovirales	Myoviridae	Vequintavirinae	Avunavirus	2	0	0	1	0	0	0	0	0	0	0	0	2	0	0	0	0	0	2	0	0	0	0	0	0	0	0	0	0	0	0	0	0	0	0	0	0	0	0
	NC_025962	Viruses	Varidnaviria	Bamfordvirae	Preplasmiviricota	Tectiliviricetes	Rowavirales	Adenoviridae	Atadenovirus	Psittacine atadenovirus A	0	0	0	0	0	0	0	0	0	0	0	0	0	0	0	0	0	0	0	0	0	0	0	0	0	0	0	0	0	0	0	0	0	0	0	0	0	0	0
	NC_025963	Viruses	Varidnaviria	Bamfordvirae	Nucleocytoviricota	Pokkesviricetes	Chitovirales	Poxviridae	Chordopoxvirinae	Parapoxvirus	0	0	0	0	0	0	0	1	0	0	0	0	0	0	0	0	0	0	0	1	0	1	0	0	0	0	0	0	0	0	0	0	1	0	0	0	0	0	0
	NC_026440	Viruses	unclassified viruses	unclassified DNA viruses	unclassified dsDNA viruses	Pandoravirus					4	0	1	1	0	13	3	1	0	0	0	0	0	0	6	0	0	0	0	5	1	4	0	0	0	0	0	0	0	0	0	0	0	0	0	0	0	0	0
	NC_026590	Viruses	Duplodnaviria	Heunggongvirae	Uroviricota	Caudoviricetes	Caudovirales	Siphoviridae	Gaiavirus	Mycobacterium virus Gaia	0	1	0	0	0	0	0	0	1	0	0	0	1	0	0	0	0	0	0	0	0	0	0	0	1	0	0	0	1	0	0	1	0	0	0	0	0	0	0
	NC_026597	Viruses	Duplodnaviria	Heunggongvirae	Uroviricota	Caudoviricetes	Caudovirales	Siphoviridae	Sparkyvirus	Mycobacterium virus Sparky	1	1	0	0	1	0	0	0	3	0	0	0	0	0	0	0	0	0	0	0	0	0	0	0	0	0	0	0	0	0	0	0	0	0	0	0	0	1	0
	NC_026606	Viruses	Duplodnaviria	Heunggongvirae	Uroviricota	Caudoviricetes	Caudovirales	Myoviridae	Klausavirus	Klausavirus ArV1	0	1	0	0	0	0	0	0	0	0	0	0	2	0	0	0	0	0	0	0	0	0	0	0	0	0	0	0	0	0	0	0	0	0	0	0	0	0	0
	NC_026608	Viruses	Duplodnaviria	Heunggongvirae	Uroviricota	Caudoviricetes	Caudovirales	Siphoviridae	unclassified Siphoviridae		0	0	0	0	0	0	0	0	0	0	0	0	0	0	0	0	0	0	1	0	0	0	0	0	0	0	0	0	0	0	0	0	0	0	0	0	0	0	0
	NC_026609	Viruses	Duplodnaviria	Heunggongvirae	Uroviricota	Caudoviricetes	Caudovirales	Siphoviridae	Tybeckvirinae	Lidleunavirus	0	1	0	0	0	0	0	0	0	0	0	0	1	0	0	2	2	0	0	0	0	0	0	0	0	0	0	0	0	0	0	0	0	0	0	0	0	0	0
	NC_026610	Viruses	Duplodnaviria	Heunggongvirae	Uroviricota	Caudoviricetes	Caudovirales	Siphoviridae	Queuovirinae	unclassified Queuovirinae	0	0	0	0	0	0	0	1	0	0	0	0	0	0	0	0	0	0	0	0	1	0	0	0	0	0	0	0	0	0	0	0	0	0	0	0	0	0	0
	NC_026611	Viruses	Duplodnaviria	Heunggongvirae	Uroviricota	Caudoviricetes	Caudovirales	Myoviridae	Gofduovirus	Gofduovirus GF2	0	0	0	0	1	0	0	0	0	0	0	0	0	0	0	0	0	0	0	0	0	0	0	0	0	0	0	0	0	0	0	0	0	1	0	0	0	0	0
	NC_026923	Viruses	Duplodnaviria	Heunggongvirae	Uroviricota	Caudoviricetes	Caudovirales	Myoviridae	unclassified Myoviridae		3	0	0	1	0	0	0	1	0	0	0	0	0	1	0	0	0	0	0	0	0	0	1	4	1	0	1	0	0	0	0	1	0	0	0	1	1	0	0
	NC_026924	Viruses	Duplodnaviria	Heunggongvirae	Uroviricota	Caudoviricetes	Caudovirales	Myoviridae	Acionnavirus	unclassified Acionnavirus	4	0	0	0	0	0	0	1	0	0	0	0	0	1	0	0	0	0	0	0	1	0	1	7	1	0	1	0	0	0	1	1	0	0	0	1	1	0	0
	NC_026926	Viruses	Duplodnaviria	Heunggongvirae	Uroviricota	Caudoviricetes	Caudovirales	Myoviridae	unclassified Myoviridae		3	0	0	0	0	0	0	1	0	0	0	0	0	1	0	0	0	0	0	0	1	0	0	3	1	0	1	0	0	0	1	1	0	0	0	1	1	0	0
	NC_026927	Viruses	Duplodnaviria	Heunggongvirae	Uroviricota	Caudoviricetes	Caudovirales	Myoviridae	Atlauavirus	Synechococcus virus AC2unknown14fSyn78unknown3C8	3	0	0	0	0	0	0	0	0	0	0	0	1	1	0	3	0	0	0	0	0	0	5	7	0	0	1	0	1	0	1	0	0	1	0	1	1	0	1
	NC_027118	Viruses	Duplodnaviria	Heunggongvirae	Uroviricota	Caudoviricetes	Caudovirales	Podoviridae	Enhodamvirus	Vibrio virus VC8	4	1	0	0	0	0	0	0	0	0	0	0	0	0	0	0	0	0	0	0	0	0	0	0	0	0	0	0	0	0	0	0	0	0	0	0	0	0	0
	NC_027120	Viruses	Duplodnaviria	Heunggongvirae	Uroviricota	Caudoviricetes	Caudovirales	Siphoviridae	Whiteheadvirus	Lactococcus virus 1358	0	0	0	0	0	0	0	0	0	0	0	0	0	0	0	0	0	0	1	0	0	0	0	0	0	0	1	0	0	0	0	0	0	0	0	0	0	0	0
	NC_027125	Viruses	Duplodnaviria	Heunggongvirae	Uroviricota	Caudoviricetes	Caudovirales	Myoviridae	Ficleduovirus	Ficleduovirus FCL2	1	1	0	0	0	0	0	0	0	0	0	0	0	0	0	0	0	0	0	0	0	0	0	0	0	0	0	0	0	0	0	0	0	0	0	0	0	0	0
	NC_027130	Viruses	Duplodnaviria	Heunggongvirae	Uroviricota	Caudoviricetes	Caudovirales	Myoviridae	Nereusvirus	Synechococcus virus ACG2unknown14bSyn78unknown3C61	5	0	0	0	0	0	0	1	0	0	0	0	0	1	0	0	0	0	0	0	0	0	1	5	1	0	1	0	0	0	1	1	0	0	0	1	1	0	0
	NC_027213	Viruses	Varidnaviria	Bamfordvirae	Nucleocytoviricota	Pokkesviricetes	Chitovirales	Poxviridae	Chordopoxvirinae	Orthopoxvirus	2	0	0	0	0	1	9	1	0	0	0	1	0	0	0	0	0	0	0	1	0	1	0	0	0	0	0	0	0	0	0	0	1	0	0	0	0	0	0
	NC_027295	Viruses	Duplodnaviria	Heunggongvirae	Uroviricota	Caudoviricetes	Caudovirales	Siphoviridae	Pahexavirus	Propionibacterium virus PHL199Munknownunknown	0	1	0	0	0	0	0	0	0	0	0	0	0	0	0	0	0	0	0	0	0	0	0	0	0	1	0	0	0	0	0	0	0	0	0	0	0	0	0
	NC_027296	Viruses	Duplodnaviria	Heunggongvirae	Uroviricota	Caudoviricetes	Caudovirales	Myoviridae	Kleczkowskavirus	Kleczkowskavirus RHEph4	2	0	0	0	0	0	0	1	0	0	0	0	0	0	0	0	0	0	0	0	0	0	0	0	0	0	0	0	0	0	0	0	0	0	0	0	0	1	0
	NC_027299	Viruses	Duplodnaviria	Heunggongvirae	Uroviricota	Caudoviricetes	Caudovirales	Podoviridae	unclassified Podoviridae		0	0	0	0	0	0	0	0	0	0	0	0	1	0	0	0	0	0	0	0	0	0	0	0	0	0	0	0	0	0	0	0	0	0	0	0	0	0	0
	NC_027330	Viruses	Duplodnaviria	Heunggongvirae	Uroviricota	Caudoviricetes	Caudovirales	Autographiviridae	Gajwadongvirus	Gajwadongvirus ECBP5	2	0	0	0	0	0	0	0	0	0	1	1	0	0	0	0	0	0	1	0	0	0	0	0	0	0	0	0	0	0	0	0	0	0	0	0	0	0	0
	NC_027332	Viruses	Duplodnaviria	Heunggongvirae	Uroviricota	Caudoviricetes	Caudovirales	Myoviridae	unclassified Myoviridae		2	0	0	0	0	0	0	0	0	0	0	0	2	0	0	0	0	0	0	0	0	0	0	0	0	0	0	0	0	1	1	0	0	0	0	0	0	0	1
	NC_027333	Viruses	Duplodnaviria	Heunggongvirae	Uroviricota	Caudoviricetes	Caudovirales	Siphoviridae	Pahexavirus	Propionibacterium virus PHLunknown7unknownNunknownunknown	0	1	0	0	0	0	0	0	0	0	0	0	0	0	0	0	0	0	0	0	0	0	0	0	0	1	0	0	0	0	0	0	0	0	0	0	0	0	0
	NC_027334	Viruses	Duplodnaviria	Heunggongvirae	Uroviricota	Caudoviricetes	Caudovirales	Myoviridae	unclassified Myoviridae		0	1	0	0	0	0	0	0	0	0	0	0	0	0	0	0	0	0	0	0	0	0	0	0	0	0	0	0	0	0	0	0	0	0	0	0	0	1	0
	NC_027346	Viruses	Duplodnaviria	Heunggongvirae	Uroviricota	Caudoviricetes	Caudovirales	Siphoviridae	Pahexavirus	Propionibacterium virus PHL171Munknown1	0	1	0	0	0	0	0	0	0	0	0	0	0	0	0	0	0	0	0	0	0	0	0	0	0	1	0	0	0	0	0	0	0	0	0	0	0	0	0
	NC_027348	Viruses	Duplodnaviria	Heunggongvirae	Uroviricota	Caudoviricetes	Caudovirales	Schitoviridae	Dendoorenvirus	Delftia virus RG2unknown14	0	0	0	1	0	0	0	0	0	0	0	0	0	0	0	0	0	0	0	0	0	0	0	0	0	0	0	0	0	0	0	0	0	0	0	0	0	0	0
	NC_027351	Viruses	Duplodnaviria	Heunggongvirae	Uroviricota	Caudoviricetes	Caudovirales	Myoviridae	Vequintavirinae	Seunavirus	3	0	0	0	0	0	0	0	0	0	1	1	3	0	0	3	0	0	1	0	0	0	1	0	0	0	0	0	0	0	1	0	0	0	0	0	0	0	0
	NC_027352	Viruses	Duplodnaviria	Heunggongvirae	Uroviricota	Caudoviricetes	Caudovirales	Herelleviridae	Bastillevirinae	Caeruleovirus	4	0	0	0	0	0	0	0	0	0	0	0	0	0	1	2	0	0	1	0	0	0	0	0	1	0	0	1	0	0	1	0	1	0	0	0	1	0	0
	NC_027354	Viruses	Duplodnaviria	Heunggongvirae	Uroviricota	Caudoviricetes	Caudovirales	Siphoviridae	Pahexavirus	Propionibacterium virus PHL3unknown1Munknownunknown	0	1	0	0	0	0	0	0	0	0	0	0	0	0	0	0	0	0	0	0	0	0	0	0	0	1	0	0	0	0	0	0	0	0	0	1	0	0	0
	NC_027363	Viruses	Duplodnaviria	Heunggongvirae	Uroviricota	Caudoviricetes	Caudovirales	Autographiviridae	Slopekvirinae	Novosibovirus	0	0	0	0	0	0	0	0	0	0	1	0	0	0	0	0	0	0	1	0	0	0	0	0	0	0	0	0	0	0	0	0	0	1	0	0	0	0	0
	NC_027366	Viruses	Duplodnaviria	Heunggongvirae	Uroviricota	Caudoviricetes	Caudovirales	Herelleviridae	Bastillevirinae	Matervirus	3	0	0	0	2	0	0	0	0	0	0	0	0	0	1	1	0	0	0	0	0	0	0	0	1	1	0	1	0	1	0	0	1	0	0	0	1	0	0
	NC_027368	Viruses	Duplodnaviria	Heunggongvirae	Uroviricota	Caudoviricetes	Caudovirales	Myoviridae	Peduovirinae	Vulnificusvirus	0	1	0	0	0	0	0	0	0	0	0	0	0	0	0	0	0	0	0	0	0	0	0	0	0	0	0	0	0	0	0	0	0	1	1	0	0	0	0
	NC_027371	Viruses	Duplodnaviria	Heunggongvirae	Uroviricota	Caudoviricetes	Caudovirales	Siphoviridae	Pahexavirus	Propionibacterium virus Pacnes2unknown1215	0	1	0	0	0	0	0	0	0	0	0	0	0	0	0	0	0	0	0	0	0	0	0	0	0	1	0	0	0	0	0	0	0	0	0	1	0	0	0
	NC_027372	Viruses	Duplodnaviria	Heunggongvirae	Uroviricota	Caudoviricetes	Caudovirales	Podoviridae	Pagevirus	Bacillus virus Pascal	0	0	0	0	0	0	0	0	0	0	0	0	0	0	0	1	0	0	0	0	0	0	0	0	0	0	0	0	0	0	0	0	0	0	0	0	0	0	0
	NC_027374	Viruses	Duplodnaviria	Heunggongvirae	Uroviricota	Caudoviricetes	Caudovirales	Herelleviridae	Bastillevirinae	Moonbeamvirus	3	0	0	0	2	0	0	0	0	0	0	0	0	0	1	3	0	0	2	0	0	0	0	0	1	1	0	4	0	0	1	0	1	0	0	0	1	0	0
	NC_027377	Viruses	Duplodnaviria	Heunggongvirae	Uroviricota	Caudoviricetes	Caudovirales	Siphoviridae	Mccleskeyvirinae	Unaquatrovirus	0	1	0	0	0	0	0	1	0	0	0	0	0	0	0	0	0	0	0	0	0	0	0	0	0	0	1	0	0	0	0	0	0	0	0	0	0	0	0
	NC_027381	Viruses	Duplodnaviria	Heunggongvirae	Uroviricota	Caudoviricetes	Caudovirales	Schitoviridae	Humphriesvirinae	Pollockvirus	0	0	0	1	0	0	0	0	0	0	0	0	1	0	0	0	0	0	2	0	1	0	0	0	0	0	0	0	0	0	0	1	1	1	0	0	0	0	0
	NC_027386	Viruses	Duplodnaviria	Heunggongvirae	Uroviricota	Caudoviricetes	Caudovirales	Siphoviridae	Pahexavirus	Propionibacterium virus PHL152Munknownunknown	0	1	0	0	0	0	0	0	0	0	0	0	0	0	0	0	0	0	0	0	0	0	0	0	0	1	0	0	0	0	0	0	0	0	0	0	0	0	0
	NC_027390	Viruses	Duplodnaviria	Heunggongvirae	Uroviricota	Caudoviricetes	Caudovirales	Autographiviridae	Molineuxvirinae	Acadevirus	0	0	0	0	0	0	0	0	0	0	1	1	0	0	0	2	0	0	0	0	0	0	0	0	0	0	0	0	0	0	0	0	0	0	0	2	0	0	0
	NC_027396	Viruses	Duplodnaviria	Heunggongvirae	Uroviricota	Caudoviricetes	Caudovirales	Siphoviridae	unclassified Siphoviridae		1	1	0	0	2	0	0	0	0	0	0	0	0	0	0	0	0	0	0	0	0	0	0	0	0	0	0	0	0	0	0	0	0	0	0	0	0	0	0
	NC_027398	Viruses	Duplodnaviria	Heunggongvirae	Uroviricota	Caudoviricetes	Caudovirales	Podoviridae	Lederbergvirus	unclassified Lederbergvirus	0	0	0	0	2	0	0	0	0	0	0	0	0	0	0	0	0	0	0	0	0	0	0	0	0	0	0	0	0	0	0	0	0	0	1	1	0	0	0
	NC_027399	Viruses	Duplodnaviria	Heunggongvirae	Uroviricota	Caudoviricetes	Caudovirales	Myoviridae	Alcyoneusvirus	Alcyoneusvirus K641	1	0	1	1	0	0	0	1	0	0	1	1	0	1	1	0	0	2	0	0	2	0	0	0	1	0	0	4	1	0	1	0	0	0	0	1	1	0	2
	NC_027402	Viruses	Duplodnaviria	Heunggongvirae	Uroviricota	Caudoviricetes	Caudovirales	Myoviridae	Seoulvirus	Salmonella virus SPN3US	2	0	0	0	0	0	0	0	0	0	0	0	0	0	1	0	0	0	0	1	0	1	0	0	0	0	0	0	0	0	0	0	0	0	0	0	0	0	0
	NC_027625	Viruses	Duplodnaviria	Heunggongvirae	Uroviricota	Caudoviricetes	Caudovirales	Siphoviridae	Pahexavirus	Propionibacterium virus Kubed	0	1	0	0	0	0	0	0	0	0	0	0	0	0	0	0	0	0	0	0	0	0	0	0	0	1	0	0	0	0	0	0	0	0	0	0	0	0	0
	NC_027628	Viruses	Duplodnaviria	Heunggongvirae	Uroviricota	Caudoviricetes	Caudovirales	Siphoviridae	Pahexavirus	Propionibacterium virus Lauchelly	0	1	0	0	0	0	0	0	0	0	0	0	0	0	0	0	0	0	0	0	0	0	0	0	0	1	0	0	0	0	0	0	0	0	0	0	0	0	0
	NC_027630	Viruses	Duplodnaviria	Heunggongvirae	Uroviricota	Caudoviricetes	Caudovirales	Siphoviridae	Pahexavirus	Propionibacterium virus Ouroboros	0	1	0	0	0	0	0	0	0	0	0	0	0	0	0	0	0	0	0	0	0	0	0	0	0	1	0	0	0	0	0	0	0	0	0	0	0	0	0
	NC_027705	Viruses	Varidnaviria	Bamfordvirae	Preplasmiviricota	Tectiliviricetes	Rowavirales	Adenoviridae	Mastadenovirus	Equine mastadenovirus B	0	0	0	0	0	0	0	0	0	0	0	0	0	0	0	0	0	0	0	0	0	0	0	0	0	0	0	0	0	0	0	0	0	0	0	0	0	0	0
	NC_027707	Viruses	Varidnaviria	Bamfordvirae	Nucleocytoviricota	Pokkesviricetes	Chitovirales	Poxviridae	Chordopoxvirinae	Salmonpoxvirus	0	0	0	0	0	1	0	1	0	0	0	0	0	0	0	0	0	2	0	1	0	1	0	0	0	0	0	0	0	0	0	0	1	0	0	0	0	0	0
	NC_027708	Viruses	Varidnaviria	Bamfordvirae	Preplasmiviricota	Tectiliviricetes	Rowavirales	Adenoviridae	Mastadenovirus	Skunk mastadenovirus A	0	0	0	0	0	0	0	0	0	0	0	0	0	0	0	0	0	0	0	0	0	0	0	0	0	0	0	0	0	0	0	0	0	0	0	0	0	0	0
	NC_027778	Viruses	Varidnaviria	Bamfordvirae	Nucleocytoviricota	Megaviricetes	Pimascovirales	Iridoviridae	Alphairidovirinae	Megalocytivirus	2	0	0	0	0	1	6	1	0	0	0	0	0	0	0	0	0	0	0	1	0	0	0	0	0	0	0	1	0	0	0	0	0	0	0	0	0	0	0
	NC_027925	Viruses	unclassified viruses	unclassified DNA viruses	unclassified dsDNA viruses						1	0	0	0	0	0	0	1	0	0	0	1	0	0	1	0	6	0	0	0	0	0	0	0	0	0	0	0	0	0	0	0	0	0	0	0	0	0	0
	NC_027980	Viruses	Duplodnaviria	Heunggongvirae	Uroviricota	Caudoviricetes	Caudovirales	Autographiviridae	Slopekvirinae	Koutsourovirus	0	0	0	0	0	0	0	0	0	0	1	0	3	0	0	1	0	0	1	0	0	0	0	0	0	0	1	0	0	0	0	0	0	1	0	0	0	0	0
	NC_027982	Viruses	Duplodnaviria	Heunggongvirae	Uroviricota	Caudoviricetes	Caudovirales	Siphoviridae	unclassified Siphoviridae		0	0	0	0	2	0	0	0	0	0	0	0	0	0	0	0	0	0	0	0	0	0	0	0	0	0	0	0	0	0	0	0	0	0	0	0	0	0	0
	NC_027988	Viruses	Duplodnaviria	Heunggongvirae	Uroviricota	Caudoviricetes	Caudovirales	Zobellviridae	Citrovirus	Citrobacter virus CVT22	0	0	0	0	0	0	0	1	0	0	1	0	0	0	0	0	0	0	0	0	0	0	0	0	0	0	0	0	0	0	0	0	0	1	0	0	0	0	0
	NC_027990	Viruses	Duplodnaviria	Heunggongvirae	Uroviricota	Caudoviricetes	Caudovirales	Myoviridae	Anamdongvirus	Anamdongvirus LBR48	0	5	0	0	2	0	0	0	0	0	0	0	0	0	0	0	0	0	0	0	0	0	0	0	0	1	0	0	0	0	0	0	0	0	0	0	0	0	0
	NC_027991	unknown									6	0	0	0	0	0	0	0	0	0	1	1	0	0	1	0	0	0	2	0	0	0	0	0	0	0	0	0	0	0	0	0	0	1	0	0	0	0	0
	NC_027992	Viruses	Duplodnaviria	Heunggongvirae	Uroviricota	Caudoviricetes	Caudovirales	Siphoviridae	unclassified Siphoviridae		0	0	0	0	0	0	0	0	0	0	0	0	0	0	0	0	0	0	0	0	0	0	0	0	0	0	0	0	0	0	0	0	0	0	0	0	0	0	0
	NC_028091	Viruses	Varidnaviria	Bamfordvirae	Nucleocytoviricota	Megaviricetes	Algavirales	Phycodnaviridae	Prasinovirus	unclassified Prasinovirus	4	0	2	0	1	0	0	1	0	0	0	1	0	0	0	0	0	1	0	0	2	0	0	9	0	0	0	0	0	0	1	0	0	0	0	0	0	0	1
	NC_028092	Viruses	Varidnaviria	Bamfordvirae	Nucleocytoviricota	Megaviricetes	Algavirales	Phycodnaviridae	Prasinovirus	unclassified Prasinovirus	3	0	2	0	0	0	0	1	0	1	0	1	0	0	0	0	0	1	0	0	0	0	1	2	0	0	0	0	0	0	1	1	1	0	0	0	0	0	0
	NC_028094	Viruses	Varidnaviria	Bamfordvirae	Nucleocytoviricota	Megaviricetes	Algavirales	Phycodnaviridae	unclassified Phycodnaviridae		10	0	3	0	1	3	0	0	0	2	1	0	0	0	1	0	0	1	0	1	4	0	0	0	0	0	0	0	0	4	0	0	0	0	0	0	0	0	0
	NC_028103	Viruses	Varidnaviria	Bamfordvirae	Preplasmiviricota	Tectiliviricetes	Rowavirales	Adenoviridae	Mastadenovirus	Simian mastadenovirus D	0	0	0	0	0	0	0	0	0	0	0	0	0	0	0	0	0	0	0	0	0	0	0	0	0	0	0	0	0	0	0	0	0	0	0	0	0	0	0
	NC_028104	Viruses	Varidnaviria	Bamfordvirae	Nucleocytoviricota	Megaviricetes	Imitervirales	Mimiviridae	unclassified Mimiviridae		0	0	0	0	0	0	0	0	0	0	0	0	0	0	0	0	0	2	0	0	2	0	0	0	0	0	0	0	0	0	0	0	0	0	0	0	0	0	0
	NC_028105	Viruses	Varidnaviria	Bamfordvirae	Preplasmiviricota	Tectiliviricetes	Rowavirales	Adenoviridae	Mastadenovirus	Simian mastadenovirus E	0	0	0	0	0	0	0	0	0	0	0	0	0	0	0	0	0	0	0	0	0	0	0	0	0	0	0	0	0	0	0	0	0	0	0	0	0	0	0
	NC_028108	Viruses	Varidnaviria	Bamfordvirae	Nucleocytoviricota	Megaviricetes	Algavirales	Phycodnaviridae	Prasinovirus	unclassified Prasinovirus	6	0	2	0	0	0	0	0	0	0	0	0	0	0	0	0	0	0	0	0	0	0	0	0	0	0	0	0	1	0	1	1	0	0	0	0	0	0	0
	NC_028110	Viruses	Varidnaviria	Bamfordvirae	Nucleocytoviricota	Megaviricetes	Algavirales	Phycodnaviridae	Prasinovirus	unclassified Prasinovirus	5	0	1	0	0	0	0	0	0	0	0	0	0	0	0	0	0	2	0	0	0	0	1	3	0	0	0	0	0	0	1	0	0	0	0	0	0	0	0
	NC_028112	Viruses	Varidnaviria	Bamfordvirae	Nucleocytoviricota	Megaviricetes	Algavirales	Phycodnaviridae	Prasinovirus	unclassified Prasinovirus	2	0	5	0	0	0	0	1	0	0	0	1	0	0	0	0	0	1	0	0	0	0	2	2	0	0	0	0	1	0	2	1	0	0	0	0	0	0	0
	NC_028238	Viruses	Varidnaviria	Bamfordvirae	Nucleocytoviricota	Pokkesviricetes	Chitovirales	Poxviridae	Chordopoxvirinae	Avipoxvirus	0	0	3	0	0	2	15	0	0	0	0	1	0	0	0	0	0	0	0	1	0	1	0	0	0	0	0	0	0	0	0	0	0	0	0	0	0	0	0
	NC_028257	Viruses	Varidnaviria	Bamfordvirae	Preplasmiviricota	Maveriviricetes	Priklausovirales	Lavidaviridae	unclassified Lavidaviridae		0	0	0	0	0	0	0	0	0	0	0	0	0	0	0	0	0	0	0	0	0	0	0	0	0	0	0	0	0	0	0	0	0	0	0	0	0	0	0
	NC_028269	Viruses	Varidnaviria	Bamfordvirae	Preplasmiviricota	Maveriviricetes	Priklausovirales	Lavidaviridae	unclassified Lavidaviridae		0	0	0	0	0	0	0	0	0	0	0	0	0	0	0	0	0	0	0	0	0	0	0	0	0	0	0	0	0	0	0	0	0	0	0	0	0	0	0
	NC_028270	Viruses	Varidnaviria	Bamfordvirae	Preplasmiviricota	Maveriviricetes	Priklausovirales	Lavidaviridae	unclassified Lavidaviridae		0	0	0	0	0	0	0	0	0	0	0	0	0	0	0	0	1	0	0	0	0	0	0	0	0	0	0	0	0	0	0	0	0	0	0	0	0	0	0
	NC_028653	Viruses	Duplodnaviria	Heunggongvirae	Uroviricota	Caudoviricetes	Caudovirales	Siphoviridae	unclassified Siphoviridae		1	1	0	0	0	0	0	0	2	0	0	0	0	0	0	0	0	0	0	0	0	0	0	0	0	0	0	0	1	0	0	0	0	0	0	0	0	2	0
	NC_028655	Viruses	Duplodnaviria	Heunggongvirae	Uroviricota	Caudoviricetes	Caudovirales	Autographiviridae	Studiervirinae	Apdecimavirus	1	0	0	0	0	0	0	0	0	0	1	1	0	0	0	0	0	0	1	0	0	0	0	0	0	0	1	0	0	0	0	0	0	0	0	1	0	0	0
	NC_028656	Viruses	Duplodnaviria	Heunggongvirae	Uroviricota	Caudoviricetes	Caudovirales	Podoviridae	Sepvirinae	Oslovirus	2	0	0	0	1	0	0	0	0	0	0	0	0	1	0	0	0	0	0	0	0	0	0	0	0	0	0	0	0	0	0	0	0	1	0	0	0	0	0
	NC_028657	Viruses	Duplodnaviria	Heunggongvirae	Uroviricota	Caudoviricetes	Caudovirales	Siphoviridae	unclassified Siphoviridae		2	0	0	0	1	0	0	0	0	0	0	0	1	0	0	0	1	0	0	0	0	0	0	0	0	0	0	0	0	0	0	0	0	1	0	0	0	0	0
	NC_028661	Viruses	Duplodnaviria	Heunggongvirae	Uroviricota	Caudoviricetes	Caudovirales	Autographiviridae	Studiervirinae	Ghunavirus	0	0	0	0	0	0	0	0	0	0	1	1	0	0	0	0	0	0	1	0	0	0	0	1	0	0	0	0	0	0	0	0	0	0	0	0	0	0	0
	NC_028662	Viruses	Duplodnaviria	Heunggongvirae	Uroviricota	Caudoviricetes	Caudovirales	Siphoviridae	Fromanvirus	unclassified Fromanvirus	2	1	0	0	0	0	0	0	2	0	0	0	0	0	0	0	0	0	0	0	0	0	0	0	0	0	1	0	0	0	0	1	0	0	0	1	0	1	0
	NC_028663	Viruses	Duplodnaviria	Heunggongvirae	Uroviricota	Caudoviricetes	Caudovirales	Myoviridae	Libanvirus	Prochlorococcus virus PTIM4unknown	2	0	0	0	0	0	0	2	0	0	0	0	0	1	0	0	0	0	0	0	1	0	1	2	1	0	1	0	0	0	1	1	0	0	0	1	1	0	0
	NC_028665	Viruses	Duplodnaviria	Heunggongvirae	Uroviricota	Caudoviricetes	Caudovirales	Siphoviridae	unclassified Siphoviridae		0	1	0	0	0	0	0	0	1	0	0	0	0	0	0	0	0	0	0	0	0	0	0	0	0	1	0	0	0	0	0	0	0	0	0	0	0	0	0
	NC_028666	Viruses	Duplodnaviria	Heunggongvirae	Uroviricota	Caudoviricetes	Caudovirales	Siphoviridae	unclassified Siphoviridae		2	0	0	0	1	0	0	0	0	0	0	0	0	0	0	1	0	0	0	0	0	0	0	0	0	0	0	0	2	0	0	0	0	0	0	0	0	0	0
	NC_028667	Viruses	Duplodnaviria	Heunggongvirae	Uroviricota	Caudoviricetes	Caudovirales	Siphoviridae	Beetrevirus	Pseudomonas virus PM1unknown5	0	0	0	0	0	0	0	0	0	0	0	0	0	0	0	0	0	0	0	0	0	0	0	0	0	0	0	0	0	0	0	0	0	0	0	0	0	0	0
	NC_028668	Viruses	Duplodnaviria	Heunggongvirae	Uroviricota	Caudoviricetes	Caudovirales	Siphoviridae	Gamtrevirus	Gordonia virus GMA3	1	1	0	0	0	0	0	0	1	0	0	0	0	0	0	1	0	0	0	0	0	0	0	0	0	3	0	0	0	0	0	1	0	0	1	0	0	0	0
	NC_028670	Viruses	Duplodnaviria	Heunggongvirae	Uroviricota	Caudoviricetes	Caudovirales	Autographiviridae	Slopekvirinae	Drulisvirus	0	0	0	0	0	0	0	0	0	0	1	0	0	0	0	0	0	0	1	0	0	0	0	0	0	0	1	0	0	0	0	0	0	1	0	0	0	0	0
	NC_028672	Viruses	Duplodnaviria	Heunggongvirae	Uroviricota	Caudoviricetes	Caudovirales	Myoviridae	Vequintavirinae	Certrevirus	4	0	0	1	0	0	0	0	0	0	1	1	2	0	0	0	0	0	0	0	0	0	1	0	0	0	0	0	0	0	2	0	0	0	0	0	0	0	0
	NC_028676	Viruses	Duplodnaviria	Heunggongvirae	Uroviricota	Caudoviricetes	Caudovirales	Ackermannviridae	unclassified Ackermannviridae		3	0	0	1	0	0	0	0	0	1	1	1	1	1	0	0	0	2	0	0	0	0	2	0	1	1	0	0	0	0	1	0	0	0	0	0	1	0	1
	NC_028683	Viruses	Duplodnaviria	Heunggongvirae	Uroviricota	Caudoviricetes	Caudovirales	Myoviridae	Kanagawavirus	Edwardsiella virus PEi2unknown	3	0	0	0	0	0	0	1	0	0	1	1	0	1	1	0	0	2	0	0	1	0	1	0	1	0	0	0	0	0	1	0	0	1	0	0	1	0	1
	NC_028695	Viruses	Duplodnaviria	Heunggongvirae	Uroviricota	Caudoviricetes	Caudovirales	Siphoviridae	Guernseyvirinae	Cornellvirus	0	0	0	0	1	0	0	0	0	0	0	0	0	0	0	3	0	0	1	0	0	0	0	0	0	0	0	0	0	0	0	0	0	1	0	0	0	0	0
	NC_028696	Viruses	Duplodnaviria	Heunggongvirae	Uroviricota	Caudoviricetes	Caudovirales	Podoviridae	Lederbergvirus	unclassified Lederbergvirus	0	0	0	0	2	0	0	0	0	0	0	0	2	0	0	0	0	0	0	0	0	0	0	0	0	0	0	0	0	0	0	0	0	1	0	0	0	0	0
	NC_028697	Viruses	Duplodnaviria	Heunggongvirae	Uroviricota	Caudoviricetes	Caudovirales	Siphoviridae	unclassified Siphoviridae		0	1	0	0	1	0	0	0	0	0	0	0	0	0	0	0	0	0	0	0	0	0	0	0	0	0	1	0	0	0	0	0	0	0	0	0	0	0	0
	NC_028699	Viruses	Duplodnaviria	Heunggongvirae	Uroviricota	Caudoviricetes	Caudovirales	Myoviridae	Brunovirus	Brunovirus SEN34	1	0	0	0	0	0	0	0	0	0	0	0	1	0	0	0	0	0	0	0	0	0	0	0	0	0	0	0	0	0	0	0	0	1	1	0	0	0	0
	NC_028701	Viruses	Duplodnaviria	Heunggongvirae	Uroviricota	Caudoviricetes	Caudovirales	Myoviridae	Peduovirinae	Senquatrovirus	0	1	0	0	0	0	0	0	0	0	0	0	0	1	0	0	0	0	0	0	0	0	0	0	0	0	0	0	0	0	0	0	0	1	1	0	0	0	0
	NC_028702	Viruses	Duplodnaviria	Heunggongvirae	Uroviricota	Caudoviricetes	Caudovirales	Autographiviridae	Piedvirus	Piedvirus IMEDE1	0	0	0	0	0	0	0	0	0	0	1	1	1	0	0	0	0	0	0	0	0	0	0	0	0	0	0	0	0	0	0	0	0	0	0	1	0	0	0
	NC_028746	Viruses	Duplodnaviria	Heunggongvirae	Uroviricota	Caudoviricetes	Caudovirales	Siphoviridae	Gochnauervirinae	Harrisonvirus	2	1	0	0	2	0	0	0	0	0	0	0	0	0	0	0	0	0	0	0	0	0	0	0	0	0	0	0	0	0	0	0	0	0	0	0	0	0	0
	NC_028749	Viruses	Duplodnaviria	Heunggongvirae	Uroviricota	Caudoviricetes	Caudovirales	Siphoviridae	unclassified Siphoviridae		3	1	0	1	1	0	0	0	0	0	0	1	0	0	1	0	0	0	0	0	0	0	0	0	0	0	0	0	0	1	1	0	1	0	0	0	0	0	0
	NC_028763	Viruses	Duplodnaviria	Heunggongvirae	Uroviricota	Caudoviricetes	Caudovirales	Siphoviridae	Incheonvrus	Polaribacter virus P12unknownunknown2S	0	0	0	0	0	0	0	0	0	0	0	0	1	0	0	0	0	0	0	0	0	0	0	0	0	0	0	0	1	0	0	0	0	0	0	0	0	0	0
	NC_028766	Viruses	Duplodnaviria	Heunggongvirae	Uroviricota	Caudoviricetes	Caudovirales	Myoviridae	unclassified Myoviridae		0	0	0	0	1	0	0	0	0	0	0	0	0	0	0	0	0	0	0	0	0	0	0	0	0	0	0	0	0	0	0	0	0	0	0	0	0	0	0
	NC_028767	Viruses	Duplodnaviria	Heunggongvirae	Uroviricota	Caudoviricetes	Caudovirales	Siphoviridae	Gochnauervirinae	Vegasvirus	4	1	1	0	2	0	0	0	0	0	0	0	0	0	0	0	0	0	0	0	0	0	0	0	0	0	0	0	0	0	0	0	0	0	0	0	0	0	0
	NC_028768	Viruses	Duplodnaviria	Heunggongvirae	Uroviricota	Caudoviricetes	Caudovirales	Siphoviridae	Steinhofvirus	Achromobacter virus JWX	1	0	0	0	0	0	0	0	0	0	0	0	0	0	0	0	0	0	1	0	0	0	0	0	0	0	1	0	0	0	0	0	0	0	0	0	0	0	0
	NC_028770	Viruses	Duplodnaviria	Heunggongvirae	Uroviricota	Caudoviricetes	Caudovirales	Siphoviridae	Abidjanvirus	Pseudomonas virus PaMx11	3	0	0	1	0	0	0	0	0	0	0	1	0	0	0	0	0	0	0	0	0	0	0	0	0	0	1	0	0	0	1	0	0	0	0	0	0	0	1
	NC_028772	Viruses	Duplodnaviria	Heunggongvirae	Uroviricota	Caudoviricetes	Caudovirales	Autographiviridae	Studiervirinae	Eapunavirus	0	0	0	0	0	0	0	0	0	0	1	1	0	0	0	0	0	0	0	0	0	0	0	0	0	0	1	0	0	0	0	0	0	0	0	1	0	0	0
	NC_028773	Viruses	Duplodnaviria	Heunggongvirae	Uroviricota	Caudoviricetes	Caudovirales	Myoviridae	Tevenvirinae	unclassified Tevenvirinae	1	0	0	1	0	0	0	1	0	0	1	1	0	1	2	0	0	2	0	0	1	0	2	0	0	0	0	0	0	0	0	0	1	0	0	0	1	0	1
	NC_028777	Viruses	Duplodnaviria	Heunggongvirae	Uroviricota	Caudoviricetes	Caudovirales	Siphoviridae	Slashvirus	Bacillus virus Stills	4	0	0	0	0	0	0	0	0	0	0	0	0	0	0	0	0	0	0	0	0	0	0	0	0	0	0	0	0	0	1	0	0	0	0	0	0	0	0
	NC_028778	Viruses	Duplodnaviria	Heunggongvirae	Uroviricota	Caudoviricetes	Caudovirales	Siphoviridae	Bronvirus	unclassified Bronvirus	2	1	0	0	0	0	0	0	3	0	0	0	1	0	0	0	0	0	0	0	0	0	0	0	0	0	1	0	1	0	0	0	0	0	1	1	0	2	0
	NC_028798	Viruses	Duplodnaviria	Heunggongvirae	Uroviricota	Caudoviricetes	Caudovirales	Siphoviridae	Fromanvirus	Mycobacterium virus JHC117	2	1	0	0	0	0	0	0	2	0	0	0	0	0	0	0	0	0	0	0	0	0	0	0	0	0	0	0	0	0	0	1	0	0	0	1	0	1	1
	NC_028805	Viruses	Duplodnaviria	Heunggongvirae	Uroviricota	Caudoviricetes	Caudovirales	Siphoviridae	Jenstvirus	Brevibacillus virus Jenst	3	1	0	2	2	0	0	0	0	0	0	1	0	0	0	0	0	0	1	0	0	0	0	0	0	0	0	0	0	1	0	1	0	0	0	0	1	0	0
	NC_028808	Viruses	Duplodnaviria	Heunggongvirae	Uroviricota	Caudoviricetes	Caudovirales	Myoviridae	Ounavirinae	Suspvirus	4	0	0	0	0	0	0	0	0	0	1	1	1	0	1	1	0	0	0	0	0	0	0	0	0	0	0	0	0	0	0	0	0	1	0	0	0	0	0
	NC_028809	Viruses	Duplodnaviria	Heunggongvirae	Uroviricota	Caudoviricetes	Caudovirales	Siphoviridae	Pamexvirus	Pseudomonas virus PaMx74	2	0	0	0	0	0	0	0	0	0	0	1	0	0	1	0	0	0	1	0	0	0	0	0	0	0	0	0	0	0	0	0	0	0	0	0	0	0	1
	NC_028818	Viruses	Duplodnaviria	Heunggongvirae	Uroviricota	Caudoviricetes	Caudovirales	Siphoviridae	Woodruffvirus	Streptomyces virus TP16unknown4	0	1	0	0	0	0	0	0	0	0	0	0	0	0	0	0	0	0	1	0	0	0	0	0	0	1	0	0	0	0	0	0	0	0	0	0	0	0	0
	NC_028819	Viruses	Duplodnaviria	Heunggongvirae	Uroviricota	Caudoviricetes	Caudovirales	Siphoviridae	unclassified Siphoviridae		0	0	0	0	0	0	0	0	0	0	0	0	0	0	0	0	0	0	0	0	0	0	0	0	0	0	0	0	0	0	0	0	0	0	0	0	0	0	0
	NC_028822	Viruses	Duplodnaviria	Heunggongvirae	Uroviricota	Caudoviricetes	Caudovirales	Autographiviridae	Studiervirinae	Berlinvirus	0	0	0	0	0	0	0	0	0	0	1	1	0	0	0	0	0	0	0	0	0	0	0	0	0	0	1	0	0	0	0	0	0	0	0	1	0	0	0
	NC_028826	Viruses	Duplodnaviria	Heunggongvirae	Uroviricota	Caudoviricetes	Caudovirales	Siphoviridae	unclassified Siphoviridae		0	1	0	0	0	0	0	1	0	0	0	0	1	0	0	0	0	0	0	0	0	0	0	0	0	0	1	0	0	0	0	0	0	0	0	0	0	0	0
	NC_028827	Viruses	Duplodnaviria	Heunggongvirae	Uroviricota	Caudoviricetes	Caudovirales	Siphoviridae	Arquatrovirinae	Likavirus	2	0	0	0	0	0	0	0	0	0	0	0	1	0	0	0	0	0	0	0	0	0	0	0	0	0	0	0	0	1	0	1	0	0	0	1	0	0	0
	NC_028829	Viruses	Duplodnaviria	Heunggongvirae	Uroviricota	Caudoviricetes	Caudovirales	Myoviridae	Tevenvirinae	Schizotequatrovirus	3	0	0	1	0	0	0	1	0	0	1	1	0	1	2	0	0	2	0	1	1	0	2	0	1	0	0	0	0	0	1	0	0	0	0	1	1	0	1
	NC_028830	Viruses	Duplodnaviria	Heunggongvirae	Uroviricota	Caudoviricetes	Caudovirales	Siphoviridae	Iaduovirus	Lactobacillus virus iA2	0	1	0	0	1	0	0	0	0	0	0	0	0	0	0	0	0	0	0	0	0	0	0	0	0	0	0	0	0	0	0	0	0	0	0	0	0	0	0
	NC_028831	Viruses	Duplodnaviria	Heunggongvirae	Uroviricota	Caudoviricetes	Caudovirales	Siphoviridae	Queuovirinae	Seuratvirus	2	0	0	0	0	0	0	1	0	0	0	1	1	0	0	2	0	0	0	0	0	0	0	0	0	0	0	0	0	0	0	0	1	0	0	0	0	0	0
	NC_028832	Viruses	Duplodnaviria	Heunggongvirae	Uroviricota	Caudoviricetes	Caudovirales	Siphoviridae	Timquatrovirus	unclassified Timquatrovirus	0	1	0	0	0	0	0	0	2	0	0	0	0	1	0	0	0	0	0	0	0	0	0	0	0	0	1	0	1	0	0	0	0	0	0	0	0	1	0
	NC_028834	Viruses	Duplodnaviria	Heunggongvirae	Uroviricota	Caudoviricetes	Caudovirales	Siphoviridae	Steinhofvirus	Achromobacter virus 83-24	0	0	0	0	0	0	0	0	0	0	0	0	0	0	0	0	0	0	1	0	0	0	1	0	0	0	0	0	0	0	0	0	0	0	0	0	0	0	0
	NC_028841	Viruses	Duplodnaviria	Heunggongvirae	Uroviricota	Caudoviricetes	Caudovirales	Lilyvirus	Paenibacillus virus Lily		0	1	0	0	0	0	0	0	0	0	0	0	0	0	0	0	0	0	0	0	0	0	0	0	0	0	0	0	0	0	0	0	0	0	0	1	0	0	0
	NC_028847	Viruses	Duplodnaviria	Heunggongvirae	Uroviricota	Caudoviricetes	Caudovirales	Myoviridae	Tevenvirinae	Dhakavirus	1	0	0	1	0	0	0	1	0	0	1	1	0	1	1	0	0	2	0	0	0	0	1	0	1	0	0	0	0	0	0	0	0	1	0	1	1	0	1
	NC_028849	Viruses	Duplodnaviria	Heunggongvirae	Uroviricota	Caudoviricetes	Caudovirales	Siphoviridae	Fromanvirus	unclassified Fromanvirus	1	1	0	0	0	0	0	0	2	0	0	0	0	0	0	0	0	0	0	0	0	0	0	0	0	0	0	0	0	0	0	0	0	0	0	1	0	0	0
	NC_028850	Viruses	Duplodnaviria	Heunggongvirae	Uroviricota	Caudoviricetes	Caudovirales	Autographiviridae	Melnykvirinae	Aghbyvirus	0	0	0	0	0	0	0	0	0	0	2	1	0	0	0	0	0	0	0	0	0	0	0	0	0	0	0	0	0	0	0	0	0	1	0	0	0	0	0
	NC_028854	Viruses	Duplodnaviria	Heunggongvirae	Uroviricota	Caudoviricetes	Caudovirales	Siphoviridae	Fernvirus	Paenibacillus virus Sitara	2	1	0	0	1	0	0	0	0	0	0	0	0	0	0	0	0	0	0	0	0	0	0	0	0	0	0	0	0	0	0	0	0	0	0	1	0	0	0
	NC_028855	Viruses	Duplodnaviria	Heunggongvirae	Uroviricota	Caudoviricetes	Caudovirales	Myoviridae	Obolenskvirus	Acinetobacter virus AbC62	0	0	0	0	1	0	0	0	0	0	0	0	0	0	0	2	0	0	0	0	0	0	0	0	0	0	0	0	1	0	0	0	0	1	0	0	0	0	0
	NC_028860	Viruses	Duplodnaviria	Heunggongvirae	Uroviricota	Caudoviricetes	Caudovirales	Siphoviridae	Fromanvirus	Mycobacterium virus Astro	2	0	0	0	0	0	0	0	2	0	0	0	0	0	0	0	0	0	0	0	0	0	0	0	0	0	0	0	0	0	0	0	0	0	0	1	0	1	0
	NC_028861	Viruses	Duplodnaviria	Heunggongvirae	Uroviricota	Caudoviricetes	Caudovirales	Siphoviridae	unclassified Siphoviridae		0	1	0	0	0	0	0	0	1	0	0	0	0	0	0	0	0	0	0	0	0	0	0	0	0	0	0	0	1	0	0	0	0	0	0	0	0	1	0
	NC_028865	Viruses	Duplodnaviria	Heunggongvirae	Uroviricota	Caudoviricetes	Caudovirales	Siphoviridae	Tinduovirus	Tsukamurella virus TIN2	1	1	0	0	0	0	0	0	0	0	0	0	0	0	0	0	0	0	0	0	0	0	0	0	0	2	0	0	0	0	0	0	0	0	0	0	0	0	0
	NC_028871	Viruses	Duplodnaviria	Heunggongvirae	Uroviricota	Caudoviricetes	Caudovirales	Siphoviridae	unclassified Siphoviridae		0	1	0	0	2	0	0	0	0	0	0	0	0	0	0	0	0	0	0	0	0	0	0	0	0	0	0	0	0	0	0	0	0	0	0	0	0	0	0
	NC_028879	Viruses	Duplodnaviria	Heunggongvirae	Uroviricota	Caudoviricetes	Caudovirales	Siphoviridae	Septimatrevirus	unclassified Septimatrevirus	0	0	0	0	0	0	0	1	0	0	0	0	0	0	0	0	0	0	0	0	0	0	0	0	0	0	0	0	0	0	0	0	0	1	0	0	0	0	0
	NC_028886	Viruses	Duplodnaviria	Heunggongvirae	Uroviricota	Caudoviricetes	Caudovirales	Siphoviridae	unclassified Siphoviridae		0	1	0	0	0	0	0	0	0	0	0	0	0	0	0	0	0	0	0	0	0	0	0	0	0	0	0	0	0	0	0	0	0	0	0	0	0	0	0
	NC_028887	Viruses	Duplodnaviria	Heunggongvirae	Uroviricota	Caudoviricetes	Caudovirales	Herelleviridae	Bastillevirinae	Bequatrovirus	1	0	0	0	1	0	0	0	0	0	0	0	0	0	1	1	0	0	0	0	0	0	0	0	1	1	0	0	0	1	1	0	1	0	0	0	1	0	0
	NC_028888	Viruses	Duplodnaviria	Heunggongvirae	Uroviricota	Caudoviricetes	Caudovirales	Siphoviridae	Colunavirus	Lactobacillus virus CL1	1	1	0	0	0	0	0	0	0	0	0	0	0	0	0	1	0	0	0	0	0	0	0	0	0	0	0	0	0	0	0	0	0	0	0	0	0	0	0
	NC_028895	Viruses	Duplodnaviria	Heunggongvirae	Uroviricota	Caudoviricetes	Caudovirales	Demerecviridae	Ermolyevavirinae	Jesfedecavirus	4	0	0	0	0	0	0	0	0	0	1	0	0	1	1	1	1	0	1	0	0	0	0	0	0	0	0	0	0	1	1	0	1	0	0	0	0	0	0
	NC_028899	Viruses	Duplodnaviria	Heunggongvirae	Uroviricota	Caudoviricetes	Caudovirales	Myoviridae	Chiangmaivirus	Chiangmaivirus RSF1	2	0	0	0	0	0	0	0	0	0	0	0	0	0	2	1	0	0	0	0	1	1	4	0	0	0	0	0	0	0	0	0	0	0	0	0	0	0	0
	NC_028914	Viruses	Duplodnaviria	Heunggongvirae	Uroviricota	Caudoviricetes	Caudovirales	Siphoviridae	Fromanvirus	unclassified Fromanvirus	1	1	0	0	0	0	0	0	1	0	0	0	0	0	0	0	0	0	0	0	0	0	0	0	0	1	0	0	0	0	0	0	0	0	0	1	0	0	1
	NC_028919	Viruses	Duplodnaviria	Heunggongvirae	Uroviricota	Caudoviricetes	Caudovirales	Podoviridae	Bruynoghevirus	unclassified Bruynoghevirus	0	0	0	0	0	0	0	0	0	0	1	0	1	0	0	0	0	0	1	0	0	0	0	0	0	0	0	0	0	0	0	0	0	0	0	0	0	0	0
	NC_028925	Viruses	Duplodnaviria	Heunggongvirae	Uroviricota	Caudoviricetes	Caudovirales	Myoviridae	Tevenvirinae	Gaprivervirus	2	0	0	0	0	0	0	0	0	0	1	1	0	1	1	0	0	1	0	0	1	0	0	0	1	0	0	0	0	0	0	0	0	1	0	0	1	0	1
	NC_028931	Viruses	Duplodnaviria	Heunggongvirae	Uroviricota	Caudoviricetes	Caudovirales	Siphoviridae	Pamexvirus	Pseudomonas virus PaMx28	2	0	0	0	0	0	0	0	0	0	0	1	0	0	1	0	0	0	1	0	0	0	1	0	0	0	0	0	0	0	0	0	0	0	0	0	0	0	1
	NC_028934	Viruses	Duplodnaviria	Heunggongvirae	Uroviricota	Caudoviricetes	Caudovirales	Siphoviridae	Bclasvirinae	Coopervirus	0	1	0	0	0	0	0	0	2	0	0	0	0	0	0	0	0	0	0	0	0	0	0	0	0	1	0	0	0	0	0	0	0	0	0	0	0	0	0
	NC_028936	Viruses	Duplodnaviria	Heunggongvirae	Uroviricota	Caudoviricetes	Caudovirales	Siphoviridae	Timquatrovirus	unclassified Timquatrovirus	2	1	0	0	0	0	0	0	1	0	0	0	0	0	0	0	0	0	0	0	0	0	0	0	0	0	1	0	1	0	0	0	0	0	0	0	0	1	0
	NC_028939	Viruses	Duplodnaviria	Heunggongvirae	Uroviricota	Caudoviricetes	Caudovirales	Myoviridae	Pbunavirus	Pseudomonas virus PS44	3	0	0	0	0	0	0	0	0	0	0	1	0	0	0	0	0	0	0	0	0	0	0	0	0	0	0	0	0	0	0	1	0	0	0	0	0	0	0
	NC_028940	Viruses	Duplodnaviria	Heunggongvirae	Uroviricota	Caudoviricetes	Caudovirales	Myoviridae	unclassified Myoviridae		1	0	0	1	0	0	0	2	0	0	1	0	0	1	1	0	0	2	0	0	1	0	0	0	1	0	0	0	0	0	0	0	0	1	0	0	1	0	1
	NC_028944	Viruses	Duplodnaviria	Heunggongvirae	Uroviricota	Caudoviricetes	Caudovirales	Herelleviridae	Bastillevirinae	Wphvirus	1	0	0	0	0	0	0	0	0	0	0	0	0	0	1	1	0	0	1	0	0	0	0	0	1	0	0	0	0	1	0	0	1	0	0	0	1	0	0
	NC_028945	Viruses	Duplodnaviria	Heunggongvirae	Uroviricota	Caudoviricetes	Caudovirales	Myoviridae	Emdodecavirus	Emdodecavirus N3	1	0	0	1	0	0	0	1	0	0	1	1	0	2	1	5	0	0	0	0	1	0	1	0	1	0	0	0	1	0	1	0	1	0	0	1	1	1	0
	NC_028950	Viruses	Duplodnaviria	Heunggongvirae	Uroviricota	Caudoviricetes	Caudovirales	Myoviridae	Chiangmaivirus	Chiangmaivirus RSL2	3	0	0	0	0	0	0	0	0	0	0	0	0	0	2	0	0	0	0	0	0	1	4	0	0	0	0	0	0	0	0	0	0	0	0	0	0	1	0
	NC_028952	Viruses	Duplodnaviria	Heunggongvirae	Uroviricota	Caudoviricetes	Caudovirales	Siphoviridae	unclassified Siphoviridae		0	1	0	0	1	0	0	0	0	0	0	0	0	0	0	0	0	0	0	0	0	0	0	0	0	1	0	0	0	0	0	0	0	0	0	0	0	0	0
	NC_028954	Viruses	Duplodnaviria	Heunggongvirae	Uroviricota	Caudoviricetes	Caudovirales	Siphoviridae	Cronusvirus	Rhodobacter virus RcCronus	0	0	0	0	0	0	0	0	0	0	0	0	0	0	0	0	0	0	0	0	0	0	0	0	0	0	0	0	0	0	0	0	0	1	0	0	0	0	0
	NC_028955	Viruses	Duplodnaviria	Heunggongvirae	Uroviricota	Caudoviricetes	Caudovirales	Myoviridae	unclassified Myoviridae		3	1	0	0	0	0	0	1	0	0	0	0	0	1	0	0	0	0	0	0	0	0	1	0	1	0	1	0	0	0	1	1	0	0	0	1	1	0	0
	NC_028956	Viruses	Duplodnaviria	Heunggongvirae	Uroviricota	Caudoviricetes	Caudovirales	Siphoviridae	unclassified Siphoviridae		0	1	1	0	2	0	0	0	0	0	0	0	0	0	0	0	0	0	0	0	0	0	0	0	0	0	0	0	0	0	0	0	0	1	1	0	0	0	0
	NC_028958	Viruses	Duplodnaviria	Heunggongvirae	Uroviricota	Caudoviricetes	Caudovirales	Siphoviridae	Leicestervirus	Clostridioides virus phiCD146	0	1	0	0	1	0	0	0	0	0	0	0	0	0	0	0	0	0	0	0	0	0	0	0	0	0	0	0	0	0	0	0	0	0	0	0	0	0	0
	NC_028962	Viruses	Duplodnaviria	Heunggongvirae	Uroviricota	Caudoviricetes	Caudovirales	Herelleviridae	Twortvirinae	Sepunavirus	3	1	0	0	1	0	0	0	0	0	0	0	0	0	0	1	0	0	1	0	0	0	0	0	2	0	0	2	0	0	1	0	0	0	0	0	2	0	0
	NC_028966	Viruses	Duplodnaviria	Heunggongvirae	Uroviricota	Caudoviricetes	Caudovirales	Siphoviridae	Tinduovirus	Tsukamurella virus TIN3	1	1	0	0	0	0	0	0	2	0	0	0	0	0	0	0	0	0	0	0	0	0	0	0	0	2	0	0	0	0	0	0	0	0	0	0	0	0	0
	NC_028968	Viruses	Duplodnaviria	Heunggongvirae	Uroviricota	Caudoviricetes	Caudovirales	Siphoviridae	Bclasvirinae	Coopervirus	2	1	0	0	0	0	0	0	2	0	0	0	0	0	0	0	0	0	0	0	0	0	0	0	0	1	0	0	0	0	0	0	0	0	0	0	0	0	0
	NC_028980	Viruses	Duplodnaviria	Heunggongvirae	Uroviricota	Caudoviricetes	Caudovirales	Siphoviridae	Yuavirus	Pseudomonas virus PAE1	5	0	0	1	0	0	0	0	0	0	0	0	0	0	0	0	0	0	0	0	0	0	0	0	0	0	1	0	0	0	0	0	0	0	0	0	0	0	1
	NC_028983	Viruses	Duplodnaviria	Heunggongvirae	Uroviricota	Caudoviricetes	Caudovirales	Herelleviridae	Spounavirinae	Siminovitchvirus	1	0	0	1	0	0	0	0	0	0	1	1	1	0	0	0	0	0	0	0	0	0	1	0	2	0	0	0	0	0	1	0	1	0	0	0	0	0	0
	NC_028988	Viruses	Duplodnaviria	Heunggongvirae	Uroviricota	Caudoviricetes	Caudovirales	Autographiviridae	Okabevirinae	Risjevirus	0	0	0	0	0	0	0	0	0	0	1	1	0	0	0	0	0	0	1	0	0	0	0	0	0	0	0	0	0	0	0	0	0	1	0	0	0	0	0
	NC_028991	Viruses	Duplodnaviria	Heunggongvirae	Uroviricota	Caudoviricetes	Caudovirales	Myoviridae	unclassified Myoviridae		1	0	0	0	1	0	0	0	0	0	0	0	0	0	0	0	0	0	1	0	0	0	0	0	0	0	0	0	0	0	0	0	0	0	0	0	0	0	0
	NC_028995	Viruses	Duplodnaviria	Heunggongvirae	Uroviricota	Caudoviricetes	Caudovirales	Myoviridae	unclassified Myoviridae		0	0	0	0	0	0	0	0	0	0	0	0	0	0	0	0	0	0	0	0	0	0	0	0	0	0	1	1	0	0	0	0	1	0	0	0	0	1	1
	NC_028996	Viruses	Duplodnaviria	Heunggongvirae	Uroviricota	Caudoviricetes	Caudovirales	Myoviridae	Lubbockvirus	Lubbockvirus CDHM19	2	1	0	0	2	0	0	0	0	0	0	0	0	0	0	0	1	0	0	0	0	0	0	0	0	0	0	0	0	0	0	0	0	0	0	0	0	0	0
	NC_028999	Viruses	Duplodnaviria	Heunggongvirae	Uroviricota	Caudoviricetes	Caudovirales	Myoviridae	unclassified Myoviridae		1	0	0	0	0	0	0	0	0	0	0	0	0	0	1	0	0	0	0	2	0	1	0	0	0	0	0	0	0	0	0	0	0	0	0	0	0	0	0
	NC_029002	Viruses	Duplodnaviria	Heunggongvirae	Uroviricota	Caudoviricetes	Caudovirales	Myoviridae	Fukuivirus	Fukuivirus MVDC	4	0	1	1	0	0	0	0	0	0	0	0	0	0	0	0	1	0	1	0	1	0	1	0	0	0	0	0	0	0	1	0	1	0	0	0	1	1	0
	NC_029004	Viruses	Duplodnaviria	Heunggongvirae	Uroviricota	Caudoviricetes	Caudovirales	Myoviridae	unclassified Myoviridae		0	1	0	0	4	0	0	0	0	0	0	0	0	0	0	0	0	0	0	0	0	0	0	0	0	0	0	0	0	0	0	0	0	0	0	0	0	0	0
	NC_029005	Viruses	Duplodnaviria	Heunggongvirae	Uroviricota	Caudoviricetes	Caudovirales	Siphoviridae	Woodruffvirus	unclassified Woodruffvirus	0	1	0	0	0	0	0	0	0	0	0	0	0	0	0	0	0	0	1	0	0	0	0	0	0	1	0	0	0	0	0	0	0	0	0	0	0	0	0
	NC_029006	Viruses	Duplodnaviria	Heunggongvirae	Uroviricota	Caudoviricetes	Caudovirales	Siphoviridae	unclassified Siphoviridae		2	1	0	0	3	0	0	0	0	0	0	0	0	0	0	0	0	0	0	0	0	0	0	0	0	0	0	0	0	0	0	0	0	0	0	0	0	0	0
	NC_029007	Viruses	Duplodnaviria	Heunggongvirae	Uroviricota	Caudoviricetes	Caudovirales	Autographiviridae	Okabevirinae	Risjevirus	0	0	0	0	0	0	0	0	0	0	1	1	0	0	0	0	0	0	0	0	0	0	1	0	0	0	0	0	0	0	0	0	0	0	0	0	0	0	0
	NC_029017	Viruses	Duplodnaviria	Heunggongvirae	Uroviricota	Caudoviricetes	Caudovirales	Schitoviridae	Migulavirinae	Luzseptimavirus	2	0	0	0	0	0	0	0	0	0	0	0	0	0	0	0	0	0	0	0	1	0	0	0	0	0	0	0	0	0	1	0	0	0	0	0	0	0	0
	NC_029021	Viruses	Duplodnaviria	Heunggongvirae	Uroviricota	Caudoviricetes	Caudovirales	Siphoviridae	Queuovirinae	Nonagvirus	0	0	0	0	0	0	0	1	0	0	0	1	1	0	0	0	0	0	0	0	0	0	0	0	0	0	0	0	0	0	0	0	1	0	0	0	0	0	0
	NC_029022	Viruses	Duplodnaviria	Heunggongvirae	Uroviricota	Caudoviricetes	Caudovirales	Myoviridae	unclassified Myoviridae		1	0	0	0	2	0	0	0	0	0	0	0	0	0	0	0	0	0	0	0	0	0	0	0	0	0	0	0	0	0	0	0	0	0	0	0	0	0	0
	NC_029024	Viruses	Duplodnaviria	Heunggongvirae	Uroviricota	Caudoviricetes	Caudovirales	Siphoviridae	Cecivirus	Bacillus virus 25unknown	0	2	0	0	4	0	0	0	0	0	0	0	0	0	0	1	0	0	0	0	0	0	0	0	0	0	0	0	0	0	0	0	1	0	0	0	0	0	0
	NC_029025	Viruses	Duplodnaviria	Heunggongvirae	Uroviricota	Caudoviricetes	Caudovirales	Siphoviridae	unclassified Siphoviridae		0	0	0	0	2	0	0	0	0	0	0	0	0	0	0	0	0	0	0	0	0	0	0	0	0	1	0	0	0	0	0	0	1	0	0	1	0	0	0
	NC_029030	Viruses	Duplodnaviria	Heunggongvirae	Uroviricota	Caudoviricetes	Caudovirales	Siphoviridae	unclassified Siphoviridae		0	1	0	0	0	0	0	0	0	0	0	0	0	0	0	0	0	0	0	0	0	0	0	0	0	0	0	0	0	0	0	0	0	0	0	0	0	0	0
	NC_029031	Viruses	Duplodnaviria	Heunggongvirae	Uroviricota	Caudoviricetes	Caudovirales	Autographiviridae	Aegirvirus	Aegirvirus SCBP42	1	0	0	0	0	0	0	0	0	0	1	0	0	0	0	0	0	0	1	0	0	0	0	0	0	0	1	0	1	1	0	0	0	0	1	0	0	1	0
	NC_029033	Viruses	Duplodnaviria	Heunggongvirae	Uroviricota	Caudoviricetes	Caudovirales	Siphoviridae	unclassified Siphoviridae		2	0	0	0	0	0	0	1	0	0	0	0	0	0	0	0	0	0	0	0	0	0	0	0	0	0	0	0	0	0	0	0	0	0	0	0	0	0	1
	NC_029046	Viruses	Duplodnaviria	Heunggongvirae	Uroviricota	Caudoviricetes	Caudovirales	Siphoviridae	unclassified Siphoviridae		0	0	0	0	0	0	0	0	0	0	0	1	2	0	0	0	0	0	0	0	0	0	0	0	0	0	0	0	0	0	0	0	0	0	1	1	0	1	0
	NC_029047	Viruses	Duplodnaviria	Heunggongvirae	Uroviricota	Caudoviricetes	Caudovirales	Siphoviridae	unclassified Siphoviridae		2	0	0	0	0	0	0	0	0	0	0	0	0	0	0	0	0	0	0	0	0	0	1	0	0	0	0	0	0	0	0	0	0	0	0	0	0	0	0
	NC_029048	Viruses	Duplodnaviria	Heunggongvirae	Uroviricota	Caudoviricetes	Caudovirales	Siphoviridae	unclassified Siphoviridae		5	1	0	0	7	0	0	0	0	0	0	1	0	0	0	0	0	0	0	0	0	0	0	0	0	0	0	0	0	0	0	0	0	0	0	0	0	0	0
	NC_029057	Viruses	Duplodnaviria	Heunggongvirae	Uroviricota	Caudoviricetes	Caudovirales	Myoviridae	unclassified Myoviridae		2	0	0	2	0	0	0	0	0	0	1	1	2	0	1	3	0	0	1	0	1	0	0	0	0	0	0	1	0	0	2	0	0	0	0	0	0	0	0
	NC_029058	Viruses	Duplodnaviria	Heunggongvirae	Uroviricota	Caudoviricetes	Caudovirales	Herelleviridae	Hopescreekvirus	Hopescreekvirus LfeInf	1	1	0	0	0	0	0	0	0	0	0	0	0	0	0	0	0	0	0	0	0	0	0	0	1	0	0	1	0	0	0	0	0	0	0	1	1	0	0
	NC_029061	Viruses	Duplodnaviria	Heunggongvirae	Uroviricota	Caudoviricetes	Caudovirales	Podoviridae	unclassified Podoviridae		0	0	0	0	0	0	0	0	0	0	0	0	0	0	0	0	0	0	0	0	0	0	0	0	0	0	1	0	0	0	0	0	0	0	0	0	0	0	0
	NC_029065	Viruses	Duplodnaviria	Heunggongvirae	Uroviricota	Caudoviricetes	Caudovirales	Myoviridae	Otagovirus	Pseudomonas virus VCM	4	0	0	0	0	0	0	0	0	0	1	1	0	0	0	1	0	0	0	0	0	0	0	0	0	0	0	0	0	0	1	0	0	0	0	0	1	0	1
	NC_029066	Viruses	Duplodnaviria	Heunggongvirae	Uroviricota	Caudoviricetes	Caudovirales	Siphoviridae	unclassified Siphoviridae		0	0	1	0	1	0	0	0	0	0	0	0	2	0	0	2	0	0	0	0	0	0	0	0	0	0	0	0	0	0	0	0	0	0	1	0	0	0	0
	NC_029067	Viruses	Duplodnaviria	Heunggongvirae	Uroviricota	Caudoviricetes	Caudovirales	Myoviridae	unclassified Myoviridae		4	0	0	2	0	0	0	1	0	0	1	1	0	0	1	3	0	0	0	0	0	0	0	0	0	0	0	0	0	0	2	0	0	0	0	0	0	0	0
	NC_029068	Viruses	Duplodnaviria	Heunggongvirae	Uroviricota	Caudoviricetes	Caudovirales	Siphoviridae	unclassified Siphoviridae		2	1	0	0	0	0	0	0	0	0	0	0	0	0	0	0	0	0	0	0	0	0	0	0	0	0	1	0	0	0	0	0	0	0	0	0	0	0	0
	NC_029070	Viruses	Duplodnaviria	Heunggongvirae	Uroviricota	Caudoviricetes	Caudovirales	Autographiviridae	Melnykvirinae	Cronosvirus	0	0	0	0	0	0	0	0	0	0	1	1	0	0	0	0	0	0	1	0	0	0	0	0	0	0	0	0	0	0	0	0	0	1	0	0	0	0	0
	NC_029073	Viruses	Duplodnaviria	Heunggongvirae	Uroviricota	Caudoviricetes	Caudovirales	Siphoviridae	unclassified Siphoviridae		1	1	0	1	0	0	1	0	0	0	0	1	0	0	1	1	0	2	0	0	0	0	0	0	0	0	0	0	0	1	1	0	0	0	0	0	0	0	0
	NC_029074	Viruses	Duplodnaviria	Heunggongvirae	Uroviricota	Caudoviricetes	Caudovirales	Siphoviridae	Gordtnkvirus	Gordonia virus GordTnk2	1	1	0	0	0	0	0	0	0	0	0	0	0	0	0	0	0	0	0	0	0	0	0	0	0	3	0	0	0	0	0	1	0	0	0	0	0	0	0
	NC_029075	Viruses	Duplodnaviria	Heunggongvirae	Uroviricota	Caudoviricetes	Caudovirales	Siphoviridae	unclassified Siphoviridae		2	1	0	0	0	0	0	0	0	0	1	1	1	0	0	2	0	0	1	0	0	0	0	0	1	0	0	0	0	0	0	0	0	0	0	0	0	1	0
	NC_029078	Viruses	Duplodnaviria	Heunggongvirae	Uroviricota	Caudoviricetes	Caudovirales	Siphoviridae	unclassified Siphoviridae		0	1	0	0	1	0	0	0	0	0	0	0	0	0	0	0	0	0	0	0	0	0	0	0	0	0	0	0	0	0	0	0	0	0	1	0	0	0	0
	NC_029081	Viruses	Duplodnaviria	Heunggongvirae	Uroviricota	Caudoviricetes	Caudovirales	Autographiviridae	Corkvirinae	Phimunavirus	0	0	0	0	0	0	0	0	0	0	1	0	2	0	0	1	0	0	0	0	0	0	0	0	0	0	0	0	0	0	0	0	0	1	0	0	0	0	0
	NC_029092	Viruses	Duplodnaviria	Heunggongvirae	Uroviricota	Caudoviricetes	Caudovirales	Autographiviridae	Percyvirus	Percyvirus percy	0	0	0	0	0	0	0	0	0	0	1	1	0	0	0	0	0	0	1	0	0	0	0	0	0	0	0	0	0	0	0	0	0	1	0	0	0	0	0
	NC_029094	Viruses	Duplodnaviria	Heunggongvirae	Uroviricota	Caudoviricetes	Caudovirales	Myoviridae	Shandongvirus	Pseudoalteromonas virus H1unknown1	2	0	0	0	0	0	0	0	0	0	1	1	0	0	1	4	0	0	1	0	0	0	0	0	0	0	0	0	0	0	1	0	0	0	0	0	0	0	0
	NC_029097	Viruses	Duplodnaviria	Heunggongvirae	Uroviricota	Caudoviricetes	Caudovirales	Siphoviridae	Titanvirus	Rhodobacter virus RcTitan	1	0	0	0	0	0	0	1	0	0	0	0	0	0	0	0	0	0	0	0	0	0	0	0	0	0	0	0	0	0	0	0	0	0	0	0	0	0	0
	NC_029098	Viruses	Duplodnaviria	Heunggongvirae	Uroviricota	Caudoviricetes	Caudovirales	Siphoviridae	Samistivirus	Streptomyces virus Jay2Jay	0	1	0	0	0	0	0	0	0	0	0	0	0	0	0	0	0	0	0	0	0	0	0	0	0	2	0	0	4	1	1	1	0	0	0	0	1	0	1
	NC_029100	Viruses	Duplodnaviria	Heunggongvirae	Uroviricota	Caudoviricetes	Caudovirales	Siphoviridae	unclassified Siphoviridae		0	0	0	0	1	0	0	0	0	0	0	0	0	0	0	1	0	0	0	0	0	0	0	0	0	0	0	0	0	0	0	0	1	0	0	0	0	0	0
	NC_029106	Viruses	Duplodnaviria	Heunggongvirae	Uroviricota	Caudoviricetes	Caudovirales	Siphoviridae	unclassified Siphoviridae		2	0	0	0	0	0	0	1	0	0	0	0	0	0	0	0	0	0	0	0	0	0	0	0	0	0	0	0	0	0	0	0	0	0	0	0	0	0	0
	NC_029107	Viruses	Duplodnaviria	Heunggongvirae	Uroviricota	Caudoviricetes	Caudovirales	Siphoviridae	unclassified Siphoviridae		0	0	0	0	0	0	0	0	0	0	0	0	0	0	0	0	0	0	0	0	0	0	1	0	0	0	0	0	0	0	0	0	0	0	0	0	0	0	0
	NC_029116	Viruses	Duplodnaviria	Heunggongvirae	Uroviricota	Caudoviricetes	Caudovirales	Myoviridae	Sherbrookevirus	Clostridioides virus phiCDHM13	0	0	0	0	1	0	0	0	0	0	0	0	0	0	0	1	0	0	0	0	0	0	0	0	0	0	0	0	0	0	0	0	0	0	0	0	0	0	0
	NC_029118	Viruses	Duplodnaviria	Heunggongvirae	Uroviricota	Caudoviricetes	Caudovirales	Siphoviridae	Chertseyvirus	Lactococcus virus GE1	1	1	0	0	0	0	0	0	0	0	0	0	3	0	0	0	0	0	0	0	0	0	0	0	0	0	0	0	0	0	0	0	0	0	0	0	0	0	0
	NC_029119	Viruses	Duplodnaviria	Heunggongvirae	Uroviricota	Caudoviricetes	Caudovirales	Siphoviridae	unclassified Siphoviridae		2	0	0	0	0	0	0	0	0	0	0	1	1	0	2	0	0	0	0	0	0	0	0	0	0	0	0	1	0	1	0	0	0	0	0	0	0	0	0
	NC_029692	Viruses	Varidnaviria	Bamfordvirae	Nucleocytoviricota	Megaviricetes	Pimascovirales	Marseilleviridae	Marseillevirus	unclassified Marseillevirus	2	0	1	1	0	8	0	1	0	0	0	1	1	0	1	1	0	1	0	1	0	1	5	0	1	0	0	10	0	2	0	0	1	0	0	0	0	0	1
	NC_029902	Viruses	Varidnaviria	Bamfordvirae	Preplasmiviricota	Tectiliviricetes	Rowavirales	Adenoviridae	Mastadenovirus	Bat mastadenovirus C	0	0	0	0	0	0	0	0	0	0	0	0	0	0	0	0	0	0	0	0	0	0	0	0	0	0	0	0	0	0	0	0	0	0	0	0	0	0	0
	NC_030116	Viruses	Varidnaviria	Bamfordvirae	Preplasmiviricota	Tectiliviricetes	Rowavirales	Adenoviridae	Siadenovirus	Penguin siadenovirus A	0	0	0	0	0	0	0	0	0	0	0	0	0	0	0	0	0	0	0	0	0	0	0	0	0	0	0	0	0	0	0	0	0	0	0	0	0	0	0
	NC_030230	Viruses	Varidnaviria	Bamfordvirae	Nucleocytoviricota	Megaviricetes	Pimascovirales	Marseilleviridae	Marseillevirus	unclassified Marseillevirus	5	0	2	0	0	5	0	1	0	0	0	1	0	0	1	1	0	1	0	1	0	2	2	0	1	0	0	8	0	2	0	0	0	0	0	0	0	0	2
	NC_030656	Viruses	Varidnaviria	Bamfordvirae	Nucleocytoviricota	Pokkesviricetes	Chitovirales	Poxviridae	Chordopoxvirinae	Pteropopoxvirus	0	0	1	0	0	0	0	1	0	0	0	0	0	0	0	0	0	0	0	1	0	0	0	0	0	0	0	0	0	0	0	0	1	0	0	0	0	0	0
	NC_030792	Viruses	Varidnaviria	Bamfordvirae	Preplasmiviricota	Tectiliviricetes	Rowavirales	Adenoviridae	Mastadenovirus	Equine mastadenovirus A	2	0	0	0	0	0	0	0	0	0	0	0	0	0	0	0	0	0	0	0	0	0	0	0	0	0	0	0	0	0	0	0	0	0	0	0	0	0	0
	NC_030848	Viruses	Varidnaviria	Helvetiavirae	Dividoviricota	Laserviricetes	Halopanivirales	Sphaerolipoviridae	Alphasphaerolipovirus	Haloarcula virus HCIV1	0	0	0	0	0	0	0	0	0	0	0	0	0	0	0	0	0	0	0	0	0	0	0	0	0	0	0	0	0	0	0	0	0	0	0	0	0	0	0
	NC_030860	Viruses	Varidnaviria	Bamfordvirae	Preplasmiviricota	Tectiliviricetes	Rowavirales	Adenoviridae	Mastadenovirus	Bat mastadenovirus D	0	0	0	0	0	0	0	0	0	0	0	0	0	0	0	0	0	0	0	0	0	0	0	0	0	0	0	0	0	0	0	0	0	0	0	0	0	0	0
	NC_030874	Viruses	Varidnaviria	Bamfordvirae	Preplasmiviricota	Tectiliviricetes	Rowavirales	Adenoviridae	Mastadenovirus	Bat mastadenovirus E	0	0	0	0	0	0	0	0	0	0	0	0	0	0	0	0	0	0	0	0	0	0	0	0	0	0	0	0	0	0	0	0	0	0	0	0	0	0	0
	NC_030902	Viruses	Duplodnaviria	Heunggongvirae	Uroviricota	Caudoviricetes	Caudovirales	Siphoviridae	unclassified Siphoviridae		0	1	0	0	1	0	0	0	0	0	0	0	1	0	0	0	0	0	0	0	0	0	0	0	0	1	0	0	0	0	0	0	0	0	0	0	0	0	0
	NC_030904	Viruses	Duplodnaviria	Heunggongvirae	Uroviricota	Caudoviricetes	Caudovirales	Siphoviridae	unclassified Siphoviridae		2	1	0	0	2	0	0	0	0	0	0	0	0	0	0	1	0	0	0	0	0	0	0	0	0	0	1	0	0	0	0	0	0	0	1	0	0	0	0
	NC_030905	Viruses	Duplodnaviria	Heunggongvirae	Uroviricota	Caudoviricetes	Caudovirales	Siphoviridae	Woesvirus	Gordonia virus Woes	1	1	0	0	0	0	0	0	2	0	0	0	0	0	0	0	0	0	0	0	0	0	0	0	0	2	0	0	0	0	0	0	0	0	0	0	0	0	0
	NC_030906	Viruses	Duplodnaviria	Heunggongvirae	Uroviricota	Caudoviricetes	Caudovirales	Myoviridae	Bendigovirus	Bendigovirus GMA6	2	1	0	0	0	0	0	0	1	0	0	0	2	0	0	0	0	0	0	0	0	0	0	0	0	1	0	0	0	0	0	0	0	0	0	0	1	0	0
	NC_030909	Viruses	Duplodnaviria	Heunggongvirae	Uroviricota	Caudoviricetes	Caudovirales	Siphoviridae	unclassified Siphoviridae		2	0	0	0	1	0	0	0	0	0	0	0	0	0	0	1	1	0	0	0	0	0	0	0	0	0	0	0	0	0	0	0	0	1	0	0	0	0	0
	NC_030914	Viruses	Duplodnaviria	Heunggongvirae	Uroviricota	Caudoviricetes	Caudovirales	Siphoviridae	Demosthenesvirus	Gordonia virus Katyusha	3	1	0	0	0	0	0	0	1	0	0	0	0	0	0	0	0	0	0	0	0	0	0	0	0	2	0	0	1	0	0	0	0	0	0	0	0	0	0
	NC_030915	Viruses	Duplodnaviria	Heunggongvirae	Uroviricota	Caudoviricetes	Caudovirales	Siphoviridae	Orchidvirus	Gordonia virus Orchid	1	1	0	0	0	0	0	0	1	0	0	0	0	0	0	0	0	0	0	0	0	0	0	0	0	1	0	0	0	0	0	0	0	0	1	0	0	0	0
	NC_030916	Viruses	Duplodnaviria	Heunggongvirae	Uroviricota	Caudoviricetes	Caudovirales	Siphoviridae	unclassified Siphoviridae		0	1	0	0	0	0	0	0	2	0	0	0	0	0	0	0	0	0	0	0	0	0	0	0	0	1	0	0	0	0	0	0	0	0	1	0	0	0	0
	NC_030917	Viruses	Duplodnaviria	Heunggongvirae	Uroviricota	Caudoviricetes	Caudovirales	Siphoviridae	Oneupvirus	Gordonia virus OneUp	3	1	0	0	0	0	0	0	1	0	0	0	0	0	0	0	0	0	0	0	0	0	0	0	0	0	0	0	0	0	0	1	0	0	0	1	0	2	0
	NC_030919	Viruses	Duplodnaviria	Heunggongvirae	Uroviricota	Caudoviricetes	Caudovirales	Podoviridae	Lederbergvirus	unclassified Lederbergvirus	0	0	0	0	1	0	0	0	0	0	0	0	1	0	0	0	0	0	0	0	0	0	0	0	0	0	0	0	0	0	0	0	0	1	0	0	1	0	0
	NC_030920	Viruses	Duplodnaviria	Heunggongvirae	Uroviricota	Caudoviricetes	Caudovirales	Herelleviridae	Bastillevirinae	Eldridgevirus	3	0	0	0	2	0	0	0	0	0	0	0	0	0	2	1	0	0	0	0	0	0	0	0	1	1	0	2	0	0	1	0	1	0	0	0	1	0	0
	NC_030923	Viruses	Duplodnaviria	Heunggongvirae	Uroviricota	Caudoviricetes	Caudovirales	Autographiviridae	Corkvirinae	Kantovirus	0	0	0	0	0	0	0	0	0	0	1	1	1	0	0	0	0	0	0	0	0	0	0	0	0	0	0	0	0	0	0	0	0	1	0	0	0	0	0
	NC_030925	Viruses	Duplodnaviria	Heunggongvirae	Uroviricota	Caudoviricetes	Caudovirales	Herelleviridae	Bastillevirinae	Shalavirus	3	0	0	0	2	0	0	0	0	0	0	0	0	0	0	1	1	0	1	0	0	0	0	0	1	0	0	1	0	0	1	0	1	0	0	0	1	0	0
	NC_030927	Viruses	Duplodnaviria	Heunggongvirae	Uroviricota	Caudoviricetes	Caudovirales	Siphoviridae	Vendettavirus	Gordonia virus Vendetta	0	1	0	0	0	0	0	0	1	0	0	0	0	0	0	0	0	0	0	0	0	0	0	0	0	1	0	0	1	0	0	0	0	0	0	0	0	0	0
	NC_030929	Viruses	Duplodnaviria	Heunggongvirae	Uroviricota	Caudoviricetes	Caudovirales	Siphoviridae	unclassified Siphoviridae		0	0	0	0	1	0	0	0	0	0	0	0	0	0	0	1	0	0	0	0	0	0	0	0	0	0	0	0	1	0	0	0	0	0	0	0	0	1	0
	NC_030931	Viruses	Duplodnaviria	Heunggongvirae	Uroviricota	Caudoviricetes	Caudovirales	Siphoviridae	unclassified Siphoviridae		2	0	0	0	1	0	0	0	0	0	0	0	0	0	0	0	0	0	0	0	0	0	0	0	0	0	0	0	0	0	0	0	0	0	0	0	0	1	0
	NC_030932	Viruses	Duplodnaviria	Heunggongvirae	Uroviricota	Caudoviricetes	Caudovirales	Siphoviridae	Gesputvirus	Gordonia virus Gsput1	0	1	0	0	0	0	0	0	2	0	0	0	0	0	0	0	0	0	0	0	0	0	0	0	0	1	0	0	1	0	0	0	0	0	0	0	0	0	0
	NC_030937	Viruses	Duplodnaviria	Heunggongvirae	Uroviricota	Caudoviricetes	Caudovirales	Autographiviridae	Pradovirus	Pradovirus f3unknown	0	0	0	0	0	0	0	0	0	0	1	1	1	0	0	0	0	0	1	0	0	0	0	0	0	0	0	0	0	0	0	0	0	1	0	0	0	0	0
	NC_030939	Viruses	Duplodnaviria	Heunggongvirae	Uroviricota	Caudoviricetes	Caudovirales	Siphoviridae	unclassified Siphoviridae		0	1	0	0	0	0	0	0	0	0	0	0	1	0	0	0	0	0	0	0	0	0	0	0	0	1	0	0	0	0	0	0	0	0	1	0	0	0	0
	NC_030940	Viruses	Duplodnaviria	Heunggongvirae	Uroviricota	Caudoviricetes	Caudovirales	Myoviridae	Peduovirinae	Phitrevirus	0	1	0	0	0	0	0	0	0	0	0	0	0	1	0	0	0	0	0	0	0	0	0	0	0	0	0	0	0	0	0	0	0	1	1	0	0	0	0
	NC_030941	Viruses	Duplodnaviria	Heunggongvirae	Uroviricota	Caudoviricetes	Caudovirales	Siphoviridae	Emalynvirus	Gordonia virus Cozz	0	1	0	0	0	0	0	0	1	0	0	0	0	0	0	0	0	0	0	0	0	0	0	0	0	0	0	0	0	0	0	0	0	0	0	0	0	2	1
	NC_030942	Viruses	Duplodnaviria	Heunggongvirae	Uroviricota	Caudoviricetes	Caudovirales	Siphoviridae	Britbratvirus	Gordonia virus Britbrat	0	1	0	0	1	0	0	0	0	0	0	0	0	0	0	0	0	0	0	0	0	0	0	0	0	1	0	0	2	0	0	0	0	0	0	0	0	0	0
	NC_030943	Viruses	Duplodnaviria	Heunggongvirae	Uroviricota	Caudoviricetes	Caudovirales	Siphoviridae	Fairfaxidumvirus	unclassified Fairfaxidumvirus	2	1	0	0	0	0	0	0	1	0	0	0	0	0	0	0	0	0	0	0	0	0	0	0	0	0	0	0	0	0	0	0	0	0	0	0	0	0	0
	NC_030945	Viruses	Duplodnaviria	Heunggongvirae	Uroviricota	Caudoviricetes	Caudovirales	Myoviridae	unclassified Myoviridae		0	1	0	0	1	0	0	0	0	0	1	0	0	0	0	0	0	0	0	0	0	0	0	0	0	0	0	0	0	0	0	0	0	0	0	0	0	0	0
	NC_030947	Viruses	Duplodnaviria	Heunggongvirae	Uroviricota	Caudoviricetes	Caudovirales	Myoviridae	unclassified Myoviridae		0	1	0	0	3	0	0	0	0	0	0	0	0	0	0	0	0	0	0	0	0	0	0	0	0	0	0	0	0	0	0	0	0	0	0	0	0	0	0
	NC_030948	Viruses	Duplodnaviria	Heunggongvirae	Uroviricota	Caudoviricetes	Caudovirales	Ackermannviridae	unclassified Ackermannviridae		3	0	0	0	0	0	1	1	0	0	0	1	0	1	1	0	0	0	0	0	1	0	1	0	1	0	0	0	0	0	1	0	0	0	0	0	1	1	1
	NC_030949	Viruses	Duplodnaviria	Heunggongvirae	Uroviricota	Caudoviricetes	Caudovirales	Siphoviridae	unclassified Siphoviridae		0	1	0	0	1	0	0	0	0	0	0	0	0	0	0	0	0	0	0	0	0	0	0	0	0	0	0	1	0	0	0	0	0	0	0	0	0	0	0
	NC_031001	Viruses	Duplodnaviria	Heunggongvirae	Uroviricota	Caudoviricetes	Caudovirales	Siphoviridae	Terapinvirus	Gordonia virus Terapin	2	1	0	0	0	0	0	0	2	0	0	0	0	0	0	0	0	0	0	0	0	0	0	0	0	1	0	0	1	0	0	0	0	0	0	0	0	0	0
	NC_031004	Viruses	Duplodnaviria	Heunggongvirae	Uroviricota	Caudoviricetes	Caudovirales	Siphoviridae	Nyceiraevirus	Gordonia virus Nyceirae	0	1	0	0	0	0	0	0	2	0	0	0	0	0	0	0	0	0	0	0	0	0	0	0	0	1	0	0	0	0	0	0	0	0	1	0	0	0	0
	NC_031005	Viruses	Duplodnaviria	Heunggongvirae	Uroviricota	Caudoviricetes	Caudovirales	Siphoviridae	Pahexavirus	unclassified Pahexavirus	0	1	0	0	0	0	0	0	0	0	0	0	0	0	0	0	0	0	0	0	0	0	0	0	0	1	0	0	0	0	0	0	0	0	0	0	0	0	0
	NC_031010	Viruses	Duplodnaviria	Heunggongvirae	Uroviricota	Caudoviricetes	Caudovirales	Myoviridae	Wellingtonvirus	Erwinia virus Wellington	0	0	0	0	0	0	0	0	0	0	0	0	0	0	1	1	0	0	0	1	1	2	0	0	0	0	0	0	0	0	0	0	0	0	0	0	0	0	0
	NC_031014	Viruses	Duplodnaviria	Heunggongvirae	Uroviricota	Caudoviricetes	Caudovirales	Autographiviridae	Bifseptvirus	Bifseptvirus andromeda	0	0	0	0	0	0	0	0	0	0	1	1	0	0	0	0	0	0	1	0	0	0	0	0	0	0	0	0	0	0	0	0	0	1	0	0	0	0	0
	NC_031016	Viruses	Duplodnaviria	Heunggongvirae	Uroviricota	Caudoviricetes	Caudovirales	Siphoviridae	unclassified Siphoviridae		0	1	0	0	1	0	0	0	0	0	0	0	1	0	0	0	0	0	0	0	0	0	0	0	0	0	0	0	0	0	0	0	0	0	0	0	0	0	0
	NC_031020	Viruses	Duplodnaviria	Heunggongvirae	Uroviricota	Caudoviricetes	Caudovirales	Myoviridae	Tevenvirinae	unclassified Tevenvirinae	3	0	0	1	0	0	0	1	0	0	1	1	0	1	2	1	0	2	0	0	1	0	1	0	1	0	0	0	0	0	0	0	0	0	0	1	1	0	1
	NC_031028	Viruses	Duplodnaviria	Heunggongvirae	Uroviricota	Caudoviricetes	Caudovirales	Siphoviridae	Ghobesvirus	Gordonia virus Ghobes	2	1	0	0	0	0	0	0	1	0	0	0	0	1	0	0	0	0	0	0	0	0	0	0	0	1	0	0	1	0	0	0	2	0	0	0	0	0	0
	NC_031029	Viruses	Duplodnaviria	Heunggongvirae	Uroviricota	Caudoviricetes	Caudovirales	Siphoviridae	Smoothievirus	unclassified Smoothievirus	2	1	0	0	0	0	0	0	1	0	0	0	0	0	0	0	0	0	0	0	0	0	0	0	0	0	0	0	0	0	0	0	0	0	0	0	0	2	0
	NC_031031	Viruses	Duplodnaviria	Heunggongvirae	Uroviricota	Caudoviricetes	Caudovirales	Siphoviridae	Soupsvirus	Gordonia virus Strosahl	2	1	0	0	0	0	0	0	2	0	0	0	0	0	0	0	0	0	0	0	0	0	0	0	0	1	1	0	0	0	0	1	0	0	0	1	0	0	0
	NC_031034	Viruses	Duplodnaviria	Heunggongvirae	Uroviricota	Caudoviricetes	Caudovirales	Herelleviridae	Bastillevirinae	Wphvirus	3	0	0	0	0	0	0	0	0	0	0	0	0	0	1	0	0	0	1	0	0	0	0	0	1	0	0	0	0	1	0	0	1	0	0	0	1	0	0
	NC_031036	Viruses	Duplodnaviria	Heunggongvirae	Uroviricota	Caudoviricetes	Caudovirales	Siphoviridae	Pleeduovirus	Lactobacillus virus PLE2	2	1	0	0	1	0	0	0	0	0	0	0	0	0	0	0	0	0	0	0	0	0	0	0	0	0	0	0	0	0	0	0	0	0	0	0	0	0	0
	NC_031038	Viruses	Varidnaviria	Bamfordvirae	Nucleocytoviricota	Pokkesviricetes	Chitovirales	Poxviridae	Chordopoxvirinae	Orthopoxvirus	5	0	1	0	0	2	11	1	0	0	0	1	0	0	0	0	0	0	0	1	0	1	0	0	0	0	0	0	0	0	0	0	0	0	0	0	0	0	0
	NC_031043	Viruses	Duplodnaviria	Heunggongvirae	Uroviricota	Caudoviricetes	Caudovirales	Myoviridae	Derbicusvirus	unclassified Derbicusvirus	2	0	0	0	0	0	0	0	0	0	0	0	0	0	1	0	0	0	0	1	2	1	0	0	0	0	0	0	0	0	0	0	0	0	0	0	0	0	0
	NC_031048	Viruses	Duplodnaviria	Heunggongvirae	Uroviricota	Caudoviricetes	Caudovirales	Myoviridae	Jilinvirus	unclassified Jilinvirus	0	1	0	0	1	0	0	0	0	0	0	0	0	0	0	0	0	0	0	0	0	0	0	0	0	0	0	0	0	0	0	0	0	1	0	0	0	0	0
	NC_031050	Viruses	Duplodnaviria	Heunggongvirae	Uroviricota	Caudoviricetes	Caudovirales	Drexlerviridae	Vilniusvirus	Vilniusvirus NBD2	0	0	0	0	0	0	0	0	0	0	0	0	0	0	0	0	0	0	0	0	0	0	1	0	0	0	0	0	0	0	0	0	0	1	0	0	0	0	0
	NC_031056	Viruses	Duplodnaviria	Heunggongvirae	Uroviricota	Caudoviricetes	Caudovirales	Herelleviridae	Bastillevirinae	Caeruleovirus	1	0	0	0	1	0	0	0	0	0	0	0	0	0	1	0	0	0	1	0	0	0	0	0	1	0	0	0	0	0	1	0	1	0	0	0	1	0	0
	NC_031058	Viruses	Duplodnaviria	Heunggongvirae	Uroviricota	Caudoviricetes	Caudovirales	Siphoviridae	Queuovirinae	Nipunavirus	0	0	0	0	0	0	0	1	0	0	0	1	0	0	0	0	0	0	0	0	0	0	0	0	0	0	0	0	0	0	0	1	1	0	0	0	0	0	0
	NC_031059	Viruses	Duplodnaviria	Heunggongvirae	Uroviricota	Caudoviricetes	Caudovirales	Siphoviridae	unclassified Siphoviridae		0	0	0	0	1	0	0	0	0	0	0	0	0	0	0	0	0	0	0	0	0	0	0	0	0	0	0	0	0	0	0	0	0	0	0	0	0	0	0
	NC_031061	Viruses	Duplodnaviria	Heunggongvirae	Uroviricota	Caudoviricetes	Caudovirales	Siphoviridae	Nymbaxtervirinae	Nymphadoravirus	2	1	0	0	0	0	0	0	1	0	0	0	0	0	0	0	0	0	0	0	0	0	0	0	0	0	0	0	0	0	0	0	0	0	0	0	0	0	0
	NC_031064	Viruses	Duplodnaviria	Heunggongvirae	Uroviricota	Caudoviricetes	Caudovirales	Siphoviridae	unclassified Siphoviridae		2	0	0	0	1	0	0	0	0	0	0	0	0	0	0	0	0	0	0	0	0	0	0	0	0	0	0	0	0	0	0	0	1	0	0	0	0	0	0
	NC_031068	Viruses	Duplodnaviria	Heunggongvirae	Uroviricota	Caudoviricetes	Caudovirales	Autographiviridae	Corkvirinae	Kotilavirus	0	0	0	0	0	0	0	0	0	0	1	0	1	0	0	1	0	0	1	0	0	0	0	0	0	0	0	0	0	0	0	0	0	1	0	0	0	0	0
	NC_031074	Viruses	Duplodnaviria	Heunggongvirae	Uroviricota	Caudoviricetes	Caudovirales	Siphoviridae	Bantamvirus	Gordonia virus Bantam	2	1	0	0	0	0	0	0	1	0	0	0	0	0	0	0	0	0	0	0	0	0	0	0	0	0	0	0	0	0	0	0	0	0	1	1	0	2	0
	NC_031077	Viruses	Duplodnaviria	Heunggongvirae	Uroviricota	Caudoviricetes	Caudovirales	Podoviridae	Uetakevirus	unclassified Uetakevirus	0	0	0	0	0	0	0	0	0	0	0	0	1	0	0	0	0	0	0	0	0	0	0	0	0	0	0	0	0	0	0	0	0	0	1	0	0	1	0
	NC_031078	Viruses	Duplodnaviria	Heunggongvirae	Uroviricota	Caudoviricetes	Caudovirales	Siphoviridae	Arquatrovirinae	Likavirus	2	0	0	0	0	0	0	0	0	0	0	0	1	0	0	0	0	0	0	0	0	0	0	0	0	0	0	0	0	1	0	1	0	0	0	1	0	0	0
	NC_031080	Viruses	Duplodnaviria	Heunggongvirae	Uroviricota	Caudoviricetes	Caudovirales	Myoviridae	Bixzunavirus	unclassified Bixzunavirus	2	0	0	0	1	1	0	0	1	0	0	0	0	0	0	0	0	0	0	0	0	0	0	0	0	1	0	0	0	0	0	0	0	0	0	1	1	0	0
	NC_031084	Viruses	Duplodnaviria	Heunggongvirae	Uroviricota	Caudoviricetes	Caudovirales	Siphoviridae	Pahexavirus	unclassified Pahexavirus	0	1	0	0	0	0	0	0	0	0	0	0	0	0	0	0	0	0	0	0	0	0	0	0	0	1	0	0	0	0	0	0	0	0	0	0	0	0	0
	NC_031091	Viruses	Duplodnaviria	Heunggongvirae	Uroviricota	Caudoviricetes	Caudovirales	Siphoviridae	unclassified Siphoviridae		2	0	0	0	0	0	0	0	0	0	0	0	0	0	0	0	0	0	0	0	0	0	0	0	0	0	0	0	0	0	0	0	0	0	0	0	0	1	0
	NC_031094	Viruses	Duplodnaviria	Heunggongvirae	Uroviricota	Caudoviricetes	Caudovirales	Siphoviridae	unclassified Siphoviridae		2	1	0	0	2	0	0	0	0	0	0	0	2	0	0	0	0	0	0	0	0	0	0	0	0	0	0	0	0	0	0	0	0	0	0	0	0	0	0
	NC_031095	Viruses	Duplodnaviria	Heunggongvirae	Uroviricota	Caudoviricetes	Caudovirales	Myoviridae	Tevenvirinae	Jiaodavirus	5	0	0	0	0	0	0	1	0	0	1	1	0	1	2	0	0	2	0	0	1	0	0	0	0	0	0	0	0	0	0	0	0	1	0	1	1	0	0
	NC_031098	Viruses	Duplodnaviria	Heunggongvirae	Uroviricota	Caudoviricetes	Caudovirales	Siphoviridae	unclassified Siphoviridae		0	0	0	0	1	0	0	0	0	0	0	0	0	0	0	1	0	0	0	0	0	0	0	0	0	0	0	0	0	0	0	0	0	1	1	0	0	0	0
	NC_031099	Viruses	Duplodnaviria	Heunggongvirae	Uroviricota	Caudoviricetes	Caudovirales	Siphoviridae	Hedwigvirus	Gordonia virus Hedwig	0	1	0	0	0	0	0	0	1	0	0	0	0	0	0	0	0	0	0	0	0	0	0	0	0	0	0	0	0	0	0	0	0	0	1	0	0	2	0
	NC_031101	Viruses	Duplodnaviria	Heunggongvirae	Uroviricota	Caudoviricetes	Caudovirales	Siphoviridae	unclassified Siphoviridae		0	1	0	0	0	0	0	0	0	0	0	0	0	1	0	0	0	0	0	0	0	0	0	0	0	0	1	0	0	0	0	0	1	0	0	0	0	0	0
	NC_031107	Viruses	Duplodnaviria	Heunggongvirae	Uroviricota	Caudoviricetes	Caudovirales	Myoviridae	Erskinevirus	Erskinevirus asesino	4	0	0	0	0	0	0	0	0	0	0	0	0	0	1	0	0	0	0	1	0	1	0	0	0	0	0	0	0	0	0	0	0	0	0	0	0	0	0
	NC_031108	Viruses	Duplodnaviria	Heunggongvirae	Uroviricota	Caudoviricetes	Caudovirales	Siphoviridae	Pulverervirus	Propionibacterium virus PFR1	0	1	0	0	0	0	0	0	0	0	0	0	0	1	0	0	0	0	0	0	0	0	0	0	0	0	0	0	1	0	0	0	0	0	0	0	0	0	0
	NC_031109	Viruses	Duplodnaviria	Heunggongvirae	Uroviricota	Caudoviricetes	Caudovirales	Siphoviridae	Gorjumvirus	Gordonia virus Jumbo	1	1	0	0	0	0	0	0	2	0	0	0	0	0	0	0	0	0	0	0	0	0	0	0	0	3	0	0	0	0	0	0	0	0	1	0	0	0	0
	NC_031115	Viruses	Duplodnaviria	Heunggongvirae	Uroviricota	Caudoviricetes	Caudovirales	Autographiviridae	Studiervirinae	Minipunavirus	2	0	0	0	0	0	0	0	0	0	1	1	0	0	0	0	0	0	0	0	0	0	0	0	0	0	1	0	0	0	0	0	0	0	0	0	0	0	0
	NC_031120	Viruses	Duplodnaviria	Heunggongvirae	Uroviricota	Caudoviricetes	Caudovirales	Myoviridae	Machinavirus	unclassified Machinavirus	4	0	0	0	0	0	0	0	0	0	0	0	0	0	1	0	0	0	0	1	1	1	0	0	0	0	0	0	0	0	0	0	0	0	0	0	0	0	0
	NC_031122	Viruses	Duplodnaviria	Heunggongvirae	Uroviricota	Caudoviricetes	Caudovirales	Siphoviridae	Eyrevirus	Gordonia virus Eyre	0	1	0	0	0	0	0	0	1	0	0	0	0	0	0	0	0	0	0	0	0	0	0	0	0	1	0	0	0	0	0	0	0	0	1	0	0	0	0
	NC_031125	Viruses	Duplodnaviria	Heunggongvirae	Uroviricota	Caudoviricetes	Caudovirales	Siphoviridae	Pleetrevirus	Lactobacillus virus PLE3	0	1	0	0	3	0	0	0	0	0	0	0	0	0	0	0	0	0	0	0	0	0	0	0	0	0	0	0	0	0	0	0	0	0	0	0	0	0	0
	NC_031126	Viruses	Duplodnaviria	Heunggongvirae	Uroviricota	Caudoviricetes	Caudovirales	Myoviridae	Machinavirus	unclassified Machinavirus	4	0	0	0	0	0	0	0	0	0	0	0	0	0	1	0	0	0	0	1	1	1	0	0	0	0	0	0	0	0	0	0	0	0	0	0	0	0	0
	NC_031224	Viruses	Duplodnaviria	Heunggongvirae	Uroviricota	Caudoviricetes	Caudovirales	Siphoviridae	Mudcatvirus	Arthrobacter virus Mudcat	1	1	0	0	0	0	0	0	0	0	0	0	1	0	0	0	0	0	0	0	0	0	0	0	0	1	0	0	0	0	0	0	0	0	0	0	0	0	0
	NC_031230	Viruses	Duplodnaviria	Heunggongvirae	Uroviricota	Caudoviricetes	Caudovirales	Siphoviridae	Yvonnevirus	Gordonia virus Yvonnetastic	2	1	0	0	0	0	0	0	1	0	0	0	3	0	0	0	0	0	0	0	0	0	0	0	0	0	0	0	2	0	1	0	0	0	1	1	0	1	0
	NC_031231	Viruses	Duplodnaviria	Heunggongvirae	Uroviricota	Caudoviricetes	Caudovirales	Siphoviridae	Kelleziovirus	Arthrobacter virus Kellezzio	0	1	0	0	0	0	0	0	0	0	0	0	0	0	0	0	0	0	0	0	0	0	0	0	0	0	0	0	1	0	0	0	0	0	0	0	0	0	0
	NC_031234	Viruses	Duplodnaviria	Heunggongvirae	Uroviricota	Caudoviricetes	Caudovirales	Siphoviridae	Emalynvirus	Gordonia virus Emalyn	4	1	0	0	0	0	0	0	0	0	0	0	0	0	0	0	0	0	1	0	0	0	0	0	0	0	0	0	0	0	0	0	0	0	0	0	0	2	1
	NC_031235	Viruses	Duplodnaviria	Heunggongvirae	Uroviricota	Caudoviricetes	Caudovirales	Myoviridae	unclassified Myoviridae		2	0	0	0	0	0	0	1	0	0	1	0	0	1	0	0	0	0	0	0	1	0	2	5	1	1	1	0	0	1	1	1	0	0	0	0	1	0	0
	NC_031238	Viruses	Duplodnaviria	Heunggongvirae	Uroviricota	Caudoviricetes	Caudovirales	Siphoviridae	Fromanvirus	Mycobacterium virus Packman	3	1	0	0	0	0	0	0	2	0	0	0	0	0	0	0	0	0	0	0	0	0	0	0	0	0	0	0	0	0	0	0	0	0	0	1	0	0	0
	NC_031241	Viruses	Duplodnaviria	Heunggongvirae	Uroviricota	Caudoviricetes	Caudovirales	Siphoviridae	Rockefellervirus	Staphylococcus virus CNPx	0	1	0	0	0	0	0	0	0	0	0	0	1	0	0	0	0	0	0	0	0	0	0	0	0	0	1	1	0	0	0	0	1	0	0	1	0	0	0
	NC_031242	Viruses	Duplodnaviria	Heunggongvirae	Uroviricota	Caudoviricetes	Caudovirales	Myoviridae	Neptunevirus	Synechococcus virus SRIM5unknown	3	0	0	0	0	0	0	1	0	0	0	0	0	1	0	0	0	0	0	0	0	0	1	7	1	0	1	0	0	1	1	1	0	0	0	0	1	0	0
	NC_031245	Viruses	Duplodnaviria	Heunggongvirae	Uroviricota	Caudoviricetes	Caudovirales	Myoviridae	Thornevirus	Bacillus virus SP15	3	1	0	1	0	0	0	0	0	0	1	0	0	0	0	0	0	2	1	0	1	1	0	0	1	0	0	0	0	1	1	1	0	0	0	1	1	0	1
	NC_031247	Viruses	Duplodnaviria	Heunggongvirae	Uroviricota	Caudoviricetes	Caudovirales	Siphoviridae	Betterkatzvirus	Gordonia virus BetterKatz	2	1	0	0	0	0	0	0	2	0	0	0	0	0	0	0	0	0	0	0	0	0	0	0	0	0	0	0	0	0	0	0	0	0	1	0	0	1	0
	NC_031252	Viruses	Duplodnaviria	Heunggongvirae	Uroviricota	Caudoviricetes	Caudovirales	Myoviridae	Marthavirus	Marthavirus barretlemon	0	1	0	0	0	0	0	0	0	0	0	0	0	0	0	0	0	0	0	0	0	0	0	0	0	0	0	0	0	0	0	0	0	0	0	0	0	0	0
	NC_031253	Viruses	Duplodnaviria	Heunggongvirae	Uroviricota	Caudoviricetes	Caudovirales	Siphoviridae	unclassified Siphoviridae		0	2	0	0	0	0	0	0	2	0	0	0	0	0	0	0	0	0	0	0	0	1	0	0	0	0	0	0	1	0	0	0	0	0	1	0	0	2	0
	NC_031255	Viruses	Duplodnaviria	Heunggongvirae	Uroviricota	Caudoviricetes	Caudovirales	Siphoviridae	Schnabeltiervirus	Gordonia virus Schnabeltier	2	0	0	0	0	0	0	0	1	0	0	0	0	0	0	0	0	0	0	0	0	0	0	0	0	1	0	0	0	0	0	0	0	0	1	0	0	0	0
	NC_031256	Viruses	Duplodnaviria	Heunggongvirae	Uroviricota	Caudoviricetes	Caudovirales	Siphoviridae	Fromanvirus	unclassified Fromanvirus	2	1	0	0	0	0	0	0	2	0	0	0	0	0	0	0	0	0	0	0	0	0	0	0	0	0	0	0	0	0	0	1	0	0	0	1	0	0	0
	NC_031257	Viruses	Duplodnaviria	Heunggongvirae	Uroviricota	Caudoviricetes	Caudovirales	Siphoviridae	Fromanvirus	unclassified Fromanvirus	0	1	0	0	0	0	0	0	2	0	0	0	0	0	0	0	0	0	0	0	0	0	0	0	0	0	1	0	0	0	0	1	0	0	0	1	0	1	0
	NC_031264	Viruses	Duplodnaviria	Heunggongvirae	Uroviricota	Caudoviricetes	Caudovirales	Siphoviridae	unclassified Siphoviridae		0	0	0	0	1	0	0	0	0	0	0	0	0	0	0	0	0	0	0	0	0	0	0	0	0	0	0	0	1	0	0	0	0	0	1	0	0	0	0
	NC_031267	Viruses	Duplodnaviria	Heunggongvirae	Uroviricota	Caudoviricetes	Caudovirales	Siphoviridae	Luckytenvirus	Gordonia virus Lucky1unknown	0	1	0	0	0	0	0	0	1	0	0	0	0	0	0	0	0	0	0	0	0	0	0	0	0	1	0	0	1	0	0	0	0	0	0	0	0	0	0
	NC_031271	Viruses	Duplodnaviria	Heunggongvirae	Uroviricota	Caudoviricetes	Caudovirales	Autographiviridae	Molineuxvirinae	Zindervirus	0	0	0	0	0	0	0	0	0	0	1	1	0	0	0	3	0	0	0	0	0	0	0	0	0	0	1	0	0	0	0	0	0	0	0	1	0	0	0
	NC_031274	Viruses	Duplodnaviria	Heunggongvirae	Uroviricota	Caudoviricetes	Caudovirales	Zobellviridae	Paundecimvirus	unclassified Paundecimvirus	2	0	0	1	0	0	0	0	0	0	1	0	0	0	0	0	0	0	0	0	0	0	0	0	0	0	1	0	0	1	1	1	0	1	0	0	0	0	0
	NC_031277	Viruses	Duplodnaviria	Heunggongvirae	Uroviricota	Caudoviricetes	Caudovirales	Siphoviridae	Fromanvirus	unclassified Fromanvirus	1	2	0	0	0	0	0	0	2	0	0	0	0	0	0	0	0	0	0	0	0	0	0	0	0	0	0	0	0	0	0	1	0	0	0	1	0	0	0
	NC_031280	Viruses	Duplodnaviria	Heunggongvirae	Uroviricota	Caudoviricetes	Caudovirales	Myoviridae	Saclayvirus	unclassified Saclayvirus	1	0	0	0	0	0	0	0	0	0	1	0	0	0	1	0	0	0	2	0	0	0	0	0	0	0	0	0	0	1	1	0	0	0	0	0	0	1	1
	NC_031465	Viruses	Varidnaviria	Bamfordvirae	Nucleocytoviricota	Megaviricetes	Pimascovirales	Marseilleviridae	Marseillevirus	unclassified Marseillevirus	2	0	1	2	0	15	0	2	0	0	0	2	0	0	1	1	0	4	0	1	0	3	2	0	2	0	0	4	0	2	0	0	0	0	0	0	0	0	1
	NC_031503	Viruses	Varidnaviria	Bamfordvirae	Preplasmiviricota	Tectiliviricetes	Rowavirales	Adenoviridae	Aviadenovirus	Pigeon aviadenovirus B	0	0	0	0	0	0	0	0	0	0	0	0	0	0	0	0	0	0	0	0	0	0	0	0	0	0	0	0	0	0	0	0	0	0	0	0	0	0	0
	NC_031901	Viruses	Duplodnaviria	Heunggongvirae	Uroviricota	Caudoviricetes	Caudovirales	Siphoviridae	unclassified Siphoviridae		1	0	0	0	1	0	0	0	0	0	0	0	0	0	0	0	0	0	0	0	0	0	0	0	0	0	0	0	0	0	0	0	0	0	0	0	0	0	0
	NC_031902	Viruses	Duplodnaviria	Heunggongvirae	Uroviricota	Caudoviricetes	Caudovirales	Demerecviridae	Markadamsvirinae	Epseptimavirus	0	0	0	0	0	0	0	0	0	0	1	0	1	1	2	0	0	0	0	0	0	0	1	0	1	0	0	1	0	1	1	0	0	0	0	0	0	0	0
	NC_031903	Viruses	Duplodnaviria	Heunggongvirae	Uroviricota	Caudoviricetes	Caudovirales	Myoviridae	unclassified Myoviridae		3	0	0	0	0	0	0	1	0	0	0	0	0	1	0	0	0	0	0	0	0	0	1	4	1	0	1	0	0	0	1	1	0	0	0	0	1	0	0
	NC_031905	Viruses	Duplodnaviria	Heunggongvirae	Uroviricota	Caudoviricetes	Caudovirales	Siphoviridae	unclassified Siphoviridae		0	0	0	0	0	0	0	0	0	0	0	0	0	0	0	0	0	0	0	0	0	0	0	0	0	0	0	0	0	0	0	0	0	0	0	0	0	0	0
	NC_031906	Viruses	Duplodnaviria	Heunggongvirae	Uroviricota	Caudoviricetes	Caudovirales	Myoviridae	Charybdisvirus	Synechococcus virus SCAM3	4	0	0	0	0	0	0	0	0	0	1	0	0	1	0	0	0	0	0	0	1	0	0	2	1	0	1	0	0	0	1	1	0	0	0	0	1	0	0
	NC_031908	Viruses	Duplodnaviria	Heunggongvirae	Uroviricota	Caudoviricetes	Caudovirales	Podoviridae	Kafunavirus	unclassified Kafunavirus	0	0	0	1	0	0	0	0	0	0	0	1	0	0	0	0	0	0	1	0	0	0	0	0	0	0	0	0	0	0	0	0	0	0	0	0	0	0	1
	NC_031912	Viruses	Duplodnaviria	Heunggongvirae	Uroviricota	Caudoviricetes	Caudovirales	Podoviridae	Fipvunavirus	unclassified Fipvunavirus	4	0	0	2	0	0	0	2	0	0	0	1	0	0	0	0	0	0	0	0	0	0	0	0	0	0	0	1	1	0	0	0	0	0	0	0	0	0	0
	NC_031917	Viruses	Duplodnaviria	Heunggongvirae	Uroviricota	Caudoviricetes	Caudovirales	Siphoviridae	unclassified Siphoviridae		2	0	0	0	0	0	0	0	0	0	0	0	0	0	0	1	0	0	0	0	0	0	0	0	0	0	0	0	0	0	0	0	1	0	0	0	0	0	0
	NC_031922	Viruses	Duplodnaviria	Heunggongvirae	Uroviricota	Caudoviricetes	Caudovirales	Myoviridae	Kanaloavirus	Synechococcus virus SCAM9	4	0	0	0	0	0	0	1	0	0	0	0	0	1	0	0	0	0	0	0	0	0	1	4	1	0	1	0	0	1	1	1	0	0	0	0	1	0	0
	NC_031927	Viruses	Duplodnaviria	Heunggongvirae	Uroviricota	Caudoviricetes	Caudovirales	Myoviridae	Mazuvirus	Synechococcus virus SCAM7	4	0	0	0	0	0	0	1	0	0	0	0	0	1	0	0	0	0	0	0	0	0	4	2	1	0	1	0	1	0	1	0	0	1	0	1	1	0	1
	NC_031935	Viruses	Duplodnaviria	Heunggongvirae	Uroviricota	Caudoviricetes	Caudovirales	Myoviridae	Cymopoleiavirus	Synechococcus virus SWAM2	1	0	0	0	0	0	0	1	0	0	0	0	0	1	0	0	0	0	0	0	1	0	0	1	1	0	1	0	0	1	1	1	0	0	0	0	1	0	0
	NC_031936	Viruses	Duplodnaviria	Heunggongvirae	Uroviricota	Caudoviricetes	Caudovirales	Siphoviridae	Galunavirus	Gordonia virus GAL1	2	1	0	0	1	0	0	0	1	0	0	0	1	0	0	0	0	0	0	0	0	0	0	0	0	1	0	0	1	0	0	0	0	0	0	0	0	0	0
	NC_031940	Viruses	Duplodnaviria	Heunggongvirae	Uroviricota	Caudoviricetes	Caudovirales	Myoviridae	unclassified Myoviridae		7	4	0	0	4	0	0	0	0	0	0	0	0	0	0	0	0	0	0	0	1	0	0	0	0	0	0	0	0	0	0	0	0	0	2	0	0	2	0
	NC_031941	Viruses	Duplodnaviria	Heunggongvirae	Uroviricota	Caudoviricetes	Caudovirales	Siphoviridae	unclassified Siphoviridae		1	1	0	0	2	0	0	0	0	0	0	0	0	0	0	0	0	0	0	0	0	0	0	0	0	0	0	0	0	0	0	0	0	0	0	0	0	0	0
	NC_031944	Viruses	Duplodnaviria	Heunggongvirae	Uroviricota	Caudoviricetes	Caudovirales	Myoviridae	Libanvirus	unclassified Libanvirus	3	0	0	0	0	0	0	1	0	0	1	0	0	1	0	0	0	0	0	0	0	0	1	5	1	0	1	0	0	0	1	1	0	0	0	0	1	0	0
	NC_031948	Viruses	Varidnaviria	Bamfordvirae	Preplasmiviricota	Tectiliviricetes	Rowavirales	Adenoviridae	Mastadenovirus		0	0	0	0	0	0	0	0	0	0	0	0	0	0	0	0	0	0	0	0	0	0	0	0	0	0	0	0	0	0	0	0	0	0	0	0	0	0	0
	NC_032001	Viruses	Varidnaviria	Bamfordvirae	Nucleocytoviricota	Megaviricetes	Algavirales	Phycodnaviridae	Chlorovirus	unclassified Chlorovirus	3	0	0	0	0	4	3	1	0	0	0	1	0	0	0	0	0	1	0	0	1	0	1	1	0	0	0	0	0	2	0	1	1	0	0	0	0	0	2
	NC_032105	Viruses	Varidnaviria	Bamfordvirae	Preplasmiviricota	Tectiliviricetes	Rowavirales	Adenoviridae	Mastadenovirus	Simian mastadenovirus I	0	0	0	0	0	0	0	0	0	0	0	0	0	0	0	0	0	0	0	0	0	0	0	0	0	0	0	0	0	0	0	0	0	0	0	0	0	0	0
	NC_032108	Viruses	unclassified viruses	unclassified DNA viruses	unclassified dsDNA viruses	Pithoviridae					1	0	0	1	0	18	0	1	0	0	0	1	0	0	0	0	0	1	0	1	0	2	0	0	1	0	0	5	0	0	0	1	1	0	0	0	0	0	2
	NC_032111	Viruses	Varidnaviria	Bamfordvirae	Nucleocytoviricota	Pokkesviricetes	Chitovirales	Poxviridae	Chordopoxvirinae	unclassified Chordopoxvirinae	3	0	0	0	0	1	8	0	0	0	0	2	0	0	0	0	0	0	0	1	0	1	0	0	0	0	0	0	0	0	0	0	0	0	0	0	0	0	0
	NC_033423	Viruses	Varidnaviria	Bamfordvirae	Nucleocytoviricota	Megaviricetes	Pimascovirales	Iridoviridae	Alphairidovirinae	Lymphocystivirus	2	0	1	0	0	0	0	0	0	0	0	0	0	0	1	0	0	0	0	1	0	1	0	0	0	0	0	1	0	0	0	0	0	0	0	0	0	0	0
	NC_033775	Viruses	Varidnaviria	Bamfordvirae	Nucleocytoviricota	Megaviricetes	Pimascovirales	Marseilleviridae	Marseillevirus	unclassified Marseillevirus	5	0	1	1	0	7	0	0	0	0	0	1	0	0	0	2	0	1	0	1	0	2	2	0	1	0	0	13	0	2	0	0	1	0	0	0	0	0	1
	NC_034248	Viruses	Duplodnaviria	Heunggongvirae	Uroviricota	Caudoviricetes	Caudovirales	Siphoviridae	unclassified Siphoviridae		3	0	0	0	0	0	0	0	0	0	1	1	1	0	0	0	1	0	0	0	0	0	0	0	1	0	0	0	0	0	1	0	1	1	0	0	1	0	0
	NC_034626	Viruses	Varidnaviria	Bamfordvirae	Preplasmiviricota	Tectiliviricetes	Rowavirales	Adenoviridae	Mastadenovirus	Bat mastadenovirus F	0	0	0	0	0	0	0	0	0	0	0	0	0	0	0	0	0	0	0	0	0	0	0	0	0	0	0	0	0	0	0	0	0	0	0	0	0	0	0
	NC_034834	Viruses	Varidnaviria	Bamfordvirae	Preplasmiviricota	Tectiliviricetes	Rowavirales	Adenoviridae	Mastadenovirus		0	0	0	0	0	0	0	0	0	0	0	0	0	0	0	0	0	0	0	0	0	0	0	0	0	0	0	0	0	0	0	0	0	0	0	0	0	0	0
	NC_035188	Viruses	Varidnaviria	Bamfordvirae	Nucleocytoviricota	Pokkesviricetes	Chitovirales	Poxviridae	Chordopoxvirinae	Parapoxvirus	0	0	0	0	0	0	0	1	0	0	0	0	0	0	0	0	0	0	0	1	0	1	0	0	0	0	0	0	0	0	0	0	0	0	0	0	0	0	0
	NC_035207	Viruses	Varidnaviria	Bamfordvirae	Preplasmiviricota	Tectiliviricetes	Rowavirales	Adenoviridae	Mastadenovirus	Squirrel mastadenovirus A	0	0	0	0	0	0	0	0	0	0	0	0	0	0	0	0	0	0	0	0	0	0	0	0	0	0	0	0	0	0	0	0	0	0	0	0	0	0	0
	NC_035460	Viruses	Varidnaviria	Bamfordvirae	Nucleocytoviricota	Pokkesviricetes	Chitovirales	Poxviridae	Chordopoxvirinae	Vespertilionpoxvirus	3	0	1	0	0	4	5	1	0	0	0	1	0	0	0	0	0	0	0	1	0	1	0	0	0	0	0	0	0	0	0	0	0	0	0	0	0	0	0
	NC_035468	Viruses	Varidnaviria	Bamfordvirae	Nucleocytoviricota	Pokkesviricetes	Chitovirales	Poxviridae	Chordopoxvirinae	Centapoxvirus	2	0	2	0	0	1	7	1	0	0	0	1	0	0	0	0	0	0	0	1	0	1	0	0	0	0	0	0	0	0	0	0	0	0	0	0	0	0	0
	NC_035619	Viruses	Varidnaviria	Bamfordvirae	Preplasmiviricota	Tectiliviricetes	Rowavirales	Adenoviridae	Atadenovirus	Deer atadenovirus A	0	0	0	0	0	0	0	0	0	0	0	0	0	0	0	0	0	0	0	0	0	0	0	0	0	0	0	0	0	0	0	0	0	0	0	0	0	0	0
	NC_035797	Viruses	Varidnaviria	Bamfordvirae	Nucleocytoviricota	Pokkesviricetes	Chitovirales	Poxviridae	Chordopoxvirinae	unclassified Chordopoxvirinae	0	0	1	0	0	0	0	1	0	0	0	1	0	0	0	0	0	0	0	1	0	0	0	0	0	0	0	0	0	0	0	0	0	0	0	0	0	0	0
	NC_036594	Viruses	Varidnaviria	Bamfordvirae	Nucleocytoviricota	Megaviricetes	Algavirales	Phycodnaviridae	unclassified Phycodnaviridae		2	0	1	0	0	25	2	2	0	0	1	1	0	0	0	0	1	1	0	2	2	3	0	0	1	0	0	4	0	1	0	1	0	0	0	0	0	0	2
	NC_037057	Viruses	Varidnaviria	Bamfordvirae	Nucleocytoviricota	Megaviricetes	Algavirales	Phycodnaviridae	Prasinovirus	unclassified Prasinovirus	5	0	1	0	0	0	0	1	0	0	0	0	0	0	0	0	0	1	0	0	0	0	2	1	0	0	0	0	0	0	1	0	0	0	0	0	0	0	0
	NC_037656	Viruses	Varidnaviria	Bamfordvirae	Nucleocytoviricota	Pokkesviricetes	Chitovirales	Poxviridae	Chordopoxvirinae	Mustelpoxvirus	0	0	1	0	0	0	1	1	0	0	0	0	0	0	0	0	0	0	0	1	0	0	0	0	0	0	0	0	0	0	0	0	1	0	0	0	0	0	0
	NC_037665	Viruses	unclassified viruses	unclassified DNA viruses	unclassified dsDNA viruses	Pandoravirus					6	0	1	1	0	7	2	0	0	0	0	0	0	0	2	0	0	0	0	3	3	1	0	0	0	0	0	0	0	0	0	0	0	0	0	0	0	0	0
	NC_037666	Viruses	unclassified viruses	unclassified DNA viruses	unclassified dsDNA viruses	Pandoravirus					8	0	1	1	0	6	2	0	0	0	0	0	0	0	2	0	0	0	0	3	3	1	0	0	0	0	0	0	0	0	0	0	0	0	0	0	0	0	0
	NC_037667	Viruses	unclassified viruses	unclassified DNA viruses	unclassified dsDNA viruses	Pandoravirus					4	0	1	1	0	10	1	1	0	0	0	0	0	0	2	0	0	0	0	2	3	1	0	0	0	0	0	0	0	0	0	0	0	0	0	0	0	0	0
	NC_038333	Viruses	Varidnaviria	Bamfordvirae	Preplasmiviricota	Tectiliviricetes	Rowavirales	Adenoviridae	Mastadenovirus	Dolphin mastadenovirus B	0	0	0	0	0	0	0	0	0	0	0	0	0	0	0	0	0	0	0	0	0	0	0	0	0	0	0	0	0	0	0	0	0	0	0	0	0	0	0
	NC_038511	Viruses	Varidnaviria	Bamfordvirae	Nucleocytoviricota	Megaviricetes	Pimascovirales	Marseilleviridae	Tunisvirus		4	0	0	1	0	6	0	0	0	0	0	1	0	0	1	0	0	1	0	1	0	1	2	0	1	0	0	6	0	2	0	0	0	0	0	0	0	0	1
	NC_038553	Viruses	Varidnaviria	Bamfordvirae	Nucleocytoviricota	Megaviricetes	Algavirales	Phycodnaviridae	Raphidovirus		0	0	6	0	1	1	0	0	0	0	0	0	0	0	0	0	4	1	0	0	2	0	0	0	0	0	0	1	0	0	0	1	0	0	0	0	0	0	2
	NC_039032	Viruses	Varidnaviria	Bamfordvirae	Preplasmiviricota	Tectiliviricetes	Rowavirales	Adenoviridae	Aviadenovirus		0	0	0	0	0	0	0	0	0	0	0	0	0	0	0	0	0	0	0	0	0	0	0	0	0	0	0	0	0	0	0	0	0	0	0	0	0	0	0
	NC_040577	Viruses	Varidnaviria	Bamfordvirae	Nucleocytoviricota	Pokkesviricetes	Chitovirales	Poxviridae	Entomopoxvirinae	unclassified Entomopoxvirinae	0	0	0	1	0	0	0	0	0	0	0	0	0	0	0	0	0	1	0	1	0	0	0	0	0	0	0	0	0	0	0	0	0	0	0	0	0	0	0
	NC_040625	Viruses	unclassified viruses	unclassified DNA viruses	unclassified dsDNA viruses	Adomaviridae					0	0	0	0	0	0	0	0	0	0	0	0	0	0	0	0	0	0	0	0	0	0	0	0	0	0	0	0	0	0	0	0	0	0	0	0	0	0	0
	NC_040811	Viruses	Varidnaviria	Bamfordvirae	Preplasmiviricota	Tectiliviricetes	Rowavirales	Adenoviridae	Mastadenovirus	unclassified Mastadenovirus	0	0	0	0	0	0	0	0	0	0	0	0	0	0	0	0	0	0	0	0	0	0	0	0	0	0	0	0	0	0	0	0	0	0	0	0	0	0	0
	NC_041831	unknown									2	0	0	0	0	0	0	0	0	0	0	0	0	0	0	0	0	0	0	0	0	0	0	0	0	0	0	0	0	0	0	1	0	0	0	0	0	0	0
	NC_041834	unknown									3	0	0	0	0	0	0	1	0	0	0	0	0	0	0	0	0	0	0	0	0	0	0	0	0	0	0	0	0	0	0	0	0	0	0	0	0	0	0
	NC_041849	Viruses	Duplodnaviria	Heunggongvirae	Uroviricota	Caudoviricetes	Caudovirales	Siphoviridae	Arquatrovirinae	Arequatrovirus	3	1	0	0	1	0	0	0	0	0	0	0	0	0	0	0	0	0	0	0	0	0	0	0	0	0	0	0	0	0	0	1	0	0	0	1	0	0	1
	NC_041852	Viruses	Duplodnaviria	Heunggongvirae	Uroviricota	Caudoviricetes	Caudovirales	Siphoviridae	Fromanvirus		2	1	0	0	0	0	0	0	1	0	0	0	0	0	0	0	0	0	0	0	0	0	0	0	0	0	0	0	0	0	0	0	0	0	0	1	0	1	0
	NC_041856	Viruses	Duplodnaviria	Heunggongvirae	Uroviricota	Caudoviricetes	Caudovirales	Siphoviridae	Arquatrovirinae	Camvirus	4	2	0	0	0	0	0	0	0	0	0	0	1	0	0	0	0	0	0	0	0	0	0	0	0	0	0	0	0	0	0	0	0	0	0	1	0	0	1
	NC_041858	Viruses	Duplodnaviria	Heunggongvirae	Uroviricota	Caudoviricetes	Caudovirales	Siphoviridae	Andromedavirus	Bacillus virus Taylor	0	0	0	0	0	0	0	0	0	0	0	0	0	0	0	0	0	0	0	0	0	0	0	0	0	0	0	0	0	0	0	1	0	0	0	1	0	0	0
	NC_041866	Viruses	Duplodnaviria	Heunggongvirae	Uroviricota	Caudoviricetes	Caudovirales	Siphoviridae	Vieuvirus	Acinetobacter virus R3177	0	0	0	0	1	0	0	0	0	0	0	0	0	0	0	0	0	0	0	0	0	0	0	0	0	0	0	0	0	0	0	0	0	0	0	0	0	0	0
	NC_041868	Viruses	Duplodnaviria	Heunggongvirae	Uroviricota	Caudoviricetes	Caudovirales	Siphoviridae	Vhulanivirus	Paracoccus virus Shpa	0	0	0	0	0	0	0	0	0	0	0	0	0	0	0	0	0	0	0	0	0	0	0	0	0	0	0	0	0	0	0	0	0	0	0	0	0	0	0
	NC_041875	Viruses	Duplodnaviria	Heunggongvirae	Uroviricota	Caudoviricetes	Caudovirales	Podoviridae	Jasminevirus	Arthrobacter virus Jasmine	2	0	0	0	0	0	0	0	0	1	0	0	0	0	0	0	0	0	0	0	0	0	0	0	0	1	0	0	0	0	0	0	0	0	0	0	0	0	0
	NC_041877	Viruses	Duplodnaviria	Heunggongvirae	Uroviricota	Caudoviricetes	Caudovirales	Siphoviridae	Samunavirus	Pseudomonas virus SM1	0	0	0	0	0	0	0	0	0	0	0	0	0	0	0	0	0	0	0	0	1	0	0	0	0	0	0	0	0	0	1	0	0	0	0	1	1	1	0
	NC_041878	Viruses	Duplodnaviria	Heunggongvirae	Uroviricota	Caudoviricetes	Caudovirales	Myoviridae	Mimasvirus	Mimasvirus CBB	2	0	0	2	0	0	0	1	0	0	1	1	0	2	1	2	0	2	0	0	1	0	1	0	1	0	0	0	2	0	1	0	0	0	0	0	1	0	2
	NC_041879	Viruses	Duplodnaviria	Heunggongvirae	Uroviricota	Caudoviricetes	Caudovirales	Siphoviridae	Magadivirus	Bacillus virus Mgbh1	6	1	0	0	0	0	0	0	0	0	0	0	0	0	0	0	0	0	1	0	1	0	0	0	0	0	0	0	0	0	0	1	0	0	0	0	0	0	0
	NC_041880	Viruses	Duplodnaviria	Heunggongvirae	Uroviricota	Caudoviricetes	Caudovirales	Myoviridae	Plaisancevirus	Pseudomonas virus PMW	2	0	0	1	0	0	0	2	0	0	1	1	0	0	0	1	0	0	0	1	0	0	0	0	0	0	0	0	0	0	0	0	0	0	0	0	0	0	1
	NC_041881	Viruses	Duplodnaviria	Heunggongvirae	Uroviricota	Caudoviricetes	Caudovirales	Myoviridae	Chakrabartyvirus	Chakrabartyvirus pf16	5	0	0	1	0	0	0	0	0	0	0	1	0	1	0	0	0	1	0	0	1	0	0	0	1	0	0	0	1	0	1	0	0	0	0	1	1	0	1
	NC_041883	Viruses	Duplodnaviria	Heunggongvirae	Uroviricota	Caudoviricetes	Caudovirales	Siphoviridae	Attisvirus	Gordonia virus Attis	0	1	0	0	0	0	0	0	1	0	0	0	1	0	0	0	0	0	0	0	0	0	0	0	0	1	0	0	0	0	0	0	0	0	0	0	0	0	0
	NC_041884	Viruses	Duplodnaviria	Heunggongvirae	Uroviricota	Caudoviricetes	Caudovirales	Myoviridae	Metrivirus	Metrivirus ME3	1	0	0	1	0	0	0	0	0	0	1	0	0	1	2	0	0	0	0	0	0	0	0	0	1	0	0	4	0	1	1	0	1	1	0	0	1	0	0
	NC_041885	Viruses	Duplodnaviria	Heunggongvirae	Uroviricota	Caudoviricetes	Caudovirales	Autographiviridae	Napahaivirus	Napahaivirus VSW3	0	0	0	0	0	0	0	0	0	0	1	1	0	0	0	0	0	0	1	0	0	0	0	0	0	0	0	0	0	0	0	0	0	1	0	0	0	0	0
	NC_041887	Viruses	Duplodnaviria	Heunggongvirae	Uroviricota	Caudoviricetes	Caudovirales	Siphoviridae	Weaselvirus	Rhodococcus virus Weasel	4	2	0	0	0	0	0	0	0	0	0	0	0	0	0	0	0	0	0	0	0	0	0	0	0	1	0	0	1	1	0	0	0	0	0	0	1	0	1
	NC_041888	Viruses	Duplodnaviria	Heunggongvirae	Uroviricota	Caudoviricetes	Caudovirales	Siphoviridae	Tortellinivirus	Mycobacterium virus Tortellini	4	1	0	0	0	0	0	0	2	0	0	0	0	0	0	0	0	0	0	0	0	0	0	0	0	1	0	0	0	0	0	0	0	0	1	0	0	0	0
	NC_041889	Viruses	Duplodnaviria	Heunggongvirae	Uroviricota	Caudoviricetes	Caudovirales	Siphoviridae	Rimavirus	Strepomyces virus Rima	1	1	0	0	0	0	0	0	0	0	0	0	1	0	0	0	0	0	0	0	0	0	0	0	0	0	0	0	0	0	0	0	0	0	0	0	0	0	0
	NC_041892	Viruses	Duplodnaviria	Heunggongvirae	Uroviricota	Caudoviricetes	Caudovirales	Siphoviridae	Anatolevirus	Propionibacterium virus B3	3	1	0	0	0	0	0	0	0	0	0	0	0	0	0	0	0	0	0	0	0	0	0	0	0	0	0	0	0	0	0	0	0	0	0	0	0	0	0
	NC_041895	Viruses	Duplodnaviria	Heunggongvirae	Uroviricota	Caudoviricetes	Caudovirales	Siphoviridae	Doucettevirus	Propionibacterium virus G4	0	1	0	0	0	0	0	0	0	0	0	0	0	1	0	0	0	0	0	0	0	0	0	0	0	0	0	0	0	0	0	0	0	0	1	0	0	0	0
	NC_041899	Viruses	Duplodnaviria	Heunggongvirae	Uroviricota	Caudoviricetes	Caudovirales	Demerecviridae	Sugarlandvirus	Sugarlandvirus IME26unknown	1	0	0	0	0	0	0	0	0	0	1	0	1	1	1	0	0	0	1	0	0	0	0	0	0	0	0	1	0	1	1	0	1	0	0	0	0	0	0
	NC_041910	Viruses	Duplodnaviria	Heunggongvirae	Uroviricota	Caudoviricetes	Caudovirales	Siphoviridae	Mardecavirus	Vibrio virus SSPunknownunknown2	0	0	0	0	0	0	0	0	0	0	1	0	0	0	0	1	0	0	0	0	1	0	0	0	2	0	0	0	1	0	0	0	0	0	0	0	1	0	0
	NC_041911	Viruses	Duplodnaviria	Heunggongvirae	Uroviricota	Caudoviricetes	Caudovirales	Myoviridae	Ripduovirus	Ralstonia virus RP12	0	0	0	0	0	0	0	0	0	0	0	0	0	0	2	2	0	0	0	1	0	1	0	0	0	0	0	0	0	0	1	0	0	0	0	0	0	0	0
	NC_041912	Viruses	Duplodnaviria	Heunggongvirae	Uroviricota	Caudoviricetes	Caudovirales	Autographiviridae	Aqualcavirus	Aqualcavirus P14	0	0	0	0	0	0	0	0	0	0	1	1	0	0	0	0	0	0	0	0	0	0	0	0	0	0	0	0	0	0	0	0	0	1	0	0	0	0	0
	NC_041913	Viruses	Duplodnaviria	Heunggongvirae	Uroviricota	Caudoviricetes	Caudovirales	Siphoviridae	Priunavirus	Providencia virus PR1	2	0	0	0	0	0	0	0	0	0	1	0	0	1	1	0	0	0	1	0	0	0	0	0	0	0	0	1	0	0	1	0	0	0	0	0	0	0	0
	NC_041916	Viruses	Duplodnaviria	Heunggongvirae	Uroviricota	Caudoviricetes	Caudovirales	Myoviridae	Gorgonvirinae	Tidunavirus	3	0	0	0	0	0	0	0	0	0	0	0	0	0	1	0	0	0	0	1	0	1	0	0	0	0	0	0	0	0	0	0	0	0	0	0	0	1	0
	NC_041917	Viruses	Duplodnaviria	Heunggongvirae	Uroviricota	Caudoviricetes	Caudovirales	Myoviridae	Eneladusvirus	Eneladusvirus BF	4	0	0	2	0	0	0	1	0	0	1	1	0	2	1	0	0	2	0	0	1	0	1	0	1	0	0	0	2	0	1	0	0	2	0	0	1	0	2
	NC_041918	Viruses	Duplodnaviria	Heunggongvirae	Uroviricota	Caudoviricetes	Caudovirales	Siphoviridae	Saundersvirus	Geobacillus virus Tp84	2	1	0	0	1	0	0	0	0	0	0	0	0	0	0	0	0	0	0	0	0	0	0	0	0	0	1	0	0	0	0	0	0	0	0	0	0	0	0
	NC_041921	Viruses	Duplodnaviria	Heunggongvirae	Uroviricota	Caudoviricetes	Caudovirales	Siphoviridae	Nanhaivirus	Dinoroseobacter virus D5C	3	1	0	1	0	0	0	0	0	0	0	0	0	0	0	1	0	0	0	0	1	0	0	0	0	0	0	0	0	0	2	0	0	0	0	0	0	0	1
	NC_041925	Viruses	Duplodnaviria	Heunggongvirae	Uroviricota	Caudoviricetes	Caudovirales	Siphoviridae	Gorganvirus	Proteus virus Isfahan	1	1	0	0	0	0	0	1	0	0	0	0	0	1	0	0	0	0	0	0	0	0	0	0	0	0	0	0	0	0	0	0	1	0	0	0	0	0	1
	NC_041927	Viruses	Duplodnaviria	Heunggongvirae	Uroviricota	Caudoviricetes	Caudovirales	Siphoviridae	Lacusarxvirus	Sphingobium virus Lacusarx	4	0	0	1	1	0	0	0	0	0	0	0	0	0	0	0	0	0	0	0	0	0	0	0	0	0	0	0	0	1	1	0	0	0	1	0	0	0	1
	NC_041931	Viruses	Duplodnaviria	Heunggongvirae	Uroviricota	Caudoviricetes	Caudovirales	Myoviridae	Marthavirus	Marthavirus jawnski	0	1	0	0	0	0	0	0	0	0	0	0	0	0	0	0	0	0	0	0	0	0	0	0	0	0	0	0	0	0	0	0	0	0	0	0	0	0	0
	NC_041933	Viruses	Duplodnaviria	Heunggongvirae	Uroviricota	Caudoviricetes	Caudovirales	Myoviridae	Marthavirus	Marthavirus shade	0	1	0	0	0	0	0	0	0	0	0	0	0	0	0	0	0	0	0	0	0	0	0	0	0	0	0	0	0	0	0	0	0	0	0	0	0	0	0
	NC_041938	Viruses	Duplodnaviria	Heunggongvirae	Uroviricota	Caudoviricetes	Caudovirales	Siphoviridae	Korravirus	Arthrobacter virus Bennie	1	1	0	0	0	0	0	0	0	0	0	0	0	0	0	0	0	0	0	0	0	0	0	0	0	0	0	0	0	0	0	0	1	0	0	0	0	0	0
	NC_041939	Viruses	Duplodnaviria	Heunggongvirae	Uroviricota	Caudoviricetes	Caudovirales	Siphoviridae	Korravirus	Arthrobacter virus DrRobert	3	1	0	0	0	0	0	0	0	0	0	0	0	0	0	0	0	0	0	0	0	0	0	0	0	0	0	0	0	0	0	0	1	0	0	0	0	0	0
	NC_041940	Viruses	Duplodnaviria	Heunggongvirae	Uroviricota	Caudoviricetes	Caudovirales	Siphoviridae	Korravirus	Arthrobacter virus Glenn	1	1	0	0	0	0	0	0	0	0	0	0	0	0	0	0	0	0	0	0	0	0	0	0	0	0	0	0	0	0	0	0	1	0	0	0	0	0	0
	NC_041941	Viruses	Duplodnaviria	Heunggongvirae	Uroviricota	Caudoviricetes	Caudovirales	Siphoviridae	Korravirus	Arthrobacter virus HunterDalle	1	1	0	0	0	0	0	0	0	0	0	0	0	0	0	0	0	0	0	0	0	0	0	0	0	0	0	0	1	0	0	0	1	0	0	0	0	0	0
	NC_041946	Viruses	Duplodnaviria	Heunggongvirae	Uroviricota	Caudoviricetes	Caudovirales	Siphoviridae	Korravirus	Arthrobacter virus Wayne	1	1	0	0	0	0	0	0	0	0	0	0	0	0	0	0	0	0	1	0	0	0	0	0	0	0	0	0	0	0	0	0	1	0	0	0	0	0	0
	NC_041947	Viruses	Duplodnaviria	Heunggongvirae	Uroviricota	Caudoviricetes	Caudovirales	Siphoviridae	Laroyevirus	Arthrobacter virus Laroye	3	1	0	0	0	0	0	0	0	0	0	0	0	0	0	0	0	0	0	0	0	0	0	0	0	0	0	0	0	0	0	0	0	0	0	0	0	1	0
	NC_041949	Viruses	Duplodnaviria	Heunggongvirae	Uroviricota	Caudoviricetes	Caudovirales	Siphoviridae	Amigovirus	Arthrobacter virus Amigo	2	1	0	0	0	0	0	0	0	0	0	0	0	0	0	0	0	0	0	0	0	0	0	0	0	0	1	0	0	0	0	0	0	0	0	0	0	0	0
	NC_041952	Viruses	Duplodnaviria	Heunggongvirae	Uroviricota	Caudoviricetes	Caudovirales	Siphoviridae	Gordonvirus	Arthrobacter virus Gordon	0	1	0	0	0	0	0	1	0	0	0	0	1	0	0	0	0	0	0	0	0	0	0	0	0	0	0	0	0	0	0	0	0	0	0	0	0	0	0
	NC_041955	Viruses	Duplodnaviria	Heunggongvirae	Uroviricota	Caudoviricetes	Caudovirales	Siphoviridae	Pahexavirus	Propionibacterium virus PHLunknown82Munknown3	0	1	0	0	0	0	0	0	0	0	0	0	0	0	0	0	0	0	0	0	0	0	0	0	0	1	0	0	0	0	0	0	0	0	0	0	0	0	0
	NC_041957	Viruses	Duplodnaviria	Heunggongvirae	Uroviricota	Caudoviricetes	Caudovirales	Siphoviridae	Pahexavirus	Propionibacterium virus PHL151Nunknownunknown	0	1	0	0	0	0	0	0	0	0	0	0	0	0	0	0	0	0	0	0	0	0	0	0	0	1	0	0	0	0	0	0	0	0	0	0	0	0	0
	NC_041958	Viruses	Duplodnaviria	Heunggongvirae	Uroviricota	Caudoviricetes	Caudovirales	Siphoviridae	Xiamenvirus	Roseobacter virus RDJL2	0	1	0	1	0	0	0	0	0	0	0	0	0	0	1	0	0	0	1	0	0	0	0	0	0	0	0	0	0	0	0	0	0	0	0	0	0	0	1
	NC_041961	Viruses	Duplodnaviria	Heunggongvirae	Uroviricota	Caudoviricetes	Caudovirales	Siphoviridae	Tankvirus	Arthrobacter virus Tank	2	1	0	0	0	0	0	0	0	0	0	0	0	0	0	0	0	0	0	0	0	0	0	0	0	0	0	0	0	0	0	0	0	0	0	0	0	0	0
	NC_041971	Viruses	Duplodnaviria	Heunggongvirae	Uroviricota	Caudoviricetes	Caudovirales	Siphoviridae	Mclasvirinae	Reyvirus	4	1	0	0	0	0	0	0	2	0	0	0	0	1	0	0	0	0	0	0	0	0	0	0	0	1	0	0	1	0	0	0	0	0	0	0	0	0	0
	NC_041972	Viruses	Duplodnaviria	Heunggongvirae	Uroviricota	Caudoviricetes	Caudovirales	Myoviridae	Agricanvirus	Agricanvirus deimos	3	1	0	0	0	0	0	0	0	0	0	0	1	0	2	1	0	0	0	1	1	2	1	0	0	0	0	0	0	0	0	0	0	0	0	0	0	1	0
	NC_041976	Viruses	Duplodnaviria	Heunggongvirae	Uroviricota	Caudoviricetes	Caudovirales	Myoviridae	Jimmervirus	Jimmervirus jimmer	1	0	0	0	8	0	0	0	0	0	0	0	0	0	0	0	0	0	0	0	0	0	0	0	0	0	0	0	0	0	0	0	0	0	0	0	0	0	0
	NC_041978	Viruses	Duplodnaviria	Heunggongvirae	Uroviricota	Caudoviricetes	Caudovirales	Myoviridae	Ounavirinae	Kolesnikvirus	0	0	0	0	0	0	0	0	0	0	1	1	1	0	1	0	0	0	0	0	0	0	0	0	0	0	0	0	0	0	0	0	0	1	0	0	0	0	0
	NC_041981	Viruses	Duplodnaviria	Heunggongvirae	Uroviricota	Caudoviricetes	Caudovirales	Myoviridae	Tevenvirinae	Slopekvirus	4	0	0	1	0	0	0	1	0	0	1	1	1	1	1	2	0	2	0	0	0	0	0	0	1	0	0	0	0	0	1	0	0	0	0	0	1	0	1
	NC_041983	Viruses	Duplodnaviria	Heunggongvirae	Uroviricota	Caudoviricetes	Caudovirales	Siphoviridae	Fromanvirus	Mycobacterium virus Timshel	2	1	0	0	0	0	0	0	1	0	0	0	0	0	0	0	0	0	0	0	0	0	0	0	0	0	0	0	0	0	0	0	0	0	0	1	0	1	1
	NC_041994	Viruses	Duplodnaviria	Heunggongvirae	Uroviricota	Caudoviricetes	Caudovirales	Myoviridae	Noxifervirus	Pseudomonas virus Noxifer	2	0	0	0	0	0	0	0	0	0	0	0	0	0	1	0	0	0	0	1	0	1	1	0	0	0	0	0	0	0	0	0	0	0	0	0	0	0	0
	NC_041997	Viruses	Duplodnaviria	Heunggongvirae	Uroviricota	Caudoviricetes	Caudovirales	Myoviridae	Busanvirus	Busanvirus ACP17	2	0	0	1	0	0	0	1	0	0	1	1	0	1	0	0	0	0	0	0	0	0	1	0	1	0	0	0	0	0	1	0	1	1	0	0	1	0	0
	NC_042000	Viruses	Duplodnaviria	Heunggongvirae	Uroviricota	Caudoviricetes	Caudovirales	Myoviridae	Klausavirus	Klausavirus colucci	0	1	0	0	0	0	0	0	0	0	0	0	2	0	0	0	0	0	0	0	0	0	0	0	0	0	0	0	0	0	0	0	0	0	0	0	0	0	0
	NC_042001	Viruses	Duplodnaviria	Heunggongvirae	Uroviricota	Caudoviricetes	Caudovirales	Siphoviridae	Amigovirus	Arthrobacteria virus Molivia	0	1	0	0	0	0	0	0	0	0	0	0	0	0	0	0	0	0	0	0	0	0	0	0	0	0	1	0	0	0	0	0	0	0	0	0	0	0	0
	NC_042002	Viruses	Duplodnaviria	Heunggongvirae	Uroviricota	Caudoviricetes	Caudovirales	Siphoviridae	Galaxyvirus	Arthrobacter virus Abidatro	1	1	0	0	0	0	0	0	0	0	0	0	0	0	0	0	0	0	0	0	0	0	0	0	0	0	0	0	1	0	0	0	0	0	1	0	0	0	0
	NC_042008	Viruses	Duplodnaviria	Heunggongvirae	Uroviricota	Caudoviricetes	Caudovirales	Siphoviridae	Samistivirus	Streptomyces virus Mildred21	0	1	0	0	0	0	0	0	0	0	0	0	0	0	0	0	0	0	0	0	0	0	0	0	0	2	0	0	4	1	1	1	0	0	0	0	1	0	1
	NC_042010	Viruses	Duplodnaviria	Heunggongvirae	Uroviricota	Caudoviricetes	Caudovirales	Siphoviridae	Samistivirus	Streptomyces virus Paradiddles	2	1	0	0	0	0	0	0	0	0	0	0	0	0	0	0	0	0	0	0	0	0	0	0	0	1	0	0	5	1	1	1	0	0	0	0	1	0	1
	NC_042011	Viruses	Duplodnaviria	Heunggongvirae	Uroviricota	Caudoviricetes	Caudovirales	Siphoviridae	Samistivirus	Streptomyces virus Peebs	0	1	0	0	0	0	0	0	0	0	0	0	0	0	0	0	0	0	0	0	0	0	0	0	0	2	0	0	4	1	1	1	0	0	0	0	1	0	1
	NC_042013	Viruses	Duplodnaviria	Heunggongvirae	Uroviricota	Caudoviricetes	Caudovirales	Myoviridae	Polybotosvirus	Agrobacterium virus Atuphunknown7	5	0	0	0	0	0	0	1	0	0	1	0	2	2	0	1	0	2	0	0	3	0	1	0	1	0	0	0	2	0	1	0	0	0	0	1	1	0	1
	NC_042018	Viruses	Duplodnaviria	Heunggongvirae	Uroviricota	Caudoviricetes	Caudovirales	Myoviridae	Risingsunvirus	Erwinia virus Risingsun	2	0	0	0	0	0	0	0	0	0	0	0	1	0	3	0	0	0	0	2	0	1	0	0	0	0	0	0	0	0	1	0	0	0	0	0	0	0	0
	NC_042021	Viruses	Duplodnaviria	Heunggongvirae	Uroviricota	Caudoviricetes	Caudovirales	Siphoviridae	Efquatrovirus	Enterococcus virus phiSHEF2	0	1	0	0	0	0	0	1	0	0	0	0	1	0	0	0	0	0	0	0	0	0	0	0	0	0	1	0	0	0	0	0	0	0	0	0	0	0	0
	NC_042030	Viruses	Duplodnaviria	Heunggongvirae	Uroviricota	Caudoviricetes	Caudovirales	Siphoviridae	Avanivirus	Mycobacterium virus Yoshi	0	1	0	0	0	0	0	0	2	0	0	0	0	0	0	0	0	0	0	0	0	0	0	0	0	1	0	0	0	0	0	0	0	0	1	0	0	0	0
	NC_042033	Viruses	Duplodnaviria	Heunggongvirae	Uroviricota	Caudoviricetes	Caudovirales	Siphoviridae	Papyrusvirus	Mycobacterium virus Send513	1	1	0	0	0	0	0	0	2	0	0	0	0	0	0	0	0	0	0	0	0	0	0	0	0	0	0	0	0	0	0	0	0	0	0	0	0	1	0
	NC_042037	Viruses	Duplodnaviria	Heunggongvirae	Uroviricota	Caudoviricetes	Caudovirales	Siphoviridae	Roufvirus	Aeromonas virus pIS4A	2	1	0	0	0	0	0	0	0	0	0	0	0	0	0	1	0	0	0	0	0	0	0	0	0	0	0	0	0	0	0	0	0	1	0	0	0	0	0
	NC_042040	Viruses	Duplodnaviria	Heunggongvirae	Uroviricota	Caudoviricetes	Caudovirales	Siphoviridae	Trinavirus	Rhodococcus virus Trina	5	1	0	1	0	0	0	0	0	0	0	0	0	0	0	1	0	0	0	0	0	0	0	0	1	3	0	0	1	1	0	1	0	0	0	0	1	0	0
	NC_042042	Viruses	Duplodnaviria	Heunggongvirae	Uroviricota	Caudoviricetes	Caudovirales	Siphoviridae	Scapunavirus	Streptomyces virus Scap1	0	1	0	0	0	0	0	0	1	0	0	0	1	0	0	0	0	0	0	0	0	0	0	0	0	0	0	0	0	0	0	0	0	0	0	0	0	0	0
	NC_042043	Viruses	Duplodnaviria	Heunggongvirae	Uroviricota	Caudoviricetes	Caudovirales	Drexlerviridae	Tunavirinae	Sertoctavirus	2	0	0	0	0	0	0	0	0	0	0	0	0	0	0	0	0	0	0	0	0	0	1	0	0	0	0	0	0	0	0	0	0	1	0	0	0	0	0
	NC_042045	Viruses	Duplodnaviria	Heunggongvirae	Uroviricota	Caudoviricetes	Caudovirales	Siphoviridae	Vividuovirus	Gordonia virus Lennon	3	1	0	0	0	0	0	0	1	0	0	0	2	0	0	0	0	0	0	0	0	0	0	0	0	1	0	0	0	0	0	0	0	0	0	0	0	0	0
	NC_042046	Viruses	Duplodnaviria	Heunggongvirae	Uroviricota	Caudoviricetes	Caudovirales	Drexlerviridae	Rogunavirinae	Rogunavirus	0	0	0	0	0	0	0	0	0	0	0	0	0	0	0	3	0	0	0	0	0	0	0	0	0	0	0	0	0	0	0	0	0	1	0	0	0	0	0
	NC_042047	Viruses	Duplodnaviria	Heunggongvirae	Uroviricota	Caudoviricetes	Caudovirales	Ackermannviridae	Taipeivirus	Taipeivirus IME25unknown	1	0	0	0	0	0	0	1	0	0	0	1	0	1	0	0	0	2	0	0	1	0	0	0	1	0	0	0	0	0	1	0	0	0	0	0	1	0	1
	NC_042052	Viruses	Duplodnaviria	Heunggongvirae	Uroviricota	Caudoviricetes	Caudovirales	Siphoviridae	Arquatrovirinae	Likavirus	1	1	0	0	0	0	0	0	0	0	0	0	3	0	0	0	0	0	0	0	0	0	0	0	0	0	0	0	0	1	0	1	0	0	0	1	0	0	1
	NC_042053	Viruses	Duplodnaviria	Heunggongvirae	Uroviricota	Caudoviricetes	Caudovirales	Myoviridae	Klausavirus	Klausavirus princesstrina	0	1	0	0	0	0	0	0	0	0	0	0	2	0	0	0	0	0	0	0	0	0	0	0	0	0	0	0	0	0	0	0	0	0	0	0	0	0	0
	NC_042054	Viruses	Duplodnaviria	Heunggongvirae	Uroviricota	Caudoviricetes	Caudovirales	Myoviridae	Flaumdravirus	Flaumdravirus KIL2	0	0	0	0	0	0	0	0	0	0	1	1	1	0	0	10	0	0	0	0	0	0	0	0	0	0	0	0	0	0	1	0	0	0	0	0	0	0	0
	NC_042056	Viruses	Duplodnaviria	Heunggongvirae	Uroviricota	Caudoviricetes	Caudovirales	Myoviridae	Machinavirus	Machinavirus machina	4	0	0	0	0	0	0	0	0	0	0	0	0	0	1	0	0	0	0	1	1	1	0	0	0	0	0	0	0	0	0	0	0	0	0	0	0	0	0
	NC_042067	Viruses	Duplodnaviria	Heunggongvirae	Uroviricota	Caudoviricetes	Caudovirales	Myoviridae	Tevenvirinae	Moonvirus	2	0	0	2	0	0	0	1	0	0	1	1	0	1	1	0	0	1	0	0	0	0	0	0	2	0	0	0	0	0	0	0	0	1	0	1	1	0	1
	NC_042076	Viruses	Duplodnaviria	Heunggongvirae	Uroviricota	Caudoviricetes	Caudovirales	Myoviridae	Ounavirinae	Mooglevirus	4	0	0	0	0	0	0	0	0	0	1	1	0	0	1	0	0	0	1	0	0	0	0	0	0	0	0	0	0	0	0	0	0	1	0	0	0	0	0
	NC_042082	Viruses	Duplodnaviria	Heunggongvirae	Uroviricota	Caudoviricetes	Caudovirales	Siphoviridae	Delepquintavirus	Stenotrophomonas virus DLP5	0	0	0	0	0	0	0	0	0	0	0	1	0	0	0	0	0	0	0	0	2	0	0	0	0	0	1	0	0	0	0	0	0	0	0	0	1	0	0
	NC_042085	Viruses	Duplodnaviria	Heunggongvirae	Uroviricota	Caudoviricetes	Caudovirales	Siphoviridae	Ceetrepovirus	Corynebacterium virus C3PO	3	1	0	0	0	0	0	0	0	0	0	0	0	0	0	1	0	0	0	0	0	0	0	0	0	0	1	0	0	0	0	1	0	0	0	0	0	1	0
	NC_042088	Viruses	Duplodnaviria	Heunggongvirae	Uroviricota	Caudoviricetes	Caudovirales	Siphoviridae	Gustavvirus	Gordonia virus Gustav	0	1	0	0	0	0	0	0	1	0	0	0	0	1	0	0	0	0	1	0	0	0	0	0	0	1	1	0	1	0	0	0	0	0	0	0	0	0	0
	NC_042089	Viruses	Duplodnaviria	Heunggongvirae	Uroviricota	Caudoviricetes	Caudovirales	Siphoviridae	Gustavvirus	Gordonia virus Mahdia	3	0	0	0	0	0	0	0	1	0	0	0	0	1	0	0	0	0	0	0	0	0	0	0	0	1	1	0	1	0	0	0	0	0	0	0	0	0	0
	NC_042091	Viruses	Duplodnaviria	Heunggongvirae	Uroviricota	Caudoviricetes	Caudovirales	Siphoviridae	Nickievirus	Pseudomonas virus nickie	5	0	0	0	0	0	0	0	0	0	1	1	1	0	1	0	0	0	0	0	0	0	0	0	1	0	0	0	0	0	1	0	0	1	0	0	1	0	0
	NC_042092	Viruses	Duplodnaviria	Heunggongvirae	Uroviricota	Caudoviricetes	Caudovirales	Myoviridae	Tabernariusvirus	Pseudomonas virus tabernarius	3	0	0	1	0	0	0	0	0	0	0	0	0	0	0	0	0	0	0	0	0	0	0	0	0	0	0	0	0	0	0	0	0	0	0	0	0	1	0
	NC_042094	Viruses	Duplodnaviria	Heunggongvirae	Uroviricota	Caudoviricetes	Caudovirales	Demerecviridae	Ermolyevavirinae	Cetovirus	1	0	0	0	0	0	0	0	1	0	1	0	0	1	0	0	0	0	1	0	0	0	0	0	0	0	0	0	0	1	0	0	1	0	0	0	0	0	0
	NC_042099	Viruses	Duplodnaviria	Heunggongvirae	Uroviricota	Caudoviricetes	Caudovirales	Siphoviridae	Dismasvirus	Microbacterium virus Dismas	1	1	0	0	0	0	0	0	0	0	0	0	0	0	1	0	0	0	0	0	0	0	0	0	0	0	0	0	2	0	0	0	0	0	0	0	0	0	0
	NC_042102	Viruses	Duplodnaviria	Heunggongvirae	Uroviricota	Caudoviricetes	Caudovirales	Siphoviridae	Emalynvirus	Gordonia virus Troje	2	1	0	0	0	0	0	0	1	0	0	0	0	0	0	0	0	0	1	0	0	0	0	0	0	0	0	0	0	0	0	0	0	0	0	0	0	2	0
	NC_042103	Viruses	Duplodnaviria	Heunggongvirae	Uroviricota	Caudoviricetes	Caudovirales	Podoviridae	Bjornvirus	Pseudomonas virus Bjorn	0	0	0	0	0	0	0	0	0	0	1	0	0	0	0	0	0	0	1	0	0	0	0	0	0	0	0	0	0	0	0	0	0	0	0	0	0	0	0
	NC_042104	Viruses	Duplodnaviria	Heunggongvirae	Uroviricota	Caudoviricetes	Caudovirales	Autographiviridae	Pollyceevirus	Pollyceevirus pollyC	0	0	0	0	0	0	0	0	0	0	1	1	0	0	0	0	0	0	1	0	0	0	0	1	0	0	0	0	0	0	0	0	0	1	0	0	0	0	0
	NC_042105	Viruses	Duplodnaviria	Heunggongvirae	Uroviricota	Caudoviricetes	Caudovirales	Siphoviridae	Wilnyevirus	Streptomyces virus BillNye	0	1	0	0	0	0	0	0	0	0	0	0	0	0	0	0	0	0	0	0	0	0	0	0	0	2	0	0	1	1	0	1	0	0	0	0	1	0	0
	NC_042106	Viruses	Duplodnaviria	Heunggongvirae	Uroviricota	Caudoviricetes	Caudovirales	Siphoviridae	Bingvirus	Streptomyces virus Bing	0	1	0	0	0	0	0	1	0	0	0	0	1	0	0	0	0	0	0	0	0	0	0	0	0	0	0	0	0	0	0	0	0	0	0	0	0	0	0
	NC_042107	Viruses	Duplodnaviria	Heunggongvirae	Uroviricota	Caudoviricetes	Caudovirales	Podoviridae	Vicosavirus	Pseudomonas virus NV1	0	0	0	0	0	0	0	0	0	0	1	0	0	0	0	0	0	0	1	0	0	0	0	0	0	0	0	0	0	0	0	0	0	0	0	0	0	0	0
	NC_042109	Viruses	Duplodnaviria	Heunggongvirae	Uroviricota	Caudoviricetes	Caudovirales	Siphoviridae	Elerivirus	Microbacterium virus Eleri	0	0	0	0	0	0	0	0	0	0	0	0	0	0	0	0	0	0	0	0	0	0	0	0	0	0	0	0	0	0	0	0	0	0	0	0	0	0	0
	NC_042110	Viruses	Duplodnaviria	Heunggongvirae	Uroviricota	Caudoviricetes	Caudovirales	Siphoviridae	Ilzatvirus	Microbacterium virus Hamlet	0	0	0	0	0	0	0	0	0	0	0	0	0	0	0	0	0	0	0	0	0	0	0	0	0	0	0	0	0	0	0	0	0	0	0	0	0	1	0
	NC_042113	Viruses	Duplodnaviria	Heunggongvirae	Uroviricota	Caudoviricetes	Caudovirales	Myoviridae	Pakpunavirus	Pseudomonas virus CAbunknown2	2	0	0	0	0	0	0	0	0	0	1	1	0	0	0	2	0	0	0	0	0	0	0	0	0	0	0	0	0	0	0	0	0	0	0	0	1	0	0
	NC_042115	Viruses	Duplodnaviria	Heunggongvirae	Uroviricota	Caudoviricetes	Caudovirales	Siphoviridae	Abidjanvirus	Pseudomonas virus Ab19	3	0	0	1	0	0	0	0	0	0	0	1	0	0	0	0	0	0	0	0	0	0	0	0	0	0	1	0	0	0	1	0	0	0	0	0	0	0	1
	NC_042116	Viruses	Duplodnaviria	Heunggongvirae	Uroviricota	Caudoviricetes	Caudovirales	Myoviridae	Eneladusvirus	Eneladusvirus Yen9unknown4	3	0	0	0	0	0	0	1	0	0	1	1	0	2	1	0	0	2	0	0	1	0	1	0	1	0	0	2	3	0	1	0	0	1	0	0	1	0	2
	NC_042117	Viruses	Duplodnaviria	Heunggongvirae	Uroviricota	Caudoviricetes	Caudovirales	Siphoviridae	Kojivirus	Microbacterium virus Golden	2	0	0	0	0	0	0	0	0	0	0	0	0	0	0	0	0	0	0	0	0	0	0	0	0	0	0	0	0	0	0	0	0	0	0	0	0	0	0
	NC_042118	Viruses	Duplodnaviria	Heunggongvirae	Uroviricota	Caudoviricetes	Caudovirales	Siphoviridae	Kojivirus	Microbacterium virus Koji	2	0	0	0	0	0	0	0	0	0	0	0	0	0	0	0	0	0	0	0	0	0	0	0	0	0	0	0	0	0	0	0	0	0	0	0	0	0	0
	NC_042119	Viruses	Duplodnaviria	Heunggongvirae	Uroviricota	Caudoviricetes	Caudovirales	Siphoviridae	Pikminvirus	Microbacterium virus Pikmin	0	0	0	0	0	0	0	0	0	0	0	0	0	0	0	0	0	0	0	0	0	0	0	0	0	0	0	0	0	0	0	0	0	0	0	0	0	0	0
	NC_042120	Viruses	Duplodnaviria	Heunggongvirae	Uroviricota	Caudoviricetes	Caudovirales	Siphoviridae	Vidquintavirus	Pantoea virus Vid5	0	0	0	0	0	0	0	1	0	0	0	1	0	0	0	0	0	0	0	0	0	0	0	0	0	0	0	0	0	0	0	0	0	0	0	0	0	0	0
	NC_042122	Viruses	Duplodnaviria	Heunggongvirae	Uroviricota	Caudoviricetes	Caudovirales	Drexlerviridae	Eclunavirus	Eclunavirus EcL1	1	0	0	0	0	0	0	0	0	0	0	0	0	0	0	0	0	0	0	0	0	0	0	0	0	0	0	0	0	0	0	0	0	1	0	0	0	0	0
	NC_042128	Viruses	Duplodnaviria	Heunggongvirae	Uroviricota	Caudoviricetes	Caudovirales	Myoviridae	Punavirus	Escherichia virus RCS47	3	0	1	0	0	0	0	0	0	0	0	0	0	0	0	0	0	0	0	0	0	0	0	0	0	0	0	0	0	0	0	0	0	1	0	1	0	0	0
	NC_042132	Viruses	Duplodnaviria	Heunggongvirae	Uroviricota	Caudoviricetes	Caudovirales	Siphoviridae	Sourvirus	Gordonia virus Sour	4	1	0	0	0	0	0	0	1	0	0	0	0	0	0	0	0	0	0	0	0	0	0	0	0	1	0	0	0	0	0	0	0	0	0	0	0	0	0
	NC_042133	Viruses	Duplodnaviria	Heunggongvirae	Uroviricota	Caudoviricetes	Caudovirales	Herelleviridae	Bastillevirinae	Siophivirus	1	0	0	0	0	0	0	0	0	0	0	0	0	0	1	0	0	0	1	0	1	0	0	0	1	1	0	0	0	1	1	0	1	0	0	0	1	0	0
	NC_042136	Viruses	Duplodnaviria	Heunggongvirae	Uroviricota	Caudoviricetes	Caudovirales	Myoviridae	Gorgonvirinae	Tidunavirus	0	0	0	0	0	0	0	0	0	0	0	0	1	0	1	0	0	0	0	1	0	1	0	0	0	0	0	0	0	0	0	0	0	0	0	0	0	1	0
	NC_042137	Viruses	Duplodnaviria	Heunggongvirae	Uroviricota	Caudoviricetes	Caudovirales	Siphoviridae	Lokivirus	Acinetobacter virus Loki	0	0	0	0	0	0	0	1	0	0	0	0	0	0	0	0	0	0	0	0	0	0	0	0	0	0	0	0	0	0	0	0	0	0	0	0	0	0	0
	NC_042139	Viruses	Duplodnaviria	Heunggongvirae	Uroviricota	Caudoviricetes	Caudovirales	Siphoviridae	Poushouvirus	Corynebacterium virus Poushou	2	1	0	0	0	0	0	0	0	0	0	0	0	0	0	0	0	0	0	0	0	0	0	0	0	1	0	0	0	0	0	0	0	0	1	0	0	0	0
	NC_042140	Viruses	Duplodnaviria	Heunggongvirae	Uroviricota	Caudoviricetes	Caudovirales	Herelleviridae	Bastillevirinae	Caeruleovirus	1	0	0	0	0	0	0	0	0	0	0	0	0	0	1	0	0	0	1	0	0	0	0	0	1	0	0	0	0	0	1	0	1	0	0	0	1	0	0
	NC_042312	Viruses	Duplodnaviria	Heunggongvirae	Uroviricota	Caudoviricetes	Caudovirales	Siphoviridae	Fromanvirus	Mycobacterium virus George	2	1	0	0	0	0	0	0	2	0	0	0	0	0	0	0	0	0	0	0	0	0	0	0	0	0	0	0	0	0	0	1	0	0	0	1	0	1	1
	NC_042313	Viruses	Duplodnaviria	Heunggongvirae	Uroviricota	Caudoviricetes	Caudovirales	Siphoviridae	Bronvirus	Mycobacterium virus JoeDirt	0	1	0	0	0	0	0	0	3	0	0	0	1	0	0	1	0	0	0	0	0	0	0	0	1	1	1	0	1	0	0	0	0	0	1	0	0	1	0
	NC_042316	Viruses	Duplodnaviria	Heunggongvirae	Uroviricota	Caudoviricetes	Caudovirales	Siphoviridae	Omegavirus	Mycobacterium virus Baka	4	1	0	0	0	0	0	0	1	0	0	0	1	0	0	0	0	0	0	0	0	0	0	0	1	0	0	0	0	0	0	0	0	0	1	0	0	0	0
	NC_042338	Viruses	Duplodnaviria	Heunggongvirae	Uroviricota	Caudoviricetes	Caudovirales	Siphoviridae	Timquatrovirus	Mycobacterium virus MacnCheese	0	1	0	0	0	0	0	0	2	0	0	0	0	0	0	0	0	0	0	0	0	0	0	0	0	0	1	0	0	0	0	0	0	0	0	0	0	1	0
	NC_042341	Viruses	Duplodnaviria	Heunggongvirae	Uroviricota	Caudoviricetes	Caudovirales	Siphoviridae	Fromanvirus	Mycobacterium virus Rebeuca	2	1	0	0	0	0	0	0	1	0	0	0	0	0	0	0	0	0	0	0	0	0	0	0	0	0	0	0	0	0	0	1	0	0	0	1	0	1	0
	NC_042342	Viruses	Duplodnaviria	Heunggongvirae	Uroviricota	Caudoviricetes	Caudovirales	Podoviridae	Hollowayvirus	Pseudomonas virus H66	0	1	0	0	1	0	0	0	0	0	0	0	0	0	0	0	0	0	0	0	0	0	0	0	0	0	0	0	0	0	0	0	0	1	1	0	0	0	0
	NC_042344	Viruses	Duplodnaviria	Heunggongvirae	Uroviricota	Caudoviricetes	Caudovirales	Siphoviridae	Sanovirus	Xylella virus Sano	0	0	0	0	0	0	0	0	0	0	0	0	0	0	0	0	0	0	1	0	0	0	0	0	0	0	0	0	0	0	0	0	0	0	0	0	0	0	0
	NC_042348	Viruses	Duplodnaviria	Heunggongvirae	Uroviricota	Caudoviricetes	Caudovirales	Siphoviridae	Holosalinivirus		2	0	0	0	1	0	0	0	0	0	0	0	0	0	0	0	0	0	0	0	0	0	1	0	0	0	0	0	0	0	0	0	0	0	0	0	0	0	0
	NC_042349	Viruses	Duplodnaviria	Heunggongvirae	Uroviricota	Caudoviricetes	Caudovirales	Siphoviridae	Kryptosalinivirus		2	0	0	0	0	0	0	1	0	0	0	0	0	0	0	0	0	0	0	1	0	0	0	0	0	0	0	0	0	0	0	0	0	0	1	0	0	0	0
	NC_042352	Viruses	Duplodnaviria	Heunggongvirae	Uroviricota	Caudoviricetes	Caudovirales	Siphoviridae	Kairosalinivirus		0	0	0	0	0	0	0	1	0	0	0	0	0	0	0	0	0	0	0	0	0	0	0	0	0	0	0	0	0	0	0	0	0	0	0	0	0	0	0
	NC_042354	Viruses	Duplodnaviria	Heunggongvirae	Uroviricota	Caudoviricetes	Caudovirales	Siphoviridae	Ikedavirus	Corynebacterium virus phi673	2	1	0	0	0	0	0	0	0	0	0	0	0	1	0	0	0	0	1	0	0	0	0	0	0	0	1	0	0	0	0	0	0	0	0	0	0	0	0
	NC_043027	Viruses	Duplodnaviria	Heunggongvirae	Uroviricota	Caudoviricetes	Caudovirales	Myoviridae	Takahashivirus	Bacillus virus PBS1	2	0	0	2	1	0	0	1	0	0	0	0	1	0	0	0	0	3	0	0	1	2	0	0	0	0	0	6	0	0	1	0	0	0	0	0	0	0	1
	NC_043129	Viruses	Varidnaviria	Bamfordvirae	Nucleocytoviricota	Megaviricetes	Algavirales	Phycodnaviridae	Prasinovirus		5	0	2	0	0	0	0	1	0	0	0	1	0	0	0	0	0	1	0	0	0	0	1	1	0	0	0	0	0	0	1	1	1	0	0	0	0	0	1
	NC_043227	unknown									2	0	0	0	0	1	0	0	0	0	0	0	0	0	0	0	0	0	0	0	0	0	0	0	0	0	0	0	0	0	0	0	0	0	0	0	0	0	0
	NC_043252	unknown									2	0	0	0	0	1	0	0	0	0	0	0	0	0	0	0	0	0	0	0	0	0	0	0	0	0	0	0	0	0	0	0	0	0	0	0	0	0	0
	NC_043254	unknown									0	0	1	0	0	0	0	1	0	0	0	0	0	0	0	0	0	0	0	0	0	0	0	0	0	0	0	0	0	0	0	0	0	0	0	0	0	0	1
	NC_043255	unknown									0	0	0	0	0	0	0	0	0	0	0	0	0	0	0	0	0	0	0	0	0	0	0	0	0	0	0	0	0	0	0	0	0	0	0	0	0	0	0
	NC_043469	Viruses	Duplodnaviria	Heunggongvirae	Uroviricota	Caudoviricetes	Caudovirales	Drexlerviridae	Webervirus	Webervirus F2unknown	2	0	0	0	0	0	0	0	0	0	0	0	0	0	0	0	0	0	0	0	0	0	0	0	0	0	0	0	0	0	0	0	0	1	0	0	0	0	0
	NC_044937	Viruses	Varidnaviria	Bamfordvirae	Nucleocytoviricota	Megaviricetes	Algavirales	Phycodnaviridae	Chlorovirus	Paramecium bursaria Chlorella virus A1	5	0	0	0	0	3	4	1	0	0	0	0	6	0	0	0	0	1	0	0	1	0	2	1	0	0	0	0	0	3	0	0	1	0	0	0	0	0	2
	NC_044939	Viruses	Varidnaviria	Bamfordvirae	Nucleocytoviricota	Megaviricetes	Pimascovirales	Ascoviridae	Ascovirus	Heliothis virescens ascovirus 3a	0	0	5	1	0	1	0	0	0	0	0	0	0	0	0	0	13	0	0	1	0	2	0	0	1	0	0	1	0	0	0	0	0	0	0	0	0	0	0
	NC_044953	unknown									2	0	0	0	0	1	0	1	0	0	0	1	0	0	0	0	1	1	0	1	0	1	0	0	0	0	0	0	0	0	0	0	1	0	0	0	0	0	0
	NC_044960	unknown									0	0	0	0	0	0	0	0	0	0	0	0	0	0	0	0	0	0	0	0	0	0	0	0	0	0	0	0	0	0	0	0	0	0	0	0	0	0	0
	NC_047700	Viruses	Duplodnaviria	Heunggongvirae	Uroviricota	Caudoviricetes	Caudovirales	Autographiviridae	Oinezvirus	Oinezvirus S37C6	2	0	0	0	0	0	0	0	0	0	1	0	0	0	0	0	0	0	0	0	0	0	0	0	0	0	0	0	0	0	0	0	0	0	1	1	0	0	0
	NC_047701	Viruses	Duplodnaviria	Heunggongvirae	Uroviricota	Caudoviricetes	Caudovirales	Autographiviridae	Sieqvirus	Sieqvirus S42C7	5	0	0	0	0	0	0	0	0	0	1	0	0	0	0	0	0	0	0	0	0	0	0	0	0	0	1	0	0	0	0	0	0	0	1	1	0	0	0
	NC_047702	Viruses	Duplodnaviria	Heunggongvirae	Uroviricota	Caudoviricetes	Caudovirales	Autographiviridae	Pelagivirus	Pelagivirus S35C6	4	0	0	0	0	0	0	0	0	0	1	0	0	0	0	0	0	0	0	0	0	0	0	0	0	0	1	0	0	0	0	0	0	0	1	1	0	0	0
	NC_047703	Viruses	Duplodnaviria	Heunggongvirae	Uroviricota	Caudoviricetes	Caudovirales	Autographiviridae	Fussvirus	Fussvirus S3unknownC28	1	0	0	0	0	0	0	0	0	0	1	0	0	0	0	0	0	0	1	0	0	0	0	0	0	0	0	0	0	0	0	0	0	0	2	0	0	0	0
	NC_047704	Viruses	Duplodnaviria	Heunggongvirae	Uroviricota	Caudoviricetes	Caudovirales	Autographiviridae	Ayaqvirus	Ayaqvirus S45C18	0	0	0	0	0	0	0	0	0	0	1	0	0	0	0	0	0	0	1	0	0	0	0	0	0	0	0	0	0	0	1	0	0	0	1	1	0	0	0
	NC_047705	Viruses	Duplodnaviria	Heunggongvirae	Uroviricota	Caudoviricetes	Caudovirales	Autographiviridae	Foussvirus	Foussvirus S46C1unknown	4	0	0	0	0	0	0	0	0	0	1	0	0	0	0	0	0	0	0	0	0	0	0	0	0	0	1	0	0	0	0	0	0	0	1	1	0	0	0
	NC_047706	Viruses	Duplodnaviria	Heunggongvirae	Uroviricota	Caudoviricetes	Caudovirales	Autographiviridae	Nohivirus	Nohivirus S31C1	0	0	0	0	0	0	0	0	0	0	1	0	0	0	0	0	0	0	0	0	0	0	0	0	0	0	0	0	0	0	0	0	0	0	1	0	0	1	0
	NC_047707	Viruses	Duplodnaviria	Heunggongvirae	Uroviricota	Caudoviricetes	Caudovirales	Autographiviridae	Stopalavirus	Stopalavirus S38C3	0	0	0	0	0	0	0	0	0	0	1	0	0	0	0	0	0	0	0	0	0	0	2	0	0	0	0	0	0	0	0	0	0	0	1	0	0	1	0
	NC_047708	Viruses	Duplodnaviria	Heunggongvirae	Uroviricota	Caudoviricetes	Caudovirales	Autographiviridae	Krakvirus	Krakvirus S39C11	0	0	0	0	0	0	0	0	0	0	1	0	0	0	0	0	0	0	0	0	0	0	0	0	0	0	0	0	0	0	0	0	0	1	1	0	0	0	0
	NC_047709	Viruses	Duplodnaviria	Heunggongvirae	Uroviricota	Caudoviricetes	Caudovirales	Autographiviridae	Ashivirus	Ashivirus S45C4	2	0	0	0	0	0	0	0	0	0	1	0	0	0	0	0	0	0	0	0	0	0	1	0	0	0	1	0	1	0	0	1	0	0	0	0	0	0	0
	NC_047710	Viruses	Duplodnaviria	Heunggongvirae	Uroviricota	Caudoviricetes	Caudovirales	Autographiviridae	Pedosvirus	Pedosvirus S28C3	2	0	0	0	0	0	0	0	0	0	1	0	0	0	0	0	0	0	0	0	0	0	0	0	0	0	1	0	1	0	0	0	0	0	0	0	0	0	0
	NC_047711	Viruses	Duplodnaviria	Heunggongvirae	Uroviricota	Caudoviricetes	Caudovirales	Autographiviridae	Votkovvirus	Votkovvirus S28C1unknown	1	0	0	0	0	0	0	0	0	0	1	0	0	0	0	0	0	0	0	0	0	0	0	0	0	0	1	0	0	0	0	0	0	0	1	0	0	0	1
	NC_047716	unknown									3	0	0	0	0	0	0	1	0	0	0	0	0	1	0	0	0	0	0	0	0	0	1	2	1	0	1	0	0	0	1	1	0	0	0	1	1	0	0
	NC_047724	Viruses	Duplodnaviria	Heunggongvirae	Uroviricota	Caudoviricetes	Caudovirales	Herelleviridae	Twortvirinae	Kayvirus	1	1	0	0	1	0	0	0	0	0	0	0	1	0	0	1	0	0	1	0	0	0	0	0	2	1	1	1	0	1	1	0	0	0	0	0	1	0	0
	NC_047734	Viruses	Duplodnaviria	Heunggongvirae	Uroviricota	Caudoviricetes	Caudovirales	Myoviridae	Vellamovirus	Synechococcus virus SRIM44	4	0	0	0	0	0	0	1	0	0	1	0	0	1	0	0	0	0	0	0	1	0	1	5	1	1	1	0	0	0	1	1	0	0	0	1	1	0	0
	NC_047736	Viruses	Duplodnaviria	Heunggongvirae	Uroviricota	Caudoviricetes	Caudovirales	Herelleviridae	Bastillevirinae	Bequatrovirus	1	0	0	0	1	0	0	1	0	0	0	0	0	0	1	2	0	0	0	0	0	0	0	0	1	0	0	1	0	1	1	0	1	0	0	1	1	0	0
	NC_047738	Viruses	Duplodnaviria	Heunggongvirae	Uroviricota	Caudoviricetes	Caudovirales	Autographiviridae	Paadamvirus	Paadamvirus RHEphunknown1	0	0	0	0	0	0	0	0	0	0	1	0	0	0	0	0	0	0	0	0	0	0	0	0	0	0	0	0	0	0	0	0	0	0	1	0	0	0	0
	NC_047739	Viruses	Duplodnaviria	Heunggongvirae	Uroviricota	Caudoviricetes	Caudovirales	Siphoviridae	Tybeckvirinae	Douglaswolinvirus	0	1	0	0	0	0	0	0	0	0	0	0	0	0	0	0	0	0	0	0	0	0	0	0	0	0	1	0	0	0	0	0	0	0	0	0	0	0	0
	NC_047741	Viruses	Duplodnaviria	Heunggongvirae	Uroviricota	Caudoviricetes	Caudovirales	Autographiviridae	Tawavirus	Tawavirus JSF7	0	0	0	0	0	0	0	0	0	0	1	1	0	0	0	0	0	0	1	0	0	0	0	0	0	0	0	0	0	0	0	0	0	0	0	0	0	0	0
	NC_047742	Viruses	Duplodnaviria	Heunggongvirae	Uroviricota	Caudoviricetes	Caudovirales	Siphoviridae	Murrayvirus	Escherichia virus EC2	2	0	0	0	1	0	0	0	0	0	0	0	0	0	0	0	0	0	0	0	0	0	0	0	0	0	0	0	0	0	0	0	0	0	0	0	0	0	0
	NC_047744	Viruses	Duplodnaviria	Heunggongvirae	Uroviricota	Caudoviricetes	Caudovirales	Herelleviridae	Bastillevirinae	Agatevirus	2	0	0	0	0	0	0	0	0	0	0	0	0	0	2	0	0	0	1	0	0	0	0	0	1	1	0	0	0	0	1	0	1	0	0	0	1	0	0
	NC_047746	Viruses	Duplodnaviria	Heunggongvirae	Uroviricota	Caudoviricetes	Caudovirales	Autographiviridae	Colwellvirinae	Gutovirus	0	0	0	0	0	0	0	0	0	0	1	2	0	0	0	0	0	0	0	0	0	0	0	0	0	0	0	0	0	0	0	0	0	0	0	0	0	0	0
	NC_047750	Viruses	Duplodnaviria	Heunggongvirae	Uroviricota	Caudoviricetes	Caudovirales	Myoviridae	Peduovirinae	Baylorvirus	0	0	0	0	1	0	0	0	0	0	0	0	0	0	0	0	0	0	0	0	0	0	0	0	0	0	0	0	0	0	0	0	0	1	0	0	0	0	0
	NC_047751	Viruses	Duplodnaviria	Heunggongvirae	Uroviricota	Caudoviricetes	Caudovirales	Autographiviridae	Serkorvirus	Serkorvirus ITL1	0	0	0	0	0	0	0	0	0	0	1	1	0	0	0	0	0	0	0	0	0	0	0	0	0	0	0	0	0	0	0	0	0	0	0	1	0	0	0
	NC_047756	Viruses	Duplodnaviria	Heunggongvirae	Uroviricota	Caudoviricetes	Caudovirales	Siphoviridae	Sansavirus	Caulobacter virus Sansa	2	0	0	0	0	0	0	0	0	0	0	0	0	0	0	0	0	0	0	0	0	0	0	0	0	0	0	0	0	0	0	0	0	0	0	0	0	1	0
	NC_047757	Viruses	Duplodnaviria	Heunggongvirae	Uroviricota	Caudoviricetes	Caudovirales	Siphoviridae	Seussvirus	Caulobacter virus Seuss	2	1	0	0	1	0	0	0	0	0	1	1	0	0	0	0	0	0	1	0	0	0	0	0	1	0	0	0	0	0	0	0	0	0	0	0	0	0	0
	NC_047759	Viruses	Duplodnaviria	Heunggongvirae	Uroviricota	Caudoviricetes	Caudovirales	Autographiviridae	Corkvirinae	Stompvirus	0	0	0	0	0	0	0	0	0	0	1	0	1	0	0	0	0	0	2	0	0	0	0	0	0	0	0	0	0	0	0	0	0	1	0	0	0	0	0
	NC_047762	Viruses	Duplodnaviria	Heunggongvirae	Uroviricota	Caudoviricetes	Caudovirales	Autographiviridae	Pradovirus	Pradovirus XAJ24	4	0	0	0	0	0	0	0	0	0	1	1	0	0	0	0	0	0	1	0	0	0	0	0	0	0	0	0	0	0	0	0	0	0	0	0	0	0	0
	NC_047767	Viruses	Duplodnaviria	Heunggongvirae	Uroviricota	Caudoviricetes	Caudovirales	Herelleviridae	Twortvirinae	Sciuriunavirus	1	0	0	0	1	0	0	0	0	0	0	0	0	0	0	0	0	0	0	0	0	0	0	0	2	0	1	4	0	2	1	0	1	0	0	0	1	0	0
	NC_047768	Viruses	Duplodnaviria	Heunggongvirae	Uroviricota	Caudoviricetes	Caudovirales	Autographiviridae	Kafavirus	Kafavirus SWcelC56	0	0	0	0	0	0	0	0	0	0	1	1	0	0	0	0	0	0	0	0	0	0	0	0	0	0	0	0	0	0	0	0	0	0	0	0	0	1	0
	NC_047775	Viruses	Duplodnaviria	Heunggongvirae	Uroviricota	Caudoviricetes	Caudovirales	Myoviridae	Peduovirinae	Playavirus	0	1	0	0	0	0	0	0	0	0	0	0	0	0	0	0	0	0	0	0	0	0	0	0	0	0	0	0	0	0	0	0	0	0	0	0	0	0	0
	NC_047778	Viruses	Duplodnaviria	Heunggongvirae	Uroviricota	Caudoviricetes	Caudovirales	Autographiviridae	Melnykvirinae	Wanjuvirus	0	0	0	0	0	0	0	0	0	0	1	1	0	0	0	0	0	0	1	0	0	0	0	0	0	0	0	0	0	0	0	0	0	1	0	0	0	0	0
	NC_047781	Viruses	Duplodnaviria	Heunggongvirae	Uroviricota	Caudoviricetes	Caudovirales	Autographiviridae	Studiervirinae	Przondovirus	0	0	0	0	0	0	0	0	0	0	1	0	1	0	0	0	0	0	0	0	0	0	0	0	0	0	1	0	0	0	0	0	0	0	0	1	0	0	0
	NC_047785	Viruses	Duplodnaviria	Heunggongvirae	Uroviricota	Caudoviricetes	Caudovirales	Drexlerviridae	Tunavirinae	Tunavirus	2	0	0	0	0	0	0	0	0	0	0	0	0	0	0	0	0	0	0	0	0	0	0	0	0	0	0	0	0	0	0	0	0	0	0	0	0	0	0
	NC_047786	Viruses	Duplodnaviria	Heunggongvirae	Uroviricota	Caudoviricetes	Caudovirales	Siphoviridae	Sashavirus	Salmonella virus Sasha	0	0	0	0	0	0	0	1	0	0	0	0	0	1	0	0	0	0	0	0	0	0	0	0	0	0	1	1	1	0	0	0	1	0	0	0	0	0	0
	NC_047789	Viruses	Duplodnaviria	Heunggongvirae	Uroviricota	Caudoviricetes	Caudovirales	Autographiviridae	Studiervirinae	Berlinvirus	2	0	0	0	0	0	0	0	0	0	1	1	0	0	0	0	0	0	0	0	0	0	0	0	0	0	1	0	0	0	0	0	0	0	0	1	0	0	0
	NC_047790	Viruses	Duplodnaviria	Heunggongvirae	Uroviricota	Caudoviricetes	Caudovirales	Myoviridae	Peduovirinae	Catalunyavirus	0	1	0	0	0	0	0	0	0	0	0	0	0	0	0	0	0	0	0	0	0	0	0	0	0	0	0	0	0	0	0	0	0	0	1	0	0	0	0
	NC_047793	Viruses	Duplodnaviria	Heunggongvirae	Uroviricota	Caudoviricetes	Caudovirales	Siphoviridae	Austintatiousvirus	Streptomyces virus PapayaSalad	2	1	0	0	1	0	0	0	0	0	0	0	0	0	0	0	0	0	0	0	0	0	0	0	0	1	0	0	0	0	0	0	0	0	0	0	0	0	0
	NC_047794	Viruses	Duplodnaviria	Heunggongvirae	Uroviricota	Caudoviricetes	Caudovirales	Siphoviridae	Picardvirus	Streptomyces virus Picard	0	1	0	0	0	0	0	0	0	0	0	0	1	0	0	0	0	0	0	0	0	0	0	0	0	0	0	0	0	0	0	0	0	0	0	0	0	0	0
	NC_047795	Viruses	Duplodnaviria	Heunggongvirae	Uroviricota	Caudoviricetes	Caudovirales	Siphoviridae	Raleighvirus	Streptomyces virus Raleigh	2	1	0	0	0	0	0	0	0	0	0	0	1	0	0	0	0	0	0	0	0	0	0	0	0	0	0	0	0	0	0	0	0	0	0	0	0	0	0
	NC_047800	Viruses	Duplodnaviria	Heunggongvirae	Uroviricota	Caudoviricetes	Caudovirales	Autographiviridae	Krylovirinae	unclassified Krylovirinae	0	0	0	0	0	0	0	0	0	0	1	1	0	0	0	0	0	0	1	0	0	0	0	0	0	0	0	0	0	0	0	0	0	1	0	0	0	0	0
	NC_047801	Viruses	Duplodnaviria	Heunggongvirae	Uroviricota	Caudoviricetes	Caudovirales	Autographiviridae	Studiervirinae	Pektosvirus	0	0	0	0	0	0	0	0	0	0	1	1	0	0	0	1	0	0	0	0	0	0	0	0	0	0	1	0	0	0	0	0	0	0	0	1	0	0	0
	NC_047804	Viruses	Duplodnaviria	Heunggongvirae	Uroviricota	Caudoviricetes	Caudovirales	Autographiviridae	Okabevirinae	Sukuvirus	0	0	0	0	0	0	0	0	0	0	1	0	0	0	0	0	0	0	1	0	0	0	0	0	0	0	0	0	0	0	0	0	0	1	0	0	0	0	0
	NC_047805	Viruses	Duplodnaviria	Heunggongvirae	Uroviricota	Caudoviricetes	Caudovirales	Autographiviridae	Melnykvirinae	Pokrovskaiavirus	0	0	0	0	0	0	0	0	0	0	1	1	1	0	0	0	0	0	1	0	0	0	0	0	0	0	0	0	0	0	0	0	0	1	0	0	0	0	0
	NC_047807	Viruses	Duplodnaviria	Heunggongvirae	Uroviricota	Caudoviricetes	Caudovirales	Autographiviridae	Molineuxvirinae	Vectrevirus	0	0	0	0	0	0	0	0	0	0	1	1	0	0	0	1	0	0	0	0	0	0	0	0	0	0	1	0	0	0	0	0	0	0	0	1	0	0	0
	NC_047810	Viruses	Duplodnaviria	Heunggongvirae	Uroviricota	Caudoviricetes	Caudovirales	Drexlerviridae	Braunvirinae	Rtpvirus	2	0	0	0	0	0	0	0	0	0	0	0	1	0	0	1	0	0	0	0	0	0	0	0	0	0	0	0	0	0	0	0	0	1	0	0	0	0	0
	NC_047815	Viruses	Duplodnaviria	Heunggongvirae	Uroviricota	Caudoviricetes	Caudovirales	Myoviridae	Yoloswagvirus	Erwinia virus Yoloswag	4	0	0	0	0	1	0	0	0	0	1	0	0	0	0	1	0	2	1	0	1	0	0	1	1	0	0	0	0	0	0	0	1	0	0	0	0	0	1
	NC_047816	Viruses	Duplodnaviria	Heunggongvirae	Uroviricota	Caudoviricetes	Caudovirales	Autographiviridae	Okabevirinae	Ampunavirus	0	0	0	0	0	0	0	0	0	0	1	1	0	0	0	0	0	0	0	0	0	0	1	0	0	0	0	0	0	0	0	0	0	1	0	0	0	0	0
	NC_047817	Viruses	Duplodnaviria	Heunggongvirae	Uroviricota	Caudoviricetes	Caudovirales	Myoviridae	Peduovirinae	Reginaelenavirus	2	1	0	0	1	0	0	0	0	0	0	0	0	1	0	0	0	0	0	0	0	0	0	0	0	0	0	0	0	0	0	0	0	1	0	0	0	0	0
	NC_047820	Viruses	Duplodnaviria	Heunggongvirae	Uroviricota	Caudoviricetes	Caudovirales	Drexlerviridae	Nouzillyvirus	Nouzillyvirus ESCO41	0	0	0	0	0	0	0	0	0	0	0	0	3	0	0	0	0	0	0	0	0	0	0	0	0	0	0	0	0	0	0	0	0	1	0	0	0	0	0
	NC_047824	Viruses	Duplodnaviria	Heunggongvirae	Uroviricota	Caudoviricetes	Caudovirales	Chaseviridae	Nefertitivirinae	Yushanvirus	2	0	0	0	0	0	0	0	0	0	1	1	0	0	0	0	0	0	0	0	0	0	0	0	0	0	0	0	0	0	0	0	0	0	0	0	0	0	0
	NC_047830	Viruses	Duplodnaviria	Heunggongvirae	Uroviricota	Caudoviricetes	Caudovirales	Chaseviridae	Cleopatravirinae	Carltongylesvirus	2	0	0	1	0	0	0	0	0	0	1	1	0	0	0	0	0	0	0	0	0	0	0	0	0	0	0	0	0	0	0	1	1	0	0	0	0	0	0
	NC_047831	Viruses	Duplodnaviria	Heunggongvirae	Uroviricota	Caudoviricetes	Caudovirales	Autographiviridae	Wuhanvirus	Wuhanvirus PHBunknown2	0	0	0	0	0	0	0	0	0	0	1	1	0	0	0	0	0	0	0	0	0	0	0	0	0	0	1	0	0	0	0	0	0	0	0	1	0	0	0
	NC_047834	Viruses	Duplodnaviria	Heunggongvirae	Uroviricota	Caudoviricetes	Caudovirales	Autographiviridae	Foturvirus	Alteromonas virus vB_AspP-H4/4	2	0	0	0	0	0	0	0	0	0	1	1	0	0	0	0	0	0	0	0	0	0	0	0	0	0	0	0	0	0	0	0	0	0	0	0	0	0	0
	NC_047836	Viruses	Duplodnaviria	Heunggongvirae	Uroviricota	Caudoviricetes	Caudovirales	Autographiviridae	Colwellvirinae	Murciavirus	0	0	0	0	0	0	0	0	0	0	1	1	0	0	0	0	0	0	0	0	0	0	0	0	0	0	0	0	0	0	0	0	0	1	0	0	0	0	0
	NC_047838	Viruses	Duplodnaviria	Heunggongvirae	Uroviricota	Caudoviricetes	Caudovirales	Myoviridae	Bellamyvirus	Synechococcus virus Bellamy	3	1	0	0	0	0	0	1	0	0	0	0	0	1	0	0	0	0	0	0	0	0	0	2	1	0	1	0	0	0	1	1	0	0	0	1	1	0	0
	NC_047845	Viruses	Duplodnaviria	Heunggongvirae	Uroviricota	Caudoviricetes	Caudovirales	Autographiviridae	Atuphduovirus	Atuphduovirus atuphunknown2	0	0	0	0	0	0	0	0	0	0	1	1	0	0	0	0	0	0	0	0	0	0	0	0	0	0	0	0	0	0	0	0	0	0	0	0	0	0	0
	NC_047847	Viruses	Duplodnaviria	Heunggongvirae	Uroviricota	Caudoviricetes	Caudovirales	Drexlerviridae	Rogunavirinae	Wilsonroadvirus	1	0	0	0	0	0	0	0	0	0	0	0	0	0	0	2	0	0	0	0	0	0	0	0	0	0	0	0	0	0	0	0	0	2	0	0	0	0	0
	NC_047851	Viruses	Duplodnaviria	Heunggongvirae	Uroviricota	Caudoviricetes	Caudovirales	Siphoviridae	Luckybarnesvirus	Brevibacterium virus LuckyBarnes	2	1	0	0	0	0	0	0	1	0	0	0	1	0	0	0	0	0	0	0	0	0	0	0	0	0	0	0	0	0	0	0	0	0	0	0	0	0	0
	NC_047854	Viruses	Duplodnaviria	Heunggongvirae	Uroviricota	Caudoviricetes	Caudovirales	Myoviridae	Peduovirinae	Seongnamvirus	1	1	0	0	0	0	0	0	0	0	0	0	0	0	0	0	0	0	0	0	0	0	0	0	0	0	0	0	0	0	0	0	0	0	1	0	0	0	0
	NC_047856	Viruses	Duplodnaviria	Heunggongvirae	Uroviricota	Caudoviricetes	Caudovirales	Autographiviridae	Studiervirinae	Teetrevirus	1	0	0	0	0	0	0	0	0	0	1	1	0	0	0	0	0	0	1	0	0	0	0	0	0	0	1	0	0	0	0	0	0	0	0	1	0	0	0
	NC_047860	Viruses	Duplodnaviria	Heunggongvirae	Uroviricota	Caudoviricetes	Caudovirales	Autographiviridae	Lullwatervirus	Lullwatervirus lullwater	0	0	0	0	0	0	0	0	0	0	1	1	0	0	0	0	0	0	1	0	0	0	0	0	0	0	0	0	0	0	0	0	0	1	0	0	0	0	0
	NC_047861	Viruses	Duplodnaviria	Heunggongvirae	Uroviricota	Caudoviricetes	Caudovirales	Myoviridae	Phabquatrovirus	Bordetella virus PHBunknown4	3	0	0	1	0	0	0	0	0	0	0	0	0	0	0	0	0	0	0	0	0	0	0	0	0	0	0	0	0	0	0	0	0	0	1	0	0	0	0
	NC_047862	Viruses	Duplodnaviria	Heunggongvirae	Uroviricota	Caudoviricetes	Caudovirales	Podoviridae	Sortsnevirus	Klebsiella virus IME279	0	0	0	0	1	0	0	0	0	0	0	0	0	0	0	0	0	0	0	0	0	0	0	0	0	0	0	0	0	0	0	0	0	0	0	0	0	0	0
	NC_047865	Viruses	Duplodnaviria	Heunggongvirae	Uroviricota	Caudoviricetes	Caudovirales	Autographiviridae	Melnykvirinae	Ahphunavirus	0	0	0	0	0	0	0	0	0	0	1	1	0	0	0	0	0	0	0	0	0	0	0	0	0	0	0	0	0	0	0	0	0	1	0	0	0	0	0
	NC_047868	Viruses	Duplodnaviria	Heunggongvirae	Uroviricota	Caudoviricetes	Caudovirales	Autographiviridae	Cuernavacavirus	Cuernavacavirus RHEphunknown2	0	0	0	0	0	0	0	0	0	0	1	1	0	0	0	0	0	0	0	0	0	0	0	0	0	0	0	0	0	0	0	0	0	0	0	0	0	0	0
	NC_047873	Viruses	Duplodnaviria	Heunggongvirae	Uroviricota	Caudoviricetes	Caudovirales	Autographiviridae	Studiervirinae	Pifdecavirus	0	0	0	0	0	0	0	0	0	0	1	1	0	0	0	0	0	0	1	0	0	0	0	1	0	0	0	0	0	0	0	0	0	0	0	1	0	0	0
	NC_047877	Viruses	Duplodnaviria	Heunggongvirae	Uroviricota	Caudoviricetes	Caudovirales	Siphoviridae	Vojvodinavirus	Bordetella virus CN2	6	0	0	1	0	0	0	0	0	0	0	0	0	0	0	0	0	0	0	0	0	0	0	0	0	0	1	0	0	0	0	0	0	0	0	0	0	0	1
	NC_047880	Viruses	Duplodnaviria	Heunggongvirae	Uroviricota	Caudoviricetes	Caudovirales	Myoviridae	Sasquatchvirus	Erwinia virus Y3	2	0	0	0	0	0	0	0	0	0	1	0	0	0	0	0	0	2	0	0	1	0	0	1	1	0	0	0	0	0	0	0	0	0	0	1	1	0	1
	NC_047886	Viruses	Duplodnaviria	Heunggongvirae	Uroviricota	Caudoviricetes	Caudovirales	Autographiviridae	Studiervirinae	Unyawovirus	0	0	0	0	0	0	0	0	0	0	1	1	0	0	0	0	0	0	0	0	0	0	0	0	0	0	0	0	0	0	0	0	0	0	0	0	0	0	0
	NC_047887	Viruses	Duplodnaviria	Heunggongvirae	Uroviricota	Caudoviricetes	Caudovirales	Demerecviridae	Mccorquodalevirinae	Hongcheonvirus	1	0	0	0	0	0	0	0	0	0	1	0	0	1	1	0	0	0	1	0	0	0	0	0	0	0	0	1	0	1	1	0	1	0	0	0	0	0	0
	NC_047890	Viruses	Duplodnaviria	Heunggongvirae	Uroviricota	Caudoviricetes	Caudovirales	Autographiviridae	Ermolevavirus	Ermolevavirus PGT2	0	0	0	0	0	0	0	0	0	0	1	0	0	0	0	0	0	0	0	0	0	0	1	0	0	0	0	0	0	0	0	0	0	1	0	0	0	0	0
	NC_047893	Viruses	Duplodnaviria	Heunggongvirae	Uroviricota	Caudoviricetes	Caudovirales	Drexlerviridae	Braunvirinae	Loudonvirus	2	0	0	0	0	0	0	0	0	0	0	0	1	0	0	1	0	0	0	0	0	0	0	0	0	0	0	0	0	0	0	0	0	1	0	0	0	0	0
	NC_047894	Viruses	Duplodnaviria	Heunggongvirae	Uroviricota	Caudoviricetes	Caudovirales	Autographiviridae	Colwellvirinae	Uliginvirus	0	0	0	0	0	0	0	0	0	0	1	1	0	0	0	0	0	0	0	0	0	0	0	0	0	0	0	0	0	0	0	0	0	1	0	0	0	0	0
	NC_047897	Viruses	Duplodnaviria	Heunggongvirae	Uroviricota	Caudoviricetes	Caudovirales	Siphoviridae	Tybeckvirinae	Lenusvirus	2	1	0	0	0	0	0	0	0	0	0	0	0	0	0	0	0	0	0	0	0	0	0	0	0	0	1	0	0	0	0	0	0	0	0	0	0	0	0
	NC_047902	Viruses	Duplodnaviria	Heunggongvirae	Uroviricota	Caudoviricetes	Caudovirales	Siphoviridae	Maxrubnervirus	Pseudomonas virus PMBT3	3	1	0	0	0	0	0	0	0	0	1	0	0	0	0	0	0	0	1	0	0	0	0	0	1	0	0	0	0	0	0	1	0	0	0	0	0	1	0
	NC_047903	Viruses	Duplodnaviria	Heunggongvirae	Uroviricota	Caudoviricetes	Caudovirales	Autographiviridae	Colwellvirinae	Trungvirus	0	0	0	0	0	0	0	0	0	0	1	1	1	0	0	1	0	0	0	0	0	0	0	0	0	0	0	0	0	0	0	0	0	0	0	0	0	0	0
	NC_047904	Viruses	Duplodnaviria	Heunggongvirae	Uroviricota	Caudoviricetes	Caudovirales	Siphoviridae	Abbeymikolonvirus	Streptomyces virus AbbeyMikolon	5	1	0	0	0	0	0	0	0	0	0	0	0	0	0	0	0	0	0	0	0	0	0	0	0	0	0	0	0	0	0	0	0	0	0	0	0	0	0
	NC_047905	Viruses	Duplodnaviria	Heunggongvirae	Uroviricota	Caudoviricetes	Caudovirales	Siphoviridae	Attoomivirus	Streptomyces virus Attoomi	0	1	0	0	1	0	0	0	0	0	0	0	0	0	0	0	0	0	0	0	0	0	0	0	0	0	0	0	1	0	0	0	0	0	0	0	0	0	0
	NC_047906	Viruses	Duplodnaviria	Heunggongvirae	Uroviricota	Caudoviricetes	Caudovirales	Siphoviridae	Rowavirus	Streptomyces virus Rowa	3	1	0	0	0	0	0	0	0	0	0	0	0	0	0	0	0	0	0	0	0	0	0	0	0	0	0	0	2	0	0	1	0	0	0	0	0	0	1
	NC_047907	Viruses	Duplodnaviria	Heunggongvirae	Uroviricota	Caudoviricetes	Caudovirales	Drexlerviridae	Webervirus	Webervirus KpCol1	2	0	0	0	0	0	0	0	0	0	0	0	0	0	0	0	0	0	0	0	0	0	0	0	0	0	0	0	0	0	0	0	0	1	0	0	0	0	0
	NC_047909	Viruses	Duplodnaviria	Heunggongvirae	Uroviricota	Caudoviricetes	Caudovirales	Myoviridae	Brigitvirus	Brigitvirus brigit	0	1	0	0	1	0	0	0	0	0	0	0	0	0	0	0	1	0	0	0	0	0	0	0	0	0	0	0	0	0	0	0	0	0	0	0	0	0	0
	NC_047910	Viruses	Duplodnaviria	Heunggongvirae	Uroviricota	Caudoviricetes	Caudovirales	Myoviridae	Eponavirus	Eponavirus epona	4	1	0	0	0	0	0	0	0	0	0	0	0	0	0	0	0	0	0	0	0	0	0	0	0	0	0	0	0	0	0	0	0	0	0	0	0	0	0
	NC_047911	Viruses	Duplodnaviria	Heunggongvirae	Uroviricota	Caudoviricetes	Caudovirales	Myoviridae	Lagaffevirus	Lagaffevirus lagaffe	0	1	0	0	2	0	0	0	0	0	0	0	0	0	0	0	0	0	0	0	0	0	0	0	0	0	0	1	0	0	0	0	0	0	0	0	0	0	0
	NC_047912	Viruses	Duplodnaviria	Heunggongvirae	Uroviricota	Caudoviricetes	Caudovirales	Siphoviridae	Lughvirus	Faecalibacterium virus Lugh	0	1	0	0	2	0	0	0	0	0	0	0	0	0	0	0	0	0	0	0	0	0	0	0	0	0	0	0	0	0	0	0	0	0	0	0	0	0	0
	NC_047913	Viruses	Duplodnaviria	Heunggongvirae	Uroviricota	Caudoviricetes	Caudovirales	Myoviridae	Mushuvirus	Mushuvirus mushu	0	1	0	0	0	0	0	0	0	0	0	0	0	0	0	0	0	0	0	0	0	0	0	0	0	0	0	0	0	0	0	0	0	0	0	0	0	0	0
	NC_047914	Viruses	Duplodnaviria	Heunggongvirae	Uroviricota	Caudoviricetes	Caudovirales	Myoviridae	Taranisvirus	Faecalibacterium virus Taranis	0	1	0	0	1	0	0	0	0	0	0	0	0	0	0	0	0	0	0	0	0	0	0	0	0	0	0	0	0	0	0	0	0	0	0	0	0	0	0
	NC_047915	Viruses	Duplodnaviria	Heunggongvirae	Uroviricota	Caudoviricetes	Caudovirales	Myoviridae	Toutatisvirus	Faecalibacterium virus Toutatis	0	1	0	0	0	0	0	0	0	0	0	0	0	0	0	0	0	0	0	0	0	0	0	0	0	0	0	0	0	0	0	0	0	0	0	0	0	0	0
	NC_047916	Viruses	Duplodnaviria	Heunggongvirae	Uroviricota	Caudoviricetes	Caudovirales	Siphoviridae	Oengusvirus	Faecalibacterium virus Oengus	0	1	0	0	0	0	0	1	0	0	0	0	0	0	0	0	0	0	0	0	0	0	0	0	0	0	0	0	0	0	0	1	0	0	1	0	0	0	0
	NC_047917	Viruses	Duplodnaviria	Heunggongvirae	Uroviricota	Caudoviricetes	Caudovirales	Autographiviridae	Molineuxvirinae	Eracentumvirus	2	0	0	0	0	0	0	0	0	0	1	1	1	0	0	0	0	0	0	0	0	0	0	0	0	0	0	0	0	0	0	0	0	1	0	0	0	0	0
	NC_047918	Viruses	Duplodnaviria	Heunggongvirae	Uroviricota	Caudoviricetes	Caudovirales	Siphoviridae	Tybeckvirinae	Maenadvirus	0	1	0	0	0	0	0	0	0	0	0	0	3	0	0	0	0	0	0	0	0	0	0	0	0	0	1	0	0	0	0	0	0	0	0	0	0	0	0
	NC_047922	Viruses	Duplodnaviria	Heunggongvirae	Uroviricota	Caudoviricetes	Caudovirales	Autographiviridae	Studiervirinae	Ghunavirus	0	0	0	0	0	0	0	0	0	0	1	1	0	0	0	0	0	0	1	0	0	0	0	1	0	0	0	0	0	0	0	0	0	0	0	1	0	0	0
	NC_047930	Viruses	Duplodnaviria	Heunggongvirae	Uroviricota	Caudoviricetes	Caudovirales	Autographiviridae	Okabevirinae	Higashivirus	3	0	0	0	0	0	0	0	0	0	1	1	0	0	0	0	0	0	1	0	0	0	0	0	0	0	0	0	0	0	0	0	0	0	0	0	0	0	0
	NC_047933	Viruses	Duplodnaviria	Heunggongvirae	Uroviricota	Caudoviricetes	Caudovirales	Autographiviridae	Krylovirinae	Kirikabuvirus	2	0	0	0	0	0	0	0	0	0	1	1	0	0	0	0	0	0	0	0	0	0	0	0	0	0	0	0	0	0	0	0	0	1	0	0	0	0	0
	NC_047936	Viruses	Duplodnaviria	Heunggongvirae	Uroviricota	Caudoviricetes	Caudovirales	Autographiviridae	Studiervirinae	Helsettvirus	0	0	0	0	0	0	0	0	0	0	1	1	5	0	0	0	0	0	0	0	0	0	0	0	0	0	0	0	0	0	0	0	0	0	0	1	0	0	0
	NC_047938	Viruses	Duplodnaviria	Heunggongvirae	Uroviricota	Caudoviricetes	Caudovirales	Drexlerviridae	Tempevirinae	Warwickvirus	2	0	0	0	0	0	0	0	0	0	0	0	0	0	0	0	0	0	0	0	0	0	1	0	0	0	0	0	0	0	0	0	0	1	0	0	0	0	0
	NC_047941	Viruses	Duplodnaviria	Heunggongvirae	Uroviricota	Caudoviricetes	Caudovirales	Autographiviridae	Melnykvirinae	Panjvirus	0	0	0	0	0	0	0	0	0	0	1	2	2	0	0	0	0	0	0	0	0	0	0	0	0	0	0	0	0	0	0	0	0	1	0	0	0	0	0
	NC_047942	Viruses	Duplodnaviria	Heunggongvirae	Uroviricota	Caudoviricetes	Caudovirales	Autographiviridae	Studiervirinae	Teseptimavirus	0	0	0	0	0	0	0	0	0	0	1	1	0	0	0	1	0	0	1	0	0	0	0	0	0	0	1	0	0	0	0	0	0	0	0	1	0	0	0
	NC_047946	Viruses	Duplodnaviria	Heunggongvirae	Uroviricota	Caudoviricetes	Caudovirales	Autographiviridae	Gyeongsanvirus	Gyeongsanvirus RsoP1EGY	0	0	0	0	0	0	0	0	0	0	1	0	1	0	0	0	0	0	0	0	0	0	0	0	0	0	0	0	0	0	0	0	0	0	0	1	0	0	0
	NC_047947	Viruses	Duplodnaviria	Heunggongvirae	Uroviricota	Caudoviricetes	Caudovirales	Drexlerviridae	Tempevirinae	Tlsvirus	0	0	0	0	0	0	0	0	0	0	0	0	0	0	0	0	0	0	0	0	0	0	0	0	0	0	0	0	0	0	0	0	0	1	0	0	0	0	0
	NC_047948	Viruses	Duplodnaviria	Heunggongvirae	Uroviricota	Caudoviricetes	Caudovirales	Herelleviridae	Twortvirinae	Baoshanvirus	2	0	0	0	0	0	0	0	0	0	0	0	2	0	0	3	0	0	1	0	0	0	0	0	1	0	1	2	0	1	1	0	0	0	0	0	2	0	0
	NC_047950	Viruses	Duplodnaviria	Heunggongvirae	Uroviricota	Caudoviricetes	Caudovirales	Demerecviridae	Shenzhenvirus	Shenzhenvirus AhSzw1	0	0	0	0	0	0	0	0	0	0	2	0	1	1	1	0	0	0	1	0	0	0	1	0	0	0	0	0	0	1	0	0	1	0	0	0	0	0	0
	NC_047951	Viruses	Duplodnaviria	Heunggongvirae	Uroviricota	Caudoviricetes	Caudovirales	Autographiviridae	Melnykvirinae	Pienvirus	0	0	0	0	0	0	0	0	0	0	1	1	0	0	0	0	0	0	0	0	0	0	0	0	0	0	0	0	0	0	0	0	0	1	0	0	0	0	0
	NC_047954	Viruses	Duplodnaviria	Heunggongvirae	Uroviricota	Caudoviricetes	Caudovirales	Autographiviridae	Colwellvirinae	Uliginvirus	0	0	0	0	0	0	0	0	0	0	1	1	0	0	0	0	0	0	0	0	0	0	0	0	0	0	0	0	0	0	0	0	0	1	0	0	0	0	0
	NC_047955	Viruses	Duplodnaviria	Heunggongvirae	Uroviricota	Caudoviricetes	Caudovirales	Autographiviridae	Colwellvirinae	Uliginvirus	0	0	0	0	0	0	0	0	0	0	1	1	0	0	0	0	0	0	1	0	0	0	0	0	0	0	0	0	0	0	0	0	0	1	0	0	0	0	0
	NC_047956	Viruses	Duplodnaviria	Heunggongvirae	Uroviricota	Caudoviricetes	Caudovirales	Autographiviridae	Colwellvirinae	Uliginvirus	0	0	0	0	0	0	0	0	0	0	1	1	0	0	0	0	0	0	1	0	0	0	0	0	0	0	0	0	0	0	0	0	0	1	0	0	0	0	0
	NC_047957	Viruses	Duplodnaviria	Heunggongvirae	Uroviricota	Caudoviricetes	Caudovirales	Autographiviridae	Colwellvirinae	Uliginvirus	0	0	0	0	0	0	0	0	0	0	1	1	0	0	0	0	0	0	1	0	0	0	0	0	0	0	0	0	0	0	0	0	0	1	0	0	0	0	0
	NC_047958	Viruses	Duplodnaviria	Heunggongvirae	Uroviricota	Caudoviricetes	Caudovirales	Podoviridae	Kelquatrovirus	Burkholderia virus KL4	0	0	0	0	1	0	0	0	0	0	0	0	0	0	0	0	0	0	0	0	0	0	0	0	0	0	0	0	0	0	0	0	0	0	1	0	0	0	0
	NC_047960	Viruses	Duplodnaviria	Heunggongvirae	Uroviricota	Caudoviricetes	Caudovirales	Drexlerviridae	Tunavirinae	Badaguanvirus	0	0	0	0	0	0	0	0	0	0	0	0	0	0	0	0	0	0	0	0	0	0	0	0	0	0	0	0	0	0	0	0	0	1	0	0	0	0	0
	NC_047962	Viruses	Duplodnaviria	Heunggongvirae	Uroviricota	Caudoviricetes	Caudovirales	Myoviridae	Carpasinavirus	Carpasinavirus carpasina	1	0	0	1	0	0	0	0	0	0	0	1	0	0	0	0	0	0	0	0	0	0	0	0	0	0	0	0	0	1	0	1	0	0	0	0	0	1	0
	NC_047963	Viruses	Duplodnaviria	Heunggongvirae	Uroviricota	Caudoviricetes	Caudovirales	Autographiviridae	Studiervirinae	Jarilovirus	0	0	0	0	0	0	0	0	0	0	1	1	0	0	0	0	1	0	1	0	0	0	0	0	0	0	0	0	0	0	0	0	0	0	0	1	0	0	0
	NC_047965	Viruses	Duplodnaviria	Heunggongvirae	Uroviricota	Caudoviricetes	Caudovirales	Autographiviridae	Studiervirinae	Pifdecavirus	0	0	0	0	0	0	0	0	0	0	1	1	0	0	0	0	0	0	1	0	0	0	0	1	0	0	0	0	0	0	0	0	0	0	0	1	0	0	0
	NC_047966	Viruses	Duplodnaviria	Heunggongvirae	Uroviricota	Caudoviricetes	Caudovirales	Autographiviridae	Melnykvirinae	Aerosvirus	0	0	0	0	0	0	0	0	0	0	1	1	0	0	0	0	0	0	0	0	0	0	0	0	0	0	0	0	0	0	0	0	0	1	0	0	0	0	0
	NC_047972	Viruses	Duplodnaviria	Heunggongvirae	Uroviricota	Caudoviricetes	Caudovirales	Siphoviridae	Appavirus	Microbacterium virus Appa	0	1	0	0	0	0	0	0	0	0	0	0	0	0	0	0	0	0	0	0	0	0	0	0	0	0	0	0	0	0	0	0	0	0	0	1	0	0	0
	NC_047974	Viruses	Duplodnaviria	Heunggongvirae	Uroviricota	Caudoviricetes	Caudovirales	Siphoviridae	Jacevirus	Gordonia virus Jace	0	1	0	0	0	0	0	0	1	0	0	0	0	0	0	0	0	0	0	0	0	0	0	0	0	0	0	0	0	0	0	1	0	0	1	0	0	1	0
	NC_047975	Viruses	Duplodnaviria	Heunggongvirae	Uroviricota	Caudoviricetes	Caudovirales	Siphoviridae	Squashvirus	Microbacterium virus Squash	0	1	0	0	0	0	0	0	0	0	0	0	1	0	0	0	0	0	0	0	0	0	0	0	0	0	0	0	0	0	0	0	0	0	0	1	0	0	0
	NC_047977	Viruses	Duplodnaviria	Heunggongvirae	Uroviricota	Caudoviricetes	Caudovirales	Siphoviridae	Rogerhendrixvirus	Microbacterium virus Hendrix	1	1	0	0	0	0	0	0	0	0	0	0	0	0	0	0	0	0	0	0	0	0	0	0	0	0	0	0	0	0	0	0	0	0	0	0	0	0	0
	NC_047978	Viruses	Duplodnaviria	Heunggongvirae	Uroviricota	Caudoviricetes	Caudovirales	Chaseviridae	Cleopatravirinae	Faunusvirus	1	0	0	1	0	0	0	0	0	0	1	1	0	0	0	0	0	0	0	0	0	0	0	0	0	0	0	0	0	0	0	1	1	0	0	0	0	0	0
	NC_047981	Viruses	Duplodnaviria	Heunggongvirae	Uroviricota	Caudoviricetes	Caudovirales	Autographiviridae	Studiervirinae	Pijolavirus	0	0	0	0	0	0	0	0	0	0	1	1	0	0	0	0	0	0	1	0	0	0	0	1	0	0	0	0	0	0	0	0	0	0	0	0	0	0	0
	NC_047982	Viruses	Duplodnaviria	Heunggongvirae	Uroviricota	Caudoviricetes	Caudovirales	Autographiviridae	Stompelvirus	Stompelvirus RPSC1	2	0	0	0	0	0	0	0	0	0	1	1	0	0	0	0	0	0	0	0	0	0	0	0	0	0	0	0	0	0	0	0	0	0	0	0	0	0	0
	NC_047983	Viruses	Duplodnaviria	Heunggongvirae	Uroviricota	Caudoviricetes	Caudovirales	Myoviridae	Heilongjiangvirus	Heilongjiangvirus Lb	0	1	0	0	2	0	0	0	0	0	0	0	0	0	0	1	0	0	0	0	0	0	0	0	0	0	0	0	0	0	0	0	0	0	0	0	0	0	0
	NC_047986	Viruses	Duplodnaviria	Heunggongvirae	Uroviricota	Caudoviricetes	Caudovirales	Siphoviridae	Krampusvirus	Microbacterium virus Krampus	0	1	0	0	0	0	0	0	0	0	0	0	0	0	0	0	0	0	0	0	0	0	0	0	0	0	0	0	0	0	0	1	0	0	0	0	0	0	0
	NC_047987	Viruses	Duplodnaviria	Heunggongvirae	Uroviricota	Caudoviricetes	Caudovirales	Siphoviridae	Mementomorivirus	Microbacterium virus MementoMori	0	1	0	0	0	0	0	0	0	0	0	0	0	0	0	0	0	0	0	0	0	0	0	0	0	1	0	0	0	0	0	0	0	0	0	0	0	0	0
	NC_047989	Viruses	Duplodnaviria	Heunggongvirae	Uroviricota	Caudoviricetes	Caudovirales	Siphoviridae	Metamorphoovirus	Microbacterium virus RobsFeet	0	1	0	0	0	0	0	0	0	0	0	0	0	0	0	0	0	0	0	0	0	0	0	0	0	0	0	0	0	0	0	0	0	0	0	0	0	0	0
	NC_047990	Viruses	Duplodnaviria	Heunggongvirae	Uroviricota	Caudoviricetes	Caudovirales	Siphoviridae	Terapinvirus	Gordonia virus Suzy	0	1	0	0	0	0	0	0	2	0	0	0	0	0	0	0	0	0	0	0	0	0	0	0	0	1	0	0	1	0	0	1	0	0	0	0	0	0	0
	NC_047991	Viruses	Duplodnaviria	Heunggongvirae	Uroviricota	Caudoviricetes	Caudovirales	Siphoviridae	Trinevirus	Gordonia virus Trine	0	1	0	0	0	0	0	0	1	0	0	0	0	1	0	0	0	0	1	0	0	0	0	0	0	1	1	0	1	0	0	0	0	0	0	0	0	0	0
	NC_047992	Viruses	Duplodnaviria	Heunggongvirae	Uroviricota	Caudoviricetes	Caudovirales	Siphoviridae	Zetavirus	Microbacterium virus Zeta1847	0	0	0	0	0	0	0	0	0	0	0	0	0	0	0	0	0	0	0	0	0	0	0	0	0	1	0	0	0	0	0	1	0	0	0	0	0	0	0
	NC_047993	Viruses	Duplodnaviria	Heunggongvirae	Uroviricota	Caudoviricetes	Caudovirales	Siphoviridae	Quhwahvirus		0	1	0	0	0	0	0	0	0	0	0	0	0	0	0	0	0	0	0	0	0	0	0	0	0	0	0	0	0	0	0	0	0	0	0	0	0	0	0
	NC_047995	Viruses	Duplodnaviria	Heunggongvirae	Uroviricota	Caudoviricetes	Caudovirales	Myoviridae	Alexandravirus	Alexandravirus alexandra	3	0	0	0	0	0	0	0	0	0	1	0	0	0	0	0	0	2	1	0	1	0	0	0	1	0	0	0	0	0	0	0	1	0	0	1	1	0	1
	NC_048002	Viruses	Duplodnaviria	Heunggongvirae	Uroviricota	Caudoviricetes	Caudovirales	Autographiviridae	Studiervirinae	Foetvirus	0	0	0	0	0	0	0	0	0	0	1	1	0	0	0	0	0	0	1	0	0	0	0	0	0	0	1	0	0	0	0	0	0	0	0	1	0	0	0
	NC_048003	Viruses	Duplodnaviria	Heunggongvirae	Uroviricota	Caudoviricetes	Caudovirales	Schitoviridae	Shizishanvirus	Pseudomonas virus phCDa	3	0	0	0	0	0	0	0	0	0	0	0	0	0	0	0	0	0	0	0	1	0	0	0	0	0	0	0	0	0	1	0	1	0	0	0	0	0	0
	NC_048013	Viruses	Duplodnaviria	Heunggongvirae	Uroviricota	Caudoviricetes	Caudovirales	Demerecviridae	Markadamsvirinae	Epseptimavirus	0	0	0	0	1	0	0	0	0	0	1	0	2	1	2	3	0	0	1	0	0	0	1	0	0	0	0	3	0	1	1	0	1	0	0	0	0	0	0
	NC_048015	Viruses	Duplodnaviria	Heunggongvirae	Uroviricota	Caudoviricetes	Caudovirales	Myoviridae	Thaumasvirus	Synechococcus virus STIM4	2	0	0	0	0	0	0	1	0	0	0	0	0	1	0	0	0	0	0	0	1	0	1	6	1	0	1	0	0	0	1	1	0	1	0	1	1	0	0
	NC_048017	Viruses	Duplodnaviria	Heunggongvirae	Uroviricota	Caudoviricetes	Caudovirales	Siphoviridae	Edenvirus	Microbacterium virus Eden	4	0	0	0	0	0	0	0	0	0	0	0	0	0	1	0	0	0	0	0	0	0	0	0	0	0	0	0	1	0	0	0	0	0	0	0	0	0	0
	NC_048018	Viruses	Duplodnaviria	Heunggongvirae	Uroviricota	Caudoviricetes	Caudovirales	Siphoviridae	Apricotvirus	Gordonia virus Apricot	2	1	0	0	0	0	0	0	1	0	0	0	2	0	0	0	0	0	0	0	0	0	0	0	0	0	0	0	0	0	0	0	0	0	0	0	0	2	0
	NC_048021	Viruses	Duplodnaviria	Heunggongvirae	Uroviricota	Caudoviricetes	Caudovirales	Siphoviridae	Daredevilvirus	Gordonia virus DareDevil	0	1	1	0	0	0	0	0	2	0	0	0	2	0	0	0	0	0	0	0	0	0	0	0	0	0	0	0	0	0	0	0	0	0	1	0	0	2	0
	NC_048022	Viruses	Duplodnaviria	Heunggongvirae	Uroviricota	Caudoviricetes	Caudovirales	Siphoviridae	Lentavirus	Eggerthella virus PMBT5	0	0	0	0	0	0	0	0	0	0	0	0	0	0	0	0	0	0	0	0	0	0	0	0	0	0	0	0	0	0	0	0	0	0	0	0	0	0	0
	NC_048025	Viruses	Duplodnaviria	Heunggongvirae	Uroviricota	Caudoviricetes	Caudovirales	Autographiviridae	Studiervirinae	Kayfunavirus	2	0	0	0	0	0	0	0	0	0	1	1	0	0	0	0	0	0	0	0	0	0	0	0	0	0	0	0	0	0	0	0	0	0	0	0	0	0	0
	NC_048026	Viruses	Duplodnaviria	Heunggongvirae	Uroviricota	Caudoviricetes	Caudovirales	Autographiviridae	Igirivirus	Synechococcus virus STIP37	2	0	0	0	0	0	0	0	0	0	1	0	0	0	0	0	0	0	1	0	0	0	0	1	0	0	1	0	1	0	0	1	0	0	0	0	0	0	0
	NC_048028	Viruses	Duplodnaviria	Heunggongvirae	Uroviricota	Caudoviricetes	Caudovirales	Siphoviridae	Ronaldovirus	Gordonia virus Ronaldo	0	1	0	0	0	0	0	0	1	0	0	0	0	1	0	0	0	0	0	0	0	0	0	0	0	1	1	0	1	0	0	0	0	0	0	0	0	0	0
	NC_048029	Viruses	Duplodnaviria	Heunggongvirae	Uroviricota	Caudoviricetes	Caudovirales	Autographiviridae	Scottvirus	Scottvirus scott	0	0	0	0	0	0	0	0	0	0	1	1	0	0	0	0	0	0	0	0	0	0	0	0	0	0	0	0	0	0	0	0	0	0	0	0	0	1	0
	NC_048031	Viruses	Duplodnaviria	Heunggongvirae	Uroviricota	Caudoviricetes	Caudovirales	Autographiviridae	Pekhitvirus	Pekhitvirus Sunknown4C24	0	0	0	0	0	0	0	0	0	0	1	0	0	0	0	0	0	0	0	0	0	0	0	0	0	0	1	0	0	0	0	0	0	0	0	0	0	0	0
	NC_048034	Viruses	Duplodnaviria	Heunggongvirae	Uroviricota	Caudoviricetes	Caudovirales	Autographiviridae	Powvirus	Powvirus Sunknown8C41	0	0	0	0	0	0	0	0	0	0	1	0	0	0	0	0	0	0	1	0	0	0	0	0	0	0	1	0	0	0	0	0	0	0	1	1	0	0	0
	NC_048036	Viruses	Duplodnaviria	Heunggongvirae	Uroviricota	Caudoviricetes	Caudovirales	Autographiviridae	Maculvirus	Maculvirus KF2	0	0	0	0	0	0	0	0	0	0	1	0	0	0	0	0	0	0	1	0	0	0	0	0	0	0	0	0	0	0	0	0	0	0	0	0	0	0	0
	NC_048038	Viruses	Duplodnaviria	Heunggongvirae	Uroviricota	Caudoviricetes	Caudovirales	Siphoviridae	Neferthenavirus	Microbacterium virus Neferthena	0	0	0	0	0	0	0	0	0	0	0	0	0	0	0	0	0	0	0	0	0	0	0	0	0	0	0	0	0	0	0	0	0	0	0	1	0	0	0
	NC_048046	Viruses	Duplodnaviria	Heunggongvirae	Uroviricota	Caudoviricetes	Caudovirales	Siphoviridae	Dolichocephalovirinae	Colossusvirus	3	0	0	1	3	0	0	0	0	0	0	2	0	0	0	0	0	0	0	0	0	1	1	0	0	0	0	0	1	0	1	0	1	1	1	0	0	0	0
	NC_048047	Viruses	Duplodnaviria	Heunggongvirae	Uroviricota	Caudoviricetes	Caudovirales	Siphoviridae	Dolichocephalovirinae	Bertelyvirus	5	0	0	1	1	0	0	0	0	0	0	1	0	0	0	0	0	0	1	0	0	0	1	0	0	0	0	0	0	0	1	0	1	0	1	0	0	0	0
	NC_048048	Viruses	Duplodnaviria	Heunggongvirae	Uroviricota	Caudoviricetes	Caudovirales	Siphoviridae	Dolichocephalovirinae	Bertelyvirus	7	0	0	1	1	0	0	0	0	0	0	1	0	0	0	0	0	0	0	0	0	0	1	0	0	0	0	0	1	0	1	0	1	0	1	0	0	0	0
	NC_048049	Viruses	Duplodnaviria	Heunggongvirae	Uroviricota	Caudoviricetes	Caudovirales	Myoviridae	Tamkungvirus	Synechococcus virus ST4	7	0	0	0	0	0	0	0	0	0	0	0	0	1	0	0	0	0	0	0	0	0	0	5	1	0	1	0	0	0	1	1	0	0	0	1	1	0	1
	NC_048052	Viruses	Duplodnaviria	Heunggongvirae	Uroviricota	Caudoviricetes	Caudovirales	Autographiviridae	Studiervirinae	Ningirsuvirus	0	0	0	0	0	0	0	0	0	0	1	1	0	0	0	0	0	0	0	0	0	0	0	0	0	0	0	0	0	0	0	0	0	0	0	1	0	0	0
	NC_048054	Viruses	Duplodnaviria	Heunggongvirae	Uroviricota	Caudoviricetes	Caudovirales	Myoviridae	Alexandravirus	Alexandravirus AD1	0	0	0	1	0	0	0	0	0	0	1	0	0	0	0	0	0	2	0	0	0	0	1	0	1	0	0	0	0	0	0	0	1	0	0	0	1	0	1
	NC_048055	Viruses	Duplodnaviria	Heunggongvirae	Uroviricota	Caudoviricetes	Caudovirales	Autographiviridae	Kalppathivirus	Kalppathivirus P26unknown59B	0	0	0	0	0	0	0	0	0	0	1	1	1	0	0	0	0	0	1	0	0	0	0	0	0	0	0	0	0	0	0	0	0	0	0	0	0	0	0
	NC_048057	Viruses	Duplodnaviria	Heunggongvirae	Uroviricota	Caudoviricetes	Caudovirales	Autographiviridae	Studiervirinae	Aarhusvirus	2	0	0	0	0	0	0	0	0	0	1	1	0	0	0	0	0	0	1	0	0	0	0	0	0	0	0	0	0	0	0	0	0	0	0	1	0	0	0
	NC_048066	Viruses	Duplodnaviria	Heunggongvirae	Uroviricota	Caudoviricetes	Caudovirales	Myoviridae	Peduovirinae	Canoevirus	0	1	0	0	0	0	0	0	0	0	0	0	1	0	0	0	0	0	0	0	0	0	0	0	0	0	0	0	0	0	0	0	0	1	1	0	0	0	0
	NC_048067	Viruses	Duplodnaviria	Heunggongvirae	Uroviricota	Caudoviricetes	Caudovirales	Podoviridae	Giessenvirus	Escherichia virus C13unknown2	2	0	0	0	1	0	0	0	0	0	0	0	0	0	0	0	0	0	0	0	0	0	0	0	0	0	0	0	0	0	0	0	1	1	0	0	0	0	0
	NC_048068	Viruses	Duplodnaviria	Heunggongvirae	Uroviricota	Caudoviricetes	Caudovirales	Siphoviridae	Gillianvirus	Microbacterium virus OneinaGillian	0	0	0	0	0	0	0	0	0	0	0	0	1	0	0	0	0	0	0	0	0	0	0	0	0	0	0	0	0	0	0	0	0	0	0	0	0	0	0
	NC_048070	Viruses	Duplodnaviria	Heunggongvirae	Uroviricota	Caudoviricetes	Caudovirales	Siphoviridae	Juiceboxvirus	Corynebacterium virus Juicebox	0	1	0	0	1	0	0	0	0	0	0	0	0	0	0	0	0	0	0	0	0	0	0	0	0	1	0	0	1	0	0	0	0	0	1	0	0	0	0
	NC_048075	Viruses	Duplodnaviria	Heunggongvirae	Uroviricota	Caudoviricetes	Caudovirales	Myoviridae	Saclayvirus	Acinetobacter virus Aciunknown2-2	1	0	0	0	0	0	0	0	0	0	1	0	0	0	1	0	0	0	2	0	0	0	0	0	0	0	0	0	0	1	0	0	0	0	0	0	0	1	1
	NC_048077	Viruses	Duplodnaviria	Heunggongvirae	Uroviricota	Caudoviricetes	Caudovirales	Myoviridae	Salmondvirus	Dickeya virus JA11	0	0	0	1	0	1	0	0	0	0	1	0	0	0	1	0	0	2	0	0	1	0	0	0	1	0	0	0	0	1	0	0	0	0	0	1	0	0	1
	NC_048083	Viruses	Duplodnaviria	Heunggongvirae	Uroviricota	Caudoviricetes	Caudovirales	Siphoviridae	Langleyhallvirinae	Getalongvirus	3	1	0	0	0	0	0	0	1	0	0	0	0	0	0	0	0	0	0	0	0	0	0	0	0	0	0	0	1	0	0	0	0	0	0	0	0	2	0
	NC_048085	Viruses	Duplodnaviria	Heunggongvirae	Uroviricota	Caudoviricetes	Caudovirales	Herelleviridae	Harbinvirus	Harbinvirus bromius	2	0	0	0	0	0	0	0	0	0	0	0	0	0	0	0	0	0	1	0	0	0	0	0	2	0	1	1	1	0	0	0	0	0	0	0	1	0	0
	NC_048086	Viruses	Duplodnaviria	Heunggongvirae	Uroviricota	Caudoviricetes	Caudovirales	Demerecviridae	Novosibvirus	Novosibvirus stubb	2	0	0	0	0	0	0	0	0	0	1	0	0	1	2	0	0	0	0	0	1	0	0	0	0	0	0	1	0	0	1	0	1	0	0	0	0	0	0
	NC_048087	Viruses	Duplodnaviria	Heunggongvirae	Uroviricota	Caudoviricetes	Caudovirales	Herelleviridae	Brockvirinae	Schiekvirus	0	0	0	0	3	0	0	0	0	0	0	0	0	0	0	1	0	0	1	0	0	1	0	0	2	0	1	1	0	0	0	0	1	0	0	0	1	0	0
	NC_048090	Viruses	Duplodnaviria	Heunggongvirae	Uroviricota	Caudoviricetes	Caudovirales	Siphoviridae	Armstrongvirus	Microbacterium virus Armstrong	4	0	0	0	0	0	0	0	0	0	0	0	0	0	1	0	0	0	0	0	0	0	0	0	0	0	0	0	1	0	0	0	0	0	0	0	0	0	0
	NC_048093	Viruses	Duplodnaviria	Heunggongvirae	Uroviricota	Caudoviricetes	Caudovirales	Siphoviridae	Manhattanvirus	Arthrobacter virus DrManhattan	3	0	0	0	0	0	0	0	0	0	0	0	0	0	0	0	0	0	0	0	0	0	0	0	0	1	0	0	0	0	0	0	0	0	0	0	0	0	0
	NC_048096	Viruses	Duplodnaviria	Heunggongvirae	Uroviricota	Caudoviricetes	Caudovirales	Siphoviridae	Bridgettevirus	Arthrobacter virus Peas	0	1	0	0	1	0	0	0	0	0	0	0	0	0	0	0	0	0	0	0	0	0	0	0	0	0	0	0	0	0	0	0	0	0	0	0	0	0	0
	NC_048097	Viruses	Duplodnaviria	Heunggongvirae	Uroviricota	Caudoviricetes	Caudovirales	Siphoviridae	Yangvirus	Arthobacter virus Yang	0	1	0	0	0	0	0	0	1	0	0	0	0	0	0	0	0	0	0	0	0	0	0	0	0	0	0	0	0	0	0	0	0	0	0	0	0	0	0
	NC_048098	Viruses	Duplodnaviria	Heunggongvirae	Uroviricota	Caudoviricetes	Caudovirales	Siphoviridae	Andrewvirus	Arthrobacter virus Andrew	0	1	0	0	0	0	0	0	0	0	0	0	0	1	0	0	0	0	0	0	0	0	0	0	0	1	0	0	0	0	0	0	0	0	1	0	0	0	0
	NC_048100	Viruses	Duplodnaviria	Heunggongvirae	Uroviricota	Caudoviricetes	Caudovirales	Siphoviridae	Coralvirus	Arthrobacter virus Kepler	0	1	0	0	0	0	0	0	0	0	0	0	0	1	0	0	0	0	0	0	0	0	0	0	0	1	0	0	1	0	0	0	0	0	1	0	0	0	0
	NC_048101	Viruses	Duplodnaviria	Heunggongvirae	Uroviricota	Caudoviricetes	Caudovirales	Siphoviridae	Goodmanvirus	Microbacterium virus Goodman	1	1	0	0	0	0	0	0	0	0	0	0	0	0	0	0	0	0	0	0	0	0	0	0	0	0	0	0	0	0	0	0	1	0	0	0	0	0	0
	NC_048103	Viruses	Duplodnaviria	Heunggongvirae	Uroviricota	Caudoviricetes	Caudovirales	Autographiviridae	Corkvirinae	Kotilavirus	2	0	0	0	0	0	0	0	0	0	1	0	2	0	0	0	0	0	2	0	0	0	0	0	0	0	0	0	0	0	0	0	0	0	0	0	0	0	0
	NC_048106	Viruses	Duplodnaviria	Heunggongvirae	Uroviricota	Caudoviricetes	Caudovirales	Myoviridae	Aokuangvirus	Aokuangvirus SCBWM1	2	1	0	0	0	1	0	0	0	0	0	0	0	0	0	0	0	1	0	0	0	0	2	0	0	0	0	0	0	0	1	0	1	0	0	0	0	0	0
	NC_048109	Viruses	Duplodnaviria	Heunggongvirae	Uroviricota	Caudoviricetes	Caudovirales	Myoviridae	Peduovirinae	Citexvirus	0	1	0	0	1	0	0	0	0	0	0	0	0	0	0	0	0	0	0	0	0	0	0	0	0	0	0	0	0	0	0	0	0	0	1	0	0	0	0
	NC_048112	Viruses	Duplodnaviria	Heunggongvirae	Uroviricota	Caudoviricetes	Caudovirales	Podoviridae	Skarprettervirus	Escherichia virus Skarpretter	0	0	0	0	1	0	0	0	0	0	0	0	0	0	0	0	0	0	0	0	0	0	0	0	0	0	0	0	0	0	0	0	1	0	0	0	0	0	0
	NC_048113	Viruses	Duplodnaviria	Heunggongvirae	Uroviricota	Caudoviricetes	Caudovirales	Siphoviridae	Murrayvirus	Salmonella virus Lumpael	0	0	0	0	1	0	0	0	0	0	0	0	0	0	0	0	0	0	0	0	0	0	0	0	0	0	0	0	0	0	0	0	0	0	0	0	0	0	0
	NC_048115	Viruses	Duplodnaviria	Heunggongvirae	Uroviricota	Caudoviricetes	Caudovirales	Siphoviridae	Liebevirus	Arthrobacter virus Liebe	2	1	0	0	0	0	0	0	2	0	0	0	0	0	0	0	0	0	0	0	0	0	0	0	0	1	0	0	0	0	0	0	0	0	0	0	0	0	0
	NC_048121	Viruses	Duplodnaviria	Heunggongvirae	Uroviricota	Caudoviricetes	Caudovirales	Schitoviridae	Mukerjeevirus	Vibrio virus 52B1	0	0	0	0	0	0	0	0	0	0	0	0	1	0	0	0	0	0	1	0	0	0	0	0	0	0	1	0	0	0	0	0	0	0	0	0	0	0	0
	NC_048123	Viruses	Duplodnaviria	Heunggongvirae	Uroviricota	Caudoviricetes	Caudovirales	Autographiviridae	Cyclitvirus	Cyclitvirus cyclit	0	0	0	0	0	0	0	0	0	0	1	1	0	0	0	0	0	0	1	0	0	0	0	0	0	0	0	0	0	0	0	0	0	0	0	0	0	0	0
	NC_048133	Viruses	Duplodnaviria	Heunggongvirae	Uroviricota	Caudoviricetes	Caudovirales	Autographiviridae	Melnykvirinae	Aerosvirus	2	0	0	0	0	0	0	0	0	0	1	0	0	0	0	0	0	0	0	0	0	0	0	0	0	0	0	0	0	0	0	0	0	1	0	0	0	0	0
	NC_048135	Viruses	Duplodnaviria	Heunggongvirae	Uroviricota	Caudoviricetes	Caudovirales	Autographiviridae	Studiervirinae	Kayfunavirus	0	0	0	0	0	0	0	0	0	0	1	1	0	0	0	0	0	0	1	0	0	0	0	0	0	0	1	0	0	0	0	0	0	0	0	1	0	0	0
	NC_048137	Viruses	Duplodnaviria	Heunggongvirae	Uroviricota	Caudoviricetes	Caudovirales	Drexlerviridae	Sauletekiovirus	Sauletekiovirus AAS23	0	0	0	0	0	0	0	0	0	0	0	0	0	0	0	0	0	0	0	0	0	0	0	0	0	0	0	0	0	0	0	0	0	1	0	0	0	0	0
	NC_048139	Viruses	Duplodnaviria	Heunggongvirae	Uroviricota	Caudoviricetes	Caudovirales	Siphoviridae	Hiyaavirus	Streptomyces virus Hiyaa	0	1	0	0	0	0	0	0	0	0	0	0	0	0	0	0	0	0	0	0	0	0	0	0	0	0	0	0	0	0	0	0	1	0	0	0	0	0	0
	NC_048140	Viruses	Duplodnaviria	Heunggongvirae	Uroviricota	Caudoviricetes	Caudovirales	Siphoviridae	Majavirus	Arthrobacter virus Maja	0	0	0	0	1	0	0	0	0	0	0	0	0	0	0	0	0	0	0	0	0	0	0	0	0	2	0	0	1	0	0	0	0	0	1	0	0	0	0
	NC_048144	Viruses	Duplodnaviria	Heunggongvirae	Uroviricota	Caudoviricetes	Caudovirales	Siphoviridae	Schubertvirus	Microbacterium virus Schubert	2	0	0	0	0	0	0	0	0	0	0	0	0	0	0	0	0	0	0	0	0	0	0	0	0	0	0	0	0	0	0	0	0	0	0	0	0	0	0
	NC_048148	Viruses	Duplodnaviria	Heunggongvirae	Uroviricota	Caudoviricetes	Caudovirales	Autographiviridae	Kakivirus	Kakivirus PS3	4	0	0	0	0	0	0	0	0	0	1	0	0	0	0	0	0	0	2	0	0	0	0	0	0	0	0	0	0	0	0	0	0	1	0	0	0	0	0
	NC_048150	Viruses	Duplodnaviria	Heunggongvirae	Uroviricota	Caudoviricetes	Caudovirales	Drexlerviridae	Tunavirinae	Tunavirus	0	0	0	0	0	0	0	0	0	0	0	0	0	0	0	0	0	0	0	0	0	0	0	0	0	0	0	0	0	0	0	0	0	1	0	0	0	0	0
	NC_048151	Viruses	Duplodnaviria	Heunggongvirae	Uroviricota	Caudoviricetes	Caudovirales	Demerecviridae	Pogseptimavirus	Pogseptimavirus VspSw1	4	0	0	0	0	0	0	0	0	0	1	0	0	1	1	0	0	0	1	0	0	0	1	0	0	0	0	1	0	1	1	0	1	0	0	0	0	0	0
	NC_048152	Viruses	Duplodnaviria	Heunggongvirae	Uroviricota	Caudoviricetes	Caudovirales	Siphoviridae	Sonalivirus	Arthrobacter virus Sonali	2	1	0	0	0	0	0	0	0	0	0	0	0	0	0	0	0	0	0	0	0	0	0	0	0	0	0	0	0	0	0	0	0	0	1	0	0	0	0
	NC_048154	Viruses	Duplodnaviria	Heunggongvirae	Uroviricota	Caudoviricetes	Caudovirales	Siphoviridae	Vashvirus	Streptomyces virus Vash	0	1	0	0	1	0	0	1	0	0	0	0	0	0	0	0	0	0	0	0	0	0	0	0	0	0	0	0	1	0	0	1	0	0	0	0	0	0	1
	NC_048166	Viruses	Duplodnaviria	Heunggongvirae	Uroviricota	Caudoviricetes	Caudovirales	Siphoviridae	Lanavirus	Pseudomonas virus Lana	2	1	0	0	0	0	0	0	0	0	1	1	0	0	0	0	0	0	1	0	0	0	0	0	1	0	0	0	0	0	0	1	0	0	0	0	0	1	0
	NC_048169	Viruses	Duplodnaviria	Heunggongvirae	Uroviricota	Caudoviricetes	Caudovirales	Siphoviridae	Oneupvirus	Gordonia virus BrutonGaster	3	1	0	0	0	0	0	0	0	0	0	0	0	0	0	0	0	0	0	0	0	0	0	0	0	0	0	0	1	0	0	1	0	0	0	1	0	2	0
	NC_048170	Viruses	Duplodnaviria	Heunggongvirae	Uroviricota	Caudoviricetes	Caudovirales	Myoviridae	Goslarvirus	Goslarvirus goslar	0	0	0	0	0	0	0	0	0	0	0	0	0	0	0	1	0	0	0	1	0	1	0	0	0	0	0	0	0	0	0	0	0	0	0	0	0	1	0
	NC_048171	Viruses	Duplodnaviria	Heunggongvirae	Uroviricota	Caudoviricetes	Caudovirales	Autographiviridae	Qadamvirus	Qadamvirus SB28	1	0	0	0	0	0	0	0	0	0	1	0	0	0	0	0	0	0	0	0	0	0	1	0	0	0	1	0	1	0	0	1	0	0	0	0	0	1	0
	NC_048172	Viruses	Duplodnaviria	Heunggongvirae	Uroviricota	Caudoviricetes	Caudovirales	Autographiviridae	Slopekvirinae	Drulisvirus	0	0	0	0	0	0	0	0	0	0	1	0	1	0	0	0	0	0	1	0	0	0	0	0	0	0	0	0	0	0	0	0	0	1	0	0	0	0	0
	NC_048173	Viruses	Duplodnaviria	Heunggongvirae	Uroviricota	Caudoviricetes	Caudovirales	Myoviridae	Derbicusvirus	Derbicusvirus derbicus	0	0	0	0	0	0	0	0	0	0	0	0	0	0	1	0	0	0	0	1	1	1	0	0	0	0	0	0	0	0	1	0	0	0	0	0	0	0	0
	NC_048174	Viruses	Duplodnaviria	Heunggongvirae	Uroviricota	Caudoviricetes	Caudovirales	Autographiviridae	Slopekvirinae	Bucovirus	0	0	0	0	0	0	0	0	0	0	1	0	0	0	0	0	0	0	1	0	0	0	0	0	0	0	0	0	0	0	0	0	0	1	0	0	0	0	0
	NC_048176	Viruses	Duplodnaviria	Heunggongvirae	Uroviricota	Caudoviricetes	Caudovirales	Siphoviridae	Godonkavirus	Gordonia virus GodonK	2	1	0	0	0	0	0	0	1	0	0	0	0	0	0	0	0	0	0	0	0	0	0	0	0	1	0	0	1	0	0	0	0	0	0	0	0	0	0
	NC_048177	Viruses	Duplodnaviria	Heunggongvirae	Uroviricota	Caudoviricetes	Caudovirales	Autographiviridae	Bonnellvirus	Bonnellvirus lidtsur	0	0	0	0	0	0	0	0	0	0	1	0	0	0	0	0	0	0	1	0	0	0	0	0	0	0	0	0	0	0	0	0	0	0	0	0	0	0	0
	NC_048178	Viruses	Duplodnaviria	Heunggongvirae	Uroviricota	Caudoviricetes	Caudovirales	Podoviridae	Sortsnevirus	Escherichia virus Sortsne	0	0	0	0	1	0	0	0	0	0	0	0	0	0	0	0	0	0	0	0	0	0	0	0	0	0	0	0	0	0	1	0	1	0	0	0	0	0	0
	NC_048179	Viruses	Duplodnaviria	Heunggongvirae	Uroviricota	Caudoviricetes	Caudovirales	Myoviridae	Loughboroughvirus	Salmonella virus ZCSE2	0	0	0	0	0	0	0	0	0	0	0	0	0	0	1	0	0	0	0	0	0	0	0	0	0	0	0	0	0	0	0	0	0	1	0	0	0	0	1
	NC_048182	Viruses	Duplodnaviria	Heunggongvirae	Uroviricota	Caudoviricetes	Caudovirales	Myoviridae	Petsuvirus		2	0	0	0	0	0	0	0	0	0	0	0	0	0	1	0	0	0	0	1	0	1	1	0	0	0	0	0	0	0	0	0	0	0	0	0	0	1	0
	NC_048184	unknown									0	0	0	0	0	0	0	0	0	0	1	0	0	0	0	0	0	0	0	0	0	0	0	0	0	0	0	0	1	0	0	1	0	0	1	0	0	0	0
	NC_048190	Viruses	Duplodnaviria	Heunggongvirae	Uroviricota	Caudoviricetes	Caudovirales	Myoviridae	Barbavirus	Barbavirus barba19A	1	0	0	0	0	0	0	1	0	0	0	0	0	0	0	3	0	0	0	0	0	0	0	0	0	0	0	0	0	1	1	1	0	0	0	0	0	0	0
	NC_048192	Viruses	Duplodnaviria	Heunggongvirae	Uroviricota	Caudoviricetes	Caudovirales	Siphoviridae	Fibralongavirus	Staphylococcus virus QT1	3	1	0	1	2	0	0	0	0	0	0	0	0	0	0	0	0	0	1	0	0	0	0	0	0	0	1	0	0	0	0	0	1	0	0	0	0	0	0
	NC_048193	Viruses	Duplodnaviria	Heunggongvirae	Uroviricota	Caudoviricetes	Caudovirales	Podoviridae	Xuquatrovirus	Escherichia virus PTXUunknown4	6	0	0	0	0	0	0	1	0	0	0	0	0	1	0	0	0	0	0	0	0	0	1	0	0	0	1	0	0	0	1	0	0	0	0	0	0	0	0
	NC_048194	Viruses	Duplodnaviria	Heunggongvirae	Uroviricota	Caudoviricetes	Caudovirales	Myoviridae	Wifcevirus	Escherichia virus WFH	1	0	0	0	0	0	0	0	0	0	0	1	0	0	0	0	0	0	0	0	0	0	0	0	0	0	0	0	0	0	0	1	0	0	0	0	0	1	0
	NC_048197	Viruses	Duplodnaviria	Heunggongvirae	Uroviricota	Caudoviricetes	Caudovirales	Siphoviridae	Feofaniavirus	Erwinia virus Eho49	2	0	0	0	1	0	0	0	0	0	0	0	0	0	0	0	0	0	0	0	0	0	1	0	0	0	0	0	0	0	0	0	0	1	1	0	0	0	0
	NC_048198	Viruses	Duplodnaviria	Heunggongvirae	Uroviricota	Caudoviricetes	Caudovirales	Siphoviridae	Feofaniavirus	Erwinia virus Eho59	2	0	0	0	1	0	0	0	0	0	0	0	0	0	0	0	0	0	0	0	0	0	0	0	0	0	0	0	0	0	0	0	0	1	0	0	0	0	0
	NC_048200	Viruses	Duplodnaviria	Heunggongvirae	Uroviricota	Caudoviricetes	Caudovirales	Autographiviridae	Studiervirinae	Ghunavirus	0	0	0	0	0	0	0	0	0	0	1	1	0	0	0	0	0	0	1	0	0	0	0	1	0	0	0	0	0	0	0	0	0	0	0	1	0	0	0
	NC_048201	Viruses	Duplodnaviria	Heunggongvirae	Uroviricota	Caudoviricetes	Caudovirales	Autographiviridae	Studiervirinae	Ghunavirus	0	0	0	0	0	0	0	0	0	0	1	1	0	0	0	0	0	0	1	0	0	0	0	1	0	0	0	0	0	0	0	0	0	0	0	0	0	0	0
	NC_048207	Viruses	Duplodnaviria	Heunggongvirae	Uroviricota	Caudoviricetes	Caudovirales	Siphoviridae	Montyvirus	Gordonia virus Stevefrench	3	1	0	0	0	0	0	0	1	0	0	0	0	0	0	0	0	0	0	0	0	0	0	0	0	2	0	0	1	0	0	0	0	0	0	0	0	0	0
	NC_048208	Viruses	Duplodnaviria	Heunggongvirae	Uroviricota	Caudoviricetes	Caudovirales	Drexlerviridae	Braunvirinae	Christensenvirus	2	0	0	0	0	0	0	0	0	0	0	0	2	0	0	3	0	0	0	0	0	0	0	0	0	0	0	0	0	0	0	0	0	1	0	0	0	0	0
	NC_048625	Viruses	Duplodnaviria	Heunggongvirae	Uroviricota	Caudoviricetes	Caudovirales	Siphoviridae	Sukhumvitvirus	Lactobacillus virus T25	3	1	0	0	1	0	0	0	0	0	0	0	1	0	0	0	1	0	0	0	0	0	0	0	0	0	0	0	0	0	0	0	0	0	0	0	0	0	0
	NC_048630	Viruses	Duplodnaviria	Heunggongvirae	Uroviricota	Caudoviricetes	Caudovirales	Zobellviridae	Melvirus	Pseudoalteromonas virus HP1	0	0	0	0	0	0	0	1	0	0	1	0	0	0	0	0	0	0	1	0	0	0	0	0	0	0	0	0	0	1	0	0	0	0	0	0	0	0	0
	NC_048633	Viruses	Duplodnaviria	Heunggongvirae	Uroviricota	Caudoviricetes	Caudovirales	Siphoviridae	Hubeivirus	Bacillus virus MY192	2	1	0	0	4	0	0	0	0	0	0	0	1	0	0	0	0	0	0	0	0	0	0	0	0	0	0	0	0	0	0	0	1	0	0	0	0	0	0
	NC_048639	Viruses	Duplodnaviria	Heunggongvirae	Uroviricota	Caudoviricetes	Caudovirales	Schitoviridae	Zicotriavirus	Pseudomonas virus ZCunknown8	1	0	0	1	1	0	0	0	0	0	0	0	0	0	0	1	0	0	1	0	0	0	1	0	0	0	0	0	0	0	0	0	0	0	0	0	0	0	0
	NC_048640	Viruses	Duplodnaviria	Heunggongvirae	Uroviricota	Caudoviricetes	Caudovirales	Siphoviridae	Skryabinvirinae	Bembunaquatrovirus	0	1	0	0	2	0	0	0	0	0	0	0	1	0	0	0	0	0	0	0	0	0	0	0	0	0	0	0	0	0	0	0	0	0	1	0	0	0	0
	NC_048646	Viruses	Duplodnaviria	Heunggongvirae	Uroviricota	Caudoviricetes	Caudovirales	Myoviridae	Tevenvirinae	Pseudotevenvirus	5	0	0	1	0	0	0	1	0	0	0	1	0	1	2	4	0	2	0	0	1	0	1	0	1	0	0	0	0	0	1	0	0	0	0	1	1	0	0
	NC_048649	Viruses	Duplodnaviria	Heunggongvirae	Uroviricota	Caudoviricetes	Caudovirales	Myoviridae	Rosemountvirus	Salmonella virus UPFBP2	3	0	0	0	0	0	0	0	0	0	0	0	0	0	1	0	0	0	0	0	0	0	0	0	0	0	0	0	0	0	0	0	0	1	0	0	0	0	1
	NC_048650	Viruses	Duplodnaviria	Heunggongvirae	Uroviricota	Caudoviricetes	Caudovirales	Myoviridae	Borockvirus	Borockvirus brock	2	1	0	1	0	0	0	1	0	0	0	0	0	0	0	0	0	0	0	0	0	0	0	0	0	0	1	0	1	1	0	0	0	0	0	0	1	0	0
	NC_048651	Viruses	Duplodnaviria	Heunggongvirae	Uroviricota	Caudoviricetes	Caudovirales	Siphoviridae	Kamchatkavirus	Aeribacillus virus AP45	0	1	0	0	1	0	0	0	0	0	0	0	0	0	0	0	0	0	0	0	0	0	0	0	0	0	0	0	0	0	0	0	0	0	0	0	0	0	0
	NC_048652	Viruses	Duplodnaviria	Heunggongvirae	Uroviricota	Caudoviricetes	Caudovirales	Herelleviridae	Bastillevirinae	Grisebachstrassevirus	1	0	0	0	2	0	0	0	0	0	0	0	0	0	2	0	0	0	1	0	0	0	0	0	1	1	0	0	0	1	1	0	0	0	0	1	1	0	0
	NC_048654	Viruses	Duplodnaviria	Heunggongvirae	Uroviricota	Caudoviricetes	Caudovirales	Schitoviridae	Cbunavirus	Pectobacterium virus CB4	2	0	0	1	0	0	0	0	0	0	0	0	4	0	0	0	0	0	0	0	0	0	0	0	0	0	0	0	0	0	0	1	0	0	0	0	0	0	0
	NC_048656	Viruses	Duplodnaviria	Heunggongvirae	Uroviricota	Caudoviricetes	Caudovirales	Myoviridae	Vequintavirinae	Mydovirus	1	0	0	0	0	0	0	0	0	0	1	1	0	0	0	3	0	0	0	0	0	0	0	0	0	0	0	0	0	0	1	0	0	0	0	0	0	1	0
	NC_048660	Viruses	Duplodnaviria	Heunggongvirae	Uroviricota	Caudoviricetes	Caudovirales	Ackermannviridae	Tedavirus	Tedavirus A829	3	0	0	0	0	0	0	1	0	0	0	1	0	1	0	0	0	2	0	0	1	0	0	0	1	0	0	0	0	0	1	0	0	0	0	0	1	0	1
	NC_048664	Viruses	Duplodnaviria	Heunggongvirae	Uroviricota	Caudoviricetes	Caudovirales	Podoviridae	Privateervirus	Cronobacter virus unknownunknown9	3	0	0	0	0	0	0	0	0	0	1	0	1	0	0	0	0	0	1	0	0	0	0	0	0	0	1	0	0	1	0	0	0	0	0	0	0	0	0
	NC_048667	Viruses	Duplodnaviria	Heunggongvirae	Uroviricota	Caudoviricetes	Caudovirales	Siphoviridae	Deurplevirus	Bacillus virus DeepPurple	1	1	0	0	1	0	0	0	0	0	0	0	0	0	0	0	0	0	0	0	0	0	0	0	0	0	0	0	0	0	0	0	0	0	0	0	0	0	0
	NC_048668	Viruses	Duplodnaviria	Heunggongvirae	Uroviricota	Caudoviricetes	Caudovirales	Myoviridae	Moabitevirus	Moabitevirus mv2unknown5unknownHW	1	0	0	0	0	0	0	0	0	0	0	0	1	0	1	1	0	0	0	0	0	1	0	0	0	0	0	0	0	0	1	0	1	0	0	0	1	0	0
	NC_048669	Viruses	Duplodnaviria	Heunggongvirae	Uroviricota	Caudoviricetes	Caudovirales	Siphoviridae	Rerduovirus	Rhodococcus virus Hiro	1	1	0	0	0	0	0	0	1	0	0	0	0	0	0	0	0	0	0	0	0	0	0	0	0	1	1	0	0	0	0	1	0	0	0	1	0	0	1
	NC_048671	Viruses	Duplodnaviria	Heunggongvirae	Uroviricota	Caudoviricetes	Caudovirales	Zobellviridae	Cobavirinae	Siovirus	2	0	0	0	0	0	0	0	0	0	0	0	0	0	0	0	0	0	1	0	0	0	0	0	0	0	1	0	0	0	0	0	0	0	0	0	0	0	0
	NC_048672	Viruses	Duplodnaviria	Heunggongvirae	Uroviricota	Caudoviricetes	Caudovirales	Zobellviridae	Cobavirinae	Siovirus	1	0	0	0	0	0	0	0	0	0	0	0	0	0	0	0	0	0	1	0	0	0	0	0	0	0	0	0	0	0	1	1	0	0	0	0	0	0	0
	NC_048674	Viruses	Duplodnaviria	Heunggongvirae	Uroviricota	Caudoviricetes	Caudovirales	Myoviridae	Emmerichvirinae	Ceceduovirus	2	0	0	1	0	0	0	1	0	0	1	1	0	1	1	0	0	2	0	0	2	0	0	0	1	0	0	0	0	0	0	0	1	1	0	0	1	0	1
	NC_048677	Viruses	Duplodnaviria	Heunggongvirae	Uroviricota	Caudoviricetes	Caudovirales	Herelleviridae	Elpedvirus	Elpedvirus LpeD	0	0	0	0	0	0	0	0	0	0	0	0	0	0	0	0	0	0	1	0	0	0	0	0	2	0	1	1	1	0	0	0	0	0	0	0	1	0	0
	NC_048678	Viruses	Duplodnaviria	Heunggongvirae	Uroviricota	Caudoviricetes	Caudovirales	Myoviridae	Nylescharonvirus	Leptospira virus LE3	0	0	0	0	0	0	0	0	0	0	0	0	0	0	0	0	0	0	0	0	0	0	0	0	0	0	0	0	0	0	0	0	0	0	0	1	0	0	0
	NC_048685	Viruses	Duplodnaviria	Heunggongvirae	Uroviricota	Caudoviricetes	Caudovirales	Podoviridae	Beephvirinae	Manuelvirus	0	0	0	0	0	0	0	0	0	0	0	0	0	0	0	0	0	0	0	0	0	0	0	0	0	0	0	0	0	0	0	0	0	0	0	1	0	0	0
	NC_048686	Viruses	Duplodnaviria	Heunggongvirae	Uroviricota	Caudoviricetes	Caudovirales	Podoviridae	Beephvirinae	Immanueltrevirus	2	0	0	0	0	0	0	0	0	0	0	0	0	0	0	0	0	0	0	0	0	0	0	0	0	0	0	0	0	0	0	0	0	0	0	1	0	0	1
	NC_048687	Viruses	Duplodnaviria	Heunggongvirae	Uroviricota	Caudoviricetes	Caudovirales	Siphoviridae	Knuthellervirus	Pseudomonas virus PMBT14	1	0	0	0	0	0	0	0	0	0	0	0	0	0	0	0	0	0	0	0	0	0	0	0	0	0	0	0	0	0	0	0	0	0	0	0	0	0	0
	NC_048694	Viruses	Duplodnaviria	Heunggongvirae	Uroviricota	Caudoviricetes	Caudovirales	Myoviridae	Marfavirus	Marfavirus F48	4	0	0	0	0	0	0	1	0	0	1	1	0	1	1	0	0	2	0	0	0	0	0	0	1	0	0	0	0	0	0	0	0	1	0	1	1	0	0
	NC_048696	Viruses	Duplodnaviria	Heunggongvirae	Uroviricota	Caudoviricetes	Caudovirales	Siphoviridae	Cukevirus	Mycobacterium virus Cuke	2	1	0	0	0	0	0	0	3	0	0	0	0	0	0	0	0	0	0	0	0	0	0	0	0	0	0	0	0	0	0	0	0	0	0	0	0	1	0
	NC_048697	Viruses	Duplodnaviria	Heunggongvirae	Uroviricota	Caudoviricetes	Caudovirales	Schitoviridae	Littlefixvirus	Pseudomonas virus Littlefix	0	0	0	1	0	0	0	0	0	0	0	0	0	0	0	0	0	0	0	0	0	0	0	0	0	0	0	0	0	0	1	0	1	0	0	0	0	0	1
	NC_048700	Viruses	Duplodnaviria	Heunggongvirae	Uroviricota	Caudoviricetes	Caudovirales	Schitoviridae	Enquatrovirinae	Kaypoctavirus	0	0	0	1	0	0	0	0	0	0	0	0	1	0	0	0	0	0	0	0	0	0	0	0	0	0	0	0	0	0	0	0	0	0	0	0	0	0	0
	NC_048701	Viruses	Duplodnaviria	Heunggongvirae	Uroviricota	Caudoviricetes	Caudovirales	Siphoviridae	Tandoganvirus	Anoxybacillus virus A4unknown3	0	1	0	0	1	0	0	0	0	0	0	0	0	0	0	0	0	0	0	0	0	0	0	0	0	0	0	0	0	0	0	0	0	0	0	0	0	0	0
	NC_048702	Viruses	Duplodnaviria	Heunggongvirae	Uroviricota	Caudoviricetes	Caudovirales	Ackermannviridae	Nezavisimistyvirus	Nezavisimistyvirus bue1	1	0	0	0	0	0	0	1	0	0	0	1	0	1	0	0	0	2	0	0	1	0	0	0	1	0	0	0	0	0	1	0	0	0	0	0	1	0	1
	NC_048703	Viruses	Duplodnaviria	Heunggongvirae	Uroviricota	Caudoviricetes	Caudovirales	Schitoviridae	Riverridervirus	Xanthomonas virus RiverRider	0	0	0	2	0	0	0	0	0	0	0	0	0	0	0	1	0	0	0	0	0	0	0	0	0	0	0	0	0	0	0	0	0	0	0	0	0	0	0
	NC_048706	Viruses	Duplodnaviria	Heunggongvirae	Uroviricota	Caudoviricetes	Caudovirales	Podoviridae	Beephvirinae	Flowerpowervirus	2	0	0	0	0	0	0	0	0	0	0	0	0	0	0	0	0	0	0	0	0	0	0	0	0	0	0	0	0	0	0	0	0	0	0	1	0	0	1
	NC_048709	Viruses	Duplodnaviria	Heunggongvirae	Uroviricota	Caudoviricetes	Caudovirales	Ackermannviridae	Campanilevirus	Campanilevirus YC	3	0	0	0	0	0	0	0	0	0	0	2	0	1	0	0	0	0	0	0	1	0	1	0	1	0	0	1	0	0	1	0	0	0	0	0	1	0	0
	NC_048719	Viruses	Duplodnaviria	Heunggongvirae	Uroviricota	Caudoviricetes	Caudovirales	Siphoviridae	Annadreamyvirus	Streptomyces virus Annadreamy	1	1	0	0	0	0	0	0	0	1	0	0	0	0	0	0	0	0	0	0	0	0	0	0	0	2	0	0	1	1	0	1	0	0	0	0	1	0	0
	NC_048720	Viruses	Duplodnaviria	Heunggongvirae	Uroviricota	Caudoviricetes	Caudovirales	Siphoviridae	Annadreamyvirus	Streptomyces virus Blueeyedbeauty	0	1	0	0	0	0	0	0	0	0	0	0	0	0	0	0	0	0	0	0	0	0	0	0	1	2	0	0	1	1	0	1	0	0	0	0	1	0	0
	NC_048721	Viruses	Duplodnaviria	Heunggongvirae	Uroviricota	Caudoviricetes	Caudovirales	Siphoviridae	Karimacvirus	Streptomyces virus StarPlatinum	0	1	0	0	0	0	0	0	0	0	0	0	0	0	0	0	0	0	0	0	0	0	0	0	0	2	0	0	4	1	0	1	0	0	0	0	1	0	1
	NC_048722	Viruses	Duplodnaviria	Heunggongvirae	Uroviricota	Caudoviricetes	Caudovirales	Siphoviridae	Karimacvirus	Streptomyces virus Wollford	0	1	0	0	0	0	0	0	0	0	0	0	0	0	0	0	0	0	0	0	0	0	0	0	0	2	0	0	3	1	0	1	0	0	0	0	1	0	1
	NC_048724	Viruses	Duplodnaviria	Heunggongvirae	Uroviricota	Caudoviricetes	Caudovirales	Siphoviridae	Karimacvirus	Streptomyces virus Karimac	0	1	0	0	0	0	0	0	0	0	0	0	0	0	0	0	0	0	0	0	0	0	0	0	0	2	0	0	4	1	0	1	0	0	0	0	1	0	1
	NC_048725	Viruses	Duplodnaviria	Heunggongvirae	Uroviricota	Caudoviricetes	Caudovirales	Siphoviridae	Gutmannvirinae	Carmenvirus	1	1	0	1	0	0	0	0	0	0	0	0	0	0	0	0	0	0	1	0	0	0	0	0	0	0	1	0	0	0	0	1	0	0	0	0	0	0	0
	NC_048726	Viruses	Duplodnaviria	Heunggongvirae	Uroviricota	Caudoviricetes	Caudovirales	Herelleviridae	Bastillevirinae	Jeonjuvirus	3	0	0	0	1	0	0	0	0	0	0	0	0	0	2	0	0	0	0	0	0	0	0	0	1	1	0	0	0	1	1	0	1	0	0	0	1	0	0
	NC_048728	Viruses	Duplodnaviria	Heunggongvirae	Uroviricota	Caudoviricetes	Caudovirales	Siphoviridae	Gilsonvirus	Streptomyces virus Comrade	0	1	0	0	0	0	0	0	0	1	0	0	0	0	0	0	0	0	0	0	0	0	0	0	1	2	0	0	2	1	0	1	0	0	0	0	1	0	0
	NC_048729	Viruses	Duplodnaviria	Heunggongvirae	Uroviricota	Caudoviricetes	Caudovirales	Siphoviridae	Thetabobvirus	Mycobacterium virus Renaud18	2	1	0	0	1	0	0	0	1	0	0	0	0	0	0	0	0	0	0	0	0	0	0	0	0	1	0	0	0	0	0	0	0	0	0	0	0	0	0
	NC_048730	Viruses	Duplodnaviria	Heunggongvirae	Uroviricota	Caudoviricetes	Caudovirales	Siphoviridae	Karimacvirus	Streptomyces virus Yaboi	0	1	0	0	0	0	0	0	0	0	0	0	0	0	0	0	0	0	0	0	0	0	0	0	0	2	0	0	2	1	0	1	0	0	0	0	1	0	1
	NC_048733	Viruses	Duplodnaviria	Heunggongvirae	Uroviricota	Caudoviricetes	Caudovirales	Podoviridae	Burrovirus	Microbacterium virus Burro	2	0	0	0	0	0	0	0	0	0	0	0	0	0	0	0	0	0	0	0	0	0	0	0	0	1	0	0	0	0	0	0	0	0	0	0	0	0	0
	NC_048734	Viruses	Duplodnaviria	Heunggongvirae	Uroviricota	Caudoviricetes	Caudovirales	Siphoviridae	Fowlmouthvirus	Mycobacterium virus Fowlmouth	0	1	0	0	0	0	0	0	3	0	0	0	0	0	0	0	0	0	0	0	0	0	0	0	0	0	0	0	0	0	0	0	0	0	0	0	0	1	0
	NC_048735	Viruses	Duplodnaviria	Heunggongvirae	Uroviricota	Caudoviricetes	Caudovirales	Myoviridae	Elmenteitavirus	Elmenteitavirus ev125	0	1	0	0	0	0	0	0	0	0	0	0	0	0	0	1	0	0	0	0	0	0	0	0	1	1	0	0	0	0	0	0	0	0	0	0	0	0	0
	NC_048736	Viruses	Duplodnaviria	Heunggongvirae	Uroviricota	Caudoviricetes	Caudovirales	Ackermannviridae	Miltonvirus	Miltonvirus 3M	1	0	0	0	0	0	0	1	0	0	0	1	0	1	0	0	0	2	0	0	1	0	0	0	1	0	0	0	0	0	1	0	0	0	0	0	1	0	1
	NC_048737	Viruses	Duplodnaviria	Heunggongvirae	Uroviricota	Caudoviricetes	Caudovirales	Siphoviridae	Behunavirus	Lactobacillus virus BH1	0	1	0	0	2	0	0	0	0	0	0	0	1	0	0	0	0	0	0	0	0	0	0	0	0	0	0	0	0	0	0	0	0	0	1	0	0	0	0
	NC_048742	Viruses	Duplodnaviria	Heunggongvirae	Uroviricota	Caudoviricetes	Caudovirales	Siphoviridae	Gilsonvirus	Streptomyces virus Gilson	0	1	0	0	0	0	0	0	0	1	0	0	0	0	0	0	0	0	0	0	0	0	0	0	0	2	0	0	2	1	0	1	0	0	0	0	1	0	0
	NC_048743	Viruses	Duplodnaviria	Heunggongvirae	Uroviricota	Caudoviricetes	Caudovirales	Siphoviridae	Barnyardvirus	Mycobacterium virus DrLupo	0	2	0	0	0	0	0	0	3	0	0	0	0	0	0	0	0	0	0	0	0	0	0	0	0	1	0	0	0	0	0	0	0	0	0	0	0	0	0
	NC_048747	Viruses	Duplodnaviria	Heunggongvirae	Uroviricota	Caudoviricetes	Caudovirales	Myoviridae	Gorgonvirinae	Aphroditevirus	2	0	0	0	0	0	0	0	0	0	0	0	1	0	0	0	0	0	0	1	0	1	0	0	0	0	0	0	0	0	0	0	0	0	0	0	0	1	0
	NC_048751	Viruses	Duplodnaviria	Heunggongvirae	Uroviricota	Caudoviricetes	Caudovirales	Myoviridae	Lietduovirus	Lietduovirus LIET2	2	0	0	0	0	0	0	0	0	0	0	0	1	0	0	0	0	0	0	0	0	0	0	0	0	0	0	0	0	0	0	0	0	0	0	0	0	0	0
	NC_048753	Viruses	Duplodnaviria	Heunggongvirae	Uroviricota	Caudoviricetes	Caudovirales	Herelleviridae	Watanabevirus	Watanabevirus wv3521	0	0	0	1	0	0	0	1	0	0	0	0	0	0	0	0	0	0	1	0	0	0	0	0	1	0	1	2	0	0	0	0	1	0	0	0	1	0	0
	NC_048754	Viruses	Duplodnaviria	Heunggongvirae	Uroviricota	Caudoviricetes	Caudovirales	Herelleviridae	Tybeckvirus	Tybeckvirus SAC12B	0	0	0	0	0	0	0	0	0	0	0	0	0	0	0	1	0	0	1	0	0	1	0	0	1	0	1	0	0	0	0	0	1	0	0	0	1	0	0
	NC_048755	Viruses	Duplodnaviria	Heunggongvirae	Uroviricota	Caudoviricetes	Caudovirales	Myoviridae	Menderavirus	Menderavirus IMESM1	2	0	0	0	0	0	0	0	0	0	1	1	0	1	0	0	0	0	0	0	0	0	3	0	1	0	0	0	0	0	0	0	1	0	0	0	1	0	0
	NC_048757	Viruses	Duplodnaviria	Heunggongvirae	Uroviricota	Caudoviricetes	Caudovirales	Siphoviridae	Ravarandavirus	Nodularia virus kac68v161	0	0	2	1	1	0	0	0	0	0	0	0	0	1	0	0	0	0	1	0	1	0	1	0	0	0	0	0	0	0	0	1	0	1	0	0	0	0	0
	NC_048758	Viruses	Duplodnaviria	Heunggongvirae	Uroviricota	Caudoviricetes	Caudovirales	Podoviridae	Parlovirus	Serratia virus Parlo	2	0	0	0	0	0	0	0	0	0	0	0	0	0	0	0	0	0	0	0	0	0	0	0	0	0	0	0	0	0	0	0	0	0	1	0	0	0	0
	NC_048759	Viruses	Duplodnaviria	Heunggongvirae	Uroviricota	Caudoviricetes	Caudovirales	Myoviridae	Myosmarvirus	Serratia virus MTx	2	0	0	1	0	0	0	0	0	0	0	1	0	0	0	0	0	0	0	0	0	0	0	0	0	0	0	0	0	0	0	1	0	0	0	0	0	1	0
	NC_048761	Viruses	Duplodnaviria	Heunggongvirae	Uroviricota	Caudoviricetes	Caudovirales	Podoviridae	Eekayvirinae	Akonivirus	0	0	0	0	0	0	0	0	0	0	0	0	0	0	0	0	0	0	0	0	0	0	0	0	0	1	0	0	0	0	0	0	0	0	0	0	0	0	0
	NC_048762	Viruses	Duplodnaviria	Heunggongvirae	Uroviricota	Caudoviricetes	Caudovirales	Siphoviridae	Skryabinvirinae	Pushchinovirus	0	1	0	0	2	0	0	0	0	0	0	0	0	0	0	0	0	0	0	0	0	0	0	0	0	0	0	0	0	0	0	0	0	0	0	0	0	0	0
	NC_048764	Viruses	Duplodnaviria	Heunggongvirae	Uroviricota	Caudoviricetes	Caudovirales	Myoviridae	Loughboroughvirus	unclassified Loughboroughvirus	1	0	0	0	0	0	0	0	0	0	0	0	0	0	1	0	0	0	0	0	0	0	0	0	0	0	0	0	0	0	0	0	0	1	0	0	0	0	1
	NC_048765	Viruses	Duplodnaviria	Heunggongvirae	Uroviricota	Caudoviricetes	Caudovirales	Ackermannviridae	Vapseptimavirus	Vapseptimavirus VAP7	2	0	0	0	0	0	0	1	0	0	0	1	0	1	1	0	0	2	0	0	1	0	0	0	1	0	0	0	0	0	0	0	0	0	0	0	1	0	1
	NC_048768	Viruses	Duplodnaviria	Heunggongvirae	Uroviricota	Caudoviricetes	Caudovirales	Siphoviridae	Montyvirus	Gordonia virus Chelms	1	1	0	0	0	0	0	0	1	0	0	0	0	0	0	0	0	0	0	0	0	0	0	0	0	2	0	0	1	0	0	0	0	0	0	0	0	0	0
	NC_048771	Viruses	Duplodnaviria	Heunggongvirae	Uroviricota	Caudoviricetes	Caudovirales	Myoviridae	Plateaulakevirus	Aeromonas virus 4L372D	1	0	0	2	0	0	0	0	0	0	1	1	0	0	0	2	0	0	0	0	0	0	0	0	0	0	0	0	0	0	2	0	1	0	0	0	0	1	1
	NC_048773	Viruses	Duplodnaviria	Heunggongvirae	Uroviricota	Caudoviricetes	Caudovirales	Podoviridae	Lahexavirus	Aeromonas virus 4-4572	2	0	0	0	0	0	0	0	0	0	1	1	0	0	0	0	0	0	1	0	0	0	1	0	0	0	0	0	0	1	1	0	0	0	0	1	0	0	0
	NC_048777	Viruses	Duplodnaviria	Heunggongvirae	Uroviricota	Caudoviricetes	Caudovirales	Podoviridae	Eekayvirinae	Tinytimothyvirus	2	0	0	0	0	0	0	0	0	0	0	0	0	0	0	0	0	0	1	0	0	0	0	0	0	1	0	0	0	0	0	0	0	0	0	0	0	0	0
	NC_048778	Viruses	Duplodnaviria	Heunggongvirae	Uroviricota	Caudoviricetes	Caudovirales	Podoviridae	Eekayvirinae	Tinytimothyvirus	0	0	0	0	0	0	0	0	0	0	0	0	0	0	0	0	0	0	0	0	0	0	0	0	0	1	0	0	0	0	0	0	0	0	0	0	0	0	0
	NC_048779	Viruses	Duplodnaviria	Heunggongvirae	Uroviricota	Caudoviricetes	Caudovirales	Myoviridae	Gorgonvirinae	Aphroditevirus	3	0	0	0	0	0	0	0	0	0	0	0	0	0	0	0	0	0	0	1	0	1	0	0	0	0	0	0	0	0	0	0	0	0	0	0	0	1	0
	NC_048782	Viruses	Duplodnaviria	Heunggongvirae	Uroviricota	Caudoviricetes	Caudovirales	Siphoviridae	Sleepyheadvirus	Rhodococcus virus Sleepyhead	0	1	0	0	0	0	0	0	0	0	0	0	0	0	0	1	0	0	0	0	0	0	0	0	0	1	0	0	1	0	0	0	0	0	1	0	0	0	0
	NC_048783	Viruses	Duplodnaviria	Heunggongvirae	Uroviricota	Caudoviricetes	Caudovirales	Siphoviridae	Montyvirus	Gordonia virus Beaver	1	1	0	0	0	0	0	0	3	0	0	0	0	0	0	0	0	0	0	0	0	0	0	0	0	2	0	0	0	0	0	0	0	0	0	0	0	0	0
	NC_048784	Viruses	Duplodnaviria	Heunggongvirae	Uroviricota	Caudoviricetes	Caudovirales	Siphoviridae	Whackvirus	Rhodococcus virus Whack	2	1	0	0	0	0	0	0	1	0	0	0	0	1	0	0	0	0	0	0	0	0	0	0	0	1	0	0	0	0	0	0	0	0	0	0	0	1	0
	NC_048790	Viruses	Duplodnaviria	Heunggongvirae	Uroviricota	Caudoviricetes	Caudovirales	Siphoviridae	Samwavirus	Corynebacterium virus SamW	5	0	0	0	0	0	0	0	0	0	0	0	0	0	0	0	0	0	0	0	0	0	0	0	0	1	0	0	0	0	0	0	0	0	1	0	0	0	1
	NC_048796	Viruses	Duplodnaviria	Heunggongvirae	Uroviricota	Caudoviricetes	Caudovirales	Myoviridae	Kylevirus	Kylevirus kyle	3	0	0	1	0	0	0	0	0	0	0	1	0	0	0	0	0	0	0	0	0	0	0	0	0	0	0	0	0	0	0	1	0	0	0	0	0	1	0
	NC_048797	Viruses	Duplodnaviria	Heunggongvirae	Uroviricota	Caudoviricetes	Caudovirales	Herelleviridae	Bastillevirinae	Goettingenvirus	1	0	0	0	1	0	0	0	0	0	0	0	0	0	1	0	0	0	0	0	0	0	0	0	1	1	0	1	0	1	1	0	1	0	0	1	1	0	0
	NC_048799	Viruses	Duplodnaviria	Heunggongvirae	Uroviricota	Caudoviricetes	Caudovirales	Chaseviridae	Cleopatravirinae	Carltongylesvirus	3	0	0	0	0	0	0	0	0	0	1	1	0	0	0	0	0	0	0	0	0	0	0	0	0	0	0	0	0	0	0	1	1	0	0	0	0	0	0
	NC_048800	Viruses	Duplodnaviria	Heunggongvirae	Uroviricota	Caudoviricetes	Caudovirales	Myoviridae	Myosmarvirus	Serratia virus MyoSmar	3	0	0	0	0	0	0	0	0	0	0	1	0	0	0	0	0	0	0	0	0	0	0	0	0	0	0	0	0	0	1	1	0	0	0	0	0	1	0
	NC_048801	Viruses	Duplodnaviria	Heunggongvirae	Uroviricota	Caudoviricetes	Caudovirales	Podoviridae	Burrovirus	Microbacterium virus Araxxi	2	0	0	0	0	0	0	0	0	0	0	0	0	0	0	0	0	0	1	0	1	0	0	0	0	0	0	0	0	0	0	0	0	0	0	0	0	0	0
	NC_048803	Viruses	Duplodnaviria	Heunggongvirae	Uroviricota	Caudoviricetes	Caudovirales	Chaseviridae	Cleopatravirinae	Myducvirus	3	0	0	0	0	0	0	0	0	0	1	1	0	0	0	0	0	0	0	0	0	0	0	0	0	0	0	0	0	0	0	0	1	0	0	0	0	0	0
	NC_048807	Viruses	Duplodnaviria	Heunggongvirae	Uroviricota	Caudoviricetes	Caudovirales	Myoviridae	Vequintavirinae	Henunavirus	1	0	0	0	0	0	0	0	0	0	1	1	0	0	0	0	0	0	0	0	0	0	0	0	0	0	0	0	0	0	1	0	0	0	0	0	0	1	0
	NC_048810	Viruses	Duplodnaviria	Heunggongvirae	Uroviricota	Caudoviricetes	Caudovirales	Siphoviridae	Deejayvirinae	Kenoshavirus	0	1	0	0	0	0	0	0	0	0	0	0	1	0	0	0	0	0	0	0	0	0	0	0	0	1	0	0	0	0	0	1	0	0	0	0	0	0	0
	NC_048816	Viruses	Duplodnaviria	Heunggongvirae	Uroviricota	Caudoviricetes	Caudovirales	Siphoviridae	Deejayvirinae	Kenoshavirus	0	1	0	0	0	0	0	1	0	0	0	0	0	0	0	0	0	0	0	0	0	0	0	0	0	1	0	0	0	0	0	1	0	0	0	0	0	0	1
	NC_048821	Viruses	Duplodnaviria	Heunggongvirae	Uroviricota	Caudoviricetes	Caudovirales	Myoviridae	Gorgonvirinae	Aphroditevirus	2	0	0	0	0	0	0	0	0	0	0	0	1	0	0	0	0	0	0	1	0	1	0	0	0	0	0	0	0	0	0	0	0	0	0	0	0	1	0
	NC_048822	Viruses	Duplodnaviria	Heunggongvirae	Uroviricota	Caudoviricetes	Caudovirales	Siphoviridae	Deejayvirinae	Tanisvirus	2	1	0	0	0	0	0	0	1	0	0	0	1	0	0	0	0	0	0	0	0	0	0	0	0	0	0	0	0	0	0	0	0	0	0	0	0	0	1
	NC_048823	Viruses	Duplodnaviria	Heunggongvirae	Uroviricota	Caudoviricetes	Caudovirales	Siphoviridae	Deejayvirinae	Kenoshavirus	0	1	0	0	0	0	0	0	0	0	0	0	0	0	0	0	0	0	0	0	0	0	0	0	0	1	0	0	0	0	0	1	0	0	0	0	0	0	0
	NC_048824	Viruses	Duplodnaviria	Heunggongvirae	Uroviricota	Caudoviricetes	Caudovirales	Siphoviridae	Indlulamithivirus	Mycobacterium virus Indlulamithi	2	1	0	0	0	0	0	0	3	0	0	0	0	0	0	0	0	0	0	0	0	0	0	0	0	0	0	0	0	0	0	0	0	0	0	0	0	1	0
	NC_048826	Viruses	Duplodnaviria	Heunggongvirae	Uroviricota	Caudoviricetes	Caudovirales	Siphoviridae	Lambovirus	Gordonia virus Yikes	0	1	0	0	0	0	0	0	4	0	0	0	0	0	0	0	0	0	0	0	0	0	0	0	0	1	0	0	0	0	0	1	0	0	0	0	0	0	0
	NC_048827	Viruses	Duplodnaviria	Heunggongvirae	Uroviricota	Caudoviricetes	Caudovirales	Ackermannviridae	Kujavirus	Kujavirus kuja	1	0	0	0	0	0	1	1	0	0	0	1	0	1	0	1	0	0	0	0	1	0	0	0	1	0	0	1	0	0	1	0	0	0	0	1	1	0	0
	NC_048828	Viruses	Duplodnaviria	Heunggongvirae	Uroviricota	Caudoviricetes	Caudovirales	Myoviridae	Vequintavirinae	Henunavirus	2	0	0	0	0	0	0	0	0	0	1	1	0	0	0	1	0	0	0	0	0	0	0	0	0	0	0	0	0	0	1	0	0	0	0	0	0	1	0
	NC_048829	Viruses	Duplodnaviria	Heunggongvirae	Uroviricota	Caudoviricetes	Caudovirales	Myoviridae	Pippivirus	Flavobacterium virus Lotta	2	1	0	0	0	0	0	0	0	0	0	0	0	0	0	0	0	0	0	0	0	0	0	0	0	0	0	0	0	0	0	0	0	0	0	0	0	0	0
	NC_048834	Viruses	Duplodnaviria	Heunggongvirae	Uroviricota	Caudoviricetes	Caudovirales	Siphoviridae	Labanvirus	Flavobacterium virus Laban	0	0	0	0	0	0	0	0	0	0	0	0	0	0	0	0	0	0	0	0	0	0	0	0	0	0	0	0	0	0	1	0	0	0	1	0	0	0	0
	NC_048841	Viruses	Duplodnaviria	Heunggongvirae	Uroviricota	Caudoviricetes	Caudovirales	Siphoviridae	Muminvirus	Flavobacterium virus Snusmum	1	0	0	0	0	0	0	0	0	0	0	0	0	0	0	0	0	0	0	0	0	0	0	0	0	0	0	0	0	0	0	0	0	0	0	0	0	0	0
	NC_048843	Viruses	Duplodnaviria	Heunggongvirae	Uroviricota	Caudoviricetes	Caudovirales	Siphoviridae	Tantvirus	Flavobacterium virus Tant	0	0	0	0	0	0	0	0	0	0	0	0	0	0	0	0	0	0	0	0	0	0	0	0	0	0	0	0	0	0	0	0	0	0	0	0	0	0	0
	NC_048846	Viruses	Duplodnaviria	Heunggongvirae	Uroviricota	Caudoviricetes	Caudovirales	Myoviridae	unclassified Myoviridae		0	0	0	0	0	0	0	0	0	0	1	1	0	0	0	0	0	0	0	0	0	0	0	0	0	0	0	0	0	0	0	1	1	0	0	0	0	0	0
	NC_048847	Viruses	Duplodnaviria	Heunggongvirae	Uroviricota	Caudoviricetes	Caudovirales	Myoviridae	Myoalterovirus	Myoalterovirus PT11V22	3	0	0	1	1	0	0	0	1	0	1	0	0	0	0	1	0	0	0	0	0	0	0	0	0	0	0	0	0	1	1	1	0	0	0	0	0	0	0
	NC_048848	Viruses	Duplodnaviria	Heunggongvirae	Uroviricota	Caudoviricetes	Caudovirales	Siphoviridae	Arawnvirus		0	2	0	0	0	0	0	0	0	0	0	0	0	0	0	0	0	0	0	0	0	0	0	0	0	0	0	0	0	0	0	0	0	0	0	0	0	0	0
	NC_048849	Viruses	Duplodnaviria	Heunggongvirae	Uroviricota	Caudoviricetes	Caudovirales	Myoviridae	Kanagawavirus	Enterobacter virus CIP9	2	0	0	0	0	0	0	1	0	0	1	1	0	1	1	0	0	2	0	0	1	0	1	0	1	0	0	0	0	0	1	0	0	0	0	1	1	0	1
	NC_048850	Viruses	Duplodnaviria	Heunggongvirae	Uroviricota	Caudoviricetes	Caudovirales	Siphoviridae	Cornievirus	Mycobacterium virus Cornie	0	1	0	0	0	0	0	0	1	0	0	0	0	0	0	0	0	0	0	0	0	0	0	0	0	1	0	0	0	0	0	0	0	0	0	0	0	0	0
	NC_048854	Viruses	Duplodnaviria	Heunggongvirae	Uroviricota	Caudoviricetes	Caudovirales	Podoviridae	Beephvirinae	Manuelvirus	0	0	0	0	0	0	0	0	0	0	0	0	0	0	0	0	0	0	0	0	0	0	0	0	0	0	0	0	0	0	0	0	0	0	0	1	0	0	0
	NC_048860	Viruses	Duplodnaviria	Heunggongvirae	Uroviricota	Caudoviricetes	Caudovirales	Podoviridae	Burrovirus	Microbacterium virus Arete	0	0	0	0	0	0	0	0	0	0	0	0	0	0	0	0	0	0	1	0	0	0	0	0	0	0	0	0	0	0	0	0	0	0	0	0	0	0	0
	NC_048876	Viruses	Duplodnaviria	Heunggongvirae	Uroviricota	Caudoviricetes	Caudovirales	Siphoviridae	Deejayvirinae	Secretariatvirus	0	1	0	0	0	0	0	0	1	0	0	0	1	0	0	0	0	0	0	0	0	0	0	0	0	1	0	0	0	0	0	0	0	0	0	0	0	0	1
	NC_048877	Viruses	Duplodnaviria	Heunggongvirae	Uroviricota	Caudoviricetes	Caudovirales	Podoviridae	Eekayvirinae	Akonivirus	2	0	0	0	0	0	0	0	0	0	0	0	0	0	0	0	0	0	0	0	0	0	0	0	0	1	0	0	0	0	0	0	0	0	0	0	0	0	0
	NC_048878	Viruses	Duplodnaviria	Heunggongvirae	Uroviricota	Caudoviricetes	Caudovirales	Siphoviridae	Queuovirinae	Amoyvirus	2	0	0	0	0	0	0	0	0	0	0	1	0	0	0	0	0	0	0	0	1	0	0	0	0	0	0	0	0	0	0	1	0	0	0	0	0	0	0
	NC_048892	Viruses	Duplodnaviria	Heunggongvirae	Uroviricota	Caudoviricetes	Caudovirales	Myoviridae	Saintgironsvirus	Leptospira virus LE1	0	0	0	0	0	0	0	0	0	0	0	0	0	0	0	0	0	0	0	0	0	0	0	0	1	1	0	0	0	0	0	0	0	0	0	0	0	0	0
	NC_049340	Viruses	Duplodnaviria	Heunggongvirae	Uroviricota	Caudoviricetes	Caudovirales	Myoviridae	Shirahamavirus	Tenacibaculum virus PTm1	4	0	0	2	1	0	0	2	1	0	1	0	0	1	1	2	0	3	0	0	0	1	0	0	0	0	0	2	0	1	0	0	0	0	0	0	0	0	0
	NC_049342	Viruses	Duplodnaviria	Heunggongvirae	Uroviricota	Caudoviricetes	Caudovirales	Myoviridae	Peduovirinae	Felsduovirus	0	1	0	0	0	0	0	0	0	0	0	0	0	0	0	0	0	0	0	0	0	0	0	0	0	0	0	0	0	0	0	0	0	1	0	0	0	0	0
	NC_049344	Viruses	Duplodnaviria	Heunggongvirae	Uroviricota	Caudoviricetes	Caudovirales	Myoviridae	Peduovirinae	Xuanwuvirus	0	2	0	0	1	0	0	0	0	0	0	0	0	0	0	0	0	0	0	0	0	0	0	0	0	0	0	0	0	0	0	0	0	0	1	0	0	0	0
	NC_049345	Viruses	Duplodnaviria	Heunggongvirae	Uroviricota	Caudoviricetes	Caudovirales	Schitoviridae	Rhodovirinae	Plymouthvirus	2	0	0	2	0	0	0	0	0	0	0	0	0	0	0	0	0	0	0	0	0	0	0	0	0	0	0	0	0	1	0	0	0	0	0	0	0	0	1
	NC_049371	Viruses	Duplodnaviria	Heunggongvirae	Uroviricota	Caudoviricetes	Caudovirales	Schitoviridae	Rhodovirinae	Sanyabayvirus	2	0	0	2	0	0	0	0	0	0	0	0	0	0	0	0	0	0	0	0	0	0	0	0	0	0	0	0	0	1	0	0	0	0	0	0	0	0	0
	NC_049372	Viruses	Duplodnaviria	Heunggongvirae	Uroviricota	Caudoviricetes	Caudovirales	Schitoviridae	Rhodovirinae	Aoqinvirus	1	0	0	2	0	0	0	0	0	0	0	0	1	0	0	0	0	0	0	0	0	0	1	0	0	0	0	0	0	1	1	0	0	0	0	0	0	0	1
	NC_049379	Viruses	Duplodnaviria	Heunggongvirae	Uroviricota	Caudoviricetes	Caudovirales	Schitoviridae	Pontosvirinae	Galateavirus	6	0	0	0	0	0	0	0	0	0	0	0	0	0	0	3	0	0	0	0	0	0	0	0	0	0	1	0	0	0	1	1	0	0	0	0	0	0	0
	NC_049383	Viruses	Duplodnaviria	Heunggongvirae	Uroviricota	Caudoviricetes	Caudovirales	Myoviridae	Kungbxnavirus	Kungbxnavirus pT24	2	0	0	3	0	0	0	1	0	0	1	0	0	1	1	0	0	1	0	0	1	0	0	0	1	0	0	0	0	1	0	0	0	0	0	0	0	0	0
	NC_049392	Viruses	Duplodnaviria	Heunggongvirae	Uroviricota	Caudoviricetes	Caudovirales	Myoviridae	Peduovirinae	Seongnamvirus	2	1	0	0	0	0	0	0	0	0	0	0	0	0	0	0	0	0	0	0	0	0	0	0	0	0	0	0	0	0	0	0	0	0	1	0	0	0	0
	NC_049393	Viruses	Duplodnaviria	Heunggongvirae	Uroviricota	Caudoviricetes	Caudovirales	Myoviridae	Peduovirinae	Seongnamvirus	1	1	0	0	0	0	0	0	0	0	0	0	0	0	0	0	0	0	0	0	0	0	0	0	0	0	0	0	0	0	0	0	0	0	1	0	0	0	0
	NC_049429	Viruses	Duplodnaviria	Heunggongvirae	Uroviricota	Caudoviricetes	Caudovirales	Myoviridae	Peduovirinae	Novemvirus	2	1	0	0	0	0	0	0	0	0	0	0	0	0	0	0	0	0	0	0	0	0	0	0	0	0	0	0	0	0	0	0	0	0	0	0	0	0	0
	NC_049431	Viruses	Duplodnaviria	Heunggongvirae	Uroviricota	Caudoviricetes	Caudovirales	Schitoviridae	Pontosvirinae	Dorisvirus	0	0	0	0	0	0	0	0	0	0	0	0	1	0	0	5	0	0	1	0	0	0	0	0	0	0	0	0	0	0	1	2	0	0	0	0	0	0	0
	NC_049432	Viruses	Duplodnaviria	Heunggongvirae	Uroviricota	Caudoviricetes	Caudovirales	Myoviridae	Peduovirinae	Aresaunavirus	4	1	0	0	0	0	0	0	0	0	0	0	0	0	0	0	0	0	0	0	0	0	0	0	0	0	0	0	0	0	0	0	0	0	1	0	0	0	0
	NC_049435	Viruses	Duplodnaviria	Heunggongvirae	Uroviricota	Caudoviricetes	Caudovirales	Schitoviridae	Rhodovirinae	Aorunvirus	3	0	0	2	0	0	0	0	0	0	0	0	1	0	0	0	0	0	0	0	0	0	0	0	0	0	0	0	0	1	0	0	0	0	0	0	0	0	1
	NC_049436	Viruses	Duplodnaviria	Heunggongvirae	Uroviricota	Caudoviricetes	Caudovirales	Schitoviridae	Rhodovirinae	Pomeroyivirus	1	0	0	2	0	0	0	0	0	0	0	0	0	0	0	0	0	0	0	0	0	0	0	0	0	0	0	0	0	1	0	0	0	0	0	0	0	0	1
	NC_049442	Viruses	Duplodnaviria	Heunggongvirae	Uroviricota	Caudoviricetes	Caudovirales	Myoviridae	Klausavirus	Klausavirus kburrousTX	2	1	0	0	0	0	0	0	0	0	0	0	0	0	0	0	0	0	0	0	0	0	0	0	0	0	0	0	0	0	0	0	0	0	0	0	0	0	0
	NC_049445	Viruses	Duplodnaviria	Heunggongvirae	Uroviricota	Caudoviricetes	Caudovirales	Myoviridae	Twarogvirinae	Hadassahvirus	1	0	0	1	0	0	0	2	0	0	1	1	0	1	2	0	0	2	0	0	1	0	0	0	1	0	0	0	0	0	0	0	0	1	0	0	0	0	1
	NC_049448	Viruses	Duplodnaviria	Heunggongvirae	Uroviricota	Caudoviricetes	Caudovirales	Myoviridae	Peduovirinae	Felsduovirus	0	1	0	0	0	0	0	0	0	0	0	0	0	0	0	0	0	0	0	0	0	0	0	0	0	0	0	0	0	0	0	0	0	1	0	0	0	0	0
	NC_049450	Viruses	Duplodnaviria	Heunggongvirae	Uroviricota	Caudoviricetes	Caudovirales	Myoviridae	Peduovirinae	Reipivirus	2	1	0	0	0	0	0	0	0	0	0	0	0	0	0	0	0	0	0	0	0	0	0	0	0	0	0	0	0	0	0	0	0	1	0	0	0	0	0
	NC_049451	Viruses	Duplodnaviria	Heunggongvirae	Uroviricota	Caudoviricetes	Caudovirales	Myoviridae	Peduovirinae	Vimunumvirus	0	1	0	0	1	0	0	0	0	0	0	0	0	0	0	0	0	0	0	0	0	0	0	0	0	0	0	0	0	0	0	0	0	0	0	0	0	0	0
	NC_049453	Viruses	Duplodnaviria	Heunggongvirae	Uroviricota	Caudoviricetes	Caudovirales	Myoviridae	Peduovirinae	Felsduovirus	0	1	0	0	0	0	0	0	0	0	0	0	0	0	0	0	0	0	0	0	0	0	0	0	0	0	0	0	0	0	0	0	0	1	1	0	0	0	0
	NC_049456	Viruses	Duplodnaviria	Heunggongvirae	Uroviricota	Caudoviricetes	Caudovirales	Schitoviridae	Zurivirus	Pseudomonas virus Zuri	0	0	0	2	0	0	0	0	0	0	0	0	0	0	0	0	0	0	0	0	0	0	0	0	0	0	0	0	0	0	0	0	0	0	0	0	0	0	0
	NC_049457	Viruses	Duplodnaviria	Heunggongvirae	Uroviricota	Caudoviricetes	Caudovirales	Myoviridae	Peduovirinae	Peduovirus	0	1	0	0	0	0	0	0	0	0	0	0	0	0	0	0	0	0	0	0	0	0	0	0	0	0	0	0	0	0	0	0	0	0	1	0	0	0	0
	NC_049459	Viruses	Duplodnaviria	Heunggongvirae	Uroviricota	Caudoviricetes	Caudovirales	Myoviridae	Peduovirinae	Eganvirus	0	1	0	0	0	0	0	0	0	0	0	0	0	1	0	0	0	0	0	0	0	0	0	0	0	0	0	0	0	0	0	0	0	0	1	0	0	0	0
	NC_049460	Viruses	Duplodnaviria	Heunggongvirae	Uroviricota	Caudoviricetes	Caudovirales	Myoviridae	Peduovirinae	Irrigatiovirus	1	1	0	0	0	0	0	0	0	0	0	0	0	0	0	0	0	0	0	0	0	0	0	0	0	0	0	0	0	0	0	0	0	0	1	0	0	0	0
	NC_049463	Viruses	Duplodnaviria	Heunggongvirae	Uroviricota	Caudoviricetes	Caudovirales	Schitoviridae	Pokkenvirus	Stenotrophomonas virus Pokken	0	0	0	2	0	0	0	0	0	0	0	0	1	0	0	0	0	0	0	0	0	0	0	0	0	0	0	0	0	0	0	0	0	0	0	0	0	0	0
	NC_049464	Viruses	Duplodnaviria	Heunggongvirae	Uroviricota	Caudoviricetes	Caudovirales	Myoviridae	Muldoonvirus	Muldoonvirus muldoon	1	0	0	0	0	0	0	1	0	0	1	1	0	1	2	0	0	2	0	0	1	0	1	0	1	0	0	0	0	0	0	0	0	1	0	1	1	0	1
	NC_049465	Viruses	Duplodnaviria	Heunggongvirae	Uroviricota	Caudoviricetes	Caudovirales	Myoviridae	Vibakivirus	Arthrobacter virus Vibaki	2	1	0	0	1	0	0	0	0	0	0	0	0	0	0	0	0	0	0	0	0	0	0	0	0	0	0	0	0	0	0	0	0	0	0	0	0	0	0
	NC_049466	Viruses	Duplodnaviria	Heunggongvirae	Uroviricota	Caudoviricetes	Caudovirales	Chaseviridae	Cleopatravirinae	Sabourvirus	4	0	0	0	0	0	0	0	0	0	0	0	0	0	0	1	0	0	2	0	0	0	0	0	0	0	0	0	0	0	0	1	1	0	0	0	0	0	0
	NC_049467	Viruses	Duplodnaviria	Heunggongvirae	Uroviricota	Caudoviricetes	Caudovirales	Schitoviridae	Humphriesvirinae	Pylasvirus	2	0	0	0	0	0	0	0	0	0	0	0	1	0	0	0	0	0	0	0	1	0	0	0	0	0	0	0	0	0	1	1	0	0	0	0	0	0	0
	NC_049469	Viruses	Duplodnaviria	Heunggongvirae	Uroviricota	Caudoviricetes	Caudovirales	Schitoviridae	Huelvavirus	Sinorhizobium virus ort11	2	0	0	2	1	0	0	0	0	0	0	0	0	0	0	0	0	0	0	0	0	0	0	0	0	0	0	0	0	0	0	0	0	0	0	0	0	0	0
	NC_049470	Viruses	Duplodnaviria	Heunggongvirae	Uroviricota	Caudoviricetes	Caudovirales	Siphoviridae	Triplejayvirus	Arthrobacter virus TripleJ	0	1	0	0	0	0	0	0	0	0	0	0	0	0	0	0	0	0	0	0	0	0	0	0	0	1	0	0	0	0	0	0	0	0	0	0	0	0	0
	NC_049472	Viruses	Duplodnaviria	Heunggongvirae	Uroviricota	Caudoviricetes	Caudovirales	Ackermannviridae	Taipeivirus	unclassified Taipeivirus	2	0	0	0	0	0	0	1	0	0	0	1	0	1	0	0	0	2	0	0	1	0	0	0	1	0	0	0	0	0	1	0	0	0	0	0	1	0	1
	NC_049473	Viruses	Duplodnaviria	Heunggongvirae	Uroviricota	Caudoviricetes	Caudovirales	Siphoviridae	Kuleanavirus	Arthrobacter virus Kuleana	2	1	0	0	0	0	0	0	0	0	0	0	0	1	0	0	0	0	0	0	0	0	0	0	0	1	0	0	1	0	0	0	0	0	0	0	0	0	0
	NC_049477	Viruses	Duplodnaviria	Heunggongvirae	Uroviricota	Caudoviricetes	Caudovirales	Myoviridae	Peduovirinae	Yongunavirus	0	1	0	0	1	0	0	0	0	0	0	0	0	1	0	0	0	0	0	0	0	0	0	0	0	0	0	0	0	0	0	0	0	0	1	0	0	0	0
	NC_049478	Viruses	Duplodnaviria	Heunggongvirae	Uroviricota	Caudoviricetes	Caudovirales	Siphoviridae	Mufasoctovirus	Arthrobacter virus Mufasa8	2	1	0	0	0	0	0	0	0	0	0	0	0	0	0	0	0	0	0	0	0	0	0	0	0	1	0	0	0	0	0	0	0	0	0	0	0	0	0
	NC_049489	Viruses	Duplodnaviria	Heunggongvirae	Uroviricota	Caudoviricetes	Caudovirales	Myoviridae	Klausavirus	Klausavirus dryang	0	1	0	0	0	0	0	0	0	0	0	0	1	0	0	0	0	0	0	0	0	0	0	0	0	0	0	0	0	0	0	0	0	0	0	0	0	0	0
	NC_049492	Viruses	Duplodnaviria	Heunggongvirae	Uroviricota	Caudoviricetes	Caudovirales	Myoviridae	Twarogvirinae	Lazarusvirus	1	0	0	1	0	0	0	2	0	0	1	1	0	1	1	0	0	2	0	0	1	0	0	0	1	0	0	1	0	0	0	0	0	1	0	0	0	0	0
	NC_049498	Viruses	Duplodnaviria	Heunggongvirae	Uroviricota	Caudoviricetes	Caudovirales	Myoviridae	Ayohtrevirus	Ayohtrevirus abba	4	1	0	0	0	0	0	0	0	0	0	0	0	0	0	0	0	0	0	0	0	0	0	0	0	0	0	0	0	0	0	0	0	0	0	0	0	0	0
	NC_049510	Viruses	Duplodnaviria	Heunggongvirae	Uroviricota	Caudoviricetes	Caudovirales	Schitoviridae	Erskinevirinae	Yonginvirus	2	0	0	2	0	0	0	0	0	0	0	0	1	0	0	0	0	0	0	0	1	0	0	0	0	0	0	0	0	0	0	0	0	0	0	0	0	0	0
	NC_049807	Viruses	Duplodnaviria	Heunggongvirae	Uroviricota	Caudoviricetes	Caudovirales	Siphoviridae	Teubervirus	Lactococcus virus AM6	2	0	0	0	0	0	0	1	0	0	0	0	0	0	0	0	0	0	0	1	0	0	0	0	0	0	0	0	0	0	0	0	0	0	0	0	0	0	0
	NC_049809	Viruses	Duplodnaviria	Heunggongvirae	Uroviricota	Caudoviricetes	Caudovirales	Siphoviridae	Vedamuthuvirus	Lactococcus virus Q33	0	1	0	0	4	0	0	0	0	0	0	0	0	0	0	0	0	0	0	0	0	0	0	0	0	0	0	0	0	0	0	0	1	0	0	0	0	0	0
	NC_049813	Viruses	Duplodnaviria	Heunggongvirae	Uroviricota	Caudoviricetes	Caudovirales	Drexlerviridae	Braunvirinae	Veterinaerplatzvirus	0	0	0	0	0	0	0	0	0	0	0	0	0	0	0	0	0	0	0	0	0	0	0	0	0	0	0	0	0	0	0	0	0	1	0	0	0	0	0
	NC_049822	Viruses	Duplodnaviria	Heunggongvirae	Uroviricota	Caudoviricetes	Caudovirales	Drexlerviridae	Tempevirinae	Hanrivervirus	0	0	0	0	0	0	0	0	0	0	0	0	0	0	0	0	0	0	0	0	0	0	0	0	0	0	0	0	0	0	0	0	0	1	0	0	0	0	0
	NC_049849	Viruses	Duplodnaviria	Heunggongvirae	Uroviricota	Caudoviricetes	Caudovirales	Myoviridae	Moturavirus	Moturavirus motura	1	0	0	0	0	0	0	0	0	0	1	0	0	0	1	0	0	2	1	0	1	0	2	0	1	0	0	0	0	1	1	0	0	0	0	0	1	2	1
	NC_049850	Viruses	Duplodnaviria	Heunggongvirae	Uroviricota	Caudoviricetes	Caudovirales	Myoviridae	Sarumanvirus	Burkholderia virus BcepSaruman	0	0	0	1	0	0	0	0	0	0	1	0	0	0	0	0	0	1	1	0	1	0	0	0	1	0	1	0	1	1	0	0	0	0	0	0	1	1	1
	NC_049856	Viruses	Duplodnaviria	Heunggongvirae	Uroviricota	Caudoviricetes	Caudovirales	Siphoviridae	Audreyjarvisvirus	Lactococcus virus AM4	3	1	0	1	0	0	0	0	0	0	0	0	1	0	0	1	0	2	0	0	0	0	0	0	0	0	0	2	0	0	1	0	2	0	0	0	0	0	0
	NC_049927	Viruses	Duplodnaviria	Heunggongvirae	Uroviricota	Caudoviricetes	Caudovirales	Siphoviridae	Ilzatvirus	Microbacterium virus McGalleon	4	0	0	0	0	0	0	0	0	0	0	0	0	0	0	0	0	0	0	0	0	0	0	0	0	0	0	0	0	0	0	0	0	0	0	0	0	0	0
	NC_049928	Viruses	Duplodnaviria	Heunggongvirae	Uroviricota	Caudoviricetes	Caudovirales	Siphoviridae	Ilzatvirus	Microbacterium virus MonChoix	0	0	0	0	0	0	0	0	0	0	0	0	0	0	0	0	0	0	0	0	0	0	0	0	0	0	0	0	0	0	0	0	0	0	0	0	0	1	0
	NC_049929	Viruses	Duplodnaviria	Heunggongvirae	Uroviricota	Caudoviricetes	Caudovirales	Siphoviridae	Ilzatvirus	Microbacterium virus Teagan	1	0	0	0	0	0	0	0	0	0	0	0	0	0	0	0	0	0	0	0	0	0	0	0	0	0	0	0	0	0	0	0	0	0	0	0	0	0	0
	NC_049950	Viruses	Duplodnaviria	Heunggongvirae	Uroviricota	Caudoviricetes	Caudovirales	Siphoviridae	Glaedevirus	Escherichia virus 2H1unknown	3	0	1	0	0	0	0	0	0	0	0	0	0	0	0	0	0	0	0	0	0	0	0	0	0	0	0	0	0	0	0	0	0	1	1	0	0	0	0
	NC_049960	Viruses	Duplodnaviria	Heunggongvirae	Uroviricota	Caudoviricetes	Caudovirales	Salasmaviridae	Harambevirus	Bacillus virus Harambe	0	0	0	0	0	0	0	0	0	0	0	0	0	0	0	0	0	0	0	0	0	0	0	0	0	0	1	0	0	0	0	0	0	1	0	0	0	0	0
	NC_049962	Viruses	Duplodnaviria	Heunggongvirae	Uroviricota	Caudoviricetes	Caudovirales	Salasmaviridae	Northropvirinae	Claudivirus	2	0	0	0	0	0	0	0	0	0	0	0	0	0	0	1	0	0	0	0	0	0	0	0	0	0	0	0	0	0	0	0	0	0	0	0	0	0	0
	NC_049969	Viruses	Duplodnaviria	Heunggongvirae	Uroviricota	Caudoviricetes	Caudovirales	Salasmaviridae	Northropvirinae	Hemphillvirus	0	0	0	0	0	0	0	0	0	0	0	0	0	0	0	1	0	0	0	0	0	0	0	0	0	0	1	0	0	0	0	0	0	0	0	0	0	0	0
	NC_049970	Viruses	Duplodnaviria	Heunggongvirae	Uroviricota	Caudoviricetes	Caudovirales	Salasmaviridae	Tatarstanvirinae	Karezivirus	2	0	0	0	0	0	0	0	0	0	0	0	0	0	0	0	0	0	0	0	0	0	0	0	0	0	0	0	0	0	0	0	0	0	0	0	0	0	0
	NC_049973	Viruses	Duplodnaviria	Heunggongvirae	Uroviricota	Caudoviricetes	Caudovirales	Salasmaviridae	Tatarstanvirinae	Gaunavirus	2	0	0	0	0	0	0	0	0	0	0	0	0	0	0	0	0	0	0	0	0	0	0	0	0	0	0	0	0	0	0	0	0	0	0	0	0	0	0
	NC_049974	Viruses	Duplodnaviria	Heunggongvirae	Uroviricota	Caudoviricetes	Caudovirales	Salasmaviridae	Picovirinae	Salasvirus	0	0	0	0	0	0	0	0	0	0	0	0	0	0	0	0	0	0	0	0	0	0	0	0	0	0	0	0	0	0	0	0	0	1	0	0	0	0	0
	NC_049977	Viruses	Duplodnaviria	Heunggongvirae	Uroviricota	Caudoviricetes	Caudovirales	Podoviridae	unclassified Podoviridae	crAss-like viruses	1	0	0	3	0	0	0	0	0	0	0	0	0	0	0	1	0	0	0	0	0	0	0	0	0	0	0	0	0	0	0	1	1	0	0	0	0	0	0
	NC_049978	Viruses	Duplodnaviria	Heunggongvirae	Uroviricota	Caudoviricetes	Caudovirales	Podoviridae	unclassified Podoviridae	crAss-like viruses	0	0	0	3	0	0	0	0	0	0	0	0	0	0	0	0	0	0	0	0	0	0	0	0	0	0	1	0	0	0	0	1	1	0	0	0	0	0	0
	NC_050154	Viruses	Duplodnaviria	Heunggongvirae	Uroviricota	Caudoviricetes	Caudovirales	Myoviridae	Punavirus	unclassified Punavirus	0	0	0	0	0	0	0	0	0	0	0	0	0	0	0	0	0	0	0	0	1	0	0	0	0	0	0	0	0	0	0	0	1	0	0	0	0	0	0
	NC_051580	Viruses	Duplodnaviria	Heunggongvirae	Uroviricota	Caudoviricetes	Caudovirales	Siphoviridae	Bclasvirinae	unclassified Bclasvirinae	0	1	0	0	0	0	0	0	2	0	0	0	0	0	0	0	0	0	1	0	0	0	0	0	0	1	0	0	0	0	0	0	0	0	0	0	0	0	0
	NC_051581	Viruses	Duplodnaviria	Heunggongvirae	Uroviricota	Caudoviricetes	Caudovirales	Siphoviridae	Bclasvirinae	unclassified Bclasvirinae	2	1	0	0	0	0	0	0	1	0	0	0	0	0	0	0	0	0	0	0	0	0	0	0	0	0	0	0	0	0	0	0	0	0	0	0	0	1	0
	NC_051582	Viruses	Duplodnaviria	Heunggongvirae	Uroviricota	Caudoviricetes	Caudovirales	Siphoviridae	Bclasvirinae	unclassified Bclasvirinae	0	1	0	0	0	0	0	0	2	0	0	0	0	0	0	0	0	0	1	0	0	0	0	0	0	0	0	0	0	0	0	0	0	0	0	0	0	1	0
	NC_051583	Viruses	Duplodnaviria	Heunggongvirae	Uroviricota	Caudoviricetes	Caudovirales	Siphoviridae	Bclasvirinae	unclassified Bclasvirinae	0	1	0	0	0	0	0	0	2	0	0	0	0	0	0	0	0	0	1	0	0	0	0	0	0	1	0	0	0	0	0	0	0	0	0	0	0	0	0
	NC_051584	Viruses	Duplodnaviria	Heunggongvirae	Uroviricota	Caudoviricetes	Caudovirales	Siphoviridae	Bclasvirinae	unclassified Bclasvirinae	4	1	0	0	0	0	0	0	2	0	0	0	0	0	0	0	0	0	0	0	0	0	0	0	0	1	0	0	0	0	0	0	0	0	0	0	0	0	0
	NC_051585	Viruses	Duplodnaviria	Heunggongvirae	Uroviricota	Caudoviricetes	Caudovirales	Siphoviridae	Bclasvirinae	unclassified Bclasvirinae	0	1	0	0	0	0	0	0	2	0	0	0	0	0	0	0	0	0	0	0	0	0	0	0	0	1	0	0	0	0	0	0	0	0	0	0	0	0	0
	NC_051586	Viruses	Duplodnaviria	Heunggongvirae	Uroviricota	Caudoviricetes	Caudovirales	Siphoviridae	Bclasvirinae	unclassified Bclasvirinae	0	1	0	0	0	0	0	0	2	0	0	0	0	0	0	0	0	0	1	0	0	0	0	0	0	0	0	0	0	0	0	0	0	0	0	0	0	1	0
	NC_051588	Viruses	Duplodnaviria	Heunggongvirae	Uroviricota	Caudoviricetes	Caudovirales	Siphoviridae	Timquatrovirus	unclassified Timquatrovirus	0	1	0	0	0	0	0	0	1	0	0	0	0	0	0	0	0	0	0	0	0	0	0	0	0	0	0	0	1	0	0	0	0	0	0	0	0	1	0
	NC_051597	Viruses	Duplodnaviria	Heunggongvirae	Uroviricota	Caudoviricetes	Caudovirales	Siphoviridae	Timquatrovirus	unclassified Timquatrovirus	0	1	0	0	0	0	0	0	2	0	0	0	0	1	0	0	0	0	0	0	0	0	0	0	0	0	1	0	1	0	0	0	0	0	0	0	0	1	0
	NC_051598	Viruses	Duplodnaviria	Heunggongvirae	Uroviricota	Caudoviricetes	Caudovirales	Siphoviridae	Timquatrovirus	unclassified Timquatrovirus	2	1	0	0	0	0	0	0	2	0	0	0	0	0	0	0	0	0	0	0	0	0	0	0	0	0	0	0	1	0	0	0	0	0	1	0	0	0	0
	NC_051599	Viruses	Duplodnaviria	Heunggongvirae	Uroviricota	Caudoviricetes	Caudovirales	Siphoviridae	Timquatrovirus	unclassified Timquatrovirus	0	1	0	0	0	0	0	0	2	0	0	0	0	0	0	0	0	0	0	0	0	0	0	0	0	0	1	0	1	0	0	0	0	0	0	0	0	1	0
	NC_051602	Viruses	Duplodnaviria	Heunggongvirae	Uroviricota	Caudoviricetes	Caudovirales	Siphoviridae	Timquatrovirus	unclassified Timquatrovirus	0	1	0	0	0	0	0	0	2	0	0	0	0	1	0	0	0	0	0	0	0	0	0	0	0	0	1	0	1	0	0	0	0	0	0	0	0	1	0
	NC_051605	Viruses	Duplodnaviria	Heunggongvirae	Uroviricota	Caudoviricetes	Caudovirales	Siphoviridae	Timquatrovirus	unclassified Timquatrovirus	0	1	0	0	0	0	0	0	2	0	0	0	0	1	0	0	0	0	0	0	0	0	0	0	0	0	1	0	1	0	0	0	0	0	1	0	0	1	0
	NC_051606	Viruses	Duplodnaviria	Heunggongvirae	Uroviricota	Caudoviricetes	Caudovirales	Siphoviridae	Timquatrovirus	unclassified Timquatrovirus	0	1	0	0	0	0	0	0	2	0	0	0	0	1	0	0	0	0	0	0	0	0	0	0	0	0	1	0	1	0	0	0	0	0	0	0	0	1	0
	NC_051617	Viruses	Duplodnaviria	Heunggongvirae	Uroviricota	Caudoviricetes	Caudovirales	Siphoviridae	Timquatrovirus	unclassified Timquatrovirus	2	1	0	0	0	0	0	0	2	0	0	0	0	0	0	0	0	0	0	0	0	0	0	0	0	0	1	0	1	0	0	0	0	0	0	0	0	1	0
	NC_051618	Viruses	Duplodnaviria	Heunggongvirae	Uroviricota	Caudoviricetes	Caudovirales	Siphoviridae	Timquatrovirus	unclassified Timquatrovirus	0	1	0	0	0	0	0	0	1	0	0	0	0	1	0	0	0	0	0	0	0	0	0	0	0	0	1	0	1	0	0	0	0	0	0	0	0	1	0
	NC_051619	Viruses	Duplodnaviria	Heunggongvirae	Uroviricota	Caudoviricetes	Caudovirales	Siphoviridae	Timquatrovirus	unclassified Timquatrovirus	2	1	0	0	0	0	0	0	2	0	0	0	0	1	0	0	0	0	0	0	0	0	0	0	0	0	1	0	1	0	0	0	0	0	0	0	0	1	0
	NC_051620	Viruses	Duplodnaviria	Heunggongvirae	Uroviricota	Caudoviricetes	Caudovirales	Siphoviridae	Timquatrovirus	unclassified Timquatrovirus	0	1	0	0	0	0	0	0	1	0	0	0	0	1	0	0	0	0	0	0	0	0	0	0	0	0	1	0	1	0	0	0	0	0	0	0	0	1	0
	NC_051623	Viruses	Duplodnaviria	Heunggongvirae	Uroviricota	Caudoviricetes	Caudovirales	Siphoviridae	Timquatrovirus	unclassified Timquatrovirus	0	1	0	0	0	0	0	0	2	0	0	0	0	0	0	0	0	0	0	0	0	0	0	0	0	0	1	0	1	0	0	0	0	0	0	0	0	1	0
	NC_051624	Viruses	Duplodnaviria	Heunggongvirae	Uroviricota	Caudoviricetes	Caudovirales	Siphoviridae	Timquatrovirus	unclassified Timquatrovirus	2	1	0	0	0	0	0	0	2	0	0	0	0	0	0	0	0	0	0	0	0	0	0	0	0	0	1	0	1	0	0	0	0	0	0	0	0	1	0
	NC_051625	Viruses	Duplodnaviria	Heunggongvirae	Uroviricota	Caudoviricetes	Caudovirales	Siphoviridae	Timquatrovirus	unclassified Timquatrovirus	2	1	0	0	0	0	0	0	1	0	0	0	0	0	0	0	0	0	0	0	0	0	0	0	0	0	1	0	1	0	0	0	0	0	0	0	0	1	0
	NC_051627	Viruses	Duplodnaviria	Heunggongvirae	Uroviricota	Caudoviricetes	Caudovirales	Siphoviridae	Timquatrovirus	unclassified Timquatrovirus	2	1	0	0	0	0	0	0	0	0	0	0	0	0	0	0	0	0	0	0	0	0	0	0	0	0	1	0	1	0	0	0	0	0	0	0	0	1	0
	NC_051629	Viruses	Duplodnaviria	Heunggongvirae	Uroviricota	Caudoviricetes	Caudovirales	Siphoviridae	Timquatrovirus	unclassified Timquatrovirus	0	1	0	0	0	0	0	0	2	0	0	0	0	1	0	0	0	0	0	0	0	0	0	0	0	0	1	0	1	0	0	0	0	0	0	0	0	1	0
	NC_051631	Viruses	Duplodnaviria	Heunggongvirae	Uroviricota	Caudoviricetes	Caudovirales	Siphoviridae	Timquatrovirus	Mycobacterium virus JAWS	2	1	0	0	0	0	0	0	0	0	0	0	0	0	0	0	0	0	0	0	0	0	0	0	0	0	1	0	1	0	0	0	0	0	1	0	0	1	0
	NC_051667	Viruses	Duplodnaviria	Heunggongvirae	Uroviricota	Caudoviricetes	Caudovirales	Siphoviridae	Cheoctovirus	unclassified Cheoctovirus	0	1	0	0	0	0	0	0	1	0	0	0	0	0	0	0	0	0	0	0	0	0	0	0	0	1	0	0	0	0	0	0	0	0	0	0	0	0	0
	NC_051721	Viruses	Duplodnaviria	Heunggongvirae	Uroviricota	Caudoviricetes	Caudovirales	Siphoviridae	unclassified Siphoviridae		0	1	0	0	0	0	0	0	1	0	0	0	0	0	0	0	0	0	0	0	0	0	0	0	0	1	0	0	0	0	0	0	0	0	1	0	0	0	0
	NC_051725	Viruses	Duplodnaviria	Heunggongvirae	Uroviricota	Caudoviricetes	Caudovirales	Siphoviridae	Trigintaduovirus	unclassified Trigintaduovirus	0	1	0	0	0	0	0	0	2	0	0	0	0	0	0	0	0	0	0	0	0	0	0	0	0	1	0	0	0	0	0	0	0	0	1	0	0	0	0
	NC_051726	Viruses	Duplodnaviria	Heunggongvirae	Uroviricota	Caudoviricetes	Caudovirales	Siphoviridae	Bernalvirus	unclassified Bernalvirus	0	1	0	0	0	0	0	0	3	0	0	0	0	0	0	0	0	0	0	0	0	0	0	0	0	0	0	0	0	0	0	0	0	0	1	0	0	1	0
	NC_051738	Viruses	Duplodnaviria	Heunggongvirae	Uroviricota	Caudoviricetes	Caudovirales	Siphoviridae	Pclasvirinae	unclassified Pclasvirinae	1	1	0	0	0	0	0	0	2	0	0	0	0	0	0	0	0	0	0	0	0	0	0	0	0	0	0	0	0	0	0	0	0	0	0	0	0	1	0
	NC_051739	Viruses	Duplodnaviria	Heunggongvirae	Uroviricota	Caudoviricetes	Caudovirales	Siphoviridae	Pclasvirinae	unclassified Pclasvirinae	2	1	0	0	0	0	0	0	1	0	0	0	0	0	0	0	0	0	0	0	0	0	0	0	0	0	0	0	0	0	0	0	0	0	1	0	0	0	0
	NC_052650	Viruses	Duplodnaviria	Heunggongvirae	Uroviricota	Caudoviricetes	Caudovirales	Myoviridae	Myohalovirus	Myohalovirus phiH	1	1	0	0	0	0	0	0	0	0	0	0	0	0	0	0	0	0	0	0	0	0	0	0	0	0	0	0	0	0	0	0	0	0	0	0	0	0	0
	NC_052653	Viruses	Duplodnaviria	Heunggongvirae	Uroviricota	Caudoviricetes	Caudovirales	Myoviridae	Vequintavirinae	unclassified Vequintavirinae	2	0	0	0	0	0	0	0	0	0	1	1	0	0	0	1	0	0	0	0	0	0	0	0	0	0	0	0	0	0	1	0	0	0	0	0	0	0	0
	NC_052654	Viruses	Duplodnaviria	Heunggongvirae	Uroviricota	Caudoviricetes	Caudovirales	Myoviridae	Phapecoctavirus	unclassified Phapecoctavirus	3	0	0	0	0	0	0	0	0	0	1	1	0	0	0	0	0	0	0	0	0	0	0	0	0	0	0	0	0	0	1	0	0	0	0	0	0	0	0
	NC_052964	Viruses	Duplodnaviria	Heunggongvirae	Uroviricota	Caudoviricetes	Caudovirales	Siphoviridae	unclassified Siphoviridae		2	0	0	1	0	0	0	0	0	0	0	1	0	0	0	0	0	0	0	0	0	0	0	0	0	0	1	0	0	0	1	0	0	0	0	0	0	0	1
	NC_052966	Viruses	Duplodnaviria	Heunggongvirae	Uroviricota	Caudoviricetes	Caudovirales	Siphoviridae	Pamexvirus	unclassified Pamexvirus	3	0	0	0	0	0	0	0	0	0	0	1	0	0	1	0	0	0	1	0	0	0	0	0	0	0	0	0	0	0	0	0	0	0	0	0	0	0	1
	NC_052967	Viruses	Duplodnaviria	Heunggongvirae	Uroviricota	Caudoviricetes	Caudovirales	Siphoviridae	Pamexvirus	unclassified Pamexvirus	2	0	0	0	0	0	0	0	0	0	0	0	0	0	1	0	0	0	1	0	0	0	0	0	0	0	0	0	0	0	0	0	0	0	0	0	0	0	1
	NC_052968	Viruses	Duplodnaviria	Heunggongvirae	Uroviricota	Caudoviricetes	Caudovirales	Siphoviridae	unclassified Siphoviridae		2	0	0	0	0	0	0	0	0	0	0	0	0	0	1	0	0	0	1	0	0	0	0	0	0	0	1	0	0	0	0	0	0	0	0	0	0	0	0
	NC_052973	Viruses	Duplodnaviria	Heunggongvirae	Uroviricota	Caudoviricetes	Caudovirales	Siphoviridae	Sanovirus	unclassified Sanovirus	0	0	0	0	0	0	0	0	1	0	0	0	0	0	0	0	0	0	1	0	1	0	0	0	0	0	0	0	0	0	0	0	0	0	0	0	0	0	0
	NC_052974	Viruses	Duplodnaviria	Heunggongvirae	Uroviricota	Caudoviricetes	Caudovirales	Siphoviridae	unclassified Siphoviridae		3	0	0	0	0	0	0	0	0	0	0	0	0	0	0	0	0	0	0	0	0	0	0	0	0	0	1	0	0	0	0	0	0	0	0	0	0	0	0
	NC_052975	Viruses	Duplodnaviria	Heunggongvirae	Uroviricota	Caudoviricetes	Caudovirales	Siphoviridae	unclassified Siphoviridae		0	0	0	0	0	0	0	0	0	0	0	0	0	0	0	0	0	0	1	0	0	0	0	0	0	0	1	0	0	0	0	0	0	0	1	0	0	1	0
	NC_052976	Viruses	Duplodnaviria	Heunggongvirae	Uroviricota	Caudoviricetes	Caudovirales	Siphoviridae	unclassified Siphoviridae		1	0	0	0	0	0	0	0	0	0	0	0	0	0	0	0	0	0	1	0	0	0	0	0	0	0	1	0	0	0	0	0	1	0	0	0	0	1	0
	NC_052977	Viruses	Duplodnaviria	Heunggongvirae	Uroviricota	Caudoviricetes	Caudovirales	Siphoviridae	unclassified Siphoviridae		1	0	0	0	0	0	0	0	0	0	0	0	0	0	0	0	0	0	1	0	0	0	0	0	0	0	1	0	0	0	0	0	1	0	0	0	0	1	0
	NC_052978	Viruses	Duplodnaviria	Heunggongvirae	Uroviricota	Caudoviricetes	Caudovirales	Siphoviridae	unclassified Siphoviridae		0	0	0	0	0	0	0	0	0	0	0	0	0	0	0	0	0	0	1	0	0	0	0	0	0	0	0	0	0	0	0	0	0	0	0	0	0	0	0
	NC_052979	Viruses	Duplodnaviria	Heunggongvirae	Uroviricota	Caudoviricetes	Caudovirales	Siphoviridae	unclassified Siphoviridae		0	0	0	0	0	0	0	0	0	0	0	0	0	0	0	0	0	0	1	0	0	0	0	0	0	0	0	0	0	0	0	0	0	0	0	0	0	0	0
	NC_052981	Viruses	Duplodnaviria	Heunggongvirae	Uroviricota	Caudoviricetes	Caudovirales	Siphoviridae	unclassified Siphoviridae		0	0	0	0	0	0	0	0	0	0	0	0	0	0	0	0	0	0	1	0	0	0	0	0	0	0	0	0	0	0	0	0	0	0	0	0	0	0	0
	NC_052984	Viruses	Duplodnaviria	Heunggongvirae	Uroviricota	Caudoviricetes	Caudovirales	Siphoviridae	unclassified Siphoviridae		1	0	0	0	0	0	0	0	0	0	0	0	0	0	0	0	0	0	1	0	0	0	0	0	0	0	0	0	0	0	0	0	0	0	0	0	0	0	0
	NC_052985	Viruses	Duplodnaviria	Heunggongvirae	Uroviricota	Caudoviricetes	Caudovirales	Siphoviridae	unclassified Siphoviridae		2	0	0	0	0	0	0	0	0	0	0	0	0	0	0	0	0	0	1	0	0	0	0	0	0	0	0	0	0	0	0	0	0	0	0	0	0	0	0
	NC_052986	Viruses	Duplodnaviria	Heunggongvirae	Uroviricota	Caudoviricetes	Caudovirales	Siphoviridae	unclassified Siphoviridae		0	0	0	0	0	0	0	0	0	0	0	0	0	0	0	0	0	0	1	0	0	0	0	0	0	0	0	0	0	0	0	0	0	0	0	0	0	0	0
	NC_052987	Viruses	Duplodnaviria	Heunggongvirae	Uroviricota	Caudoviricetes	Caudovirales	Siphoviridae	Yonseivirus	Klebsiella virus N137	0	0	0	0	0	0	0	0	0	0	0	0	0	0	0	0	0	0	1	0	0	0	0	0	0	0	0	0	0	0	0	0	0	0	0	0	0	0	0
	NC_052989	Viruses	Duplodnaviria	Heunggongvirae	Uroviricota	Caudoviricetes	Caudovirales	Siphoviridae	unclassified Siphoviridae		0	0	0	0	0	0	0	0	0	0	0	0	0	0	0	0	0	0	1	0	0	0	0	0	0	0	0	0	0	0	0	0	0	0	0	0	0	0	0
	NC_053008	Viruses	Duplodnaviria	Heunggongvirae	Uroviricota	Caudoviricetes	Caudovirales	Siphoviridae	unclassified Siphoviridae		0	0	0	0	1	0	0	0	0	0	0	0	0	0	0	0	0	0	1	0	0	0	0	0	0	0	0	0	0	0	0	0	0	0	0	0	0	0	0
	NC_053010	Viruses	Duplodnaviria	Heunggongvirae	Uroviricota	Caudoviricetes	Caudovirales	Siphoviridae	unclassified Siphoviridae		0	0	0	0	0	0	0	0	0	0	0	0	0	0	0	0	0	0	1	0	0	0	0	0	0	0	0	0	0	0	0	0	0	0	0	0	0	0	0
	NC_053011	Viruses	Duplodnaviria	Heunggongvirae	Uroviricota	Caudoviricetes	Caudovirales	Siphoviridae	unclassified Siphoviridae		0	0	0	0	0	0	0	0	0	0	0	0	0	0	0	0	0	0	1	0	0	0	0	0	0	0	0	0	0	0	0	0	0	0	0	0	0	0	0
	NC_053012	Viruses	Duplodnaviria	Heunggongvirae	Uroviricota	Caudoviricetes	Caudovirales	Siphoviridae	unclassified Siphoviridae		3	0	0	0	0	0	0	1	0	0	0	0	0	0	0	0	0	0	0	0	0	0	0	0	0	0	0	0	0	0	0	0	0	0	0	0	0	0	0
	NC_053013	Viruses	Duplodnaviria	Heunggongvirae	Uroviricota	Caudoviricetes	Caudovirales	Siphoviridae	unclassified Siphoviridae		0	0	0	0	0	0	0	0	0	0	0	0	0	0	0	0	0	0	1	0	0	0	0	0	0	0	0	0	0	0	0	0	0	0	1	0	0	0	0
	NC_053015	Viruses	Duplodnaviria	Heunggongvirae	Uroviricota	Caudoviricetes	Caudovirales	Siphoviridae	unclassified Siphoviridae		1	0	0	0	0	0	0	0	0	0	0	0	0	0	0	0	0	0	1	0	0	0	0	0	0	0	0	0	0	0	0	0	0	0	0	0	0	0	0
	NC_053172	Viruses	Duplodnaviria	Heunggongvirae	Uroviricota	Caudoviricetes	Caudovirales	Siphoviridae	Ruthyvirus	Gordonia virus DumpsterDude	0	1	0	0	0	0	0	0	2	0	0	0	0	0	0	0	0	0	0	0	0	0	0	0	0	1	0	0	0	0	0	0	0	0	0	0	0	0	0
	NC_053174	Viruses	Duplodnaviria	Heunggongvirae	Uroviricota	Caudoviricetes	Caudovirales	Siphoviridae	Fairfaxidumvirus	unclassified Fairfaxidumvirus	2	1	0	0	0	0	0	0	1	0	0	0	0	1	0	0	0	0	0	0	0	0	0	0	0	0	0	0	0	0	0	0	0	0	0	0	0	2	0
	NC_053209	Viruses	Duplodnaviria	Heunggongvirae	Uroviricota	Caudoviricetes	Caudovirales	Siphoviridae	Pclasvirinae	Fishburnevirus	3	1	0	0	0	0	0	0	2	0	0	0	0	0	0	0	1	0	0	1	0	0	0	0	0	0	0	0	0	0	0	0	0	0	0	0	0	1	0
	NC_053234	Viruses	Duplodnaviria	Heunggongvirae	Uroviricota	Caudoviricetes	Caudovirales	Siphoviridae	Vividuovirus	unclassified Vividuovirus	2	1	0	0	0	0	0	0	1	0	0	0	0	0	0	0	0	0	0	0	0	0	0	0	0	1	0	0	0	0	0	0	0	0	0	0	0	0	0
	NC_053242	Viruses	Duplodnaviria	Heunggongvirae	Uroviricota	Caudoviricetes	Caudovirales	Siphoviridae	unclassified Siphoviridae		2	1	0	0	0	0	0	0	1	0	0	0	0	0	0	0	0	0	0	0	0	0	0	0	0	1	0	0	0	0	0	0	0	0	0	0	0	0	0
	NC_053243	Viruses	Duplodnaviria	Heunggongvirae	Uroviricota	Caudoviricetes	Caudovirales	Siphoviridae	unclassified Siphoviridae		2	1	0	0	0	0	0	0	1	0	0	0	0	0	0	0	0	0	0	0	0	0	0	0	0	1	0	0	0	0	0	0	0	0	0	0	0	0	0
	NC_053246	Viruses	Duplodnaviria	Heunggongvirae	Uroviricota	Caudoviricetes	Caudovirales	Siphoviridae	unclassified Siphoviridae		2	1	0	0	0	0	0	0	1	0	0	0	0	0	0	0	0	0	0	0	0	0	0	0	0	0	0	0	0	0	0	0	0	0	0	0	0	1	0
	NC_053248	Viruses	Duplodnaviria	Heunggongvirae	Uroviricota	Caudoviricetes	Caudovirales	Siphoviridae	unclassified Siphoviridae		0	1	0	0	0	0	0	0	1	0	0	0	0	0	0	2	0	0	0	0	0	0	0	0	0	1	0	0	1	0	0	0	0	0	0	0	0	0	0
	NC_053506	Viruses	Duplodnaviria	Heunggongvirae	Uroviricota	Caudoviricetes	Caudovirales	Siphoviridae	Bronvirus	unclassified Bronvirus	0	1	0	0	0	0	0	0	2	0	0	0	1	0	0	0	0	0	0	0	0	0	0	0	1	0	1	0	1	0	0	0	0	0	1	1	0	2	0
	NC_053510	Viruses	Duplodnaviria	Heunggongvirae	Uroviricota	Caudoviricetes	Caudovirales	Siphoviridae	Bronvirus	unclassified Bronvirus	0	1	0	0	0	0	0	0	3	0	0	0	1	0	0	0	0	0	0	0	0	0	0	0	1	1	1	0	1	0	0	0	0	0	0	1	0	1	0
	NC_053511	Viruses	Duplodnaviria	Heunggongvirae	Uroviricota	Caudoviricetes	Caudovirales	Siphoviridae	Bronvirus	unclassified Bronvirus	3	1	0	0	0	0	0	0	3	0	0	0	0	0	0	0	0	0	0	0	0	0	0	0	0	1	1	0	1	0	0	0	0	0	1	0	0	1	0
	NC_053512	Viruses	Duplodnaviria	Heunggongvirae	Uroviricota	Caudoviricetes	Caudovirales	Siphoviridae	unclassified Siphoviridae		2	1	0	0	0	0	0	0	2	0	0	0	0	1	0	0	0	0	0	0	0	0	0	0	0	1	0	0	0	0	0	1	0	0	0	0	1	0	0
	NC_053515	Viruses	Duplodnaviria	Heunggongvirae	Uroviricota	Caudoviricetes	Caudovirales	Siphoviridae	Mclasvirinae	Reyvirus	4	1	0	0	0	0	0	0	2	0	0	0	0	1	0	0	0	0	0	0	0	0	0	0	0	1	0	0	1	0	0	0	0	0	0	0	0	0	0
	NC_053516	Viruses	Duplodnaviria	Heunggongvirae	Uroviricota	Caudoviricetes	Caudovirales	Siphoviridae	Mclasvirinae	Bongovirus	5	1	0	0	0	0	0	0	3	0	0	0	1	1	0	0	0	0	0	0	0	0	0	0	0	1	0	0	0	0	0	0	0	0	0	0	0	0	0
	NC_054146	Viruses	Duplodnaviria	Heunggongvirae	Uroviricota	Caudoviricetes	Caudovirales	Myoviridae	unclassified Myoviridae		2	1	0	0	0	0	0	0	0	0	0	0	0	0	0	0	0	0	0	0	0	0	0	0	0	0	0	0	0	0	0	0	0	1	1	0	0	0	0
	NC_054147	Viruses	Duplodnaviria	Heunggongvirae	Uroviricota	Caudoviricetes	Caudovirales	Myoviridae	unclassified Myoviridae		2	1	0	0	0	0	0	0	0	0	0	0	0	0	0	0	0	0	0	0	0	0	0	0	0	0	0	0	0	0	0	0	0	0	1	0	0	0	0
	NC_054148	Viruses	Duplodnaviria	Heunggongvirae	Uroviricota	Caudoviricetes	Caudovirales	Myoviridae	unclassified Myoviridae		0	1	0	0	1	0	0	0	0	0	0	0	0	0	0	0	0	0	0	0	0	0	0	0	0	0	0	0	0	0	0	0	0	1	1	0	0	0	0
	NC_054149	Viruses	Duplodnaviria	Heunggongvirae	Uroviricota	Caudoviricetes	Caudovirales	Myoviridae	unclassified Myoviridae		0	1	0	0	0	0	0	0	0	0	0	0	1	0	0	0	0	0	0	0	0	0	0	0	0	0	0	0	0	0	0	0	0	1	1	0	0	0	0
	NC_054392	Viruses	Duplodnaviria	Heunggongvirae	Uroviricota	Caudoviricetes	Caudovirales	Siphoviridae	Ghobesvirus	unclassified Ghobesvirus	2	1	0	0	0	0	0	0	2	0	0	0	0	1	0	0	0	0	1	0	0	0	0	0	0	1	0	0	1	0	0	0	2	0	0	0	0	0	0
	NC_054393	Viruses	Duplodnaviria	Heunggongvirae	Uroviricota	Caudoviricetes	Caudovirales	Siphoviridae	unclassified Siphoviridae		0	2	0	0	1	0	0	0	1	0	0	0	0	1	0	0	0	0	0	0	0	1	0	0	0	1	0	0	1	0	0	0	0	0	1	0	0	0	0
	NC_054420	Viruses	Duplodnaviria	Heunggongvirae	Uroviricota	Caudoviricetes	Caudovirales	Siphoviridae	Korravirus	unclassified Korravirus	3	1	0	0	0	0	0	0	0	0	0	0	0	0	0	0	0	0	0	0	0	0	0	0	0	0	0	0	0	0	0	0	1	0	0	0	0	0	0
	NC_054423	Viruses	Duplodnaviria	Heunggongvirae	Uroviricota	Caudoviricetes	Caudovirales	Siphoviridae	Korravirus	Arthrobacter virus Preamble	1	1	0	0	0	0	0	0	0	0	0	0	0	0	0	0	0	0	0	0	0	0	0	0	0	0	0	0	0	0	0	0	1	0	0	0	0	0	0
	NC_054428	Viruses	Duplodnaviria	Heunggongvirae	Uroviricota	Caudoviricetes	Caudovirales	Siphoviridae	Korravirus	unclassified Korravirus	1	1	0	0	0	0	0	0	0	0	0	0	0	0	0	0	0	0	1	0	0	0	0	0	0	0	0	0	0	0	0	0	1	0	0	0	0	0	0
	NC_054429	Viruses	Duplodnaviria	Heunggongvirae	Uroviricota	Caudoviricetes	Caudovirales	Siphoviridae	Korravirus	unclassified Korravirus	1	1	0	0	0	0	0	0	0	0	0	0	0	0	0	0	0	0	1	0	0	0	0	0	0	0	0	0	0	0	0	0	1	0	0	0	0	0	0
	NC_054432	Viruses	Duplodnaviria	Heunggongvirae	Uroviricota	Caudoviricetes	Caudovirales	Siphoviridae	unclassified Siphoviridae		0	1	0	0	1	0	0	0	1	0	0	0	0	0	0	0	1	0	0	0	0	0	0	0	0	1	0	0	0	0	0	0	0	0	0	0	0	0	0
	NC_054433	Viruses	Duplodnaviria	Heunggongvirae	Uroviricota	Caudoviricetes	Caudovirales	Siphoviridae	unclassified Siphoviridae		0	1	0	0	1	0	0	0	1	0	0	0	0	0	0	0	0	0	0	0	0	0	0	0	0	1	0	0	0	0	0	0	0	0	1	0	0	0	0
	NC_054434	Viruses	Duplodnaviria	Heunggongvirae	Uroviricota	Caudoviricetes	Caudovirales	Siphoviridae	Vendettavirus	unclassified Vendettavirus	2	1	0	0	0	0	0	0	1	0	0	0	0	0	0	0	0	0	0	0	0	0	0	0	0	1	1	0	0	0	0	0	0	0	1	0	0	0	0
	NC_054435	Viruses	Duplodnaviria	Heunggongvirae	Uroviricota	Caudoviricetes	Caudovirales	Siphoviridae	Vendettavirus	unclassified Vendettavirus	2	1	0	0	0	0	0	0	1	0	0	0	0	1	0	0	0	0	0	0	0	0	0	0	0	1	0	0	1	0	0	0	0	0	0	0	0	0	0
	NC_054436	Viruses	Duplodnaviria	Heunggongvirae	Uroviricota	Caudoviricetes	Caudovirales	Siphoviridae	Vendettavirus	unclassified Vendettavirus	0	1	0	0	0	0	0	0	1	0	0	0	0	1	0	0	0	0	0	0	0	0	0	0	0	1	0	0	1	0	0	0	0	0	0	0	0	0	0
	NC_054437	Viruses	Duplodnaviria	Heunggongvirae	Uroviricota	Caudoviricetes	Caudovirales	Siphoviridae	Vendettavirus	unclassified Vendettavirus	0	1	0	0	0	0	0	0	2	0	0	0	0	0	0	0	0	0	0	0	0	0	0	0	0	1	0	0	0	0	0	0	0	0	1	0	0	0	0
	NC_054439	Viruses	Duplodnaviria	Heunggongvirae	Uroviricota	Caudoviricetes	Caudovirales	Siphoviridae	Liefievirus	unclassified Liefievirus	0	1	0	0	0	0	0	0	1	0	0	0	0	0	0	0	0	0	0	0	0	0	0	0	0	1	0	0	1	0	0	0	0	0	1	0	0	0	0
	NC_054443	Viruses	Duplodnaviria	Heunggongvirae	Uroviricota	Caudoviricetes	Caudovirales	Siphoviridae	unclassified Siphoviridae		0	1	0	0	0	0	0	0	1	0	0	0	0	0	0	0	0	0	0	0	0	0	0	0	0	0	0	0	1	0	0	0	0	0	0	0	0	1	0
	NC_054444	Viruses	Duplodnaviria	Heunggongvirae	Uroviricota	Caudoviricetes	Caudovirales	Siphoviridae	unclassified Siphoviridae		0	1	0	0	0	0	0	0	1	0	0	0	0	1	0	0	0	0	0	0	0	0	0	0	0	1	0	0	1	0	0	0	0	0	0	0	0	0	0
	NC_054445	Viruses	Duplodnaviria	Heunggongvirae	Uroviricota	Caudoviricetes	Caudovirales	Siphoviridae	unclassified Siphoviridae		0	1	0	0	0	0	0	0	1	0	0	0	0	0	0	0	0	0	0	0	0	0	0	0	0	1	0	0	1	0	0	0	0	0	0	0	0	0	0
	NC_054446	Viruses	Duplodnaviria	Heunggongvirae	Uroviricota	Caudoviricetes	Caudovirales	Siphoviridae	unclassified Siphoviridae		0	1	0	0	0	0	0	0	1	0	0	0	0	0	0	0	0	0	0	0	0	0	0	0	0	1	0	0	1	0	0	0	0	0	0	0	0	0	0
	NC_054447	Viruses	Duplodnaviria	Heunggongvirae	Uroviricota	Caudoviricetes	Caudovirales	Siphoviridae	unclassified Siphoviridae		0	1	0	0	0	0	0	0	1	0	0	0	0	0	0	0	0	0	0	0	0	0	0	0	0	1	0	0	1	0	0	0	0	0	0	0	0	0	0
	NC_054455	Viruses	Duplodnaviria	Heunggongvirae	Uroviricota	Caudoviricetes	Caudovirales	Siphoviridae	Nclasvirinae	Charlievirus	3	1	0	0	0	0	0	0	2	0	0	0	0	0	0	0	0	0	0	0	0	0	0	0	0	0	0	0	0	0	0	0	0	0	1	0	0	1	0
	NC_054458	Viruses	Duplodnaviria	Heunggongvirae	Uroviricota	Caudoviricetes	Caudovirales	Myoviridae	Naesvirus	unclassified Naesvirus	0	0	0	0	0	0	0	0	0	0	0	0	0	0	0	0	0	0	1	0	0	0	0	0	0	0	0	0	0	0	0	0	0	0	0	0	0	1	0
	NC_054461	Viruses	Duplodnaviria	Heunggongvirae	Uroviricota	Caudoviricetes	Caudovirales	Myoviridae	Naesvirus	unclassified Naesvirus	0	0	0	0	0	0	0	0	0	0	0	0	0	0	0	1	0	0	1	0	0	0	0	0	0	0	0	0	0	0	0	0	0	0	0	0	0	1	0
	NC_054465	Viruses	Duplodnaviria	Heunggongvirae	Uroviricota	Caudoviricetes	Caudovirales	Myoviridae	unclassified Myoviridae		0	0	0	0	0	0	0	0	0	0	0	0	0	0	0	0	0	0	0	0	0	0	0	0	0	0	0	0	0	0	0	0	0	1	0	0	0	0	0
	NC_054637	Viruses	Duplodnaviria	Heunggongvirae	Uroviricota	Caudoviricetes	Caudovirales	Siphoviridae	unclassified Siphoviridae		0	0	0	0	0	0	0	0	0	0	0	0	0	0	0	0	0	0	0	0	0	0	0	0	0	0	0	0	0	0	0	0	0	1	0	0	0	0	0
[truncated: 147 more rows]
[truncated: 5,000 more columns]

## Sheet: Mirus and Herpes summary
	Occurrence of gene clusters (Orthogroups)
	Gene clusters were computed using OrthoFinder
[truncated: 15 more rows]

## Sheet: Mirus and Herpes table
Orthogroup	lineage	OG0000009	OG0000002	OG0000000	OG0000040	OG0000005	OG0000076	OG0000084	OG0000019	OG0000109	OG0000021	OG0000124	OG0000177	OG0000007	OG0000183	OG0000013	OG0000052	OG0000211	OG0000220	OG0000218	OG0000219	OG0000233	OG0000232	OG0000235	OG0000090	OG0000249	OG0000250	OG0000175	OG0000254	OG0000154	OG0000270	OG0000271	OG0000272	OG0000277	OG0000095	OG0000102	OG0000265	OG0000276	OG0000284	OG0000290	OG0000229	OG0000291	OG0000294	OG0000307	OG0000308	OG0000310	OG0000311	OG0000266	OG0000295
[truncated: 420 more rows]
[truncated: 585 more columns]
