# Supplementary material for: Mirusviruses link herpesviruses to giant viruses
Source: Nature. 2023 Apr 19;616(7958):783–9. doi: 10.1038/s41586-023-05962-4 (PMC10132985; doi:10.1038/s41586-023-05962-4)
Supplement: Supplementary file 12 — Biogeographic signal for the GOEV database. The table includes metagenomic metadata and the mean coverage of all genomes across all metagenomes, [file 41586_2023_5962_MOESM12_ESM.xlsx]

## Sheet: Metagenome stats
	Metagenomic statistics
	Metagenome_Id	Size_Categorie	Nb reads	Depth	Station	Station Subset	Region	Filter_Code	Filter_Size	Cumul coverage Mirus MAGs
	155DCM1GGZZ11	Size_All	415061058	DCM	155	Subset 02	Atlantic	GGZZ	0.8-2000µm	259.288
	155DCM0CCKK11	Size_01	348668244	DCM	155	Subset 01	Atlantic	CCKK	0.22-3µm	230.177
	124SUR1CCKK11	Size_01	355978666	SUR	124	Subset 01	Pacific	CCKK	0.22-3µm	229.785
	10DCM1GGMM11	Size_01	329009558	DCM	10	Subset 01	Mediterranean	GGMM	0.8-5µm	199.032
	173SUR0CCKK11	Size_01	336509692	SUR	173	Subset 01	Arctic	CCKK	0.22-3µm	179.215
	124SUR1KKQQ11	Size_02	357439702	SUR	124	Subset 01	Pacific	KKQQ	3-20µm	151.57
	114SUR1GGZZ11	Size_All	328606592	SUR	114	Subset 02	Pacific	GGZZ	0.8-2000µm	148.124
	155DCM1KKQQ11	Size_02	371154192	DCM	155	Subset 01	Atlantic	KKQQ	3-20µm	111.863
	201DCM0CCKK11	Size_01	399339872	DCM	201	Subset 01	Arctic	CCKK	0.22-3µm	109.25
	173SUR1GGZZ11	Size_All	280325626	SUR	173	Subset 02	Arctic	GGZZ	0.8-2000µm	107.99
	117SUR1GGZZ11	Size_All	333015274	SUR	117	Subset 02	Pacific	GGZZ	0.8-2000µm	101.578
	123SUR0CCKK11	Size_01	324478598	SUR	123	Subset 01	Pacific	CCKK	0.22-3µm	96.5303
	173DCM1KKQQ11	Size_02	430900390	DCM	173	Subset 01	Arctic	KKQQ	3-20µm	91.9356
	118SUR1GGZZ11	Size_All	402241276	SUR	118	Subset 02	Pacific	GGZZ	0.8-2000µm	87.384
	193SUR0CCKK11	Size_01	317974430	SUR	193	Subset 01	Arctic	CCKK	0.22-3µm	82.5877
	173DCM1GGZZ11	Size_All	401079166	DCM	173	Subset 02	Arctic	GGZZ	0.8-2000µm	77.4058
	158DCM0CCKK11	Size_01	295420862	DCM	158	Subset 01	Arctic	CCKK	0.22-3µm	75.397
	191SUR0CCKK11	Size_01	335197842	SUR	191	Subset 01	Arctic	CCKK	0.22-3µm	71.1779
	30SUR0CCII11	Size_01	449352310	SUR	30	Subset 01	Mediterranean	CCII	0.2-1.6µm	67.8446
	201SUR0CCKK11	Size_01	470323820	SUR	201	Subset 01	Arctic	CCKK	0.22-3µm	65.1634
	194SUR0CCKK11	Size_01	409468784	SUR	194	Subset 01	Arctic	CCKK	0.22-3µm	63.6716
	102DCM1GGMM11	Size_01	339165532	DCM	102	Subset 01	Pacific	GGMM	0.8-5µm	62.2091
	86DCM1GGZZ11	Size_All	380740372	DCM	86	Subset 02	Southern	GGZZ	0.8-2000µm	57.7235
	191SUR2GGZZ11	Size_All	361983792	SUR	191	Subset 02	Arctic	GGZZ	0.8-2000µm	55.5804
	102DCM0CCKK11	Size_01	395296632	DCM	102	Subset 01	Pacific	CCKK	0.22-3µm	55.5769
	205SUR0CCKK11	Size_01	381899588	SUR	205	Subset 01	Arctic	CCKK	0.22-3µm	54.6244
	180DCM1GGZZ11	Size_All	386500760	DCM	180	Subset 02	Arctic	GGZZ	0.8-2000µm	54.5312
	115SUR1GGZZ11	Size_All	291210864	SUR	115	Subset 02	Pacific	GGZZ	0.8-2000µm	52.4741
	155DCM2KKQQ11	Size_02	383639690	DCM	155	Subset 01	Atlantic	KKQQ	3-20µm	52.3184
	191SUR2KKQQ11	Size_02	324723336	SUR	191	Subset 01	Arctic	KKQQ	3-20µm	52.1842
	113SUR1GGMM11	Size_01	383364548	SUR	113	Subset 01	Pacific	GGMM	0.8-5µm	50.5731
	208SUR0CCKK11	Size_01	341961440	SUR	208	Subset 01	Arctic	CCKK	0.22-3µm	50.3221
	158SUR0CCKK11	Size_01	393780692	SUR	158	Subset 01	Arctic	CCKK	0.22-3µm	50.2609
	155SUR0CCKK11	Size_01	387919852	SUR	155	Subset 01	Atlantic	CCKK	0.22-3µm	49.7265
	194SUR1GGZZ11	Size_All	461870348	SUR	194	Subset 02	Arctic	GGZZ	0.8-2000µm	48.2166
	193SUR1GGZZ11	Size_All	400353488	SUR	193	Subset 02	Arctic	GGZZ	0.8-2000µm	47.5988
	88SUR1QQSS11	Size_03	390738364	SUR	88	Subset 01	Southern	QQSS	20-180µm	45.4943
	36DCM1GGMM11	Size_01	325723998	DCM	36	Subset 01	Indian	GGMM	0.8-5µm	41.8094
	25DCM0CCII11	Size_01	372367874	DCM	25	Subset 01	Mediterranean	CCII	0.2-1.6µm	40.8103
	155SUR1GGZZ11	Size_All	380296198	SUR	155	Subset 02	Atlantic	GGZZ	0.8-2000µm	39.9491
	93DCM0CCKK11	Size_01	322587502	DCM	93	Subset 01	Pacific	CCKK	0.22-3µm	39.7707
	130SUR1GGMM11	Size_01	356341918	SUR	130	Subset 01	Pacific	GGMM	0.8-5µm	39.326
	133DCM0CCKK11	Size_01	300000000	DCM	133	Subset 01	Pacific	CCKK	0.22-3µm	39.1715
	58SUR1GGMM11	Size_01	314087400	SUR	58	Subset 01	Indian	GGMM	0.8-5µm	38.923
	86DCM1GGMM11	Size_01	414521962	DCM	86	Subset 01	Southern	GGMM	0.8-5µm	38.6901
	25SUR0CCII11	Size_01	438714400	SUR	25	Subset 01	Mediterranean	CCII	0.2-1.6µm	38.2506
	109SUR0CCKK11	Size_01	361759732	SUR	109	Subset 01	Pacific	CCKK	0.22-3µm	37.538
	173SUR1KKQQ11	Size_02	307654576	SUR	173	Subset 01	Arctic	KKQQ	3-20µm	36.6741
	173DCM0CCKK11	Size_01	259724880	DCM	173	Subset 01	Arctic	CCKK	0.22-3µm	36.5644
	123SUR1GGZZ11	Size_All	532177986	SUR	123	Subset 02	Pacific	GGZZ	0.8-2000µm	36.3671
	100SUR0CCKK11	Size_01	364706180	SUR	100	Subset 01	Pacific	CCKK	0.22-3µm	36.2475
	109SUR1GGMM11	Size_01	332136522	SUR	109	Subset 01	Pacific	GGMM	0.8-5µm	35.6386
	158DCM1GGZZ11	Size_All	382093616	DCM	158	Subset 02	Arctic	GGZZ	0.8-2000µm	33.8849
	116SUR1GGZZ11	Size_All	342188114	SUR	116	Subset 02	Pacific	GGZZ	0.8-2000µm	32.9967
	22DCM1GGMM11	Size_01	306331156	DCM	22	Subset 01	Mediterranean	GGMM	0.8-5µm	31.616
	194DCM0CCKK11	Size_01	393345702	DCM	194	Subset 01	Arctic	CCKK	0.22-3µm	31.4919
	25SUR1GGMM11	Size_01	335502776	SUR	25	Subset 01	Mediterranean	GGMM	0.8-5µm	31.2151
	133SUR0CCKK11	Size_01	521213188	SUR	133	Subset 01	Pacific	CCKK	0.22-3µm	30.9811
	178SUR0CCKK11	Size_01	328300662	SUR	178	Subset 01	Arctic	CCKK	0.22-3µm	30.8336
	123SUR1GGMM11	Size_01	560273566	SUR	123	Subset 01	Pacific	GGMM	0.8-5µm	30.0506
	85DCM0CCKK11	Size_01	402584590	DCM	85	Subset 01	Southern	CCKK	0.22-3µm	29.499
	36SUR1GGMM11	Size_01	298317236	SUR	36	Subset 01	Indian	GGMM	0.8-5µm	29.1841
	25DCM1GGMM11	Size_01	319584302	DCM	25	Subset 01	Mediterranean	GGMM	0.8-5µm	29.0425
	7SUR1GGMM11	Size_01	970828704	SUR	7	Subset 01	Mediterranean	GGMM	0.8-5µm	28.9159
	4DCM1GGMM11	Size_01	403654194	DCM	4	Subset 01	Atlantic	GGMM	0.8-5µm	28.8365
	158DCM1KKQQ11	Size_02	384629438	DCM	158	Subset 01	Arctic	KKQQ	3-20µm	27.4702
	109SUR1GGZZ11	Size_All	362614086	SUR	109	Subset 02	Pacific	GGZZ	0.8-2000µm	26.8999
	9DCM1GGMM11	Size_01	298198124	DCM	9	Outlier	Mediterranean	GGMM	0.8-5µm	26.7443
	114SUR1SSUU11	Size_04	309164896	SUR	114	Outlier	Pacific	SSUU	180-2000µm	26.6194
	138SUR1GGMM11	Size_01	338545414	SUR	138	Subset 01	Pacific	GGMM	0.8-5µm	26.0902
	36DCM0CCII11	Size_01	386785218	DCM	36	Subset 01	Indian	CCII	0.2-1.6µm	24.4586
	22SUR1GGMM11	Size_01	382554692	SUR	22	Subset 01	Mediterranean	GGMM	0.8-5µm	23.0156
	146SUR1GGZZ11	Size_All	361128490	SUR	146	Subset 02	Atlantic	GGZZ	0.8-2000µm	22.8292
	178SUR1GGZZ11	Size_All	378988286	SUR	178	Subset 02	Arctic	GGZZ	0.8-2000µm	22.7242
	93SUR1GGMM11	Size_01	403781822	SUR	93	Subset 01	Pacific	GGMM	0.8-5µm	22.6737
	113SUR1GGZZ11	Size_All	301115354	SUR	113	Subset 02	Pacific	GGZZ	0.8-2000µm	22.4459
	201DCM1GGZZ11	Size_All	257041926	DCM	201	Subset 02	Arctic	GGZZ	0.8-2000µm	22.4013
	205SUR1GGZZ11	Size_All	299265878	SUR	205	Subset 02	Arctic	GGZZ	0.8-2000µm	21.8869
	102DCM1GGZZ11	Size_All	341222900	DCM	102	Subset 02	Pacific	GGZZ	0.8-2000µm	20.8436
	93DCM1GGMM11	Size_01	429566788	DCM	93	Subset 01	Pacific	GGMM	0.8-5µm	20.1508
	8DCM1GGMM11	Size_01	366302148	DCM	8	Subset 01	Mediterranean	GGMM	0.8-5µm	20.0634
	38SUR0GGMM11	Size_01	354758954	SUR	38	Subset 01	Indian	GGMM	0.8-5µm	19.8391
	146SUR1GGMM11	Size_01	339654428	SUR	146	Subset 01	Atlantic	GGMM	0.8-5µm	19.2379
	189DCM0CCKK11	Size_01	277384474	DCM	189	Subset 01	Arctic	CCKK	0.22-3µm	18.8502
	38DCM0CCII11	Size_01	398550298	DCM	38	Subset 01	Indian	CCII	0.2-1.6µm	18.8384
	180DCM1KKQQ11	Size_02	335318414	DCM	180	Subset 01	Arctic	KKQQ	3-20µm	18.4721
	88SUR1GGZZ11	Size_All	309618674	SUR	88	Subset 02	Southern	GGZZ	0.8-2000µm	18.3908
	36SUR0CCII11	Size_01	243648574	SUR	36	Subset 01	Indian	CCII	0.2-1.6µm	18.3233
	18SUR1GGMM11	Size_01	308072314	SUR	18	Subset 01	Mediterranean	GGMM	0.8-5µm	18.2615
	138SUR0CCKK11	Size_01	332235262	SUR	138	Subset 01	Pacific	CCKK	0.22-3µm	18.0611
	7DCM1GGMM11	Size_01	495768972	DCM	7	Subset 01	Mediterranean	GGMM	0.8-5µm	17.9444
	146SUR0CCKK11	Size_01	328338264	SUR	146	Subset 01	Atlantic	CCKK	0.22-3µm	17.0138
	16DCM1GGMM11	Size_01	278031844	DCM	16	Outlier	Mediterranean	GGMM	0.8-5µm	17.0057
	155SUR2KKQQ11	Size_02	355418560	SUR	155	Subset 01	Atlantic	KKQQ	3-20µm	17.005
	93SUR0CCKK11	Size_01	270063032	SUR	93	Subset 01	Pacific	CCKK	0.22-3µm	16.7858
	125SUR1GGZZ11	Size_All	802781896	SUR	125	Subset 02	Pacific	GGZZ	0.8-2000µm	16.5074
	208SUR1GGZZ11	Size_All	353863922	SUR	208	Subset 02	Arctic	GGZZ	0.8-2000µm	16.3626
	66DCM1GGMM11	Size_01	562964574	DCM	66	Subset 01	Atlantic	GGMM	0.8-5µm	16.216
	10SUR1GGMM11	Size_01	351154618	SUR	10	Subset 01	Mediterranean	GGMM	0.8-5µm	15.843
	210SUR0CCKK11	Size_01	315107812	SUR	210	Subset 01	Arctic	CCKK	0.22-3µm	15.8084
	88SUR1GGMM11	Size_01	317520294	SUR	88	Subset 01	Southern	GGMM	0.8-5µm	15.6433
	85DCM0GGMM11	Size_01	325070510	DCM	85	Subset 01	Southern	GGMM	0.8-5µm	15.5927
	9SUR0CCII11	Size_01	464335254	SUR	9	Outlier	Mediterranean	CCII	0.2-1.6µm	14.9629
	130SUR1GGZZ11	Size_All	405616232	SUR	130	Subset 02	Pacific	GGZZ	0.8-2000µm	14.1975
	100SUR1GGMM11	Size_01	369046652	SUR	100	Subset 01	Pacific	GGMM	0.8-5µm	14.1771
	21SUR1GGMM11	Size_01	384418994	SUR	21	Subset 01	Mediterranean	GGMM	0.8-5µm	14.0101
	194SUR1KKQQ11	Size_02	369679902	SUR	194	Subset 01	Arctic	KKQQ	3-20µm	13.8104
	133SUR1GGZZ11	Size_All	401604150	SUR	133	Subset 02	Pacific	GGZZ	0.8-2000µm	13.706
	30SUR1GGMM11	Size_01	528537246	SUR	30	Subset 01	Mediterranean	GGMM	0.8-5µm	13.6013
	155SUR1KKQQ11	Size_02	378338466	SUR	155	Subset 01	Atlantic	KKQQ	3-20µm	13.561
	38SUR0CCII11	Size_01	252840994	SUR	38	Subset 01	Indian	CCII	0.2-1.6µm	13.4989
	124SUR0CCKK11	Size_01	360233256	SUR	124	Subset 01	Pacific	CCKK	0.22-3µm	13.4075
	66SUR0CCKK11	Size_01	297524548	SUR	66	Subset 01	Atlantic	CCKK	0.22-3µm	13.2609
	158SUR1KKQQ11	Size_02	341441484	SUR	158	Subset 01	Arctic	KKQQ	3-20µm	13.156
	23SUR1GGMM11	Size_01	497607918	SUR	23	Subset 01	Mediterranean	GGMM	0.8-5µm	12.9092
	125SUR0CCKK11	Size_01	321367028	SUR	125	Subset 01	Pacific	CCKK	0.22-3µm	12.6573
	206SUR0CCKK11	Size_01	345737612	SUR	206	Subset 01	Arctic	CCKK	0.22-3µm	12.434
	133DCM1GGMM11	Size_01	323386546	DCM	133	Subset 01	Pacific	GGMM	0.8-5µm	12.3306
	138SUR1GGZZ11	Size_All	290535398	SUR	138	Subset 02	Pacific	GGZZ	0.8-2000µm	12.2101
	93SUR1GGZZ11	Size_All	353101760	SUR	93	Subset 02	Pacific	GGZZ	0.8-2000µm	12.1555
	143DCM1GGMM11	Size_01	372576288	DCM	143	Subset 01	Atlantic	GGMM	0.8-5µm	12.1164
	124SUR1GGZZ11	Size_All	846943760	SUR	124	Subset 02	Pacific	GGZZ	0.8-2000µm	12.0045
	100SUR1GGZZ11	Size_All	333841726	SUR	100	Subset 02	Pacific	GGZZ	0.8-2000µm	11.6969
	193SUR1KKQQ11	Size_02	336087648	SUR	193	Subset 01	Arctic	KKQQ	3-20µm	11.6756
	133SUR1GGMM11	Size_01	451002916	SUR	133	Subset 01	Pacific	GGMM	0.8-5µm	11.6473
	9SUR1GGMM11	Size_01	328553102	SUR	9	Outlier	Mediterranean	GGMM	0.8-5µm	11.5817
	20SUR2GGMM11	Size_01	314399518	SUR	20	Subset 01	Mediterranean	GGMM	0.8-5µm	11.056
	205SUR1KKQQ11	Size_02	337051894	SUR	205	Subset 01	Arctic	KKQQ	3-20µm	10.9547
	134SUR1GGMM11	Size_01	325127230	SUR	134	Outlier	Pacific	GGMM	0.8-5µm	10.7615
	173SUR1QQSS11	Size_03	442928218	SUR	173	Subset 01	Arctic	QQSS	20-180µm	10.6183
	135SUR1GGZZ11	Size_All	349145070	SUR	135	Subset 02	Pacific	GGZZ	0.8-2000µm	10.4925
	144SUR1GGZZ11	Size_All	353493604	SUR	144	Subset 02	Atlantic	GGZZ	0.8-2000µm	10.3903
	72SUR0CCKK11	Size_01	402307796	SUR	72	Subset 01	Atlantic	CCKK	0.22-3µm	10.1451
	94SUR0CCKK11	Size_01	447242190	SUR	94	Subset 01	Pacific	CCKK	0.22-3µm	10.0326
	150DCM0CCKK11	Size_01	350354644	DCM	150	Subset 01	Atlantic	CCKK	0.22-3µm	9.45835
	30DCM1GGMM11	Size_01	514293236	DCM	30	Subset 01	Mediterranean	GGMM	0.8-5µm	9.37131
	4DCM0CCII11	Size_01	455418936	DCM	4	Subset 01	Atlantic	CCII	0.2-1.6µm	9.26023
	5SUR1GGMM11	Size_01	410837790	SUR	5	Outlier	Atlantic	GGMM	0.8-5µm	9.2347
	9DCM0CCII11	Size_01	398299904	DCM	9	Outlier	Mediterranean	CCII	0.2-1.6µm	8.81141
	134SUR1GGZZ11	Size_All	307090956	SUR	134	Subset 02	Pacific	GGZZ	0.8-2000µm	8.75956
	133DCM1GGZZ11	Size_All	354548204	DCM	133	Subset 02	Pacific	GGZZ	0.8-2000µm	8.72788
	150DCM1GGZZ11	Size_All	410647478	DCM	150	Subset 02	Atlantic	GGZZ	0.8-2000µm	8.52082
	147SUR1GGMM11	Size_01	342319486	SUR	147	Subset 01	Atlantic	GGMM	0.8-5µm	8.50981
	158SUR2QQSS11	Size_03	271425532	SUR	158	Subset 01	Arctic	QQSS	20-180µm	8.48028
	7SUR0CCII11	Size_01	188526642	SUR	7	Subset 01	Mediterranean	CCII	0.2-1.6µm	8.46278
	38DCM0GGMM11	Size_01	305260292	DCM	38	Subset 01	Indian	GGMM	0.8-5µm	8.29282
	149SUR1GGMM11	Size_01	486118438	SUR	149	Subset 01	Atlantic	GGMM	0.8-5µm	8.26789
	158SUR1GGZZ11	Size_All	347302708	SUR	158	Subset 02	Arctic	GGZZ	0.8-2000µm	8.22382
	135DCM1GGZZ11	Size_All	348690466	DCM	135	Subset 02	Pacific	GGZZ	0.8-2000µm	8.058
	8SUR1GGMM11	Size_01	315381820	SUR	8	Subset 01	Mediterranean	GGMM	0.8-5µm	8.0374
	201SUR1KKQQ11	Size_02	321461862	SUR	201	Subset 01	Arctic	KKQQ	3-20µm	8.00882
	201DCM1KKQQ11	Size_02	273879882	DCM	201	Subset 01	Arctic	KKQQ	3-20µm	7.95586
	47DCM01GGZZ11	Size_All	323382386	DCM	47	Subset 02	Indian	GGZZ	0.8-2000µm	7.87968
	52SUR0GGMM11	Size_01	350337418	SUR	52	Subset 01	Indian	GGMM	0.8-5µm	7.87869
	131DCM1GGMM11	Size_01	345847040	DCM	131	Subset 01	Pacific	GGMM	0.8-5µm	7.80413
	5DCM1GGMM11	Size_01	368680550	DCM	5	Outlier	Atlantic	GGMM	0.8-5µm	7.79178
	180SUR1GGZZ11	Size_All	372227434	SUR	180	Subset 02	Arctic	GGZZ	0.8-2000µm	7.74748
	42DCM1QQSS11	Size_03	326770774	DCM	42	Subset 01	Indian	QQSS	20-180µm	7.38825
	23DCM1GGMM11	Size_01	589241028	DCM	23	Subset 01	Mediterranean	GGMM	0.8-5µm	7.385
	148SUR1GGZZ11	Size_All	348641860	SUR	148	Subset 02	Atlantic	GGZZ	0.8-2000µm	7.26824
	180SUR0CCKK11	Size_01	298537308	SUR	180	Subset 01	Arctic	CCKK	0.22-3µm	7.23227
	150DCM1GGMM11	Size_01	402249472	DCM	150	Subset 01	Atlantic	GGMM	0.8-5µm	7.20007
	143SUR1GGZZ11	Size_All	320786588	SUR	143	Subset 02	Atlantic	GGZZ	0.8-2000µm	7.10148
	194DCM1GGZZ11	Size_All	268493084	DCM	194	Subset 02	Arctic	GGZZ	0.8-2000µm	6.85935
	45SUR1GGMM11	Size_01	358286038	SUR	45	Subset 01	Indian	GGMM	0.8-5µm	6.8107
	85DCM0GGZZ11	Size_All	332382130	DCM	85	Subset 02	Southern	GGZZ	0.8-2000µm	6.76844
	19SUR1GGMM11	Size_01	357472520	SUR	19	Subset 01	Mediterranean	GGMM	0.8-5µm	6.73521
	148SUR0CCKK11	Size_01	329266214	SUR	148	Subset 01	Atlantic	CCKK	0.22-3µm	6.53257
	102SUR0CCKK11	Size_01	328881068	SUR	102	Subset 01	Pacific	CCKK	0.22-3µm	6.47695
	189DCM1KKQQ11	Size_02	450404848	DCM	189	Subset 01	Arctic	KKQQ	3-20µm	6.3873
	143DCM1GGZZ11	Size_All	314486374	DCM	143	Subset 02	Atlantic	GGZZ	0.8-2000µm	6.29152
	124SUR1GGMM11	Size_01	512085452	SUR	124	Subset 01	Pacific	GGMM	0.8-5µm	6.11879
	135SUR1GGMM11	Size_01	310359164	SUR	135	Subset 01	Pacific	GGMM	0.8-5µm	5.98092
	168DCM0CCKK11	Size_01	331562622	DCM	168	Subset 01	Arctic	CCKK	0.22-3µm	5.96914
	32SUR1GGMM11	Size_01	273506922	SUR	32	Subset 01	Red_Sea	GGMM	0.8-5µm	5.95256
	148SUR1GGMM11	Size_01	327044324	SUR	148	Subset 01	Atlantic	GGMM	0.8-5µm	5.94589
	189DCM1GGZZ11	Size_All	311611874	DCM	189	Subset 02	Arctic	GGZZ	0.8-2000µm	5.94039
	90SUR1GGMM11	Size_01	450601792	SUR	90	Subset 01	Pacific	GGMM	0.8-5µm	5.93186
	62SUR1GGMM11	Size_01	311941986	SUR	62	Subset 01	Indian	GGMM	0.8-5µm	5.91037
	194DCM1KKQQ11	Size_02	354292416	DCM	194	Subset 01	Arctic	KKQQ	3-20µm	5.87463
	62SUR0CCKK11	Size_01	284327730	SUR	62	Subset 01	Indian	CCKK	0.22-3µm	5.80985
	152SUR0CCKK11	Size_01	316906284	SUR	152	Subset 01	Atlantic	CCKK	0.22-3µm	5.8061
	110SUR1GGMM11	Size_01	305901224	SUR	110	Subset 01	Pacific	GGMM	0.8-5µm	5.58213
	178SUR1KKQQ11	Size_02	409585042	SUR	178	Subset 01	Arctic	KKQQ	3-20µm	5.4935
	110SUR0CCKK11	Size_01	313056872	SUR	110	Subset 01	Pacific	CCKK	0.22-3µm	5.46383
	149SUR0CCKK11	Size_01	341667316	SUR	149	Subset 01	Atlantic	CCKK	0.22-3µm	5.42638
	16SUR2GGMM11	Size_01	296097616	SUR	16	Outlier	Mediterranean	GGMM	0.8-5µm	5.42083
	126SUR1SSUU11	Size_04	286840800	SUR	126	Subset 01	Pacific	SSUU	180-2000µm	5.32619
	209SUR0CCKK11	Size_01	291177056	SUR	209	Subset 01	Arctic	CCKK	0.22-3µm	5.22222
	135DCM1GGMM11	Size_01	323210188	DCM	135	Subset 01	Pacific	GGMM	0.8-5µm	5.20993
	140SUR1GGMM11	Size_01	383472480	SUR	140	Subset 01	Pacific	GGMM	0.8-5µm	5.10667
	194DCM1QQSS11	Size_03	325020790	DCM	194	Subset 01	Arctic	QQSS	20-180µm	5.03692
	147SUR1GGZZ11	Size_All	348251256	SUR	147	Subset 02	Atlantic	GGZZ	0.8-2000µm	5.01576
	66DCM0CCKK11	Size_01	141239226	DCM	66	Subset 01	Atlantic	CCKK	0.22-3µm	4.9719
	58DCM1GGMM11	Size_01	316666160	DCM	58	Subset 01	Indian	GGMM	0.8-5µm	4.97187
	110SUR1GGZZ11	Size_All	339959914	SUR	110	Subset 02	Pacific	GGZZ	0.8-2000µm	4.96823
	31SUR1CCII11	Size_01	368077004	SUR	31	Subset 01	Red_Sea	CCII	0.2-1.6µm	4.9374
	72SUR0GGZZ11	Size_All	308491300	SUR	72	Subset 02	Atlantic	GGZZ	0.8-2000µm	4.78589
	32SUR0CCII11	Size_01	388760200	SUR	32	Subset 01	Red_Sea	CCII	0.2-1.6µm	4.75315
	78SUR0CCKK11	Size_01	432618656	SUR	78	Subset 01	Atlantic	CCKK	0.22-3µm	4.69641
	85SUR0CCKK11	Size_01	380925836	SUR	85	Subset 01	Southern	CCKK	0.22-3µm	4.63556
	11SUR01GGZZ11	Size_All	311184724	SUR	11	Subset 02	Mediterranean	GGZZ	0.8-2000µm	4.5671
	72SUR0GGMM11	Size_01	302395550	SUR	72	Subset 01	Atlantic	GGMM	0.8-5µm	4.52743
	125SUR1GGMM11	Size_01	244706950	SUR	125	Subset 01	Pacific	GGMM	0.8-5µm	4.49441
	39DCM1GGMM11	Size_01	327771954	DCM	39	Subset 01	Indian	GGMM	0.8-5µm	4.44176
	84SUR0CCKK11	Size_01	419905474	SUR	84	Subset 01	Southern	CCKK	0.22-3µm	4.42538
	100DCM1GGMM11	Size_01	330276028	DCM	100	Subset 01	Pacific	GGMM	0.8-5µm	4.399
	87SUR1GGMM11	Size_01	282551818	SUR	87	Subset 01	Southern	GGMM	0.8-5µm	4.3934
	126SUR1GGMM11	Size_01	295569978	SUR	126	Subset 01	Pacific	GGMM	0.8-5µm	4.39103
	151DCM0CCKK11	Size_01	350031186	DCM	151	Subset 01	Atlantic	CCKK	0.22-3µm	4.30071
	194SUR2QQSS11	Size_03	364140298	SUR	194	Subset 01	Arctic	QQSS	20-180µm	4.26173
	106DCM1MMQQ11	Size_02	336426302	DCM	106	Subset 01	Pacific	MMQQ	5-20µm	4.24511
	100DCM0CCKK11	Size_01	329622190	DCM	100	Subset 01	Pacific	CCKK	0.22-3µm	4.23003
	18DCM0CCII11	Size_01	396386570	DCM	18	Subset 01	Mediterranean	CCII	0.2-1.6µm	4.2087
	163SUR0CCKK11	Size_01	316340200	SUR	163	Subset 01	Arctic	CCKK	0.22-3µm	4.15218
	66SUR1GGMM11	Size_01	236386102	SUR	66	Subset 01	Atlantic	GGMM	0.8-5µm	4.03818
	57SUR0CCKK11	Size_01	314659298	SUR	57	Outlier	Indian	CCKK	0.22-3µm	4.01405
	76SUR1GGMM11	Size_01	376988048	SUR	76	Subset 01	Atlantic	GGMM	0.8-5µm	3.94449
	84SUR0GGMM11	Size_01	284615656	SUR	84	Subset 01	Southern	GGMM	0.8-5µm	3.91355
	201DCM1QQSS11	Size_03	380564106	DCM	201	Subset 01	Arctic	QQSS	20-180µm	3.86546
	58DCM0CCKK11	Size_01	324121012	DCM	58	Subset 01	Indian	CCKK	0.22-3µm	3.78229
	140SUR1GGZZ11	Size_All	357815036	SUR	140	Subset 02	Pacific	GGZZ	0.8-2000µm	3.77964
	139SUR1GGMM11	Size_01	377569256	SUR	139	Subset 01	Pacific	GGMM	0.8-5µm	3.76819
	18DCM1GGMM11	Size_01	300724512	DCM	18	Subset 01	Mediterranean	GGMM	0.8-5µm	3.7512
	72DCM0GGZZ11	Size_All	294522088	DCM	72	Subset 02	Atlantic	GGZZ	0.8-2000µm	3.71307
	109DCM0CCKK11	Size_01	328922210	DCM	109	Subset 01	Pacific	CCKK	0.22-3µm	3.64583
	137DCM1GGMM11	Size_01	394939366	DCM	137	Subset 01	Pacific	GGMM	0.8-5µm	3.60431
	151DCM1GGMM11	Size_01	396290656	DCM	151	Subset 01	Atlantic	GGMM	0.8-5µm	3.56207
	8SUR1MMQQ11	Size_02	400709904	SUR	8	Subset 01	Mediterranean	MMQQ	5-20µm	3.55567
	23SUR0CCII11	Size_01	145325640	SUR	23	Subset 01	Mediterranean	CCII	0.2-1.6µm	3.49272
	84SUR0GGZZ11	Size_All	324488700	SUR	84	Subset 02	Southern	GGZZ	0.8-2000µm	3.49023
	30DCM0CCII11	Size_01	300561212	DCM	30	Subset 01	Mediterranean	CCII	0.2-1.6µm	3.45049
	39SUR1GGMM11	Size_01	310727782	SUR	39	Subset 01	Indian	GGMM	0.8-5µm	3.44709
	122DCM1GGMM11	Size_01	601761168	DCM	122	Subset 01	Pacific	GGMM	0.8-5µm	3.4272
	180DCM1QQSS11	Size_03	278708704	DCM	180	Subset 01	Arctic	QQSS	20-180µm	3.33713
	132SUR0CCKK11	Size_01	319968898	SUR	132	Subset 01	Pacific	CCKK	0.22-3µm	3.33528
	57SUR1GGMM11	Size_01	260632154	SUR	57	Outlier	Indian	GGMM	0.8-5µm	3.3185
	52DCM0GGMM11	Size_01	287710362	DCM	52	Subset 01	Indian	GGMM	0.8-5µm	3.25874
	137DCM1GGZZ11	Size_All	399622532	DCM	137	Subset 02	Pacific	GGZZ	0.8-2000µm	3.23851
	173SUR1SSUU11	Size_04	326356216	SUR	173	Subset 01	Arctic	SSUU	180-2000µm	3.21919
	70SUR1GGMM11	Size_01	282921616	SUR	70	Subset 01	Atlantic	GGMM	0.8-5µm	3.1883
	111DCM0CCKK11	Size_01	362008100	DCM	111	Subset 01	Pacific	CCKK	0.22-3µm	3.13569
	125SUR1QQSS11	Size_03	565303902	SUR	125	Subset 01	Pacific	QQSS	20-180µm	3.1274
	81SUR1GGMM11	Size_01	342170934	SUR	81	Subset 01	Atlantic	GGMM	0.8-5µm	3.10806
	78SUR1GGMM11	Size_01	300385918	SUR	78	Subset 01	Atlantic	GGMM	0.8-5µm	3.09032
	64DCM0CCKK11	Size_01	371486676	DCM	64	Subset 01	Indian	CCKK	0.22-3µm	3.02341
	95SUR1GGMM11	Size_01	409936320	SUR	95	Subset 01	Pacific	GGMM	0.8-5µm	2.96607
	52SUR0CCII11	Size_01	392338662	SUR	52	Subset 01	Indian	CCII	0.2-1.6µm	2.95573
	139SUR1GGZZ11	Size_All	358745994	SUR	139	Subset 02	Pacific	GGZZ	0.8-2000µm	2.93339
	56SUR0CCKK11	Size_01	315678718	SUR	56	Outlier	Indian	CCKK	0.22-3µm	2.92966
	89SUR1GGMM11	Size_01	363012736	SUR	89	Subset 01	Atlantic	GGMM	0.8-5µm	2.89429
	86SUR1GGMM11	Size_01	372014654	SUR	86	Subset 01	Southern	GGMM	0.8-5µm	2.8462
	7DCM0CCII11	Size_01	155960686	DCM	7	Subset 01	Mediterranean	CCII	0.2-1.6µm	2.8362
	132DCM0CCKK11	Size_01	494113100	DCM	132	Subset 01	Pacific	CCKK	0.22-3µm	2.78688
	140SUR0CCKK11	Size_01	360388972	SUR	140	Subset 01	Pacific	CCKK	0.22-3µm	2.74105
	76DCM0CCKK11	Size_01	388962088	DCM	76	Subset 01	Atlantic	CCKK	0.22-3µm	2.73659
	89SUR1GGZZ11	Size_All	362842960	SUR	89	Subset 02	Atlantic	GGZZ	0.8-2000µm	2.68124
	208SUR1KKQQ11	Size_02	286065988	SUR	208	Subset 01	Arctic	KKQQ	3-20µm	2.63896
	201SUR1GGZZ11	Size_All	231853400	SUR	201	Subset 02	Arctic	GGZZ	0.8-2000µm	2.63441
	143SUR1GGMM11	Size_01	389802990	SUR	143	Subset 01	Atlantic	GGMM	0.8-5µm	2.59247
	138DCM0CCKK11	Size_01	372767892	DCM	138	Subset 01	Pacific	CCKK	0.22-3µm	2.58299
	7SUR1QQSS11	Size_03	554366398	SUR	7	Subset 01	Mediterranean	QQSS	20-180µm	2.56049
	46SUR1GGMM11	Size_01	322504638	SUR	46	Subset 01	Indian	GGMM	0.8-5µm	2.54913
	210SUR1GGZZ11	Size_All	348867758	SUR	210	Subset 02	Arctic	GGZZ	0.8-2000µm	2.53476
	85SUR0GGZZ11	Size_All	292155070	SUR	85	Subset 02	Southern	GGZZ	0.8-2000µm	2.5086
	18SUR0CCII11	Size_01	397118452	SUR	18	Subset 01	Mediterranean	CCII	0.2-1.6µm	2.47255
	23DCM0CCII11	Size_01	143541086	DCM	23	Subset 01	Mediterranean	CCII	0.2-1.6µm	2.46948
	109DCM1GGMM11	Size_01	313435402	DCM	109	Subset 01	Pacific	GGMM	0.8-5µm	2.45013
	132SUR1GGMM11	Size_01	377518966	SUR	132	Subset 01	Pacific	GGMM	0.8-5µm	2.42737
	87SUR1GGZZ11	Size_All	348587924	SUR	87	Subset 02	Southern	GGZZ	0.8-2000µm	2.3828
	82DCM0CCKK11	Size_01	418665212	DCM	82	Subset 01	Atlantic	CCKK	0.22-3µm	2.33348
	131DCM1GGZZ11	Size_All	338742280	DCM	131	Subset 02	Pacific	GGZZ	0.8-2000µm	2.32701
	109DCM1QQSS11	Size_03	391625888	DCM	109	Subset 01	Pacific	QQSS	20-180µm	2.32252
	118SUR1QQSS11	Size_03	352188912	SUR	118	Outlier	Pacific	QQSS	20-180µm	2.30527
	83SUR1GGMM11	Size_01	322290596	SUR	83	Subset 01	Atlantic	GGMM	0.8-5µm	2.27955
	7DCM1QQSS11	Size_03	557994308	DCM	7	Subset 01	Mediterranean	QQSS	20-180µm	2.2648
	109SUR1SSUU11	Size_04	370503734	SUR	109	Subset 01	Pacific	SSUU	180-2000µm	2.25687
	149SUR1GGZZ11	Size_All	393688280	SUR	149	Subset 02	Atlantic	GGZZ	0.8-2000µm	2.24637
	168DCM1GGZZ11	Size_All	406000104	DCM	168	Subset 02	Arctic	GGZZ	0.8-2000µm	2.19867
	76SUR1GGZZ11	Size_All	347792176	SUR	76	Subset 02	Atlantic	GGZZ	0.8-2000µm	2.18495
	81DCM1GGMM11	Size_01	316030528	DCM	81	Subset 01	Atlantic	GGMM	0.8-5µm	2.15369
	127SUR1GGMM11	Size_01	598815866	SUR	127	Subset 01	Pacific	GGMM	0.8-5µm	2.08116
	152SUR1GGZZ11	Size_All	377916698	SUR	152	Subset 02	Atlantic	GGZZ	0.8-2000µm	2.05077
	32DCM1GGMM11	Size_01	344200590	DCM	32	Subset 01	Red_Sea	GGMM	0.8-5µm	2.03729
	122DCM1GGZZ11	Size_All	557580776	DCM	122	Subset 02	Pacific	GGZZ	0.8-2000µm	2.03273
	123SUR1QQSS11	Size_03	557187962	SUR	123	Subset 01	Pacific	QQSS	20-180µm	2.00752
	22SUR1MMQQ11	Size_02	359374312	SUR	22	Subset 01	Mediterranean	MMQQ	5-20µm	1.99634
	152SUR1GGMM11	Size_01	307640590	SUR	152	Subset 01	Atlantic	GGMM	0.8-5µm	1.99115
	78SUR1GGZZ11	Size_All	336252360	SUR	78	Subset 02	Atlantic	GGZZ	0.8-2000µm	1.99049
	41DCM1GGMM11	Size_01	335388538	DCM	41	Subset 01	Indian	GGMM	0.8-5µm	1.92628
	158DCM1QQSS11	Size_03	456310188	DCM	158	Subset 01	Arctic	QQSS	20-180µm	1.91093
	145SUR0CCKK11	Size_01	338431702	SUR	145	Subset 01	Atlantic	CCKK	0.22-3µm	1.896
	52DCM0CCII11	Size_01	378336890	DCM	52	Subset 01	Indian	CCII	0.2-1.6µm	1.88522
	78DCM0CCKK11	Size_01	425735726	DCM	78	Subset 01	Atlantic	CCKK	0.22-3µm	1.86918
	180DCM1SSUU11	Size_04	292197792	DCM	180	Subset 01	Arctic	SSUU	180-2000µm	1.86575
	86SUR1QQSS11	Size_03	346605176	SUR	86	Subset 01	Southern	QQSS	20-180µm	1.86138
	175SUR1KKQQ11	Size_02	273273634	SUR	175	Subset 01	Arctic	KKQQ	3-20µm	1.85529
	76SUR0CCKK11	Size_01	423080708	SUR	76	Subset 01	Atlantic	CCKK	0.22-3µm	1.83585
	206SUR1GGZZ11	Size_All	216336646	SUR	206	Subset 02	Arctic	GGZZ	0.8-2000µm	1.80311
	150SUR1GGMM11	Size_01	390428280	SUR	150	Subset 01	Atlantic	GGMM	0.8-5µm	1.76338
	54SUR1GGMM11	Size_01	290580302	SUR	54	Subset 01	Indian	GGMM	0.8-5µm	1.73888
	95SUR1GGZZ11	Size_All	281034084	SUR	95	Subset 02	Pacific	GGZZ	0.8-2000µm	1.72455
	94SUR1GGZZ11	Size_All	299066172	SUR	94	Subset 02	Pacific	GGZZ	0.8-2000µm	1.69643
	111DCM1GGMM11	Size_01	359959878	DCM	111	Subset 01	Pacific	GGMM	0.8-5µm	1.68686
	150SUR1GGZZ11	Size_All	424265730	SUR	150	Subset 02	Atlantic	GGZZ	0.8-2000µm	1.68554
	30DCM1MMQQ11	Size_02	517159550	DCM	30	Subset 01	Mediterranean	MMQQ	5-20µm	1.681
	138DCM1GGZZ11	Size_All	325026142	DCM	138	Subset 02	Pacific	GGZZ	0.8-2000µm	1.65761
	85SUR0GGMM11	Size_01	252381186	SUR	85	Subset 01	Southern	GGMM	0.8-5µm	1.65538
	36SUR1SSUU11	Size_04	315388850	SUR	36	Subset 01	Indian	SSUU	180-2000µm	1.62436
	151SUR0CCKK11	Size_01	379191312	SUR	151	Subset 01	Atlantic	CCKK	0.22-3µm	1.61933
	97DCM1GGZZ11	Size_All	363805874	DCM	97	Subset 02	Pacific	GGZZ	0.8-2000µm	1.61876
	193SUR1QQSS11	Size_03	327660254	SUR	193	Subset 01	Arctic	QQSS	20-180µm	1.58804
	50SUR2GGMM11	Size_01	391648452	SUR	50	Subset 01	Indian	GGMM	0.8-5µm	1.56711
	70SUR1GGZZ11	Size_All	270195334	SUR	70	Subset 02	Atlantic	GGZZ	0.8-2000µm	1.55261
	109SUR1QQSS11	Size_03	325281090	SUR	109	Subset 01	Pacific	QQSS	20-180µm	1.55039
	64SUR0CCKK11	Size_01	606674106	SUR	64	Subset 01	Indian	CCKK	0.22-3µm	1.52164
	106SUR1GGMM11	Size_01	316507836	SUR	106	Subset 01	Pacific	GGMM	0.8-5µm	1.51127
	82SUR0CCKK11	Size_01	256696428	SUR	82	Subset 01	Atlantic	CCKK	0.22-3µm	1.51009
	151DCM1GGZZ11	Size_All	294202442	DCM	151	Subset 02	Atlantic	GGZZ	0.8-2000µm	1.49389
	91SUR1GGMM11	Size_01	409899594	SUR	91	Subset 01	Pacific	GGMM	0.8-5µm	1.46913
	128DCM0CCKK11	Size_01	286590590	DCM	128	Subset 01	Pacific	CCKK	0.22-3µm	1.46782
	65DCM0CCKK11	Size_01	404894294	DCM	65	Subset 01	Indian	CCKK	0.22-3µm	1.43954
	45SUR0CCII11	Size_01	379535920	SUR	45	Subset 01	Indian	CCII	0.2-1.6µm	1.42334
	122DCM0CCKK11	Size_01	295887616	DCM	122	Subset 01	Pacific	CCKK	0.22-3µm	1.36948
	102SUR1GGMM11	Size_01	305179242	SUR	102	Subset 01	Pacific	GGMM	0.8-5µm	1.36785
	180SUR1KKQQ11	Size_02	305767704	SUR	180	Subset 01	Arctic	KKQQ	3-20µm	1.35808
	102SUR1GGZZ11	Size_All	307933902	SUR	102	Subset 02	Pacific	GGZZ	0.8-2000µm	1.35618
	42DCM1GGMM11	Size_01	330139714	DCM	42	Subset 01	Indian	GGMM	0.8-5µm	1.35097
	151SUR1GGMM11	Size_01	319585268	SUR	151	Subset 01	Atlantic	GGMM	0.8-5µm	1.34944
	145SUR1GGMM11	Size_01	363918768	SUR	145	Subset 01	Atlantic	GGMM	0.8-5µm	1.34322
	201SUR1QQSS11	Size_03	334047654	SUR	201	Subset 01	Arctic	QQSS	20-180µm	1.33231
	53SUR1GGMM11	Size_01	283575024	SUR	53	Subset 01	Indian	GGMM	0.8-5µm	1.32081
	84SUR0QQSS11	Size_03	269465470	SUR	84	Subset 01	Southern	QQSS	20-180µm	1.2987
	71SUR1GGMM11	Size_01	306403282	SUR	71	Subset 01	Atlantic	GGMM	0.8-5µm	1.28831
	137DCM0CCKK11	Size_01	376069942	DCM	137	Subset 01	Pacific	CCKK	0.22-3µm	1.25312
	64SUR1GGMM11	Size_01	281984314	SUR	64	Subset 01	Indian	GGMM	0.8-5µm	1.24978
	4SUR1GGMM11	Size_01	334554154	SUR	4	Subset 01	Atlantic	GGMM	0.8-5µm	1.19381
	189SUR0CCKK11	Size_01	319049638	SUR	189	Subset 01	Arctic	CCKK	0.22-3µm	1.19139
	110DCM0CCKK11	Size_01	403262658	DCM	110	Subset 01	Pacific	CCKK	0.22-3µm	1.17272
	150SUR0CCKK11	Size_01	370002458	SUR	150	Subset 01	Atlantic	CCKK	0.22-3µm	1.16211
	94SUR1GGMM11	Size_01	277370068	SUR	94	Subset 01	Pacific	GGMM	0.8-5µm	1.13658
	72DCM0CCKK11	Size_01	314571652	DCM	72	Subset 01	Atlantic	CCKK	0.22-3µm	1.13167
	22DCM1MMQQ11	Size_02	310532436	DCM	22	Subset 01	Mediterranean	MMQQ	5-20µm	1.12664
	86SUR1GGZZ11	Size_All	266557732	SUR	86	Subset 02	Southern	GGZZ	0.8-2000µm	1.1221
	201DCM1SSUU11	Size_04	301064778	DCM	201	Subset 01	Arctic	SSUU	180-2000µm	1.08563
	151SUR1GGZZ11	Size_All	422469964	SUR	151	Subset 02	Atlantic	GGZZ	0.8-2000µm	1.07943
	163SUR1SSUU11	Size_04	355026472	SUR	163	Subset 01	Arctic	SSUU	180-2000µm	1.07682
	127SUR1QQSS11	Size_03	406592152	SUR	127	Subset 01	Pacific	QQSS	20-180µm	1.07051
	22DCM1QQSS11	Size_03	363613670	DCM	22	Subset 01	Mediterranean	QQSS	20-180µm	1.05679
	145SUR1GGZZ11	Size_All	341825540	SUR	145	Subset 02	Atlantic	GGZZ	0.8-2000µm	1.0533
	121SUR1GGZZ11	Size_All	348892882	SUR	121	Subset 02	Pacific	GGZZ	0.8-2000µm	1.04813
	132DCM1GGMM11	Size_01	334844992	DCM	132	Subset 01	Pacific	GGMM	0.8-5µm	1.03835
	132DCM1GGZZ11	Size_All	312967690	DCM	132	Subset 02	Pacific	GGZZ	0.8-2000µm	1.02139
	132SUR1GGZZ11	Size_All	388063684	SUR	132	Subset 02	Pacific	GGZZ	0.8-2000µm	1.01409
	72DCM0GGMM11	Size_01	306582592	DCM	72	Subset 01	Atlantic	GGMM	0.8-5µm	1.01363
	141SUR1GGZZ11	Size_All	295160102	SUR	141	Subset 02	Atlantic	GGZZ	0.8-2000µm	1.01269
	111SUR0CCKK11	Size_01	365851000	SUR	111	Subset 01	Pacific	CCKK	0.22-3µm	0.997583
	128DCM1MMQQ11	Size_02	371256884	DCM	128	Subset 01	Pacific	MMQQ	5-20µm	0.996678
	193SUR1SSUU11	Size_04	477461156	SUR	193	Subset 01	Arctic	SSUU	180-2000µm	0.993859
	112DCM0CCKK11	Size_01	392809082	DCM	112	Subset 01	Pacific	CCKK	0.22-3µm	0.993573
	110DCM1GGMM11	Size_01	355154236	DCM	110	Subset 01	Pacific	GGMM	0.8-5µm	0.993239
	43SUR1GGMM11	Size_01	339638900	SUR	43	Subset 01	Indian	GGMM	0.8-5µm	0.987072
	194SUR1SSUU11	Size_04	399837688	SUR	194	Subset 01	Arctic	SSUU	180-2000µm	0.979011
	138DCM1GGMM11	Size_01	413061982	DCM	138	Subset 01	Pacific	GGMM	0.8-5µm	0.9602
	7DCM1SSUU11	Size_04	554535804	DCM	7	Subset 01	Mediterranean	SSUU	180-2000µm	0.957785
	51SUR1GGMM11	Size_01	325838270	SUR	51	Subset 01	Indian	GGMM	0.8-5µm	0.953599
	42SUR1GGMM11	Size_01	270146216	SUR	42	Subset 01	Indian	GGMM	0.8-5µm	0.929181
	178SUR1QQSS11	Size_03	393862212	SUR	178	Subset 01	Arctic	QQSS	20-180µm	0.924136
	141SUR1GGMM11	Size_01	269516026	SUR	141	Subset 01	Atlantic	GGMM	0.8-5µm	0.892064
	8DCM1QQSS11	Size_03	341282566	DCM	8	Subset 01	Mediterranean	QQSS	20-180µm	0.888962
	102DCM1MMQQ11	Size_02	317358528	DCM	102	Subset 01	Pacific	MMQQ	5-20µm	0.887694
	93DCM01QQRR11	Size_03	397943050	DCM	93	Subset 01	Pacific	QQRR	20-200µm	0.878299
	68SUR0CCKK11	Size_01	257120236	SUR	68	Subset 01	Atlantic	CCKK	0.22-3µm	0.872311
	191SUR1QQSS11	Size_03	712863324	SUR	191	Subset 01	Arctic	QQSS	20-180µm	0.872262
	120SUR2GGZZ11	Size_All	469209878	SUR	120	Subset 02	Pacific	GGZZ	0.8-2000µm	0.860151
	206SUR1KKQQ11	Size_02	265480248	SUR	206	Subset 01	Arctic	KKQQ	3-20µm	0.855657
	135DCM1MMQQ11	Size_02	332669522	DCM	135	Subset 01	Pacific	MMQQ	5-20µm	0.851224
	82SUR0GGMM11	Size_01	387095922	SUR	82	Subset 01	Atlantic	GGMM	0.8-5µm	0.831401
	41DCM0CCII11	Size_01	434533050	DCM	41	Subset 01	Indian	CCII	0.2-1.6µm	0.80745
	41SUR1GGMM11	Size_01	361383404	SUR	41	Subset 01	Indian	GGMM	0.8-5µm	0.782441
	41SUR0CCII11	Size_01	423974030	SUR	41	Subset 01	Indian	CCII	0.2-1.6µm	0.780885
	126SUR1GGZZ11	Size_All	264143878	SUR	126	Subset 02	Pacific	GGZZ	0.8-2000µm	0.778291
	87SUR1MMQQ11	Size_02	290639842	SUR	87	Subset 01	Southern	MMQQ	5-20µm	0.775037
	92SUR1GGMM11	Size_01	440297562	SUR	92	Subset 01	Pacific	GGMM	0.8-5µm	0.771829
	109DCM1GGZZ11	Size_All	316398668	DCM	109	Subset 02	Pacific	GGZZ	0.8-2000µm	0.762775
	135SUR1MMQQ11	Size_02	352318536	SUR	135	Subset 01	Pacific	MMQQ	5-20µm	0.749333
	68DCM1GGZZ11	Size_All	298515114	DCM	68	Subset 02	Atlantic	GGZZ	0.8-2000µm	0.74149
	129DCM1QQSS11	Size_03	294081122	DCM	129	Subset 01	Pacific	QQSS	20-180µm	0.73828
	98DCM0CCKK11	Size_01	245047642	DCM	98	Subset 01	Pacific	CCKK	0.22-3µm	0.72713
	7SUR1SSUU11	Size_04	638264326	SUR	7	Subset 01	Mediterranean	SSUU	180-2000µm	0.710664
	6DCM2GGMM11	Size_01	388339018	DCM	6	Subset 01	Mediterranean	GGMM	0.8-5µm	0.706184
	106SUR1GGZZ11	Size_All	299706822	SUR	106	Subset 02	Pacific	GGZZ	0.8-2000µm	0.705669
	128SUR1QQSS11	Size_03	353985174	SUR	128	Subset 01	Pacific	QQSS	20-180µm	0.701366
	64DCM1GGMM11	Size_01	265049612	DCM	64	Subset 01	Indian	GGMM	0.8-5µm	0.686981
	71SUR1GGZZ11	Size_All	334757362	SUR	71	Subset 02	Atlantic	GGZZ	0.8-2000µm	0.679853
	139SUR1QQSS11	Size_03	375476408	SUR	139	Subset 01	Pacific	QQSS	20-180µm	0.664452
	36SUR1QQSS11	Size_03	311527792	SUR	36	Subset 01	Indian	QQSS	20-180µm	0.644885
	141SUR0CCKK11	Size_01	331637254	SUR	141	Subset 01	Atlantic	CCKK	0.22-3µm	0.644855
	34DCM1GGMM11	Size_01	635104254	DCM	34	Subset 01	Red_Sea	GGMM	0.8-5µm	0.643997
	175SUR1QQSS11	Size_03	434614684	SUR	175	Subset 01	Arctic	QQSS	20-180µm	0.643651
	65DCM1GGMM11	Size_01	249405474	DCM	65	Subset 01	Indian	GGMM	0.8-5µm	0.631056
	175SUR1SSUU11	Size_04	399540296	SUR	175	Subset 01	Arctic	SSUU	180-2000µm	0.630798
	7DCM1MMQQ11	Size_02	353050826	DCM	7	Subset 01	Mediterranean	MMQQ	5-20µm	0.619552
	68DCM1QQSS11	Size_03	377085696	DCM	68	Subset 01	Atlantic	QQSS	20-180µm	0.61893
	93SUR1SSUU11	Size_04	413586828	SUR	93	Subset 01	Pacific	SSUU	180-2000µm	0.616221
	81DCM01SSUU11	Size_04	398947654	DCM	81	Subset 01	Atlantic	SSUU	180-2000µm	0.593692
	109DCM01QQSS11	Size_03	354069082	DCM	109	Subset 01	Pacific	QQSS	20-180µm	0.590624
	50DCM1GGMM11	Size_01	290566306	DCM	50	Subset 01	Indian	GGMM	0.8-5µm	0.590352
	4SUR1CCII11	Size_01	383517262	SUR	4	Subset 01	Atlantic	CCII	0.2-1.6µm	0.588619
	99SUR0CCKK11	Size_01	325216000	SUR	99	Subset 01	Pacific	CCKK	0.22-3µm	0.561941
	68DCM1GGMM11	Size_01	414259346	DCM	68	Subset 01	Atlantic	GGMM	0.8-5µm	0.555029
	32DCM0CCII11	Size_01	378724048	DCM	32	Subset 01	Red_Sea	CCII	0.2-1.6µm	0.54155
	196SUR0CCKK11	Size_01	353714532	SUR	196	Subset 01	Arctic	CCKK	0.22-3µm	0.536383
	83SUR1GGZZ11	Size_All	362205262	SUR	83	Subset 02	Atlantic	GGZZ	0.8-2000µm	0.532616
	128DCM1GGZZ11	Size_All	396401614	DCM	128	Subset 02	Pacific	GGZZ	0.8-2000µm	0.520697
	98SUR1GGMM11	Size_01	333559304	SUR	98	Subset 01	Pacific	GGMM	0.8-5µm	0.51001
	70SUR0CCKK11	Size_01	226150120	SUR	70	Subset 01	Atlantic	CCKK	0.22-3µm	0.489781
	136SUR1GGZZ11	Size_All	382184046	SUR	136	Subset 02	Pacific	GGZZ	0.8-2000µm	0.487017
	93SUR1MMQQ11	Size_02	360596630	SUR	93	Subset 01	Pacific	MMQQ	5-20µm	0.480579
	81SUR1QQSS11	Size_03	281751174	SUR	81	Subset 01	Atlantic	QQSS	20-180µm	0.479882
	100SUR1MMQQ11	Size_02	316425596	SUR	100	Subset 01	Pacific	MMQQ	5-20µm	0.477208
	96DCM1GGMM11	Size_01	382570016	DCM	96	Subset 01	Pacific	GGMM	0.8-5µm	0.465384
	110SUR1MMQQ11	Size_02	326934004	SUR	110	Subset 01	Pacific	MMQQ	5-20µm	0.462968
	130SUR1QQSS11	Size_03	319609490	SUR	130	Subset 01	Pacific	QQSS	20-180µm	0.46146
	100DCM1GGZZ11	Size_All	340372772	DCM	100	Subset 02	Pacific	GGZZ	0.8-2000µm	0.454797
	100SUR1SSUU11	Size_04	351123358	SUR	100	Subset 01	Pacific	SSUU	180-2000µm	0.454663
	106DCM1GGMM11	Size_01	287892786	DCM	106	Subset 01	Pacific	GGMM	0.8-5µm	0.453199
	209SUR1GGZZ11	Size_All	376163456	SUR	209	Subset 02	Arctic	GGZZ	0.8-2000µm	0.449633
	106DCM1GGZZ11	Size_All	304624870	DCM	106	Subset 02	Pacific	GGZZ	0.8-2000µm	0.447689
	123SUR1MMQQ11	Size_02	575329276	SUR	123	Subset 01	Pacific	MMQQ	5-20µm	0.442968
	129SUR1QQSS11	Size_03	373150816	SUR	129	Subset 01	Pacific	QQSS	20-180µm	0.442968
	98SUR0CCKK11	Size_01	243846474	SUR	98	Subset 01	Pacific	CCKK	0.22-3µm	0.441327
	81SUR1MMQQ11	Size_02	333655336	SUR	81	Subset 01	Atlantic	MMQQ	5-20µm	0.437473
	112DCM1SSUU11	Size_04	362316090	DCM	112	Subset 01	Pacific	SSUU	180-2000µm	0.436815
	92SUR1GGZZ11	Size_All	334265362	SUR	92	Subset 02	Pacific	GGZZ	0.8-2000µm	0.436552
	23SUR1MMQQ11	Size_02	516220012	SUR	23	Subset 01	Mediterranean	MMQQ	5-20µm	0.436368
	65SUR0CCKK11	Size_01	265098922	SUR	65	Subset 01	Indian	CCKK	0.22-3µm	0.427893
	128SUR0CCKK11	Size_01	294449038	SUR	128	Subset 01	Pacific	CCKK	0.22-3µm	0.411874
	146SUR1QQSS11	Size_03	347380184	SUR	146	Subset 01	Atlantic	QQSS	20-180µm	0.409685
	146SUR1MMQQ11	Size_02	310615176	SUR	146	Subset 01	Atlantic	MMQQ	5-20µm	0.408304
	80SUR0GGZZ11	Size_All	379924492	SUR	80	Subset 02	Atlantic	GGZZ	0.8-2000µm	0.408224
	93DCM1SSUU11	Size_04	290618504	DCM	93	Subset 01	Pacific	SSUU	180-2000µm	0.393668
	133DCM1SSUU11	Size_04	319551340	DCM	133	Subset 01	Pacific	SSUU	180-2000µm	0.390592
	113SUR1QQSS11	Size_03	313068686	SUR	113	Subset 01	Pacific	QQSS	20-180µm	0.384313
	68DCM0CCKK11	Size_01	235870862	DCM	68	Subset 01	Atlantic	CCKK	0.22-3µm	0.383407
	128SUR1GGMM11	Size_01	349248678	SUR	128	Subset 01	Pacific	GGMM	0.8-5µm	0.378814
	19SUR1MMQQ11	Size_02	405755804	SUR	19	Subset 01	Mediterranean	MMQQ	5-20µm	0.375097
	36DCM1QQSS11	Size_03	315588940	DCM	36	Subset 01	Indian	QQSS	20-180µm	0.370254
	196SUR1QQSS11	Size_03	301839722	SUR	196	Subset 01	Arctic	QQSS	20-180µm	0.364933
	30SUR1MMQQ11	Size_02	423157124	SUR	30	Subset 01	Mediterranean	MMQQ	5-20µm	0.364165
	93SUR01GGZZ11	Size_All	419785900	SUR	93	Subset 02	Pacific	GGZZ	0.8-2000µm	0.360895
	100DCM1QQSS11	Size_03	314312114	DCM	100	Subset 01	Pacific	QQSS	20-180µm	0
	100DCM1SSUU11	Size_04	354304094	DCM	100	Subset 01	Pacific	SSUU	180-2000µm	0
	100SUR1QQSS11	Size_03	341020638	SUR	100	Subset 01	Pacific	QQSS	20-180µm	0
	102DCM1QQSS11	Size_03	353697370	DCM	102	Subset 01	Pacific	QQSS	20-180µm	0
	102SUR1MMQQ11	Size_02	302644018	SUR	102	Subset 01	Pacific	MMQQ	5-20µm	0
	102SUR1QQSS11	Size_03	304627806	SUR	102	Subset 01	Pacific	QQSS	20-180µm	0
	102SUR1SSUU11	Size_04	300765230	SUR	102	Subset 01	Pacific	SSUU	180-2000µm	0
	106DCM1QQSS11	Size_03	348031512	DCM	106	Subset 01	Pacific	QQSS	20-180µm	0
	106DCM1SSUU11	Size_04	325390754	DCM	106	Subset 01	Pacific	SSUU	180-2000µm	0
	106SUR1MMQQ11	Size_02	336924402	SUR	106	Subset 01	Pacific	MMQQ	5-20µm	0
	106SUR1QQSS11	Size_03	343070546	SUR	106	Subset 01	Pacific	QQSS	20-180µm	0
	106SUR1SSUU11	Size_04	268949978	SUR	106	Subset 01	Pacific	SSUU	180-2000µm	0
	109DCM1MMQQ11	Size_02	300535118	DCM	109	Subset 01	Pacific	MMQQ	5-20µm	0
	109SUR1MMQQ11	Size_02	352470178	SUR	109	Subset 01	Pacific	MMQQ	5-20µm	0
	10DCM1QQSS11	Size_03	370235128	DCM	10	Subset 01	Mediterranean	QQSS	20-180µm	0
	10DCM1SSUU11	Size_04	388094624	DCM	10	Subset 01	Mediterranean	SSUU	180-2000µm	0
	10SUR1QQSS11	Size_03	322168542	SUR	10	Subset 01	Mediterranean	QQSS	20-180µm	0
	10SUR1SSUU11	Size_04	303582854	SUR	10	Subset 01	Mediterranean	SSUU	180-2000µm	0
	110DCM1GGZZ11	Size_All	310561348	DCM	110	Subset 02	Pacific	GGZZ	0.8-2000µm	0
	110DCM1MMQQ11	Size_02	317538456	DCM	110	Subset 01	Pacific	MMQQ	5-20µm	0
	110DCM1SSUU11	Size_04	355265680	DCM	110	Subset 01	Pacific	SSUU	180-2000µm	0
	110SUR1QQSS11	Size_03	351394466	SUR	110	Subset 01	Pacific	QQSS	20-180µm	0
	110SUR1SSUU11	Size_04	366024296	SUR	110	Subset 01	Pacific	SSUU	180-2000µm	0
	111DCM1GGZZ11	Size_All	321852118	DCM	111	Subset 02	Pacific	GGZZ	0.8-2000µm	0
	111DCM1MMQQ11	Size_02	277841314	DCM	111	Subset 01	Pacific	MMQQ	5-20µm	0
	111DCM1QQSS11	Size_03	362033954	DCM	111	Subset 01	Pacific	QQSS	20-180µm	0
	111DCM1SSUU11	Size_04	336588714	DCM	111	Subset 01	Pacific	SSUU	180-2000µm	0
	111SUR1GGMM11	Size_01	307996032	SUR	111	Subset 01	Pacific	GGMM	0.8-5µm	0
	111SUR1GGZZ11	Size_All	343608482	SUR	111	Subset 02	Pacific	GGZZ	0.8-2000µm	0
	111SUR1MMQQ11	Size_02	281258502	SUR	111	Subset 01	Pacific	MMQQ	5-20µm	0
	111SUR1SSUU11	Size_04	308845582	SUR	111	Subset 01	Pacific	SSUU	180-2000µm	0
	111SUR2QQSS11	Size_03	315878764	SUR	111	Subset 01	Pacific	QQSS	20-180µm	0
	112DCM1GGMM11	Size_01	357637400	DCM	112	Subset 01	Pacific	GGMM	0.8-5µm	0
	112DCM1QQSS11	Size_03	371756432	DCM	112	Subset 01	Pacific	QQSS	20-180µm	0
	112SUR0CCKK11	Size_01	383583046	SUR	112	Subset 01	Pacific	CCKK	0.22-3µm	0
	112SUR1GGMM11	Size_01	357610924	SUR	112	Subset 01	Pacific	GGMM	0.8-5µm	0
	112SUR1MMQQ11	Size_02	362125300	SUR	112	Subset 01	Pacific	MMQQ	5-20µm	0
	112SUR1QQSS11	Size_03	379861890	SUR	112	Subset 01	Pacific	QQSS	20-180µm	0
	112SUR1SSUU11	Size_04	341216674	SUR	112	Subset 01	Pacific	SSUU	180-2000µm	0
	113SUR1SSUU11	Size_04	327557196	SUR	113	Subset 01	Pacific	SSUU	180-2000µm	0
	114SUR1QQSS11	Size_03	308049380	SUR	114	Outlier	Pacific	QQSS	20-180µm	0
	115SUR1QQSS11	Size_03	304792742	SUR	115	Outlier	Pacific	QQSS	20-180µm	0
	115SUR1SSUU11	Size_04	279312870	SUR	115	Outlier	Pacific	SSUU	180-2000µm	0
	116SUR1QQSS11	Size_03	300995670	SUR	116	Outlier	Pacific	QQSS	20-180µm	0
	116SUR1SSUU11	Size_04	349355186	SUR	116	Outlier	Pacific	SSUU	180-2000µm	0
	117SUR1QQSS11	Size_03	441689114	SUR	117	Outlier	Pacific	QQSS	20-180µm	0
	117SUR1SSUU11	Size_04	388983860	SUR	117	Outlier	Pacific	SSUU	180-2000µm	0
	118SUR1SSUU11	Size_04	268923652	SUR	118	Outlier	Pacific	SSUU	180-2000µm	0
	119SUR1GGZZ11	Size_All	244116486	SUR	119	Subset 02	Pacific	GGZZ	0.8-2000µm	0
	119SUR1QQSS11	Size_03	320372272	SUR	119	Outlier	Pacific	QQSS	20-180µm	0
	119SUR1SSUU11	Size_04	374633628	SUR	119	Outlier	Pacific	SSUU	180-2000µm	0
	11SUR1QQSS11	Size_03	361242490	SUR	11	Outlier	Mediterranean	QQSS	20-180µm	0
	11SUR1SSUU11	Size_04	365855482	SUR	11	Outlier	Mediterranean	SSUU	180-2000µm	0
	120SUR1QQSS11	Size_03	391887332	SUR	120	Outlier	Pacific	QQSS	20-180µm	0
	120SUR1SSUU11	Size_04	287675464	SUR	120	Outlier	Pacific	SSUU	180-2000µm	0
	121SUR1QQSS11	Size_03	424450678	SUR	121	Outlier	Pacific	QQSS	20-180µm	0
	121SUR1SSUU11	Size_04	278940850	SUR	121	Outlier	Pacific	SSUU	180-2000µm	0
	122DCM1MMQQ11	Size_02	528276048	DCM	122	Subset 01	Pacific	MMQQ	5-20µm	0
	122DCM1QQSS11	Size_03	504640736	DCM	122	Subset 01	Pacific	QQSS	20-180µm	0
	122DCM1SSUU11	Size_04	595902920	DCM	122	Subset 01	Pacific	SSUU	180-2000µm	0
	122SUR0CCKK11	Size_01	270355192	SUR	122	Subset 01	Pacific	CCKK	0.22-3µm	0
	122SUR1GGMM11	Size_01	556928826	SUR	122	Subset 01	Pacific	GGMM	0.8-5µm	0
	122SUR1GGZZ11	Size_All	445840346	SUR	122	Subset 02	Pacific	GGZZ	0.8-2000µm	0
	122SUR1MMQQ11	Size_02	547609442	SUR	122	Subset 01	Pacific	MMQQ	5-20µm	0
	122SUR1QQSS11	Size_03	496618440	SUR	122	Subset 01	Pacific	QQSS	20-180µm	0
	122SUR1SSUU11	Size_04	533217324	SUR	122	Subset 01	Pacific	SSUU	180-2000µm	0
	123SUR1SSUU11	Size_04	576891774	SUR	123	Subset 01	Pacific	SSUU	180-2000µm	0
	124SUR1MMQQ11	Size_02	587569294	SUR	124	Subset 01	Pacific	MMQQ	5-20µm	0
	124SUR1QQSS11	Size_03	471159406	SUR	124	Subset 01	Pacific	QQSS	20-180µm	0
	124SUR1SSUU11	Size_04	844881512	SUR	124	Subset 01	Pacific	SSUU	180-2000µm	0
	125SUR1MMQQ11	Size_02	929761054	SUR	125	Subset 01	Pacific	MMQQ	5-20µm	0
	125SUR1SSUU11	Size_04	717288296	SUR	125	Subset 01	Pacific	SSUU	180-2000µm	0
	126SUR1MMQQ11	Size_02	333701248	SUR	126	Subset 01	Pacific	MMQQ	5-20µm	0
	126SUR1QQSS11	Size_03	295897664	SUR	126	Subset 01	Pacific	QQSS	20-180µm	0
	127DCM1GGMM11	Size_01	319680732	DCM	127	Subset 01	Pacific	GGMM	0.8-5µm	0
	127DCM1GGZZ11	Size_All	300615426	DCM	127	Subset 02	Pacific	GGZZ	0.8-2000µm	0
	127DCM1MMQQ11	Size_02	291772008	DCM	127	Subset 01	Pacific	MMQQ	5-20µm	0
	127DCM1QQSS11	Size_03	284331652	DCM	127	Subset 01	Pacific	QQSS	20-180µm	0
	127DCM1SSUU11	Size_04	310512060	DCM	127	Subset 01	Pacific	SSUU	180-2000µm	0
	127SUR1GGZZ11	Size_All	307252950	SUR	127	Subset 02	Pacific	GGZZ	0.8-2000µm	0
	127SUR1MMQQ11	Size_02	323575216	SUR	127	Subset 01	Pacific	MMQQ	5-20µm	0
	127SUR1SSUU11	Size_04	329736486	SUR	127	Subset 01	Pacific	SSUU	180-2000µm	0
	128DCM1GGMM11	Size_01	307101594	DCM	128	Subset 01	Pacific	GGMM	0.8-5µm	0
	128DCM1QQSS11	Size_03	301364972	DCM	128	Subset 01	Pacific	QQSS	20-180µm	0
	128DCM1SSUU11	Size_04	379030164	DCM	128	Subset 01	Pacific	SSUU	180-2000µm	0
	128SUR1GGZZ11	Size_All	379638754	SUR	128	Subset 02	Pacific	GGZZ	0.8-2000µm	0
	128SUR1MMQQ11	Size_02	375642298	SUR	128	Subset 01	Pacific	MMQQ	5-20µm	0
	128SUR1SSUU11	Size_04	417108430	SUR	128	Subset 01	Pacific	SSUU	180-2000µm	0
	129DCM1GGMM11	Size_01	395974516	DCM	129	Subset 01	Pacific	GGMM	0.8-5µm	0
	129DCM1GGZZ11	Size_All	333616416	DCM	129	Subset 02	Pacific	GGZZ	0.8-2000µm	0
	129DCM1MMQQ11	Size_02	362432362	DCM	129	Subset 01	Pacific	MMQQ	5-20µm	0
	129DCM1SSUU11	Size_04	284150974	DCM	129	Subset 01	Pacific	SSUU	180-2000µm	0
	129SUR1GGMM11	Size_01	361617602	SUR	129	Subset 01	Pacific	GGMM	0.8-5µm	0
	129SUR1GGZZ11	Size_All	367753588	SUR	129	Subset 02	Pacific	GGZZ	0.8-2000µm	0
	129SUR1MMQQ11	Size_02	411398124	SUR	129	Subset 01	Pacific	MMQQ	5-20µm	0
	129SUR1SSUU11	Size_04	350660666	SUR	129	Subset 01	Pacific	SSUU	180-2000µm	0
	12DCM1QQSS11	Size_03	251901590	DCM	12	Outlier	Mediterranean	QQSS	20-180µm	0
	12SUR1QQSS11	Size_03	335927960	SUR	12	Outlier	Mediterranean	QQSS	20-180µm	0
	130SUR1SSUU11	Size_04	367905094	SUR	130	Subset 01	Pacific	SSUU	180-2000µm	0
	131DCM1MMQQ11	Size_02	389405064	DCM	131	Subset 01	Pacific	MMQQ	5-20µm	0
	131DCM1QQSS11	Size_03	447516880	DCM	131	Subset 01	Pacific	QQSS	20-180µm	0
	131DCM1SSUU11	Size_04	476172790	DCM	131	Subset 01	Pacific	SSUU	180-2000µm	0
	131SUR1GGMM11	Size_01	327214070	SUR	131	Subset 01	Pacific	GGMM	0.8-5µm	0
	131SUR1GGZZ11	Size_All	336172592	SUR	131	Subset 02	Pacific	GGZZ	0.8-2000µm	0
	131SUR1MMQQ11	Size_02	307871534	SUR	131	Subset 01	Pacific	MMQQ	5-20µm	0
	131SUR1QQSS11	Size_03	416751432	SUR	131	Subset 01	Pacific	QQSS	20-180µm	0
	131SUR1SSUU11	Size_04	364711270	SUR	131	Subset 01	Pacific	SSUU	180-2000µm	0
	132DCM1MMQQ11	Size_02	336909276	DCM	132	Subset 01	Pacific	MMQQ	5-20µm	0
	132DCM1QQSS11	Size_03	332339134	DCM	132	Subset 01	Pacific	QQSS	20-180µm	0
	132DCM1SSUU11	Size_04	367206678	DCM	132	Subset 01	Pacific	SSUU	180-2000µm	0
	132SUR1MMQQ11	Size_02	340641248	SUR	132	Subset 01	Pacific	MMQQ	5-20µm	0
	132SUR1QQSS11	Size_03	361543938	SUR	132	Subset 01	Pacific	QQSS	20-180µm	0
	132SUR1SSUU11	Size_04	321301184	SUR	132	Subset 01	Pacific	SSUU	180-2000µm	0
	133DCM1MMQQ11	Size_02	225049326	DCM	133	Subset 01	Pacific	MMQQ	5-20µm	0
	133DCM1QQSS11	Size_03	303524758	DCM	133	Subset 01	Pacific	QQSS	20-180µm	0
	133SUR1MMQQ11	Size_02	369392542	SUR	133	Subset 01	Pacific	MMQQ	5-20µm	0
	133SUR1QQSS11	Size_03	354083516	SUR	133	Subset 01	Pacific	QQSS	20-180µm	0
	133SUR1SSUU11	Size_04	344066822	SUR	133	Subset 01	Pacific	SSUU	180-2000µm	0
	134SUR1SSUU11	Size_04	319152108	SUR	134	Outlier	Pacific	SSUU	180-2000µm	0
	135DCM1QQSS11	Size_03	308208286	DCM	135	Subset 01	Pacific	QQSS	20-180µm	0
	135DCM1SSUU11	Size_04	317320066	DCM	135	Subset 01	Pacific	SSUU	180-2000µm	0
	135SUR1QQSS11	Size_03	359065774	SUR	135	Subset 01	Pacific	QQSS	20-180µm	0
	135SUR1SSUU11	Size_04	329231092	SUR	135	Subset 01	Pacific	SSUU	180-2000µm	0
	136SUR1GGMM11	Size_01	351237222	SUR	136	Subset 01	Pacific	GGMM	0.8-5µm	0
	136SUR1MMQQ11	Size_02	373142442	SUR	136	Subset 01	Pacific	MMQQ	5-20µm	0
	136SUR1QQSS11	Size_03	364041694	SUR	136	Subset 01	Pacific	QQSS	20-180µm	0
	136SUR1SSUU11	Size_04	346555460	SUR	136	Subset 01	Pacific	SSUU	180-2000µm	0
	137DCM1MMQQ11	Size_02	383721304	DCM	137	Subset 01	Pacific	MMQQ	5-20µm	0
	137DCM1QQSS11	Size_03	402954880	DCM	137	Subset 01	Pacific	QQSS	20-180µm	0
	137DCM1SSUU11	Size_04	427603340	DCM	137	Subset 01	Pacific	SSUU	180-2000µm	0
	137SUR0CCKK11	Size_01	356056564	SUR	137	Subset 01	Pacific	CCKK	0.22-3µm	0
	137SUR1GGMM11	Size_01	317553412	SUR	137	Subset 01	Pacific	GGMM	0.8-5µm	0
	137SUR1GGZZ11	Size_All	379278698	SUR	137	Subset 02	Pacific	GGZZ	0.8-2000µm	0
	137SUR1MMQQ11	Size_02	322851508	SUR	137	Subset 01	Pacific	MMQQ	5-20µm	0
	137SUR1QQSS11	Size_03	310502864	SUR	137	Subset 01	Pacific	QQSS	20-180µm	0
	137SUR1SSUU11	Size_04	358505126	SUR	137	Subset 01	Pacific	SSUU	180-2000µm	0
	138DCM1MMQQ11	Size_02	384251452	DCM	138	Subset 01	Pacific	MMQQ	5-20µm	0
	138DCM1QQSS11	Size_03	462290930	DCM	138	Subset 01	Pacific	QQSS	20-180µm	0
	138DCM1SSUU11	Size_04	340801064	DCM	138	Subset 01	Pacific	SSUU	180-2000µm	0
	138SUR1QQSS11	Size_03	330434502	SUR	138	Subset 01	Pacific	QQSS	20-180µm	0
	138SUR1SSUU11	Size_04	297258378	SUR	138	Subset 01	Pacific	SSUU	180-2000µm	0
	139SUR1MMQQ11	Size_02	332109112	SUR	139	Subset 01	Pacific	MMQQ	5-20µm	0
	139SUR2SSUU11	Size_04	363049706	SUR	139	Subset 01	Pacific	SSUU	180-2000µm	0
	140SUR1MMQQ11	Size_02	340480562	SUR	140	Subset 01	Pacific	MMQQ	5-20µm	0
	140SUR1QQSS11	Size_03	268711532	SUR	140	Subset 01	Pacific	QQSS	20-180µm	0
	140SUR1SSUU11	Size_04	334342598	SUR	140	Subset 01	Pacific	SSUU	180-2000µm	0
	141SUR1QQSS11	Size_03	313000796	SUR	141	Subset 01	Atlantic	QQSS	20-180µm	0
	141SUR1SSUU11	Size_04	219438948	SUR	141	Subset 01	Atlantic	SSUU	180-2000µm	0
	142DCM0CCKK11	Size_01	302800686	DCM	142	Subset 01	Atlantic	CCKK	0.22-3µm	0
	142DCM1GGMM11	Size_01	307106894	DCM	142	Subset 01	Atlantic	GGMM	0.8-5µm	0
	142DCM1QQSS11	Size_03	339718368	DCM	142	Subset 01	Atlantic	QQSS	20-180µm	0
	142DCM1SSUU11	Size_04	293780786	DCM	142	Subset 01	Atlantic	SSUU	180-2000µm	0
	142SUR0CCKK11	Size_01	304833018	SUR	142	Subset 01	Atlantic	CCKK	0.22-3µm	0
	142SUR1GGMM11	Size_01	310991430	SUR	142	Subset 01	Atlantic	GGMM	0.8-5µm	0
	142SUR1GGZZ11	Size_All	322722746	SUR	142	Subset 02	Atlantic	GGZZ	0.8-2000µm	0
	142SUR1QQSS11	Size_03	259745544	SUR	142	Subset 01	Atlantic	QQSS	20-180µm	0
	142SUR1SSUU11	Size_04	338395206	SUR	142	Subset 01	Atlantic	SSUU	180-2000µm	0
	143DCM1MMQQ11	Size_02	478875134	DCM	143	Subset 01	Atlantic	MMQQ	5-20µm	0
	143DCM1QQSS11	Size_03	336061222	DCM	143	Subset 01	Atlantic	QQSS	20-180µm	0
	143DCM1SSUU11	Size_04	387802762	DCM	143	Subset 01	Atlantic	SSUU	180-2000µm	0
	143SUR1QQSS11	Size_03	306872574	SUR	143	Subset 01	Atlantic	QQSS	20-180µm	0
	143SUR1SSUU11	Size_04	351361772	SUR	143	Subset 01	Atlantic	SSUU	180-2000µm	0
	144SUR1QQSS11	Size_03	361309118	SUR	144	Outlier	Atlantic	QQSS	20-180µm	0
	144SUR1SSUU11	Size_04	349400394	SUR	144	Outlier	Atlantic	SSUU	180-2000µm	0
	145SUR1MMQQ11	Size_02	332385262	SUR	145	Subset 01	Atlantic	MMQQ	5-20µm	0
	145SUR1QQSS11	Size_03	315928174	SUR	145	Subset 01	Atlantic	QQSS	20-180µm	0
	145SUR1SSUU11	Size_04	351247906	SUR	145	Subset 01	Atlantic	SSUU	180-2000µm	0
	146SUR1SSUU11	Size_04	315435614	SUR	146	Subset 01	Atlantic	SSUU	180-2000µm	0
	147SUR1QQSS11	Size_03	337759106	SUR	147	Subset 01	Atlantic	QQSS	20-180µm	0
	147SUR1SSUU11	Size_04	313827948	SUR	147	Subset 01	Atlantic	SSUU	180-2000µm	0
	147SUR2MMQQ11	Size_02	342693614	SUR	147	Subset 01	Atlantic	MMQQ	5-20µm	0
	148SUR1MMQQ11	Size_02	335597424	SUR	148	Subset 01	Atlantic	MMQQ	5-20µm	0
	148SUR1QQSS11	Size_03	383600516	SUR	148	Subset 01	Atlantic	QQSS	20-180µm	0
	148SUR1SSUU11	Size_04	385350802	SUR	148	Subset 01	Atlantic	SSUU	180-2000µm	0
	149SUR1MMQQ11	Size_02	268835888	SUR	149	Subset 01	Atlantic	MMQQ	5-20µm	0
	149SUR1QQSS11	Size_03	409035202	SUR	149	Subset 01	Atlantic	QQSS	20-180µm	0
	149SUR1SSUU11	Size_04	439275922	SUR	149	Subset 01	Atlantic	SSUU	180-2000µm	0
	14SUR1QQSS11	Size_03	302751424	SUR	14	Outlier	Mediterranean	QQSS	20-180µm	0
	150DCM1MMQQ11	Size_02	370045886	DCM	150	Subset 01	Atlantic	MMQQ	5-20µm	0
	150DCM1QQSS11	Size_03	449484378	DCM	150	Subset 01	Atlantic	QQSS	20-180µm	0
	150DCM1SSUU11	Size_04	395580554	DCM	150	Subset 01	Atlantic	SSUU	180-2000µm	0
	150SUR1MMQQ11	Size_02	356273238	SUR	150	Subset 01	Atlantic	MMQQ	5-20µm	0
	150SUR1QQSS11	Size_03	405925622	SUR	150	Subset 01	Atlantic	QQSS	20-180µm	0
	150SUR1SSUU11	Size_04	370725926	SUR	150	Subset 01	Atlantic	SSUU	180-2000µm	0
	151DCM01QQSS11	Size_03	285208860	DCM	151	Subset 01	Atlantic	QQSS	20-180µm	0
	151DCM01SSUU11	Size_04	299412318	DCM	151	Subset 01	Atlantic	SSUU	180-2000µm	0
	151SUR1MMQQ11	Size_02	321000088	SUR	151	Subset 01	Atlantic	MMQQ	5-20µm	0
	151SUR1QQSS11	Size_03	298521188	SUR	151	Subset 01	Atlantic	QQSS	20-180µm	0
	151SUR1SSUU11	Size_04	366669004	SUR	151	Subset 01	Atlantic	SSUU	180-2000µm	0
	152SUR1MMQQ11	Size_02	360858668	SUR	152	Subset 01	Atlantic	MMQQ	5-20µm	0
	152SUR1QQSS11	Size_03	346100386	SUR	152	Subset 01	Atlantic	QQSS	20-180µm	0
	152SUR1SSUU11	Size_04	369552994	SUR	152	Subset 01	Atlantic	SSUU	180-2000µm	0
	155DCM1QQSS11	Size_03	299526120	DCM	155	Subset 01	Atlantic	QQSS	20-180µm	0
	155DCM1SSUU11	Size_04	350689492	DCM	155	Subset 01	Atlantic	SSUU	180-2000µm	0
	155SUR1SSUU11	Size_04	334074652	SUR	155	Subset 01	Atlantic	SSUU	180-2000µm	0
	155SUR2QQSS11	Size_03	353989252	SUR	155	Subset 01	Atlantic	QQSS	20-180µm	0
	158DCM1SSUU11	Size_04	290242724	DCM	158	Subset 01	Arctic	SSUU	180-2000µm	0
	158SUR1SSUU11	Size_04	357339208	SUR	158	Subset 01	Arctic	SSUU	180-2000µm	0
	163SUR1GGZZ11	Size_All	314156426	SUR	163	Subset 02	Arctic	GGZZ	0.8-2000µm	0
	163SUR1KKQQ11	Size_02	322888754	SUR	163	Subset 01	Arctic	KKQQ	3-20µm	0
	168DCM1KKQQ11	Size_02	294184880	DCM	168	Subset 01	Arctic	KKQQ	3-20µm	0
	168DCM1QQSS11	Size_03	246229874	DCM	168	Subset 01	Arctic	QQSS	20-180µm	0
	168DCM1SSUU11	Size_04	374563500	DCM	168	Subset 01	Arctic	SSUU	180-2000µm	0
	168SUR0CCKK11	Size_01	276769894	SUR	168	Subset 01	Arctic	CCKK	0.22-3µm	0
	168SUR1GGZZ11	Size_All	252087328	SUR	168	Subset 02	Arctic	GGZZ	0.8-2000µm	0
	168SUR1KKQQ11	Size_02	343152630	SUR	168	Subset 01	Arctic	KKQQ	3-20µm	0
	168SUR1QQSS11	Size_03	405792504	SUR	168	Subset 01	Arctic	QQSS	20-180µm	0
	168SUR1SSUU11	Size_04	322067346	SUR	168	Subset 01	Arctic	SSUU	180-2000µm	0
	173DCM1SSUU11	Size_04	370657150	DCM	173	Subset 01	Arctic	SSUU	180-2000µm	0
	175DCM1GGZZ11	Size_All	388351986	DCM	175	Subset 02	Arctic	GGZZ	0.8-2000µm	0
	175DCM1KKQQ11	Size_02	309776310	DCM	175	Subset 01	Arctic	KKQQ	3-20µm	0
	175SUR0CCKK11	Size_01	345753632	SUR	175	Subset 01	Arctic	CCKK	0.22-3µm	0
	175SUR1GGZZ11	Size_All	391237106	SUR	175	Subset 02	Arctic	GGZZ	0.8-2000µm	0
	178SUR1SSUU11	Size_04	373698402	SUR	178	Subset 01	Arctic	SSUU	180-2000µm	0
	17DCM1QQSS11	Size_03	368669444	DCM	17	Outlier	Mediterranean	QQSS	20-180µm	0
	17SUR1QQSS11	Size_03	364484810	SUR	17	Outlier	Mediterranean	QQSS	20-180µm	0
	180SUR1QQSS11	Size_03	402966922	SUR	180	Subset 01	Arctic	QQSS	20-180µm	0
	180SUR1SSUU11	Size_04	355668466	SUR	180	Subset 01	Arctic	SSUU	180-2000µm	0
	188DCM0CCKK11	Size_01	331353250	DCM	188	Subset 01	Arctic	CCKK	0.22-3µm	0
	188DCM1GGZZ11	Size_All	276757286	DCM	188	Subset 02	Arctic	GGZZ	0.8-2000µm	0
	188DCM1KKQQ11	Size_02	360041788	DCM	188	Subset 01	Arctic	KKQQ	3-20µm	0
	188DCM1QQSS11	Size_03	441704780	DCM	188	Subset 01	Arctic	QQSS	20-180µm	0
	188DCM1SSUU11	Size_04	315944432	DCM	188	Subset 01	Arctic	SSUU	180-2000µm	0
	188SUR0CCKK11	Size_01	396716366	SUR	188	Subset 01	Arctic	CCKK	0.22-3µm	0
	188SUR1GGZZ11	Size_All	301499408	SUR	188	Subset 02	Arctic	GGZZ	0.8-2000µm	0
	188SUR1KKQQ11	Size_02	404746260	SUR	188	Subset 01	Arctic	KKQQ	3-20µm	0
	188SUR1QQSS11	Size_03	428740942	SUR	188	Subset 01	Arctic	QQSS	20-180µm	0
	188SUR1SSUU11	Size_04	334756904	SUR	188	Subset 01	Arctic	SSUU	180-2000µm	0
	189DCM1QQSS11	Size_03	330214330	DCM	189	Subset 01	Arctic	QQSS	20-180µm	0
	189DCM1SSUU11	Size_04	327500960	DCM	189	Subset 01	Arctic	SSUU	180-2000µm	0
	189SUR1GGZZ11	Size_All	432697266	SUR	189	Subset 02	Arctic	GGZZ	0.8-2000µm	0
	189SUR1KKQQ11	Size_02	314656454	SUR	189	Subset 01	Arctic	KKQQ	3-20µm	0
	189SUR1QQSS11	Size_03	359786514	SUR	189	Subset 01	Arctic	QQSS	20-180µm	0
	189SUR1SSUU11	Size_04	347240834	SUR	189	Subset 01	Arctic	SSUU	180-2000µm	0
	18DCM1MMQQ11	Size_02	328951496	DCM	18	Subset 01	Mediterranean	MMQQ	5-20µm	0
	18DCM1QQSS11	Size_03	543441166	DCM	18	Subset 01	Mediterranean	QQSS	20-180µm	0
	18DCM1SSUU11	Size_04	305862354	DCM	18	Subset 01	Mediterranean	SSUU	180-2000µm	0
	18SUR1MMQQ11	Size_02	336698990	SUR	18	Subset 01	Mediterranean	MMQQ	5-20µm	0
	18SUR1QQSS11	Size_03	325222348	SUR	18	Subset 01	Mediterranean	QQSS	20-180µm	0
	18SUR1SSUU11	Size_04	343523248	SUR	18	Subset 01	Mediterranean	SSUU	180-2000µm	0
	191SUR1SSUU11	Size_04	350240156	SUR	191	Subset 01	Arctic	SSUU	180-2000µm	0
	194DCM1SSUU11	Size_04	302823980	DCM	194	Subset 01	Arctic	SSUU	180-2000µm	0
	196SUR1GGZZ11	Size_All	288661550	SUR	196	Subset 02	Arctic	GGZZ	0.8-2000µm	0
	196SUR1KKQQ11	Size_02	321452504	SUR	196	Subset 01	Arctic	KKQQ	3-20µm	0
	196SUR1SSUU11	Size_04	294111014	SUR	196	Subset 01	Arctic	SSUU	180-2000µm	0
	19SUR1QQSS11	Size_03	398256856	SUR	19	Subset 01	Mediterranean	QQSS	20-180µm	0
	19SUR1SSUU11	Size_04	388051386	SUR	19	Subset 01	Mediterranean	SSUU	180-2000µm	0
	201SUR1SSUU11	Size_04	313546746	SUR	201	Subset 01	Arctic	SSUU	180-2000µm	0
	205SUR1QQSS11	Size_03	363910022	SUR	205	Subset 01	Arctic	QQSS	20-180µm	0
	205SUR1SSUU11	Size_04	342367312	SUR	205	Subset 01	Arctic	SSUU	180-2000µm	0
	206SUR1QQSS11	Size_03	428145832	SUR	206	Subset 01	Arctic	QQSS	20-180µm	0
	206SUR1SSUU11	Size_04	293174424	SUR	206	Subset 01	Arctic	SSUU	180-2000µm	0
	208SUR1QQSS11	Size_03	425884786	SUR	208	Subset 01	Arctic	QQSS	20-180µm	0
	208SUR2SSUU11	Size_04	416067436	SUR	208	Subset 01	Arctic	SSUU	180-2000µm	0
	209SUR1KKQQ11	Size_02	382337620	SUR	209	Subset 01	Arctic	KKQQ	3-20µm	0
	209SUR1QQSS11	Size_03	348577300	SUR	209	Subset 01	Arctic	QQSS	20-180µm	0
	209SUR2SSUU11	Size_04	362149320	SUR	209	Subset 01	Arctic	SSUU	180-2000µm	0
	20SUR2QQSS11	Size_03	318707606	SUR	20	Subset 01	Mediterranean	QQSS	20-180µm	0
	20SUR2SSUU11	Size_04	334134768	SUR	20	Subset 01	Mediterranean	SSUU	180-2000µm	0
	210SUR1KKQQ11	Size_02	342831212	SUR	210	Subset 01	Arctic	KKQQ	3-20µm	0
	210SUR1QQSS11	Size_03	337990564	SUR	210	Subset 01	Arctic	QQSS	20-180µm	0
	210SUR2SSUU11	Size_04	333504102	SUR	210	Subset 01	Arctic	SSUU	180-2000µm	0
	21SUR1QQSS11	Size_03	398637300	SUR	21	Subset 01	Mediterranean	QQSS	20-180µm	0
	21SUR1SSUU11	Size_04	321971078	SUR	21	Subset 01	Mediterranean	SSUU	180-2000µm	0
	22DCM01SSUU11	Size_04	382872250	DCM	22	Subset 01	Mediterranean	SSUU	180-2000µm	0
	22SUR02SSUU11	Size_04	340489318	SUR	22	Subset 01	Mediterranean	SSUU	180-2000µm	0
	22SUR1QQSS11	Size_03	299045468	SUR	22	Subset 01	Mediterranean	QQSS	20-180µm	0
	23DCM1MMQQ11	Size_02	518891296	DCM	23	Subset 01	Mediterranean	MMQQ	5-20µm	0
	23DCM1QQSS11	Size_03	511961698	DCM	23	Subset 01	Mediterranean	QQSS	20-180µm	0
	23DCM1SSUU11	Size_04	583958636	DCM	23	Subset 01	Mediterranean	SSUU	180-2000µm	0
	23SUR1QQSS11	Size_03	519287634	SUR	23	Subset 01	Mediterranean	QQSS	20-180µm	0
	23SUR1SSUU11	Size_04	468258452	SUR	23	Subset 01	Mediterranean	SSUU	180-2000µm	0
	24SUR1QQSS11	Size_03	258539338	SUR	24	Outlier	Mediterranean	QQSS	20-180µm	0
	24SUR1SSUU11	Size_04	353608970	SUR	24	Outlier	Mediterranean	SSUU	180-2000µm	0
	25DCM1QQSS11	Size_03	308020602	DCM	25	Subset 01	Mediterranean	QQSS	20-180µm	0
	25DCM1SSUU11	Size_04	358716262	DCM	25	Subset 01	Mediterranean	SSUU	180-2000µm	0
	25SUR1MMQQ11	Size_02	333347442	SUR	25	Subset 01	Mediterranean	MMQQ	5-20µm	0
	25SUR1QQSS11	Size_03	302002708	SUR	25	Subset 01	Mediterranean	QQSS	20-180µm	0
	25SUR1SSUU11	Size_04	368103852	SUR	25	Subset 01	Mediterranean	SSUU	180-2000µm	0
	26SUR1QQSS11	Size_03	316190482	SUR	26	Outlier	Mediterranean	QQSS	20-180µm	0
	26SUR1SSUU11	Size_04	320313092	SUR	26	Outlier	Mediterranean	SSUU	180-2000µm	0
	30SUR1QQSS11	Size_03	406661984	SUR	30	Subset 01	Mediterranean	QQSS	20-180µm	0
	31SUR1QQSS11	Size_03	363525840	SUR	31	Subset 01	Red_Sea	QQSS	20-180µm	0
	31SUR1SSUU11	Size_04	273647780	SUR	31	Subset 01	Red_Sea	SSUU	180-2000µm	0
	32DCM1QQSS11	Size_03	373670172	DCM	32	Subset 01	Red_Sea	QQSS	20-180µm	0
	32DCM1SSUU11	Size_04	325695768	DCM	32	Subset 01	Red_Sea	SSUU	180-2000µm	0
	32SUR1QQSS11	Size_03	268176432	SUR	32	Subset 01	Red_Sea	QQSS	20-180µm	0
	32SUR1SSUU11	Size_04	364291202	SUR	32	Subset 01	Red_Sea	SSUU	180-2000µm	0
	33SUR0CCII11	Size_01	242924438	SUR	33	Subset 01	Red_Sea	CCII	0.2-1.6µm	0
	33SUR1QQSS11	Size_03	341747940	SUR	33	Subset 01	Red_Sea	QQSS	20-180µm	0
	33SUR1SSUU11	Size_04	385475604	SUR	33	Subset 01	Red_Sea	SSUU	180-2000µm	0
	34DCM0CCII11	Size_01	423354298	DCM	34	Subset 01	Red_Sea	CCII	0.2-1.6µm	0
	34DCM1MMQQ11	Size_02	332528386	DCM	34	Subset 01	Red_Sea	MMQQ	5-20µm	0
	34DCM1QQSS11	Size_03	301764044	DCM	34	Subset 01	Red_Sea	QQSS	20-180µm	0
	34DCM1SSUU11	Size_04	308289156	DCM	34	Subset 01	Red_Sea	SSUU	180-2000µm	0
	34SUR0CCII11	Size_01	230512790	SUR	34	Subset 01	Red_Sea	CCII	0.2-1.6µm	0
	34SUR1QQSS11	Size_03	306657278	SUR	34	Subset 01	Red_Sea	QQSS	20-180µm	0
	34SUR2SSUU11	Size_04	209614204	SUR	34	Subset 01	Red_Sea	SSUU	180-2000µm	0
	36DCM1SSUU11	Size_04	310858362	DCM	36	Subset 01	Indian	SSUU	180-2000µm	0
	38DCM0QQSS11	Size_03	331676946	DCM	38	Subset 01	Indian	QQSS	20-180µm	0
	38DCM0SSUU11	Size_04	352111792	DCM	38	Subset 01	Indian	SSUU	180-2000µm	0
	39DCM1QQSS11	Size_03	301162174	DCM	39	Subset 01	Indian	QQSS	20-180µm	0
	39DCM1SSUU11	Size_04	339624470	DCM	39	Subset 01	Indian	SSUU	180-2000µm	0
	39SUR1QQSS11	Size_03	342794138	SUR	39	Subset 01	Indian	QQSS	20-180µm	0
	41DCM1QQSS11	Size_03	316952736	DCM	41	Subset 01	Indian	QQSS	20-180µm	0
	41DCM1SSUU11	Size_04	345166178	DCM	41	Subset 01	Indian	SSUU	180-2000µm	0
	41SUR1QQSS11	Size_03	366263302	SUR	41	Subset 01	Indian	QQSS	20-180µm	0
	41SUR1SSUU11	Size_04	331300214	SUR	41	Subset 01	Indian	SSUU	180-2000µm	0
	42DCM0CCII11	Size_01	402630922	DCM	42	Subset 01	Indian	CCII	0.2-1.6µm	0
	42DCM1SSUU11	Size_04	319796660	DCM	42	Subset 01	Indian	SSUU	180-2000µm	0
	42SUR0CCII11	Size_01	376144612	SUR	42	Subset 01	Indian	CCII	0.2-1.6µm	0
	42SUR1QQSS11	Size_03	294556970	SUR	42	Subset 01	Indian	QQSS	20-180µm	0
	42SUR1SSUU11	Size_04	348521604	SUR	42	Subset 01	Indian	SSUU	180-2000µm	0
	43SUR1MMQQ11	Size_02	323348030	SUR	43	Subset 01	Indian	MMQQ	5-20µm	0
	43SUR1QQSS11	Size_03	393527240	SUR	43	Subset 01	Indian	QQSS	20-180µm	0
	43SUR1SSUU11	Size_04	362371828	SUR	43	Subset 01	Indian	SSUU	180-2000µm	0
	45SUR1MMQQ11	Size_02	338504176	SUR	45	Subset 01	Indian	MMQQ	5-20µm	0
	45SUR1QQSS11	Size_03	284301386	SUR	45	Subset 01	Indian	QQSS	20-180µm	0
	45SUR1SSUU11	Size_04	330570208	SUR	45	Subset 01	Indian	SSUU	180-2000µm	0
	46SUR1MMQQ11	Size_02	329193372	SUR	46	Subset 01	Indian	MMQQ	5-20µm	0
	46SUR1QQSS11	Size_03	316450762	SUR	46	Subset 01	Indian	QQSS	20-180µm	0
	46SUR1SSUU11	Size_04	302833770	SUR	46	Subset 01	Indian	SSUU	180-2000µm	0
	47SUR1QQSS11	Size_03	335186284	SUR	47	Outlier	Indian	QQSS	20-180µm	0
	47SUR1SSUU11	Size_04	326951892	SUR	47	Outlier	Indian	SSUU	180-2000µm	0
	48SUR0CCII11	Size_01	478757670	SUR	48	Outlier	Indian	CCII	0.2-1.6µm	0
	49SUR1QQSS11	Size_03	363599172	SUR	49	Outlier	Indian	QQSS	20-180µm	0
	49SUR1SSUU11	Size_04	287233762	SUR	49	Outlier	Indian	SSUU	180-2000µm	0
	4SUR1MMQQ11	Size_02	350687628	SUR	4	Subset 01	Atlantic	MMQQ	5-20µm	0
	4SUR1SSUU11	Size_04	308955320	SUR	4	Subset 01	Atlantic	SSUU	180-2000µm	0
	50DCM01MMQQ11	Size_02	305257792	DCM	50	Subset 01	Indian	MMQQ	5-20µm	0
	50DCM2SSUU11	Size_04	286784694	DCM	50	Subset 01	Indian	SSUU	180-2000µm	0
	50SUR1QQSS11	Size_03	377613404	SUR	50	Subset 01	Indian	QQSS	20-180µm	0
	51DCM01QQRR11	Size_03	286241266	DCM	51	Subset 01	Indian	QQRR	20-200µm	0
	51DCM1GGMM11	Size_01	347945060	DCM	51	Subset 01	Indian	GGMM	0.8-5µm	0
	51DCM1SSUU11	Size_04	281429676	DCM	51	Subset 01	Indian	SSUU	180-2000µm	0
	51DCM2MMQQ11	Size_02	307628296	DCM	51	Subset 01	Indian	MMQQ	5-20µm	0
	51SUR1MMQQ11	Size_02	357908476	SUR	51	Subset 01	Indian	MMQQ	5-20µm	0
	51SUR1QQSS11	Size_03	272609672	SUR	51	Subset 01	Indian	QQSS	20-180µm	0
	51SUR1SSUU11	Size_04	277567726	SUR	51	Subset 01	Indian	SSUU	180-2000µm	0
	51SUR2MMQQ11	Size_02	273711144	SUR	51	Subset 01	Indian	MMQQ	5-20µm	0
	51SUR3MMQQ11	Size_02	293786672	SUR	51	Subset 01	Indian	MMQQ	5-20µm	0
	52DCM0QQSS11	Size_03	280198674	DCM	52	Subset 01	Indian	QQSS	20-180µm	0
	52DCM0SSUU11	Size_04	311604124	DCM	52	Subset 01	Indian	SSUU	180-2000µm	0
	52SUR0QQSS11	Size_03	323732754	SUR	52	Subset 01	Indian	QQSS	20-180µm	0
	52SUR0SSUU11	Size_04	369140734	SUR	52	Subset 01	Indian	SSUU	180-2000µm	0
	53SUR1MMQQ11	Size_02	314283270	SUR	53	Subset 01	Indian	MMQQ	5-20µm	0
	53SUR1QQSS11	Size_03	306839322	SUR	53	Subset 01	Indian	QQSS	20-180µm	0
	53SUR1SSUU11	Size_04	363870016	SUR	53	Subset 01	Indian	SSUU	180-2000µm	0
	54SUR1QQSS11	Size_03	237699304	SUR	54	Subset 01	Indian	QQSS	20-180µm	0
	54SUR1SSUU11	Size_04	311064272	SUR	54	Subset 01	Indian	SSUU	180-2000µm	0
	54SUR2MMQQ11	Size_02	206430434	SUR	54	Subset 01	Indian	MMQQ	5-20µm	0
	57SUR1QQSS11	Size_03	349301678	SUR	57	Outlier	Indian	QQSS	20-180µm	0
	58DCM1QQSS11	Size_03	284583366	DCM	58	Subset 01	Indian	QQSS	20-180µm	0
	58DCM1SSUU11	Size_04	333280550	DCM	58	Subset 01	Indian	SSUU	180-2000µm	0
	58SUR1MMQQ11	Size_02	431128186	SUR	58	Subset 01	Indian	MMQQ	5-20µm	0
	58SUR1QQSS11	Size_03	427084058	SUR	58	Subset 01	Indian	QQSS	20-180µm	0
	58SUR1SSUU11	Size_04	376035476	SUR	58	Subset 01	Indian	SSUU	180-2000µm	0
	5DCM1SSUU11	Size_04	441971364	DCM	5	Outlier	Atlantic	SSUU	180-2000µm	0
	5SUR1SSUU11	Size_04	419388584	SUR	5	Outlier	Atlantic	SSUU	180-2000µm	0
	62SUR1QQSS11	Size_03	288855664	SUR	62	Subset 01	Indian	QQSS	20-180µm	0
	62SUR1SSUU11	Size_04	304649620	SUR	62	Subset 01	Indian	SSUU	180-2000µm	0
	64DCM1QQSS11	Size_03	293838436	DCM	64	Subset 01	Indian	QQSS	20-180µm	0
	64DCM1SSUU11	Size_04	293106922	DCM	64	Subset 01	Indian	SSUU	180-2000µm	0
	64SUR1QQSS11	Size_03	306682606	SUR	64	Subset 01	Indian	QQSS	20-180µm	0
	64SUR1SSUU11	Size_04	414394614	SUR	64	Subset 01	Indian	SSUU	180-2000µm	0
	64SUR2MMQQ11	Size_02	306952346	SUR	64	Subset 01	Indian	MMQQ	5-20µm	0
	65SUR1QQSS11	Size_03	350494184	SUR	65	Subset 01	Indian	QQSS	20-180µm	0
	65SUR1SSUU11	Size_04	285797638	SUR	65	Subset 01	Indian	SSUU	180-2000µm	0
	66SUR1QQSS11	Size_03	362615158	SUR	66	Subset 01	Atlantic	QQSS	20-180µm	0
	66SUR1SSUU11	Size_04	357023504	SUR	66	Subset 01	Atlantic	SSUU	180-2000µm	0
	67SUR0CCKK11	Size_01	149479376	SUR	67	Subset 01	Atlantic	CCKK	0.22-3µm	0
	67SUR1GGMM11	Size_01	280993828	SUR	67	Subset 01	Atlantic	GGMM	0.8-5µm	0
	67SUR1GGZZ11	Size_All	333557068	SUR	67	Subset 02	Atlantic	GGZZ	0.8-2000µm	0
	67SUR1MMQQ11	Size_02	287696698	SUR	67	Subset 01	Atlantic	MMQQ	5-20µm	0
	67SUR1QQSS11	Size_03	299093534	SUR	67	Subset 01	Atlantic	QQSS	20-180µm	0
	67SUR1SSUU11	Size_04	319021370	SUR	67	Subset 01	Atlantic	SSUU	180-2000µm	0
	68DCM1SSUU11	Size_04	349473120	DCM	68	Subset 01	Atlantic	SSUU	180-2000µm	0
	68SUR1GGMM11	Size_01	293010720	SUR	68	Subset 01	Atlantic	GGMM	0.8-5µm	0
	68SUR1GGZZ11	Size_All	286453422	SUR	68	Subset 02	Atlantic	GGZZ	0.8-2000µm	0
	68SUR1QQSS11	Size_03	317418674	SUR	68	Subset 01	Atlantic	QQSS	20-180µm	0
	68SUR1SSUU11	Size_04	325768780	SUR	68	Subset 01	Atlantic	SSUU	180-2000µm	0
	6DCM2SSUU11	Size_04	340412438	DCM	6	Subset 01	Mediterranean	SSUU	180-2000µm	0
	6SUR1GGMM11	Size_01	316483282	SUR	6	Subset 01	Mediterranean	GGMM	0.8-5µm	0
	6SUR2GGMM11	Size_01	369689574	SUR	6	Subset 01	Mediterranean	GGMM	0.8-5µm	0
	6SUR2MMQQ11	Size_02	392650282	SUR	6	Subset 01	Mediterranean	MMQQ	5-20µm	0
	6SUR2SSUU11	Size_04	421322910	SUR	6	Subset 01	Mediterranean	SSUU	180-2000µm	0
	70SUR1MMQQ11	Size_02	335352840	SUR	70	Subset 01	Atlantic	MMQQ	5-20µm	0
	70SUR1QQSS11	Size_03	336226244	SUR	70	Subset 01	Atlantic	QQSS	20-180µm	0
	70SUR1SSUU11	Size_04	294240294	SUR	70	Subset 01	Atlantic	SSUU	180-2000µm	0
	71SUR1MMQQ11	Size_02	319504162	SUR	71	Subset 01	Atlantic	MMQQ	5-20µm	0
	71SUR1QQSS11	Size_03	349511180	SUR	71	Subset 01	Atlantic	QQSS	20-180µm	0
	71SUR1SSUU11	Size_04	390212500	SUR	71	Subset 01	Atlantic	SSUU	180-2000µm	0
	72DCM0MMQQ11	Size_02	347886612	DCM	72	Subset 01	Atlantic	MMQQ	5-20µm	0
	72DCM0QQSS11	Size_03	312053812	DCM	72	Subset 01	Atlantic	QQSS	20-180µm	0
	72DCM0SSUU11	Size_04	354762182	DCM	72	Subset 01	Atlantic	SSUU	180-2000µm	0
	72SUR0QQSS11	Size_03	298442050	SUR	72	Subset 01	Atlantic	QQSS	20-180µm	0
	72SUR0SSUU11	Size_04	353222738	SUR	72	Subset 01	Atlantic	SSUU	180-2000µm	0
	76DCM1GGMM11	Size_01	333390708	DCM	76	Subset 01	Atlantic	GGMM	0.8-5µm	0
	76DCM1GGZZ11	Size_All	272608780	DCM	76	Subset 02	Atlantic	GGZZ	0.8-2000µm	0
	76DCM1MMQQ11	Size_02	343406710	DCM	76	Subset 01	Atlantic	MMQQ	5-20µm	0
	76DCM1QQSS11	Size_03	384079762	DCM	76	Subset 01	Atlantic	QQSS	20-180µm	0
	76DCM1SSUU11	Size_04	327071080	DCM	76	Subset 01	Atlantic	SSUU	180-2000µm	0
	76SUR1MMQQ11	Size_02	318924104	SUR	76	Subset 01	Atlantic	MMQQ	5-20µm	0
	76SUR1QQSS11	Size_03	435800886	SUR	76	Subset 01	Atlantic	QQSS	20-180µm	0
	76SUR1SSUU11	Size_04	372016546	SUR	76	Subset 01	Atlantic	SSUU	180-2000µm	0
	78DCM1GGMM11	Size_01	323719850	DCM	78	Subset 01	Atlantic	GGMM	0.8-5µm	0
	78DCM1GGZZ11	Size_All	339687902	DCM	78	Subset 02	Atlantic	GGZZ	0.8-2000µm	0
	78DCM1QQSS11	Size_03	283141680	DCM	78	Subset 01	Atlantic	QQSS	20-180µm	0
	78DCM1SSUU11	Size_04	332083878	DCM	78	Subset 01	Atlantic	SSUU	180-2000µm	0
	78SUR1MMQQ11	Size_02	277392802	SUR	78	Subset 01	Atlantic	MMQQ	5-20µm	0
	78SUR1QQSS11	Size_03	256216492	SUR	78	Subset 01	Atlantic	QQSS	20-180µm	0
	78SUR1SSUU11	Size_04	269952192	SUR	78	Subset 01	Atlantic	SSUU	180-2000µm	0
	80DCM1GGMM11	Size_01	396204688	DCM	80	Subset 01	Atlantic	GGMM	0.8-5µm	0
	80DCM1MMQQ11	Size_02	396824012	DCM	80	Subset 01	Atlantic	MMQQ	5-20µm	0
	80DCM1QQSS11	Size_03	428410008	DCM	80	Subset 01	Atlantic	QQSS	20-180µm	0
	80DCM1SSUU11	Size_04	391310826	DCM	80	Subset 01	Atlantic	SSUU	180-2000µm	0
	80SUR1GGMM11	Size_01	371940498	SUR	80	Subset 01	Atlantic	GGMM	0.8-5µm	0
	80SUR1QQSS11	Size_03	359041526	SUR	80	Subset 01	Atlantic	QQSS	20-180µm	0
	80SUR1SSUU11	Size_04	453301376	SUR	80	Subset 01	Atlantic	SSUU	180-2000µm	0
	81DCM1MMQQ11	Size_02	411493386	DCM	81	Subset 01	Atlantic	MMQQ	5-20µm	0
	81DCM1QQSS11	Size_03	381381020	DCM	81	Subset 01	Atlantic	QQSS	20-180µm	0
	81SUR01SSUU11	Size_04	334256346	SUR	81	Subset 01	Atlantic	SSUU	180-2000µm	0
	82DCM0GGZZ11	Size_All	295771776	DCM	82	Subset 02	Atlantic	GGZZ	0.8-2000µm	0
	82DCM0SSUU11	Size_04	299532542	DCM	82	Subset 01	Atlantic	SSUU	180-2000µm	0
	82SUR0GGZZ11	Size_All	280980166	SUR	82	Subset 02	Atlantic	GGZZ	0.8-2000µm	0
	82SUR0QQSS11	Size_03	284101712	SUR	82	Subset 01	Atlantic	QQSS	20-180µm	0
	82SUR0SSUU11	Size_04	307122290	SUR	82	Subset 01	Atlantic	SSUU	180-2000µm	0
	83SUR01QQRR11	Size_03	376330304	SUR	83	Subset 01	Atlantic	QQRR	20-200µm	0
	83SUR0SSUU11	Size_04	359009870	SUR	83	Subset 01	Atlantic	SSUU	180-2000µm	0
	84SUR0SSUU11	Size_04	282237182	SUR	84	Subset 01	Southern	SSUU	180-2000µm	0
	85DCM0SSUU11	Size_04	335173378	DCM	85	Subset 01	Southern	SSUU	180-2000µm	0
	85DCM1QQSS11	Size_03	265843692	DCM	85	Subset 01	Southern	QQSS	20-180µm	0
	85SUR1QQSS11	Size_03	271177846	SUR	85	Subset 01	Southern	QQSS	20-180µm	0
	86DCM1SSUU11	Size_04	405546638	DCM	86	Subset 01	Southern	SSUU	180-2000µm	0
	86SUR1MMQQ11	Size_02	355663412	SUR	86	Subset 01	Southern	MMQQ	5-20µm	0
	86SUR1SSUU11	Size_04	360300686	SUR	86	Subset 01	Southern	SSUU	180-2000µm	0
	87SUR01QQRR11	Size_03	370639722	SUR	87	Subset 01	Southern	QQRR	20-200µm	0
	87SUR1SSUU11	Size_04	351701068	SUR	87	Subset 01	Southern	SSUU	180-2000µm	0
	88SUR1SSUU11	Size_04	358770732	SUR	88	Subset 01	Southern	SSUU	180-2000µm	0
	89SUR1QQSS11	Size_03	354745986	SUR	89	Subset 01	Atlantic	QQSS	20-180µm	0
	89SUR1SSUU11	Size_04	398667878	SUR	89	Subset 01	Atlantic	SSUU	180-2000µm	0
	8DCM1SSUU11	Size_04	320522378	DCM	8	Subset 01	Mediterranean	SSUU	180-2000µm	0
	8SUR1QQSS11	Size_03	378547262	SUR	8	Subset 01	Mediterranean	QQSS	20-180µm	0
	8SUR1SSUU11	Size_04	378591580	SUR	8	Subset 01	Mediterranean	SSUU	180-2000µm	0
	90SUR1MMQQ11	Size_02	487816470	SUR	90	Subset 01	Pacific	MMQQ	5-20µm	0
	90SUR1QQSS11	Size_03	529842594	SUR	90	Subset 01	Pacific	QQSS	20-180µm	0
	90SUR1SSUU11	Size_04	471895068	SUR	90	Subset 01	Pacific	SSUU	180-2000µm	0
	91SUR1MMQQ11	Size_02	321038058	SUR	91	Subset 01	Pacific	MMQQ	5-20µm	0
	91SUR1QQSS11	Size_03	257691696	SUR	91	Subset 01	Pacific	QQSS	20-180µm	0
	92SUR1MMQQ11	Size_02	424210740	SUR	92	Subset 01	Pacific	MMQQ	5-20µm	0
	92SUR1QQSS11	Size_03	453506714	SUR	92	Subset 01	Pacific	QQSS	20-180µm	0
	92SUR1SSUU11	Size_04	361032976	SUR	92	Subset 01	Pacific	SSUU	180-2000µm	0
	93SUR2QQSS11	Size_03	367698368	SUR	93	Subset 01	Pacific	QQSS	20-180µm	0
	94SUR1MMQQ11	Size_02	309137548	SUR	94	Subset 01	Pacific	MMQQ	5-20µm	0
	94SUR1QQSS11	Size_03	242964036	SUR	94	Subset 01	Pacific	QQSS	20-180µm	0
	94SUR1SSUU11	Size_04	356759450	SUR	94	Subset 01	Pacific	SSUU	180-2000µm	0
	95SUR1MMQQ11	Size_02	373252452	SUR	95	Subset 01	Pacific	MMQQ	5-20µm	0
	95SUR1QQSS11	Size_03	351408058	SUR	95	Subset 01	Pacific	QQSS	20-180µm	0
	95SUR1SSUU11	Size_04	280943972	SUR	95	Subset 01	Pacific	SSUU	180-2000µm	0
	96DCM1GGZZ11	Size_All	309743512	DCM	96	Subset 02	Pacific	GGZZ	0.8-2000µm	0
	96DCM1SSUU11	Size_04	348308722	DCM	96	Subset 01	Pacific	SSUU	180-2000µm	0
	96DCM2MMQQ11	Size_02	291494202	DCM	96	Subset 01	Pacific	MMQQ	5-20µm	0
	96SUR0CCKK11	Size_01	365413504	SUR	96	Subset 01	Pacific	CCKK	0.22-3µm	0
	96SUR1GGMM11	Size_01	373864534	SUR	96	Subset 01	Pacific	GGMM	0.8-5µm	0
	96SUR1GGZZ11	Size_All	353386924	SUR	96	Subset 02	Pacific	GGZZ	0.8-2000µm	0
	96SUR1MMQQ11	Size_02	401259786	SUR	96	Subset 01	Pacific	MMQQ	5-20µm	0
	96SUR1QQSS11	Size_03	340958350	SUR	96	Subset 01	Pacific	QQSS	20-180µm	0
	96SUR1SSUU11	Size_04	359449426	SUR	96	Subset 01	Pacific	SSUU	180-2000µm	0
	97DCM1SSUU11	Size_04	349671766	DCM	97	Subset 01	Pacific	SSUU	180-2000µm	0
	97DCM2GGMM11	Size_01	276181408	DCM	97	Subset 01	Pacific	GGMM	0.8-5µm	0
	97SUR1GGMM11	Size_01	374871396	SUR	97	Subset 01	Pacific	GGMM	0.8-5µm	0
	97SUR1GGZZ11	Size_All	414661638	SUR	97	Subset 02	Pacific	GGZZ	0.8-2000µm	0
	97SUR1QQSS11	Size_03	352208076	SUR	97	Subset 01	Pacific	QQSS	20-180µm	0
	97SUR1SSUU11	Size_04	402067158	SUR	97	Subset 01	Pacific	SSUU	180-2000µm	0
	98DCM1QQSS11	Size_03	314763856	DCM	98	Subset 01	Pacific	QQSS	20-180µm	0
	98DCM1SSUU11	Size_04	300369170	DCM	98	Subset 01	Pacific	SSUU	180-2000µm	0
	98SUR1MMQQ11	Size_02	326687354	SUR	98	Subset 01	Pacific	MMQQ	5-20µm	0
	98SUR1QQSS11	Size_03	352651994	SUR	98	Subset 01	Pacific	QQSS	20-180µm	0
	98SUR1SSUU11	Size_04	383432150	SUR	98	Subset 01	Pacific	SSUU	180-2000µm	0
	99SUR1GGMM11	Size_01	304831264	SUR	99	Subset 01	Pacific	GGMM	0.8-5µm	0
	99SUR1GGZZ11	Size_All	306644606	SUR	99	Subset 02	Pacific	GGZZ	0.8-2000µm	0
	99SUR1MMQQ11	Size_02	261575298	SUR	99	Subset 01	Pacific	MMQQ	5-20µm	0
	99SUR1QQSS11	Size_03	279704718	SUR	99	Subset 01	Pacific	QQSS	20-180µm	0
	99SUR1SSUU11	Size_04	278034022	SUR	99	Subset 01	Pacific	SSUU	180-2000µm	0
	9DCM1SSUU11	Size_04	351069196	DCM	9	Outlier	Mediterranean	SSUU	180-2000µm	0
	9SUR1SSUU11	Size_04	332470438	SUR	9	Outlier	Mediterranean	SSUU	180-2000µm	0

## Sheet: Mean coverage 937 metagenomes
	Biogeography of the GOEV database															Size_fraction	0.22-3µm	0.22-3µm	0.22-3µm	0.22-3µm	0.22-3µm	0.22-3µm	0.22-3µm	0.22-3µm	0.22-3µm	0.22-3µm	0.22-3µm	0.22-3µm	0.22-3µm	0.22-3µm	0.22-3µm	0.22-3µm	0.22-3µm	0.22-3µm	0.22-3µm	0.22-3µm	0.22-3µm	0.22-3µm	0.22-3µm	0.22-3µm	0.22-3µm	0.22-3µm	0.22-3µm	0.8-5µm	0.22-3µm	0.8-5µm	0.22-3µm	0.8-5µm	0.8-5µm
	Displays mean coverage for each genome across TARA Oceans metagenomes															Region	Arctic	Arctic	Arctic	Arctic	Arctic	Arctic	Arctic	Arctic	Arctic	Arctic	Arctic	Arctic	Arctic	Arctic	Arctic	Arctic	Arctic	Arctic	Arctic	Arctic	Arctic	Arctic	Arctic	Arctic	Arctic	Arctic	Atlantic	Atlantic	Atlantic	Atlantic	Atlantic	Atlantic	Atlantic
	Value is set to "0" when less than 25% of the genome is covered by reads															Size_cat	Size_01	Size_01	Size_01	Size_01	Size_01	Size_01	Size_01	Size_01	Size_01	Size_01	Size_01	Size_01	Size_01	Size_01	Size_01	Size_01	Size_01	Size_01	Size_01	Size_01	Size_01	Size_01	Size_01	Size_01	Size_01	Size_01	Size_01	Size_01	Size_01	Size_01	Size_01	Size_01	Size_01
																Subsets	Subset 01	Subset 01	Subset 01	Subset 01	Subset 01	Subset 01	Subset 01	Subset 01	Subset 01	Subset 01	Subset 01	Subset 01	Subset 01	Subset 01	Subset 01	Subset 01	Subset 01	Subset 01	Subset 01	Subset 01	Subset 01	Subset 01	Subset 01	Subset 01	Subset 01	Subset 01	Subset 01	Subset 01	Subset 01	Subset 01	Subset 01	Subset 01	Subset 01
	Genomic_ID	Phylum	Class	Max_Coverage	Cumulative_Coverage	Signal_Size_01	Signal_Size_02	Signal_Size_03	Signal_Size_04	Signal_Arctic	Signal_Atlantic	Signal_Indian	Signal_Mediterranean	Signal_Red Sea	Signal_Pacific	Signal_Southern	158DCM0CCKK11	158SUR0CCKK11	163SUR0CCKK11	168DCM0CCKK11	168SUR0CCKK11	173DCM0CCKK11	173SUR0CCKK11	175SUR0CCKK11	178SUR0CCKK11	180SUR0CCKK11	188DCM0CCKK11	188SUR0CCKK11	189DCM0CCKK11	189SUR0CCKK11	191SUR0CCKK11	193SUR0CCKK11	194DCM0CCKK11	194SUR0CCKK11	196SUR0CCKK11	201DCM0CCKK11	201SUR0CCKK11	205SUR0CCKK11	206SUR0CCKK11	208SUR0CCKK11	209SUR0CCKK11	210SUR0CCKK11	141SUR0CCKK11	141SUR1GGMM11	142DCM0CCKK11	142DCM1GGMM11	142SUR0CCKK11	142SUR1GGMM11	143DCM1GGMM11
	TARA_SOC_NCLDV_00001	Nucleocytoviricota	Megaviricetes	802.897	6273.13	73.3529	25.83	0.697105	0.11998	90.4126	0.110982	0	0	0	0	9.47644	3.4884	3.52111	6.10178	0.898385	0	176.702	17.9385	285.875	31.1538	11.29	686.392	802.897	329.132	240.207	393.128	137.285	115.366	57.9943	110.72	55.5632	515.382	71.1302	80.7122	152.319	75.9165	36.3525	0	0	0	0	0	0	0
	Schulz_GVMAG_S_1102104_120	Nucleocytoviricota	Megaviricetes	591.177	2394.89	79.6775	19.4455	0.591966	0.284994	99.654	0.240959	0	0	0	0.034065	0.0709803	0	0	0.605277	0	0	36.7013	3.89068	53.763	5.38014	18.6424	541.275	591.177	96.1563	52.7265	26.8546	21.1182	20.5243	20.3914	41.0775	8.12445	141.702	20.4791	33.6428	61.1999	11.0722	33.7821	0	0	0	0	0	0	0
	Schulz_GVMAG_S_1102114_126	Nucleocytoviricota	Megaviricetes	298.672	1980.32	82.1068	17.2609	0.521925	0.110354	100	0	0	0	0	0	0	0	0	0.807001	0	0	51.9865	4.72532	79.1721	6.30984	9.81053	253.13	298.672	100.532	61.0944	77.251	71.376	21.9948	28.1621	61.7473	12.592	284.698	36.4833	31.7414	61.3597	25.5391	3.17642	0	0	0	0	0	0	0
	TARA_PSW_NCLDV_00058	Nucleocytoviricota	Megaviricetes	902.603	1802.3	89.9084	8.9601	0.789964	0.341505	0	0	1.21491	0	0	98.7851	0	0	0	0	0	0	0	0	0	0	0	0	0	0	0	0	0	0	0	0	0	0	0	0	0	0	0	0	0	0	0	0	0	0
	TARA_ARC_NCLDV_00127	Nucleocytoviricota	Megaviricetes	782.728	1709.85	95.6142	3.30028	1.0855	0	98.36	1.64002	0	0	0	0	0	678.082	782.728	0	1.74233	0	0	0	0	0	0	0	0	0	0	0	0	0	0	1.38731	0	0	0	2.76674	21.4949	11.868	40.7667	0	0	0	0	0	0	0
	Schulz_GVMAG_M_3300025652_16	Nucleocytoviricota	Megaviricetes	286.791	1584.96	93.6851	5.47351	0.756122	0.0852447	86.8262	11.9388	0	1.08394	0	0.151038	0	286.791	247.886	6.67046	135.948	6.57863	6.77576	8.17313	7.89516	6.96451	2.07815	25.0637	20.7109	6.61545	5.38087	8.24821	5.82387	3.76909	2.11534	20.1492	1.35189	10.2272	0	91.4208	70.8082	56.11	131.883	0	0	0	0	0	0	0
	TARA_PSW_NCLDV_00082	Nucleocytoviricota	Megaviricetes	478.779	1397.21	89.6155	0.202888	3.23335	6.94822	0	2.04882	56.7296	0.261462	21.0844	19.8757	0	0	0	0	0	0	0	0	0	0	0	0	0	0	0	0	0	0	0	0	0	0	0	0	0	0	0	0	0	0	0	0	0	0
	TARA_PSW_NCLDV_00081	Nucleocytoviricota	Megaviricetes	443.669	1312.22	89.7816	0.204967	3.15769	6.85574	0	2.48433	54.7391	0.260747	22.8249	19.691	0	0	0	0	0	0	0	0	0	0	0	0	0	0	0	0	0	0	0	0	0	0	0	0	0	0	0	0	0	0	0	0	0	0
	TARA_ARC_NCLDV_00188	Nucleocytoviricota	Megaviricetes	317.162	1294.72	94.5531	4.72832	0.620399	0.0982271	97.0563	2.94373	0	0	0	0	0	317.162	243.898	1.83402	9.46548	0.781002	0.689218	1.41181	0	0.700899	0.500642	3.72812	2.85366	0	0	0.976253	1.75892	1.20822	1.07638	51.2341	0	2.01592	0	170.08	148.861	56.9281	124.94	0	0	0	0	0	0	0
	TARA_AON_NCLDV_00051	Nucleocytoviricota	Megaviricetes	568.366	1249.68	97.2026	1.47477	1.01396	0.308677	38.3685	61.0665	0	0.565035	0	0	0	100.488	109.852	0	11.7466	0.886295	0	0	0	0	0	4.47227	0	0	0	0	0	0	0	6.42805	0	0	0	19.8879	14.1904	21.0753	49.7972	0	0	0	0	0.677886	0	0
	Moniruzzaman_LP01_ERX552326_9_dc	Nucleocytoviricota	Megaviricetes	383.763	1155.26	99.2669	0.0774972	0.475394	0.180245	0	6.88678	93.0625	0	0	0.0506665	0	0	0	0	0	0	0	0	0	0	0	0	0	0	0	0	0	0	0	0	0	0	0	0	0	0	0	0	0	0	0	0	0	0
	TARA_IOS_NCLDV_00005	Nucleocytoviricota	Megaviricetes	238.183	1140.44	99.6386	0.361416	0	0	0	25.2907	71.4116	0.247131	0	3.05066	0	0	0	0	0	0	0	0	0	0	0	0	0	0	0	0	0	0	0	0	0	0	0	0	0	0	0	0	0	0	0	0	0	0
	TARA_AON_NCLDV_00048	Nucleocytoviricota	Megaviricetes	210.873	990.18	99.1978	0.216922	0.38711	0.198172	0	15.4001	80.9121	0	3.31437	0.373374	0	0	0	0	0	0	0	0	0	0	0	0	0	0	0	0	0	0	0	0	0	0	0	0	0	0	0	0	0	0	0	0	0	0
	Phycodnaviridae_HM004432_Bathycoccus_sp_RCC1105_virus_BpV1	Nucleocytoviricota	Megaviricetes	207.511	952.515	98.0082	1.76824	0.223522	0	38.8229	58.3749	0	2.06712	0	0.735017	0	6.70112	6.10118	0	1.85171	0	0	0	0	0	0	1.02559	0	0	0	2.50606	0	0	0	4.2812	0	0	0	2.44611	81.9443	13.9236	141.601	0	0	0	0	0	0	0
	TARA_ARC_NCLDV_00096	Nucleocytoviricota	Megaviricetes	440.084	884.264	73.7925	25.8743	0.333251	0	100	0	0	0	0	0	0	0	0	0.929359	440.084	13.0134	25.9414	1.31945	42.4155	2.62731	4.12104	0.903772	5.58533	33.4405	32.9515	14.0495	0.687484	0	0	2.71228	0	0	0	49.8088	14.4372	0.959292	0	0	0	0	0	0	0	0
	TARA_MED_NCLDV_00135	Nucleocytoviricota	Megaviricetes	477.587	851.23	98.1247	1.40248	0.311315	0.161544	0	70.6708	19.2261	6.85099	0	3.25204	0	0	0	0	0	0	0	0	0	0	0	0	0	0	0	0	0	0	0	0	0	0	0	0	0	0	0	0	0	0	0	0	0	0
	TARA_AON_NCLDV_00061	Nucleocytoviricota	Megaviricetes	479.601	836.808	100	0	0	0	0	76.0299	18.8805	1.2388	0	3.85072	0	0	0	0	0	0	0	0	0	0	0	0	0	0	0	0	0	0	0	0	0	0	0	0	0	0	0	0	0	0	0	0	0	0
	TARA_IOS_NCLDV_00011	Nucleocytoviricota	Megaviricetes	157.089	819.835	99.655	0.225106	0.119845	0	0	19.1354	76.6362	0.330762	0.998695	2.899	0	0	0	0	0	0	0	0	0	0	0	0	0	0	0	0	0	0	0	0	0	0	0	0	0	0	0	0	0	0	0	0	0	0
	TARA_AON_NCLDV_00068	Nucleocytoviricota	Megaviricetes	144.73	818.086	100	0	0	0	0	59.3918	37.5868	0.567631	2.04432	0.409448	0	0	0	0	0	0	0	0	0	0	0	0	0	0	0	0	0	0	0	0	0	0	0	0	0	0	0	0	0	0	0	0	0	0
	Moniruzzaman_LP01_ERX556023_2_dc	Nucleocytoviricota	Megaviricetes	91.4361	801.64	99.6756	0.119465	0.204892	0	0	21.7762	70.7589	0.425575	2.89695	4.14241	0	0	0	0	0	0	0	0	0	0	0	0	0	0	0	0	0	0	0	0	0	0	0	0	0	0	0	0	0	0	0	0	0	0
	TARA_AON_NCLDV_00059	Nucleocytoviricota	Megaviricetes	411.737	765.51	100	0	0	0	0	67.0528	27.3469	2.97603	0	2.62429	0	0	0	0	0	0	0	0	0	0	0	0	0	0	0	0	0	0	0	0	0	0	0	0	0	0	0	0	0	0	0	0	0	0
	Moniruzzaman_LP01_ERX552252_57_dc	Nucleocytoviricota	Megaviricetes	199.017	751.836	99.5652	0.434824	0	0	23.5166	74.1893	0.107546	1.74871	0	0.437919	0	3.57196	3.43601	0	0.966692	0	0	0	0	0	0	0	0	0	0	0	0	0	0	2.39117	0	0	0	0	39.5461	6.7565	66.3739	0	0	0	0	0	0	0
	Schulz_GVMAG_S_1102110_122	Nucleocytoviricota	Megaviricetes	126.443	748.062	86.0214	13.7021	0.276451	0	100	0	0	0	0	0	0	0	0	0	0	0	21.8708	1.92248	35.1107	2.36992	7.30718	108.514	126.443	31.5097	20.8008	16.2039	8.43813	8.4819	5.47317	12.0275	3.3002	36.5946	7.32208	86.4481	64.2468	9.38657	12.5243	0	0	0	0	0	0	0
	TARA_ARC_NCLDV_00036	Nucleocytoviricota	Megaviricetes	524.249	746.911	70.6756	27.2417	1.64563	0.437095	99.7099	0.129543	0	0.160567	0	0	0	0	0	0	0	0	0	0	0	0	0	0	0	0	0	0	0	0	0	0	0	0	0	1.21809	524.249	0	0	0	0	0	0	0	0	0
	Schulz_GVMAG_M_3300021389_45	Nucleocytoviricota	Megaviricetes	278.26	744.668	96.5449	3.03107	0.423989	0	89.4771	9.44956	0	1.07334	0	0	0	278.26	209.193	0	3.12179	0	0	0	0	0	0	0	0	0	0	0	0	0	0	18.61	0	0	0	20.141	24.4551	12.7865	40.8644	0	0	0	0	0	0	0
	Schulz_GVMAG_S_3300013195_8	Nucleocytoviricota	Megaviricetes	528.791	742.97	99.3948	0	0.500523	0.104698	0	2.65986	85.1982	0.346863	9.82971	1.96537	0	0	0	0	0	0	0	0	0	0	0	0	0	0	0	0	0	0	0	0	0	0	0	0	0	0	0	19.0744	3.74153	0	0	0	0	0
	TARA_AON_NCLDV_00055	Nucleocytoviricota	Megaviricetes	215.503	730.673	96.5376	2.74092	0.537105	0.184343	55.7279	41.0125	0	3.23053	0	0.0290318	0	121.493	83.0243	0	4.31458	0.741203	0	0	0	0	0	0	0	0	0	0	0	0	0	20.048	0	0	0	10.78	16.7885	16.6047	38.077	0	0	0	0	0	0	0
	TARA_ARC_NCLDV_00161	Nucleocytoviricota	Megaviricetes	227.044	723.586	96.777	2.56954	0.541909	0.111596	97.3993	2.60067	0	0	0	0	0	227.044	143.621	2.41824	47.6275	1.91083	0.736282	1.58457	0.550264	0.636943	0	2.55167	0.762578	0	0	0	0	0	0	3.56259	0	0	0	12.8694	78.6537	40.3144	87.6799	0	0	0	0	0	0	0
	TARA_ARC_NCLDV_00121	Nucleocytoviricota	Megaviricetes	568.148	654.642	99.4175	0.582522	0	0	98.8867	1.11327	0	0	0	0	0	1.30313	568.148	0	0	0	0	0	0	0	0	0	0	0	0	0	0	0	0	0	0	0	0	12.7319	1.53463	2.22449	24.7705	0	0	0	0	0	0	0
	TARA_AON_NCLDV_00074	Nucleocytoviricota	Megaviricetes	216.76	650.19	99.8698	0	0.130152	0	0	49.79	35.5128	2.41427	1.8712	10.4117	0	0	0	0	0	0	0	0	0	0	0	0	0	0	0	0	0	0	0	0	0	0	0	0	0	0	0	0	0	0	0	0	0	0
	Schulz_GVMAG_M_3300001718_3	Nucleocytoviricota	Megaviricetes	110.176	646.409	87.9743	12.0257	0	0	97.4247	2.54043	0	0	0	0.0348817	0	59.2549	42.6422	0	13.9739	0	4.62106	0.78619	7.32686	1.18193	3.46283	104.753	110.176	9.94216	5.47257	6.01733	3.37764	2.6401	1.51369	17.4136	0	9.87116	0	34.0556	35.2385	20.7751	38.0315	0	0	0	0	0	0	0
	TARA_IOS_NCLDV_00012	Nucleocytoviricota	Megaviricetes	228.333	642.269	99.175	0.645468	0.179545	0	0	5.89733	91.3729	0	1.55391	1.17581	0	0	0	0	0	0	0	0	0	0	0	0	0	0	0	0	0	0	0	0	0	0	0	0	0	0	0	0	0	0	0	0	0	0
	Schulz_GVMAG_S_1085336_36	Nucleocytoviricota	Megaviricetes	179.757	630.431	95.5755	3.53131	0.662194	0.230976	76.079	22.3867	0	0.398564	0	1.13577	0	3.76813	2.80173	0	2.03889	0	0	1.16785	0	0.627814	0.680098	8.93345	8.75054	0	0	4.15818	0	0.936696	0	9.41844	0	0	0	5.64864	146.926	15.9401	179.757	0	0	0	0	0	0	0
	Schulz_GVMAG_M_3300017771_11	Nucleocytoviricota	Megaviricetes	245.463	606.533	92.7036	1.64721	2.14391	3.50524	0	6.06057	62.3573	3.5343	17.3371	10.7107	0	0	0	0	0	0	0	0	0	0	0	0	0	0	0	0	0	0	0	0	0	0	0	0	0	0	0	0	0	0	0	0	0	0
	Schulz_GVMAG_M_3300021964_16	Nucleocytoviricota	Megaviricetes	217.323	597.191	97.6435	1.74684	0.409473	0.200174	32.2076	66.9788	0.63862	0	0	0.174927	0	4.31668	0	0	0.471254	0	0	0.735156	0	0	0	0.885957	0	0	0	0	0	0	0	0	0	0	0	2.75212	117.474	0	0	0	0	0	0	0	0	0
	TARA_AON_NCLDV_00060	Nucleocytoviricota	Megaviricetes	219.199	583.853	98.4127	0	0.26129	1.32598	0	20.6012	55.1608	0.512044	17.9864	5.73958	0	0	0	0	0	0	0	0	0	0	0	0	0	0	0	0	0	0	0	0	0	0	0	0	0	0	0	0	0	0	0	0	0	0
	TARA_ARC_NCLDV_00057	Nucleocytoviricota	Megaviricetes	139.874	508.183	15.6653	83.5081	0.379877	0.446687	100	0	0	0	0	0	0	50.4887	59.3088	0	0	0	0	0	0	0	0	0	0	0	0	0	0	0	0	0	0	2.57778	0	0	0	0	0	0	0	0	0	0	0	0
	TARA_ARC_NCLDV_00187	Nucleocytoviricota	Megaviricetes	303.511	500.709	95.4019	4.59808	0	0	98.8068	1.19321	0	0	0	0	0	0.72057	303.511	0	0	0	0	0	0	0	0	0	0	2.48983	3.90684	0.728612	0	0	0	1.07925	0	0	0	114.699	6.55751	1.85933	15.3781	0	0	0	0	0	0	0
	TARA_AON_NCLDV_00033	Nucleocytoviricota	Megaviricetes	248.349	479.62	100	0	0	0	0	98.6623	1.33766	0	0	0	0	0	0	0	0	0	0	0	0	0	0	0	0	0	0	0	0	0	0	0	0	0	0	0	0	0	0	0	0	0	0	0	0	0
	Schulz_GVMAG_S_ERX556125_36	Nucleocytoviricota	Megaviricetes	296.491	476.447	100	0	0	0	0	7.75533	90.8308	0	1.18612	0.227796	0	0	0	0	0	0	0	0	0	0	0	0	0	0	0	0	0	0	0	0	0	0	0	0	0	0	0	0	0	0	0	0	0	0
	TARA_PSW_NCLDV_00005	Nucleocytoviricota	Megaviricetes	62.0864	475.978	97.3541	0	0	2.64589	0	5.62573	3.68644	6.20166	1.69704	82.7891	0	0	0	0	0	0	0	0	0	0	0	0	0	0	0	0	0	0	0	0	0	0	0	0	0	0	0	0	0	0	0	0	0	0
	Moniruzzaman_LP01_ERX556034_38_dc	Nucleocytoviricota	Megaviricetes	137.404	435.815	98.3671	1.23856	0.394302	0	37.2057	46.4806	15.7833	0.413382	0	0.11704	0	27.9888	24.9863	0.921962	13.293	0	1.60616	2.36907	0	2.13184	0	7.24576	6.25586	0	0	0	0	0	0	3.01013	0	0	0	13.9755	9.78142	5.70107	13.1415	0	0	0	0	0	0	0
	TARA_PSW_NCLDV_00039	Nucleocytoviricota	Megaviricetes	154.486	429.053	84.043	15.7751	0.181838	0	0	0	0	0	0	100	0	0	0	0	0	0	0	0	0	0	0	0	0	0	0	0	0	0	0	0	0	0	0	0	0	0	0	0	0	0	0	0	0	0
	TARA_PSE_NCLDV_00035	Nucleocytoviricota	Megaviricetes	197.153	415.566	99.7485	0.25147	0	0	0	25.8397	21.9249	2.01036	0	50.225	0	0	0	0	0	0	0	0	0	0	0	0	0	0	0	0	0	0	0	0	0	0	0	0	0	0	0	2.47632	0.803627	0	0	0	0	0
	TARA_ARC_NCLDV_00162	Nucleocytoviricota	Megaviricetes	145.294	400.171	75.6581	23.2844	1.05748	0	100	0	0	0	0	0	0	0	2.72823	0.79427	0	0	0	0.40299	0	145.294	0	0.343468	0	0	0	0	18.7942	23.2661	82.3894	0.816713	3.95379	10.2016	1.70466	4.27579	2.68822	4.1587	2.33305	0	0	0	0	0	0	0
	Schulz_GVMAG_S_1092152_17	Nucleocytoviricota	Megaviricetes	92.647	394.288	96.5547	2.82576	0.469247	0.150284	85.2622	14.7378	0	0	0	0	0	92.647	62.8172	0	3.80807	0	0	0	0	0	0	0	0	0	0	0	0	0	0	7.48095	0	0	0	14.68	25.8859	21.6935	64.8076	0	0	0	0	0	0	0
	Moniruzzaman_LP01_ERX555987_30_dc	Nucleocytoviricota	Megaviricetes	97.2262	393.69	100	0	0	0	0	28.4456	34.9502	0	0	36.6042	0	0	0	0	0	0	0	0	0	0	0	0	0	0	0	0	0	0	0	0	0	0	0	0	0	0	0	0	0	0	0	0	0	0
	TARA_ARC_NCLDV_00130	Nucleocytoviricota	Na	141.492	385.919	76.4713	22.6061	0.922511	0	100	0	0	0	0	0	0	0	2.76977	0.790253	0	0	0	0.338865	0	141.492	0	0	0	0	0	0	18.3912	22.4989	80.4273	0.775379	3.78442	9.91955	1.63289	4.0224	2.5098	3.99977	2.36429	0	0	0	0	0	0	0
	TARA_ARC_NCLDV_00124	Nucleocytoviricota	Megaviricetes	285.363	380.129	92.6576	7.34244	0	0	100	0	0	0	0	0	0	1.28148	285.363	0	0	0	4.7304	0	7.92502	0	0	0	0	0.669745	2.98485	0	0	0	0	0.860766	0	0	0	0.966823	1.11448	1.09632	13.0586	0	0	0	0	0	0	0
	TARA_IOS_NCLDV_00002	Nucleocytoviricota	Megaviricetes	85.5404	378.872	99.1488	0.674601	0.17655	0	0	1.94752	60.4463	0.243458	34.1663	3.19646	0	0	0	0	0	0	0	0	0	0	0	0	0	0	0	0	0	0	0	0	0	0	0	0	0	0	0	0	0	0	0	0	0	0
	TARA_AON_NCLDV_00054	Nucleocytoviricota	Megaviricetes	60.556	374.594	54.1768	38.5644	6.0411	1.21777	0	23.3143	7.49723	18.0966	0	51.0918	0	0	0	0	0	0	0	0	0	0	0	0	0	0	0	0	0	0	0	0	0	0	0	0	0	0	0	0	0	0	0	0	0	0
	TARA_AON_NCLDV_00052	Mirusviricota	MR_03	103.155	372.413	44.0392	55.9608	0	0	5.17494	92.659	0	0.455305	0	1.71073	0	0	0	0	0	0	0	0	0	0	0	0	0	0	0	0	0	0	0	0	0	0	0	1.94403	5.47286	0	0.490676	0	0	0	0	0	0	0
	Moniruzzaman_MM09_ERX556134_17_dc	Nucleocytoviricota	Megaviricetes	105.527	370.087	97.3123	2.32226	0.365408	0	0	15.9544	12.3333	0	20.3119	51.4004	0	0	0	0	0	0	0	0	0	0	0	0	0	0	0	0	0	0	0	0	0	0	0	0	0	0	0	0	0	0	0	0	0	0
	Moniruzzaman_LP01_SRX672316_10_dc	Nucleocytoviricota	Megaviricetes	127.19	367.792	97.6855	2.31447	0	0	81.8778	12.6883	0	5.4339	0	0	0	127.19	96.8102	0	1.4867	0	0	0	0	0	0	0	0	0	0	0	0	0	0	12.9337	0	0	0	8.55005	9.59014	4.23853	13.1379	0	0	0	0	0	0	0
	Schulz_GVMAG_S_403982_53	Nucleocytoviricota	Megaviricetes	147.41	366.382	95.4655	4.5345	0	0	91.9352	6.12964	0	0.989799	0	0.945316	0	3.30235	2.71354	0	2.08152	0.545239	0	0	0	0	0	0	0	0	0	6.59616	0	0	0	5.64097	0	0	0	4.31813	113.052	13.2104	147.41	0	0	0	0	0	0	0
	TARA_ARC_NCLDV_00031	Mirusviricota	MR_02	157.908	361.931	51.4955	42.1621	4.83246	1.50992	100	0	0	0	0	0	0	0	0	0	1.6357	0	6.59036	157.908	0	0	0	0	0	0	0	0	0	0.541711	0	0	0	0	0	0	0	0	0	0	0	0	0	0	0	0
	Moniruzzaman_LP01_ERX555961_17_dc	Nucleocytoviricota	Megaviricetes	114.76	361.125	100	0	0	0	0	59.8589	0	0	0	40.1411	0	0	0	0	0	0	0	0	0	0	0	0	0	0	0	0	0	0	0	0	0	0	0	0	0	0	0	0	0	0	0	0	0	0
	TARA_SOC_NCLDV_00027	Nucleocytoviricota	Pokkesviricetes	232.669	355.089	100	0	0	0	0	0.442821	0	0	0	0	99.5572	0	0	0	0	0	0	0	0	0	0	0	0	0	0	0	0	0	0	0	0	0	0	0	0	0	0	0	0	0	0	0	0	0
	Schulz_GVMAG_M_3300027206_1	Nucleocytoviricota	Megaviricetes	84.9496	349.845	97.4992	2.50082	0	0	95.4037	4.59631	0	0	0	0	0	84.9496	59.6752	1.27108	29.7152	1.30643	2.62011	1.59372	0	1.15145	0	9.50344	9.09198	0	0	0	0	0	0	6.13654	0	0	0	16.3038	31.2061	16.8313	34.9115	0	0	0	0	0	0	0
	TARA_AON_NCLDV_00072	Nucleocytoviricota	Megaviricetes	134.263	349.027	100	0	0	0	0	67.416	22.8728	3.67277	0	6.03837	0	0	0	0	0	0	0	0	0	0	0	0	0	0	0	0	0	0	0	0	0	0	0	0	0	0	0	0	0	0	0	0	0	0
	TARA_ARC_NCLDV_00126	Nucleocytoviricota	Megaviricetes	77.6047	342.426	68.5083	31.2758	0.215877	0	99.6121	0.387941	0	0	0	0	0	7.33732	20.0651	0	0	0.396038	0	0	0	77.6047	7.13961	0.520975	0	0	0.764785	9.31448	13.179	28.0278	23.6459	14.1567	4.03074	26.7559	6.04489	0.536138	2.20459	1.85283	1.52169	0	0	0	0	0	0	0
	Phycodnaviridae_HM004430_Bathycoccus_sp_RCC1105_virus_BpV2	Nucleocytoviricota	Megaviricetes	125.871	337.327	94.6258	4.57657	0.797679	0	88.3298	11.5422	0	0	0	0.128005	0	2.51672	2.04684	0	1.54542	0	0	0	0	0	0	1.2744	0	0	0	3.15605	0	0	0	7.9778	0	0	0	4.3647	98.7058	11.9582	125.871	0	0	0	0	0	0	0
	TARA_ARC_NCLDV_00092	Nucleocytoviricota	Megaviricetes	95.4977	331.117	80.6997	18.2664	1.03391	0	100	0	0	0	0	0	0	49.1161	95.4977	0	0	0	1.69005	0	0	23.0151	0	0	0	9.38114	0.737272	9.45421	0.38133	29.1828	2.3333	1.19807	5.06316	22.3965	2.98074	0.608808	2.32259	0	0	0	0	0	0	0	0	0
	TARA_PON_NCLDV_00010	Nucleocytoviricota	Megaviricetes	269.708	330.927	100	0	0	0	0	0	0	0	0	100	0	0	0	0	0	0	0	0	0	0	0	0	0	0	0	0	0	0	0	0	0	0	0	0	0	0	0	0	0	0	0	0	0	0
	Schulz_GVMAG_S_ERX555976_100	Nucleocytoviricota	Megaviricetes	35.8204	316.161	100	0	0	0	0	25.0669	68.6569	0	2.32837	3.94785	0	0	0	0	0	0	0	0	0	0	0	0	0	0	0	0	0	0	0	0	0	0	0	0	0	0	0	0	0	0	0	0	0	0
	Schulz_GVMAG_M_3300005523_3	Nucleocytoviricota	Megaviricetes	62.7776	313.47	100	0	0	0	0	42.6701	32.5856	0	0	24.7443	0	0	0	0	0	0	0	0	0	0	0	0	0	0	0	0	0	0	0	0	0	0	0	0	0	0	0	0	0	0	0	0	0	0
	Moniruzzaman_LP01_ERX552283_12_dc	Nucleocytoviricota	Megaviricetes	55.3885	312.007	100	0	0	0	0	21.1483	77.4661	0	0	1.38558	0	0	0	0	0	0	0	0	0	0	0	0	0	0	0	0	0	0	0	0	0	0	0	0	0	0	0	0	0	0	0	0	0	0
	Moniruzzaman_MM16_ERX556094_26_dc	Nucleocytoviricota	Megaviricetes	54.9424	310.807	97.5362	2.14889	0	0.314932	0	9.77895	26.4179	5.2413	32.3359	26.2259	0	0	0	0	0	0	0	0	0	0	0	0	0	0	0	0	0	0	0	0	0	0	0	0	0	0	0	0	0	11.7589	0	13.6592	0	0
	TARA_ARC_NCLDV_00024	Nucleocytoviricota	Megaviricetes	132.738	302.714	21.5874	76.5292	1.20509	0.678253	100	0	0	0	0	0	0	7.40351	78.3398	0	0	0	0	0	0	0	0	0	0	0	0	0	0	0	0	0	0	0	0	0	0	0	0	0	0	0	0	0	0	0
	TARA_PSW_NCLDV_00032	Nucleocytoviricota	Megaviricetes	28.4582	300.221	45.6526	45.9952	7.02486	1.32739	0	12.9515	4.87544	13.9541	0	68.219	0	0	0	0	0	0	0	0	0	0	0	0	0	0	0	0	0	0	0	0	0	0	0	0	0	0	0	0	0	0	0	0	0	0
	TARA_ARC_NCLDV_00114	Nucleocytoviricota	Megaviricetes	189.583	290.975	86.8826	13.1174	0	0	99.7354	0.264608	0	0	0	0	0	0	27.341	0	0	0	0	0	0	0	0	0	0	5.63231	8.56705	1.23434	0	0	0	2.18133	0	0	0	189.583	10.7925	1.21835	2.28514	0	0	0	0	0	0	0
	TARA_PON_NCLDV_00030	Nucleocytoviricota	Megaviricetes	193.796	278.773	100	0	0	0	0	10.0145	8.39522	0.824474	0	80.7658	0	0	0	0	0	0	0	0	0	0	0	0	0	0	0	0	0	0	0	0	0	0	0	0	0	0	0	0	0	0	0	0	0	0
	TARA_ARC_NCLDV_00011	Nucleocytoviricota	Megaviricetes	105.256	278.186	42.5827	57.4173	0	0	100	0	0	0	0	0	0	0	0	0	105.256	7.01028	0	0	0	0	0	0	0	0	0	0	0	0	0	0.452446	0	0	0	0	0	0	0	0	0	0	0	0	0	0
	Schulz_GVMAG_M_3300017744_9	Nucleocytoviricota	Megaviricetes	88.2642	265.644	94.9106	3.92993	0.84653	0.31292	44.2249	3.13673	35.2811	2.19516	12.9148	2.24729	0	34.0182	43.1866	0	5.06611	0	0	0	0	0.542022	0	0	0	0	0	1.71742	0	1.10231	0	0	1.24311	0	3.23208	0	10.6664	7.48787	15.5945	0	0	0	0	0	0	0
	TARA_PON_NCLDV_00048	Nucleocytoviricota	Megaviricetes	188.718	265.615	100	0	0	0	0	8.17871	5.6758	0.718307	0	85.4272	0	0	0	0	0	0	0	0	0	0	0	0	0	0	0	0	0	0	0	0	0	0	0	0	0	0	0	0	0	0	0	0	0	0
	Schulz_GVMAG_M_3300022925_12	Nucleocytoviricota	Megaviricetes	85.6354	263.262	97.6489	2.35109	0	0	75.0986	23.808	0	0.819666	0	0.273661	0	2.50502	2.33444	0	0	0	0	0	0	0	0	0	0	0	0	0	0	0	0	4.93163	0	0	0	0	62.1595	8.39796	85.6354	0	0	0	0	0	0	0
	Schulz_GVMAG_S_1102105_81	Nucleocytoviricota	Megaviricetes	68.7079	262.374	78.1164	19.0337	2.84999	0	99.7894	0.210602	0	0	0	0	0	10.0278	23.0289	0	0	0	4.13269	1.26173	0	68.7079	0	1.39356	0.733247	2.4843	0	2.94254	7.30317	15.5189	3.0857	2.98528	5.37363	8.23166	5.12636	3.24485	19.016	3.24497	10.924	0	0	0	0	0	0	0
	TARA_ARC_NCLDV_00183	Nucleocytoviricota	Megaviricetes	76.7621	256.578	58.6176	40.6203	0.762065	0	100	0	0	0	0	0	0	0	0	0	0	0	7.53822	0	23.7149	4.84377	5.26682	0	0	30.1174	3.03516	0	0	0	76.7621	7.52261	0	0	0	0	0	0	0	0	0	0	0	0	0	0
	Schulz_GVMAG_M_3300025643_32	Nucleocytoviricota	Megaviricetes	104.763	256.45	43.786	55.984	0.229969	0	99.2318	0.768187	0	0	0	0	0	0	0	0	0	0	0	0	0	0	0	0	0	0	0	104.763	0.4793	1.59892	0	0.78111	0	0	11.2224	1.40794	0.454586	0.501393	0	0	0	0	0	0	0	0
	TARA_ARC_NCLDV_00137	Nucleocytoviricota	Megaviricetes	39.031	256.084	46.2705	49.1741	4.55549	0	100	0	0	0	0	0	0	0	0	0	0.748264	0	13.5846	9.86348	0.392713	20.2712	0.506476	0	0.897109	0	0	26.5199	1.12812	39.031	5.30183	1.46285	0.532742	5.53352	2.43539	0	0	0.678893	0	0	0	0	0	0	0	0
	Schulz_GVMAG_S_ERX556109_35	Nucleocytoviricota	Megaviricetes	210.111	254.117	99.7532	0	0.246808	0	0	100	0	0	0	0	0	0	0	0	0	0	0	0	0	0	0	0	0	0	0	0	0	0	0	0	0	0	0	0	0	0	0	0	0	0	0	0	0	0
	TARA_ARC_NCLDV_00177	Nucleocytoviricota	Megaviricetes	184.136	253.783	96.1372	2.86227	0.659382	0.341121	96.9407	3.05931	0	0	0	0	0	1.12544	0.663998	0	0	0	0	0	0	0	0	0	0	0	0	0	0	0.436273	0	4.67915	0	0	0	0	25.039	13.7618	184.136	0	0	0	0	0	0	0
	TARA_PSE_NCLDV_00038	Nucleocytoviricota	Megaviricetes	164.458	253.555	100	0	0	0	0	2.57021	0	0	0	97.4298	0	0	0	0	0	0	0	0	0	0	0	0	0	0	0	0	0	0	0	0	0	0	0	0	0	0	0	0	0	0	0	0	0	0
	TARA_ARC_NCLDV_00068	Nucleocytoviricota	Megaviricetes	92.9541	252.353	33.5379	64.5715	1.26349	0.627092	100	0	0	0	0	0	0	24.7195	86.9325	0	0	0	0	0	0	0	0	0	0	0	0	0	0	0	0	0	0	0	0	0	0	0	0	0	0	0	0	0	0	0
	Schulz_GVMAG_S_3300000929_19	Nucleocytoviricota	Megaviricetes	48.6845	250.098	61.3551	38.6449	0	0	99.886	0.114039	0	0	0	0	0	0	48.6845	0	29.7264	22.749	0	0	4.4117	2.60499	2.08427	0	0	0	0	0	0	10.9092	0	0	7.92157	0	5.44558	0	7.57159	1.19906	1.20856	0	0	0	0	0	0	0
	TARA_ARC_NCLDV_00160	Nucleocytoviricota	Megaviricetes	48.3436	248.794	76.4239	22.9394	0.636692	0	100	0	0	0	0	0	0	0	0.682516	0.573199	0	0	0	0	0	44.5917	0	0	0	0	0	0	33.6904	7.00767	17.176	0.407799	48.3436	6.53999	13.0591	0.485746	1.25286	0	0	0	0	0	0	0	0	0
	TARA_AON_NCLDV_00020	Nucleocytoviricota	Na	38.1847	245.104	100	0	0	0	0	95.0529	0	0	0	4.94711	0	0	0	0	0	0	0	0	0	0	0	0	0	0	0	0	0	0	0	0	0	0	0	0	0	0	0	0	0	0	0.376684	0	0	2.68476
	Schulz_GVMAG_M_3300006165_1	Nucleocytoviricota	Megaviricetes	39.6009	244.838	90.6085	9.39149	0	0	41.5716	17.8643	0	0	0	0	40.564	1.74036	3.76398	0	0	6.14105	1.12337	0	13.8609	0	0	1.07432	1.99139	39.6009	22.6728	0.741061	0	5.07057	1.57926	0	0	0	2.99983	7.17642	1.08394	1.06759	3.2826	0	0	0	0	0	0	0
	Schulz_GVMAG_S_3300002186_34	Nucleocytoviricota	Na	178.031	244.25	92.3806	7.61941	0	0	99.3447	0.171522	0	0	0	0.483744	0	0.891244	178.031	0	0	0	2.37373	0	4.01889	0	0	0	0	0	1.62083	0	0	0	0	0.603243	0	0	0	0.607565	0.578549	1.10352	11.6077	0	0	0	0	0	0	0
	Schulz_GVMAG_S_1059911_62	Nucleocytoviricota	Megaviricetes	46.025	239.802	100	0	0	0	0	35.0199	45.3508	0.556881	0	19.0725	0	0	0	0	0	0	0	0	0	0	0	0	0	0	0	0	0	0	0	0	0	0	0	0	0	0	0	0	0	0	0	0	0	0
	Moniruzzaman_LP01_ERX555978_25_dc	Nucleocytoviricota	Megaviricetes	71.9018	239.302	99.7558	0	0.24422	0	0	0.166437	27.8395	0	71.0928	0.901266	0	0	0	0	0	0	0	0	0	0	0	0	0	0	0	0	0	0	0	0	0	0	0	0	0	0	0	0.986955	0	0	0	0	0	0
	Schulz_GVMAG_S_1102107_72	Nucleocytoviricota	Megaviricetes	66.1852	238.313	80.1029	19.0508	0.846247	0	100	0	0	0	0	0	0	34.9953	66.1852	0	0	0	1.33358	0	0	15.6985	0	0	0	7.12272	0.597752	7.22631	0	21.5746	1.97344	0.903541	3.26696	15.3625	2.07115	0.80399	1.80355	0	0	0	0	0	0	0	0	0
	TARA_PSE_NCLDV_00044	Nucleocytoviricota	Megaviricetes	51.378	238.206	86.365	2.85713	8.44985	2.32804	0	1.97096	6.96076	0	0	91.0683	0	0	0	0	0	0	0	0	0	0	0	0	0	0	0	0	0	0	0	0	0	0	0	0	0	0	0	0	0	0	0	0	0	0
	Schulz_GVMAG_S_3300001941_2	Nucleocytoviricota	Na	147.142	238.051	97.7684	2.2316	0	0	90.7816	9.21837	0	0	0	0	0	0.468149	147.142	0	0	0	0	0	0	0	0	0	0	0	0	0	0	0	0	0	0	0	0	27.0069	2.91474	1.51513	13.1965	0	0	0	0	0	0	0
	TARA_PSE_NCLDV_00024	Nucleocytoviricota	Megaviricetes	10.6913	235.563	92.6114	5.85245	0.292048	1.24414	0	9.76849	24.0692	17.4327	15.4768	33.2529	0	0	0	0	0	0	0	0	0	0	0	0	0	0	0	0	0	0	0	0	0	0	0	0	0	0	0	0	0	0	0	0	0	0
	TARA_ARC_NCLDV_00071	Nucleocytoviricota	Megaviricetes	41.6842	235.209	39.0643	45.3589	13.2491	2.32771	100	0	0	0	0	0	0	0	0.338318	0	0	0	0	0	0	13.4994	6.42683	0	0	0	0	0	14.5773	7.57824	41.6842	0.538547	2.14079	0.469503	0.356188	0	2.86129	0	1.14736	0	0	0	0	0	0	0
	TARA_PON_NCLDV_00009	Nucleocytoviricota	Megaviricetes	130.484	234.707	99.5463	0.453735	0	0	0	1.29205	0.969152	0	40.7934	56.9454	0	0	0	0	0	0	0	0	0	0	0	0	0	0	0	0	0	0	0	0	0	0	0	0	0	0	0	0	0	0	0	0	0	0
	Schulz_GVMAG_S_1102238_66	Nucleocytoviricota	Megaviricetes	71.1184	232.787	45.778	46.1735	7.13405	0.914531	100	0	0	0	0	0	0	0	0	0	5.5805	0.646262	0	0	0	0	0.985379	0	0	0	0	71.1184	0.716759	36.8165	1.76268	0.629752	0	0	0	0	0	0	0	0	0	0	0	0	0	0
	Moniruzzaman_MM09_ERX555951_15_dc	Nucleocytoviricota	Megaviricetes	102.539	232.282	100	0	0	0	0	30.2876	0.756767	0	0	68.9557	0	0	0	0	0	0	0	0	0	0	0	0	0	0	0	0	0	0	0	0	0	0	0	0	0	0	0	0	0	0	0	0	0	0
	Phycodnaviridae_KT820662_Chrysochromulina_ericina_virus_isolate_CeV_01B	Nucleocytoviricota	Megaviricetes	115.232	229.671	47.7555	46.723	4.08471	1.43671	99.5129	0	0	0	0	0.4871	0	0	0	0	2.5982	115.232	0	0	0	0	0	0	0	0	0	0	0	0	0	0	0	0	0	0	2.22676	0	0	0	0	0	0	0	0	0
	Schulz_GVMAG_S_405408_30	Nucleocytoviricota	Megaviricetes	46.7697	229.467	98.0834	1.91661	0	0	50.9642	34.7965	0	6.43578	0	7.80354	0	2.20152	1.98798	0	0	0	0	0	0	0	0	0	0	0	0	0	0	0	0	4.70493	0	0	0	0	25.4424	5.28157	46.7697	0	0	0	0	0	0	0
	TARA_ARC_NCLDV_00105	Nucleocytoviricota	Megaviricetes	87.1559	228.464	67.871	9.03526	6.47581	16.618	100	0	0	0	0	0	0	0	0	0	0	0	0	0	0	2.21231	87.1559	0	0	0	1.04281	0	0	2.78397	3.93934	1.11924	11.9348	41.5706	10.5145	0	2.1631	0	0	0	0	0	0	0	0	0
	TARA_AOS_NCLDV_00003	Nucleocytoviricota	Megaviricetes	76.8953	227.404	99.7168	0	0	0.283162	0	41.1922	0	50.6702	4.08805	4.04956	0	0	0	0	0	0	0	0	0	0	0	0	0	0	0	0	0	0	0	0	0	0	0	0	0	0	0	0	0	0	0	0	0	0
	Moniruzzaman_LP01_SRX802076_50_dc	Nucleocytoviricota	Megaviricetes	100.316	226.317	97.848	2.15201	0	0	0	69.3375	20.4245	0	8.01539	2.22265	0	0	0	0	0	0	0	0	0	0	0	0	0	0	0	0	0	0	0	0	0	0	0	0	0	0	0	0	0	0	0	0	0	0
	Schulz_GVMAG_S_ERX555917_56	Nucleocytoviricota	Megaviricetes	40.1563	225.281	100	0	0	0	0	19.3752	1.39914	21.3726	0	53.5511	4.30195	0	0	0	0	0	0	0	0	0	0	0	0	0	0	0	0	0	0	0	0	0	0	0	0	0	0	0	0	0	0	0	0	0
	Schulz_GVMAG_M_3300027810_23	Nucleocytoviricota	Megaviricetes	29.5708	224.771	48.8387	47.6075	3.55373	0	95.9306	0.848696	0	0	0	3.22073	0	0	0	0	0.615936	0	10.7954	6.78039	0	13.1468	0.419665	0	0.635338	0	0	27.933	0.796587	29.5708	3.53312	1.23777	0.463427	3.44461	2.66255	0	0	0.45747	0	0	0	0	0	0	0	0
	TARA_AON_NCLDV_00003	Nucleocytoviricota	Megaviricetes	92.7218	214.039	66.1033	33.8967	0	0	74.98	25.02	0	0	0	0	0	0	92.7218	0	0	0	3.5248	0	5.85029	0	0	0	0	0	2.43131	0	0	0	0	0.734989	0	0	0	0.789735	0.824258	0.526627	9.18696	0	0	0	0	0	0	0
	TARA_AON_NCLDV_00070	Nucleocytoviricota	Megaviricetes	114.103	212.004	99.5829	0.417112	0	0	0	84.0481	0	2.65756	0	13.2943	0	0	0	0	0	0	0	0	0	0	0	0	0	0	0	0	0	0	0	0	0	0	0	0	0	0	0	0	0	0	0	0	0	0
	TARA_MED_NCLDV_00059	Nucleocytoviricota	Megaviricetes	72.8232	210.246	96.5055	0.619191	1.64223	1.23311	0	2.48461	1.39477	85.5922	3.91042	6.61795	0	0	0	0	0	0	0	0	0	0	0	0	0	0	0	0	0	0	0	0	0	0	0	0	0	0	0	0	0	0	0	0	0	0
	TARA_IOS_NCLDV_00010	Nucleocytoviricota	Megaviricetes	76.991	209.543	100	0	0	0	0	3.10375	83.6445	0	12.944	0.307763	0	0	0	0	0	0	0	0	0	0	0	0	0	0	0	0	0	0	0	0	0	0	0	0	0	0	0	6.11819	0.895671	0	0	0	0	0
	Schulz_GVMAG_S_ERX556019_57	Nucleocytoviricota	Megaviricetes	71.4992	208.28	100	0	0	0	0	2.33179	83.5087	2.41355	3.8126	7.93336	0	0	0	0	0	0	0	0	0	0	0	0	0	0	0	0	0	0	0	0	0	0	0	0	0	0	0	0	0	0	0	0	0	0
	TARA_PON_NCLDV_00028	Nucleocytoviricota	Megaviricetes	84.7515	208.054	98.8776	0.658502	0.463884	0	0	16.8694	8.28026	0	14.7153	60.1351	0	0	0	0	0	0	0	0	0	0	0	0	0	0	0	0	0	0	0	0	0	0	0	0	0	0	0	0	0	0	0	0	0	0
	TARA_PSW_NCLDV_00079	Nucleocytoviricota	Megaviricetes	22.3351	207.027	25.7098	64.6968	8.18369	1.40973	0	10.1313	7.49267	6.63334	0	75.7427	0	0	0	0	0	0	0	0	0	0	0	0	0	0	0	0	0	0	0	0	0	0	0	0	0	0	0	0	0	0	0	0	0	0
	TARA_ARC_NCLDV_00164	Nucleocytoviricota	Megaviricetes	87.022	206.579	52.7003	46.8892	0	0.410462	86.1347	2.91694	4.66648	6.20155	0	0.0803306	0	0	0	0	1.69543	87.022	0	0	0	0	0	0	0	0	0	0	0	0	0	0	0	0	0	0	0	2.28488	6.2581	0	0	0	0	0	0	0
	TARA_AON_NCLDV_00009	Nucleocytoviricota	Megaviricetes	77.0374	206.476	61.3201	38.3333	0.346681	0	0	94.7612	0.809451	3.54579	0	0.883598	0	0	0	0	0	0	0	0	0	0	0	0	0	0	0	0	0	0	0	0	0	0	0	0	0	0	0	0	0	0	0	0	0	0
	TARA_AON_NCLDV_00045	Nucleocytoviricota	Megaviricetes	33.7742	203.958	100	0	0	0	0	11.6669	52.1404	1.87491	28.7258	5.592	0	0	0	0	0	0	0	0	0	0	0	0	0	0	0	0	0	0	0	0	0	0	0	0	0	0	0	0	0	0	0	0	0	0
	TARA_ARC_NCLDV_00134	Nucleocytoviricota	Megaviricetes	147.895	202.746	88.0049	11.3364	0.332065	0.326647	100	0	0	0	0	0	0	9.63208	10.6397	0.494257	0	0	0	0	0	0	0	0	0	0	0	1.11043	0	0	0	0	0	0	0	5.09084	0	3.30559	147.895	0	0	0	0	0	0	0
	TARA_PON_NCLDV_00026	Nucleocytoviricota	Megaviricetes	145.43	202.535	100	0	0	0	0	6.77728	12.2971	2.9626	11.9616	66.0014	0	0	0	0	0	0	0	0	0	0	0	0	0	0	0	0	0	0	0	0	0	0	0	0	0	0	0	0	0	0	0	0	0	0
	TARA_ARC_NCLDV_00191	Nucleocytoviricota	Megaviricetes	36.9232	202.417	81.3757	18.2217	0.402579	0	98.6827	0	0	0	0	0	1.31731	4.76441	11.3023	0.610496	0.681147	1.49092	1.38041	1.61229	1.16846	3.71189	5.47454	3.09596	2.20829	1.54164	2.15395	19.5721	3.63762	10.498	11.152	6.21184	3.36045	36.9232	4.31876	5.04882	18.5214	1.00723	0.831507	0	0	0	0	0	0	0
	TARA_ARC_NCLDV_00093	Nucleocytoviricota	Megaviricetes	31.5787	202.269	74.9596	25.0404	0	0	98.1774	1.82263	0	0	0	0	0	5.9588	14.5514	0	0.74883	1.27428	0.620045	0.728225	0.487044	31.5787	11.4085	1.30799	0.765221	0.387762	0.658915	3.02342	6.51703	15.6102	8.37622	6.46926	2.11021	28.3254	4.68078	0.626133	2.5804	0.737123	0.635967	0	0	0	0	0	0	0
	Schulz_GVMAG_S_ERX556003_78	Nucleocytoviricota	Megaviricetes	35.772	201.402	100	0	0	0	0	27.1899	69.7518	0	3.05833	0	0	0	0	0	0	0	0	0	0	0	0	0	0	0	0	0	0	0	0	0	0	0	0	0	0	0	0	3.57612	0	0	0	0	0	0
	TARA_MED_NCLDV_00105	Nucleocytoviricota	Megaviricetes	51.3819	201.346	91.1011	4.49977	0.945735	3.45339	0	40.3273	5.23382	46.6564	5.7742	2.0083	0	0	0	0	0	0	0	0	0	0	0	0	0	0	0	0	0	0	0	0	0	0	0	0	0	0	0	0	0	0	0	0	0	0
	Moniruzzaman_LP01_ERX556037_11_dc	Nucleocytoviricota	Megaviricetes	61.5864	201.039	100	0	0	0	27.4596	68.1334	0	4.40699	0	0	0	0.671911	0.716651	0	0	0	0	0	0	0	0	0	0	0	0	0	0	0	0	0	0	0	0	0	5.76493	2.40293	30.4515	0	0	0	0	0	0	0
	TARA_PSW_NCLDV_00051	Mirusviricota	MR_01	118.788	196.389	49.4588	50.1586	0.382531	0	0	0.416014	14.1686	0	4.23821	81.1772	0	0	0	0	0	0	0	0	0	0	0	0	0	0	0	0	0	0	0	0	0	0	0	0	0	0	0	0	0	0	0	0	0	0.589034
	TARA_ARC_NCLDV_00102	Nucleocytoviricota	Megaviricetes	38.476	196.332	72.2949	27.7051	0	0	99.7932	0	0.206811	0	0	0	0	2.50643	3.48086	0.550342	0	0	1.72626	0	17.4461	0	0	4.20177	8.13198	38.476	19.3212	38.357	0	0.499843	1.91435	0.415333	0.647219	0.40915	2.3271	0	0.609602	0.665255	2.22404	0	0	0	0	0	0	0
	TARA_ARC_NCLDV_00008	Nucleocytoviricota	Megaviricetes	48.1211	196.305	23.2903	73.9107	1.2227	1.57633	100	0	0	0	0	0	0	0	0	0	23.1049	23.3276	0	0	0	0	0	0	0	0	0	0	0	0	0	0	0	0	0	0	0	0	0	0	0	0	0	0	0	0
	Moniruzzaman_MM01_SRX803008_24_dc	Nucleocytoviricota	Megaviricetes	23.7768	194.605	81.5209	18.4791	0	0	31.8637	28.0428	0	0	0	0.158144	39.9355	1.78373	10.7537	0	0	0	0.408189	0	1.52433	0	0	0	0	2.98003	3.29104	3.86229	0	0	9.0518	1.20563	0	0	2.84955	14.185	4.37589	0.606382	3.27567	0	0	0	0	0	0	0
	Schulz_GVMAG_S_1102994_63	Nucleocytoviricota	Megaviricetes	28.5049	193.585	82.7119	17.2881	0	0	97.3119	0	0	0	0	0	2.68811	1.90489	2.75951	0.408027	13.8591	5.13573	0.589308	0.892595	0.828139	28.5049	4.85777	0.668286	1.25688	6.6959	11.1859	0.520824	4.50153	4.89114	14.2061	3.011	4.40888	14.1958	4.60109	11.6647	15.4987	2.26515	2.69908	0	0	0	0	0	0	0
	TARA_ARC_NCLDV_00010	Nucleocytoviricota	Megaviricetes	101.874	193.219	84.9341	15.0659	0	0	100	0	0	0	0	0	0	0.563745	3.21599	0	0	0	0	0.629424	0	101.874	0	0	0	0	0	0	2.66616	1.24973	1.49215	1.21552	7.71638	8.21741	6.46642	1.19796	0	0	0	0	0	0	0	0	0	0
	TARA_ARC_NCLDV_00009	Nucleocytoviricota	Megaviricetes	89.9033	192.07	29.4844	69.7943	0.721324	0	100	0	0	0	0	0	0	0	0	0	44.2996	2.39574	0	0	0	0	0	0	0	0	0	0	0	0	0	0	0	0	0	0	0	0	0	0	0	0	0	0	0	0
	TARA_IOS_NCLDV_00003	Nucleocytoviricota	Megaviricetes	15.8969	189.101	62.7183	22.5307	14.4929	0.258212	0	32.8063	45.7569	0	16.033	5.40381	0	0	0	0	0	0	0	0	0	0	0	0	0	0	0	0	0	0	0	0	0	0	0	0	0	0	0	0	0	6.63356	3.4096	15.8969	4.10022	0.631892
	TARA_PSE_NCLDV_00028	Nucleocytoviricota	Megaviricetes	25.6068	188.464	100	0	0	0	0	20.6024	1.46073	17.1615	0	60.7754	0	0	0	0	0	0	0	0	0	0	0	0	0	0	0	0	0	0	0	0	0	0	0	0	0	0	0	0	0	0	0	0	0	0
	TARA_AON_NCLDV_00015	Nucleocytoviricota	Megaviricetes	61.1409	187.511	57.6873	40.0089	1.85446	0.449327	1.89112	98.1089	0	0	0	0	0	0	0	0	0	0	0	0	0	0	0	0	0	0	0	0	0	0	0	0	0	0	0	0	1.74271	0	0	0	0	0	0	0	0	0
	TARA_PSW_NCLDV_00073	Nucleocytoviricota	Megaviricetes	15.7118	186.015	43.0978	48.3768	7.93188	0.593505	0	5.71932	2.77545	12.4554	0	79.0498	0	0	0	0	0	0	0	0	0	0	0	0	0	0	0	0	0	0	0	0	0	0	0	0	0	0	0	0	0	0	0	0	0	0
	TARA_MED_NCLDV_00052	Nucleocytoviricota	Megaviricetes	52.1525	185.328	91.2133	4.15995	0.757798	3.86898	0	46.4067	3.10884	45.4659	4.11099	0.907586	0	0	0	0	0	0	0	0	0	0	0	0	0	0	0	0	0	0	0	0	0	0	0	0	0	0	0	0	0	0	0	0	0	0
	TARA_ARC_NCLDV_00104	Nucleocytoviricota	Megaviricetes	74.6189	182.507	36.2104	63.296	0.493542	0	100	0	0	0	0	0	0	0	0	0	54.5168	2.96888	0	0	0	0	0	0	0	0	0	0	0	0	0	0	0	0	0	0	0	0	0	0	0	0	0	0	0	0
	Schulz_GVMAG_S_3300006565_14	Nucleocytoviricota	Megaviricetes	31.7416	180.622	100	0	0	0	0	8.7702	84.4089	0	0	6.82088	0	0	0	0	0	0	0	0	0	0	0	0	0	0	0	0	0	0	0	0	0	0	0	0	0	0	0	0	0	0	0	0	0	0
	TARA_PSE_NCLDV_00040	Nucleocytoviricota	Megaviricetes	49.3574	179.573	78.3585	11.6985	6.74726	3.19577	0	44.9047	14.4886	0	0	40.6067	0	0	0	0	0	0	0	0	0	0	0	0	0	0	0	0	0	0	0	0	0	0	0	0	0	0	0	0	0	0	0	0	0	0
	TARA_ARC_NCLDV_00172	Nucleocytoviricota	Megaviricetes	69.9396	178.843	68.3583	8.95947	6.28662	16.3956	100	0	0	0	0	0	0	0	0	0	0	0	0	0	0	1.81213	69.9396	0	0	0	0.793927	0	0	1.98818	2.80902	0.796169	9.71215	32.2471	7.86638	0	1.75382	0	0	0	0	0	0	0	0	0
	Moniruzzaman_LP04_SRX802143_131_dc	Nucleocytoviricota	Megaviricetes	70.6253	178.65	99.5324	0	0	0.46763	14.4702	85.5298	0	0	0	0	0	0	17.7893	0	0	0	0	0	0	0	0	0	0	0	0	0	0	0	0	0	0	0	0	0	0	0	0	0	0	0	0	0	0	0
	Schulz_GVMAG_M_3300000115_5	Nucleocytoviricota	Megaviricetes	33.1076	175.781	73.4973	25.7342	0.768526	0	100	0	0	0	0	0	0	0	0.484023	0.61179	0	0	0	0	0	29.0559	0	0	0	0	0	0	22.4873	6.69089	12.9448	0	33.1076	4.50361	8.73633	0	0.85692	0	0	0	0	0	0	0	0	0
	Schulz_GVMAG_S_ERX556028_72	Nucleocytoviricota	Megaviricetes	36.306	174.621	97.3305	2.66947	0	0	0	37.8379	37.2203	0.503717	0	24.4381	0	0	0	0	0	0	0	0	0	0	0	0	0	0	0	0	0	0	0	0	0	0	0	0	0	0	0	0	0	20.2889	1.95605	36.306	3.29486	0
	TARA_MED_NCLDV_00144	Nucleocytoviricota	Megaviricetes	13.937	173.993	95.214	3.17224	0	1.61375	0	14.2917	17.3603	29.157	17.0562	22.1348	0	0	0	0	0	0	0	0	0	0	0	0	0	0	0	0	0	0	0	0	0	0	0	0	0	0	0	0	0	0	0	0	0	0
	Schulz_GVMAG_S_ERX555943_30	Nucleocytoviricota	Megaviricetes	53.7104	173.788	99.1213	0	0.513727	0.365013	0	0.514435	31.3696	0	67.2121	0.903847	0	0	0	0	0	0	0	0	0	0	0	0	0	0	0	0	0	0	0	0	0	0	0	0	0	0	0	0	0	0	0	0	0	0
	TARA_ARC_NCLDV_00125	Mirusviricota	MR_02	65.593	173.2	38.9565	59.8561	1.18744	0	100	0	0	0	0	0	0	2.24724	0.908856	0	0	0	1.2934	0	0	0	0	0	0	0	0	65.593	0	0.455928	0	0	0.542314	0	0	0	0	0	0	0	0	0	0	0	0	0
	TARA_ARC_NCLDV_00021	Nucleocytoviricota	Megaviricetes	63.605	172.746	54.8051	20.1349	25.06	0	100	0	0	0	0	0	0	0	0	0	0	0	2.39717	0	24.0735	0	0	0	0	63.605	16.6325	0	0	0	0	0.569105	0	0	0	0	0	0	0	0	0	0	0	0	0	0
	Moniruzzaman_LP04_ERX556101_9_dc	Nucleocytoviricota	Megaviricetes	71.4745	172.479	98.0979	0.844642	0.446074	0.611422	0	91.9474	0	0	0	8.05259	0	0	0	0	0	0	0	0	0	0	0	0	0	0	0	0	0	0	0	0	0	0	0	0	0	0	0	0	0	0	0	0	0	0
	Schulz_GVMAG_S_1059923_44	Nucleocytoviricota	Megaviricetes	62.0656	171.323	100	0	0	0	0	24.972	70.9887	0	0	4.03935	0	0	0	0	0	0	0	0	0	0	0	0	0	0	0	0	0	0	0	0	0	0	0	0	0	0	0	0	0	0	0	0	0	0
	Moniruzzaman_MM05_SRX802963_50_dc	Nucleocytoviricota	Megaviricetes	28.7351	171.183	84.4875	15.5125	0	0	96.7704	0	0	0	0	0	3.2296	1.21757	1.67699	0	10.4674	3.64402	0.441436	0.681586	0.570212	28.7351	1.95601	0.540048	0.944359	5.91733	10.4065	0.652002	3.79542	3.89345	14.6869	2.48271	4.68119	16.2113	3.58543	9.83688	15.1968	1.80287	2.26113	0	0	0	0	0	0	0
	TARA_PSE_NCLDV_00010	Nucleocytoviricota	Megaviricetes	65.492	169.965	100	0	0	0	0	3.82162	0.733792	0.916976	41.3463	53.1813	0	0	0	0	0	0	0	0	0	0	0	0	0	0	0	0	0	0	0	0	0	0	0	0	0	0	0	0	0	0	0	0	0	0
	Schulz_GVMAG_M_3300009441_23	Nucleocytoviricota	Megaviricetes	85.6772	168.808	69.2243	27.8792	1.92051	0.976	99.845	0.154988	0	0	0	0	0	0	0	0	0	0	13.7287	0	85.6772	0	7.3679	0	0	0	0.438978	0	0	0	0	0	0	0	0	0	0.388096	0	0	0	0	0	0	0	0	0
	TARA_PON_NCLDV_00013	Nucleocytoviricota	Megaviricetes	25.0599	165.47	100	0	0	0	0	6.60348	49.8485	1.34067	28.7994	13.4079	0	0	0	0	0	0	0	0	0	0	0	0	0	0	0	0	0	0	0	0	0	0	0	0	0	0	0	0	0	0	0	0	0	0
	Moniruzzaman_MM09_ERX555917_28_dc	Nucleocytoviricota	Megaviricetes	52.1623	164.76	100	0	0	0	0	9.70195	1.72735	0	9.14567	79.425	0	0	0	0	0	0	0	0	0	0	0	0	0	0	0	0	0	0	0	0	0	0	0	0	0	0	0	0	0	0	0	0	0	0
	Moniruzzaman_MM01_ERX552292_53_dc	Nucleocytoviricota	Megaviricetes	22.7942	163.843	65.3631	30.1665	2.9098	1.56066	0	0.516233	8.7671	0	5.29325	85.4234	0	0	0	0	0	0	0	0	0	0	0	0	0	0	0	0	0	0	0	0	0	0	0	0	0	0	0	0	0	0	0	0	0	0
	TARA_ARC_NCLDV_00098	Nucleocytoviricota	Megaviricetes	65.5512	162.537	63.8936	35.2146	0.891788	0	100	0	0	0	0	0	0	0	0	0	0	0	0	0	0	0	0	0	0	0	0	19.5603	0	6.75715	0	1.40849	2.94619	1.10681	65.5512	0.49302	0	0.652058	0.940316	0	0	0	0	0	0	0
	Moniruzzaman_MM09_ERX552253_3_dc	Nucleocytoviricota	Megaviricetes	58.297	162.204	100	0	0	0	0	50.3552	8.37413	4.92008	0	36.3505	0	0	0	0	0	0	0	0	0	0	0	0	0	0	0	0	0	0	0	0	0	0	0	0	0	0	0	0	0	0	0	0	0	0
	Moniruzzaman_MM09_ERX552302_45_dc	Nucleocytoviricota	Megaviricetes	75.1252	161.673	99.1752	0	0.824822	0	0	27.9813	0.811492	0	6.41181	64.7954	0	0	0	0	0	0	0	0	0	0	0	0	0	0	0	0	0	0	0	0	0	0	0	0	0	0	0	0	0	0	0	0	0	0
	TARA_AON_NCLDV_00005	Mirusviricota	MR_02	75.9606	158.649	43.3212	56.6788	0	0	0	100	0	0	0	0	0	0	0	0	0	0	0	0	0	0	0	0	0	0	0	0	0	0	0	0	0	0	0	0	0	0	0	0	0	0	0	0	0	0
	TARA_AON_NCLDV_00058	Nucleocytoviricota	Megaviricetes	34.2327	158.335	100	0	0	0	0	51.0358	41.475	1.33361	4.30489	1.85077	0	0	0	0	0	0	0	0	0	0	0	0	0	0	0	0	0	0	0	0	0	0	0	0	0	0	0	0	0	0	0	0	0	0
	TARA_SOC_NCLDV_00014	Nucleocytoviricota	Megaviricetes	45.6474	158.216	95.7057	4.29429	0	0	10.7977	4.63616	0	0	0	0	84.5661	0	0.549387	0	0	2.39582	0	0	2.59553	0	0	0	0	12.3338	11.3605	0	0	0	3.97549	0.682048	0	0	0.465032	4.08652	0	0.556597	0.496035	0	0	0	0	0	0	0
	TARA_ARC_NCLDV_00035	Mirusviricota	MR_02	50.2396	157.231	62.0875	25.9722	10.0796	1.86065	100	0	0	0	0	0	0	0	0	0	0	0	0	0	0	0	0	0	0	0	0	0	18.8566	0	50.2396	0	4.65877	5.16773	0	0	0	0	0	0	0	0	0	0	0	0
	TARA_ARC_NCLDV_00174	Nucleocytoviricota	Megaviricetes	108.548	156.903	95.1218	4.06074	0.81743	0	99.6067	0.393328	0	0	0	0	0	0.700095	0.667136	0	0	0	0	0	0	0	0	0	0	0	0	0	0	0	0	1.59567	0.43756	0	0	3.06405	108.548	1.49225	26.8014	0	0	0	0	0	0	0
	Schulz_GVMAG_S_ERX556119_27	Nucleocytoviricota	Megaviricetes	92.5807	156.883	100	0	0	0	0	0	100	0	0	0	0	0	0	0	0	0	0	0	0	0	0	0	0	0	0	0	0	0	0	0	0	0	0	0	0	0	0	0	0	0	0	0	0	0
	Moniruzzaman_LP01_ERX555976_71_dc	Nucleocytoviricota	Megaviricetes	152.008	156.316	100	0	0	0	0	0	100	0	0	0	0	0	0	0	0	0	0	0	0	0	0	0	0	0	0	0	0	0	0	0	0	0	0	0	0	0	0	0	0	0	0	0	0	0
	Schulz_GVMAG_S_3300012919_72	Nucleocytoviricota	Megaviricetes	21.4187	156.308	97.0735	2.46108	0.465449	0	0	32.4387	3.89248	1.70174	59.5179	2.44919	0	0	0	0	0	0	0	0	0	0	0	0	0	0	0	0	0	0	0	0	0	0	0	0	0	0	0	0	0	2.56699	0	3.02253	0.591732	21.4187
	TARA_AON_NCLDV_00004	Nucleocytoviricota	Megaviricetes	68.0638	152.042	95.8817	2.0806	2.0377	0	0	93.7968	0	6.04295	0	0.16024	0	0	0	0	0	0	0	0	0	0	0	0	0	0	0	0	0	0	0	0	0	0	0	0	0	0	0	0	0	0	0	0	0	0
	Schulz_GVMAG_S_ERX555945_21	Nucleocytoviricota	Megaviricetes	70.4639	151.716	100	0	0	0	0	5.28895	74.9364	0	12.006	7.76871	0	0	0	0	0	0	0	0	0	0	0	0	0	0	0	0	0	0	0	0	0	0	0	0	0	0	0	0	0	0	0	0	0	0
	Moniruzzaman_MM12_ERX555958_4_dc	Nucleocytoviricota	Megaviricetes	47.9318	150.543	92.9724	7.02757	0	0	63.7098	36.2902	0	0	0	0	0	0	47.9318	0	0	0	3.50602	0	5.89357	0	0	0	0	0	2.50628	0	0	0	0	0.77654	0	0	0	0.877216	0.767612	0	2.98839	0	0	0	0	0	0	0
	TARA_AON_NCLDV_00063	Nucleocytoviricota	Megaviricetes	38.4234	147.425	90.5603	9.43972	0	0	0	18.5956	39.1854	9.52475	28.1997	4.49455	0	0	0	0	0	0	0	0	0	0	0	0	0	0	0	0	0	0	0	0	0	0	0	0	0	0	0	0	0	0	0	0	0	0
	Schulz_GVMAG_M_3300020051_27	Nucleocytoviricota	Megaviricetes	69.502	144.224	94.4831	5.5169	0	0	95.9004	4.09964	0	0	0	0	0	1.3497	69.502	0	0	0	0	0	0	0	0	0	0	0	0	0	0	0	0	0	0	0	0	36.0359	4.12887	4.30434	7.0353	0	0	0	0	0	0	0
	TARA_AOS_NCLDV_00007	Nucleocytoviricota	Megaviricetes	38.3334	141.864	97.5171	0	0	2.48293	0	13.855	0.989558	80.2568	1.64404	3.25463	0	0	0	0	0	0	0	0	0	0	0	0	0	0	0	0	0	0	0	0	0	0	0	0	0	0	0	0	0	0	0	0	0	0
	Moniruzzaman_LP01_ERX555987_14_dc	Nucleocytoviricota	Megaviricetes	32.4888	141.85	100	0	0	0	0	13.5737	68.3415	0.591422	0	17.4934	0	0	0	0	0	0	0	0	0	0	0	0	0	0	0	0	0	0	0	0	0	0	0	0	0	0	0	0	0	0	0	0	0	0
	TARA_MED_NCLDV_00063	Nucleocytoviricota	Megaviricetes	17.6006	141.692	97.185	2.34875	0.466283	0	0	0	0	71.3663	21.0036	7.63014	0	0	0	0	0	0	0	0	0	0	0	0	0	0	0	0	0	0	0	0	0	0	0	0	0	0	0	0	0	0	0	0	0	0
	Moniruzzaman_LP01_ERX556127_13_dc	Nucleocytoviricota	Megaviricetes	47.5237	140.745	99.5885	0	0.411456	0	0	11.5129	84.3597	0	4.12732	0	0	0	0	0	0	0	0	0	0	0	0	0	0	0	0	0	0	0	0	0	0	0	0	0	0	0	0	5.58303	0.86934	0	0	0	0	0
	Moniruzzaman_LP04_ERX555917_66_dc	Nucleocytoviricota	Megaviricetes	81.1747	139.619	100	0	0	0	0	10.7632	18.6118	0	0	70.625	0	0	0	0	0	0	0	0	0	0	0	0	0	0	0	0	0	0	0	0	0	0	0	0	0	0	0	0	0	0	0	0	0	0
	Moniruzzaman_MM09_ERX555951_28_dc	Nucleocytoviricota	Megaviricetes	49.9443	139.304	98.567	0	1.43304	0	0	25.7484	0	4.1673	22.9416	47.1427	0	0	0	0	0	0	0	0	0	0	0	0	0	0	0	0	0	0	0	0	0	0	0	0	0	0	0	0	0	0	0	0	0	0
	TARA_IOS_NCLDV_00008	Nucleocytoviricota	Megaviricetes	66.0363	137.747	100	0	0	0	0	6.10058	76.0522	0	8.44932	9.39794	0	0	0	0	0	0	0	0	0	0	0	0	0	0	0	0	0	0	0	0	0	0	0	0	0	0	0	0	0	0	0	0	0	0
	TARA_AOS_NCLDV_00014	Nucleocytoviricota	Megaviricetes	24.0936	136.679	76.6105	2.66212	20.7274	0	0	86.1814	1.59903	0	0	12.2196	0	0	0	0	0	0	0	0	0	0	0	0	0	0	0	0	0	0	0	0	0	0	0	0	0	0	0	0	0	0	0	0	0	0
	Moniruzzaman_MM01_ERX552302_42_dc	Nucleocytoviricota	Megaviricetes	18.8785	136.389	94.6978	4.16649	1.13573	0	8.81151	39.2717	0.913751	0	0	0.470089	50.533	1.28401	3.55808	0	0	0	0	0	0	0	0	0	0	0.691185	0.726504	0	0	0	2.02646	0	0	0	0	2.75411	2.07393	0	1.44997	0	0	0	0	0	0	0
	TARA_PSW_NCLDV_00028	Nucleocytoviricota	Megaviricetes	88.636	136.364	62.9001	0	24.0451	13.0548	0	0	0	0	0	100	0	0	0	0	0	0	0	0	0	0	0	0	0	0	0	0	0	0	0	0	0	0	0	0	0	0	0	0	0	0	0	0	0	0
	Schulz_GVMAG_M_3300009071_15	Nucleocytoviricota	Megaviricetes	28.378	136.009	95.437	4.11259	0.450411	0	57.9848	37.334	0	4.68124	0	0	0	20.7107	14.4968	0	0	0	0	0	0	0	0	0	0	0	0	0	0	0	0	0	0	0	0	1.97979	2.35797	5.3645	14.9369	0	0	0	0	0	0	0
	TARA_MED_NCLDV_00011	Nucleocytoviricota	Megaviricetes	37.915	135.871	92.4572	4.78748	2.75528	0	0	5.18577	10.0593	73.1599	7.09387	4.50116	0	0	0	0	0	0	0	0	0	0	0	0	0	0	0	0	0	0	0	0	0	0	0	0	0	0	0	0	0.466362	0	0	0	0	0.615386
	Schulz_GVMAG_S_1040241_131	Nucleocytoviricota	Na	37.2041	135.678	98.7638	1.23617	0	0	70.2529	29.7471	0	0	0	0	0	34.6018	37.2041	0	4.5012	0.737166	0	0	0	0	0	0	0	0	0	0	0	0	0	0	0	0	0	0	0	0	0	0	0	0	0	0	0	0
	TARA_MED_NCLDV_00142	Nucleocytoviricota	Na	48.8412	134.949	97.5056	2.4944	0	0	0	5.97844	44.6938	10.4421	35.087	3.79868	0	0	0	0	0	0	0	0	0	0	0	0	0	0	0	0	0	0	0	0	0	0	0	0	0	0	0	0	0	0	0	0	0	0
	TARA_ARC_NCLDV_00109	Nucleocytoviricota	Megaviricetes	51.4462	132.893	67.5598	20.4779	11.9623	0	100	0	0	0	0	0	0	11.0164	51.4462	0	0	0	1.46552	0	0	1.64191	0	0.51119	0	1.80577	0	0.5297	0.752903	4.22725	0.471449	0.7872	0.474171	0.816053	0.910779	0.874304	0.73276	1.60434	9.40993	0	0	0	0	0	0	0
	TARA_PSE_NCLDV_00036	Nucleocytoviricota	Megaviricetes	60.6352	131.718	81.3268	8.64604	10.0272	0	0	0.686739	0	0	0	99.3133	0	0	0	0	0	0	0	0	0	0	0	0	0	0	0	0	0	0	0	0	0	0	0	0	0	0	0	0	0	0	0	0	0	0
	Moniruzzaman_LP01_ERX552274_25_dc	Nucleocytoviricota	Megaviricetes	36.7645	131.034	100	0	0	0	0	14.831	70.425	0	13.9328	0.811238	0	0	0	0	0	0	0	0	0	0	0	0	0	0	0	0	0	0	0	0	0	0	0	0	0	0	0	9.61027	1.43181	0	0	0	0	0
	TARA_ARC_NCLDV_00166	Nucleocytoviricota	Na	56.7667	130.872	12.2151	65.7129	10.0651	12.007	100	0	0	0	0	0	0	0	0	0	1.69103	14.1891	0	0	0	0	0	0	0	0	0	0	0	0	0	0	0	0	0	0	0	0	0	0	0	0	0	0	0	0
	Schulz_GVMAG_S_1016704_108	Nucleocytoviricota	Megaviricetes	26.4438	129.708	81.0198	18.4532	0.526967	0	100	0	0	0	0	0	0	1.70973	2.79442	0.562322	0	1.70299	0.896557	0	8.05786	0	0	1.69997	3.18231	26.4438	17.76	10.1985	0	0	5.68338	0.479402	0	0	2.20934	15.5859	2.20911	0.995503	3.17349	0	0	0	0	0	0	0
	TARA_PSE_NCLDV_00041	Nucleocytoviricota	Megaviricetes	59.3511	128.998	81.3678	8.71653	9.91568	0	0	0.681902	0	0	0	99.3181	0	0	0	0	0	0	0	0	0	0	0	0	0	0	0	0	0	0	0	0	0	0	0	0	0	0	0	0	0	0	0	0	0	0
	TARA_AOS_NCLDV_00017	Nucleocytoviricota	Megaviricetes	51.4411	128.563	75.0269	2.01197	4.56372	18.3974	0	100	0	0	0	0	0	0	0	0	0	0	0	0	0	0	0	0	0	0	0	0	0	0	0	0	0	0	0	0	0	0	0	0	0	0	0	0	0	0
	TARA_AOS_NCLDV_00022	Nucleocytoviricota	Megaviricetes	51.3935	127.914	74.7016	2.13657	4.65799	18.5038	0	100	0	0	0	0	0	0	0	0	0	0	0	0	0	0	0	0	0	0	0	0	0	0	0	0	0	0	0	0	0	0	0	0	0	0	0	0	0	0
	TARA_ARC_NCLDV_00072	Mirusviricota	MR_02	28.2751	127.455	32.0735	64.8564	3.07004	0	100	0	0	0	0	0	0	5.12574	1.51865	3.16772	0	0	9.06419	10.2967	0	3.07153	0	0	0	0	0	2.41899	3.11514	0	0	0	1.5056	1.09436	0.501326	0	0	0	1.60465	0	0	0	0	0	0	0
	Moniruzzaman_MM09_ERX552302_1_dc	Nucleocytoviricota	Megaviricetes	14.0393	126.108	95.277	0.946639	3.77637	0	24.7343	48.2594	1.02366	0	0	25.9827	0	0	0	0	0	0	0	0	0	0	0	0	0	0	0	0	0	0	0	0	0	0	0	0	0	3.52743	14.0393	0	0	0	0	0	0	0
	Moniruzzaman_LP01_SRX803008_7_dc	Nucleocytoviricota	Megaviricetes	26.8136	125.448	100	0	0	0	29.5607	36.7072	25.0955	5.10366	0	3.53291	0	11.7081	13.615	0	0	0	0	0	0	0	0	0	0	0	0	0	0	0	0	0	0	0	0	0	0	0.717089	4.91746	0	0	0	0	0	0	0
	TARA_PSW_NCLDV_00040	Mirusviricota	MR_01	53.7484	125.216	33.261	66.739	0	0	0	0	12.2354	0	0	87.7646	0	0	0	0	0	0	0	0	0	0	0	0	0	0	0	0	0	0	0	0	0	0	0	0	0	0	0	0	0	0	0	0	0	0
	TARA_PSW_NCLDV_00048	Nucleocytoviricota	Megaviricetes	7.31588	123.994	20.0492	68.788	8.38826	2.77459	0	0	0	0	0	100	0	0	0	0	0	0	0	0	0	0	0	0	0	0	0	0	0	0	0	0	0	0	0	0	0	0	0	0	0	0	0	0	0	0
	TARA_ARC_NCLDV_00190	Nucleocytoviricota	Megaviricetes	61.6975	123.459	94.014	5.98605	0	0	100	0	0	0	0	0	0	1.00951	61.6975	0	3.56978	0	0.455792	0	0	7.68614	0	0	0	1.54542	0	0	5.49621	5.11876	0.85461	1.81605	2.53356	6.65527	2.93772	1.37984	2.51754	0.664103	2.90389	0	0	0	0	0	0	0
	Schulz_GVMAG_S_ERX556101_89	Nucleocytoviricota	Megaviricetes	70.13	123.177	100	0	0	0	0	72.7478	0.957657	9.71608	0	16.5784	0	0	0	0	0	0	0	0	0	0	0	0	0	0	0	0	0	0	0	0	0	0	0	0	0	0	0	0	0	0	0	0	0	0
	TARA_PON_NCLDV_00027	Nucleocytoviricota	Megaviricetes	7.14125	122.685	23.3624	64.0109	12.2422	0.384502	0	0.629097	6.23948	0	48.4137	44.7177	0	0	0	0	0	0	0	0	0	0	0	0	0	0	0	0	0	0	0	0	0	0	0	0	0	0	0	0	0	0	0	0	0	0
	Moniruzzaman_MM01_ERX288947_11_dc	Nucleocytoviricota	Megaviricetes	37.8535	122.104	63.2773	5.30492	23.8238	7.59397	0	0.345277	0.396455	98.6539	0	0.604364	0	0	0	0	0	0	0	0	0	0	0	0	0	0	0	0	0	0	0	0	0	0	0	0	0	0	0	0	0	0	0	0	0	0
	TARA_ARC_NCLDV_00173	Nucleocytoviricota	Megaviricetes	14.0234	121.548	92.0353	7.96473	0	0	99.773	0.227047	0	0	0	0	0	3.29868	14.0234	1.70942	3.23747	1.28207	0	0.616661	0	13.7808	2.28754	0.411485	0.454561	0	0.392215	0	4.67144	12.5985	5.26543	3.13205	9.21364	9.7929	8.30792	3.08217	0.54638	0.404684	1.09163	0	0	0	0	0	0	0
	TARA_PSW_NCLDV_00077	Nucleocytoviricota	Megaviricetes	18.893	121.432	94.4847	0	0	5.51526	0	11.4409	44.3535	0	32.7913	11.4143	0	0	0	0	0	0	0	0	0	0	0	0	0	0	0	0	0	0	0	0	0	0	0	0	0	0	0	0	0	0	0	0	0	0
	TARA_AON_NCLDV_00022	Mirusviricota	MR_01	20.8659	121.429	40.2824	54.794	3.4663	1.45729	10.0604	17.258	0	0	0	0	72.6815	0	0	0	0	0	0	0	0	0	0	0	0	0	0	0	0.397305	0	0	0	0.339111	0	1.92163	0	0	0	0.373576	0	0	0	0	0	0	0
	TARA_AON_NCLDV_00039	Nucleocytoviricota	Megaviricetes	28.4646	120.458	88.1844	11.8156	0	0	24.2373	63.0106	10.2839	2.22164	0	0.246534	0	0	14.5247	0	0	0	0	0	0	0	0	0	0	0	0	0	0	0	0	0	0	0	0	0	0	1.3481	4.53308	0	0	0	0	0	0	0
	Schulz_GVMAG_S_ERX556121_86	Nucleocytoviricota	Megaviricetes	37.2747	120.252	100	0	0	0	0	0.380088	63.3971	0	25.3068	10.9161	0	0	0	0	0	0	0	0	0	0	0	0	0	0	0	0	0	0	0	0	0	0	0	0	0	0	0	0	0	0	0	0	0	0
	TARA_IOS_NCLDV_00007	Nucleocytoviricota	Megaviricetes	61.3896	119.97	100	0	0	0	0	4.44958	78.1638	0	9.32609	8.06051	0	0	0	0	0	0	0	0	0	0	0	0	0	0	0	0	0	0	0	0	0	0	0	0	0	0	0	0	0	0	0	0	0	0
	Moniruzzaman_MM01_ERX552288_39_dc	Nucleocytoviricota	Megaviricetes	49.8962	118.039	97.7026	0	0	2.29743	0	8.73044	4.29793	84.1856	0	2.78602	0	0	0	0	0	0	0	0	0	0	0	0	0	0	0	0	0	0	0	0	0	0	0	0	0	0	0	0	0	0	0	0	0	0
	Schulz_GVMAG_S_ERX555967_113	Nucleocytoviricota	Megaviricetes	29.0236	116.367	97.0772	2.92276	0	0	0	19.9427	0	2.46707	0	77.5903	0	0	0	0	0	0	0	0	0	0	0	0	0	0	0	0	0	0	0	0	0	0	0	0	0	0	0	0	0	0	0	0	0	0
	Moniruzzaman_LP01_ERX552333_20_dc	Nucleocytoviricota	Megaviricetes	21.5004	116.337	98.1397	1.86025	0	0	44.6918	48.9913	0	5.57537	0	0.74149	0	2.82095	3.31587	0	0	0	0	0	0	0	0	0	0	0	0	0	0	0	0	0	0	0	0	0	10.961	1.36643	21.5004	0	0	0	0	0	0	0
	TARA_ARC_NCLDV_00002	Nucleocytoviricota	Megaviricetes	38.6714	116.207	40.2394	56.5939	3.16668	0	100	0	0	0	0	0	0	0	0	2.51486	0	0	0	0.966188	0	0	0	0.721832	0	0	0	0	2.22593	0	38.6714	0.370218	0	0	1.00497	2.63723	0	0	0	0	0	0	0	0	0	0
	TARA_ARC_NCLDV_00087	Nucleocytoviricota	Megaviricetes	15.0292	115.771	77.4423	22.5577	0	0	100	0	0	0	0	0	0	5.62667	15.0292	0	0.42774	1.14611	0	0	0	10.3733	0	0.38757	0	0	0	9.00303	8.59853	8.04324	11.451	2.08859	1.84397	10.642	2.90626	0	3.03199	0.429562	0.772118	0	0	0	0	0	0	0
	Moniruzzaman_MM01_ERX552270_24_dc	Nucleocytoviricota	Megaviricetes	21.1858	114.361	100	0	0	0	0	67.5492	9.26008	3.94471	14.3839	4.86213	0	0	0	0	0	0	0	0	0	0	0	0	0	0	0	0	0	0	0	0	0	0	0	0	0	0	0	0	0	0	0	0	0	3.49025
	TARA_ARC_NCLDV_00051	Nucleocytoviricota	Megaviricetes	69.9042	114.15	71.4821	28.5179	0	0	100	0	0	0	0	0	0	0	0	0	0	0	0	0	0	0	0	0	0.602214	0.814111	69.9042	0	0	0	0	0	0	0	0	5.82271	0	0	0	0	0	0	0	0	0	0
	TARA_PSW_NCLDV_00057	Nucleocytoviricota	Megaviricetes	9.75146	113.954	35.2642	54.6891	8.37921	1.66755	0	11.6882	22.55	0	5.33354	60.4283	0	0	0	0	0	0	0	0	0	0	0	0	0	0	0	0	0	0	0	0	0	0	0	0	0	0	0	0	0	0.551483	0.484275	0.961641	0	0
	Schulz_GVMAG_M_3300017773_3	Nucleocytoviricota	Megaviricetes	15.7076	113.93	100	0	0	0	61.316	29.3886	0	0	0	9.29537	0	15.7076	11.9275	0	0	0	0	0	0	0	0	0	0	0	0	0	0	0	0	1.61688	0	0	0	0	10.2824	0	14.6064	0	0	0	0	0	0	0
	Schulz_GVMAG_S_ERX555907_83	Nucleocytoviricota	Megaviricetes	15.3724	113.786	99.0497	0.950275	0	0	3.7638	6.67616	47.6586	1.84907	29.1303	10.9221	0	0	0	0	0	0	0	0	0	0	0	0	0	0	0	0	4.11605	0	0	0	0	0	0	0	0	0	0	0	0	0	0	0	0	0
	Moniruzzaman_MM09_ERX556034_16_dc	Nucleocytoviricota	Megaviricetes	30.5995	113.482	100	0	0	0	0	0	46.4076	0	0	53.5924	0	0	0	0	0	0	0	0	0	0	0	0	0	0	0	0	0	0	0	0	0	0	0	0	0	0	0	0	0	0	0	0	0	0
	Schulz_GVMAG_S_1074264_73	Nucleocytoviricota	Megaviricetes	62.0187	112.336	98.6228	1.37718	0	0	94.0569	5.94305	0	0	0	0	0	0	0	0	0	0	0	0	0	0	0	0	0	0	0	0	0	0	0	3.43827	0	0	0	0	27.9727	5.58392	62.0187	0	0	0	0	0	0	0
	TARA_ARC_NCLDV_00030	Nucleocytoviricota	Megaviricetes	23.5374	111.824	35.623	58.5961	5.78094	0	100	0	0	0	0	0	0	0	0	0	0.556112	0.474858	18.9928	7.94251	0.98957	10.0993	0	1.22468	3.75283	0	0	0.694522	0	0.649415	0	0.903681	0	0	0	0	0.462191	0	0	0	0	0	0	0	0	0
	TARA_ARC_NCLDV_00006	Nucleocytoviricota	Megaviricetes	36.3646	111.26	88.7074	9.59624	1.69634	0	88.413	1.48075	0	0	0	0	10.1063	1.54745	7.96884	0	0	0	0	0	0	9.29117	0	0	0	0	0	0	1.95359	7.54833	16.8974	0.381745	0.55117	0.987619	0.783365	2.5207	36.3646	0	4.17539	0	0	0	0	0	0	0
	TARA_ARC_NCLDV_00070	Nucleocytoviricota	Megaviricetes	22.9741	111.038	20.6637	73.4297	5.50666	0.399878	100	0	0	0	0	0	0	0	0	2.3938	0	0	0	0	0	0	0	0	0	0	0	0	0	14.5427	10.9865	0	0.922739	1.95159	0.443415	0	0	0	0	0	0	0	0	0	0	0
	TARA_AON_NCLDV_00029	Nucleocytoviricota	Megaviricetes	34.4158	110.855	69.959	30.041	0	0	3.09651	91.3442	0	5.12088	0	0.438416	0	0	0	0	0	0	0	0	0	0	0	0	0	0	0	0	0	0	0	0	0	0	0	0	0	0	2.32232	0	0	0	0	0	0	0
	TARA_ARC_NCLDV_00034	Nucleocytoviricota	Megaviricetes	38.457	109.476	32.0674	67.9326	0	0	100	0	0	0	0	0	0	0	0	0	33.0555	1.37326	0	0	0	0	0	0	0	0	0	0	0	0	0	0	0	0	0	0	0	0	0	0	0	0	0	0	0	0
	TARA_MED_NCLDV_00060	Nucleocytoviricota	Megaviricetes	13.0755	109.433	98.5355	0	0	1.46454	0	9.37437	40.3538	4.37628	17.5066	28.389	0	0	0	0	0	0	0	0	0	0	0	0	0	0	0	0	0	0	0	0	0	0	0	0	0	0	0	0	0.431115	0	0	0	0	0
	TARA_MED_NCLDV_00043	Nucleocytoviricota	Megaviricetes	18.027	109.112	96.2603	1.22683	2.51285	0	0	11.3843	3.95651	49.1559	21.906	13.5972	0	0	0	0	0	0	0	0	0	0	0	0	0	0	0	0	0	0	0	0	0	0	0	0	0	0	0	0	0	0	0	0	0	0
	TARA_AON_NCLDV_00014	Nucleocytoviricota	Megaviricetes	82.0303	108.792	100	0	0	0	0	94.829	0	0.724688	0	4.4463	0	0	0	0	0	0	0	0	0	0	0	0	0	0	0	0	0	0	0	0	0	0	0	0	0	0	0	0	0	0	0	0	0	0
	TARA_MED_NCLDV_00066	Nucleocytoviricota	Megaviricetes	19.7298	108.565	100	0	0	0	0	4.10187	5.15661	73.0178	14.4153	3.30845	0	0	0	0	0	0	0	0	0	0	0	0	0	0	0	0	0	0	0	0	0	0	0	0	0	0	0	0	0	0	0	0	0	0
	Schulz_GVMAG_M_3300021964_56	Nucleocytoviricota	Megaviricetes	65.8295	108.09	100	0	0	0	91.9894	8.01059	0	0	0	0	0	0	65.8295	0	0	0	0	0	0	0	0	0	0	0	0	0	0	0	0	0	0	0	0	16.7369	1.40534	1.00874	5.35915	0	0	0	0	0	0	0
	TARA_MED_NCLDV_00141	Nucleocytoviricota	Megaviricetes	48.9684	108.006	97.9765	0	2.0235	0	0	2.13221	13.9901	71.586	2.44283	9.84891	0	0	0	0	0	0	0	0	0	0	0	0	0	0	0	0	0	0	0	0	0	0	0	0	0	0	0	0.624933	0	0	0	0	0	0
	TARA_PSE_NCLDV_00012	Nucleocytoviricota	Megaviricetes	57.7611	107.041	100	0	0	0	0	3.14631	0	7.02714	0	89.8265	0	0	0	0	0	0	0	0	0	0	0	0	0	0	0	0	0	0	0	0	0	0	0	0	0	0	0	0	0	0	0	0	0	0
	TARA_ION_NCLDV_00016	Nucleocytoviricota	Megaviricetes	31.9921	106.855	99.4214	0	0.578577	0	0	0.501384	30.0158	0	68.8114	0.671383	0	0	0	0	0	0	0	0	0	0	0	0	0	0	0	0	0	0	0	0	0	0	0	0	0	0	0	0	0	0	0	0	0	0
	Schulz_GVMAG_M_3300024261_78	Nucleocytoviricota	Megaviricetes	32.7165	106.843	85.8579	12.3783	1.76377	0	91.8484	7.83378	0	0	0	0.31786	0	3.26349	6.70791	0	0	0	3.03931	0	0	32.7165	0	0.641511	0.612544	1.68149	0	0	2.52836	5.02204	1.31093	0	1.82437	3.4334	1.72538	1.06655	4.6605	1.15789	3.77842	0	0	0	0	0	0	0
	TARA_PSW_NCLDV_00047	Nucleocytoviricota	Megaviricetes	41.9609	106.822	21.4861	0	49.2571	29.2569	0	0	0	0	0	100	0	0	0	0	0	0	0	0	0	0	0	0	0	0	0	0	0	0	0	0	0	0	0	0	0	0	0	0	0	0	0	0	0	0
	Moniruzzaman_MM12_ERX556091_17_dc	Nucleocytoviricota	Megaviricetes	48.9787	106.733	100	0	0	0	0	23.9886	71.5766	0.57243	3.40761	0.454837	0	0	0	0	0	0	0	0	0	0	0	0	0	0	0	0	0	0	0	0	0	0	0	0	0	0	0	0.901552	0	0	0	0	0	0
	TARA_AON_NCLDV_00008	Nucleocytoviricota	Megaviricetes	12.6402	106.555	100	0	0	0	0	64.3815	0	16.9665	0	18.652	0	0	0	0	0	0	0	0	0	0	0	0	0	0	0	0	0	0	0	0	0	0	0	0	0	0	0	0	0	0	0	0	0	0
	TARA_MED_NCLDV_00133	Nucleocytoviricota	Megaviricetes	13.8611	106.539	100	0	0	0	0	6.80086	2.82929	65.509	12.4904	12.3704	0	0	0	0	0	0	0	0	0	0	0	0	0	0	0	0	0	0	0	0	0	0	0	0	0	0	0	0	0	0	0	0	0	0
	TARA_MED_NCLDV_00104	Mirusviricota	MR_02	36.3432	106.293	100	0	0	0	0	5.76304	0	93.1298	0	1.10721	0	0	0	0	0	0	0	0	0	0	0	0	0	0	0	0	0	0	0	0	0	0	0	0	0	0	0	0	0	0	0	0	0	0
	TARA_PSW_NCLDV_00076	Mirusviricota	MR_01	59.8068	105.613	49.1935	50.8065	0	0	0	0	7.61734	0	0	92.3827	0	0	0	0	0	0	0	0	0	0	0	0	0	0	0	0	0	0	0	0	0	0	0	0	0	0	0	0	0	0	0	0	0	0
	TARA_PSW_NCLDV_00019	Nucleocytoviricota	Megaviricetes	17.0532	105.567	87.132	3.25602	0	9.61196	0	7.8533	4.10361	2.37015	27.7911	57.8818	0	0	0	0	0	0	0	0	0	0	0	0	0	0	0	0	0	0	0	0	0	0	0	0	0	0	0	0	0.516954	0	0	0	0	0
	Schulz_GVMAG_S_ERX555967_69	Nucleocytoviricota	Megaviricetes	41.2222	105.357	84.8439	10.5776	2.02972	2.54875	0	0	7.52935	1.65327	0	90.8174	0	0	0	0	0	0	0	0	0	0	0	0	0	0	0	0	0	0	0	0	0	0	0	0	0	0	0	0	0	0	0	0	0	0
	Schulz_GVMAG_M_3300009550_18	Nucleocytoviricota	Megaviricetes	8.39088	105.291	97.5813	0	2.41867	0	0	44.0256	1.22733	25.9244	0	28.8226	0	0	0	0	0	0	0	0	0	0	0	0	0	0	0	0	0	0	0	0	0	0	0	0	0	0	0	0	0	0	0	0	0	0
	TARA_ARC_NCLDV_00044	Nucleocytoviricota	Megaviricetes	65.4888	105.289	79.801	11.5991	8.59985	0	100	0	0	0	0	0	0	0	0	0	0	0	0	0	0	0	0	0	0	0	0	0	0	6.29361	2.58232	0.903317	0	3.83144	0.37712	4.60304	65.4888	0	0	0	0	0	0	0	0	0
	Schulz_GVMAG_S_ERX556098_98	Nucleocytoviricota	Megaviricetes	23.6969	104.734	100	0	0	0	0	12.3502	49.4391	7.92369	5.30215	24.9849	0	0	0	0	0	0	0	0	0	0	0	0	0	0	0	0	0	0	0	0	0	0	0	0	0	0	0	0	0	0.920077	0	0.765523	0	0
	TARA_ARC_NCLDV_00041	Nucleocytoviricota	Megaviricetes	26.7941	103.357	54.7818	45.2182	0	0	100	0	0	0	0	0	0	0	0	0	0	0	26.7941	18.7945	0.591894	6.87348	0	0.515478	1.47069	0	0	0	0	2.63202	0.564076	0.959566	0	0	0	0	0	0	0	0	0	0	0	0	0	0
	Schulz_GVMAG_S_ERX556126_98	Nucleocytoviricota	Megaviricetes	45.2009	102.888	97.0952	2.90477	0	0	0	0	11.1298	13.1326	0	75.7376	0	0	0	0	0	0	0	0	0	0	0	0	0	0	0	0	0	0	0	0	0	0	0	0	0	0	0	0	0	0	0	0	0	0
	TARA_PSE_NCLDV_00029	Nucleocytoviricota	Megaviricetes	25.1954	102.581	95.7453	4.25475	0	0	0	25.0382	0	3.78556	0	71.1762	0	0	0	0	0	0	0	0	0	0	0	0	0	0	0	0	0	0	0	0	0	0	0	0	0	0	0	0	0	0	0	0	0	0
	TARA_PSW_NCLDV_00027	Nucleocytoviricota	Megaviricetes	39.6411	101.663	21.8056	0	49.4993	28.6952	0	0	0	0	0	100	0	0	0	0	0	0	0	0	0	0	0	0	0	0	0	0	0	0	0	0	0	0	0	0	0	0	0	0	0	0	0	0	0	0
	TARA_SOC_NCLDV_00022	Nucleocytoviricota	Megaviricetes	75.5044	100.029	100	0	0	0	0	0	0	0	0	0	100	0	0	0	0	0	0	0	0	0	0	0	0	0	0	0	0	0	0	0	0	0	0	0	0	0	0	0	0	0	0	0	0	0
	TARA_ARC_NCLDV_00055	Nucleocytoviricota	Megaviricetes	52.6623	99.8781	88.445	11.555	0	0	100	0	0	0	0	0	0	0.696736	1.10752	0	0	0	0	0	0	0	0	0	0	0	3.12439	0.575613	9.57429	0	0	1.1616	0	0	0	16.0586	0	1.36903	52.6623	0	0	0	0	0	0	0
	TARA_ARC_NCLDV_00059	Nucleocytoviricota	Megaviricetes	21.001	99.4866	85.3554	14.6446	0	0	97.8997	2.10031	0	0	0	0	0	0.671845	2.68661	0	1.29975	6.19924	0	0.355002	0	1.37375	0.755102	0.499547	0	0.363482	0	9.13292	0.945131	12.7847	21.001	5.28032	1.27508	13.4997	2.61607	0.996781	0	0.509954	0.57047	0	0	0	0	0	0	0
	TARA_SOC_NCLDV_00005	Nucleocytoviricota	Megaviricetes	48.9665	99.4406	100	0	0	0	0	0	0	0	0	0	100	0	0	0	0	0	0	0	0	0	0	0	0	0	0	0	0	0	0	0	0	0	0	0	0	0	0	0	0	0	0	0	0	0
	TARA_AOS_NCLDV_00012	Nucleocytoviricota	Megaviricetes	34.7459	99.2906	100	0	0	0	0	80.9325	5.50228	3.10775	0	10.4575	0	0	0	0	0	0	0	0	0	0	0	0	0	0	0	0	0	0	0	0	0	0	0	0	0	0	0	0	0	0	0	0	0	0
	Moniruzzaman_MM05_ERX555931_9_dc	Nucleocytoviricota	Megaviricetes	22.0681	98.6303	100	0	0	0	0	3.09173	8.86394	2.63062	83.3899	2.02382	0	0	0	0	0	0	0	0	0	0	0	0	0	0	0	0	0	0	0	0	0	0	0	0	0	0	0	0	0	0.935478	0	1.12784	0	0
	TARA_AON_NCLDV_00006	Nucleocytoviricota	Megaviricetes	24.9483	98.4681	99.0928	0.907249	0	0	0	76.1346	0	20.4622	0	3.40319	0	0	0	0	0	0	0	0	0	0	0	0	0	0	0	0	0	0	0	0	0	0	0	0	0	0	0	0	0	0	0	0	0	0
	Schulz_GVMAG_S_1096102_67	Nucleocytoviricota	Megaviricetes	23.3573	98.224	40.6403	33.615	24.5499	1.19479	100	0	0	0	0	0	0	0	0	0	1.1149	0	0.472947	0.593513	0	0.879889	0	0.788866	0	0	0	3.1395	0.761187	0.918747	0	0.724991	0	0	0.499828	9.47066	23.3573	1.15456	1.39462	0	0	0	0	0	0	0
	TARA_ION_NCLDV_00004	Nucleocytoviricota	Megaviricetes	17.3342	97.8405	93.2693	2.74796	0.841543	3.14125	0	1.50089	86.4415	0	0	12.0576	0	0	0	0	0	0	0	0	0	0	0	0	0	0	0	0	0	0	0	0	0	0	0	0	0	0	0	0.515775	0.661012	0	0	0	0	0
	Schulz_GVMAG_M_3300009443_14	Nucleocytoviricota	Na	29.355	97.1696	86.8058	13.1942	0	0	27.2992	20.4118	0	0	0	0	52.289	0.785883	29.355	0	0	0	0	0	0	0	0	0	0	0	0	0	0	0	0	0	0	0	0	0	1.72799	0	0	0	0	0	0	0	0	0
	Moniruzzaman_LP01_ERX556101_60_dc	Nucleocytoviricota	Megaviricetes	53.1164	96.7117	100	0	0	0	0	100	0	0	0	0	0	0	0	0	0	0	0	0	0	0	0	0	0	0	0	0	0	0	0	0	0	0	0	0	0	0	0	0	0	0	0	0	0	0
	Schulz_GVMAG_M_3300009193_33	Nucleocytoviricota	Megaviricetes	18.7421	96.6494	89.9984	10.0016	0	0	84.5877	14.4436	0	0	0	0.968741	0	0	0	0	18.3344	0.717475	0	0	0	0	0	0	0	0	0	0.423937	0	0	0	1.19882	0	0	0	18.7421	5.94303	6.07968	11.4022	0	0	0	0	0	0	0
	TARA_PSE_NCLDV_00016	Nucleocytoviricota	Megaviricetes	37.4572	96.2391	96.4272	1.60202	1.97075	0	0	39.1095	0	2.98417	0	57.9063	0	0	0	0	0	0	0	0	0	0	0	0	0	0	0	0	0	0	0	0	0	0	0	0	0	0	0	0	0	0	0	0	0	0
	Schulz_GVMAG_M_3300027833_22	Nucleocytoviricota	Megaviricetes	16.9717	95.7869	49.2966	48.3878	2.31559	0	98.3714	1.62858	0	0	0	0	0	0	0	0	0	0	4.82003	3.46486	0	6.89981	0	0	0	0	0	10.2043	0.493232	16.9717	1.94955	0.817613	0	1.87831	1.22791	0	0	0	0	0	0	0	0	0	0	0
	Schulz_GVMAG_M_3300020185_69	Nucleocytoviricota	Megaviricetes	10.4494	95.7551	74.1619	25.8381	0	0	38.7745	37.582	5.32637	12.9478	0	5.36926	0	0	0	0	0	0	0	0	0	0	0	0	0	0	0	0	0	0	0	0	0	0	0	10.4494	0	0	0	0.62243	0	0	0	0	0	0
	TARA_MED_NCLDV_00086	Nucleocytoviricota	Megaviricetes	10.6252	95.5352	98.5923	1.40766	0	0	0	2.16462	8.73384	60.5789	4.07726	24.4454	0	0	0	0	0	0	0	0	0	0	0	0	0	0	0	0	0	0	0	0	0	0	0	0	0	0	0	0	0.800259	0	0	0	0	0
	TARA_ARC_NCLDV_00073	Nucleocytoviricota	Megaviricetes	41.392	95.486	81.2627	11.267	7.47033	0	83.4861	16.5139	0	0	0	0	0	0	0	0	0	0	0	0	0	0	0	0	0	0	0	0	0	0	0	0	0	0	0	11.0226	41.392	2.34874	7.58358	0	0	0	0	0	0	0
	Moniruzzaman_LP01_ERX555961_3_dc	Nucleocytoviricota	Megaviricetes	18.9599	95.4437	77.7115	11.4667	7.44431	3.37746	0	47.4312	12.8958	0	0	39.673	0	0	0	0	0	0	0	0	0	0	0	0	0	0	0	0	0	0	0	0	0	0	0	0	0	0	0	0	0	0	0	0	0	0
	Schulz_GVMAG_M_3300017824_14	Nucleocytoviricota	Megaviricetes	71.9389	95.3401	94.5616	4.06495	1.37346	0	82.984	2.9798	0	0	14.0362	0	0	1.14572	71.9389	0	0	0	0	0	0	0	0	0	0	0	0	0	0	0	0	0	0	0	0	0	0	0	0	0	0	0	0	0	0	0
	TARA_PSW_NCLDV_00059	Nucleocytoviricota	Megaviricetes	15.25	95.3365	91.9335	8.06648	0	0	0	12.1138	4.54926	0	0	83.3369	0	0	0	0	0	0	0	0	0	0	0	0	0	0	0	0	0	0	0	0	0	0	0	0	0	0	0	0	0	0	0	0	0	0
	Schulz_GVMAG_M_3300021958_32	Nucleocytoviricota	Megaviricetes	6.73625	95.133	100	0	0	0	9.69167	23.8383	30.6745	0	17.8014	17.9942	0	0.671253	3.6382	0	1.74272	0	0	0	0	1.66627	0	0	0	0	0	0	0	0	0	0	0	0	0	0	0	0	0	0	0	0	0	0	0	0
	Moniruzzaman_MM09_ERX555961_42_dc	Nucleocytoviricota	Megaviricetes	33.3084	94.7704	97.0892	2.91082	0	0	0	12.5522	20.1883	0.667659	32.7703	33.8215	0	0	0	0	0	0	0	0	0	0	0	0	0	0	0	0	0	0	0	0	0	0	0	0	0	0	0	0	0	0	0	0	0	0
	TARA_ION_NCLDV_00009	Nucleocytoviricota	Megaviricetes	28.5846	93.8534	96.4063	1.28047	1.26266	1.05057	0	0	91.5077	0	0	8.49227	0	0	0	0	0	0	0	0	0	0	0	0	0	0	0	0	0	0	0	0	0	0	0	0	0	0	0	0	0	0	0	0	0	0
	TARA_PSE_NCLDV_00013	Mirusviricota	MR_01	18.2788	93.8292	98.7261	1.27387	0	0	0	3.65758	76.1806	3.10993	0	17.0519	0	0	0	0	0	0	0	0	0	0	0	0	0	0	0	0	0	0	0	0	0	0	0	0	0	0	0	0	0	0	0	0	0	0
	Schulz_GVMAG_S_ERX555961_93	Nucleocytoviricota	Megaviricetes	54.1298	93.5286	100	0	0	0	0	7.928	0	22.6137	5.66397	63.7943	0	0	0	0	0	0	0	0	0	0	0	0	0	0	0	0	0	0	0	0	0	0	0	0	0	0	0	0	0	0	0	0	0	0
	Schulz_GVMAG_S_ERX555913_37	Nucleocytoviricota	Megaviricetes	22.4937	93.0686	100	0	0	0	2.03461	39.4328	2.22987	23.8289	0	32.4739	0	0	0	0	0	0	0	0	0	0	0	0	0	0	1.16959	0	0	0	0	0	0	0	0	0	0	0	0	0	0	0	0	0	0	0
	TARA_ARC_NCLDV_00107	Nucleocytoviricota	Megaviricetes	50.6629	93.067	77.8646	9.90972	12.2256	0	100	0	0	0	0	0	0	0	0	0	0	0	1.80609	0	7.41969	1.9515	0	0	0.603105	1.14289	50.6629	4.70786	0.559106	0	0	0	0	0	0	0	0	0.561252	0	0	0	0	0	0	0	0
	Schulz_GVMAG_S_ERX555964_61	Nucleocytoviricota	Megaviricetes	37.1138	92.9115	100	0	0	0	0	31.2333	0	68.3475	0	0.419182	0	0	0	0	0	0	0	0	0	0	0	0	0	0	0	0	0	0	0	0	0	0	0	0	0	0	0	0	0	0	0	0	0	0
	TARA_ARC_NCLDV_00146	Nucleocytoviricota	Megaviricetes	24.1658	92.6685	85.7396	14.2604	0	0	61.6812	0.6621	0	0	0	0	37.6567	0.728106	1.83014	0	0	0	1.61793	0	16.3015	0	0	2.11334	3.39831	24.1658	11.1031	2.55678	0	0	0.92495	0	0	0	0	0.801805	0	0	0.585412	0	0	0	0	0	0	0
	TARA_ARC_NCLDV_00184	Nucleocytoviricota	Megaviricetes	17.243	92.5976	89.2838	10.7162	0	0	84.4756	14.901	0	0	0	0.623427	0	0	0	0	17.243	0.647964	0	0	0	0	0	0	0	0	0	0	0	0	0	1.3002	0	0	0	14.2694	6.20478	7.37254	11.81	0	0	0	0	0	0	0
	TARA_ARC_NCLDV_00168	Nucleocytoviricota	Megaviricetes	38.5331	92.3502	28.99	69.4539	1.55607	0	100	0	0	0	0	0	0	0	0	0	0	0	0	0	0	28.7277	0	0	0	0	0	0	7.09779	0.380652	0	0	0.878023	0	0	0	0	0	0	0	0	0	0	0	0	0
	TARA_ARC_NCLDV_00052	Nucleocytoviricota	Megaviricetes	18.3618	92.0893	55.8443	44.1557	0	0	100	0	0	0	0	0	0	0	0	0	0	0	7.64217	8.67551	0	6.43349	0	0.90355	2.22732	0	0	3.77806	0.983865	18.3618	4.00287	1.49014	0	2.01076	0.603084	0	0	0	0	0	0	0	0	0	0	0
	TARA_PSE_NCLDV_00046	Nucleocytoviricota	Na	10.3535	90.9497	100	0	0	0	0	8.29221	3.67521	62.085	10.6846	15.263	0	0	0	0	0	0	0	0	0	0	0	0	0	0	0	0	0	0	0	0	0	0	0	0	0	0	0	0	0	0	0	0	0	0
	Moniruzzaman_LP04_ERX556017_11_dc	Nucleocytoviricota	Megaviricetes	32.6486	90.487	100	0	0	0	0	25.6986	0.772837	37.7726	0	35.7559	0	0	0	0	0	0	0	0	0	0	0	0	0	0	0	0	0	0	0	0	0	0	0	0	0	0	0	0	0	0	0	0	0	0
	TARA_AOS_NCLDV_00011	Nucleocytoviricota	Megaviricetes	10.9303	90.2746	100	0	0	0	0	38.4612	5.66932	34.3094	0	21.5601	0	0	0	0	0	0	0	0	0	0	0	0	0	0	0	0	0	0	0	0	0	0	0	0	0	0	0	0	0	0	0	0	0	0
	Moniruzzaman_MM01_ERX555926_39_dc	Nucleocytoviricota	Megaviricetes	37.2157	90.1308	100	0	0	0	0	2.4966	1.61903	82.4394	0	13.445	0	0	0	0	0	0	0	0	0	0	0	0	0	0	0	0	0	0	0	0	0	0	0	0	0	0	0	0.477508	0	0.373377	0	0	0	0
	Phycodnaviridae_JF974320_Micromonas_pusilla_virus_SP1	Nucleocytoviricota	Megaviricetes	59.9973	90.1142	100	0	0	0	8.53889	91.4611	0	0	0	0	0	2.97433	2.20869	0	0	0	0	0	0	0	0	0	0	0	0	0	0	0	0	0	0	0	0	0	0	0	0	0	0	0	0	0	0	0
	TARA_AON_NCLDV_00026	Nucleocytoviricota	Megaviricetes	16.7186	89.7987	95.4852	4.51481	0	0	0	28.1307	3.23583	3.91287	0	64.7206	0	0	0	0	0	0	0	0	0	0	0	0	0	0	0	0	0	0	0	0	0	0	0	0	0	0	0	0	0	0	0	0	0	0
	Schulz_GVMAG_S_ERX555967_93	Nucleocytoviricota	Megaviricetes	31.5963	89.7956	100	0	0	0	0	2.40336	29.9008	33.0922	0	34.6036	0	0	0	0	0	0	0	0	0	0	0	0	0	0	0	0	0	0	0	0	0	0	0	0	0	0	0	0	0	0	0	0	0	0
	TARA_PSE_NCLDV_00047	Nucleocytoviricota	Megaviricetes	60.5397	89.7792	94.7385	3.23438	1.11744	0.909661	0	2.7231	0	0	0	97.2769	0	0	0	0	0	0	0	0	0	0	0	0	0	0	0	0	0	0	0	0	0	0	0	0	0	0	0	0	0	0	0	0	0	0
	TARA_PSW_NCLDV_00053	Nucleocytoviricota	Megaviricetes	13.9792	89.6342	99.1402	0	0.859752	0	0	23.5221	7.35448	62.2143	0	6.90908	0	0	0	0	0	0	0	0	0	0	0	0	0	0	0	0	0	0	0	0	0	0	0	0	0	0	0	0	0	13.8763	0	6.56869	0	1.41403
	TARA_ARC_NCLDV_00019	Nucleocytoviricota	Megaviricetes	24.8949	89.5098	70.1221	29.8779	0	0	100	0	0	0	0	0	0	0	0.531548	1.00145	0	0	0	3.02763	0	24.8949	0	0.381794	0	0	0	0	1.10014	0.40005	2.05713	0	13.2728	5.9391	2.72918	0	0	0	0	0	0	0	0	0	0	0
	Moniruzzaman_LP04_ERX556034_5_dc	Nucleocytoviricota	Megaviricetes	20.083	89.2316	100	0	0	0	0	11.913	52.1847	6.94477	0	28.9575	0	0	0	0	0	0	0	0	0	0	0	0	0	0	0	0	0	0	0	0	0	0	0	0	0	0	0	0	0	0	0	0	0	0
	Schulz_GVMAG_S_ERX556019_34	Nucleocytoviricota	Megaviricetes	23.7709	89.1231	99.3268	0	0.673209	0	0	0	86.3057	3.51589	0	10.1784	0	0	0	0	0	0	0	0	0	0	0	0	0	0	0	0	0	0	0	0	0	0	0	0	0	0	0	0	0	0	0	0	0	0
	TARA_ARC_NCLDV_00140	Nucleocytoviricota	Megaviricetes	29.3645	87.474	35.1796	61.6149	3.2055	0	100	0	0	0	0	0	0	0	0	0	0	0	0	0	0	0	0	0	0	0	0	24.8753	5.00596	0.466234	0	0	0	0.513343	0	0	0	0	0	0	0	0	0	0	0	0
	Schulz_GVMAG_M_3300027810_10	Nucleocytoviricota	Megaviricetes	42.3965	87.2286	44.4976	55.5024	0	0	99.697	0.302997	0	0	0	0	0	0	0	0	0	0	0	0	0	0	0	0	0	0	0	42.3965	0	0	0	0	0	0	0	0	0	0	0.912209	0	0	0	0	0	0	0
	TARA_MED_NCLDV_00023	Nucleocytoviricota	Megaviricetes	30.9563	86.9114	97.0551	2.39574	0.549179	0	0	1.04703	0	98.953	0	0	0	0	0	0	0	0	0	0	0	0	0	0	0	0	0	0	0	0	0	0	0	0	0	0	0	0	0	0	0	0	0	0	0	0
	TARA_PSW_NCLDV_00065	Nucleocytoviricota	Megaviricetes	39.3937	86.1119	95.293	0	4.70696	0	0	12.516	0	0	0	87.484	0	0	0	0	0	0	0	0	0	0	0	0	0	0	0	0	0	0	0	0	0	0	0	0	0	0	0	2.93445	2.1419	0	0	0	0	0
	TARA_AON_NCLDV_00011	Nucleocytoviricota	Megaviricetes	13.507	86.1067	100	0	0	0	0	96.1255	0	3.87453	0	0	0	0	0	0	0	0	0	0	0	0	0	0	0	0	0	0	0	0	0	0	0	0	0	0	0	0	0	0	0	0	0	0	0	0
	Schulz_GVMAG_M_3300021185_19	Nucleocytoviricota	Megaviricetes	10.2365	85.9192	37.8176	37.0234	19.9606	5.19846	67.6717	16.9604	0	0	0	15.3679	0	0	0	0	0.775085	0	0	0	0	0	0	0	0	0	0	1.31961	0	0	0	0	0	0	0	4.48027	10.2365	0.64019	1.71055	0	0	0	0	0	0	0
	TARA_PSW_NCLDV_00025	Nucleocytoviricota	Megaviricetes	11.9156	85.388	16.3574	16.7148	41.7736	25.1542	0	0	0	2.77857	0	97.2214	0	0	0	0	0	0	0	0	0	0	0	0	0	0	0	0	0	0	0	0	0	0	0	0	0	0	0	0	0	0	0	0	0	0
	Schulz_GVMAG_S_ERX555947_63	Nucleocytoviricota	Megaviricetes	18.1984	85.1199	98.4952	1.50484	0	0	0	5.71481	7.86748	0.617618	55.3689	30.4311	0	0	0	0	0	0	0	0	0	0	0	0	0	0	0	0	0	0	0	0	0	0	0	0	0	0	0	0	0	0.438175	0	0	0	0
	TARA_MED_NCLDV_00078	Mirusviricota	MR_02	71.1405	84.9936	100	0	0	0	0	3.28577	0	96.7142	0	0	0	0	0	0	0	0	0	0	0	0	0	0	0	0	0	0	0	0	0	0	0	0	0	0	0	0	0	0	0	0	0	0	0	0
	TARA_AOS_NCLDV_00025	Nucleocytoviricota	Megaviricetes	52.0028	84.9122	96.1143	0	1.0843	2.80136	0	100	0	0	0	0	0	0	0	0	0	0	0	0	0	0	0	0	0	0	0	0	0	0	0	0	0	0	0	0	0	0	0	0	0	0	0	0	0	0
	Phycodnaviridae_KP874737_Ostreococcus_lucimarinus_virus_7_isolate_OlV7	Nucleocytoviricota	Megaviricetes	42.2662	84.8214	89.7787	5.00738	2.24727	2.96665	0	16.8619	0	3.74882	0	79.3893	0	0	0	0	0	0	0	0	0	0	0	0	0	0	0	0	0	0	0	0	0	0	0	0	0	0	0	0	0	0	0	0	0	0
	Schulz_GVMAG_S_ERX556088_21	Nucleocytoviricota	Megaviricetes	28.2801	84.6815	96.486	1.65099	1.86297	0	0	89.7733	0	6.81131	0	3.41536	0	0	0	0	0	0	0	0	0	0	0	0	0	0	0	0	0	0	0	0	0	0	0	0	0	0	0	0	0	0	0	0	0	0
	TARA_ARC_NCLDV_00027	Mirusviricota	MR_02	19.4799	84.2857	68.4478	21.8031	8.67366	1.07536	97.2081	2.79187	0	0	0	0	0	19.4799	16.232	0	0	0	0	0	0	0	0	0	0	0	0	0	0	0	0	0	0	0	0	3.25029	14.886	0	0	0	0	0	0	0	0	0
	Moniruzzaman_MM01_ERX552288_95_dc	Nucleocytoviricota	Megaviricetes	35.8349	83.5683	99.3183	0	0.681703	0	0.516581	2.56976	9.51933	72.2623	2.69918	12.4328	0	0	0	0	0	0	0	0	0	0	0	0	0	0	0	0	0	0	0	0	0	0	0	0	0.438277	0	0	0.569388	0	0	0	0	0	0
	TARA_PON_NCLDV_00038	Mirusviricota	MR_01	21.9134	83.5096	97.6883	0	0	2.31169	32.9427	24.1598	0	1.85493	0	41.0425	0	5.88235	3.62267	0	0	0	0	0	0	0	0	0	0	0	0	0	1.52439	0	0	0	0	0	0	0	0	0	2.90531	0	0	0	0	0	0	0
	TARA_MED_NCLDV_00034	Nucleocytoviricota	Megaviricetes	9.83808	82.9636	98.6034	1.39658	0	0	0	2.24332	8.30712	63.5754	3.93245	21.9417	0	0	0	0	0	0	0	0	0	0	0	0	0	0	0	0	0	0	0	0	0	0	0	0	0	0	0	0	0.67854	0	0	0	0	0
	Moniruzzaman_MM01_ERX556007_6_dc	Nucleocytoviricota	Megaviricetes	19.881	82.8073	100	0	0	0	0	0	0	0	0	100	0	0	0	0	0	0	0	0	0	0	0	0	0	0	0	0	0	0	0	0	0	0	0	0	0	0	0	0	0	0	0	0	0	0
	TARA_ARC_NCLDV_00159	Nucleocytoviricota	Megaviricetes	18.2513	82.4563	62.917	35.0663	2.01671	0	99.4463	0.553686	0	0	0	0	0	0	0	0	0	0	0.379269	0	0	1.91582	0	0	0	0	0	1.5857	1.75076	2.45644	0.417289	1.19623	18.2513	3.87058	13.165	2.96831	1.01911	0.365359	0.421925	0	0	0	0	0	0	0
	Schulz_GVMAG_S_ERX556126_94	Nucleocytoviricota	Megaviricetes	28.1867	82.3829	93.4008	6.5992	0	0	0	1.00866	0	0	0	98.9913	0	0	0	0	0	0	0	0	0	0	0	0	0	0	0	0	0	0	0	0	0	0	0	0	0	0	0	0	0	0	0	0	0	0
	TARA_PSE_NCLDV_00032	Nucleocytoviricota	Megaviricetes	29.425	82.3671	84.0121	9.89604	6.09184	0	0	34.6084	3.8394	0	0	61.5522	0	0	0	0	0	0	0	0	0	0	0	0	0	0	0	0	0	0	0	0	0	0	0	0	0	0	0	0	0	0	0	0	0	0
	TARA_ARC_NCLDV_00119	Nucleocytoviricota	Megaviricetes	52.8984	81.9661	66.922	31.7353	1.34269	0	100	0	0	0	0	0	0	0	0	0	0	0	0	0	0	0	0	0	0	0	0	7.07502	0	52.8984	1.82279	1.01266	0	0	0	0	0	0	0	0	0	0	0	0	0	0
	TARA_ARC_NCLDV_00192	Mirusviricota	MR_06	13.8572	81.6263	73.1434	26.8566	0	0	100	0	0	0	0	0	0	0	0.583128	0	0	0	0	0	0	11.3328	2.23936	0	0	0	0.385647	0	5.22766	0	0	0	8.59229	9.88524	1.99531	0	1.12527	0	0.476936	0	0	0	0	0	0	0
	TARA_ARC_NCLDV_00053	Nucleocytoviricota	Megaviricetes	23.593	81.5306	80.5368	17.4699	1.99336	0	100	0	0	0	0	0	0	0	0	0	0	0	1.5916	0	3.45198	0	23.593	0	0	8.46742	6.40304	5.3827	4.21464	1.59271	8.19086	2.58047	0	0.520166	0	0.571257	0.396881	0	0	0	0	0	0	0	0	0
	TARA_AON_NCLDV_00037	Nucleocytoviricota	Megaviricetes	10.4829	80.9979	89.49	9.70921	0.800812	0	0	73.6844	5.42563	8.50799	0	12.382	0	0	0	0	0	0	0	0	0	0	0	0	0	0	0	0	0	0	0	0	0	0	0	0	0	0	0	0	0	0	0	0	0	0
	TARA_PSE_NCLDV_00023	Nucleocytoviricota	Megaviricetes	6.48516	80.9735	100	0	0	0	0	10.1952	3.41573	10.6037	61.8765	13.909	0	0	0	0	0	0	0	0	0	0	0	0	0	0	0	0	0	0	0	0	0	0	0	0	0	0	0	0	0	0	0	0	0	0.360391
	TARA_PSW_NCLDV_00043	Mirusviricota	MR_01	50.6096	80.8278	52.0108	0	0	47.9892	0	8.68137	0	0	0	91.3186	0	0	0	0	0	0	0	0	0	0	0	0	0	0	0	0	0	0	0	0	0	0	0	0	0	0	0	0	0	0	0	0	0	0
	TARA_MED_NCLDV_00054	Nucleocytoviricota	Megaviricetes	14.9033	80.747	100	0	0	0	0	4.32464	7.75124	75.4539	0	12.4703	0	0	0	0	0	0	0	0	0	0	0	0	0	0	0	0	0	0	0	0	0	0	0	0	0	0	0	0	0	0	0	0	0	0
	TARA_AON_NCLDV_00044	Nucleocytoviricota	Megaviricetes	10.2665	80.7419	88.708	11.292	0	0	0	68.9074	4.87228	8.41893	5.42754	12.3738	0	0	0	0	0	0	0	0	0	0	0	0	0	0	0	0	0	0	0	0	0	0	0	0	0	0	0	0	0	0	0	0	0	0
	TARA_SOC_NCLDV_00016	Mirusviricota	MR_01	26.9987	80.7299	100	0	0	0	0	0	0	0.879637	0	0	99.1204	0	0	0	0	0	0	0	0	0	0	0	0	0	0	0	0	0	0	0	0	0	0	0	0	0	0	0	0	0	0	0	0	0
	TARA_ARC_NCLDV_00131	Nucleocytoviricota	Proculviricetes	18.9846	80.707	23.3501	76.6499	0	0	100	0	0	0	0	0	0	0	0	0	18.9846	0	0	0	0	0	0	0	0	0	0	0	0	0	0	0	0	5.35124	0	0	0	0	0	0	0	0	0	0	0	0
	TARA_AOS_NCLDV_00024	Nucleocytoviricota	Megaviricetes	9.50101	80.6477	100	0	0	0	0	12.8924	9.93543	33.7269	40.558	2.88731	0	0	0	0	0	0	0	0	0	0	0	0	0	0	0	0	0	0	0	0	0	0	0	0	0	0	0	0	0	0	0	0	0	0
	Moniruzzaman_MM01_ERX556037_25_dc	Nucleocytoviricota	Megaviricetes	16.9402	80.3885	92.0307	7.96934	0	0	17.2261	67.7367	5.08766	0	0	9.94951	0	0	6.7548	0	0	0	0	0	0	0	0	0	0	0	0	0	0	0	0	0	0	0	0	0	0	0.741862	1.76155	0	0	0	0	0	0	0
	TARA_ARC_NCLDV_00054	Mirusviricota	MR_02	18.3605	80.1634	78.0894	10.476	9.37795	2.0567	90.4754	0.326493	0	0	0	0	9.1981	0	0	0	0	0	0.407805	0.394471	0	12.3345	0	0	0	0	0	0	0.97488	0	0	0	18.3605	14.3291	4.90551	0.738938	7.86867	0	0	0	0	0	0	0	0	0
	TARA_AON_NCLDV_00065	Mirusviricota	MR_03	11.9574	79.6275	99.2062	0	0.793773	0	0	45.674	0	22.4233	0	31.9027	0	0	0	0	0	0	0	0	0	0	0	0	0	0	0	0	0	0	0	0	0	0	0	0	0	0	0	0	0	0	0	0	0	0
	Moniruzzaman_MM01_ERX555965_56_dc	Nucleocytoviricota	Megaviricetes	52.9136	79.3021	100	0	0	0	0	0	16.1951	0	0	83.8049	0	0	0	0	0	0	0	0	0	0	0	0	0	0	0	0	0	0	0	0	0	0	0	0	0	0	0	0	0	0	0	0	0	0
	TARA_ARC_NCLDV_00074	Nucleocytoviricota	Pokkesviricetes	30.4711	79.1359	40.0026	59.9974	0	0	100	0	0	0	0	0	0	0	0	0	0	0	0	0	0	0	0	0	0	2.37045	24.635	0	0	0	0	0	0	0	0	0	0	0	0	0	0	0	0	0	0	0
	TARA_AON_NCLDV_00049	Nucleocytoviricota	Megaviricetes	5.65512	77.8564	50.8572	46.3371	2.8057	0	0	39.8114	7.70318	30.8384	0	21.647	0	0	0	0	0	0	0	0	0	0	0	0	0	0	0	0	0	0	0	0	0	0	0	0	0	0	0	0	0	0	0	0	0	0
	TARA_AON_NCLDV_00043	Nucleocytoviricota	Megaviricetes	8.85008	77.5505	98.9808	0	1.0192	0	0	48.5457	0	0	0	2.65655	48.7978	0	0	0	0	0	0	0	0	0	0	0	0	0	0	0	0	0	0	0	0	0	0	0	0	0	0	0	0	0	0	0	0	0
	TARA_MED_NCLDV_00035	Nucleocytoviricota	Megaviricetes	20.764	77.5174	100	0	0	0	0	5.7381	7.33548	73.5112	0	13.4153	0	0	0	0	0	0	0	0	0	0	0	0	0	0	0	0	0	0	0	0	0	0	0	0	0	0	0	0	0	0	0	0	0	0
	TARA_ARC_NCLDV_00015	Nucleocytoviricota	Megaviricetes	22.097	77.5056	58.1764	38.9958	2.82783	0	100	0	0	0	0	0	0	0	0	0	0	0	0	0	0	0	0.350686	0	0	0	0	22.097	20.4687	0	0	0.669514	0	0	0	0	0	0	0	0	0	0	0	0	0	0
	TARA_ARC_NCLDV_00076	Nucleocytoviricota	Megaviricetes	20.3098	77.1908	61.3059	37.8334	0.860679	0	100	0	0	0	0	0	0	0	0	0	0	0	1.11912	0	9.16738	0	0	0.464129	0.954743	20.3098	2.51319	13.8591	0	0.686944	0	0	0	2.42112	0	0	0	0	0	0	0	0	0	0	0	0
	TARA_ARC_NCLDV_00143	Nucleocytoviricota	Megaviricetes	12.9927	77.0281	73.1368	26.8632	0	0	98.5061	1.49391	0	0	0	0	0	1.56292	6.88903	0.378634	1.63373	2.40082	0.489419	0.435429	0	0	0	0.685047	0.466982	0.517466	0.578468	12.9927	0	11.0386	2.89094	2.71144	0.541306	6.05954	0.844914	0.682943	0.439636	0.732727	1.10715	0	0	0	0	0	0	0
	TARA_ARC_NCLDV_00029	Nucleocytoviricota	Megaviricetes	20.2527	76.6198	32.7356	55.6396	11.0091	0.615622	100	0	0	0	0	0	0	0	0	0	0	0	0	0	0	0	0	0	0	0	1.8274	3.04973	2.0449	0.595365	20.2527	1.8271	0	0	0	0	0	0	0	0	0	0	0	0	0	0
	Moniruzzaman_LP01_ERX556059_2_dc	Nucleocytoviricota	Megaviricetes	34.2659	76.5858	100	0	0	0	0	69.0511	22.723	0	8.22588	0	0	0	0	0	0	0	0	0	0	0	0	0	0	0	0	0	0	0	0	0	0	0	0	0	0	0	0	4.58469	0.706906	0	0	0	0	0
	TARA_ARC_NCLDV_00147	Nucleocytoviricota	Megaviricetes	15.7688	76.4544	87.462	9.72455	2.81348	0	50.6865	3.2838	0	0	0	0	46.0297	0.342672	1.87406	0	0	2.82723	0	0	0.491628	0	0	0	0	1.68694	13.9277	0	15.7688	0.485757	0	8.72309	0	0	0	0.66333	0.655735	0.793942	0.601694	0	0	0	0	0	0	0
	TARA_ARC_NCLDV_00091	Nucleocytoviricota	Megaviricetes	12.9839	76.2826	46.3444	48.0817	5.57389	0	97.4938	2.50617	0	0	0	0	0	0	0	0	0	0	0	0	0	1.54719	0	0	0	0	0	12.9839	1.54395	11.1199	0.958425	1.46335	0.826404	3.64146	0.588767	0.732368	0	0	0	0	0	0	0	0	0	0
	Schulz_GVMAG_M_3300027752_12	Nucleocytoviricota	Megaviricetes	15.1832	76.1146	58.8089	41.1911	0	0	100	0	0	0	0	0	0	0	0	0	0	0	6.22638	4.66291	0	5.88026	0	1.2237	1.25797	0	0	15.1832	0.950777	2.77109	0	2.66065	0.450635	1.48519	2.27899	0	0	0.55261	2.1072	0	0	0	0	0	0	0
	Schulz_GVMAG_M_3300025727_44	Nucleocytoviricota	Megaviricetes	13.8352	75.7403	100	0	0	0	0	56.7576	0	28.8057	0	14.4367	0	0	0	0	0	0	0	0	0	0	0	0	0	0	0	0	0	0	0	0	0	0	0	0	0	0	0	0	0	0	0	0	0	0
	Moniruzzaman_MM01_SRX802073_70_dc	Nucleocytoviricota	Megaviricetes	35.7964	75.5639	45.15	54.85	0	0	99.1091	0.890882	0	0	0	0	0	0	0	0	0	0	0	0	0	0	0	0	0	0	0	35.7964	0	0	0	0	0	0	0	0	0	0	1.40319	0	0	0	0	0	0	0
	TARA_PSE_NCLDV_00030	Nucleocytoviricota	Megaviricetes	17.29	75.4837	80.4684	17.2987	2.23286	0	0	10.2193	13.336	9.38108	0	67.0637	0	0	0	0	0	0	0	0	0	0	0	0	0	0	0	0	0	0	0	0	0	0	0	0	0	0	0	0	0	0	0	0	0	0
	Moniruzzaman_MM05_ERX552264_42_dc	Nucleocytoviricota	Megaviricetes	19.5925	75.4149	98.0474	1.95258	0	0	0	7.39747	9.19885	5.49971	28.9857	48.9183	0	0	0	0	0	0	0	0	0	0	0	0	0	0	0	0	0	0	0	0	0	0	0	0	0	0	0	0	0	1.25809	0	1.36673	0	0
	TARA_PSE_NCLDV_00014	Nucleocytoviricota	Megaviricetes	47.4915	75.2499	100	0	0	0	0	0.795607	0	0	0	99.2044	0	0	0	0	0	0	0	0	0	0	0	0	0	0	0	0	0	0	0	0	0	0	0	0	0	0	0	0	0	0	0	0	0	0
	TARA_ARC_NCLDV_00111	Nucleocytoviricota	Megaviricetes	56.2668	75.1815	74.0195	25.9805	0	0	97.3174	2.68257	0	0	0	0	0	0	0	0	0.630491	56.2668	0	0	0	0	0	0	0	0	0	0	0	0	0	0	0	0	0	0	0	0	0	0	0	0	0	0	0	0
	TARA_ARC_NCLDV_00094	Nucleocytoviricota	Megaviricetes	14.0756	75.0551	78.7309	21.2691	0	0	100	0	0	0	0	0	0	0	0	0	0	0	0	0	0	14.0756	1.62081	0	0	0	0	4.35453	0.957299	5.15102	13.1353	2.95914	1.24637	10.8764	2.9431	1.10962	0.52958	1.02568	0.348494	0	0	0	0	0	0	0
	TARA_MED_NCLDV_00005	Nucleocytoviricota	Megaviricetes	7.43813	74.9802	100	0	0	0	0	5.2951	13.5507	57.5186	0	23.6355	0	0	0	0	0	0	0	0	0	0	0	0	0	0	0	0	0	0	0	0	0	0	0	0	0	0	0	0	0	0	0	0	0	0
	TARA_MED_NCLDV_00004	Nucleocytoviricota	Megaviricetes	10.751	74.9367	98.367	1.63304	0	0	0	0.320391	0	90.5564	0	9.12319	0	0	0	0	0	0	0	0	0	0	0	0	0	0	0	0	0	0	0	0	0	0	0	0	0	0	0	0	0	0	0	0	0	0
	Schulz_GVMAG_S_1016713_165	Nucleocytoviricota	Megaviricetes	20.4688	74.6749	29.4038	70.5962	0	0	100	0	0	0	0	0	0	6.52553	2.15248	0	0	0	0	14.0128	0	0.524244	0	0	0	0	0	0	0	0	0	0	0	0	0	0	0	0	0	0	0	0	0	0	0	0
	Schulz_GVMAG_M_3300009428_8	Nucleocytoviricota	Megaviricetes	34.8345	74.5577	40.6519	56.4955	2.85252	0	100	0	0	0	0	0	0	0	0	0	0.499031	0	0	0	0	0	0.548554	0	0	0	0	34.8345	0	0	0	0	0	0	0	0	0	0	0	0	0	0	0	0	0	0
	TARA_SOC_NCLDV_00015	Nucleocytoviricota	Pokkesviricetes	38.3073	74.3811	100	0	0	0	0	0.543367	0	0	0	0	99.4566	0	0	0	0	0	0	0	0	0	0	0	0	0	0	0	0	0	0	0	0	0	0	0	0	0	0	0	0	0	0	0	0	0
	TARA_PSE_NCLDV_00007	Nucleocytoviricota	Megaviricetes	10.3594	74.3806	98.3564	0	1.64359	0	0	1.10527	0	68.134	0	30.7608	0	0	0	0	0	0	0	0	0	0	0	0	0	0	0	0	0	0	0	0	0	0	0	0	0	0	0	0	0	0	0	0	0	0
	Schulz_GVMAG_S_ERX555917_73	Nucleocytoviricota	Megaviricetes	23.0108	74.236	100	0	0	0	0	3.00427	0	28.5584	0	68.4373	0	0	0	0	0	0	0	0	0	0	0	0	0	0	0	0	0	0	0	0	0	0	0	0	0	0	0	0	0	0	0	0	0	0.577741
	TARA_ARC_NCLDV_00081	Nucleocytoviricota	Megaviricetes	12.3168	74.193	41.8166	58.1834	0	0	100	0	0	0	0	0	0	0	0	0	0	0	3.01636	1.56677	0	4.895	0	1.00575	0.787522	0	0	8.48241	0	9.71509	0	0	1.27493	0.4726	3.12918	0	0	0	0	0	0	0	0	0	0	0
	TARA_ARC_NCLDV_00083	Nucleocytoviricota	Megaviricetes	25.6517	74.1654	80.6078	18.5538	0.838378	0	100	0	0	0	0	0	0	0	0	0	0	1.95279	0	0	0	0	0	0	0	0	0	0.485644	0.794165	0	0	2.62354	0	0	1.34151	18.0643	8.68388	25.6517	0.966404	0	0	0	0	0	0	0
	TARA_PON_NCLDV_00006	Nucleocytoviricota	Megaviricetes	19.4505	73.8371	97.3823	0	0	2.61768	0	0	27.8062	0	34.5552	37.6385	0	0	0	0	0	0	0	0	0	0	0	0	0	0	0	0	0	0	0	0	0	0	0	0	0	0	0	0	0	0	0	0	0	0
	TARA_ARC_NCLDV_00112	Nucleocytoviricota	Megaviricetes	11.7275	73.5495	90.8566	9.14335	0	0	71.311	7.71343	15.586	0	0	5.38954	0	0.900471	6.1221	0	11.7275	0	0	0	0	10.4696	0	0	0	0.639664	0	0	0.574325	0.560598	0	0.915844	0.514476	1.22607	1.46656	1.90471	0.917492	0	0.684687	0	0	0	0	0	0	0
	Moniruzzaman_MM01_ERX552257_75_dc	Nucleocytoviricota	Megaviricetes	22.781	72.9781	85.4396	14.5604	0	0	0	5.59359	0	0	0	94.4064	0	0	0	0	0	0	0	0	0	0	0	0	0	0	0	0	0	0	0	0	0	0	0	0	0	0	0	0	0	0	0	0	0	0
	TARA_PON_NCLDV_00034	Mirusviricota	MR_03	29.6355	72.8791	99.0116	0	0	0.988356	0	10.5631	0	4.45023	0	84.9867	0	0	0	0	0	0	0	0	0	0	0	0	0	0	0	0	0	0	0	0	0	0	0	0	0	0	0	0	0	0	0	0	0	1.04871
	TARA_MED_NCLDV_00068	Mirusviricota	MR_02	36.1291	72.8579	97.1853	2.81472	0	0	0	4.25889	0	94.8411	0	0.899995	0	0	0	0	0	0	0	0	0	0	0	0	0	0	0	0	0	0	0	0	0	0	0	0	0	0	0	0	0	0	0	0	0	0
	Schulz_GVMAG_S_ERX555907_90	Nucleocytoviricota	Megaviricetes	33.2727	72.799	100	0	0	0	0	5.53529	15.7198	0.763967	55.0563	22.9247	0	0	0	0	0	0	0	0	0	0	0	0	0	0	0	0	0	0	0	0	0	0	0	0	0	0	0	0	0	0	0	0	0	0
	Moniruzzaman_MM05_ERX555931_15_dc	Nucleocytoviricota	Megaviricetes	35.4942	72.7427	100	0	0	0	0.138313	2.65206	1.38541	1.17407	91.6861	2.96401	0	0	0	0	0	0	0	0	0	0	0	0	0	0	0	0	0	0	0	0	0	0	0	0	0	0	0.35196	0	0	0	0	0	0	0
	Schulz_GVMAG_M_3300012936_34	Nucleocytoviricota	Megaviricetes	4.33336	72.3317	94.9295	3.59562	1.4749	0	0	1.06409	51.2652	3.89177	35.1237	8.65529	0	0	0	0	0	0	0	0	0	0	0	0	0	0	0	0	0	0	0	0	0	0	0	0	0	0	0	0.672522	0.422919	0	0	0	0	0
	Schulz_GVMAG_S_ERX556106_38	Nucleocytoviricota	Megaviricetes	48.0876	72.2029	100	0	0	0	0	0	22.3611	0	40.7771	36.8618	0	0	0	0	0	0	0	0	0	0	0	0	0	0	0	0	0	0	0	0	0	0	0	0	0	0	0	0	0	0	0	0	0	0
	TARA_PSW_NCLDV_00014	Nucleocytoviricota	Megaviricetes	11.9816	72.1931	100	0	0	0	0	39.637	30.0609	0	11.1768	19.1254	0	0	0	0	0	0	0	0	0	0	0	0	0	0	0	0	0	0	0	0	0	0	0	0	0	0	0	0.809568	0.546041	0	0	0	0	0
	TARA_ARC_NCLDV_00067	Nucleocytoviricota	Megaviricetes	27.4601	72.1894	34.2867	64.6254	1.08788	0	100	0	0	0	0	0	0	0	0	0	0	0	0	0	0	0	0	0	0	0	0	27.4601	0	0	0	2.34126	0	0	0	0	0	0	0	0	0	0	0	0	0	0
	TARA_ARC_NCLDV_00005	Nucleocytoviricota	Megaviricetes	25.5	72.0893	69.6836	30.3164	0	0	100	0	0	0	0	0	0	0	0	0	0	0	0	0.813	0	25.5	0	0	0	0	0	0	0	0	0	0	9.65192	4.15141	2.16753	0	0	0	0	0	0	0	0	0	0	0
	TARA_PON_NCLDV_00008	Nucleocytoviricota	Megaviricetes	14.6439	72.0347	81.5003	12.3306	4.07376	2.09531	0	0	35.4717	0	0	64.5283	0	0	0	0	0	0	0	0	0	0	0	0	0	0	0	0	0	0	0	0	0	0	0	0	0	0	0	0	0	0	0	0	0	0
	Schulz_GVMAG_S_1102110_105	Nucleocytoviricota	Megaviricetes	11.449	71.6808	49.0966	12.7925	15.5101	22.6008	92.9917	3.67078	0	0	0	0	3.33756	0	0	0	0	0	0	0	0	5.9501	3.34358	0	0	0	0	0	4.14509	0.762998	0	0	3.86574	0	2.26535	0	11.449	0	0	0	0	0	0	0	0	0
	TARA_ARC_NCLDV_00185	Nucleocytoviricota	Megaviricetes	19.1114	71.4957	41.0326	58.9674	0	0	100	0	0	0	0	0	0	0	0	0	0	0	0	0	0.702313	0	0.880446	0	0	19.1114	4.40661	0	0	0	6.607	0.775318	0	0	0	0	0	0	0	0	0	0	0	0	0	0
	TARA_PSW_NCLDV_00016	Nucleocytoviricota	Megaviricetes	14.5733	71.3876	54.5166	38.9125	4.65792	1.91291	0	0	28.3617	0	0	71.6383	0	0	0	0	0	0	0	0	0	0	0	0	0	0	0	0	0	0	0	0	0	0	0	0	0	0	0	0	0	0	0	0	0	0
	TARA_ARC_NCLDV_00050	Nucleocytoviricota	Megaviricetes	35.8938	70.8624	81.8911	18.1089	0	0	78.9123	15.4844	4.41526	0	0	1.18808	0	0	0	0	0	0	0	0	0	0	0	0	0	0	0	0	0	0	0	0	0	0	0	0	35.8938	0	2.69648	0	0	0	0	0	0	0
	TARA_MED_NCLDV_00058	Nucleocytoviricota	Megaviricetes	13.9745	70.2628	100	0	0	0	0	0.850289	0	92.9493	0	6.20043	0	0	0	0	0	0	0	0	0	0	0	0	0	0	0	0	0	0	0	0	0	0	0	0	0	0	0	0	0	0	0	0	0	0
	TARA_PSW_NCLDV_00045	Mirusviricota	MR_01	31.153	70.2191	89.1089	9.18046	1.71063	0	0	0	0	0	0	100	0	0	0	0	0	0	0	0	0	0	0	0	0	0	0	0	0	0	0	0	0	0	0	0	0	0	0	0	0	0	0	0	0	0
	TARA_PSW_NCLDV_00062	Mirusviricota	MR_03	16.6349	70.2181	92.9484	0	5.94724	1.10431	0	7.18689	25.8408	8.82329	0	58.149	0	0	0	0	0	0	0	0	0	0	0	0	0	0	0	0	0	0	0	0	0	0	0	0	0	0	0	0	0	0	0	0	0	0
	Schulz_GVMAG_S_1055481_12	Nucleocytoviricota	Megaviricetes	48.0968	70.0189	100	0	0	0	86.5986	13.4014	0	0	0	0	0	0	48.0968	0	0	0	0	0	0	0	0	0	0	0	0	0	0	0	0	0	0	0	0	0	0	0	0	0	0	0	0	0	0	0
	TARA_PSE_NCLDV_00019	Nucleocytoviricota	Megaviricetes	21.3153	69.571	100	0	0	0	0	9.65567	11.7395	6.24682	16.1608	56.1972	0	0	0	0	0	0	0	0	0	0	0	0	0	0	0	0	0	0	0	0	0	0	0	0	0	0	0	0	0	0	0	0	0	0
	Schulz_GVMAG_M_3300017697_11	Nucleocytoviricota	Megaviricetes	5.43065	69.4751	100	0	0	0	12.7402	8.71878	17.3484	32.7178	0	28.4748	0	0	0	0	0	0	0	0	0	0	0	0	0	0	1.45048	0	0	0	0	0.699919	0	0	0	1.66678	0.902887	0.865188	0.943633	0	0	0	0	0	0	0
	Schulz_GVMAG_S_3300007345_62	Nucleocytoviricota	Megaviricetes	26.0262	69.4116	1.932	14.18	82.5381	1.34992	81.4743	3.40652	3.87798	1.25405	3.92853	6.05863	0	0	0	0	0	0	0	0	0	0	0	0	0	0	0	0	0	0	0	0	0	0	0	0	0	0	0	0	0	0	0	0	0	0
	TARA_PON_NCLDV_00023	Nucleocytoviricota	Megaviricetes	14.3121	69.3723	92.7537	2.68035	0	4.56593	0	3.58168	65.4392	0	0	30.9791	0	0	0	0	0	0	0	0	0	0	0	0	0	0	0	0	0	0	0	0	0	0	0	0	0	0	0	0.635935	0.742489	0	0	0	0	0
	TARA_SOC_NCLDV_00021	Nucleocytoviricota	Megaviricetes	37.8818	69.2503	100	0	0	0	2.80912	1.91089	0	0	0	0	95.28	0	4.69473	0	0	0	0	0	0	0	0	0	0	0	0	0	0	1.07492	0	0	0	0	0	0	0	0	0.71764	0	0	0	0	0	0	0
	TARA_MED_NCLDV_00095	Nucleocytoviricota	Megaviricetes	63.8911	69.1645	96.6161	2.12094	1.26297	0	0	0	0	100	0	0	0	0	0	0	0	0	0	0	0	0	0	0	0	0	0	0	0	0	0	0	0	0	0	0	0	0	0	0	0	0	0	0	0	0
	TARA_MED_NCLDV_00094	Mirusviricota	NA	30.4173	68.9539	75.7368	4.88501	17.0146	2.36367	0	0.389285	0	92.4716	0	7.13913	0	0	0	0	0	0	0	0	0	0	0	0	0	0	0	0	0	0	0	0	0	0	0	0	0	0	0	0	0	0	0	0	0	0
	TARA_ARC_NCLDV_00037	Nucleocytoviricota	Megaviricetes	19.1468	68.86	36.0418	63.9582	0	0	100	0	0	0	0	0	0	0	0	0	17.6277	6.92897	0	0	0	0	0	0	0	0	0	0	0	0	0	0	0	0	0	0	0	0	0	0	0	0	0	0	0	0
	TARA_PSE_NCLDV_00001	Nucleocytoviricota	Na	8.12978	68.6084	100	0	0	0	0	27.8004	0	0	0	72.1996	0	0	0	0	0	0	0	0	0	0	0	0	0	0	0	0	0	0	0	0	0	0	0	0	0	0	0	0	0	0	0	0	0	3.12369
	TARA_MED_NCLDV_00026	Nucleocytoviricota	Megaviricetes	17.9034	68.5981	100	0	0	0	0	12.9973	0	83.3694	0	3.63329	0	0	0	0	0	0	0	0	0	0	0	0	0	0	0	0	0	0	0	0	0	0	0	0	0	0	0	0	0	0	0	0	0	0
	TARA_PSE_NCLDV_00004	Nucleocytoviricota	Megaviricetes	32.4307	68.4588	100	0	0	0	0	4.82381	27.5025	5.29003	0	62.3836	0	0	0	0	0	0	0	0	0	0	0	0	0	0	0	0	0	0	0	0	0	0	0	0	0	0	0	0	0	0	0	0	0	0
	TARA_AON_NCLDV_00024	Nucleocytoviricota	Megaviricetes	4.28384	68.2728	82.9518	15.9104	1.13779	0	0	53.285	29.629	0	0	17.0861	0	0	0	0	0	0	0	0	0	0	0	0	0	0	0	0	0	0	0	0	0	0	0	0	0	0	0	0	0	0	0	0	0	0
	Moniruzzaman_MM01_ERX555954_29_dc	Nucleocytoviricota	Megaviricetes	26.6458	68.2143	98.6387	1.36132	0	0	1.77103	6.48226	3.12076	4.32535	56.1731	28.1275	0	0	0	0	0	0	0	0	0	0	0	0	0	0	0	0	0	1.26198	0	0	0	0	0	0	0	0	0	0	0	0	0	0	0	0
	TARA_ARC_NCLDV_00078	Mirusviricota	MR_05	22.386	68.1528	70.4871	28.4691	1.04378	0	100	0	0	0	0	0	0	0	0	0	0	0	0	0	0	0	0	0	0	0	0	0	0.360825	6.74789	0	0	22.386	8.35052	10.2582	0	0	0	0	0	0	0	0	0	0	0
	TARA_ARC_NCLDV_00026	Nucleocytoviricota	Megaviricetes	49.5886	68.1237	75.5986	22.8982	1.50325	0	99.1312	0.868833	0	0	0	0	0	0	0	0	0	0	0	0	0	0	0	0	0	0	0	0	0	0	0	49.5886	0	0	0	0	1.02453	0	0	0	0	0	0	0	0	0
	Schulz_GVMAG_S_ERX555967_131	Nucleocytoviricota	Megaviricetes	55.8088	67.7613	100	0	0	0	0	0	0	0	0	100	0	0	0	0	0	0	0	0	0	0	0	0	0	0	0	0	0	0	0	0	0	0	0	0	0	0	0	0	0	0	0	0	0	0
	TARA_PSE_NCLDV_00043	Nucleocytoviricota	Megaviricetes	20.5338	67.7235	92.9438	4.63293	0	2.42324	0	0	30.691	0	7.38505	61.924	0	0	0	0	0	0	0	0	0	0	0	0	0	0	0	0	0	0	0	0	0	0	0	0	0	0	0	0	0	0	0	0	0	0
	TARA_ARC_NCLDV_00077	Nucleocytoviricota	Megaviricetes	19.5754	67.3119	53.0718	46.9282	0	0	100	0	0	0	0	0	0	0	0	0	0	0	0	0	0	19.5754	5.26605	0	0	0	0	3.23658	1.60288	0.984111	1.97878	2.20601	1.06647	1.84024	0.904284	0	0	0	0	0	0	0	0	0	0	0
	TARA_PON_NCLDV_00042	Nucleocytoviricota	Megaviricetes	15.7406	67.1632	50.5151	49.4849	0	0	0	0	2.40956	0	0	97.5904	0	0	0	0	0	0	0	0	0	0	0	0	0	0	0	0	0	0	0	0	0	0	0	0	0	0	0	0	0	0	0	0	0	0
	TARA_ION_NCLDV_00015	Nucleocytoviricota	Na	11.8527	66.8123	85.3947	12.4806	2.12464	0	0	2.95754	68.6504	22.5181	3.7341	2.13981	0	0	0	0	0	0	0	0	0	0	0	0	0	0	0	0	0	0	0	0	0	0	0	0	0	0	0	0.392129	0	0	0	0	0	0
	Moniruzzaman_MM01_ERX552283_5_dc	Nucleocytoviricota	Megaviricetes	34.0235	66.6937	99.0343	0	0	0.965662	0	3.27857	81.2142	12.5544	0	2.95278	0	0	0	0	0	0	0	0	0	0	0	0	0	0	0	0	0	0	0	0	0	0	0	0	0	0	0	0	0	0	0	0	0	0
	TARA_AON_NCLDV_00027	Nucleocytoviricota	Megaviricetes	20.7833	66.6105	37.2469	62.7531	0	0	0	98.8749	0	0	0	1.12505	0	0	0	0	0	0	0	0	0	0	0	0	0	0	0	0	0	0	0	0	0	0	0	0	0	0	0	0	0	0	0	0	0	0
	Schulz_GVMAG_S_3300000115_70	Nucleocytoviricota	Megaviricetes	10.0093	66.5142	82.3565	15.6616	1.98196	0	31.9034	29.2083	0	0	0	0	38.8883	3.88117	10.0093	0	0	0	0	0	0	0	0	0	0	0	0	0	0	0	0	0	0	0	0	1.14467	4.23572	0.47514	2.5893	0	0	0	0	0	0	0
	TARA_MED_NCLDV_00103	Mirusviricota	MR_03	13.0919	66.496	98.6461	0	1.35392	0	0	19.9924	0	78.1228	0	1.88485	0	0	0	0	0	0	0	0	0	0	0	0	0	0	0	0	0	0	0	0	0	0	0	0	0	0	0	0	0	0	0	0	0	0
	TARA_PSW_NCLDV_00049	Nucleocytoviricota	Megaviricetes	5.16033	66.3752	13.2508	71.6399	13.5847	1.52452	0	20.0185	15.4843	2.06674	0	62.4304	0	0	0	0	0	0	0	0	0	0	0	0	0	0	0	0	0	0	0	0	0	0	0	0	0	0	0	0	0	0	0	0	0	0
	TARA_ARC_NCLDV_00178	Mirusviricota	MR_05	19.2209	66.3239	89.0889	10.9111	0	0	100	0	0	0	0	0	0	0	0	0	0	0	0	0	0	0	0	0	0	0	0	0	0	4.23435	0	0	15.9589	2.25913	19.2209	0.46791	5.44433	3.48496	4.06985	0	0	0	0	0	0	0
	Schulz_GVMAG_S_1017745_132	Nucleocytoviricota	Megaviricetes	21.7443	66.2345	85.9611	9.99702	4.04188	0	78.3155	18.5057	0	0	0	3.1788	0	0	0	0	5.4663	1.92589	0	0	0	0	0	0	0	0	0	0	0	0	0	0	0	0	0	5.12281	21.7443	1.10893	4.67654	0	0	0	0	0	0	0
	TARA_ION_NCLDV_00002	Nucleocytoviricota	Megaviricetes	11.532	66.2157	96.5458	1.7912	0	1.66304	0	0	43.1013	0	32.3964	24.5024	0	0	0	0	0	0	0	0	0	0	0	0	0	0	0	0	0	0	0	0	0	0	0	0	0	0	0	0	0	0	0	0	0	0
	TARA_AOS_NCLDV_00001	Nucleocytoviricota	Megaviricetes	13.3137	65.5127	100	0	0	0	0	49.7652	11.657	19.3536	0	19.2242	0	0	0	0	0	0	0	0	0	0	0	0	0	0	0	0	0	0	0	0	0	0	0	0	0	0	0	0	0	0	0	0	0	0
	TARA_MED_NCLDV_00020	Nucleocytoviricota	Megaviricetes	7.56583	65.3092	100	0	0	0	0	3.203	0	85.1754	0	11.6216	0	0	0	0	0	0	0	0	0	0	0	0	0	0	0	0	0	0	0	0	0	0	0	0	0	0	0	0	0	0	0	0	0	0
	TARA_PSW_NCLDV_00022	Nucleocytoviricota	Megaviricetes	7.37237	65.1414	79.9732	19.1103	0.916551	0	0	3.00733	32.6962	3.70277	38.1234	22.4703	0	0	0	0	0	0	0	0	0	0	0	0	0	0	0	0	0	0	0	0	0	0	0	0	0	0	0	0.767091	0	0	0	0	0	0
	Schulz_GVMAG_S_ERX555943_23	Nucleocytoviricota	Megaviricetes	14.3696	64.8237	100	0	0	0	0	1.36044	71.2397	11.7201	5.18381	10.496	0	0	0	0	0	0	0	0	0	0	0	0	0	0	0	0	0	0	0	0	0	0	0	0	0	0	0	0	0	0	0	0	0	0
	Schulz_GVMAG_S_ERX555967_140	Nucleocytoviricota	Megaviricetes	25.1186	64.6896	100	0	0	0	0	2.38296	43.484	0	0	54.1331	0	0	0	0	0	0	0	0	0	0	0	0	0	0	0	0	0	0	0	0	0	0	0	0	0	0	0	0	0	0	0	0	0	0
	TARA_PSE_NCLDV_00005	Nucleocytoviricota	Megaviricetes	7.66845	64.6325	100	0	0	0	0	8.75303	9.98736	36.774	0	44.4856	0	0	0	0	0	0	0	0	0	0	0	0	0	0	0	0	0	0	0	0	0	0	0	0	0	0	0	0	0	0	0	0	0	0
	TARA_AOS_NCLDV_00023	Nucleocytoviricota	Megaviricetes	8.50419	64.5725	100	0	0	0	0	58.0232	0	25.9427	0	16.0342	0	0	0	0	0	0	0	0	0	0	0	0	0	0	0	0	0	0	0	0	0	0	0	0	0	0	0	0	0	0	0	0	0	0
	Moniruzzaman_MM01_ERX556045_12_dc	Nucleocytoviricota	Megaviricetes	24.5696	64.335	100	0	0	0	0	17.9845	3.63047	21.8595	0	56.5255	0	0	0	0	0	0	0	0	0	0	0	0	0	0	0	0	0	0	0	0	0	0	0	0	0	0	0	0	0	0	0	0	0	0
	TARA_PSW_NCLDV_00015	Nucleocytoviricota	Megaviricetes	7.60523	64.1575	86.9381	8.95753	0	4.10432	0	8.04717	38.5811	0	0	53.3718	0	0	0	0	0	0	0	0	0	0	0	0	0	0	0	0	0	0	0	0	0	0	0	0	0	0	0	0	0	0	0	0	0	0
	Moniruzzaman_MM09_ERX552255_7_dc	Nucleocytoviricota	Megaviricetes	27.3862	63.965	100	0	0	0	0	15.2475	69.9522	0	9.98134	4.81901	0	0	0	0	0	0	0	0	0	0	0	0	0	0	0	0	0	0	0	0	0	0	0	0	0	0	0	0	0	0	0	0	0	0
	TARA_PSW_NCLDV_00030	Nucleocytoviricota	Megaviricetes	6.03147	63.5765	88.4916	0	3.16425	8.34417	0	7.53795	15.9747	22.131	33.807	20.5493	0	0	0	0	0	0	0	0	0	0	0	0	0	0	0	0	0	0	0	0	0	0	0	0	0	0	0	0	0	0	0	0	0	0
	TARA_AON_NCLDV_00031	Nucleocytoviricota	Megaviricetes	8.93296	63.4072	94.5847	3.10721	1.2557	1.05242	0	72.1212	13.1861	6.1423	0	8.55039	0	0	0	0	0	0	0	0	0	0	0	0	0	0	0	0	0	0	0	0	0	0	0	0	0	0	0	0	0	0	0	0	0	0
	Schulz_GVMAG_S_ERX556019_29	Nucleocytoviricota	Megaviricetes	13.4214	63.3294	100	0	0	0	0	9.74286	50.7692	30.648	4.45661	4.38328	0	0	0	0	0	0	0	0	0	0	0	0	0	0	0	0	0	0	0	0	0	0	0	0	0	0	0	0.444981	0.457167	0	0	0	0	1.2073
	TARA_AON_NCLDV_00025	Mirusviricota	MR_03	17.3232	62.8981	29.4028	70.5972	0	0	0	100	0	0	0	0	0	0	0	0	0	0	0	0	0	0	0	0	0	0	0	0	0	0	0	0	0	0	0	0	0	0	0	0	0	0	0	0	0	0
	TARA_PSE_NCLDV_00006	Nucleocytoviricota	Megaviricetes	5.63985	62.6817	100	0	0	0	0	31.2926	8.29108	0	0	60.4163	0	0	0	0	0	0	0	0	0	0	0	0	0	0	0	0	0	0	0	0	0	0	0	0	0	0	0	0	0	0	0	0	0	0
	TARA_PSE_NCLDV_00027	Nucleocytoviricota	Megaviricetes	16.8581	62.5022	100	0	0	0	0	0	4.11977	0	0	95.8802	0	0	0	0	0	0	0	0	0	0	0	0	0	0	0	0	0	0	0	0	0	0	0	0	0	0	0	0	0	0	0	0	0	0
	Schulz_GVMAG_S_3300012919_62	Nucleocytoviricota	Megaviricetes	20.7409	62.2936	100	0	0	0	0	51.1014	3.78997	37.2358	0	7.87275	0	0	0	0	0	0	0	0	0	0	0	0	0	0	0	0	0	0	0	0	0	0	0	0	0	0	0	0	0	0	0	0	0	0
	Moniruzzaman_MM01_ERX552270_62_dc	Nucleocytoviricota	Megaviricetes	15.8434	62.0863	87.4869	12.5131	0	0	57.0187	29.5205	11.8667	1.05587	0	0.538224	0	0	15.8434	0	0	0	2.90653	0	4.45466	0	0	0	0	0	1.6976	0	0	0	0	0	0	0	0	0	0	0	0	0	0	0	0	0	0	0
	TARA_PON_NCLDV_00039	Nucleocytoviricota	Na	4.65064	62.022	88.3554	11.6446	0	0	8.21995	14.2258	9.82515	35.6374	0	32.0917	0	0	0	0	0	0	0	0	0	0	0	0	0	0	0	0	0	0	0	0	0	0	0	0	0	0	0	0	0	0	0	0	0	0
	Schulz_GVMAG_S_ERX555965_48	Nucleocytoviricota	Megaviricetes	27.0365	61.7714	96.6891	3.3109	0	0	20.2546	0	0	0	0	79.7454	0	0	0	0	0	0	0	0	0	0	0	0	0	0	0	0	0	0	0	3.99707	0	0	0	0	0	0	0	0	0	0	0	0	0	0
	TARA_PSW_NCLDV_00046	Mirusviricota	MR_01	17.2262	61.6578	86.1773	0	0	13.8227	0	0	0	0	0	100	0	0	0	0	0	0	0	0	0	0	0	0	0	0	0	0	0	0	0	0	0	0	0	0	0	0	0	0	0	0	0	0	0	0
	TARA_ARC_NCLDV_00082	Nucleocytoviricota	Megaviricetes	11.4657	61.5866	65.4752	34.5248	0	0	100	0	0	0	0	0	0	0	0	0	0	0	0	0	0	11.4657	0.752348	0	0	0	0	3.61347	0.593494	6.30119	2.9485	5.0992	1.17552	8.53484	1.49366	0.373306	0	0.416108	0	0	0	0	0	0	0	0
	TARA_ARC_NCLDV_00047	Mirusviricota	MR_02	18.9803	61.4971	59.6814	31.1545	6.27919	2.88494	98.5055	1.49446	0	0	0	0	0	0	0	0.51459	0	0	0.775864	0	0	0	0	0	0	0	0	0	18.9803	0	7.04542	0	0	1.00288	0	0	0	0	0	0	0	0	0	0	0	0
	TARA_AON_NCLDV_00034	Nucleocytoviricota	Megaviricetes	8.45213	61.4251	100	0	0	0	0	46.7219	0	0	0	1.2149	52.0632	0	0	0	0	0	0	0	0	0	0	0	0	0	0	0	0	0	0	0	0	0	0	0	0	0	0	0	0	0	0	0	0	0
	TARA_ARC_NCLDV_00145	Nucleocytoviricota	Megaviricetes	17.2647	61.261	39.6286	60.3714	0	0	100	0	0	0	0	0	0	0	0	0	0	0	0	0	0	0	0.650411	0	0	17.2647	4.13998	0	0	0	4.63588	0.497347	0	0	0	0	0	0	0	0	0	0	0	0	0	0
	TARA_AOS_NCLDV_00006	Nucleocytoviricota	Megaviricetes	14.5808	61.2383	100	0	0	0	0	39.6498	0	51.0171	0	9.33305	0	0	0	0	0	0	0	0	0	0	0	0	0	0	0	0	0	0	0	0	0	0	0	0	0	0	0	0	0	0	0	0	0	0
	TARA_AON_NCLDV_00032	Mirusviricota	MR_01	17.2901	61.2134	95.926	2.42075	1.6532	0	0	91.6508	0	0	0	8.34922	0	0	0	0	0	0	0	0	0	0	0	0	0	0	0	0	0	0	0	0	0	0	0	0	0	0	0	0	0	0	0	0	0	0
	TARA_PSW_NCLDV_00070	Mirusviricota	MR_01	32.5575	61.0832	93.564	3.30797	3.12806	0	0	0	7.27973	0	0	92.7203	0	0	0	0	0	0	0	0	0	0	0	0	0	0	0	0	0	0	0	0	0	0	0	0	0	0	0	0	0	0	0	0	0	0
	TARA_AON_NCLDV_00056	Mirusviricota	MR_01	4.92675	60.8384	100	0	0	0	0	44.0348	6.37929	18.1268	0	31.4591	0	0	0	0	0	0	0	0	0	0	0	0	0	0	0	0	0	0	0	0	0	0	0	0	0	0	0	0	0	0	0	0	0	0
	Moniruzzaman_MM01_ERX552243_80_dc	Nucleocytoviricota	Megaviricetes	3.89381	60.5624	100	0	0	0	0	10.0881	18.4845	38.3159	12.9529	20.1586	0	0	0	0	0	0	0	0	0	0	0	0	0	0	0	0	0	0	0	0	0	0	0	0	0	0	0	0	0	0	0	0	0	0
	Moniruzzaman_LP04_ERX555919_35_dc	Nucleocytoviricota	Na	13.5141	60.5455	100	0	0	0	0	11.9437	1.69343	55.439	0	30.9238	0	0	0	0	0	0	0	0	0	0	0	0	0	0	0	0	0	0	0	0	0	0	0	0	0	0	0	0	0	0	0	0	0	0
	TARA_MED_NCLDV_00022	Nucleocytoviricota	Megaviricetes	4.47332	60.5236	98.9695	0	1.03045	0	0	20.2085	18.6121	37.9828	6.2139	16.9827	0	0	0	0	0	0	0	0	0	0	0	0	0	0	0	0	0	0	0	0	0	0	0	0	0	0	0	0	0	0	0	0	0	0
	TARA_PSE_NCLDV_00031	Nucleocytoviricota	Megaviricetes	17.5396	60.4106	78.3715	19.2603	2.36824	0	0	7.38798	15.1817	5.0774	0	72.3529	0	0	0	0	0	0	0	0	0	0	0	0	0	0	0	0	0	0	0	0	0	0	0	0	0	0	0	0	0	0	0	0	0	0
	TARA_ARC_NCLDV_00133	Nucleocytoviricota	Megaviricetes	36.821	60.0072	78.7787	14.4986	6.7227	0	100	0	0	0	0	0	0	0	0	0	0	0.907896	0	0	0	0	0	0	0.56957	2.43726	36.821	0	1.19104	0	0	2.79201	0	0	0	0.431612	0.602418	0.59979	0.896728	0	0	0	0	0	0	0
	Schulz_GVMAG_M_3300012936_4	Nucleocytoviricota	Megaviricetes	15.3893	59.9007	100	0	0	0	0	4.98177	14.9184	31.4366	0	48.6633	0	0	0	0	0	0	0	0	0	0	0	0	0	0	0	0	0	0	0	0	0	0	0	0	0	0	0	0	0	0	0	0	0	0
	Schulz_GVMAG_S_1074260_43	Nucleocytoviricota	Megaviricetes	21.8989	59.8355	100	0	0	0	2.13671	4.3525	0	0	0	0	93.5108	0	1.85554	0	0	2.34615	0	0	0	0	0	0	0	0	0	0	0	0	0	0	0	0	0	0	0	0	0	0	0	0	0	0	0	0
	TARA_IOS_NCLDV_00013	Mirusviricota	MR_01	15.8439	59.6741	98.6856	0	0	1.3144	0	0.876036	61.4701	9.27813	0	28.3758	0	0	0	0	0	0	0	0	0	0	0	0	0	0	0	0	0	0	0	0	0	0	0	0	0	0	0	0	0	0	0	0	0	0
	Moniruzzaman_MM01_ERX556031_42_dc	Nucleocytoviricota	Megaviricetes	26.2653	59.6683	75.7775	24.2225	0	0	0	0	0	0	64.3339	35.6661	0	0	0	0	0	0	0	0	0	0	0	0	0	0	0	0	0	0	0	0	0	0	0	0	0	0	0	0	0	0	0	0	0	0
	TARA_AON_NCLDV_00002	Nucleocytoviricota	Megaviricetes	7.36497	59.66	63.709	23.9064	12.3845	0	0	84.8616	3.62769	11.0975	0	0.413182	0	0	0	0	0	0	0	0	0	0	0	0	0	0	0	0	0	0	0	0	0	0	0	0	0	0	0	0	0	4.79836	1.90222	2.82844	0.666491	5.20321
	TARA_PSW_NCLDV_00078	Nucleocytoviricota	Megaviricetes	11.4429	59.4215	60.0384	0	8.0464	31.9152	0	0	0	0	0	100	0	0	0	0	0	0	0	0	0	0	0	0	0	0	0	0	0	0	0	0	0	0	0	0	0	0	0	0	0	0	0	0	0	0
	TARA_ION_NCLDV_00014	Mirusviricota	MR_04	17.4364	59.4166	94.2329	0	2.60559	3.16154	0	0	97.4219	0	0	2.57813	0	0	0	0	0	0	0	0	0	0	0	0	0	0	0	0	0	0	0	0	0	0	0	0	0	0	0	0	0	0	0	0	0	0
	Schulz_GVMAG_S_ERX556019_101	Nucleocytoviricota	Megaviricetes	18.2062	59.3349	100	0	0	0	0	0	81.0342	0	0	18.9658	0	0	0	0	0	0	0	0	0	0	0	0	0	0	0	0	0	0	0	0	0	0	0	0	0	0	0	0	0	0	0	0	0	0
	Schulz_GVMAG_M_3300018417_32	Nucleocytoviricota	Megaviricetes	51.9941	59.2641	95.7694	4.23061	0	0	98.8853	0	0	0	0	1.11469	0	1.34581	51.9941	0	0	0	0	0	0	0	0	0	0	0	0	0	0	0	0	0	0	0	0	0	0	0	0	0	0	0	0	0	0	0
	TARA_MED_NCLDV_00049	Nucleocytoviricota	Megaviricetes	28.3592	59.2369	73.4524	3.48892	19.2567	3.80198	0	0	0	100	0	0	0	0	0	0	0	0	0	0	0	0	0	0	0	0	0	0	0	0	0	0	0	0	0	0	0	0	0	0	0	0	0	0	0	0
	TARA_PSW_NCLDV_00018	Nucleocytoviricota	Megaviricetes	7.27097	59.1865	73.2033	22.5934	0	4.20321	0	9.2094	47.8292	7.4335	0	35.5279	0	0	0	0	0	0	0	0	0	0	0	0	0	0	0	0	0	0	0	0	0	0	0	0	0	0	0	0	0.337746	0	0	0	0	1.67851
	TARA_PON_NCLDV_00024	Nucleocytoviricota	Megaviricetes	10.5821	59.1057	93.6034	4.09743	0	2.29916	0	0	45.419	0	0	54.581	0	0	0	0	0	0	0	0	0	0	0	0	0	0	0	0	0	0	0	0	0	0	0	0	0	0	0	0	0	0	0	0	0	0
	TARA_PSE_NCLDV_00050	Mirusviricota	MR_01	7.00116	59.0156	54.6126	18.9062	26.4812	0	0	1.96878	0	33.7469	0	64.2843	0	0	0	0	0	0	0	0	0	0	0	0	0	0	0	0	0	0	0	0	0	0	0	0	0	0	0	0	0	0	0	0	0	0
	TARA_PON_NCLDV_00020	Mirusviricota	MR_03	34.8428	59.0063	98.4147	0	1.58529	0	0	0	2.12203	9.80754	0	88.0704	0	0	0	0	0	0	0	0	0	0	0	0	0	0	0	0	0	0	0	0	0	0	0	0	0	0	0	0	0	0	0	0	0	0
	Schulz_GVMAG_S_ERX555967_67	Nucleocytoviricota	Megaviricetes	20.6197	58.9613	100	0	0	0	11.7734	8.15861	25.5974	8.8446	0	45.6261	0	0	0	0	0	0	1.07399	0	0.855211	0	0	0	1.41209	0	0	0	0	0	0	0	0	0	0	0	0	0	0	0	0	0	0	0	0	0
	Schulz_GVMAG_S_ERX555957_26	Nucleocytoviricota	Megaviricetes	24.3474	58.8805	100	0	0	0	2.95295	87.6396	0	1.42061	0	7.98683	0	0	0	0	0	0	0	0	0	0	0	0	0	0	0	0	0	0	0	0	0	0	0	0	0	1.10283	0	0	0	0	0	0	0	0
	TARA_ARC_NCLDV_00042	Nucleocytoviricota	Megaviricetes	7.28118	58.8785	33.0423	40.6458	24.6777	1.63423	100	0	0	0	0	0	0	0	0	1.42456	7.28118	1.46516	0.768648	0.713624	0	1.22829	0	1.21454	0.532115	0	0.44958	0.556942	0	3.64361	0	0.622702	0.559626	0.807231	0	0	0	0.441192	0	0	0	0	0	0	0	0
	TARA_AOS_NCLDV_00002	Nucleocytoviricota	Megaviricetes	24.9548	58.6731	92.1268	0	0	7.87319	0	100	0	0	0	0	0	0	0	0	0	0	0	0	0	0	0	0	0	0	0	0	0	0	0	0	0	0	0	0	0	0	0	0	0	0	0	0	0	0
	Schulz_GVMAG_S_ERX556058_31	Nucleocytoviricota	Megaviricetes	22.5056	58.6602	91.7448	6.78677	0	1.46842	3.23641	9.83012	0	0	0	0	86.9335	0	0	0	0	3.51374	0	0	0	0	0	0	0	0	0	0	0	0	0	0	0	0	0	0	0	0	0	0	0	0	0	0	0	0
	TARA_MED_NCLDV_00119	Nucleocytoviricota	Megaviricetes	8.6698	58.4917	98.847	0	0	1.153	0	27.9642	5.37528	2.37117	54.3644	9.92495	0	0	0	0	0	0	0	0	0	0	0	0	0	0	0	0	0	0	0	0	0	0	0	0	0	0	0	0	0	0	0	0	0	0
	Moniruzzaman_MM08_ERX555915_1_dc	Nucleocytoviricota	Megaviricetes	38.2077	58.4092	100	0	0	0	0	100	0	0	0	0	0	0	0	0	0	0	0	0	0	0	0	0	0	0	0	0	0	0	0	0	0	0	0	0	0	0	0	0	0	0	0	0	0	0
	Schulz_GVMAG_M_3300021185_39	Nucleocytoviricota	Megaviricetes	14.8721	58.2165	60.8343	36.537	2.62867	0	5.23416	94.7658	0	0	0	0	0	0	0	0	0	0	0	0	0	0	0	0	0	0	0	0	0	0	0	0	0	0	0	0	1.48592	0	0	0	0	0	0	0	0	0
	TARA_MED_NCLDV_00100	Mirusviricota	MR_01	14.3939	58.1893	76.5084	12.062	1.60488	9.82476	0	0	8.92621	45.718	0	45.3558	0	0	0	0	0	0	0	0	0	0	0	0	0	0	0	0	0	0	0	0	0	0	0	0	0	0	0	0	0	0	0	0	0	0
	TARA_MED_NCLDV_00019	Nucleocytoviricota	Megaviricetes	11.7981	58.1052	80.6589	7.47597	10.6843	1.18085	0	7.95537	18.8574	72.7219	0	0.465274	0	0	0	0	0	0	0	0	0	0	0	0	0	0	0	0	0	0	0	0	0	0	0	0	0	0	0	0	0	0	0	0	0	0
	Moniruzzaman_MM05_ERX555907_15_dc	Nucleocytoviricota	Megaviricetes	16.3189	58.086	100	0	0	0	0	10.2551	7.69827	13.5377	58.8802	9.62874	0	0	0	0	0	0	0	0	0	0	0	0	0	0	0	0	0	0	0	0	0	0	0	0	0	0	0	0	0	0	0	0	0	0
	TARA_PON_NCLDV_00050	Nucleocytoviricota	Na	10.7663	57.9818	93.1795	4.1139	0	2.70658	0	0	44.8371	0	0	55.1629	0	0	0	0	0	0	0	0	0	0	0	0	0	0	0	0	0	0	0	0	0	0	0	0	0	0	0	0	0	0	0	0	0	0
	TARA_MED_NCLDV_00111	Nucleocytoviricota	Megaviricetes	14.9705	57.7025	97.8981	2.10187	0	0	0	4.60655	14.4682	79.7583	0	1.16693	0	0	0	0	0	0	0	0	0	0	0	0	0	0	0	0	0	0	0	0	0	0	0	0	0	0	0	0	0	0	0	0	0	0
	TARA_SOC_NCLDV_00002	Mirusviricota	MR_02	45.4943	57.5894	0.963974	0	99.036	0	0	0	0	0	0	0	100	0	0	0	0	0	0	0	0	0	0	0	0	0	0	0	0	0	0	0	0	0	0	0	0	0	0	0	0	0	0	0	0	0
	TARA_AOS_NCLDV_00026	Nucleocytoviricota	Megaviricetes	7.4589	57.5801	97.8908	0	0	2.10918	0	22.742	43.6257	9.59227	14.1329	9.9071	0	0	0	0	0	0	0	0	0	0	0	0	0	0	0	0	0	0	0	0	0	0	0	0	0	0	0	0	0	0	0	0	0	0
	Schulz_GVMAG_S_ERX556022_25	Nucleocytoviricota	Megaviricetes	28.1233	57.3145	100	0	0	0	0	0.162778	0.195803	4.86579	93.8774	0.898216	0	0	0	0	0	0	0	0	0	0	0	0	0	0	0	0	0	0	0	0	0	0	0	0	0	0	0	0	0	0	0	0	0	0
	TARA_AON_NCLDV_00038	Nucleocytoviricota	Megaviricetes	9.29037	57.2784	100	0	0	0	0	83.0637	0	3.41892	0	13.5174	0	0	0	0	0	0	0	0	0	0	0	0	0	0	0	0	0	0	0	0	0	0	0	0	0	0	0	0	0	0	0	0	0	0
	TARA_ARC_NCLDV_00061	Nucleocytoviricota	Megaviricetes	9.48203	57.0998	8.14401	58.7262	28.163	4.96684	100	0	0	0	0	0	0	0	0	0	4.29033	0.631696	0	0	0	0	1.18812	0	0	0	0	0	0	0	0	0	0	0	0	0	0	0	0	0	0	0	0	0	0	0
	TARA_MED_NCLDV_00070	Nucleocytoviricota	Megaviricetes	14.7894	57.0677	96.8587	1.83463	0	1.30671	0	2.74515	0	80.2767	0	16.9781	0	0	0	0	0	0	0	0	0	0	0	0	0	0	0	0	0	0	0	0	0	0	0	0	0	0	0	0.75991	0	0	0	0	0	0
	Moniruzzaman_MM07_ERX552256_88_dc	Nucleocytoviricota	Megaviricetes	8.18573	56.2549	100	0	0	0	0	31.6977	51.7122	1.21111	0	15.379	0	0	0	0	0	0	0	0	0	0	0	0	0	0	0	0	0	0	0	0	0	0	0	0	0	0	0	0	0	0	0	0.738154	0	0
	Schulz_GVMAG_S_ERX556068_66	Nucleocytoviricota	Megaviricetes	13.2011	56.0639	98.3593	1.64065	0	0	0	8.10907	45.6828	4.66444	38.4347	3.10899	0	0	0	0	0	0	0	0	0	0	0	0	0	0	0	0	0	0	0	0	0	0	0	0	0	0	0	0	0	0	0	0.42273	0	0
	Moniruzzaman_MM01_ERX555965_20_dc	Nucleocytoviricota	Megaviricetes	22.7536	56.0095	100	0	0	0	4.36508	0	0	0	0	95.6349	0	0	0	0	0	0	0	0	0	0	0	0	0	0	0	0	0	0	0	1.02529	0	0	0	0	0	0	0	0	0	0	0	0	0	0
	Schulz_GVMAG_M_3300021425_14	Nucleocytoviricota	Megaviricetes	9.50457	55.9578	94.3215	5.67849	0	0	0	0	80.2715	0	10.7578	8.97075	0	0	0	0	0	0	0	0	0	0	0	0	0	0	0	0	0	0	0	0	0	0	0	0	0	0	0	0	0	0	0	0	0	0
	TARA_PON_NCLDV_00029	Nucleocytoviricota	Na	28.1672	55.928	97.8111	0	0	2.18892	0	0	2.3477	0	0	97.6523	0	0	0	0	0	0	0	0	0	0	0	0	0	0	0	0	0	0	0	0	0	0	0	0	0	0	0	0	0	0	0	0	0	0
	TARA_AON_NCLDV_00036	Mirusviricota	MR_01	20.7851	55.8533	47.0982	52.9018	0	0	0	98.5859	0	0	0	1.41414	0	0	0	0	0	0	0	0	0	0	0	0	0	0	0	0	0	0	0	0	0	0	0	0	0	0	0	0	0	0	0	0	0	0
	Schulz_GVMAG_M_3300027687_8	Nucleocytoviricota	Megaviricetes	18.261	55.1118	92.0048	7.99522	0	0	98.4253	1.57469	0	0	0	0	0	5.68798	18.261	0	0.769618	0	0	0	0	1.1876	0	0	0	0	0	0	5.83504	7.84389	2.26277	2.48729	0	0.931712	0.480072	0	0	0	0.935633	0	0	0	0	0	0	0
	TARA_ARC_NCLDV_00144	Nucleocytoviricota	Megaviricetes	23.8154	54.8228	59.0922	39.7083	1.19948	0	100	0	0	0	0	0	0	0	0	0	0	0	0	0	0	0	0	0	0	0	0	7.50987	0	0	0	0	0	0	23.8154	0.957161	0	0	0	0	0	0	0	0	0	0
	TARA_ION_NCLDV_00017	Nucleocytoviricota	Megaviricetes	20.6541	54.6838	97.9097	0	2.09026	0	0	6.57213	92.6538	0	0	0.774062	0	0	0	0	0	0	0	0	0	0	0	0	0	0	0	0	0	0	0	0	0	0	0	0	0	0	0	0	0	0	0	0	0	0
	TARA_MED_NCLDV_00036	Nucleocytoviricota	Megaviricetes	12.8869	54.5986	77.8514	6.74995	13.5642	1.83443	0	1.32883	0.727138	97.944	0	0	0	0	0	0	0	0	0	0	0	0	0	0	0	0	0	0	0	0	0	0	0	0	0	0	0	0	0	0	0	0	0	0	0	0
	TARA_MED_NCLDV_00132	Nucleocytoviricota	Megaviricetes	5.91863	54.5976	100	0	0	0	0	10.9546	0	77.0115	0	12.0338	0	0	0	0	0	0	0	0	0	0	0	0	0	0	0	0	0	0	0	0	0	0	0	0	0	0	0	0	0	0	0	0	0	0
	Schulz_GVMAG_M_3300027779_53	Nucleocytoviricota	Megaviricetes	8.81753	54.4832	81.7918	18.2082	0	0	100	0	0	0	0	0	0	3.22464	8.81753	0	0	0.687553	0	0	0	3.47107	0	0	0	0	0	4.76704	3.27479	3.81386	4.36782	1.34807	1.19528	6.68004	1.83661	0	2.33651	0	0.451317	0	0	0	0	0	0	0
	Schulz_GVMAG_S_ERX556063_42	Nucleocytoviricota	Megaviricetes	36.1642	54.4416	100	0	0	0	0	2.18117	48.1128	0.67222	45.1061	3.92779	0	0	0	0	0	0	0	0	0	0	0	0	0	0	0	0	0	0	0	0	0	0	0	0	0	0	0	0	0	0	0	0	0	0
	TARA_ION_NCLDV_00001	Nucleocytoviricota	Megaviricetes	8.39843	54.4278	95.8542	4.14576	0	0	0	11.4117	38.4386	18.1376	20.8766	11.1354	0	0	0	0	0	0	0	0	0	0	0	0	0	0	0	0	0	0	0	0	0	0	0	0	0	0	0	0	0	0	0	0	0	0
	TARA_SOC_NCLDV_00006	Nucleocytoviricota	Megaviricetes	13.3865	54.3616	91.0919	8.90814	0	0	5.90726	7.94004	0	0	0	0	86.1527	1.35784	6.45415	0	0	0	0	0	0	0	0	0	0	0	0	0	0	0	0	0	0	0	0	0	0	0	0	0	0	0	0	0	0	0
	Schulz_GVMAG_M_3300021960_31	Nucleocytoviricota	Megaviricetes	11.4007	54.3206	61.818	28.6114	9.5706	0	82.5681	12.7803	0	0	4.65162	0	0	0	0	0	0	0	0	0	0	0	0	0	0	3.08164	0	0	1.99842	2.41074	11.4007	1.24067	0	3.18757	0.62915	1.36807	0	0	0	0	0	0	0	0	0	0
	TARA_PSW_NCLDV_00037	Nucleocytoviricota	Megaviricetes	15.417	54.2279	25.2553	61.8392	10.9568	1.94869	0	18.7417	0	0	10.7016	70.5567	0	0	0	0	0	0	0	0	0	0	0	0	0	0	0	0	0	0	0	0	0	0	0	0	0	0	0	2.65548	1.29155	0	0	0.481033	0	0
	TARA_ARC_NCLDV_00045	Nucleocytoviricota	Megaviricetes	9.64245	54.056	73.1434	26.8566	0	0	100	0	0	0	0	0	0	0.941414	3.06046	0	0.724112	1.3657	0	0.401941	0	0	0	0.549445	0.373746	0.353804	0.497526	8.66115	0	9.64245	3.84164	2.45978	0	2.66092	0.596206	1.32823	0.521594	0.523657	0.577295	0	0	0	0	0	0	0
	TARA_MED_NCLDV_00109	Nucleocytoviricota	Megaviricetes	5.52693	53.8595	100	0	0	0	0	25.5919	10.498	40.6383	0	23.2718	0	0	0	0	0	0	0	0	0	0	0	0	0	0	0	0	0	0	0	0	0	0	0	0	0	0	0	0	0	0	0	0	0	0
	TARA_ARC_NCLDV_00038	Mirusviricota	MR_02	17.8594	53.7838	86.9056	11.7845	1.30986	0	100	0	0	0	0	0	0	0.713077	17.8594	0	0	0	1.42261	0	0	1.01684	1.04934	0	0	0	0	0	1.26365	3.48687	1.36984	0	1.39751	0.841469	0	4.40943	1.27459	0	1.55904	0	0	0	0	0	0	0
	Schulz_GVMAG_M_3300009785_4	Nucleocytoviricota	Megaviricetes	9.87996	53.7827	89.8064	10.1936	0	0	96.8849	3.11508	0	0	0	0	0	0.468931	1.70607	0	0.956448	4.22562	0	0	0	0.998384	0	0.410315	0	0	0	3.54033	0.45797	7.36946	6.92579	5.36125	0.738185	9.87996	1.70083	0.697201	0	0	0.415557	0	0	0	0	0	0	0
	TARA_PON_NCLDV_00051	Nucleocytoviricota	Megaviricetes	10.0325	53.7142	97.08	2.92005	0	0	0	0	74.9605	0	0	25.0395	0	0	0	0	0	0	0	0	0	0	0	0	0	0	0	0	0	0	0	0	0	0	0	0	0	0	0	0	0	0	0	0	0	0
	Schulz_GVMAG_M_3300017724_7	Nucleocytoviricota	Megaviricetes	16.1226	53.7062	86.3355	13.6645	0	0	93.5018	0.684956	0	0	0	5.81326	0	1.87261	1.08122	0.548664	0	0	0	0	4.25704	0	0	1.33521	2.42883	16.1226	9.66963	0	0	0	0	0	0.489027	0	0	0	0	0	0	0	0	0	0	0	0	0
	TARA_PON_NCLDV_00037	Nucleocytoviricota	Megaviricetes	7.11352	53.6911	74.444	18.5499	4.70476	2.30137	0	3.36133	31.2227	0	8.19646	57.2195	0	0	0	0	0	0	0	0	0	0	0	0	0	0	0	0	0	0	0	0	0	0	0	0	0	0	0	0	0	0	0	0	0	0
	Schulz_GVMAG_S_ERX555907_94	Nucleocytoviricota	Megaviricetes	39.3274	53.5376	100	0	0	0	0	3.55111	0	10.2047	0	86.2442	0	0	0	0	0	0	0	0	0	0	0	0	0	0	0	0	0	0	0	0	0	0	0	0	0	0	0	0	0	0	0	0	0	0
	TARA_ARC_NCLDV_00128	Mirusviricota	MR_02	20.5832	53.1626	81.9542	14.136	3.90974	0	87.414	2.34515	0	0	0	10.2408	0	0	0	0	0	0	0	0	0	0	0	0	0	0	0	0	0	0	0	0	20.5832	7.17864	1.13046	0	0.473713	0	0	0	0	0	0	0	0	0
	Schulz_GVMAG_S_1016713_123	Nucleocytoviricota	Megaviricetes	22.6169	52.8865	42.5254	57.4746	0	0	100	0	0	0	0	0	0	0	0	0	0	0	0	0	0	0	0	0	0	0	0	22.6169	0	0.884168	0	1.23952	0	0	0.387327	0	0	0	1.17844	0	0	0	0	0	0	0
	TARA_IOS_NCLDV_00014	Nucleocytoviricota	Megaviricetes	19.9449	52.8849	100	0	0	0	0	0	90.0061	7.67862	0	2.31526	0	0	0	0	0	0	0	0	0	0	0	0	0	0	0	0	0	0	0	0	0	0	0	0	0	0	0	0	0	0	0	0	0	0
	TARA_PSW_NCLDV_00036	Nucleocytoviricota	Megaviricetes	23.6148	52.7793	100	0	0	0	0	0	0	0	0	100	0	0	0	0	0	0	0	0	0	0	0	0	0	0	0	0	0	0	0	0	0	0	0	0	0	0	0	0	0	0	0	0	0	0
	Schulz_GVMAG_M_3300012936_23	Nucleocytoviricota	Megaviricetes	6.94108	52.777	100	0	0	0	0	3.12698	18.0316	49.0371	5.08123	24.7231	0	0	0	0	0	0	0	0	0	0	0	0	0	0	0	0	0	0	0	0	0	0	0	0	0	0	0	0	0	0	0	0	0	0
	TARA_ARC_NCLDV_00012	Nucleocytoviricota	Megaviricetes	17.0063	52.7179	57.4264	42.5736	0	0	80.9694	2.93993	0	0	16.0906	0	0	0	0	0	0	0	0	0	0	0	0	0	0	0	0	17.0063	1.53692	0	0	0.742781	1.19813	2.91725	0.872181	0.828297	1.74695	0	0	0	0	0	0	0	0	0
	Schulz_GVMAG_M_3300024261_56	Nucleocytoviricota	Megaviricetes	13.2924	52.4495	70.9764	29.0236	0	0	0	81.487	5.83004	9.26356	0	3.41937	0	0	0	0	0	0	0	0	0	0	0	0	0	0	0	0	0	0	0	0	0	0	0	0	0	0	0	0	0	0	0	0	0	0
	TARA_MED_NCLDV_00021	Nucleocytoviricota	Megaviricetes	20.8414	52.3439	63.6404	22.2629	14.0967	0	0	0	0	94.129	0	5.87104	0	0	0	0	0	0	0	0	0	0	0	0	0	0	0	0	0	0	0	0	0	0	0	0	0	0	0	0	0	0	0	0	0	0
	TARA_IOS_NCLDV_00009	Mirusviricota	MR_01	6.9008	52.2866	97.6932	0	0	2.30681	0	5.7842	42.1701	2.7632	40.5067	8.7758	0	0	0	0	0	0	0	0	0	0	0	0	0	0	0	0	0	0	0	0	0	0	0	0	0	0	0	0	0	0	0	0	0	2.19188
	TARA_AON_NCLDV_00028	Mirusviricota	MR_01	17.4808	52.1646	40.5736	59.4264	0	0	0	93.9828	0	6.01725	0	0	0	0	0	0	0	0	0	0	0	0	0	0	0	0	0	0	0	0	0	0	0	0	0	0	0	0	0	0	0	0	0	0	0	0
	TARA_ARC_NCLDV_00157	Nucleocytoviricota	Megaviricetes	24.9781	51.983	61.537	38.463	0	0	100	0	0	0	0	0	0	0	0	0	0	0	0	0	0	0	0	0	0	0	0	5.66769	0	0	0	0	0	0	24.9781	0.650707	0	0	0	0	0	0	0	0	0	0
	TARA_ARC_NCLDV_00118	Mirusviricota	MR_02	7.05109	51.5768	62.2272	34.2622	1.97154	1.539	96.7979	3.20208	0	0	0	0	0	7.05109	3.17469	0	0	0	0.704496	0	0	2.66415	0	0	0	1.48869	0	0	0.53506	0.741839	0	0	3.52471	3.97505	0.897898	0	2.19821	1.01661	1.19497	0	0	0	0	0	0	0
	TARA_ARC_NCLDV_00156	Nucleocytoviricota	Megaviricetes	17.1263	51.5384	50.9431	38.3999	10.657	0	100	0	0	0	0	0	0	0	0	0	0	0	0	0	0.380088	0	0	0	0	0.555975	2.73783	0	17.1263	0	1.16944	4.52159	0	0	0	0	1.63875	0	0	0	0	0	0	0	0	0
	Moniruzzaman_MM01_ERX556058_18_dc	Nucleocytoviricota	Megaviricetes	35.1529	51.4582	98.5667	0	1.43332	0	0.630793	0.492114	0	0	0	0	98.8771	0	0	0	0	0	0	0	0	0	0	0	0	0	0	0	0	0	0	1.33808	0	0	0	0	0	0	0	0	0	0	0	0	0	0
	TARA_MED_NCLDV_00037	Nucleocytoviricota	Megaviricetes	15.2644	51.4118	87.9615	0	3.04552	8.99296	0	48.466	6.42518	44.0177	0	1.09107	0	0	0	0	0	0	0	0	0	0	0	0	0	0	0	0	0	0	0	0	0	0	0	0	0	0	0	0	0	0	0	0	0	0
	TARA_ARC_NCLDV_00017	Nucleocytoviricota	Megaviricetes	26.1409	51.3622	83.8341	14.7882	1.37767	0	99.2897	0.710253	0	0	0	0	0	0	0	0	0	0	0	0	0	1.45329	0	0	0	0	0	0	0.872184	4.19956	26.1409	0	3.59069	1.32644	0.559578	0	0	0	0	0	0	0	0	0	0	0
	TARA_ARC_NCLDV_00066	Nucleocytoviricota	Megaviricetes	11.672	51.3329	89.8749	10.1251	0	0	77.0456	22.9544	0	0	0	0	0	0.366274	0.908187	0	0	0	0	0	0	2.62037	0	0	0	0	0	0	11.672	0	0.708857	1.19126	2.32551	0.880273	2.6876	0	2.37544	0	0	0	0	0	0	0	0	0
	TARA_ARC_NCLDV_00115	Mirusviricota	MR_01	13.483	51.1437	48.2722	51.7278	0	0	100	0	0	0	0	0	0	2.5187	0	0	0	0	3.24348	1.11018	0	0	0	0	0	13.483	0.805741	0	0	2.53534	0	0	1.41518	0.661561	1.51	0	0	0	0	0	0	0	0	0	0	0
	Schulz_GVMAG_S_ERX556060_80	Nucleocytoviricota	Megaviricetes	20.1001	51.1304	100	0	0	0	0	3.06079	6.63891	2.4063	9.81977	78.0742	0	0	0	0	0	0	0	0	0	0	0	0	0	0	0	0	0	0	0	0	0	0	0	0	0	0	0	0	0	0	0	0	0	0
	TARA_MED_NCLDV_00033	Nucleocytoviricota	Megaviricetes	9.0089	51.108	98.9019	0	0	1.09812	0	15.6172	1.36458	82.3512	0	0.667019	0	0	0	0	0	0	0	0	0	0	0	0	0	0	0	0	0	0	0	0	0	0	0	0	0	0	0	0	0	0	0	0	0	0
	TARA_ARC_NCLDV_00032	Mirusviricota	MR_02	8.47024	51.0875	44.462	53.6168	1.92123	0	97.4544	2.54564	0	0	0	0	0	8.47024	0.864996	0	0	0	3.1018	2.76911	0	0	0	0	0	3.01629	0	0	0	0	0	0	2.9367	0.586717	0	0	0	0	0	0	0	0	0	0	0	0
	TARA_ION_NCLDV_00013	Nucleocytoviricota	Na	21.9084	50.9448	96.9488	0	0	3.05123	0	0	99.3219	0	0	0.678057	0	0	0	0	0	0	0	0	0	0	0	0	0	0	0	0	0	0	0	0	0	0	0	0	0	0	0	0	0	0	0	0	0	0
	Schulz_GVMAG_S_1074330_49	Nucleocytoviricota	Megaviricetes	13.9809	50.883	100	0	0	0	90.3365	9.6635	0	0	0	0	0	13.9809	11.8286	0	0	0	0	0	0	0	0	0	0	0	0	0	0	0	0	0	0	0	0	3.53201	3.34805	4.4702	6.56733	0	0	0	0	0	0	0
	TARA_PON_NCLDV_00045	Mirusviricota	MR_01	12.0416	50.5152	96.3164	0	0	3.68357	0	0	15.9932	9.09121	0	74.9156	0	0	0	0	0	0	0	0	0	0	0	0	0	0	0	0	0	0	0	0	0	0	0	0	0	0	0	0	0	0	0	0	0	0
	TARA_ARC_NCLDV_00193	Nucleocytoviricota	Megaviricetes	10.4142	50.3361	79.8242	18.7717	1.40402	0	100	0	0	0	0	0	0	0	0	0	0	0	1.52718	0.675997	1.57098	0	0	9.17262	10.0981	10.4142	8.06055	0	0	0	0	0	0	0	0	0	0	0	0	0	0	0	0	0	0	0
	Schulz_GVMAG_S_ERX556028_76	Nucleocytoviricota	Megaviricetes	13.8598	50.1509	95.0025	2.14389	0	2.85357	0	59.2056	0	28.9803	0	11.8142	0	0	0	0	0	0	0	0	0	0	0	0	0	0	0	0	0	0	0	0	0	0	0	0	0	0	0	0	0	8.21852	2.26498	13.8598	3.42304	0.698576
	TARA_ARC_NCLDV_00148	Mirusviricota	MR_01	22.9431	49.824	70.591	29.409	0	0	68.5456	13.5864	0	0	0	0	17.868	0	0	0	0	0	0	0	0	0	0	0	0	0	0	0	22.9431	0	0	0	0	0	0	0	0.368373	0	0	0	0	0	0	0	0	0
	TARA_AON_NCLDV_00013	Nucleocytoviricota	Megaviricetes	9.3756	49.6432	91.1415	8.8585	0	0	0	42.2361	10.0719	18.3713	0	29.3207	0	0	0	0	0	0	0	0	0	0	0	0	0	0	0	0	0	0	0	0	0	0	0	0	0	0	0	0	0	0	0	0	0	0
	Schulz_GVMAG_M_3300020165_1	Nucleocytoviricota	Megaviricetes	9.13396	49.3597	87.134	12.866	0	0	72.4911	27.5089	0	0	0	0	0	0	8.58472	0	0	0	0	0	0	3.27932	0	0	0	0	0	1.32495	0	3.17252	0	0	0	2.79836	0	0.653082	6.23196	1.35995	2.53396	0	0	0	0	0	0	0
	TARA_ION_NCLDV_00006	Nucleocytoviricota	Megaviricetes	11.9569	49.2818	81.3232	15.8696	2.80716	0	0	0.861999	84.1921	9.63945	4.24253	1.06388	0	0	0	0	0	0	0	0	0	0	0	0	0	0	0	0	0	0	0	0	0	0	0	0	0	0	0	0.40525	0	0	0	0	0	0
	TARA_PSW_NCLDV_00010	Nucleocytoviricota	Megaviricetes	5.82149	49.1494	100	0	0	0	0	1.57569	32.02	0	0	66.4044	0	0	0	0	0	0	0	0	0	0	0	0	0	0	0	0	0	0	0	0	0	0	0	0	0	0	0	0	0	0	0	0	0	0
	Moniruzzaman_MM01_ERX555988_97_dc	Nucleocytoviricota	Megaviricetes	26.6987	49.1272	98.5738	0	0	1.42617	0	5.55816	0	4.61802	0	89.8238	0	0	0	0	0	0	0	0	0	0	0	0	0	0	0	0	0	0	0	0	0	0	0	0	0	0	0	0	0	0	0	0	0	0
	TARA_MED_NCLDV_00031	Nucleocytoviricota	Megaviricetes	23.6429	48.8155	100	0	0	0	0	0.491493	0	94.5051	0	5.00343	0	0	0	0	0	0	0	0	0	0	0	0	0	0	0	0	0	0	0	0	0	0	0	0	0	0	0	0	0	0	0	0	0	0
	TARA_AOS_NCLDV_00027	Nucleocytoviricota	Megaviricetes	9.30195	48.6239	98.3271	0	0	1.6729	0	71.9993	0	2.14867	0	25.852	0	0	0	0	0	0	0	0	0	0	0	0	0	0	0	0	0	0	0	0	0	0	0	0	0	0	0	0	0	0	0	0	0	0
	Moniruzzaman_MM01_ERX555951_10_dc	Nucleocytoviricota	Megaviricetes	21.2837	48.6201	100	0	0	0	0	85.8651	0	14.1349	0	0	0	0	0	0	0	0	0	0	0	0	0	0	0	0	0	0	0	0	0	0	0	0	0	0	0	0	0	0	0	0	0	0	0	0
	TARA_MED_NCLDV_00129	Nucleocytoviricota	Na	15.6337	48.527	98.1212	0	0	1.87875	0	5.02507	4.78906	85.2131	0	4.97272	0	0	0	0	0	0	0	0	0	0	0	0	0	0	0	0	0	0	0	0	0	0	0	0	0	0	0	0	0	0	0	0	0	0
	Schulz_GVMAG_S_ERX556037_58	Nucleocytoviricota	Megaviricetes	13.162	48.5067	100	0	0	0	0	72.2289	0	0	0	27.7711	0	0	0	0	0	0	0	0	0	0	0	0	0	0	0	0	0	0	0	0	0	0	0	0	0	0	0	0	0	0	0	0	0	0
	TARA_PON_NCLDV_00018	Mirusviricota	MR_03	19.136	48.4708	86.4206	0	13.5794	0	0	0	32.7413	0	0	67.2587	0	0	0	0	0	0	0	0	0	0	0	0	0	0	0	0	0	0	0	0	0	0	0	0	0	0	0	0	0	0	0	0	0	0
	TARA_PSW_NCLDV_00024	Nucleocytoviricota	Megaviricetes	6.04637	48.4498	100	0	0	0	0	0	30.9312	0	0	69.0688	0	0	0	0	0	0	0	0	0	0	0	0	0	0	0	0	0	0	0	0	0	0	0	0	0	0	0	0	0	0	0	0	0	0
	TARA_PON_NCLDV_00021	Mirusviricota	MR_01	14.2689	48.4313	96.7172	0	0	3.28282	0	0	8.88712	2.78202	0	88.3309	0	0	0	0	0	0	0	0	0	0	0	0	0	0	0	0	0	0	0	0	0	0	0	0	0	0	0	0	0	0	0	0	0	0
	TARA_ARC_NCLDV_00151	Nucleocytoviricota	Na	21.3487	48.3601	10.3004	89.6996	0	0	100	0	0	0	0	0	0	0	0	0	0	0	0	0	0	0	0	0	0	0	0	0	0	2.30049	4.0725	0	0	0	0	0	0	0	0	0	0	0	0	0	0	0
	Schulz_GVMAG_S_ERX556045_64	Nucleocytoviricota	Megaviricetes	18.0725	48.206	87.6929	12.3071	0	0	0	0	0	4.57969	0	95.4203	0	0	0	0	0	0	0	0	0	0	0	0	0	0	0	0	0	0	0	0	0	0	0	0	0	0	0	0	0	0	0	0	0	0
	TARA_PON_NCLDV_00041	Nucleocytoviricota	Megaviricetes	6.91932	48.1502	98.1971	0	1.80292	0	0	14.7584	20.7928	14.8808	0	49.568	0	0	0	0	0	0	0	0	0	0	0	0	0	0	0	0	0	0	0	0	0	0	0	0	0	0	0	0	0	0	0	0	0	0
	TARA_MED_NCLDV_00077	Nucleocytoviricota	Megaviricetes	15.0404	47.8781	100	0	0	0	0	2.73569	5.82882	81.3064	0	10.1291	0	0	0	0	0	0	0	0	0	0	0	0	0	0	0	0	0	0	0	0	0	0	0	0	0	0	0	0	0	0	0	0	0	0
	Schulz_GVMAG_S_ERX555967_130	Nucleocytoviricota	Megaviricetes	18.9919	47.8351	100	0	0	0	0	0	12.501	8.84262	0	78.6564	0	0	0	0	0	0	0	0	0	0	0	0	0	0	0	0	0	0	0	0	0	0	0	0	0	0	0	0	0	0	0	0	0	0
	TARA_ARC_NCLDV_00040	Nucleocytoviricota	Megaviricetes	14.1243	47.7851	45.9516	42.6958	11.3525	0	100	0	0	0	0	0	0	0	0	0	1.19119	0	0.432919	0.510606	0	14.1243	0	0.456491	0	0	0	0	2.34819	2.85149	0	0	0	0	0	0	0	0	0	0	0	0	0	0	0	0
	TARA_PSE_NCLDV_00037	Nucleocytoviricota	Megaviricetes	16.9316	47.7768	100	0	0	0	0	0	0	7.63145	0	92.3686	0	0	0	0	0	0	0	0	0	0	0	0	0	0	0	0	0	0	0	0	0	0	0	0	0	0	0	0	0	0	0	0	0	0
	Moniruzzaman_MM01_ERX552252_1_dc	Nucleocytoviricota	Megaviricetes	8.00495	47.6591	100	0	0	0	5.82444	66.4374	0	0	0	27.7381	0	0	0	0	0	0	0	0	0	0	0	0	0	0	0	0	0	0	0	0	0	0	0	0	0	0	1.58296	0	0	0	0	0	0	0
	Schulz_GVMAG_S_ERX556091_19	Nucleocytoviricota	Megaviricetes	15.9585	47.6382	100	0	0	0	0	40.6207	59.3793	0	0	0	0	0	0	0	0	0	0	0	0	0	0	0	0	0	0	0	0	0	0	0	0	0	0	0	0	0	0	0	0	0	0	0	0	0
	TARA_MED_NCLDV_00013	Nucleocytoviricota	Megaviricetes	6.85913	47.5054	100	0	0	0	0	7.55861	0	88.5227	0	3.91865	0	0	0	0	0	0	0	0	0	0	0	0	0	0	0	0	0	0	0	0	0	0	0	0	0	0	0	0	0	0	0	0.412951	0	0
	TARA_MED_NCLDV_00045	Nucleocytoviricota	Megaviricetes	6.34054	47.5002	98.6939	0	0	1.30614	0	28.4772	33.9452	27.1577	0	10.4198	0	0	0	0	0	0	0	0	0	0	0	0	0	0	0	0	0	0	0	0	0	0	0	0	0	0	0	0	0	0	0	0	0	0
	TARA_ARC_NCLDV_00132	Nucleocytoviricota	Megaviricetes	22.0789	47.393	42.8326	54.8291	2.33828	0	100	0	0	0	0	0	0	0	0	0	0	0	0	0	0	0	0	0	0	0	0	22.0789	0	0	0	1.24884	0	0	0	0	0	0	0	0	0	0	0	0	0	0
	Moniruzzaman_MM12_ERX556059_13_dc	Nucleocytoviricota	Megaviricetes	15.8038	47.2293	100	0	0	0	0	84.3107	15.6893	0	0	0	0	0	0	0	0	0	0	0	0	0	0	0	0	0	0	0	0	0	0	0	0	0	0	0	0	0	0	0	0	0	0	0	0	0
	TARA_PON_NCLDV_00007	Nucleocytoviricota	Megaviricetes	11.6568	47.2014	93.4694	6.53058	0	0	0	14.8166	0	0	0	85.1834	0	0	0	0	0	0	0	0	0	0	0	0	0	0	0	0	0	0	0	0	0	0	0	0	0	0	0	0	0	0	0	0	0	0
	Moniruzzaman_MM01_ERX552270_73_dc	Nucleocytoviricota	Megaviricetes	7.24055	47.1136	100	0	0	0	13.7649	7.27867	53.1363	4.28035	0	21.5397	0	0	0	0	0	0	0	0	0	0.411326	0	0	0	0	0	0	0.640903	0	0	0	0	0.516549	0	0.6696	2.45839	0	0	0	0	0	0	0	0	0
	TARA_ARC_NCLDV_00049	Nucleocytoviricota	Megaviricetes	9.69696	47.0347	60.5447	39.4553	0	0	97.4712	2.52881	0	0	0	0	0	0	0	0	0	0	0	0	0	0	0	0.491188	0	0	0	3.77344	0	8.63829	0	0	1.00293	0	9.69696	0.365082	0.649344	0	1.61186	0	0	0	0	0	0	0
	Schulz_GVMAG_M_3300012920_24	Nucleocytoviricota	Megaviricetes	14.8636	46.9643	30.6099	63.7929	2.53779	3.05945	0	0	8.43703	10.8358	57.1903	23.5369	0	0	0	0	0	0	0	0	0	0	0	0	0	0	0	0	0	0	0	0	0	0	0	0	0	0	0	0	0	0	0	0	0	0
	Moniruzzaman_MM16_ERX555926_32_dc	Nucleocytoviricota	Megaviricetes	12.5851	46.9068	100	0	0	0	0	1.33411	11.995	41.1444	0	45.5264	0	0	0	0	0	0	0	0	0	0	0	0	0	0	0	0	0	0	0	0	0	0	0	0	0	0	0	0	0	0	0	0	0	0
	Moniruzzaman_EP01_ERX552279_2_dc	Nucleocytoviricota	Megaviricetes	7.25367	46.6999	98.1488	0	0	1.85122	0	13.5661	2.89586	0	0	83.538	0	0	0	0	0	0	0	0	0	0	0	0	0	0	0	0	0	0	0	0	0	0	0	0	0	0	0	0	0	0	0	0	0	0
	TARA_ARC_NCLDV_00110	Nucleocytoviricota	Proculviricetes	26.215	46.5478	8.3603	90.4491	1.19055	0	100	0	0	0	0	0	0	0	0	0	0	0	0	0	0	0	0	0	0	0	0	0	0	0	5.27008	0	0	0.594666	0	0	0	0	0	0	0	0	0	0	0	0
	TARA_PSW_NCLDV_00007	Nucleocytoviricota	Megaviricetes	7.37423	46.5284	100	0	0	0	4.59655	21.0301	39.8634	0	9.86718	24.6428	0	0	0	0	0	0	0	0	0	0	0	0	0	0	0	0	0	0	0	1.60901	0	0	0	0	0	0	0	0	0	0	0	0	0	0
	TARA_PON_NCLDV_00001	Nucleocytoviricota	Megaviricetes	4.81492	46.4751	62.8304	30.0985	7.07108	0	0	11.8325	2.34721	26.6944	0	59.1259	0	0	0	0	0	0	0	0	0	0	0	0	0	0	0	0	0	0	0	0	0	0	0	0	0	0	0	0	0	0	0	0	0	0
	TARA_PSW_NCLDV_00041	Nucleocytoviricota	Megaviricetes	31.6621	46.4657	86.9281	11.6675	1.40445	0	0	0	0	0	0	100	0	0	0	0	0	0	0	0	0	0	0	0	0	0	0	0	0	0	0	0	0	0	0	0	0	0	0	0	0	0	0	0	0	0
	TARA_ARC_NCLDV_00063	Nucleocytoviricota	Megaviricetes	13.2023	46.45	55.1061	44.8939	0	0	97.7198	2.28018	0	0	0	0	0	0	0.335793	10.2156	0	0	0	0	0	13.2023	0	0	0	0	0	1.17099	0	0.599908	0.709761	0.52862	0	1.05646	0	0	0	0	0	0	0	0	0	0	0	0
	Schulz_GVMAG_M_3300020185_70	Nucleocytoviricota	Megaviricetes	21.4483	46.2045	89.6776	10.3224	0	0	99.4664	0.53362	0	0	0	0	0	0	21.4483	1.15611	0	0	0	0	0	0	0	0	0	0	0	0	0	0	0	0.968733	0	0	0	8.04982	3.51051	1.28316	0.685988	0	0	0	0	0	0	0
	TARA_PSE_NCLDV_00034	Mirusviricota	MR_03	14.3066	46.1696	94.924	5.07604	0	0	0	0	4.61195	6.60899	0	88.7791	0	0	0	0	0	0	0	0	0	0	0	0	0	0	0	0	0	0	0	0	0	0	0	0	0	0	0	0	0	0	0	0	0	0
	TARA_PSW_NCLDV_00021	Mirusviricota	MR_02	16.6	46.1692	92.5281	2.94392	4.52794	0	0	11.2401	0	0	0	88.7599	0	0	0	0	0	0	0	0	0	0	0	0	0	0	0	0	0	0	0	0	0	0	0	0	0	0	0	0	0	0	0	0	0	0
	TARA_ARC_NCLDV_00022	Nucleocytoviricota	Megaviricetes	21.1765	46.1536	43.1633	56.8367	0	0	99.4308	0	0	0	0	0.569228	0	0	0	0	0	0	0	0	0	0	0	0	0	0	0	21.1765	0	0	0	0	0	0	0	0.485391	0	0	0	0	0	0	0	0	0	0
	TARA_PSE_NCLDV_00049	Nucleocytoviricota	Megaviricetes	16.6352	46.1261	94.03	5.96998	0	0	10.7021	16.5237	7.45314	3.4002	8.99068	52.9301	0	0	0	0	0	0	0	0	0	0	0	0	0	0	0	0	0	0	0	0	0	0	2.09522	0	0	0	0	0	0	0	0	0	0	0
	Schulz_GVMAG_S_ERX556063_31	Nucleocytoviricota	Megaviricetes	13.4954	46.1233	100	0	0	0	0	3.91409	53.3386	13.168	9.06236	20.5169	0	0	0	0	0	0	0	0	0	0	0	0	0	0	0	0	0	0	0	0	0	0	0	0	0	0	0	0	0	0.848626	0	0.714978	0	0
	Moniruzzaman_MM11_ERX552257_96_dc	Nucleocytoviricota	Megaviricetes	7.54738	46.0717	73.7884	26.2116	0	0	0	15.4142	7.60922	20.4123	0	56.5643	0	0	0	0	0	0	0	0	0	0	0	0	0	0	0	0	0	0	0	0	0	0	0	0	0	0	0	0	0	0.822705	0	1.76521	0	0
	Moniruzzaman_MM01_ERX555965_10_dc	Nucleocytoviricota	Megaviricetes	21.2352	46.0682	100	0	0	0	0	1.8595	5.00141	0	0	93.1391	0	0	0	0	0	0	0	0	0	0	0	0	0	0	0	0	0	0	0	0	0	0	0	0	0	0	0	0	0	0	0	0	0	0
	Schulz_GVMAG_M_3300009488_12	Nucleocytoviricota	Megaviricetes	3.62731	45.8633	43.0424	50.679	6.27863	0	0	47.8558	18.074	0	26.5122	7.55799	0	0	0	0	0	0	0	0	0	0	0	0	0	0	0	0	0	0	0	0	0	0	0	0	0	0	0	0	0	0	0	0.49913	0	0
	TARA_ARC_NCLDV_00117	Nucleocytoviricota	Megaviricetes	5.83228	45.8565	59.4817	34.1722	6.34603	0	74.6148	25.3852	0	0	0	0	0	0.666293	1.00222	0	0	0	0.746803	0	0	0	0	0.651856	0	0	0	0.511935	0	5.83228	0	0.370903	0	0	0	1.06884	2.07273	1.3659	2.09827	0	0	0	0	0	0	0
	Schulz_GVMAG_M_3300020185_3	Nucleocytoviricota	Megaviricetes	9.17037	45.6891	79.9881	20.0119	0	0	96.0022	3.53373	0	0	0	0.46407	0	0	0	1.1877	6.82612	9.10597	0	0	0	0	0	0	0.949146	0	0	0	0	9.17037	0	0.900212	1.3456	2.55191	2.09591	0.906078	0	0.495687	0.698955	0	0	0	0	0	0	0
	Moniruzzaman_MM01_ERX552270_106_dc	Nucleocytoviricota	Megaviricetes	8.85458	45.5985	100	0	0	0	8.22502	29.8379	19.1867	25.8496	0	16.9007	0	0	0	0	0	0	0	0	0	0	0	0	0	0	0	0	0	0	0	0	0	0	0	0	0	0	2.85459	0	0	0	0	0	0	0
	Phycodnaviridae_HQ633059_Ostreococcus_lucimarinus_virus_OlV6	Nucleocytoviricota	Megaviricetes	8.9057	44.8448	85.3786	14.6214	0	0	0	65.9154	0	0	0	34.0846	0	0	0	0	0	0	0	0	0	0	0	0	0	0	0	0	0	0	0	0	0	0	0	0	0	0	0	0	0	0	0	0	0	0
	TARA_MED_NCLDV_00065	Nucleocytoviricota	Megaviricetes	6.13002	44.733	100	0	0	0	0	17.0333	5.24796	46.9962	0	30.7226	0	0	0	0	0	0	0	0	0	0	0	0	0	0	0	0	0	0	0	0	0	0	0	0	0	0	0	0	0	0	0	0	0	0
	TARA_ARC_NCLDV_00095	Nucleocytoviricota	Megaviricetes	6.03199	44.7051	58.4391	33.3112	8.24967	0	94.8251	0	0	0	0	1.0329	4.14205	0.690805	2.56517	1.65831	0	0	0	0	0	4.52624	0	0	0	0	0	0	1.26174	6.03199	4.07045	0	1.10728	0.692701	0	0.379043	1.90043	0	0	0	0	0	0	0	0	0
	TARA_MED_NCLDV_00083	Mirusviricota	MR_02	6.66068	44.6972	100	0	0	0	0	7.98256	2.13861	26.4755	63.4034	0	0	0	0	0	0	0	0	0	0	0	0	0	0	0	0	0	0	0	0	0	0	0	0	0	0	0	0	0	0	0	0	0	0	0.375682
	TARA_MED_NCLDV_00055	Nucleocytoviricota	Megaviricetes	5.77777	44.6945	89.5527	10.4473	0	0	0	1.63794	5.43977	55.033	7.44579	30.4435	0	0	0	0	0	0	0	0	0	0	0	0	0	0	0	0	0	0	0	0	0	0	0	0	0	0	0	0	0	0	0	0	0	0
	Moniruzzaman_MM12_ERX552261_23_dc	Nucleocytoviricota	Megaviricetes	23.1548	44.6056	82.106	17.894	0	0	74.0508	25.9492	0	0	0	0	0	0	0	0	0	23.1548	0	0	0	0	0	0	0	0	0	0	0	0	0	0	0	0	0	0	0	0	0	0	0	0	0	0	0	0
	Moniruzzaman_MM01_ERX555967_26_dc	Nucleocytoviricota	Megaviricetes	33.5886	44.4689	100	0	0	0	0	3.07259	0	12.3734	0	84.554	0	0	0	0	0	0	0	0	0	0	0	0	0	0	0	0	0	0	0	0	0	0	0	0	0	0	0	0	0	0	0	0	0	0
	Schulz_GVMAG_S_ERX556054_45	Nucleocytoviricota	Megaviricetes	23.7189	44.3984	100	0	0	0	0	89.1369	9.48937	0	0	1.37373	0	0	0	0	0	0	0	0	0	0	0	0	0	0	0	0	0	0	0	0	0	0	0	0	0	0	0	0	0	0	0	0	0	0
	TARA_MED_NCLDV_00118	Mirusviricota	MR_01	11.2594	44.2907	95.5434	4.45663	0	0	0	0	0	100	0	0	0	0	0	0	0	0	0	0	0	0	0	0	0	0	0	0	0	0	0	0	0	0	0	0	0	0	0	0	0	0	0	0	0	0
	TARA_MED_NCLDV_00057	Nucleocytoviricota	Megaviricetes	12.7374	44.2658	92.5331	6.26143	1.20549	0	0	9.90292	25.2486	64.8485	0	0	0	0	0	0	0	0	0	0	0	0	0	0	0	0	0	0	0	0	0	0	0	0	0	0	0	0	0	0	0	0	0	0	0	0
	TARA_PSW_NCLDV_00061	Mirusviricota	MR_04	17.2063	44.1122	73.1307	0	0	26.8693	0	0	0	0	0	100	0	0	0	0	0	0	0	0	0	0	0	0	0	0	0	0	0	0	0	0	0	0	0	0	0	0	0	0	0	0	0	0	0	0
	Schulz_GVMAG_S_ERX555999_24	Nucleocytoviricota	Megaviricetes	13.4029	44.0438	97.3786	2.62138	0	0	0	84.0751	9.25482	6.67007	0	0	0	0	0	0	0	0	0	0	0	0	0	0	0	0	0	0	0	0	0	0	0	0	0	0	0	0	0	0	0	0	0	0	0	0
	Moniruzzaman_MM05_ERX555931_51_dc	Nucleocytoviricota	Megaviricetes	14.2331	43.8486	100	0	0	0	0	2.66392	4.96522	0.358664	86.7932	5.21901	0	0	0	0	0	0	0	0	0	0	0	0	0	0	0	0	0	0	0	0	0	0	0	0	0	0	0	0	0	0	0	0	0	0
	TARA_PSE_NCLDV_00015	Mirusviricota	MR_02	17.1511	43.7796	89.9338	2.75081	3.42175	3.89364	0	8.37061	0	0	0	91.6294	0	0	0	0	0	0	0	0	0	0	0	0	0	0	0	0	0	0	0	0	0	0	0	0	0	0	0	0	0	0	0	0	0	0
	TARA_ARC_NCLDV_00016	Nucleocytoviricota	Megaviricetes	17.9062	43.665	36.6485	63.3515	0	0	100	0	0	0	0	0	0	0	0	0	14.578	0	0	0	0	0	0	0	0	0	0	0	0	0	0	0	0	0	0	0	0	0	0	0	0	0	0	0	0	0
	TARA_ARC_NCLDV_00136	Nucleocytoviricota	Megaviricetes	19.8094	43.6152	42.8339	57.1661	0	0	99.2885	0	0	0	0	0.711477	0	0	0	0	0	0	0	0	0	0	0	0	0	0	0	19.8094	0	0	0	0	0	0	0	0	0	0	0	0	0	0	0	0	0	0
	Moniruzzaman_MM12_ERX555997_39_dc	Nucleocytoviricota	Megaviricetes	12.9115	43.5707	100	0	0	0	3.83664	13.8763	0	0	0	0	82.287	0	0	0	0	0	0	0	0	0	0	0	0	0	0	0	0	0	0	0	0	0	0	0	0	0	3.41261	0	0	0	0	0	0	0
	TARA_PSW_NCLDV_00056	Nucleocytoviricota	Megaviricetes	16.9236	43.4852	64.6859	0	0	35.3141	0	17.2143	2.84967	0	0	79.936	0	0	0	0	0	0	0	0	0	0	0	0	0	0	0	0	0	0	0	0	0	0	0	0	0	0	0	0	0	0	0	0	0	0
	TARA_PSE_NCLDV_00011	Nucleocytoviricota	Megaviricetes	15.6418	43.2979	100	0	0	0	0	0	0	0	0	100	0	0	0	0	0	0	0	0	0	0	0	0	0	0	0	0	0	0	0	0	0	0	0	0	0	0	0	0	0	0	0	0	0	0
	Schulz_GVMAG_M_3300027810_8	Nucleocytoviricota	Megaviricetes	11.7	43.2932	94.1687	5.83134	0	0	96.8976	3.10241	0	0	0	0	0	0	11.7	0	1.52495	0	0	0	0	8.24671	0	0	0	0	0	0	1.52683	2.31771	0	0	0.874879	2.1338	1.25955	0.872069	1.34666	1.22614	5.00823	0	0	0	0	0	0	0
	TARA_MED_NCLDV_00112	Mirusviricota	MR_02	8.7518	43.2912	81.9917	9.01352	6.1421	2.85271	0	6.26768	0.927887	90.9025	0	1.90191	0	0	0	0	0	0	0	0	0	0	0	0	0	0	0	0	0	0	0	0	0	0	0	0	0	0	0	0	0	0	0	0	0	0
	Moniruzzaman_MM07_ERX555967_32_dc	Nucleocytoviricota	Megaviricetes	13.9616	43.2829	100	0	0	0	0	14.566	2.35819	3.07116	0	80.0047	0	0	0	0	0	0	0	0	0	0	0	0	0	0	0	0	0	0	0	0	0	0	0	0	0	0	0	0	0	0	0	0	0	0.560269
	TARA_PON_NCLDV_00005	Nucleocytoviricota	Megaviricetes	9.77175	43.2267	46.1899	39.7258	10.1872	3.89708	0	0	0	0	0	100	0	0	0	0	0	0	0	0	0	0	0	0	0	0	0	0	0	0	0	0	0	0	0	0	0	0	0	0	0	0	0	0	0	0
	TARA_PSW_NCLDV_00088	Mirusviricota	MR_01	12.078	43.0072	100	0	0	0	0	5.95431	6.12016	0	0	87.9255	0	0	0	0	0	0	0	0	0	0	0	0	0	0	0	0	0	0	0	0	0	0	0	0	0	0	0	0.644855	0.451557	0	0	0	0	0
	TARA_PSE_NCLDV_00003	Nucleocytoviricota	Na	5.10224	42.8861	100	0	0	0	0	27.3458	0	0	0	72.6542	0	0	0	0	0	0	0	0	0	0	0	0	0	0	0	0	0	0	0	0	0	0	0	0	0	0	0	0	0	0	0	0	0	1.92175
	TARA_ARC_NCLDV_00142	Mirusviricota	MR_01	19.5985	42.7909	58.3211	38.4293	3.24959	0	100	0	0	0	0	0	0	19.5985	2.65498	0	0	0	2.35712	0.508535	0	0	0	0	0	0.862207	0	0	0	0	0	0	1.04079	0	0	0	0	0	0	0	0	0	0	0	0	0
	TARA_AON_NCLDV_00021	Nucleocytoviricota	Megaviricetes	6.54344	42.774	59.9165	22.4238	16.073	1.58675	0	49.7561	46.5957	3.64818	0	0	0	0	0	0	0	0	0	0	0	0	0	0	0	0	0	0	0	0	0	0	0	0	0	0	0	0	0	0.637446	0.391888	0	0	0	0	6.54344
	TARA_ARC_NCLDV_00154	Nucleocytoviricota	Megaviricetes	17.2641	42.7482	68.3384	31.6616	0	0	100	0	0	0	0	0	0	0	0	0	0	0	0	0	0	0	0	0	0	1.29314	0.484827	3.25353	0.465369	0	0.556983	1.40016	0	0	0	5.2804	17.2641	0	0	0	0	0	0	0	0	0
	TARA_PSE_NCLDV_00042	Mirusviricota	MR_03	5.58213	42.6681	93.4808	6.51923	0	0	0	17.4653	26.9756	0	0	55.5591	0	0	0	0	0	0	0	0	0	0	0	0	0	0	0	0	0	0	0	0	0	0	0	0	0	0	0	0	0	0	0	0	0	0
	Moniruzzaman_MM01_ERX555913_6_dc	Nucleocytoviricota	Megaviricetes	27.2709	42.6145	100	0	0	0	11.5935	66.7032	1.55058	19.6998	0	0.452927	0	0	0	0	0	0	0	0	0	0	0	0	0	0	0	0	0	0	0	2.5922	0	0	0	0	0	0	0.74289	0	0	0	0	0	0	0
	TARA_ARC_NCLDV_00150	Mirusviricota	MR_06	21.201	42.6087	9.52567	80.0751	7.05245	3.34681	100	0	0	0	0	0	0	0	0	0	0	0	0	0	0	0	3.3967	0	0	0	0	0	0	0	0	0	0	0	0	0	0	0	0	0	0	0	0	0	0	0
	Schulz_GVMAG_M_3300020182_48	Nucleocytoviricota	Megaviricetes	7.57496	42.5844	50.7026	49.2974	0	0	100	0	0	0	0	0	0	0	0	0	0	0	0	0	0	0	0	0	0	0	0	7.57496	0	2.77864	0	0	0.824355	0	6.74821	1.49951	0	0	0.7624	0	0	0	0	0	0	0
	TARA_PSW_NCLDV_00020	Nucleocytoviricota	Na	42.5327	42.5327	0	0	0	0	0	0	0	0	0	100	0	0	0	0	0	0	0	0	0	0	0	0	0	0	0	0	0	0	0	0	0	0	0	0	0	0	0	0	0	0	0	0	0	0
	TARA_MED_NCLDV_00056	Nucleocytoviricota	Megaviricetes	10.159	42.4865	100	0	0	0	0	3.84325	5.66926	75.0549	0	15.4326	0	0	0	0	0	0	0	0	0	0	0	0	0	0	0	0	0	0	0	0	0	0	0	0	0	0	0	0	0	0	0	0	0	0
	TARA_PON_NCLDV_00019	Nucleocytoviricota	Megaviricetes	7.49886	42.4339	62.8045	29.1149	8.08064	0	0	0	40.0305	4.39233	0	55.5771	0	0	0	0	0	0	0	0	0	0	0	0	0	0	0	0	0	0	0	0	0	0	0	0	0	0	0	0	0	0	0	0	0	0
	TARA_PSW_NCLDV_00066	Mirusviricota	MR_02	11.7578	42.4056	17.4052	0	24.7501	57.8446	0	0	0	0	0	100	0	0	0	0	0	0	0	0	0	0	0	0	0	0	0	0	0	0	0	0	0	0	0	0	0	0	0	0	0	0	0	0	0	0
	Schulz_GVMAG_S_ERX556045_90	Nucleocytoviricota	Megaviricetes	14.243	42.0355	100	0	0	0	0	1.34635	0	33.3456	0	65.308	0	0	0	0	0	0	0	0	0	0	0	0	0	0	0	0	0	0	0	0	0	0	0	0	0	0	0	0	0	0	0	0	0	0
	Schulz_GVMAG_S_1059924_57	Nucleocytoviricota	Megaviricetes	28.0039	42.0296	100	0	0	0	0	1.36952	84.6259	0	0	14.0046	0	0	0	0	0	0	0	0	0	0	0	0	0	0	0	0	0	0	0	0	0	0	0	0	0	0	0	0	0	0	0	0	0	0
	TARA_MED_NCLDV_00048	Mirusviricota	MR_02	8.0094	41.9933	100	0	0	0	0	6.19235	0	78.5368	5.37379	9.89708	0	0	0	0	0	0	0	0	0	0	0	0	0	0	0	0	0	0	0	0	0	0	0	0	0	0	0	0	0	0	0	0	0	0
	Moniruzzaman_MM01_ERX556009_10_dc	Nucleocytoviricota	Megaviricetes	21.8621	41.9584	100	0	0	0	0	80.0485	17.3128	0	0	2.63873	0	0	0	0	0	0	0	0	0	0	0	0	0	0	0	0	0	0	0	0	0	0	0	0	0	0	0	0	0	0	0	0	0	0
	TARA_ARC_NCLDV_00004	Nucleocytoviricota	Megaviricetes	18.0881	41.9183	26.6782	73.3218	0	0	100	0	0	0	0	0	0	0	0	0	0	0	0	0	0	14.8334	0	0	0	0	0	0	0	0	0	0	0	0	0	0	0	0	0	0	0	0	0	0	0	0
	TARA_PSE_NCLDV_00025	Nucleocytoviricota	Megaviricetes	16.9474	41.918	97.2005	2.79954	0	0	0	0	18.5125	17.5991	0	63.8884	0	0	0	0	0	0	0	0	0	0	0	0	0	0	0	0	0	0	0	0	0	0	0	0	0	0	0	0	0	0	0	0	0	0
	TARA_ARC_NCLDV_00108	Nucleocytoviricota	Megaviricetes	16.5906	41.8863	43.9142	56.0858	0	0	100	0	0	0	0	0	0	0	0	0	0	0	0	0	0	0	0	0.71383	0	0	0	16.5906	0	0.562277	0	0	0	0	0	0	0	0	0	0	0	0	0	0	0	0
	TARA_ARC_NCLDV_00018	Nucleocytoviricota	Megaviricetes	6.34658	41.8163	38.9566	49.3392	11.7042	0	100	0	0	0	0	0	0	0	0	0	0	0	0	0	0	1.2171	0	0	0	0	0	3.14331	0	1.31163	0.428848	0.548586	3.7131	6.34658	1.19877	0	0	0	0	0	0	0	0	0	0	0
	Moniruzzaman_AF02_ERX556003_45_dc	Nucleocytoviricota	Pokkesviricetes	17.1172	41.7762	94.1568	0	5.84318	0	0	60.2085	25.8781	0	0	13.9134	0	0	0	0	0	0	0	0	0	0	0	0	0	0	0	0	0	0	0	0	0	0	0	0	0	0	0	0.625474	0	0	0	0	0	0
	TARA_ARC_NCLDV_00141	Nucleocytoviricota	Pokkesviricetes	17.145	41.7417	42.7728	23.012	30.4107	3.80447	100	0	0	0	0	0	0	0	0	0	0	0	0	0	0	0	1.38396	0	0	0	0	0	0	0	0	0	17.145	2.07698	0.467338	0	0	0	0	0	0	0	0	0	0	0
	Moniruzzaman_MM01_ERX556031_10_dc	Nucleocytoviricota	Megaviricetes	11.0538	41.5507	57.2203	40.5414	2.23833	0	0	0	22.5279	0	0	77.4721	0	0	0	0	0	0	0	0	0	0	0	0	0	0	0	0	0	0	0	0	0	0	0	0	0	0	0	0	0	0	0	0	0	0
	TARA_ARC_NCLDV_00165	Nucleocytoviricota	Megaviricetes	11.9552	41.5397	61.7612	38.2388	0	0	100	0	0	0	0	0	0	0	1.76123	0	0	0.725576	0	0	0	0	0	0	0	0	0	11.9552	1.26146	1.90588	0.761907	0	0.439263	4.41537	1.64427	1.01357	0.79759	0	0.72446	0	0	0	0	0	0	0
	Moniruzzaman_MM07_ERX555957_21_dc	Nucleocytoviricota	Megaviricetes	18.447	41.53	100	0	0	0	8.97202	59.1434	28.4189	0	0	3.46567	0	0	0.984638	0	0	0	0	0	0	0	0	0	0	0	0	0	0	0	0	1.83121	0	0	0	0	0	0	0	0	0	0	0	0	0	0
	Schulz_GVMAG_S_3300010299_37	Nucleocytoviricota	Megaviricetes	6.44294	41.3367	98.5897	0	1.41032	0	0	0.668477	46.6775	19.7628	8.0735	24.8177	0	0	0	0	0	0	0	0	0	0	0	0	0	0	0	0	0	0	0	0	0	0	0	0	0	0	0	0	0	0	0	0	0	0
	Schulz_GVMAG_S_ERX556052_48	Nucleocytoviricota	Megaviricetes	10.7773	41.3205	100	0	0	0	0	10.0138	60.9063	23.7795	0	5.30034	0	0	0	0	0	0	0	0	0	0	0	0	0	0	0	0	0	0	0	0	0	0	0	0	0	0	0	0	0	0	0	0	0	0
	Schulz_GVMAG_M_3300023109_20	Nucleocytoviricota	Megaviricetes	10.2795	41.3124	80.3398	19.6602	0	0	48.1513	47.8187	0	3.46839	0	0.561581	0	0	10.2795	0	0	0	0	0	0	0	0	0	0	0	0	0	0	0	0	0	0	0	0	0	0	1.08782	3.53977	0	0	0	0	0	0	0
	TARA_AOS_NCLDV_00015	Nucleocytoviricota	Megaviricetes	20.9	41.2535	73.4804	13.5759	12.9437	0	0	100	0	0	0	0	0	0	0	0	0	0	0	0	0	0	0	0	0	0	0	0	0	0	0	0	0	0	0	0	0	0	0	0	0	0	0	0	0	0
	TARA_ARC_NCLDV_00064	Nucleocytoviricota	Megaviricetes	20.9704	41.216	54.6941	45.3059	0	0	100	0	0	0	0	0	0	3.40936	20.9704	0	0	0	0	0	0	0	0	0	0	0	0	0	0	0	0	0	0	0	0	0	0	0	0	0	0	0	0	0	0	0
	TARA_ION_NCLDV_00011	Mirusviricota	MR_02	17.4407	41.091	98.5064	0	0	1.4936	0	0	93.1584	0	0	6.84165	0	0	0	0	0	0	0	0	0	0	0	0	0	0	0	0	0	0	0	0	0	0	0	0	0	0	0	0	0	0	0	0	0	0
	TARA_ARC_NCLDV_00123	Mirusviricota	MR_07	11.1027	41.0345	59.3445	40.6555	0	0	100	0	0	0	0	0	0	0	0	0	0	0	0	0	0	0	0	0	0	0	0	0	0	11.1027	2.53716	0	3.17203	5.05681	2.25123	0	0	0.72065	0.361784	0	0	0	0	0	0	0
	TARA_ARC_NCLDV_00097	Nucleocytoviricota	Megaviricetes	15.7243	40.9716	24.1069	75.8931	0	0	97.4412	0	0	0	0	2.55876	0	0	0	0	1.74054	9.82324	0	0	0	0	0	0	0	0	0	0	0	0	0	0	0	0	0	0.576249	0	0	0	0	0	0	0	0	0	0
	TARA_AON_NCLDV_00035	Nucleocytoviricota	Megaviricetes	6.36354	40.8927	59.0306	24.2079	15.2232	1.53825	0	52.064	44.3083	3.62767	0	0	0	0	0	0	0	0	0	0	0	0	0	0	0	0	0	0	0	0	0	0	0	0	0	0	0	0	0	0.617951	0.36709	0	0	0	0	6.36354
	TARA_PSE_NCLDV_00020	Nucleocytoviricota	Megaviricetes	13.9305	40.8125	88.7661	4.46784	6.76605	0	0	0	0	40.7638	0	59.2362	0	0	0	0	0	0	0	0	0	0	0	0	0	0	0	0	0	0	0	0	0	0	0	0	0	0	0	0	0	0	0	0	0	0
	Schulz_GVMAG_M_3300019459_27	Nucleocytoviricota	Megaviricetes	32.0544	40.7576	95.4912	4.50876	0	0	79.522	0	0	0	20.478	0	0	0	32.0544	0	0	0	0	0	0	0	0	0	0	0	0	0	0	0	0	0	0	0	0	0.818685	0	0	0	0	0	0	0	0	0	0
	Schulz_GVMAG_M_3300021964_31	Nucleocytoviricota	Megaviricetes	12.5073	40.694	100	0	0	0	0	41.049	0	8.41525	0	50.5357	0	0	0	0	0	0	0	0	0	0	0	0	0	0	0	0	0	0	0	0	0	0	0	0	0	0	0	0	0	0	0	0	0	0
	Moniruzzaman_MM01_ERX556009_6_dc	Nucleocytoviricota	Megaviricetes	19.5316	40.6784	100	0	0	0	0	86.0382	3.87527	2.07158	0	8.01493	0	0	0	0	0	0	0	0	0	0	0	0	0	0	0	0	0	0	0	0	0	0	0	0	0	0	0	0	0	0	0	0	0	0
	TARA_PSW_NCLDV_00012	Nucleocytoviricota	Megaviricetes	5.98774	40.6451	83.7979	9.30783	0	6.89424	0	0	23.3236	0	0	76.6764	0	0	0	0	0	0	0	0	0	0	0	0	0	0	0	0	0	0	0	0	0	0	0	0	0	0	0	0	0	0	0	0	0	0
	TARA_MED_NCLDV_00102	Nucleocytoviricota	Megaviricetes	9.51923	40.5919	100	0	0	0	0	3.91585	6.46061	74.2928	0	15.3308	0	0	0	0	0	0	0	0	0	0	0	0	0	0	0	0	0	0	0	0	0	0	0	0	0	0	0	0	0	0	0	0	0	0
	Schulz_GVMAG_S_ERX556126_91	Nucleocytoviricota	Megaviricetes	16.367	40.5498	97.316	2.68404	0	0	0	5.12179	16.5042	2.52776	16.838	59.0082	0	0	0	0	0	0	0	0	0	0	0	0	0	0	0	0	0	0	0	0	0	0	0	0	0	0	0	0	0	0	0	0	0	0
	TARA_SOC_NCLDV_00003	Nucleocytoviricota	Megaviricetes	14.5727	40.4167	80.4137	12.4853	7.10107	0	1.93864	2.52177	0	0	0	0	95.5396	0	0	0	0	0	0	0	0	0	0	0	0	0	0	0	0	0	0	0	0	0	0	0	0	0	0.604793	0	0	0	0	0	0	0
	TARA_IOS_NCLDV_00001	Nucleocytoviricota	Megaviricetes	7.56528	40.3851	37.2141	44.5012	17.0011	1.28366	0	15.3134	84.6866	0	0	0	0	0	0	0	0	0	0	0	0	0	0	0	0	0	0	0	0	0	0	0	0	0	0	0	0	0	0	0	0	0	0	0	0	1.00622
	TARA_ARC_NCLDV_00065	Nucleocytoviricota	Megaviricetes	17.6601	40.3343	49.3024	48.9248	1.77277	0	98.0003	1.9997	0	0	0	0	0	0	0	0	0	0	0	0	0	0	0	0	0	0	0	3.44539	0	17.6601	0.74134	1.64751	0	0	0	0	0	0	0	0	0	0	0	0	0	0
	Moniruzzaman_MM06_ERX555933_51_dc	Nucleocytoviricota	Megaviricetes	17.1989	40.3334	97.5737	2.42632	0	0	0	3.70101	17.3227	5.87072	0	73.1056	0	0	0	0	0	0	0	0	0	0	0	0	0	0	0	0	0	0	0	0	0	0	0	0	0	0	0	0	0	0	0	0	0	0
	TARA_MED_NCLDV_00001	Nucleocytoviricota	Megaviricetes	7.90466	40.2868	100	0	0	0	0	23.6324	14.0658	42.8998	19.402	0	0	0	0	0	0	0	0	0	0	0	0	0	0	0	0	0	0	0	0	0	0	0	0	0	0	0	0	0	0	0	0	0	0	0
	TARA_AON_NCLDV_00030	Nucleocytoviricota	Megaviricetes	9.38692	40.2826	91.0389	8.96113	0	0	0	50.3243	7.35929	19.6008	0	22.7156	0	0	0	0	0	0	0	0	0	0	0	0	0	0	0	0	0	0	0	0	0	0	0	0	0	0	0	0	0	0	0	0	0	0
	TARA_MED_NCLDV_00082	Nucleocytoviricota	Megaviricetes	3.48314	40.2148	93.85	6.15003	0	0	0	5.13976	8.05	61.2803	0	25.5299	0	0	0	0	0	0	0	0	0	0	0	0	0	0	0	0	0	0	0	0	0	0	0	0	0	0	0	0	0	0	0	0	0	0
	TARA_ARC_NCLDV_00069	Nucleocytoviricota	Megaviricetes	8.59112	40.2147	38.6701	61.3299	0	0	100	0	0	0	0	0	0	0	0	0	0	0	0	0	0	0	0	0	0	8.59112	4.48556	0	0	0	4.27604	0	0	0	0	0	0	0	0	0	0	0	0	0	0	0
	TARA_PON_NCLDV_00049	Nucleocytoviricota	Megaviricetes	9.10452	40.2131	78.7527	13.0866	5.33095	2.8298	0	0	2.89343	21.1829	0	75.9236	0	0	0	0	0	0	0	0	0	0	0	0	0	0	0	0	0	0	0	0	0	0	0	0	0	0	0	0	0	0	0	0	0	0
	Schulz_GVMAG_M_3300022905_10	Nucleocytoviricota	Megaviricetes	11.2293	40.1386	100	0	0	0	0	28.3864	44.5499	0	25.7352	1.32853	0	0	0	0	0	0	0	0	0	0	0	0	0	0	0	0	0	0	0	0	0	0	0	0	0	0	0	3.3156	0.48224	0	0	0	0	0
	TARA_ION_NCLDV_00007	Nucleocytoviricota	Megaviricetes	21.7513	40.0417	95.7779	2.07101	2.15109	0	0	0	95.4581	0	0	4.5419	0	0	0	0	0	0	0	0	0	0	0	0	0	0	0	0	0	0	0	0	0	0	0	0	0	0	0	0	0	0	0	0	0	0
	TARA_AOS_NCLDV_00020	Nucleocytoviricota	Megaviricetes	5.96579	40.0154	100	0	0	0	0	49.6218	0	32.5701	0	17.8081	0	0	0	0	0	0	0	0	0	0	0	0	0	0	0	0	0	0	0	0	0	0	0	0	0	0	0	0	0	0	0	0	0	0
	TARA_ARC_NCLDV_00084	Nucleocytoviricota	Megaviricetes	17.4331	39.9862	67.0378	32.9622	0	0	95.5689	4.4311	0	0	0	0	0	0	0	0	0	0	0	0	0	0	0	0	0	0	0	2.17756	1.14332	0.397267	0	0	0.508143	0	17.4331	0.922468	0	0.938179	0	0	0	0	0	0	0	0
	Schulz_GVMAG_M_3300020178_21	Nucleocytoviricota	Megaviricetes	23.2273	39.9815	97.7337	2.26628	0	0	0	14.5821	0	82.9046	0	2.51329	0	0	0	0	0	0	0	0	0	0	0	0	0	0	0	0	0	0	0	0	0	0	0	0	0	0	0	0	0	0	0	0	0	0
	TARA_ARC_NCLDV_00003	Nucleocytoviricota	Megaviricetes	13.8078	39.9264	34.5368	63.1417	2.32143	0	100	0	0	0	0	0	0	0.691972	13.8078	0	0	0	0	0	0	0	0	0	0	0	0	0	0	0	0	0	0	0	0	0	0	0	0	0	0	0	0	0	0	0
	Moniruzzaman_MM01_ERX555913_65_dc	Nucleocytoviricota	Megaviricetes	17.3966	39.9202	100	0	0	0	0	42.2141	52.6418	1.96131	0	3.18282	0	0	0	0	0	0	0	0	0	0	0	0	0	0	0	0	0	0	0	0	0	0	0	0	0	0	0	0	0	0	0	0	0	0
	TARA_MED_NCLDV_00003	Nucleocytoviricota	Megaviricetes	11.2495	39.8858	100	0	0	0	0	0	0	96.9879	0	3.01214	0	0	0	0	0	0	0	0	0	0	0	0	0	0	0	0	0	0	0	0	0	0	0	0	0	0	0	0	0	0	0	0	0	0
	Schulz_GVMAG_S_ERX555954_49	Nucleocytoviricota	Megaviricetes	14.4054	39.8503	100	0	0	0	0	3.21701	37.6928	0	0	59.0901	0	0	0	0	0	0	0	0	0	0	0	0	0	0	0	0	0	0	0	0	0	0	0	0	0	0	0	0	0	0	0	0	0	0
	Schulz_GVMAG_S_ERX556126_77	Nucleocytoviricota	Megaviricetes	16.3698	39.6059	79.4593	12.3444	4.68285	3.51343	0	0	19.8581	0	0	80.1419	0	0	0	0	0	0	0	0	0	0	0	0	0	0	0	0	0	0	0	0	0	0	0	0	0	0	0	0	0	0	0	0	0	0
	Schulz_GVMAG_M_3300017969_5	Nucleocytoviricota	Megaviricetes	18.7239	39.4894	100	0	0	0	0	100	0	0	0	0	0	0	0	0	0	0	0	0	0	0	0	0	0	0	0	0	0	0	0	0	0	0	0	0	0	0	0	0	0	0	0	0	0	0
	Schulz_GVMAG_M_3300020185_39	Nucleocytoviricota	Megaviricetes	9.15565	39.2111	49.8897	50.1103	0	0	57.79	28.6155	2.94138	7.77813	0	2.87501	0	0	0	0	0	0	0	0	0	0	4.40725	0	0	0	0	0	0	0	0	0.650119	0	0	0	0	0	0	0	0	0	0	0	0	0	0
	TARA_AOS_NCLDV_00019	Nucleocytoviricota	Megaviricetes	13.9547	39.0276	100	0	0	0	0	64.7937	30.1121	0	0	5.09424	0	0	0	0	0	0	0	0	0	0	0	0	0	0	0	0	0	0	0	0	0	0	0	0	0	0	0	0	0	0	0	0	0	0
	Phycodnaviridae_KP874736_Ostreococcus_lucimarinus_virus_2_isolate_Olv2	Nucleocytoviricota	Megaviricetes	7.25981	38.9058	94.5137	5.48632	0	0	0	45.2422	0	10.9731	0	43.7847	0	0	0	0	0	0	0	0	0	0	0	0	0	0	0	0	0	0	0	0	0	0	0	0	0	0	0	0	0	0	0	0	0	0
	TARA_PSE_NCLDV_00022	Nucleocytoviricota	Megaviricetes	7.94403	38.8009	89.3702	8.01319	0	2.61662	0	0	3.45064	0	0	96.5494	0	0	0	0	0	0	0	0	0	0	0	0	0	0	0	0	0	0	0	0	0	0	0	0	0	0	0	0	0	0	0	0	0	0
	Schulz_GVMAG_S_ERX555967_120	Nucleocytoviricota	Na	13.4137	38.7925	100	0	0	0	0	3.04805	28.5284	11.0406	0	57.383	0	0	0	0	0	0	0	0	0	0	0	0	0	0	0	0	0	0	0	0	0	0	0	0	0	0	0	0	0	0	0	0	0	0
	Moniruzzaman_MM05_ERX552270_36_dc	Nucleocytoviricota	Megaviricetes	6.18902	38.7792	81.0812	18.9188	0	0	93.375	6.62501	0	0	0	0	0	0	0	5.56817	0	0	0	1.11899	0	0.551127	6.18902	0	0	0.484189	0	3.05853	1.19429	1.20322	0.607467	0.557263	0.60914	3.99121	0	0.968377	0.647072	0.886377	1.36666	0	0	0	0	0	0	0
	Schulz_GVMAG_S_ERX555947_70	Nucleocytoviricota	Megaviricetes	15.4391	38.6788	100	0	0	0	0	0	35.3454	0	0	64.6546	0	0	0	0	0	0	0	0	0	0	0	0	0	0	0	0	0	0	0	0	0	0	0	0	0	0	0	0	0	0	0	0	0	0
	TARA_ARC_NCLDV_00101	Mirusviricota	MR_02	9.93212	38.5278	31.8192	68.1808	0	0	97.3706	2.62935	0	0	0	0	0	2.38743	1.2125	0.46987	0	0	2.01071	3.93034	0	0	0	0	0	0	0	0	0	0.577945	0	0	0	0.746234	0	0	0	0	0	0	0	0	0	0	0	0
	TARA_MED_NCLDV_00115	Nucleocytoviricota	Megaviricetes	9.7749	38.504	100	0	0	0	0	1.051	17.2445	47.1561	0	34.5485	0	0	0	0	0	0	0	0	0	0	0	0	0	0	0	0	0	0	0	0	0	0	0	0	0	0	0	0	0	0	0	0	0	0
	Schulz_GVMAG_S_ERX556127_47	Nucleocytoviricota	Megaviricetes	23.9054	38.3626	100	0	0	0	0	6.07952	91.0719	1.60978	0	1.23881	0	0	0	0	0	0	0	0	0	0	0	0	0	0	0	0	0	0	0	0	0	0	0	0	0	0	0	0	0	0	0	0	0	0
	Moniruzzaman_MM05_ERX552285_69_dc	Nucleocytoviricota	Megaviricetes	13.4808	38.3269	100	0	0	0	0	25.5195	5.27421	1.69192	41.4405	26.0739	0	0	0	0	0	0	0	0	0	0	0	0	0	0	0	0	0	0	0	0	0	0	0	0	0	0	0	0	0	0	0	0	0	0
	Moniruzzaman_MM05_ERX552261_43_dc	Nucleocytoviricota	Megaviricetes	8.58783	38.3146	100	0	0	0	0	30.6965	32.6563	3.09092	0	33.5563	0	0	0	0	0	0	0	0	0	0	0	0	0	0	0	0	0	0	0	0	0	0	0	0	0	0	0	0	0	0	0	0	0	0
	TARA_AON_NCLDV_00010	Nucleocytoviricota	Megaviricetes	21.3362	38.255	90.0175	4.15636	3.43633	2.38984	0	79.4578	0	19.1199	0	1.42221	0	0	0	0	0	0	0	0	0	0	0	0	0	0	0	0	0	0	0	0	0	0	0	0	0	0	0	0	0	0	0	0	0	0
	TARA_ARC_NCLDV_00086	Nucleocytoviricota	Megaviricetes	13.563	38.1801	34.9256	63.0335	2.04095	0	100	0	0	0	0	0	0	0	0	0	0	0	0	0	0	0	0	0	0	0	0	13.563	0	0	0	1.9	0	0	0	0	0	0	0	0	0	0	0	0	0	0
	Moniruzzaman_MM01_ERX552302_25_dc	Nucleocytoviricota	Megaviricetes	9.2805	38.112	88.9785	0	11.0215	0	0	84.5968	0	0	0	15.4032	0	0	0	0	0	0	0	0	0	0	0	0	0	0	0	0	0	0	0	0	0	0	0	0	0	0	0	0	0	0	0	0	0	0
	Schulz_GVMAG_S_ERX555907_102	Nucleocytoviricota	Megaviricetes	27.7788	38.0871	97.1015	2.89849	0	0	0	0	0	41.9333	0	58.0667	0	0	0	0	0	0	0	0	0	0	0	0	0	0	0	0	0	0	0	0	0	0	0	0	0	0	0	0	0	0	0	0	0	0
	TARA_AOS_NCLDV_00013	Nucleocytoviricota	Megaviricetes	10.4208	38.0842	87.247	8.1205	4.63249	0	0	95.7869	0	0	0	4.21311	0	0	0	0	0	0	0	0	0	0	0	0	0	0	0	0	0	0	0	0	0	0	0	0	0	0	0	0	0	0	0	0	0	0
	Moniruzzaman_MM05_ERX555907_104_dc	Nucleocytoviricota	Megaviricetes	12.3298	38.0248	100	0	0	0	0	9.58218	6.65711	2.87514	59.0341	21.8515	0	0	0	0	0	0	0	0	0	0	0	0	0	0	0	0	0	0	0	0	0	0	0	0	0	0	0	0	0	0	0	0	0	0
	TARA_ARC_NCLDV_00048	Nucleocytoviricota	Megaviricetes	18.4563	38.0077	41.5351	58.4649	0	0	100	0	0	0	0	0	0	0	0	0	0	0	0	0	0	0	0	0	0	0	0	18.4563	0	0	0	0	0	0	0	0	0	0	0	0	0	0	0	0	0	0
	TARA_ARC_NCLDV_00025	Nucleocytoviricota	Megaviricetes	6.71431	37.921	56.3952	32.5712	11.0337	0	66.3444	9.58126	22.3595	0	0	1.71492	0	0.53885	1.22204	0	0	0	0	0	0	0	0	0	0	0	0	0	0	0	4.97106	1.9993	0	0	0	0	0	0	0	0	0	0	0	0	0	0
	TARA_ARC_NCLDV_00085	Nucleocytoviricota	Proculviricetes	15.4383	37.7944	16.033	83.967	0	0	100	0	0	0	0	0	0	0	0	0	0	0	0	0	0	0	0	0	0	0	0	0	0	1.01152	0	0	0	6.75853	0	0	0	0	0	0	0	0	0	0	0	0
	TARA_PON_NCLDV_00031	Nucleocytoviricota	Megaviricetes	8.31826	37.7606	43.481	44.2599	8.97271	3.28632	0	0	0	0	0	100	0	0	0	0	0	0	0	0	0	0	0	0	0	0	0	0	0	0	0	0	0	0	0	0	0	0	0	0	0	0	0	0	0	0
	Moniruzzaman_MM01_ERX555965_5_dc	Nucleocytoviricota	Megaviricetes	14.0847	37.643	100	0	0	0	0	3.03798	0	6.0476	0	90.9144	0	0	0	0	0	0	0	0	0	0	0	0	0	0	0	0	0	0	0	0	0	0	0	0	0	0	0	0	0	0	0	0	0	0
	TARA_PSE_NCLDV_00017	Nucleocytoviricota	Megaviricetes	9.29799	37.6329	96.9271	3.07293	0	0	0	21.9193	0	17.9691	0	60.1116	0	0	0	0	0	0	0	0	0	0	0	0	0	0	0	0	0	0	0	0	0	0	0	0	0	0	0	0	0	0	0	0	0	0
	Moniruzzaman_EP05_ERX552277_13_dc	Nucleocytoviricota	Megaviricetes	12.812	37.5713	85.4601	0	14.5399	0	0	100	0	0	0	0	0	0	0	0	0	0	0	0	0	0	0	0	0	0	0	0	0	0	0	0	0	0	0	0	0	0	0	0	0	0	0	0	0	0
	TARA_MED_NCLDV_00138	Nucleocytoviricota	Megaviricetes	18.5268	37.5684	96.0077	0	3.99229	0	0	0	6.01488	85.6823	0	8.3028	0	0	0	0	0	0	0	0	0	0	0	0	0	0	0	0	0	0	0	0	0	0	0	0	0	0	0	0	0	0	0	0	0	0
	Moniruzzaman_MM12_ERX556133_24_dc	Nucleocytoviricota	Megaviricetes	18.2917	37.5098	100	0	0	0	0	0	0	0	0	0	100	0	0	0	0	0	0	0	0	0	0	0	0	0	0	0	0	0	0	0	0	0	0	0	0	0	0	0	0	0	0	0	0	0
	Schulz_GVMAG_M_3300020810_20	Nucleocytoviricota	Megaviricetes	20.4077	37.5049	100	0	0	0	0	7.96093	0	45.6911	0	46.348	0	0	0	0	0	0	0	0	0	0	0	0	0	0	0	0	0	0	0	0	0	0	0	0	0	0	0	0	0	0	0	0	0	0
	Schulz_GVMAG_M_3300025897_42	Nucleocytoviricota	Megaviricetes	5.66379	37.5008	78.7844	21.2156	0	0	66.3891	20.0563	4.86439	0	0	8.69016	0	0.912454	5.66379	0	1.40567	0	0	0	0	1.31114	3.29402	0	0	0	0	0	0	0	0.474045	0	0	0	0	0	0	0	0.807904	0	0	0	0	0	0	0
	TARA_PSW_NCLDV_00091	Nucleocytoviricota	Megaviricetes	9.39158	37.2061	62.6472	27.1153	10.2375	0	0	1.49666	1.31512	2.5969	85.9901	8.60119	0	0	0	0	0	0	0	0	0	0	0	0	0	0	0	0	0	0	0	0	0	0	0	0	0	0	0	0	0	0	0	0	0	0
	Schulz_GVMAG_M_3300025767_13	Nucleocytoviricota	Megaviricetes	14.9104	36.9092	100	0	0	0	0	0	7.10849	48.7525	44.139	0	0	0	0	0	0	0	0	0	0	0	0	0	0	0	0	0	0	0	0	0	0	0	0	0	0	0	0	0	0	0	0	0	0	0
	Schulz_GVMAG_M_3300021379_1	Nucleocytoviricota	Megaviricetes	11.62	36.8859	100	0	0	0	1.00376	45.3357	3.35371	4.19347	44.3446	1.76874	0	0	0	0	0	0	0	0	0	0	0	0	0	0	0	0	0	0	0	0	0	0	0	0	0	0	0.42054	0.703694	0	0	0	0	0	0
	Schulz_GVMAG_S_3300009790_139	Nucleocytoviricota	Megaviricetes	27.3567	36.8203	100	0	0	0	0	78.3734	10.2712	0	0	11.3554	0	0	0	0	0	0	0	0	0	0	0	0	0	0	0	0	0	0	0	0	0	0	0	0	0	0	0	0	0	0	0	0	0	0
	TARA_PSW_NCLDV_00055	Mirusviricota	MR_01	15.9944	36.7768	49.7525	0	50.2475	0	0	0	0	0	0	100	0	0	0	0	0	0	0	0	0	0	0	0	0	0	0	0	0	0	0	0	0	0	0	0	0	0	0	0	0	0	0	0	0	0
	TARA_PON_NCLDV_00014	Nucleocytoviricota	Megaviricetes	7.99014	36.7551	42.9591	44.7407	9.20064	3.09957	0	0	0	0	0	100	0	0	0	0	0	0	0	0	0	0	0	0	0	0	0	0	0	0	0	0	0	0	0	0	0	0	0	0	0	0	0	0	0	0
	Schulz_GVMAG_M_3300009434_22	Nucleocytoviricota	Megaviricetes	6.49976	36.5814	97.071	2.92897	0	0	59.0156	6.60968	3.75354	4.01469	15.5125	11.0939	0	0.48727	0.64104	0	2.50985	0.702711	0	0	0	0	0	0.400224	0	0	0.438271	0	6.49976	0.591879	0	2.07382	0	0	1.05868	1.20862	1.78458	0.453048	0.578186	0	0	0	0	0	0	0
	TARA_PSW_NCLDV_00004	Nucleocytoviricota	Megaviricetes	8.81212	36.5784	100	0	0	0	0	5.04561	16.5841	4.4685	0	73.9018	0	0	0	0	0	0	0	0	0	0	0	0	0	0	0	0	0	0	0	0	0	0	0	0	0	0	0	0	0	0	0	0	0	0
	Moniruzzaman_MM01_ERX552270_52_dc	Nucleocytoviricota	Megaviricetes	12.4443	36.5779	88.6963	11.3037	0	0	51.4561	42.4071	0	0	0	6.13674	0	0	0	0	0	10.7589	0	0	0	0	0	0	0	0	0	0	0	0	0	0	0	0	0	0	0	0	0	0	0	0	0	0	0	0
	Schulz_GVMAG_M_3300009436_18	Nucleocytoviricota	Megaviricetes	4.38624	36.5518	53.6887	41.8792	2.74268	1.68935	24.6103	31.3374	0	25.7061	0	18.3462	0	0	1.74359	0	0	0	0	0	0	0	0	0	0	0	0	0	0	0	0	0	0	0	0	0	0	0	0.99155	0	0	0	0	0	0	0
	TARA_MED_NCLDV_00027	Nucleocytoviricota	Megaviricetes	7.39218	36.5337	95.8174	0	4.18256	0	0	1.21163	0	43.4012	55.3871	0	0	0	0	0	0	0	0	0	0	0	0	0	0	0	0	0	0	0	0	0	0	0	0	0	0	0	0	0	0	0	0	0	0	0
	Schulz_GVMAG_M_3300024185_6	Nucleocytoviricota	Megaviricetes	13.6091	36.4863	57.2712	42.7288	0	0	100	0	0	0	0	0	0	0	0	0	0	0	0	0	0	0	0	0	0	0	0	6.3741	0	0	0	0	0	0	13.6091	0.631791	0	0	0	0	0	0	0	0	0	0
	TARA_AOS_NCLDV_00028	Nucleocytoviricota	Megaviricetes	11.3225	36.4202	100	0	0	0	0	48.5095	9.66568	20.1254	19.647	2.05256	0	0	0	0	0	0	0	0	0	0	0	0	0	0	0	0	0	0	0	0	0	0	0	0	0	0	0	0	0	0	0	0	0	0
	Moniruzzaman_MM01_ERX556037_19_dc	Nucleocytoviricota	Megaviricetes	22.9563	36.4144	100	0	0	0	0	97.9822	0	0	0	2.01783	0	0	0	0	0	0	0	0	0	0	0	0	0	0	0	0	0	0	0	0	0	0	0	0	0	0	0	0	0	0	0	0	0	0
	TARA_MED_NCLDV_00032	Nucleocytoviricota	Megaviricetes	2.36003	36.3686	100	0	0	0	0	13.2331	0	85.4783	0	1.2886	0	0	0	0	0	0	0	0	0	0	0	0	0	0	0	0	0	0	0	0	0	0	0	0	0	0	0	0	0	0	0	0	0	0
	TARA_MED_NCLDV_00096	Mirusviricota	MR_01	12.8675	36.2946	83.25	3.59501	10.0476	3.10735	0	0	1.1424	98.8576	0	0	0	0	0	0	0	0	0	0	0	0	0	0	0	0	0	0	0	0	0	0	0	0	0	0	0	0	0	0	0	0	0	0	0	0
	TARA_ARC_NCLDV_00182	Nucleocytoviricota	Megaviricetes	35.0593	36.1793	0	100	0	0	100	0	0	0	0	0	0	0	0	0	0	0	0	0	0	0	0	0	0	0	0	0	0	0	0	0	0	0	0	0	0	0	0	0	0	0	0	0	0	0
	TARA_MED_NCLDV_00079	Nucleocytoviricota	Megaviricetes	10.0272	36.1558	95.2843	4.71568	0	0	0	14.5181	22.678	49.9053	0	12.8987	0	0	0	0	0	0	0	0	0	0	0	0	0	0	0	0	0	0	0	0	0	0	0	0	0	0	0	0	0	0	0	0	0	0
	Schulz_GVMAG_M_3300024252_27	Nucleocytoviricota	Megaviricetes	10.4575	36.099	100	0	0	0	0	83.0573	2.43851	6.23793	0	8.26621	0	0	0	0	0	0	0	0	0	0	0	0	0	0	0	0	0	0	0	0	0	0	0	0	0	0	0	0	0	0	0	0	0	0
	TARA_PSE_NCLDV_00033	Nucleocytoviricota	Megaviricetes	7.16458	36.082	100	0	0	0	0	9.96366	11.0727	36.336	0	42.6276	0	0	0	0	0	0	0	0	0	0	0	0	0	0	0	0	0	0	0	0	0	0	0	0	0	0	0	0	0	0	0	0	0	0
	TARA_ARC_NCLDV_00113	Nucleocytoviricota	Megaviricetes	11.3345	35.9972	52.9376	47.0624	0	0	100	0	0	0	0	0	0	0	0	0	0	0	0	0	0	0	0	0	0	0	0	11.3345	2.02608	2.07832	0.707067	0	0	2.84366	1.65551	0	0	0	0	0	0	0	0	0	0	0
	TARA_ARC_NCLDV_00103	Nucleocytoviricota	Megaviricetes	7.59192	35.9821	49.2084	50.7916	0	0	100	0	0	0	0	0	0	0	0	0	0	0	0.602864	0.926123	0	4.20497	0	1.07632	0.671465	0	0	2.02271	0	7.59192	0	0.739547	0.452148	0	1.44895	0	0	0	0	0	0	0	0	0	0	0
	TARA_PON_NCLDV_00044	Nucleocytoviricota	Na	15.5524	35.9518	93.7125	3.69004	0	2.59748	0	0	0	0	0	100	0	0	0	0	0	0	0	0	0	0	0	0	0	0	0	0	0	0	0	0	0	0	0	0	0	0	0	0	0	0	0	0	0	0
	TARA_PON_NCLDV_00054	Nucleocytoviricota	Megaviricetes	9.12204	35.9023	56.5693	39.9027	3.52801	0	0	0	23.8028	0	0	76.1972	0	0	0	0	0	0	0	0	0	0	0	0	0	0	0	0	0	0	0	0	0	0	0	0	0	0	0	0	0	0	0	0	0	0
	Schulz_GVMAG_M_3300009420_1	Nucleocytoviricota	Megaviricetes	13.0898	35.8675	81.6073	18.3927	0	0	97.8019	2.19809	0	0	0	0	0	0	0	0	0	0	0	0	0	1.06392	0	0	0	0	0	3.00469	1.58317	13.0898	1.59076	5.56616	0	0.412264	2.05936	1.00467	0	0	0	0	0	0	0	0	0	0
	TARA_PON_NCLDV_00036	Nucleocytoviricota	Megaviricetes	3.85667	35.8537	42.6733	48.1303	9.1964	0	54.2747	3.78984	0	0	0	41.9355	0	0	1.31299	0	2.51952	0	0	0	0	0	0	0.567779	0.745209	0	0	0	0	0	0	0	0	0	0	0	0	0	0	0	0	0	0	0	0	0
	Moniruzzaman_MM01_ERX556068_30_dc	Nucleocytoviricota	Megaviricetes	11.0572	35.6686	100	0	0	0	0	0	77.5087	16.9362	0	5.55508	0	0	0	0	0	0	0	0	0	0	0	0	0	0	0	0	0	0	0	0	0	0	0	0	0	0	0	0	0	0	0	0	0	0
	TARA_PSE_NCLDV_00026	Mirusviricota	MR_03	19.7626	35.5769	94.1552	3.56011	0	2.28471	0	0	3.14434	0	0	96.8557	0	0	0	0	0	0	0	0	0	0	0	0	0	0	0	0	0	0	0	0	0	0	0	0	0	0	0	0	0	0	0	0	0	0
	TARA_MED_NCLDV_00123	Nucleocytoviricota	Megaviricetes	5.80463	35.531	100	0	0	0	0	35.3899	0	50.7753	0	13.8348	0	0	0	0	0	0	0	0	0	0	0	0	0	0	0	0	0	0	0	0	0	0	0	0	0	0	0	0	0	0	0	0	0	0
	TARA_MED_NCLDV_00039	Nucleocytoviricota	Megaviricetes	5.82053	35.3234	95.3942	0	0	4.6058	0	5.62983	0	75.7696	0	18.6006	0	0	0	0	0	0	0	0	0	0	0	0	0	0	0	0	0	0	0	0	0	0	0	0	0	0	0	0	0	0	0	0	0	0
	Schulz_GVMAG_S_ERX555926_38	Nucleocytoviricota	Megaviricetes	19.9478	35.3159	92.0191	2.50381	0	5.47712	0	1.38907	0	0	48.4918	50.1192	0	0	0	0	0	0	0	0	0	0	0	0	0	0	0	0	0	0	0	0	0	0	0	0	0	0	0	0	0	0	0	0	0	0
	TARA_PSW_NCLDV_00087	Mirusviricota	MR_01	17.1841	35.2309	55.1509	0	44.8491	0	0	0	0	0	0	100	0	0	0	0	0	0	0	0	0	0	0	0	0	0	0	0	0	0	0	0	0	0	0	0	0	0	0	0	0	0	0	0	0	0
	TARA_MED_NCLDV_00046	Nucleocytoviricota	Megaviricetes	8.81027	35.1517	65.7716	6.05749	25.8888	2.28215	0	2.22348	0	97.7765	0	0	0	0	0	0	0	0	0	0	0	0	0	0	0	0	0	0	0	0	0	0	0	0	0	0	0	0	0	0	0	0	0	0	0	0
	TARA_ARC_NCLDV_00099	Nucleocytoviricota	Megaviricetes	6.39991	34.8949	65.3879	34.6121	0	0	100	0	0	0	0	0	0	0.77724	3.90329	0	0.704845	1.60274	0	0	0	0.722441	0	0	0	0	0	6.39991	0	2.21006	0.482633	1.36394	0	5.47336	0.68926	0	0	0	0.364488	0	0	0	0	0	0	0
	TARA_ARC_NCLDV_00176	Nucleocytoviricota	Megaviricetes	5.02143	34.7128	41.4302	46.7041	11.8657	0	95.764	4.23602	0	0	0	0	0	0	0	0	0	0	0.392134	0	0	0	0	1.2985	0.56472	0	0	1.31611	0.44219	5.02143	0	0.871148	0	0	0	0.605812	2.55357	0.78779	0.484884	0	0	0	0	0	0	0
	TARA_AON_NCLDV_00071	Nucleocytoviricota	Megaviricetes	4.3379	34.503	100	0	0	0	0	77.1332	0	3.70771	0	19.1591	0	0	0	0	0	0	0	0	0	0	0	0	0	0	0	0	0	0	0	0	0	0	0	0	0	0	0	0	0	0	0	0	0	0
	TARA_PSW_NCLDV_00063	Nucleocytoviricota	Megaviricetes	4.32956	34.3926	92.5197	0	0	7.48031	0	24.6058	0	4.5513	0	70.8429	0	0	0	0	0	0	0	0	0	0	0	0	0	0	0	0	0	0	0	0	0	0	0	0	0	0	0	0	0	0	0	0	0	0
	TARA_AOS_NCLDV_00018	Nucleocytoviricota	Megaviricetes	14.703	34.3126	80.9495	10.1418	8.90872	0	0	97.101	0	0	0	2.89903	0	0	0	0	0	0	0	0	0	0	0	0	0	0	0	0	0	0	0	0	0	0	0	0	0	0	0	0	0	0	0	0	0	0
	TARA_PSW_NCLDV_00009	Nucleocytoviricota	Megaviricetes	5.96474	34.2666	47.2156	45.446	7.33845	0	0	0	3.08192	53.8676	0	43.0505	0	0	0	0	0	0	0	0	0	0	0	0	0	0	0	0	0	0	0	0	0	0	0	0	0	0	0	0	0	0	0	0	0	0
	TARA_ARC_NCLDV_00020	Nucleocytoviricota	Megaviricetes	4.7687	34.1641	23.5112	39.2269	35.0114	2.25045	97.1908	0	0	0	0	2.80921	0	0	0	0.503226	3.8315	1.30946	0	0	0	0	0	0	0	0	0.437471	0	0	0.837368	0	0	0	0.431835	0	0	0	0	0	0	0	0	0	0	0	0
	TARA_IOS_NCLDV_00006	Nucleocytoviricota	Megaviricetes	3.37902	34.1364	32.167	58.7875	9.04554	0	0	2.65923	60.1311	0	23.3176	13.8921	0	0	0	0	0	0	0	0	0	0	0	0	0	0	0	0	0	0	0	0	0	0	0	0	0	0	0	0	0	0	0	0	0	0
	TARA_AON_NCLDV_00046	Nucleocytoviricota	Megaviricetes	5.38185	34.1123	78.2614	19.1672	2.57136	0	0	49.6357	2.18542	2.16177	32.6817	13.3354	0	0	0	0	0	0	0	0	0	0	0	0	0	0	0	0	0	0	0	0	0	0	0	0	0	0	0	5.38185	1.20753	1.22166	0.665425	1.94682	0	0.802878
	TARA_MED_NCLDV_00125	Mirusviricota	MR_01	8.09249	34.0453	97.7334	0	0	2.26662	0	47.0262	0	41.2381	0	11.7357	0	0	0	0	0	0	0	0	0	0	0	0	0	0	0	0	0	0	0	0	0	0	0	0	0	0	0	0	0	0	0	0	0	0
	TARA_PON_NCLDV_00015	Nucleocytoviricota	Megaviricetes	7.66455	33.9906	24.1842	63.7386	12.0772	0	0	0	0	0	0	100	0	0	0	0	0	0	0	0	0	0	0	0	0	0	0	0	0	0	0	0	0	0	0	0	0	0	0	0	0	0	0	0	0	0
	Moniruzzaman_EP12_ERX555967_47_dc	Nucleocytoviricota	Megaviricetes	23.7896	33.8807	95.6201	4.37986	0	0	0	0	0	0	0	100	0	0	0	0	0	0	0	0	0	0	0	0	0	0	0	0	0	0	0	0	0	0	0	0	0	0	0	0	0	0	0	0	0	0
	TARA_PSW_NCLDV_00026	Mirusviricota	MR_02	9.27145	33.8397	31.2147	0	7.96202	60.8233	0	0	8.64194	0	0	91.3581	0	0	0	0	0	0	0	0	0	0	0	0	0	0	0	0	0	0	0	0	0	0	0	0	0	0	0	0	0	0	0	0	0	0
	Moniruzzaman_MM07_ERX552261_47_dc	Nucleocytoviricota	Megaviricetes	11.2987	33.8128	96.0483	3.95171	0	0	5.2258	61.573	0	4.04741	0	29.1538	0	0	0	0	0	0	0	0	0	0	0	0	0	0	0	0	0	0	0	0	0	0	0	0	0	0	0	0	0	0	0	0	0	0
	Moniruzzaman_LP04_ERX552283_9_dc	Nucleocytoviricota	Megaviricetes	8.63887	33.7372	100	0	0	0	0	30.518	39.9171	0	24.3007	5.26415	0	0	0	0	0	0	0	0	0	0	0	0	0	0	0	0	0	0	0	0	0	0	0	0	0	0	0	0.727037	0.804487	0	0	0	0	0
	Schulz_GVMAG_M_3300023109_32	Nucleocytoviricota	Megaviricetes	5.34318	33.6098	100	0	0	0	35.3924	53.3622	6.93872	2.43103	0	1.87562	0	0	0	0	0	0	0	0	0	0	0	0	0	0	0	0	0	0	0	0	0	0	0	1.85538	1.07306	1.7141	4.54836	0	0	0	0	0	0	0
	Moniruzzaman_MM01_SRX803008_123_dc	Nucleocytoviricota	Megaviricetes	4.80137	33.497	65.6976	27.3483	6.95418	0	99.2383	0.761681	0	0	0	0	0	0.700051	2.71449	1.54069	0	0	0	0	0	2.57068	0	0	0	0	0	0	1.12467	4.80137	4.06366	0	1.16233	0.471243	0	0.468374	1.69705	0	0	0	0	0	0	0	0	0
	TARA_MED_NCLDV_00114	Mirusviricota	MR_01	17.7603	33.4918	100	0	0	0	0	0.704455	0	91.5277	0	7.76787	0	0	0	0	0	0	0	0	0	0	0	0	0	0	0	0	0	0	0	0	0	0	0	0	0	0	0	0	0	0	0	0	0	0
	TARA_SOC_NCLDV_00007	Mirusviricota	MR_02	14.9132	33.4757	100	0	0	0	0.487687	0	0	0	0	0	99.5123	0	0	0	0	0	0	0	0	0	0	0	0	0	0	0	0	0	0	0	0	0	0	0	0	0	0	0	0	0	0	0	0	0
	Moniruzzaman_MM17_ERX552270_68_dc	Nucleocytoviricota	Megaviricetes	7.26428	33.4744	87.2379	12.7621	0	0	57.3951	30.2966	10.5599	0	0	1.7484	0	0	0	0	0	0	0	0	0	6.58083	0	0	0	0	0	0	2.97221	0	0	0	0	0.367898	0	0	0	0	0	0	0	0	0	1.31458	0	0
	TARA_PON_NCLDV_00033	Mirusviricota	MR_01	5.49006	33.408	90.9306	9.06943	0	0	0	0	49.4954	0	0	50.5046	0	0	0	0	0	0	0	0	0	0	0	0	0	0	0	0	0	0	0	0	0	0	0	0	0	0	0	0	0	0	0	0	0	0
	Schulz_GVMAG_S_1016713_148	Nucleocytoviricota	Megaviricetes	5.94889	33.3628	67.8091	32.1909	0	0	77.9239	20.73	0	0	0	1.34606	0	0	0	0	0	0	0	0	0	0	0	2.03436	0	0	0	5.94889	0	0	0	1.02977	0	0	1.69971	1.85573	0.709436	0.994775	0	0	0	0	0	0	0	0
	Schulz_GVMAG_M_3300024180_11	Nucleocytoviricota	Megaviricetes	6.04575	33.2625	87.5854	12.4146	0	0	37.7736	4.58395	45.9399	0	7.85494	3.84752	0	0	0	0	0	0	0	0	0	0	0	0	0	0	0	3.67631	0	0	1.59887	0	0	0	0	3.00196	1.09854	0	0	0	0	0	0	0	0	0
	TARA_ARC_NCLDV_00043	Nucleocytoviricota	Megaviricetes	18.8252	33.1564	53.821	17.5772	26.6646	1.93718	100	0	0	0	0	0	0	0	0	0	0	0	0	0	0	0	0	0	0	0	0	0	0	0	0	0	0	0	0	0.508252	18.8252	0	0	0	0	0	0	0	0	0
	TARA_MED_NCLDV_00067	Mirusviricota	MR_01	14.9736	33.1067	82.5556	12.5859	4.85842	0	0	0	0	96.2389	0	3.76105	0	0	0	0	0	0	0	0	0	0	0	0	0	0	0	0	0	0	0	0	0	0	0	0	0	0	0	0	0	0	0	0	0	0
	TARA_PON_NCLDV_00040	Mirusviricota	MR_03	10.2591	33.0654	83.3234	14.1346	0	2.54204	0	0	5.20282	0	0	94.7972	0	0	0	0	0	0	0	0	0	0	0	0	0	0	0	0	0	0	0	0	0	0	0	0	0	0	0	0	0	0	0	0	0	0
	Schulz_GVMAG_M_3300009077_7	Nucleocytoviricota	Megaviricetes	7.52362	33.0465	86.3656	0	10.9564	2.67802	100	0	0	0	0	0	0	0.655068	0.603797	0	0	0	4.36251	0	4.161	0	0	0	0	0.644337	0	0	3.18806	2.42067	0	0.392039	3.19998	1.87292	7.52362	0	0	0.385839	0	0	0	0	0	0	0	0
	TARA_PSW_NCLDV_00089	Nucleocytoviricota	Megaviricetes	2.83764	32.9561	41.2303	48.6632	8.11879	1.98772	0	11.4237	3.56086	42.2859	0	42.7295	0	0	0	0	0	0	0	0	0	0	0	0	0	0	0	0	0	0	0	0	0	0	0	0	0	0	0	0	0	0	0	0	0	0
	TARA_MED_NCLDV_00093	Nucleocytoviricota	Megaviricetes	6.21536	32.9427	88.3779	11.6221	0	0	0	0	38.7577	52.8114	0	8.43088	0	0	0	0	0	0	0	0	0	0	0	0	0	0	0	0	0	0	0	0	0	0	0	0	0	0	0	0	0	0	0	0	0	0
	TARA_MED_NCLDV_00053	Nucleocytoviricota	Megaviricetes	10.9498	32.8474	97.3224	0	0	2.67763	0	43.1871	0	45.9689	0	10.844	0	0	0	0	0	0	0	0	0	0	0	0	0	0	0	0	0	0	0	0	0	0	0	0	0	0	0	0	0	0	0	0	0	0
	TARA_PSW_NCLDV_00044	Mirusviricota	MR_01	18.0634	32.8083	100	0	0	0	0	0	0	0	0	100	0	0	0	0	0	0	0	0	0	0	0	0	0	0	0	0	0	0	0	0	0	0	0	0	0	0	0	0	0	0	0	0	0	0
	TARA_PON_NCLDV_00011	Nucleocytoviricota	Megaviricetes	8.04529	32.8	52.2866	36.65	7.24653	3.81682	0	0	0	0	0	100	0	0	0	0	0	0	0	0	0	0	0	0	0	0	0	0	0	0	0	0	0	0	0	0	0	0	0	0	0	0	0	0	0	0
	TARA_PON_NCLDV_00057	Nucleocytoviricota	Megaviricetes	3.78447	32.6814	100	0	0	0	0	8.5161	0	29.6204	11.2489	50.6146	0	0	0	0	0	0	0	0	0	0	0	0	0	0	0	0	0	0	0	0	0	0	0	0	0	0	0	0	0	0	0	0	0	0
	TARA_AON_NCLDV_00053	Nucleocytoviricota	Megaviricetes	6.93963	32.6729	46.9653	27.8944	25.1403	0	0	7.62324	1.73071	0	88.8178	1.82823	0	0	0	0	0	0	0	0	0	0	0	0	0	0	0	0	0	0	0	0	0	0	0	0	0	0	0	1.66782	0	0	0	0	0	0.766789
	Moniruzzaman_MM16_ERX552256_53_dc	Nucleocytoviricota	Megaviricetes	15.4066	32.6541	100	0	0	0	0	11.5436	15.5649	11.0532	0	61.8383	0	0	0	0	0	0	0	0	0	0	0	0	0	0	0	0	0	0	0	0	0	0	0	0	0	0	0	0	0	0	0	0	0	0
	TARA_PON_NCLDV_00004	Nucleocytoviricota	Megaviricetes	10.9571	32.5924	8.41221	61.3194	30.2684	0	0	7.52972	3.02505	9.51055	0	79.9347	0	0	0	0	0	0	0	0	0	0	0	0	0	0	0	0	0	0	0	0	0	0	0	0	0	0	0	0	0	0	0	0	0	0
	TARA_SOC_NCLDV_00010	Nucleocytoviricota	Megaviricetes	7.60675	32.5194	88.8067	11.1933	0	0	3.27565	0	0	0	0	0	96.7243	0	0	0	0	0	0	0	0	0	0	0	0	0	0	1.55621	0	1.37332	0	0	0	0	0	0	0	0	0	0	0	0	0	0	0	0
	Moniruzzaman_MM01_ERX555965_52_dc	Nucleocytoviricota	Megaviricetes	14.0376	32.5141	100	0	0	0	0	2.218	0	16.6167	0	81.1653	0	0	0	0	0	0	0	0	0	0	0	0	0	0	0	0	0	0	0	0	0	0	0	0	0	0	0	0	0	0	0	0	0	0
	TARA_AON_NCLDV_00062	Nucleocytoviricota	Megaviricetes	3.1786	32.4501	91.3232	4.23153	4.44532	0	1.69153	48.7044	19.2602	30.3438	0	0	0	0	0	0	0	0	0	0	0	0	0	0	0	0	0	0	0	0	0	0	0	0	0	0	0	0	0	0	0	0	0	0	0	0
	TARA_ARC_NCLDV_00014	Nucleocytoviricota	Megaviricetes	10.8911	32.2801	30.2208	69.7792	0	0	99.2477	0.752252	0	0	0	0	0	0	0	0.981663	0	0	0	0	0	0	0	0	0	0	0	0	0.476455	0	8.28461	0	0	0	0	0	0	0.518324	0	0	0	0	0	0	0	0
	Schulz_GVMAG_S_ERX555959_42	Nucleocytoviricota	Megaviricetes	20.0092	32.2177	100	0	0	0	0	94.1321	0	0	0	5.86793	0	0	0	0	0	0	0	0	0	0	0	0	0	0	0	0	0	0	0	0	0	0	0	0	0	0	0	0	0	0	0	0	0	0
	TARA_AON_NCLDV_00023	Nucleocytoviricota	Megaviricetes	8.88623	32.0336	100	0	0	0	0	90.3726	2.61033	0	0	7.01706	0	0	0	0	0	0	0	0	0	0	0	0	0	0	0	0	0	0	0	0	0	0	0	0	0	0	0	0	0	2.5576	0.441351	8.88623	1.40748	2.40564
	TARA_ARC_NCLDV_00007	Nucleocytoviricota	Megaviricetes	14.3489	31.997	30.9606	62.6178	3.92453	2.49714	97.902	2.09802	0	0	0	0	0	0	0	0	0	0	0	0	0	2.58325	0	0	0	0	0	0	0	1.02608	0.882312	0	0.647679	1.25636	0	0	0	0	0	0	0	0	0	0	0	0
	TARA_PSW_NCLDV_00006	Nucleocytoviricota	Megaviricetes	9.08672	31.9944	76.9474	0	0	23.0526	0	0	5.46231	5.248	0	89.2897	0	0	0	0	0	0	0	0	0	0	0	0	0	0	0	0	0	0	0	0	0	0	0	0	0	0	0	0	0	0	0	0	0	0
	TARA_PSW_NCLDV_00008	Nucleocytoviricota	Megaviricetes	4.23911	31.9932	58.2981	32.4205	0	9.28145	0	9.54222	25.1068	0	0	65.351	0	0	0	0	0	0	0	0	0	0	0	0	0	0	0	0	0	0	0	0	0	0	0	0	0	0	0	0	0.487134	0	0	0	0	0.420284
	TARA_ARC_NCLDV_00189	Nucleocytoviricota	Megaviricetes	6.51822	31.9859	69.8179	18.587	11.5951	0	82.2815	17.7185	0	0	0	0	0	0	0	0	0	0	0	0	0	0	0	0	0	0	0	2.31751	0	0	0	0	0	0	0	6.51822	5.26691	1.06264	0	0	0	0	0	0	0	0
	TARA_MED_NCLDV_00106	Mirusviricota	MR_03	7.39972	31.9673	100	0	0	0	0	3.99295	2.82106	75.6092	15.3026	2.27419	0	0	0	0	0	0	0	0	0	0	0	0	0	0	0	0	0	0	0	0	0	0	0	0	0	0	0	0	0	0	0	0	0	0
	Schulz_GVMAG_M_3300009076_8	Nucleocytoviricota	Megaviricetes	7.54921	31.946	93.061	6.93896	0	0	49.6027	45.795	4.60229	0	0	0	0	0	0	0	2.81469	0	0	0	0	0	0	0	0	0	0	1.336	0	0	0	0.815734	0	0	0	1.86737	0.981843	1.21561	1.41429	0	0	0	0	0	0	0
	TARA_ARC_NCLDV_00023	Mirusviricota	MR_02	10.032	31.8335	71.4661	28.5339	0	0	100	0	0	0	0	0	0	0	0	0	0	0	0	0	0	0	0	0	0	0	0	0	0	0.590786	0.784482	0	2.83672	4.02799	10.032	0	0	0	0	0	0	0	0	0	0	0
	Schulz_GVMAG_S_3300010368_80	Nucleocytoviricota	Megaviricetes	8.25774	31.8019	86.9922	13.0078	0	0	90.1788	9.82119	0	0	0	0	0	0	0	0	0	0	8.25774	0	7.34572	0	0.83232	0	0	0	1.18532	0	0	5.60454	1.03604	0	0	0	0	0	0	0	0	0	0	0	0	0	0	0
	Moniruzzaman_MM07_ERX552253_37_dc	Nucleocytoviricota	Megaviricetes	8.16668	31.7821	100	0	0	0	0	86.4951	0	3.29642	0	10.2085	0	0	0	0	0	0	0	0	0	0	0	0	0	0	0	0	0	0	0	0	0	0	0	0	0	0	0	0	0	0	0	0	0	0
	TARA_ARC_NCLDV_00028	Mirusviricota	MR_02	8.97764	31.7774	28.9288	69.0852	1.98607	0	100	0	0	0	0	0	0	1.92276	0.775464	0	0	0	5.11939	2.29732	0	0	0	0	0	0	0	0	0	0	0	0	0	0	0	0	0	0	0	0	0	0	0	0	0	0
	Schulz_GVMAG_M_3300024255_31	Nucleocytoviricota	Megaviricetes	9.05137	31.7045	100	0	0	0	19.8832	15.8693	0	7.89322	38.1209	18.2333	0	0	0	0	0	0	0	0	0	0	0	0	0	0	0	0	0	0	0	0	0	0	0	0	0.37151	1.4428	4.42353	0.527897	0	0	0	0	0	0
	TARA_AON_NCLDV_00001	Nucleocytoviricota	Megaviricetes	6.12495	31.6309	100	0	0	0	0	90.4935	0	4.58107	0	4.92539	0	0	0	0	0	0	0	0	0	0	0	0	0	0	0	0	0	0	0	0	0	0	0	0	0	0	0	0	0	0	0	0	0	0
	TARA_AON_NCLDV_00018	Nucleocytoviricota	Megaviricetes	2.12015	31.5776	54.4825	44.0273	1.49021	0	0	59.6333	12.6272	23.3404	0	4.39909	0	0	0	0	0	0	0	0	0	0	0	0	0	0	0	0	0	0	0	0	0	0	0	0	0	0	0	0	0	0	0	0	0	0
	TARA_MED_NCLDV_00116	Nucleocytoviricota	Megaviricetes	3.85433	31.5755	100	0	0	0	0	4.29672	0	92.1785	0	3.52476	0	0	0	0	0	0	0	0	0	0	0	0	0	0	0	0	0	0	0	0	0	0	0	0	0	0	0	0	0	0	0	0	0	0
	Phycodnaviridae_HQ633060_Ostreococcus_lucimarinus_virus_OlV3	Nucleocytoviricota	Megaviricetes	6.62407	31.548	94.1581	5.84193	0	0	0	47.2769	0	4.83837	0	47.8847	0	0	0	0	0	0	0	0	0	0	0	0	0	0	0	0	0	0	0	0	0	0	0	0	0	0	0	0	0	0	0	0	0	0
	TARA_ARC_NCLDV_00106	Mirusviricota	MR_02	4.19983	31.4479	47.1019	41.823	7.942	3.1331	100	0	0	0	0	0	0	0	0.853598	0	2.20426	0	0	0	0	0.413691	0.546869	0	0	0	0	3.16586	2.62476	0.47661	1.69514	0.536383	0	0	0	0	0	0	0	0	0	0	0	0	0	0
	TARA_ARC_NCLDV_00075	Nucleocytoviricota	Megaviricetes	4.5822	31.4477	40.8905	42.7032	16.4064	0	83.9595	9.23481	0	0	0	0	6.80564	0.415047	1.58343	0	0	0	0	0	0	1.03657	0	0	0	0	0	0	0	4.5822	0.593997	0	0	0.676589	0	0.419635	1.58635	0	0	0	0	0	0	0	0	0
	TARA_AON_NCLDV_00057	Nucleocytoviricota	Megaviricetes	2.48748	31.4149	60.3181	29.3382	10.3437	0	0	86.6039	0	3.11101	0	10.2851	0	0	0	0	0	0	0	0	0	0	0	0	0	0	0	0	0	0	0	0	0	0	0	0	0	0	0	0	0	0	0	0	0	0
	TARA_AON_NCLDV_00073	Mirusviricota	MR_03	11.1531	31.4049	30.6106	69.3894	0	0	0	100	0	0	0	0	0	0	0	0	0	0	0	0	0	0	0	0	0	0	0	0	0	0	0	0	0	0	0	0	0	0	0	0	0	0	0	0	0	0
	TARA_MED_NCLDV_00073	Nucleocytoviricota	Megaviricetes	7.37911	31.3094	82.9598	2.99829	7.68258	6.35931	0	17.9751	0	82.0249	0	0	0	0	0	0	0	0	0	0	0	0	0	0	0	0	0	0	0	0	0	0	0	0	0	0	0	0	0	0	0	0	0	0	0	0
	TARA_MED_NCLDV_00130	Nucleocytoviricota	Megaviricetes	6.91953	31.2577	100	0	0	0	0	1.88098	26.8287	38.5701	28.7874	3.93279	0	0	0	0	0	0	0	0	0	0	0	0	0	0	0	0	0	0	0	0	0	0	0	0	0	0	0	0	0	0	0	0	0	0
	Moniruzzaman_MM05_ERX556094_31_dc	Nucleocytoviricota	Megaviricetes	12.8953	31.246	100	0	0	0	0	0	62.1404	0	0	37.8596	0	0	0	0	0	0	0	0	0	0	0	0	0	0	0	0	0	0	0	0	0	0	0	0	0	0	0	0	0	0	0	0	0	0
	TARA_PSW_NCLDV_00050	Nucleocytoviricota	Megaviricetes	19.2017	31.1507	0	0	100	0	0	0	0	0	0	100	0	0	0	0	0	0	0	0	0	0	0	0	0	0	0	0	0	0	0	0	0	0	0	0	0	0	0	0	0	0	0	0	0	0
	TARA_PSW_NCLDV_00017	Nucleocytoviricota	Megaviricetes	7.09643	31.1291	38.8114	46.5913	12.2372	2.36007	0	0	0	0	0	100	0	0	0	0	0	0	0	0	0	0	0	0	0	0	0	0	0	0	0	0	0	0	0	0	0	0	0	0	0	0	0	0	0	0
	TARA_AON_NCLDV_00012	Nucleocytoviricota	Megaviricetes	6.4295	31.1103	100	0	0	0	0	100	0	0	0	0	0	0	0	0	0	0	0	0	0	0	0	0	0	0	0	0	0	0	0	0	0	0	0	0	0	0	0	0	0	0	0	0	0	0
	Schulz_GVMAG_M_3300023170_28	Nucleocytoviricota	Megaviricetes	9.92551	31.0944	100	0	0	0	27.7272	68.9055	0	0	0	3.36734	0	0	0	0	0	0	0	0	0	0	0	0	0	0	0	0	0	0	0	0	0	0	0	0	0.84121	1.12032	4.13644	0	0	0	0	0	0	0
	Moniruzzaman_MM07_SRX803008_112_dc	Nucleocytoviricota	Megaviricetes	4.6473	31.0141	90.0523	0	9.94774	0	28.9544	33.7691	21.5612	9.52912	0	6.18615	0	0	0	0	0	0	0	0	0	0	0	0	0	0	0	0	0.86866	0	0	0	0	0	0	4.6473	0	0	0	0	0	0	0	0	0	0
	TARA_MED_NCLDV_00017	Nucleocytoviricota	Megaviricetes	8.56752	30.9318	100	0	0	0	0	25.1688	0	74.8312	0	0	0	0	0	0	0	0	0	0	0	0	0	0	0	0	0	0	0	0	0	0	0	0	0	0	0	0	0	0	0	0	0	0	0	0
	Schulz_GVMAG_S_ERX556068_53	Nucleocytoviricota	Megaviricetes	11.4664	30.7923	100	0	0	0	0	0	43.3575	0	54.8557	1.78683	0	0	0	0	0	0	0	0	0	0	0	0	0	0	0	0	0	0	0	0	0	0	0	0	0	0	0	0	0	0	0	0	0	0
	TARA_MED_NCLDV_00099	Mirusviricota	MR_02	6.12197	30.7615	96.6549	3.34508	0	0	0	0	1.36981	91.6385	0	6.99173	0	0	0	0	0	0	0	0	0	0	0	0	0	0	0	0	0	0	0	0	0	0	0	0	0	0	0	0	0	0	0	0	0	0
	TARA_MED_NCLDV_00122	Nucleocytoviricota	Megaviricetes	4.77384	30.6472	92.1617	0	5.58336	2.25494	0	11.3472	2.97366	84.2688	0	1.41028	0	0	0	0	0	0	0	0	0	0	0	0	0	0	0	0	0	0	0	0	0	0	0	0	0	0	0	0	0	0	0	0	0	0
	Schulz_GVMAG_S_1040241_146	Nucleocytoviricota	Megaviricetes	12.8407	30.5828	71.1352	7.6587	6.26451	14.9416	0	10.2156	8.47225	0	0	81.3121	0	0	0	0	0	0	0	0	0	0	0	0	0	0	0	0	0	0	0	0	0	0	0	0	0	0	0	0	0	0	0	0	0	0.472187
	TARA_PSW_NCLDV_00085	Mirusviricota	MR_01	3.77987	30.5368	77.4291	0	0	22.5709	0	9.97914	0	0	0	90.0209	0	0	0	0	0	0	0	0	0	0	0	0	0	0	0	0	0	0	0	0	0	0	0	0	0	0	0	0	0	0	0	0	0	0
	Moniruzzaman_MM01_ERX556032_62_dc	Nucleocytoviricota	Megaviricetes	21.6991	30.3404	100	0	0	0	0	2.93556	0	91.9892	0	5.07519	0	0	0	0	0	0	0	0	0	0	0	0	0	0	0	0	0	0	0	0	0	0	0	0	0	0	0	0	0	0	0	0	0	0
	Moniruzzaman_MM12_ERX556059_41_dc	Nucleocytoviricota	Megaviricetes	15.2455	30.2413	100	0	0	0	0	98.7053	0	0	0	1.29471	0	0	0	0	0	0	0	0	0	0	0	0	0	0	0	0	0	0	0	0	0	0	0	0	0	0	0	0	0	0	0	0	0	0
	TARA_AON_NCLDV_00050	Mirusviricota	MR_03	5.64383	30.1666	100	0	0	0	0	91.6543	0	3.48213	0	4.86354	0	0	0	0	0	0	0	0	0	0	0	0	0	0	0	0	0	0	0	0	0	0	0	0	0	0	0	0	0	0	0	0	0	0
	TARA_PON_NCLDV_00012	Mirusviricota	MR_02	2.80366	30.1583	92.5258	7.47416	0	0	0	2.34618	16.6499	8.85528	38.688	33.4607	0	0	0	0	0	0	0	0	0	0	0	0	0	0	0	0	0	0	0	0	0	0	0	0	0	0	0	0	0	0	0	0	0	0
	TARA_ARC_NCLDV_00060	Nucleocytoviricota	Megaviricetes	11.6118	30.08	20.5756	79.4244	0	0	100	0	0	0	0	0	0	0	0	0	0	0	0	0	0	0	0	0	0	0	0	0	0	6.08507	0	0	0	0	0	0	0	0	0	0	0	0	0	0	0	0
	TARA_ION_NCLDV_00008	Nucleocytoviricota	Megaviricetes	7.7467	29.8835	100	0	0	0	0	4.31944	62.3222	0	0	33.3583	0	0	0	0	0	0	0	0	0	0	0	0	0	0	0	0	0	0	0	0	0	0	0	0	0	0	0	0	0	0	0	0	0	0
	Schulz_GVMAG_M_3300000115_3	Nucleocytoviricota	Megaviricetes	14.971	29.837	71.2403	28.7597	0	0	100	0	0	0	0	0	0	0	0	14.971	0	0	3.87227	2.74542	0	0.96014	0	0	0	0	0	0	0	0	0	0	0	0	0	0	0	0	0	0	0	0	0	0	0	0
	Schulz_GVMAG_M_3300000128_11	Nucleocytoviricota	Megaviricetes	5.76058	29.8002	28.7308	42.4399	28.8293	0	100	0	0	0	0	0	0	0	0	0	0	0	0	0	0	0.752101	0	0	0	0	0	1.16563	0.67345	0.851644	0	0.669149	0	0	0	1.48454	3.95652	0.512461	0	0	0	0	0	0	0	0
	TARA_ARC_NCLDV_00033	Nucleocytoviricota	Megaviricetes	12.0818	29.7924	41.8326	38.6731	19.4943	0	100	0	0	0	0	0	0	0	0	12.0818	0.698076	0.407524	0	0	0	0	0	0	0	0	0	0	0	0	0	0	0	0	0	0	0	0.513861	0	0	0	0	0	0	0	0
	TARA_PON_NCLDV_00052	Nucleocytoviricota	Megaviricetes	4.85475	29.7694	91.7778	4.80709	0	3.41507	0	0	0	0	0	100	0	0	0	0	0	0	0	0	0	0	0	0	0	0	0	0	0	0	0	0	0	0	0	0	0	0	0	0	0	0	0	0	0	0
	TARA_MED_NCLDV_00076	Mirusviricota	MR_04	12.349	29.7604	100	0	0	0	0	20.327	0	79.673	0	0	0	0	0	0	0	0	0	0	0	0	0	0	0	0	0	0	0	0	0	0	0	0	0	0	0	0	0	0	0	0	0	0	0	0
	Schulz_GVMAG_M_3300021389_49	Nucleocytoviricota	Megaviricetes	7.88902	29.7291	78.0378	18.0151	3.94714	0	100	0	0	0	0	0	0	0	0	0	0	0	1.69168	0	3.14968	0	0	0	0	7.17812	4.048	0	0	0	7.88902	0	0	0	0	0	0	0	0	0	0	0	0	0	0	0
	TARA_MED_NCLDV_00088	Nucleocytoviricota	Megaviricetes	4.88696	29.7234	100	0	0	0	0	1.17861	0	82.1396	0	16.6818	0	0	0	0	0	0	0	0	0	0	0	0	0	0	0	0	0	0	0	0	0	0	0	0	0	0	0	0	0	0	0	0	0	0
	TARA_MED_NCLDV_00016	Nucleocytoviricota	Megaviricetes	12.4753	29.6817	100	0	0	0	0	5.9531	5.02401	83.0799	0	5.94302	0	0	0	0	0	0	0	0	0	0	0	0	0	0	0	0	0	0	0	0	0	0	0	0	0	0	0	0	0	0	0	0	0	0
	TARA_MED_NCLDV_00091	Mirusviricota	MR_01	23.2706	29.5814	100	0	0	0	0	2.61262	13.9203	83.4671	0	0	0	0	0	0	0	0	0	0	0	0	0	0	0	0	0	0	0	0	0	0	0	0	0	0	0	0	0	0	0	0	0	0	0	0
	TARA_PSE_NCLDV_00021	Nucleocytoviricota	Megaviricetes	5.33536	29.4129	27.8735	18.5765	34.2799	19.2701	0	0	0	0	0	100	0	0	0	0	0	0	0	0	0	0	0	0	0	0	0	0	0	0	0	0	0	0	0	0	0	0	0	0	0	0	0	0	0	0
	TARA_MED_NCLDV_00143	Nucleocytoviricota	Megaviricetes	6.53466	29.3096	96.2215	3.77854	0	0	0	0	16.4871	76.3582	0	7.15472	0	0	0	0	0	0	0	0	0	0	0	0	0	0	0	0	0	0	0	0	0	0	0	0	0	0	0	0	0	0	0	0	0	0
	Schulz_GVMAG_S_ERX555907_72	Nucleocytoviricota	Megaviricetes	17.0777	29.1527	100	0	0	0	0	17.9824	12.234	10.6711	0	59.1126	0	0	0	0	0	0	0	0	0	0	0	0	0	0	0	0	0	0	0	0	0	0	0	0	0	0	0	0	0	0	0	0	0	0
	TARA_SOC_NCLDV_00009	Mirusviricota	MR_02	12.3164	29.0808	88.1629	0	11.8371	0	2.42305	0	0	0	0	0	97.5769	0	0	0	0	0	0	0	0	0	0	0	0	0	0	0	0	0	0	0	0	0	0	0	2.81893	0	0	0	0	0	0	0	0	0
	TARA_ARC_NCLDV_00089	Nucleocytoviricota	Megaviricetes	6.97124	29.033	60.0219	39.9781	0	0	100	0	0	0	0	0	0	0	0	0	0	0	0	0	0	0	0	0	0	0	0	6.97124	0.585201	5.32459	0	0.441313	0	0	3.89911	0.459919	0	0	0	0	0	0	0	0	0	0
	TARA_AOS_NCLDV_00005	Nucleocytoviricota	Megaviricetes	7.18526	29.0153	83.93	0	0	16.07	0	63.778	0	36.222	0	0	0	0	0	0	0	0	0	0	0	0	0	0	0	0	0	0	0	0	0	0	0	0	0	0	0	0	0	0.38934	0	0	0	0	0	0
	TARA_ION_NCLDV_00010	Nucleocytoviricota	Megaviricetes	12.3724	28.9672	69.1244	29.252	1.6236	0	0	0	82.3241	12.6081	0	5.06775	0	0	0	0	0	0	0	0	0	0	0	0	0	0	0	0	0	0	0	0	0	0	0	0	0	0	0	0	0	0	0	0	0	0
	TARA_MED_NCLDV_00006	Nucleocytoviricota	Megaviricetes	12.4819	28.7349	95.3107	0	0	4.68933	0	78.7011	0	0	0	21.2989	0	0	0	0	0	0	0	0	0	0	0	0	0	0	0	0	0	0	0	0	0	0	0	0	0	0	0	0	0	0	0	0	0	0.974219
	TARA_SOC_NCLDV_00018	Nucleocytoviricota	Megaviricetes	10.1987	28.7	96.0068	0	3.99317	0	0	0	0	0	0	0	100	0	0	0	0	0	0	0	0	0	0	0	0	0	0	0	0	0	0	0	0	0	0	0	0	0	0	0	0	0	0	0	0	0
	TARA_MED_NCLDV_00074	Nucleocytoviricota	Megaviricetes	11.9253	28.6688	87.4785	4.65028	7.87118	0	0	2.07228	0	97.9277	0	0	0	0	0	0	0	0	0	0	0	0	0	0	0	0	0	0	0	0	0	0	0	0	0	0	0	0	0	0	0	0	0	0	0	0
	Schulz_GVMAG_M_3300027810_12	Nucleocytoviricota	Megaviricetes	8.69275	28.6252	77.9864	22.0136	0	0	50.2303	15.916	0	0	0	33.8537	0	0	0	0	0	0	0	0	0	0	0	0	0	0	0	0	0	0	0	0	0	0	0	0	0	0	0.961094	0	0	0	0	0	0	0
	Schulz_GVMAG_M_3300025874_52	Nucleocytoviricota	Megaviricetes	3.35428	28.5843	100	0	0	0	27.9367	23.743	0	27.1801	0	21.1402	0	0	0	0	0	0	0	0	0	0	0	0	0	0	1.73936	0	0	0	0	1.14752	0	0	0	1.83933	0	0.648204	0.467409	0	0	0	0	0	0	0
	Moniruzzaman_MM16_ERX552254_13_dc	Nucleocytoviricota	Megaviricetes	7.78064	28.5713	100	0	0	0	0	84.885	11.3634	0	0	3.75161	0	0	0	0	0	0	0	0	0	0	0	0	0	0	0	0	0	0	0	0	0	0	0	0	0	0	0	0	0	0	0	0	0	0
	TARA_AOS_NCLDV_00016	Nucleocytoviricota	Megaviricetes	13.4247	28.5707	100	0	0	0	14.7207	85.2793	0	0	0	0	0	0	0	0	0	0	0	0	0	0	0	0	0	0	0	0	1.09905	0	0	0.389759	0.646311	0	0	0	0	0	0	0	0	0	0	0	0	0
	Phycodnaviridae_HQ634144_Phaeocystis_globosa_virus_14T	Nucleocytoviricota	Megaviricetes	9.0218	28.5605	91.8159	0	0	8.18406	0	33.2015	0	0	0	0	66.7985	0	0	0	0	0	0	0	0	0	0	0	0	0	0	0	0	0	0	0	0	0	0	0	0	0	0	0	0	0	0	0	0	0
	Schulz_GVMAG_M_3300003410_18	Nucleocytoviricota	Megaviricetes	6.2509	28.4628	96.1037	3.89626	0	0	23.7557	63.5309	9.98467	0	0	2.72868	0	0	0	0	0	0	0	0	0	0	0	0	0	0	0	0	0	0	0	0	0	0	0	0	0	1.10184	3.8627	0.423903	0	0	0	0	0	0
	TARA_AON_NCLDV_00042	Nucleocytoviricota	Megaviricetes	10.8821	28.3612	100	0	0	0	0	90.6568	0	6.02472	0	3.31848	0	0	0	0	0	0	0	0	0	0	0	0	0	0	0	0	0	0	0	0	0	0	0	0	0	0	0	0	0	0	0	0	0	0
	Moniruzzaman_MM01_ERX552270_110_dc	Nucleocytoviricota	Megaviricetes	4.96173	28.3547	100	0	0	0	0	41.4624	0	13.3231	23.2376	21.9769	0	0	0	0	0	0	0	0	0	0	0	0	0	0	0	0	0	0	0	0	0	0	0	0	0	0	0	0	0	0	0	0	0	0
	Moniruzzaman_MM01_ERX555997_5_dc	Nucleocytoviricota	Megaviricetes	21.7169	27.9833	100	0	0	0	0	0	0	0	0	0	100	0	0	0	0	0	0	0	0	0	0	0	0	0	0	0	0	0	0	0	0	0	0	0	0	0	0	0	0	0	0	0	0	0
	TARA_ARC_NCLDV_00179	Nucleocytoviricota	Megaviricetes	7.92976	27.8985	31.6681	68.3319	0	0	100	0	0	0	0	0	0	0	0	0	0	0	0	0	0	0	0	0	0	0	0	0	0	0	7.92976	1.88965	0	0	0	0	0	0	0	0	0	0	0	0	0	0
	TARA_MED_NCLDV_00101	Nucleocytoviricota	Megaviricetes	6.79311	27.8983	100	0	0	0	0	3.51783	0	92.6751	0	3.8071	0	0	0	0	0	0	0	0	0	0	0	0	0	0	0	0	0	0	0	0	0	0	0	0	0	0	0	0	0	0	0	0	0	0
	TARA_PON_NCLDV_00016	Nucleocytoviricota	Megaviricetes	4.06813	27.8824	21.9249	61.9062	16.1689	0	0	0	0	20.3342	0	79.6658	0	0	0	0	0	0	0	0	0	0	0	0	0	0	0	0	0	0	0	0	0	0	0	0	0	0	0	0	0	0	0	0	0	0
	TARA_PSW_NCLDV_00086	Nucleocytoviricota	Megaviricetes	9.21296	27.8672	100	0	0	0	27.24	4.60829	0	0	0	68.1517	0	0	3.77459	0	0	0	0	0	0	0	0	0	0	0	0	0	0	0	0	0	0	0	0	0	0	0	0	0	0	0	0	0	0	0
	TARA_MED_NCLDV_00002	Nucleocytoviricota	Megaviricetes	2.59684	27.7784	100	0	0	0	0	15.0859	4.00183	37.1067	41.5774	2.22816	0	0	0	0	0	0	0	0	0	0	0	0	0	0	0	0	0	0	0	0	0	0	0	0	0	0	0	0	0	0	0	0	0	0
	TARA_MED_NCLDV_00085	Nucleocytoviricota	Megaviricetes	5.11331	27.768	78.1973	18.8269	2.97573	0	0	3.94663	0	67.3345	18.7231	9.99576	0	0	0	0	0	0	0	0	0	0	0	0	0	0	0	0	0	0	0	0	0	0	0	0	0	0	0	0	0	0	0	0	0	0
	TARA_SOC_NCLDV_00017	Nucleocytoviricota	Megaviricetes	5.88112	27.7172	95.2842	4.71582	0	0	14.501	3.11925	0	0	0	0	82.3797	0	0	0	0	0	0	0	0	0	0	0	0	0	0	0	0	0.951892	0	0	0	0	0	0.777274	3.26053	2.26146	0	0	0	0	0	0	0	0
	Schulz_GVMAG_M_3300020185_35	Nucleocytoviricota	Megaviricetes	3.82696	27.6087	94.4547	5.54525	0	0	35.7526	2.2867	0	0	0	0	61.9607	0.507302	0.70273	0	0	0	0	0	0	0	0	0	0	0	0	0.987513	0	2.52543	0	1.12786	1.94693	1.49773	0.41132	2.08243	1.28542	1.47862	2.77999	0	0	0	0	0	0	0
	Moniruzzaman_MM01_ERX552296_13_dc	Nucleocytoviricota	Megaviricetes	3.25027	27.5804	95.1945	4.80552	0	0	19.3675	15.1039	12.9431	23.3972	13.4517	15.7366	0	0	0	0	0	0	0	0	0	0	0	0	0	0	0	0	0	3.25027	0	0	0	0	0	0	0	0	0	0	0	0	0	0	0	0
	TARA_MED_NCLDV_00051	Nucleocytoviricota	Megaviricetes	11.5349	27.5799	94.2784	3.86563	0	1.85598	0	1.91577	0	98.0842	0	0	0	0	0	0	0	0	0	0	0	0	0	0	0	0	0	0	0	0	0	0	0	0	0	0	0	0	0	0	0	0	0	0	0	0
	TARA_AON_NCLDV_00016	Nucleocytoviricota	Megaviricetes	4.52813	27.5292	43.3854	31.7636	24.851	0	0	10.3084	1.57041	0	85.8931	2.22806	0	0	0	0	0	0	0	0	0	0	0	0	0	0	0	0	0	0	0	0	0	0	0	0	0	0	0	1.56674	0	0	0	0	0	0.828106
	TARA_PON_NCLDV_00046	Nucleocytoviricota	Megaviricetes	20.7736	27.4525	0	0	0	100	0	0	34.1811	0	0	65.8189	0	0	0	0	0	0	0	0	0	0	0	0	0	0	0	0	0	0	0	0	0	0	0	0	0	0	0	0	0	0	0	0	0	0
	TARA_PSW_NCLDV_00002	Nucleocytoviricota	Megaviricetes	8.38134	27.4301	100	0	0	0	0	0	17.9235	9.65023	0	72.4262	0	0	0	0	0	0	0	0	0	0	0	0	0	0	0	0	0	0	0	0	0	0	0	0	0	0	0	0	0	0	0	0	0	0
	TARA_ARC_NCLDV_00181	Mirusviricota	MR_02	8.39108	27.3243	84.2037	15.7963	0	0	66.8286	1.11439	0	32.0571	0	0	0	0	0	0	0	0	0.473211	0	0	0	0	0	0	0	0	0	0	0	0	0	0	0	0	0.784806	8.39108	0	0.709816	0	0	0	0	0	0	0
	Schulz_GVMAG_S_3300012952_63	Nucleocytoviricota	Megaviricetes	1.90312	27.2235	70.4847	23.8972	5.61811	0	0	79.6983	0	3.69489	0	16.6068	0	0	0	0	0	0	0	0	0	0	0	0	0	0	0	0	0	0	0	0	0	0	0	0	0	0	0	0	0	0	0	0	0	0
	TARA_MED_NCLDV_00047	Nucleocytoviricota	Megaviricetes	6.16703	27.2054	97.5737	0	2.42626	0	0	0	0	78.0407	7.76889	14.1904	0	0	0	0	0	0	0	0	0	0	0	0	0	0	0	0	0	0	0	0	0	0	0	0	0	0	0	0	0	0	0	0	0	0
	TARA_MED_NCLDV_00008	Nucleocytoviricota	Megaviricetes	6.78071	27.1999	100	0	0	0	0	1.88002	26.4055	40.5191	30.3975	0.797917	0	0	0	0	0	0	0	0	0	0	0	0	0	0	0	0	0	0	0	0	0	0	0	0	0	0	0	0	0	0	0	0	0	0
	TARA_ARC_NCLDV_00088	Nucleocytoviricota	Megaviricetes	9.40443	26.9603	50.5906	26.431	22.9785	0	98.2428	1.7572	0	0	0	0	0	0	0	0	0	0	0	0	0	0	0	0	0	0	0	1.50148	0	0	0	0	0	0	0	2.39542	9.40443	0.697065	0	0	0	0	0	0	0	0
	TARA_PSE_NCLDV_00002	Nucleocytoviricota	Megaviricetes	7.70102	26.9581	100	0	0	0	0	0	0	0	0	100	0	0	0	0	0	0	0	0	0	0	0	0	0	0	0	0	0	0	0	0	0	0	0	0	0	0	0	0	0	0	0	0	0	0
	Moniruzzaman_MM01_ERX552296_3_dc	Nucleocytoviricota	Megaviricetes	9.98134	26.9456	100	0	0	0	0	52.5445	21.8442	16.7123	0	8.89902	0	0	0	0	0	0	0	0	0	0	0	0	0	0	0	0	0	0	0	0	0	0	0	0	0	0	0	0	0	0	0	0	0	0
	TARA_ARC_NCLDV_00171	Nucleocytoviricota	Megaviricetes	9.19655	26.9207	13.2574	86.7426	0	0	100	0	0	0	0	0	0	0	0	0	0	0	0	0	0	0	0	0	0	0	0	0	0	0	0	0	0	0	0	3.66103	0	0	0	0	0	0	0	0	0	0
	Moniruzzaman_LP04_ERX556005_53_dc	Nucleocytoviricota	Megaviricetes	16.1966	26.7341	100	0	0	0	0	6.19401	0	0	0	93.806	0	0	0	0	0	0	0	0	0	0	0	0	0	0	0	0	0	0	0	0	0	0	0	0	0	0	0	0	0	0	0	0	0	0
	TARA_ARC_NCLDV_00120	Nucleocytoviricota	Megaviricetes	15.0921	26.6872	61.0203	38.9797	0	0	100	0	0	0	0	0	0	0	0	0	0	0	0	0	0	0	0	0	0	0	0	0	0	0	0	0	0	0	15.0921	0	0	0	0	0	0	0	0	0	0	0
	Phycodnaviridae_HM004431_Ostreococcus_lucimarinus_virus_OlV1	Nucleocytoviricota	Megaviricetes	15.3905	26.5954	100	0	0	0	0	12.3292	0	9.63851	0	78.0323	0	0	0	0	0	0	0	0	0	0	0	0	0	0	0	0	0	0	0	0	0	0	0	0	0	0	0	0	0	0	0	0	0	0
	TARA_MED_NCLDV_00075	Nucleocytoviricota	Megaviricetes	6.30671	26.5827	91.1296	5.044	0	3.8264	0	49.3544	15.1758	10.0215	0	25.4483	0	0	0	0	0	0	0	0	0	0	0	0	0	0	0	0	0	0	0	0	0	0	0	0	0	0	0	0	0	0	0	0	0	0
	Schulz_GVMAG_M_3300021964_29	Nucleocytoviricota	Megaviricetes	15.8381	26.5771	100	0	0	0	5.19097	94.809	0	0	0	0	0	0	0	0	0	0	0	0	0	0	0	0	0	0	0	0	0	0	0	0	0	0	0	0	0	0	0.918304	0	0	0	0	0	0	0
	TARA_MED_NCLDV_00136	Mirusviricota	MR_02	5.45269	26.572	90.8889	3.55307	5.55804	0	0	0	63.1666	36.3077	0	0.525693	0	0	0	0	0	0	0	0	0	0	0	0	0	0	0	0	0	0	0	0	0	0	0	0	0	0	0	0	0	0	0	0	0	0
	TARA_MED_NCLDV_00071	Mirusviricota	MR_02	9.22087	26.5053	96.8044	3.19561	0	0	0	1.90626	6.39569	89.6096	0	2.0885	0	0	0	0	0	0	0	0	0	0	0	0	0	0	0	0	0	0	0	0	0	0	0	0	0	0	0	0	0	0	0	0	0	0
	TARA_MED_NCLDV_00015	Nucleocytoviricota	Megaviricetes	3.688	26.4953	100	0	0	0	0	3.58783	0	92.4821	0	3.9301	0	0	0	0	0	0	0	0	0	0	0	0	0	0	0	0	0	0	0	0	0	0	0	0	0	0	0	0	0	0	0	0	0	0
	TARA_ARC_NCLDV_00039	Nucleocytoviricota	Megaviricetes	13.9154	26.3344	13.1233	86.8767	0	0	100	0	0	0	0	0	0	0	0	0	0	0	0	0	0	4.7376	0	0	0	0	0	0	0	0	0	0	0	0	0	0	0	0	0	0	0	0	0	0	0	0
	Schulz_GVMAG_S_3300012919_56	Nucleocytoviricota	Megaviricetes	3.21582	26.3085	100	0	0	0	0	9.55695	33.3167	40.3367	0	16.7896	0	0	0	0	0	0	0	0	0	0	0	0	0	0	0	0	0	0	0	0	0	0	0	0	0	0	0	0.387765	0	0	0	0	0	0.696703
	Schulz_GVMAG_M_3300009436_41	Nucleocytoviricota	Megaviricetes	5.47723	26.2778	63.3239	36.6761	0	0	79.6903	20.3097	0	0	0	0	0	0	0	0	0	0	0	0	0	0	0	0	0	0	0	4.43987	0	0.747401	0	2.36283	0	0	0.650902	0.547444	0	0	0.856426	0	0	0	0	0	0	0
	TARA_SOC_NCLDV_00023	Nucleocytoviricota	Megaviricetes	9.2298	26.2536	95.7248	0	4.27517	0	0	0	0	0	0	0	100	0	0	0	0	0	0	0	0	0	0	0	0	0	0	0	0	0	0	0	0	0	0	0	0	0	0	0	0	0	0	0	0	0
	TARA_MED_NCLDV_00072	Mirusviricota	MR_01	16.5616	26.2	94.1052	5.89482	0	0	0	0	0	99.5473	0	0.45268	0	0	0	0	0	0	0	0	0	0	0	0	0	0	0	0	0	0	0	0	0	0	0	0	0	0	0	0	0	0	0	0	0	0
	TARA_PSW_NCLDV_00033	Nucleocytoviricota	Megaviricetes	5.21011	26.1881	32.7331	4.66441	22.7002	39.9024	0	0	0	0	28.0764	71.9236	0	0	0	0	0	0	0	0	0	0	0	0	0	0	0	0	0	0	0	0	0	0	0	0	0	0	0	0	0	0	0	0	0	0
	TARA_PON_NCLDV_00055	Nucleocytoviricota	Megaviricetes	6.87319	26.1509	77.0134	22.9866	0	0	0	0	10.137	0	0	89.863	0	0	0	0	0	0	0	0	0	0	0	0	0	0	0	0	0	0	0	0	0	0	0	0	0	0	0	0	0	0	0	0	0	0
	Schulz_GVMAG_S_ERX555915_91	Nucleocytoviricota	Megaviricetes	18.7417	26.0693	100	0	0	0	0	100	0	0	0	0	0	0	0	0	0	0	0	0	0	0	0	0	0	0	0	0	0	0	0	0	0	0	0	0	0	0	0	0	0	0	0	0	0	0
	Schulz_GVMAG_M_3300017783_9	Nucleocytoviricota	Megaviricetes	7.53473	25.7685	55.0037	42.9494	2.04696	0	0	2.86084	0	0	0	97.1392	0	0	0	0	0	0	0	0	0	0	0	0	0	0	0	0	0	0	0	0	0	0	0	0	0	0	0	0	0	0	0	0	0	0
	Schulz_GVMAG_S_1074258_71	Nucleocytoviricota	Megaviricetes	10.6103	25.7177	100	0	0	0	0	0	0	0	0	0	100	0	0	0	0	0	0	0	0	0	0	0	0	0	0	0	0	0	0	0	0	0	0	0	0	0	0	0	0	0	0	0	0	0
	TARA_SOC_NCLDV_00013	Nucleocytoviricota	Megaviricetes	11.9083	25.7009	100	0	0	0	0	0	0	0	0	0	100	0	0	0	0	0	0	0	0	0	0	0	0	0	0	0	0	0	0	0	0	0	0	0	0	0	0	0	0	0	0	0	0	0
	TARA_ARC_NCLDV_00129	Nucleocytoviricota	Megaviricetes	10.1469	25.6808	43.3638	56.6362	0	0	100	0	0	0	0	0	0	0	0	0	0	0	0	0	0	0	0	0	0	0	0	10.1469	0.51536	0	0	0.64054	0	0	0	0	0	0	0	0	0	0	0	0	0	0
	TARA_SOC_NCLDV_00011	Nucleocytoviricota	Megaviricetes	10.0407	25.6046	100	0	0	0	0	0	0	0	0	0	100	0	0	0	0	0	0	0	0	0	0	0	0	0	0	0	0	0	0	0	0	0	0	0	0	0	0	0	0	0	0	0	0	0
	TARA_PON_NCLDV_00025	Nucleocytoviricota	Megaviricetes	4.28757	25.5718	51.1301	40.6097	5.14715	3.11302	0	0	0	0	0	100	0	0	0	0	0	0	0	0	0	0	0	0	0	0	0	0	0	0	0	0	0	0	0	0	0	0	0	0	0	0	0	0	0	0
	TARA_AON_NCLDV_00067	Mirusviricota	MR_02	7.62369	25.5637	100	0	0	0	0	87.8814	0	12.1186	0	0	0	0	0	0	0	0	0	0	0	0	0	0	0	0	0	0	0	0	0	0	0	0	0	0	0	0	0	0	0	0	0	0	0	0
	TARA_ARC_NCLDV_00158	Nucleocytoviricota	Megaviricetes	6.47526	25.4932	62.844	37.156	0	0	91.4652	8.53478	0	0	0	0	0	0	0	0	0	0	0	0	0	0	0	0	0	0	0	0	0.427468	0	3.60966	0	6.47526	0.717322	0.826119	1.28251	0	0.913709	0	0	0	0	0	0	0	0
	TARA_MED_NCLDV_00113	Nucleocytoviricota	Megaviricetes	15.2088	25.4839	100	0	0	0	0	0	0	100	0	0	0	0	0	0	0	0	0	0	0	0	0	0	0	0	0	0	0	0	0	0	0	0	0	0	0	0	0	0	0	0	0	0	0	0
	TARA_ARC_NCLDV_00013	Nucleocytoviricota	Megaviricetes	6.56184	25.4258	1.10231	98.8977	0	0	100	0	0	0	0	0	0	0.381407	0	0	0	0	0	0	0	0	0	0	0	0	0	0	0	0	0	0	0	0	0	0	0	0	0	0	0	0	0	0	0	0
	Schulz_GVMAG_S_ERX555951_64	Nucleocytoviricota	Megaviricetes	12.351	25.377	88.7836	11.2164	0	0	22.1622	73.6209	0	0	0	4.21691	0	0	0	0	0	0	0	0	0	0	0	0.875552	0	0	0	1.36623	0	0	0	0	0	0	0	0	0	0	0	0	0	0	0	0	0	0
	Schulz_GVMAG_S_ERX556106_33	Nucleocytoviricota	Megaviricetes	12.9297	25.3586	100	0	0	0	0	0	9.99258	0	63.5542	26.4532	0	0	0	0	0	0	0	0	0	0	0	0	0	0	0	0	0	0	0	0	0	0	0	0	0	0	0	0	0	0	0	0	0	0
	Moniruzzaman_MM01_ERX556028_70_dc	Nucleocytoviricota	Megaviricetes	12.6177	25.2853	77.7548	3.86561	18.3796	0	0	85.6146	0	0	14.3854	0	0	0	0	0	0	0	0	0	0	0	0	0	0	0	0	0	0	0	0	0	0	0	0	0	0	0	0	0	0	4.28735	1.24903	12.6177	1.16445	0
	TARA_ARC_NCLDV_00152	Nucleocytoviricota	Megaviricetes	5.1844	25.2565	55.6808	44.3192	0	0	47.2967	0	0	0	0	0	52.7033	0	0	0	0	0	0	0	0	0.742675	0	0	0	0	0	0.698098	0.382879	5.1844	0.749043	1.32774	0	1.11759	0	0	0	0	0	0	0	0	0	0	0	0
	Moniruzzaman_IR01_ERX552270_117_dc	Nucleocytoviricota	Megaviricetes	3.80409	25.2079	100	0	0	0	0	14.8484	7.33202	30.7148	31.004	16.1008	0	0	0	0	0	0	0	0	0	0	0	0	0	0	0	0	0	0	0	0	0	0	0	0	0	0	0	0	0	0	0	0	0	0
	TARA_MED_NCLDV_00041	Nucleocytoviricota	Megaviricetes	5.8075	25.1741	100	0	0	0	0	0.71619	0	99.2838	0	0	0	0	0	0	0	0	0	0	0	0	0	0	0	0	0	0	0	0	0	0	0	0	0	0	0	0	0	0	0	0	0	0	0	0
	TARA_AOS_NCLDV_00009	Nucleocytoviricota	Megaviricetes	6.44823	25.1179	100	0	0	0	0	84.5449	10.2872	3.8489	0	1.319	0	0	0	0	0	0	0	0	0	0	0	0	0	0	0	0	0	0	0	0	0	0	0	0	0	0	0	0	0	0	0	0	0	0
	TARA_ARC_NCLDV_00056	Nucleocytoviricota	Megaviricetes	6.48056	25.0942	72.5747	27.4253	0	0	100	0	0	0	0	0	0	0	0	0	0	0	0	0	0	0.540805	0	0	0	0	0	0	6.48056	0.740148	0.671932	0.821629	2.54751	0	2.16549	0	0	1.09942	0	0	0	0	0	0	0	0
	TARA_MED_NCLDV_00062	Nucleocytoviricota	Megaviricetes	9.73744	25.0425	94.3368	0	5.66323	0	0	1.16281	0	94.0617	0	4.77546	0	0	0	0	0	0	0	0	0	0	0	0	0	0	0	0	0	0	0	0	0	0	0	0	0	0	0	0	0	0	0	0	0	0
	TARA_MED_NCLDV_00131	Nucleocytoviricota	Megaviricetes	5.55663	24.9431	95.9812	0	4.01881	0	0	0	0	89.1002	0	10.8998	0	0	0	0	0	0	0	0	0	0	0	0	0	0	0	0	0	0	0	0	0	0	0	0	0	0	0	0	0	0	0	0	0	0
	TARA_AOS_NCLDV_00010	Nucleocytoviricota	Megaviricetes	12.7511	24.9385	100	0	0	0	0	100	0	0	0	0	0	0	0	0	0	0	0	0	0	0	0	0	0	0	0	0	0	0	0	0	0	0	0	0	0	0	0	0	0	0	0	0	0	0
	TARA_PSE_NCLDV_00039	Nucleocytoviricota	Megaviricetes	11.1841	24.9314	46.8029	53.1971	0	0	0	0	0	10.1239	0	89.8761	0	0	0	0	0	0	0	0	0	0	0	0	0	0	0	0	0	0	0	0	0	0	0	0	0	0	0	0	0	0	0	0	0	0
	TARA_MED_NCLDV_00050	Nucleocytoviricota	Megaviricetes	8.32727	24.738	95.7631	4.23685	0	0	0	6.9156	0	93.0844	0	0	0	0	0	0	0	0	0	0	0	0	0	0	0	0	0	0	0	0	0	0	0	0	0	0	0	0	0	0	0	0	0	0	0	0
	TARA_SOC_NCLDV_00004	Mirusviricota	MR_02	3.89725	24.6779	63.228	36.772	0	0	0	10.6555	0	0	0	0	89.3445	0	0	0	0	0	0	0	0	0	0	0	0	0	0	0	0	0	0	0	0	0	0	0	0	0	0	0	0	0	0	0	0	0
	TARA_PSW_NCLDV_00069	Nucleocytoviricota	Megaviricetes	4.96337	24.6421	23.3739	0	22.1782	54.4479	0	0	0	8.64983	0	91.3502	0	0	0	0	0	0	0	0	0	0	0	0	0	0	0	0	0	0	0	0	0	0	0	0	0	0	0	0	0	0	0	0	0	0
	TARA_PSW_NCLDV_00011	Nucleocytoviricota	Megaviricetes	8.7003	24.6326	100	0	0	0	15.7293	4.63748	0	0	0	79.6332	0	0	1.77938	0	0	0	0	0	0	0	0	0	0	0	0	0	0	0	0	0	0	0	0	0	0	0	0	0	0	0	0	0	0	0
	Moniruzzaman_MM07_ERX555963_2_dc	Nucleocytoviricota	Megaviricetes	14.4836	24.6187	100	0	0	0	0	7.08604	4.03988	0	0	88.8741	0	0	0	0	0	0	0	0	0	0	0	0	0	0	0	0	0	0	0	0	0	0	0	0	0	0	0	0	0	0	0	0.686354	0	0
	TARA_PSE_NCLDV_00009	Nucleocytoviricota	Megaviricetes	6.22552	24.6094	26.1905	58.4563	15.3532	0	0	0	0	0	0	100	0	0	0	0	0	0	0	0	0	0	0	0	0	0	0	0	0	0	0	0	0	0	0	0	0	0	0	0	0	0	0	0	0	0
	TARA_ARC_NCLDV_00100	Nucleocytoviricota	Megaviricetes	4.16117	24.5071	73.2009	13.4347	13.3644	0	100	0	0	0	0	0	0	0	0	0	0	0	0	0	0	0.852005	0	0	0	0	0	0	1.93994	0.780155	0.470335	1.61331	2.63704	0.546262	1.6342	0.546771	4.16117	1.74834	0	0	0	0	0	0	0	0
	TARA_MED_NCLDV_00134	Nucleocytoviricota	Megaviricetes	3.2242	24.4571	93.8141	6.18593	0	0	5.10181	34.7573	0	60.1409	0	0	0	0	0	0	0	0	0	0	0	0	0	0	0	0	0	0	0	0	0	0	0	0.670978	0	0	0	0	0	0	0	0	0	0	0	0
	Schulz_GVMAG_M_3300020182_22	Nucleocytoviricota	Megaviricetes	5.29235	24.3379	49.6867	50.3133	0	0	100	0	0	0	0	0	0	0	0	0	0	0	0	0.515679	0	2.28368	0	0.63543	0	0	0	2.45233	0	5.29235	0	0.516959	0	0	1.29698	0	0	0.425828	0	0	0	0	0	0	0	0
	Schulz_GVMAG_M_3300001352_32	Nucleocytoviricota	Megaviricetes	8.41709	24.3166	89.2035	10.7965	0	0	89.182	6.18377	2.25859	0	0	2.37565	0	0	0	0	0	0	0	0	0	0	0	0	0	0	0	0.675508	0	0	0	8.41709	0.865452	0.690918	0.831517	2.68359	4.0417	0	0	0.460044	0	0	0	0	0	0
	TARA_ARC_NCLDV_00163	Nucleocytoviricota	Megaviricetes	6.9126	24.2681	4.46911	95.5309	0	0	100	0	0	0	0	0	0	0	0	0	0	0	0	0	0	0	0	0	0	0	0	0	0	0	0	0	0	0	0	1.12022	0	0	0	0	0	0	0	0	0	0
	Moniruzzaman_LP01_ERX555967_111_dc	Nucleocytoviricota	Megaviricetes	16.308	24.1988	85.8658	8.88713	5.24708	0	0	0	0	0	0	100	0	0	0	0	0	0	0	0	0	0	0	0	0	0	0	0	0	0	0	0	0	0	0	0	0	0	0	0	0	0	0	0	0	0
	Schulz_GVMAG_M_3300017986_31	Nucleocytoviricota	Megaviricetes	8.27376	24.076	94.4884	5.51161	0	0	86.7894	13.2106	0	0	0	0	0	0	4.57795	0	0	0	0	0	0	0	0	0	0	0	0	0	0	0	0	0	0	0	0	8.27376	0	1.15589	3.11787	0	0	0	0	0	0	0
	TARA_PON_NCLDV_00047	Nucleocytoviricota	Megaviricetes	4.20449	24.0513	20.41	66.9307	12.6593	0	0	0	0	27.6926	0	72.3074	0	0	0	0	0	0	0	0	0	0	0	0	0	0	0	0	0	0	0	0	0	0	0	0	0	0	0	0	0	0	0	0	0	0
	TARA_AOS_NCLDV_00004	Nucleocytoviricota	Megaviricetes	12.668	23.9963	100	0	0	0	6.64853	93.3515	0	0	0	0	0	0	0	0	0	0	0	0	0	0	0	0	0	0	0	0	0	0	0	0	0	0	0	0	0	0	0	0	0	0	0	0	0	0
	TARA_PSW_NCLDV_00068	Nucleocytoviricota	Megaviricetes	12.4639	23.9814	37.3447	0	62.6553	0	0	0	0	0	0	100	0	0	0	0	0	0	0	0	0	0	0	0	0	0	0	0	0	0	0	0	0	0	0	0	0	0	0	0	0	0	0	0	0	0
	TARA_PSW_NCLDV_00075	Mirusviricota	MR_01	6.05532	23.8621	100	0	0	0	0	0	49.6867	0	0	50.3133	0	0	0	0	0	0	0	0	0	0	0	0	0	0	0	0	0	0	0	0	0	0	0	0	0	0	0	0	0	0	0	0	0	0
	TARA_IOS_NCLDV_00004	Mirusviricota	MR_01	9.30531	23.8588	100	0	0	0	0	0	100	0	0	0	0	0	0	0	0	0	0	0	0	0	0	0	0	0	0	0	0	0	0	0	0	0	0	0	0	0	0	0	0	0	0	0	0	0
	TARA_PON_NCLDV_00056	Nucleocytoviricota	Megaviricetes	4.03303	23.7104	47.8481	46.0667	6.08516	0	0	0	0	0	0	100	0	0	0	0	0	0	0	0	0	0	0	0	0	0	0	0	0	0	0	0	0	0	0	0	0	0	0	0	0	0	0	0	0	0
	TARA_AON_NCLDV_00041	Nucleocytoviricota	Megaviricetes	7.23826	23.6936	100	0	0	0	0	48.6498	5.60683	0	36.6273	9.11602	0	0	0	0	0	0	0	0	0	0	0	0	0	0	0	0	0	0	0	0	0	0	0	0	0	0	0	0	0	0.636061	0	0	0	0.950194
	Moniruzzaman_MM01_ERX555997_4_dc	Nucleocytoviricota	Megaviricetes	17.1926	23.5951	100	0	0	0	0	0	0	0	0	0	100	0	0	0	0	0	0	0	0	0	0	0	0	0	0	0	0	0	0	0	0	0	0	0	0	0	0	0	0	0	0	0	0	0
	TARA_ARC_NCLDV_00175	Nucleocytoviricota	Megaviricetes	3.14437	23.5102	45.3693	35.024	19.6067	0	78.2952	21.7048	0	0	0	0	0	0	0	0	0	0	0	0	0	0	0	0	0	0	0	0	2.32955	0.738213	1.98366	0	0	0	0	0	0	0	0.617499	0	0	0	0	0	0	0
	TARA_ARC_NCLDV_00139	Nucleocytoviricota	Megaviricetes	8.96813	23.4756	6.27819	79.9673	9.36027	4.39429	100	0	0	0	0	0	0	0	0	0	0.977089	0	0	0	0	0	0.959862	0	0	0	0	0	0	0	0	0	0	0	0	0	0	0	0	0	0	0	0	0	0	0
	TARA_PON_NCLDV_00053	Nucleocytoviricota	Megaviricetes	6.28007	23.3809	55.5441	38.9451	5.51076	0	0	6.37534	0	0	0	93.6247	0	0	0	0	0	0	0	0	0	0	0	0	0	0	0	0	0	0	0	0	0	0	0	0	0	0	0	0	0	0	0	0	0	0
	Schulz_GVMAG_M_3300025654_17	Nucleocytoviricota	Megaviricetes	8.28604	23.3178	65.6721	32.053	2.27483	0	37.2484	62.7516	0	0	0	0	0	0	0	0	0	1.65796	0	0	0	0	0	0	0	0	0	0	0	0	0	0	0	0	0	1.17426	1.38029	0.706637	0.605883	0	0	0	0	0	0	0
	TARA_MED_NCLDV_00028	Nucleocytoviricota	Megaviricetes	3.60566	23.2919	95.8069	4.19309	0	0	0	0	0	99.3949	0	0.605059	0	0	0	0	0	0	0	0	0	0	0	0	0	0	0	0	0	0	0	0	0	0	0	0	0	0	0	0	0	0	0	0	0	0
	TARA_PSW_NCLDV_00067	Nucleocytoviricota	Megaviricetes	6.54697	23.241	68.1694	9.49733	0	22.3333	0	0	15.1733	0	0	84.8267	0	0	0	0	0	0	0	0	0	0	0	0	0	0	0	0	0	0	0	0	0	0	0	0	0	0	0	0	0	0	0	0	0	0
	TARA_MED_NCLDV_00010	Nucleocytoviricota	Megaviricetes	7.57873	23.1617	100	0	0	0	0	0	0	85.9481	0	14.0519	0	0	0	0	0	0	0	0	0	0	0	0	0	0	0	0	0	0	0	0	0	0	0	0	0	0	0	0	0	0	0	0	0	0
	Schulz_GVMAG_S_ERX556017_93	Nucleocytoviricota	Megaviricetes	14.2605	23.1324	81.8395	18.1605	0	0	0	0	37.4338	0	0	62.5662	0	0	0	0	0	0	0	0	0	0	0	0	0	0	0	0	0	0	0	0	0	0	0	0	0	0	0	0	0	0	0	0	0	0
	Schulz_GVMAG_S_1039734_46	Nucleocytoviricota	Megaviricetes	4.48477	23.1	70.149	18.442	11.4091	0	81.312	18.688	0	0	0	0	0	0	0	0	0	0	0	0	0	0	0	0	0	0	0	1.67763	0	0	0	0	0	0	0	4.48477	3.84639	0.823854	0	0	0	0	0	0	0	0
	TARA_MED_NCLDV_00092	Nucleocytoviricota	Megaviricetes	5.75519	23.0961	66.7736	21.8369	8.54342	2.84604	0	0	29.4587	32.1348	38.4065	0	0	0	0	0	0	0	0	0	0	0	0	0	0	0	0	0	0	0	0	0	0	0	0	0	0	0	0	0	0	0	0	0	0	0
	Moniruzzaman_MM08_SRX802202_7_dc	Nucleocytoviricota	Megaviricetes	8.86948	22.9316	94.2566	5.74342	0	0	85.3908	11.6972	0	0	0	2.91203	0	0	0	8.86948	1.32932	1.40594	0	0	0	0	0	0	0	0	0	0.86599	0	0	0	0	0.688625	0.886139	1.18611	0	1.3834	0	0	0	0	0	0	0	0	0
	TARA_MED_NCLDV_00014	Nucleocytoviricota	Megaviricetes	8.12149	22.8693	93.3452	6.65484	0	0	0	2.67845	3.46175	93.8598	0	0	0	0	0	0	0	0	0	0	0	0	0	0	0	0	0	0	0	0	0	0	0	0	0	0	0	0	0	0	0	0	0	0	0	0
	Schulz_GVMAG_M_3300024059_2	Nucleocytoviricota	Megaviricetes	1.99678	22.8311	65.8874	17.1479	16.9647	0	25.4441	61.1951	0	12.4014	0	0.959458	0	0	0	0	0	0	0	0	0	0	0	0	0	0	0	0	0	0	0	0	0	0	0	0	1.85999	0	0	0	0	0	0	0	0	0
	TARA_MED_NCLDV_00087	Nucleocytoviricota	Megaviricetes	4.19323	22.8183	100	0	0	0	0	61.0696	23.5664	13.6889	0	1.67506	0	0	0	0	0	0	0	0	0	0	0	0	0	0	0	0	0	0	0	0	0	0	0	0	0	0	0	0	0	0	0	0	0	0
	Moniruzzaman_LP01_ERX555907_107_dc	Nucleocytoviricota	Megaviricetes	18.8365	22.7894	100	0	0	0	0	0	0	0	0	100	0	0	0	0	0	0	0	0	0	0	0	0	0	0	0	0	0	0	0	0	0	0	0	0	0	0	0	0	0	0	0	0	0	0
	Schulz_GVMAG_M_3300012936_19	Nucleocytoviricota	Megaviricetes	4.18382	22.6836	100	0	0	0	0	10.9975	5.84024	0	0	83.1622	0	0	0	0	0	0	0	0	0	0	0	0	0	0	0	0	0	0	0	0	0	0	0	0	0	0	0	0	0	0	0	0	0	0
	TARA_ARC_NCLDV_00080	Nucleocytoviricota	Megaviricetes	8.83492	22.6793	39.0248	60.9752	0	0	100	0	0	0	0	0	0	0	0	0	0	0	0	0	0.352752	0	0	0	0	8.83492	0.768651	0	0	0	0	0	0	0	0	0	0	0	0	0	0	0	0	0	0	0
	TARA_PSE_NCLDV_00018	Nucleocytoviricota	Megaviricetes	5.52087	22.6134	100	0	0	0	0	2.47892	50.0661	0	0	47.455	0	0	0	0	0	0	0	0	0	0	0	0	0	0	0	0	0	0	0	0	0	0	0	0	0	0	0	0	0	0	0	0	0	0
	Schulz_GVMAG_M_3300017986_28	Nucleocytoviricota	Megaviricetes	13.5868	22.5885	100	0	0	0	0	0	0	0	0	100	0	0	0	0	0	0	0	0	0	0	0	0	0	0	0	0	0	0	0	0	0	0	0	0	0	0	0	0	0	0	0	0	0	0
	Schulz_GVMAG_M_3300027779_26	Nucleocytoviricota	Megaviricetes	8.04713	22.3123	88.081	11.919	0	0	25.2642	1.99199	0	0	0	0	72.7438	0	0	0	0	0	0	0	0	0	0	0	0	0	0	0	0	0	0	8.04713	0	0	0	1.86238	0	0	0	0	0	0	0	0	0	0
	TARA_MED_NCLDV_00061	Nucleocytoviricota	Megaviricetes	6.60374	22.2846	100	0	0	0	0	1.03644	0	96.3106	0	2.65299	0	0	0	0	0	0	0	0	0	0	0	0	0	0	0	0	0	0	0	0	0	0	0	0	0	0	0	0	0	0	0	0	0	0
	TARA_ARC_NCLDV_00116	Nucleocytoviricota	Megaviricetes	9.02234	22.2405	41.1308	25.1317	33.7375	0	100	0	0	0	0	0	0	0	0	0	0	0	0	0	0	0	0	0	0	0	0	0	0	0	0	0	0	0	0	0	9.02234	0	0	0	0	0	0	0	0	0
	Schulz_GVMAG_M_3300001348_11	Nucleocytoviricota	Megaviricetes	10.0767	22.0986	49.1897	50.8103	0	0	98.5513	0	0	0	0	1.4487	0	0	0	0	0	0	0	0	0	0	0	0	0	0	0	10.0767	0	0	0	0	0	0	0	1.42816	0	0	0	0	0	0	0	0	0	0
	Schulz_GVMAG_M_3300002186_2	Nucleocytoviricota	Megaviricetes	3.51867	22.0369	74.6144	25.3856	0	0	59.4802	29.6481	0	10.8718	0	0	0	0	0	0	0	0	0	0	0	0	0	0	0	0	0	2.57681	0	0	0	1.17944	0	3.51867	0	0	0	0	0	0	0	0	0	0	0	0
	TARA_SOC_NCLDV_00012	Nucleocytoviricota	Megaviricetes	10.6252	22.0021	100	0	0	0	3.76256	0	0	0	0	0	96.2374	0	0	0	0	0	0	0	0	0.534849	0	0	0	0	0	0	0	2.64592	0	0	0	0	0	0	0	0	0	0	0	0	0	0	0	0
	TARA_AON_NCLDV_00066	Nucleocytoviricota	Megaviricetes	2.44975	21.9997	84.7458	15.2542	0	0	0	54.3414	7.68097	0	24.6454	13.3323	0	0	0	0	0	0	0	0	0	0	0	0	0	0	0	0	0	0	0	0	0	0	0	0	0	0	0	0	0	0	0	0	0	0
	Moniruzzaman_MM05_ERX555954_49_dc	Nucleocytoviricota	Megaviricetes	9.99734	21.9937	100	0	0	0	0	0	37.2964	0	0	62.7036	0	0	0	0	0	0	0	0	0	0	0	0	0	0	0	0	0	0	0	0	0	0	0	0	0	0	0	0	0	0	0	0	0	0
	TARA_MED_NCLDV_00127	Nucleocytoviricota	Megaviricetes	6.53832	21.992	100	0	0	0	0	0.984689	0	96.4757	0	2.53966	0	0	0	0	0	0	0	0	0	0	0	0	0	0	0	0	0	0	0	0	0	0	0	0	0	0	0	0	0	0	0	0	0	0
	TARA_MED_NCLDV_00098	Mirusviricota	MR_04	20.3472	21.9103	100	0	0	0	0	3.68163	0	96.3184	0	0	0	0	0	0	0	0	0	0	0	0	0	0	0	0	0	0	0	0	0	0	0	0	0	0	0	0	0	0	0	0	0	0	0	0
	TARA_AOS_NCLDV_00008	Nucleocytoviricota	Megaviricetes	12.3583	21.8719	100	0	0	0	0	100	0	0	0	0	0	0	0	0	0	0	0	0	0	0	0	0	0	0	0	0	0	0	0	0	0	0	0	0	0	0	0	0	0	0	0	0	0	0
	Schulz_GVMAG_S_1102244_55	Nucleocytoviricota	Megaviricetes	6.56943	21.8485	100	0	0	0	0	89.7266	6.90369	0	0	3.36976	0	0	0	0	0	0	0	0	0	0	0	0	0	0	0	0	0	0	0	0	0	0	0	0	0	0	0	0	0	0	0	0	0	0
	Schulz_GVMAG_S_1102244_53	Nucleocytoviricota	Megaviricetes	4.25749	21.7494	93.5502	6.44978	0	0	0	3.36956	6.1562	0	0	90.4742	0	0	0	0	0	0	0	0	0	0	0	0	0	0	0	0	0	0	0	0	0	0	0	0	0	0	0	0.483474	0	0	0	0	0	0
	TARA_ARC_NCLDV_00135	Nucleocytoviricota	Proculviricetes	6.41231	21.7469	0	45.5323	44.8482	9.61945	100	0	0	0	0	0	0	0	0	0	0	0	0	0	0	0	0	0	0	0	0	0	0	0	0	0	0	0	0	0	0	0	0	0	0	0	0	0	0	0
	TARA_AON_NCLDV_00047	Nucleocytoviricota	Megaviricetes	7.24364	21.6628	100	0	0	0	0	100	0	0	0	0	0	0	0	0	0	0	0	0	0	0	0	0	0	0	0	0	0	0	0	0	0	0	0	0	0	0	0	0	0	0	0	0	0	0
	Moniruzzaman_MM01_SRX802073_99_dc	Nucleocytoviricota	Megaviricetes	3.4426	21.6188	83.7009	16.2991	0	0	77.1877	14.4141	0	4.07637	0	4.32184	0	0	0	0	0	0	0	0	0	0	0	0	0	0.921994	0	2.65471	0.535924	3.4426	0.65616	1.46648	0	0	0.756784	0.600344	0.846711	0	0	0	0	0	0	0	0	0
	Schulz_GVMAG_M_3300024230_8	Nucleocytoviricota	Megaviricetes	4.77988	21.5488	93.1478	6.85215	0	0	0	98.5381	0	0	0	1.46187	0	0	0	0	0	0	0	0	0	0	0	0	0	0	0	0	0	0	0	0	0	0	0	0	0	0	0	0	0	0	0	0	0	0
	Schulz_GVMAG_M_3300012920_30	Nucleocytoviricota	Megaviricetes	3.23215	21.5046	100	0	0	0	0	2.69388	5.11294	17.2502	41.1524	33.7905	0	0	0	0	0	0	0	0	0	0	0	0	0	0	0	0	0	0	0	0	0	0	0	0	0	0	0	0	0	0	0	0	0	0
	TARA_ARC_NCLDV_00180	Nucleocytoviricota	Megaviricetes	7.87184	21.4863	30.3306	69.6694	0	0	98.3736	1.62642	0	0	0	0	0	0	0.322984	1.6805	0	0	0	0	0	5.19041	0	0	0	0	0	0	0	0	0	0	0	0	0	0	0	0	0	0	0	0	0	0	0	0
	TARA_MED_NCLDV_00108	Mirusviricota	MR_01	12.6906	21.2082	100	0	0	0	0	8.14623	0	89.7003	0	2.15343	0	0	0	0	0	0	0	0	0	0	0	0	0	0	0	0	0	0	0	0	0	0	0	0	0	0	0	0	0	0	0	0	0	0
	Schulz_GVMAG_M_3300009705_27	Nucleocytoviricota	Megaviricetes	12.2383	21.1927	79.9827	13.8347	6.18268	0	100	0	0	0	0	0	0	0	0	0	0	0	0	0	0	0	0	0	0	0	0	0	0	1.2136	0	0	0.711941	1.15376	0	12.2383	1.80754	0	0	0	0	0	0	0	0	0
	Schulz_GVMAG_M_3300025822_14	Nucleocytoviricota	Megaviricetes	7.73472	21.192	88.8071	11.1929	0	0	100	0	0	0	0	0	0	0	7.73472	0	0	0	0	0	0	0	0	0	0	0	0	0.820752	0	0	0	6.22313	0	0	0	3.06723	1.56695	0	0	0	0	0	0	0	0	0
	Moniruzzaman_MM07_ERX555933_5_dc	Nucleocytoviricota	Megaviricetes	16.374	21.1351	89.5402	10.4598	0	0	0	0	6.4237	0	0	93.5763	0	0	0	0	0	0	0	0	0	0	0	0	0	0	0	0	0	0	0	0	0	0	0	0	0	0	0	0	0	0	0	0	0	0
	TARA_ARC_NCLDV_00138	Mirusviricota	MR_02	7.17225	21.0729	75.4748	20.7894	3.73579	0	100	0	0	0	0	0	0	0	0	0	2.12918	0	0	0	0	0	0	0	0	0	0	0	5.78401	0	0	0	0	0	0	0.838604	0	0	2.06182	0	0	0	0	0	0	0
	TARA_AON_NCLDV_00007	Nucleocytoviricota	Megaviricetes	6.28778	21.0192	100	0	0	0	0	87.1325	0	0	0	12.8675	0	0	0	0	0	0	0	0	0	0	0	0	0	0	0	0	0	0	0	0	0	0	0	0	0	0	0	0	0	0	0	0	0	6.28778
	Moniruzzaman_LP03_ERX555907_69_dc	Nucleocytoviricota	Megaviricetes	18.9507	20.9768	100	0	0	0	0	0	0	0	0	100	0	0	0	0	0	0	0	0	0	0	0	0	0	0	0	0	0	0	0	0	0	0	0	0	0	0	0	0	0	0	0	0	0	0
	TARA_AON_NCLDV_00040	Mirusviricota	MR_02	7.91108	20.9741	100	0	0	0	0	100	0	0	0	0	0	0	0	0	0	0	0	0	0	0	0	0	0	0	0	0	0	0	0	0	0	0	0	0	0	0	0	0	0	0	0	0	0	7.91108
	TARA_PSW_NCLDV_00003	Nucleocytoviricota	Megaviricetes	6.03219	20.9336	100	0	0	0	5.13759	14.7672	0	0	0	80.0952	0	0	0	0	0	0	0.480591	0	0	0	0	0	0	0	0	0	0	0	0	0	0	0	0	0	0	0	0	0	0	0	0	0	0	0
	TARA_PON_NCLDV_00043	Nucleocytoviricota	Megaviricetes	18.7895	20.8198	6.64488	0	0	93.3551	0	0	0	0	0	100	0	0	0	0	0	0	0	0	0	0	0	0	0	0	0	0	0	0	0	0	0	0	0	0	0	0	0	0	0	0	0	0	0	0
	Schulz_GVMAG_M_3300012952_3	Nucleocytoviricota	Megaviricetes	2.6463	20.5807	100	0	0	0	0	21.4158	11.8413	3.57978	28.866	34.2971	0	0	0	0	0	0	0	0	0	0	0	0	0	0	0	0	0	0	0	0	0	0	0	0	0	0	0	0	0	0	0	0	0	0
	TARA_ARC_NCLDV_00062	Nucleocytoviricota	Megaviricetes	10.1016	20.5171	2.66368	97.3363	0	0	100	0	0	0	0	0	0	0	0	0	0	0	0	0	0	0	0.756142	0	0	0	0	0	0	0	0	0	0	0	0	0	0	0	0	0	0	0	0	0	0	0
	Moniruzzaman_MM01_SRX802073_74_dc	Nucleocytoviricota	Megaviricetes	4.71172	20.4725	94.651	5.34897	0	0	91.9591	7.15852	0	0	0	0.88234	0	0	0	0	0	0	0	0	0	0	0	0	0	0	0	0	0	0	0	4.33117	0	0	0	1.75873	0.776338	4.66166	4.71172	0	0	0	0	0	0	0
	Moniruzzaman_MM09_ERX556103_23_dc	Nucleocytoviricota	Megaviricetes	12.1765	20.4224	100	0	0	0	0	70.4408	15.9017	0	0	13.6575	0	0	0	0	0	0	0	0	0	0	0	0	0	0	0	0	0	0	0	0	0	0	0	0	0	0	0	0	0	12.1765	2.03676	0	0	0
	Schulz_GVMAG_S_3300012919_55	Nucleocytoviricota	Megaviricetes	4.33591	20.3467	100	0	0	0	0	4.22874	4.24481	68.3039	0	23.2225	0	0	0	0	0	0	0	0	0	0	0	0	0	0	0	0	0	0	0	0	0	0	0	0	0	0	0	0	0	0	0	0	0	0
	TARA_ARC_NCLDV_00001	Nucleocytoviricota	Megaviricetes	4.77829	20.2822	33.7903	56.9566	9.25307	0	100	0	0	0	0	0	0	0	0	0.64838	4.77829	1.04277	0	0	0	0	0	0	0	0	0	0	0	0	0	0	0	0	0	0	0	0	0	0	0	0	0	0	0	0
	Schulz_GVMAG_M_3300006190_14	Nucleocytoviricota	Megaviricetes	15.6096	20.2065	100	0	0	0	67.2951	0	0	0	0	0	32.7049	0	0	0	0	0	0	0	0	0	0	0	0	0	0	0	0	0	0	0	0	0	0	15.6096	1.26099	0	0	0	0	0	0	0	0	0
	TARA_AOS_NCLDV_00021	Nucleocytoviricota	Megaviricetes	5.25129	20.0883	95.9536	0	4.04642	0	2.156	87.5559	0	10.2881	0	0	0	0	0	0	0	0	0	0	0	0	0	0	0	0	0	0	0	0	0	0	0	0	0	0	0	0	0	0	0	0	0	0	0	0
	Schulz_GVMAG_M_3300024302_11	Nucleocytoviricota	Megaviricetes	4.35447	20.0676	47.4343	52.5657	0	0	100	0	0	0	0	0	0	0	0	0	0	0	0	0	0.61542	0	0	0	0	0.886257	0.590253	4.26082	1.11115	0	0.472612	1.06067	0	0	0	0.394916	0	0.4691	0	0	0	0	0	0	0	0
	Moniruzzaman_MM12_SRX802189_96_dc	Nucleocytoviricota	Megaviricetes	3.72448	20.0556	63.0752	33.925	2.99978	0	65.7968	34.2032	0	0	0	0	0	0	1.05806	0	0	0	0	0	0	0	0	0	0	0	0	0	0	0	0	0	0	0	0	1.31182	0	1.1978	2.57689	0	0	0	0	0	0	0
	Phycodnaviridae_JF974316_Ostreococcus_lucimarinus_virus_OlV4	Nucleocytoviricota	Megaviricetes	12.2406	20.0203	100	0	0	0	0	9.85635	0	0	0	90.1436	0	0	0	0	0	0	0	0	0	0	0	0	0	0	0	0	0	0	0	0	0	0	0	0	0	0	0	0	0	0	0	0	0	0
	Schulz_GVMAG_S_1103018_80	Nucleocytoviricota	Megaviricetes	2.55714	19.9766	20.7514	40.9987	38.2499	0	83.3564	3.48722	0	13.1563	0	0	0	0	0	0	0	0	0	0	0	0	0	0	0	0	0	0	0	0.660928	0	0	0	0.757241	0	0	0	0	0	0	0	0	0	0	0	0
	TARA_ARC_NCLDV_00149	Nucleocytoviricota	Megaviricetes	8.32745	19.8877	43.2985	56.7015	0	0	99.0135	0	0	0	0	0.986465	0	0	0	0	0	0	0	0	0	0	0.334698	0	0	0	0	8.32745	0	0	0	1.23228	0	0	0	0	0	0	0	0	0	0	0	0	0	0
	Moniruzzaman_MM01_ERX552244_9_dc	Nucleocytoviricota	Megaviricetes	2.46646	19.7469	51.3611	36.3592	12.2797	0	0	100	0	0	0	0	0	0	0	0	0	0	0	0	0	0	0	0	0	0	0	0	0	0	0	0	0	0	0	0	0	0	0	0	0	0	0	0	0	0
	Schulz_GVMAG_M_3300025880_76	Nucleocytoviricota	Megaviricetes	7.99983	19.715	48.6732	51.3268	0	0	95.9108	1.26654	0	0	0	2.82265	0	0	0	0	0	0	0	0	0	0	0	0	0	0	0	7.99983	0	0	0	0	0	0	0	0.860173	0	0	0	0	0	0	0	0	0	0
	Schulz_GVMAG_M_3300021378_36	Nucleocytoviricota	Megaviricetes	4.72506	19.5758	66.8097	22.1258	11.0645	0	73.4442	8.47524	0	17.2472	0	0.833389	0	0	0	0	0	0	0	0	0	0	0	0	0	0	0	0	0	0	0	3.52103	0	0	0	0	4.72506	0	0	0	0	0	0	0	0	0
	oPacV_421	Nucleocytoviricota	Megaviricetes	1.63183	19.5263	100	0	0	0	0	49.041	0	10.9221	18.2777	21.7592	0	0	0	0	0	0	0	0	0	0	0	0	0	0	0	0	0	0	0	0	0	0	0	0	0	0	0	0	0	0.611402	0	1.63183	0.462772	0.544816
	Moniruzzaman_IR01_ERX552261_56_dc	Nucleocytoviricota	Megaviricetes	3.98327	19.5099	59.8343	26.4279	13.7377	0	0	86.1144	0	0	0	13.8856	0	0	0	0	0	0	0	0	0	0	0	0	0	0	0	0	0	0	0	0	0	0	0	0	0	0	0	0	0	0	0	0	0	0
	TARA_PSW_NCLDV_00029	Nucleocytoviricota	Megaviricetes	6.31304	19.4963	66.8244	0	0	33.1756	0	0	0	0	0	100	0	0	0	0	0	0	0	0	0	0	0	0	0	0	0	0	0	0	0	0	0	0	0	0	0	0	0	0	0	0	0	0	0	0
	TARA_MED_NCLDV_00018	Nucleocytoviricota	Megaviricetes	4.75283	19.4707	84.4647	5.53841	9.99687	0	0	0	0	100	0	0	0	0	0	0	0	0	0	0	0	0	0	0	0	0	0	0	0	0	0	0	0	0	0	0	0	0	0	0	0	0	0	0	0	0
	Moniruzzaman_MM01_ERX552296_45_dc	Nucleocytoviricota	Megaviricetes	4.51497	19.3262	100	0	0	0	0	20.0024	0	58.7262	0	21.2714	0	0	0	0	0	0	0	0	0	0	0	0	0	0	0	0	0	0	0	0	0	0	0	0	0	0	0	0	0	0	0	0	0	0
	Schulz_GVMAG_M_3300025880_30	Nucleocytoviricota	Megaviricetes	3.41096	19.3072	100	0	0	0	0	13.5436	0	57.7095	0	28.7468	0	0	0	0	0	0	0	0	0	0	0	0	0	0	0	0	0	0	0	0	0	0	0	0	0	0	0	0	0	0	0	0	0	0
	TARA_ARC_NCLDV_00090	Nucleocytoviricota	Megaviricetes	7.71837	19.2706	24.4772	68.4479	7.07489	0	100	0	0	0	0	0	0	0	0	0	0	0	0	0	0	4.75571	0	0	0	0	0	0	0	0	0	0	0	0	0	0	0	0	0	0	0	0	0	0	0	0
	Moniruzzaman_MM07_ERX552255_64_dc	Nucleocytoviricota	Megaviricetes	4.36415	19.2233	100	0	0	0	0	29.6551	0	34.3801	0	35.9649	0	0	0	0	0	0	0	0	0	0	0	0	0	0	0	0	0	0	0	0	0	0	0	0	0	0	0	0	0	0	0	0	0	0
	TARA_ARC_NCLDV_00046	Nucleocytoviricota	Megaviricetes	7.81802	19.2194	37.9005	62.0995	0	0	100	0	0	0	0	0	0	0	0	0	0	0	0	0	0	0	0	0	0	0	0	0	0.390209	0	7.81802	0	0	0	0	0	0	0	0	0	0	0	0	0	0	0
	TARA_SOC_NCLDV_00020	Nucleocytoviricota	Megaviricetes	8.0288	19.1878	100	0	0	0	0	0	0	0	0	0	100	0	0	0	0	0	0	0	0	0	0	0	0	0	0	0	0	0	0	0	0	0	0	0	0	0	0	0	0	0	0	0	0	0
	TARA_PSW_NCLDV_00001	Nucleocytoviricota	Megaviricetes	8.29834	19.0802	100	0	0	0	0	0	0	0	0	100	0	0	0	0	0	0	0	0	0	0	0	0	0	0	0	0	0	0	0	0	0	0	0	0	0	0	0	0	0	0	0	0	0	0
	Schulz_GVMAG_M_3300020187_27	Nucleocytoviricota	Megaviricetes	5.03006	19.0398	85.2613	7.08094	7.65773	0	64.8508	27.1423	0	4.20716	0	3.79973	0	1.45236	5.03006	0	0	0	0	0	0	0	0	0	0	0	0	0	0	0	0	0	0	0	0	0	0.784734	0	0	0	0	0	0	0	0	0
	TARA_PSW_NCLDV_00034	Nucleocytoviricota	Megaviricetes	5.91416	19.0373	100	0	0	0	0	0	5.04738	0	0	94.9526	0	0	0	0	0	0	0	0	0	0	0	0	0	0	0	0	0	0	0	0	0	0	0	0	0	0	0	0	0	0	0	0	0	0
	Schulz_GVMAG_S_1074260_36	Nucleocytoviricota	Megaviricetes	10.2007	18.9955	94.9702	0	5.02981	0	29.1076	70.8924	0	0	0	0	0	0	0	0	0	0	0	0	0	0	0	0	0	0	0	0	0	0.884197	0	0	0	0	0.812322	0	0.828069	0	0	0	0	0	0	0	0	0
	Schulz_GVMAG_M_3300020185_59	Nucleocytoviricota	Megaviricetes	5.63557	18.9663	94.5775	5.42249	0	0	50.4359	28.5467	0	0	0	21.0173	0	0	0	0	0	0	0	0	0	0	0	0	0	0	0	0	0	0	0	0	0	0	0	5.63557	0	0	0	0	0	0	0	0	0	0
	Schulz_GVMAG_M_3300009434_15	Nucleocytoviricota	Megaviricetes	5.23701	18.9596	64.7431	35.2569	0	0	59.3787	40.6213	0	0	0	0	0	0	1.55408	0	0	0	0	0	0.432097	0	0	0	0	0	0	0.588482	0	0	0	2.05256	0	0	0	2.35359	1.16116	0	0.67777	0	0	0	0	0	0	0
	TARA_ARC_NCLDV_00186	Nucleocytoviricota	Proculviricetes	8.05833	18.9099	10.7486	89.2514	0	0	100	0	0	0	0	0	0	0	0	0	0	0	0	0	0	0	0	0	0	0	0	0	0	0	0	0	0	2.67623	0	0	0	0	0	0	0	0	0	0	0	0
	Schulz_GVMAG_M_3300021960_2	Nucleocytoviricota	Megaviricetes	4.59718	18.9072	100	0	0	0	5.85207	23.3067	0	36.2	0	34.6412	0	0	0	0	0	0	0	0	0	0	0	0	0	0	0	0	0	0	0	0	0	0	0	0.719154	0	0	0	0	0	0	0	0	0	0
	TARA_MED_NCLDV_00124	Nucleocytoviricota	Megaviricetes	3.78658	18.8644	100	0	0	0	0	0	21.2681	75.7766	0	2.95537	0	0	0	0	0	0	0	0	0	0	0	0	0	0	0	0	0	0	0	0	0	0	0	0	0	0	0	0	0	0	0	0	0	0
	TARA_AON_NCLDV_00019	Nucleocytoviricota	Megaviricetes	3.46388	18.8398	100	0	0	0	0	100	0	0	0	0	0	0	0	0	0	0	0	0	0	0	0	0	0	0	0	0	0	0	0	0	0	0	0	0	0	0	0	0	0	0	0	0	0	0
	TARA_PSW_NCLDV_00054	Mirusviricota	MR_04	8.96036	18.7234	92.1707	0	0	7.82934	0	6.78276	5.11748	0	0	88.0998	0	0	0	0	0	0	0	0	0	0	0	0	0	0	0	0	0	0	0	0	0	0	0	0	0	0	0	0	0.440508	0	0	0	0	0
	Moniruzzaman_LP01_SRX514547_24_dc	Nucleocytoviricota	Megaviricetes	8.26376	18.7057	100	0	0	0	0	0	28.0628	0	68.5746	3.36268	0	0	0	0	0	0	0	0	0	0	0	0	0	0	0	0	0	0	0	0	0	0	0	0	0	0	0	0	0	0	0	0	0	0
	TARA_PSW_NCLDV_00038	Nucleocytoviricota	Megaviricetes	10.3439	18.681	0	0	0	0	0	0	0	0	0	100	0	0	0	0	0	0	0	0	0	0	0	0	0	0	0	0	0	0	0	0	0	0	0	0	0	0	0	0	0	0	0	0	0	0
	Schulz_GVMAG_M_3300024314_16	Nucleocytoviricota	Megaviricetes	4.38412	18.6575	100	0	0	0	0	37.5855	17.7594	35.261	0	9.39404	0	0	0	0	0	0	0	0	0	0	0	0	0	0	0	0	0	0	0	0	0	0	0	0	0	0	0	0	0	0	0	0	0	0
	TARA_PSW_NCLDV_00031	Nucleocytoviricota	Megaviricetes	9.37777	18.6353	93.1298	0	6.87019	0	0	0	0	0	0	100	0	0	0	0	0	0	0	0	0	0	0	0	0	0	0	0	0	0	0	0	0	0	0	0	0	0	0	0	0	0	0	0	0	0
	TARA_PON_NCLDV_00017	Nucleocytoviricota	Megaviricetes	5.79732	18.6235	33.0491	48.4679	18.483	0	0	3.69401	27.8987	0	0	68.4073	0	0	0	0	0	0	0	0	0	0	0	0	0	0	0	0	0	0	0	0	0	0	0	0	0	0	0	0.534141	0	0	0	0	0	0
	Schulz_GVMAG_S_ERX556032_86	Nucleocytoviricota	Megaviricetes	13.5323	18.6114	100	0	0	0	0	0	4.4858	94.1021	0	1.41211	0	0	0	0	0	0	0	0	0	0	0	0	0	0	0	0	0	0	0	0	0	0	0	0	0	0	0	0	0	0	0	0	0	0
	TARA_PSW_NCLDV_00013	Nucleocytoviricota	Megaviricetes	9.52241	18.6031	100	0	0	0	0	0	0	0	0	100	0	0	0	0	0	0	0	0	0	0	0	0	0	0	0	0	0	0	0	0	0	0	0	0	0	0	0	0	0	0	0	0	0	0
	TARA_MED_NCLDV_00110	Nucleocytoviricota	Megaviricetes	3.182	18.5678	85.4948	8.32182	6.18343	0	0	0	6.37907	84.289	0	9.33198	0	0	0	0	0	0	0	0	0	0	0	0	0	0	0	0	0	0	0	0	0	0	0	0	0	0	0	0	0	0	0	0	0	0
	Moniruzzaman_MM01_ERX552274_9_dc	Nucleocytoviricota	Megaviricetes	9.3516	18.5425	100	0	0	0	0	90.7498	0	0	0	9.25019	0	0	0	0	0	0	0	0	0	0	0	0	0	0	0	0	0	0	0	0	0	0	0	0	0	0	0	0	0	0	0	0	0	0
	Schulz_GVMAG_M_3300007236_6	Nucleocytoviricota	Megaviricetes	14.6577	18.518	100	0	0	0	0	100	0	0	0	0	0	0	0	0	0	0	0	0	0	0	0	0	0	0	0	0	0	0	0	0	0	0	0	0	0	0	0	0	0	0	0	0	0	0
	TARA_PON_NCLDV_00003	Nucleocytoviricota	Megaviricetes	2.08962	18.482	100	0	0	0	0	0	0	0	0	100	0	0	0	0	0	0	0	0	0	0	0	0	0	0	0	0	0	0	0	0	0	0	0	0	0	0	0	0	0	0	0	0	0	0
	Schulz_GVMAG_M_3300017735_4	Nucleocytoviricota	Megaviricetes	2.67311	18.3995	51.9032	38.2628	9.83394	0	54.4874	2.32796	17.3009	0	0	25.8838	0	0	0	0	0	0	0	0	0	0	0	0	0	0	0	0	2.11602	0	0	0	0	0	0	0	0	0	0	0	0	0	0	0	0	0
	Schulz_GVMAG_M_3300025860_25	Nucleocytoviricota	Megaviricetes	7.19527	18.3421	41.1606	58.8394	0	0	100	0	0	0	0	0	0	0	0	0	0	0	0	0	0	0	0.821741	0	0	0	0	7.19527	0	0	0.608887	0	0	0	0	0	0	0	0	0	0	0	0	0	0	0
	Schulz_GVMAG_M_3300024261_60	Nucleocytoviricota	Megaviricetes	6.02698	18.1088	74.6758	25.3242	0	0	27.4321	0	0	0	0	72.5679	0	0	0	0	0	0	0	0	0	0	0	0	0	0	0	0	0	0	0	1.21688	0	0	0	0	0	0	0	0	0	0	0	0	0	0
	TARA_MED_NCLDV_00084	Nucleocytoviricota	Megaviricetes	8.81967	18.043	95.4583	0	4.5417	0	0	0	2.93147	96.2287	0	0.839854	0	0	0	0	0	0	0	0	0	0	0	0	0	0	0	0	0	0	0	0	0	0	0	0	0	0	0	0	0	0	0	0	0	0
	Schulz_GVMAG_S_ERX556032_80	Nucleocytoviricota	Megaviricetes	12.8067	17.8853	100	0	0	0	0	0	0	100	0	0	0	0	0	0	0	0	0	0	0	0	0	0	0	0	0	0	0	0	0	0	0	0	0	0	0	0	0	0	0	0	0	0	0	0
	TARA_ARC_NCLDV_00079	Nucleocytoviricota	Megaviricetes	11.3289	17.8795	6.94948	93.0505	0	0	100	0	0	0	0	0	0	0	0	0	0	1.90697	0	0	0	0	0	0	0	0	0	0	0	0	0	0	0	0	0	0	0	0	0	0	0	0	0	0	0	0
	Schulz_GVMAG_M_3300020165_35	Nucleocytoviricota	Megaviricetes	14.0296	17.8307	89.5141	10.4859	0	0	100	0	0	0	0	0	0	0	0	0	0	0	0	0	0	0	0	0	0	0	0	0	0	0	0	1.19476	0	0	0	14.0296	0	0	0.581601	0	0	0	0	0	0	0
	TARA_MED_NCLDV_00007	Nucleocytoviricota	Megaviricetes	3.17881	17.8031	100	0	0	0	0	6.12409	0	90.8097	0	3.06617	0	0	0	0	0	0	0	0	0	0	0	0	0	0	0	0	0	0	0	0	0	0	0	0	0	0	0	0	0	0	0	0	0	0
	TARA_PSW_NCLDV_00042	Nucleocytoviricota	Megaviricetes	6.81131	17.7759	89.6269	0	0	10.3731	0	0	0	0	0	100	0	0	0	0	0	0	0	0	0	0	0	0	0	0	0	0	0	0	0	0	0	0	0	0	0	0	0	0	0	0	0	0	0	0
	Schulz_GVMAG_S_1102114_101	Nucleocytoviricota	Megaviricetes	3.26007	17.7733	89.3832	10.6168	0	0	100	0	0	0	0	0	0	0	0	0	0	0	0	0	0	2.69107	1.75889	0	0	0	0	0	2.01234	0.594947	1.28303	0.73745	0	0	0	0	0	0	0	0	0	0	0	0	0	0
	Moniruzzaman_LP03_ERX552261_44_dc	Nucleocytoviricota	Megaviricetes	13.9536	17.7162	100	0	0	0	0	100	0	0	0	0	0	0	0	0	0	0	0	0	0	0	0	0	0	0	0	0	0	0	0	0	0	0	0	0	0	0	0	0	0	0	0	0	0	0
	TARA_MED_NCLDV_00042	Nucleocytoviricota	Megaviricetes	8.71589	17.7032	100	0	0	0	0	7.07148	0	92.1467	0	0.781796	0	0	0	0	0	0	0	0	0	0	0	0	0	0	0	0	0	0	0	0	0	0	0	0	0	0	0	0.488787	0	0	0	0	0	0
	Schulz_GVMAG_M_3300017772_13	Nucleocytoviricota	Megaviricetes	3.74984	17.592	100	0	0	0	8.05317	91.9468	0	0	0	0	0	0	0	0	0.95262	0	0	0	0	0	0	0	0	0	0	0	0	0	0	0	0	0	0	0	0	0	0	0	0	0	0	0	0	0
	Schulz_GVMAG_S_1016722_118	Nucleocytoviricota	Na	4.03989	17.5649	54.5001	45.4999	0	0	98.2627	0	0	0	0	1.73731	0	0	0	0	0	0	0	0.398319	0	1.76302	0.987993	0	0	0	0	1.16056	0	4.03989	0	0.570577	0	0	0.716139	0	0	0	0	0	0	0	0	0	0	0
	TARA_PSW_NCLDV_00052	Nucleocytoviricota	Megaviricetes	8.70627	17.4507	100	0	0	0	0	0	0	0	0	100	0	0	0	0	0	0	0	0	0	0	0	0	0	0	0	0	0	0	0	0	0	0	0	0	0	0	0	0	0	0	0	0	0	0
	Moniruzzaman_EP06_ERX552244_11_dc	Nucleocytoviricota	Megaviricetes	3.74078	17.4463	72.8591	0	27.1409	0	0	100	0	0	0	0	0	0	0	0	0	0	0	0	0	0	0	0	0	0	0	0	0	0	0	0	0	0	0	0	0	0	0	0	0	0	0	0	0	0
	TARA_PON_NCLDV_00035	Nucleocytoviricota	Megaviricetes	3.73966	17.3919	18.8571	65.9458	9.93858	5.25855	0	0	0	0	0	100	0	0	0	0	0	0	0	0	0	0	0	0	0	0	0	0	0	0	0	0	0	0	0	0	0	0	0	0	0	0	0	0	0	0
	Schulz_GVMAG_M_3300001348_25	Nucleocytoviricota	Megaviricetes	5.57015	17.3573	56.1009	43.8991	0	0	100	0	0	0	0	0	0	0	0	0	0	0	0	0	0	0	0	0	0	0	0	5.57015	0	0	0	1.16873	0	0	0	1.46355	1.19343	0.641837	0.647613	0	0	0	0	0	0	0
	TARA_PON_NCLDV_00022	Nucleocytoviricota	Megaviricetes	9.6685	17.2275	100	0	0	0	0	0	0	0	0	100	0	0	0	0	0	0	0	0	0	0	0	0	0	0	0	0	0	0	0	0	0	0	0	0	0	0	0	0	0	0	0	0	0	0
	TARA_MED_NCLDV_00090	Nucleocytoviricota	Megaviricetes	3.01661	17.0982	85.4012	9.13616	5.46259	0	0	0	7.67296	83.5291	0	8.7979	0	0	0	0	0	0	0	0	0	0	0	0	0	0	0	0	0	0	0	0	0	0	0	0	0	0	0	0	0	0	0	0	0	0
	Schulz_GVMAG_S_1037362_75	Nucleocytoviricota	Megaviricetes	5.92338	17.0201	89.4394	10.5606	0	0	0	15.5922	0	62.8935	0	21.5143	0	0	0	0	0	0	0	0	0	0	0	0	0	0	0	0	0	0	0	0	0	0	0	0	0	0	0	0	0	0	0	0	0	0
	TARA_MED_NCLDV_00107	Mirusviricota	MR_01	4.38133	16.9871	100	0	0	0	0	4.2978	0	94.8329	0	0.869338	0	0	0	0	0	0	0	0	0	0	0	0	0	0	0	0	0	0	0	0	0	0	0	0	0	0	0	0	0	0	0	0	0	0
	TARA_MED_NCLDV_00040	Nucleocytoviricota	Megaviricetes	2.33028	16.9835	100	0	0	0	0	1.51944	18.4746	68.7711	0	11.2349	0	0	0	0	0	0	0	0	0	0	0	0	0	0	0	0	0	0	0	0	0	0	0	0	0	0	0	0	0	0	0	0	0	0
	TARA_SOC_NCLDV_00019	Nucleocytoviricota	Megaviricetes	9.20464	16.8467	100	0	0	0	0	0	0	0	0	0	100	0	0	0	0	0	0	0	0	0	0	0	0	0	0	0	0	0	0	0	0	0	0	0	0	0	0	0	0	0	0	0	0	0
	TARA_PSW_NCLDV_00072	Nucleocytoviricota	Megaviricetes	5.75323	16.8127	100	0	0	0	0	0	0	0	0	100	0	0	0	0	0	0	0	0	0	0	0	0	0	0	0	0	0	0	0	0	0	0	0	0	0	0	0	0	0	0	0	0	0	0
	TARA_MED_NCLDV_00009	Nucleocytoviricota	Megaviricetes	3.99696	16.8058	95.065	4.93502	0	0	0	9.34485	3.71021	69.968	15.9341	1.04287	0	0	0	0	0	0	0	0	0	0	0	0	0	0	0	0	0	0	0	0	0	0	0	0	0	0	0	0	0	0	0	0	0	3.16514
	Schulz_GVMAG_S_1103007_57	Nucleocytoviricota	Megaviricetes	6.34144	16.7891	47.5194	52.4806	0	0	96.9128	3.08722	0	0	0	0	0	0	0	0	0	0	0	0	0	0	0	0	0	0	0	6.34144	0	0	0	0	0	0	1.62208	0	0	0	0	0	0	0	0	0	0	0
	Moniruzzaman_MM12_ERX552270_61_dc	Nucleocytoviricota	Megaviricetes	6.55102	16.7685	100	0	0	0	10.8506	87.6285	0	0	0	1.52083	0	0	0	0	0	0	0	0	0	0	0	0	0	0	0	0	0	0	0	0	0	0	0	0.501882	0	0	0	0	0	0	0	0	0	0
	TARA_PSE_NCLDV_00008	Nucleocytoviricota	Megaviricetes	15.7858	16.7589	87.8022	12.1978	0	0	0	0	0	0	0	100	0	0	0	0	0	0	0	0	0	0	0	0	0	0	0	0	0	0	0	0	0	0	0	0	0	0	0	0	0	0	0	0	0	0
	Schulz_GVMAG_M_3300009422_16	Nucleocytoviricota	Megaviricetes	5.53395	16.7518	81.6218	18.3782	0	0	100	0	0	0	0	0	0	0	1.25313	0	0	0	0	0.417646	0	5.53395	0	0	0	0	0	0	0	0.805309	0	0	1.80993	1.1924	0.679035	0	0	0	0	0	0	0	0	0	0	0
	TARA_ARC_NCLDV_00167	Nucleocytoviricota	Na	13.1001	16.6496	0	0	100	0	100	0	0	0	0	0	0	0	0	0	0	0	0	0	0	0	0	0	0	0	0	0	0	0	0	0	0	0	0	0	0	0	0	0	0	0	0	0	0	0
	Moniruzzaman_MM01_SRX802189_102_dc	Nucleocytoviricota	Megaviricetes	2.81784	16.5979	88.5381	11.4619	0	0	77.7674	17.2653	0	0	0	4.96727	0	0	0.510303	0	0	0	0	0	0	0	0	0	0	2.18755	2.81784	0	0	0	1.89746	0	0	0	0	0	0	0	1.95251	0	0	0	0	0	0	0
	TARA_PSW_NCLDV_00035	Nucleocytoviricota	Megaviricetes	3.88914	16.5392	70.2824	29.7176	0	0	0	0	20.336	0	22.0261	57.6379	0	0	0	0	0	0	0	0	0	0	0	0	0	0	0	0	0	0	0	0	0	0	0	0	0	0	0	0	0	0	0	0	0	0
	TARA_ARC_NCLDV_00122	Nucleocytoviricota	Megaviricetes	5.47452	16.5215	37.7467	62.2533	0	0	97.3721	2.62795	0	0	0	0	0	0	0	0	0	0	1.74043	1.05721	0	2.37581	0	0.376909	0	0	0	0	0	0	0	0	0	0	0.690223	0.585785	0	0	0	0	0	0	0	0	0	0
	TARA_ARC_NCLDV_00058	Nucleocytoviricota	Megaviricetes	5.23093	16.4819	24.6283	33.8906	41.481	0	100	0	0	0	0	0	0	0	0	0	0	0	0	0	0	0	0	0	0	0	0	0	0	0	0	0	0	0	0	0.790989	3.9733	0	0	0	0	0	0	0	0	0
	Schulz_GVMAG_M_3300024519_1	Nucleocytoviricota	Megaviricetes	3.2614	16.461	27.6541	47.2046	21.1248	4.01642	72.696	8.58118	0	0	0	18.7228	0	0	0	3.2614	0	0	0	0	0	0	0.375712	0	0	0	0	0	0	0	0	0	0	0	0	0	0	0	0	0	0	0	0	0	0	0
	Moniruzzaman_MM16_ERX556094_51_dc	Nucleocytoviricota	Megaviricetes	9.24652	16.4374	100	0	0	0	0	0	10.337	35.2114	0	54.4516	0	0	0	0	0	0	0	0	0	0	0	0	0	0	0	0	0	0	0	0	0	0	0	0	0	0	0	0	0	0	0	0	0	0
	TARA_AON_NCLDV_00064	Nucleocytoviricota	Megaviricetes	8.53012	16.3868	80.1171	0	19.8829	0	0	100	0	0	0	0	0	0	0	0	0	0	0	0	0	0	0	0	0	0	0	0	0	0	0	0	0	0	0	0	0	0	0	0	0	3.02354	0.847745	8.53012	0.768739	0
	Schulz_GVMAG_M_3300001349_29	Nucleocytoviricota	Megaviricetes	2.84885	16.3221	46.9225	53.0775	0	0	98.185	1.81504	0	0	0	0	0	0	0	0	0	1.0315	0	0	1.02357	0	0	0	0	2.84885	2.11916	0.415436	0	0	0	0	0	0	0	0	0	0	0	0	0	0	0	0	0	0
	TARA_MED_NCLDV_00025	Nucleocytoviricota	Megaviricetes	15	16.2383	100	0	0	0	0	0	0	100	0	0	0	0	0	0	0	0	0	0	0	0	0	0	0	0	0	0	0	0	0	0	0	0	0	0	0	0	0	0	0	0	0	0	0	0
	TARA_SOC_NCLDV_00024	Nucleocytoviricota	Proculviricetes	8.50741	16.1632	0	71.9684	20.9455	7.08616	0	0	0	0	0	0	100	0	0	0	0	0	0	0	0	0	0	0	0	0	0	0	0	0	0	0	0	0	0	0	0	0	0	0	0	0	0	0	0	0
	TARA_PSE_NCLDV_00048	Nucleocytoviricota	Megaviricetes	4.12904	16.1165	100	0	0	0	0	0	0	0	0	100	0	0	0	0	0	0	0	0	0	0	0	0	0	0	0	0	0	0	0	0	0	0	0	0	0	0	0	0	0	0	0	0	0	0
	Moniruzzaman_MM01_ERX552296_34_dc	Nucleocytoviricota	Megaviricetes	2.30778	16.1059	100	0	0	0	0	43.6153	0	20.453	0	35.9317	0	0	0	0	0	0	0	0	0	0	0	0	0	0	0	0	0	0	0	0	0	0	0	0	0	0	0	0	0	0	0	0	0	0
	Schulz_GVMAG_M_3300009425_37	Nucleocytoviricota	Megaviricetes	3.84098	15.9674	100	0	0	0	100	0	0	0	0	0	0	0	0	0	0	0	0	0	0	0	0	0	0	0	0	0.596912	0	1.56188	0	1.07267	3.84098	2.18686	0.608656	2.16796	1.5109	1.10503	0.738693	0	0	0	0	0	0	0
	Schulz_GVMAG_M_3300025894_42	Nucleocytoviricota	Megaviricetes	3.89205	15.8357	75.9446	24.0554	0	0	72.6927	22.3062	0	0	0	5.00108	0	0	0	0	0	1.43861	0	0	0	0	0	0	0	0	0	1.51931	0	0	0	2.22742	0	0	0	0.527935	0	0	0	0	0	0	0	0	0	0
	TARA_MED_NCLDV_00081	Nucleocytoviricota	Megaviricetes	6.88539	15.7121	91.5897	8.41029	0	0	0	0	0	93.4832	0	6.51679	0	0	0	0	0	0	0	0	0	0	0	0	0	0	0	0	0	0	0	0	0	0	0	0	0	0	0	0	0	0	0	0	0	0
	Schulz_GVMAG_S_3300004097_149	Nucleocytoviricota	Megaviricetes	2.90268	15.6425	87.7087	12.2913	0	0	0	68.8913	0	6.68195	0	24.4267	0	0	0	0	0	0	0	0	0	0	0	0	0	0	0	0	0	0	0	0	0	0	0	0	0	0	0	0	0	0	0	0	0	0
	Schulz_GVMAG_S_ERX556101_77	Nucleocytoviricota	Megaviricetes	10.7261	15.5385	100	0	0	0	0	66.7424	0	33.2576	0	0	0	0	0	0	0	0	0	0	0	0	0	0	0	0	0	0	0	0	0	0	0	0	0	0	0	0	0	0	0	0	0	0	0	0
	TARA_MED_NCLDV_00038	Nucleocytoviricota	Megaviricetes	8.22615	15.5134	89.998	0	5.51719	4.48484	0	1.61302	0	96.4364	0	1.95061	0	0	0	0	0	0	0	0	0	0	0	0	0	0	0	0	0	0	0	0	0	0	0	0	0	0	0	0	0	0	0	0	0	0
	TARA_PON_NCLDV_00032	Nucleocytoviricota	Megaviricetes	6.32102	15.4578	57.5093	37.5226	4.96808	0	0	0	0	0	0	100	0	0	0	0	0	0	0	0	0	0	0	0	0	0	0	0	0	0	0	0	0	0	0	0	0	0	0	0	0	0	0	0	0	0
	TARA_PSW_NCLDV_00080	Mirusviricota	MR_01	4.63349	15.3483	66.9392	0	0	33.0608	0	0	0	0	0	100	0	0	0	0	0	0	0	0	0	0	0	0	0	0	0	0	0	0	0	0	0	0	0	0	0	0	0	0	0	0	0	0	0	0
	TARA_PSE_NCLDV_00045	Nucleocytoviricota	Megaviricetes	7.67997	15.2752	53.7194	32.0977	4.90919	9.27371	0	0	0	0	0	100	0	0	0	0	0	0	0	0	0	0	0	0	0	0	0	0	0	0	0	0	0	0	0	0	0	0	0	0	0	0	0	0	0	0
	Moniruzzaman_MM01_ERX552302_47_dc	Nucleocytoviricota	Megaviricetes	4.9457	15.1268	95.2337	0	4.76632	0	0	72.7272	6.26373	0	0	21.0091	0	0	0	0	0	0	0	0	0	0	0	0	0	0	0	0	0	0	0	0	0	0	0	0	0	0	0	0	0	0	0	0	0	0
	TARA_PSW_NCLDV_00023	Nucleocytoviricota	Megaviricetes	4.5867	15.082	64.8205	0	0	35.1795	0	6.16516	0	0	0	93.8348	0	0	0	0	0	0	0	0	0	0	0	0	0	0	0	0	0	0	0	0	0	0	0	0	0	0	0	0	0	0	0	0.594897	0	0
	Schulz_GVMAG_M_3300020187_69	Nucleocytoviricota	Megaviricetes	2.82297	14.9802	100	0	0	0	13.7521	82.4676	0	0	0	3.78032	0	0	0	0	0	0	0	0	0	0	0	0	0	0	0	0	0	0	0	0	0	1.38105	0	0	0	0	0	0	0	0	0	0	0	0
	Moniruzzaman_MM05_ERX552270_38_dc	Nucleocytoviricota	Megaviricetes	5.18457	14.6905	100	0	0	0	0	37.1145	4.5071	43.2499	0	15.1285	0	0	0	0	0	0	0	0	0	0	0	0	0	0	0	0	0	0	0	0	0	0	0	0	0	0	0	0	0	0	0	0	0	0
	Schulz_GVMAG_M_3300000117_10	Nucleocytoviricota	Megaviricetes	4.4811	14.6604	93.8555	6.1445	0	0	48.8048	32.7045	0	18.4908	0	0	0	0.677726	4.4811	0	0	0	0	0	0	0	0	0	0	0	0	0	0	0	0	0	0	0	0	0	0	0	0	0	0	0	0	0	0	0
	TARA_MED_NCLDV_00120	Nucleocytoviricota	Megaviricetes	5.44531	14.5745	94.084	5.91602	0	0	0	0	0	100	0	0	0	0	0	0	0	0	0	0	0	0	0	0	0	0	0	0	0	0	0	0	0	0	0	0	0	0	0	0	0	0	0	0	0	0
	Schulz_GVMAG_S_1039698_54	Nucleocytoviricota	Megaviricetes	4.33403	14.4976	100	0	0	0	14.4368	85.5632	0	0	0	0	0	0	0	0	0	0	0	0	0	0	0	0	0	0	0	0	0	0	0	0	0	0	0	0	0	0	1.44011	0	0	0	0	0	0	0
	Schulz_GVMAG_M_3300020185_109	Nucleocytoviricota	Megaviricetes	5.98594	14.472	43.7349	56.2651	0	0	88.5336	11.4664	0	0	0	0	0	0	0	0	0	0	0	0	0	0	0	0	0	0	0	5.98594	0	0	0	0	0	0	0	0	0	0	0	0	0	0	0	0	0	0
	Schulz_GVMAG_M_3300001348_19	Nucleocytoviricota	Megaviricetes	1.71444	14.4544	100	0	0	0	25.5725	11.0396	0	37.7881	0	25.5998	0	0	0	0	0	0	0	0	0	0	0	0	0	0	0	0	0	0	0	0.754603	0	0	0	0.681946	0.661186	0	0	0	0	0	0	0	0	0
	Schulz_GVMAG_M_3300020165_62	Nucleocytoviricota	Megaviricetes	4.4721	14.4211	81.6367	18.3633	0	0	100	0	0	0	0	0	0	4.4721	3.39024	2.37141	0	0	0	0	0	0	0	0	0	0	0	0	0	0	0	0	0	0	0	0	0	0	0	0	0	0	0	0	0	0
	Moniruzzaman_MM01_SRX802077_72_dc	Nucleocytoviricota	Megaviricetes	3.12535	14.4038	70.2579	19.2065	10.5356	0	64.6821	14.5486	0	19.6568	0	1.11247	0	0	0	0	0	0	0	0	0	0	0	0	0	0	0	0	0	0	0	2.09701	0	0	0	0	3.12535	0	0	0	0	0	0	0	0	0
	TARA_MED_NCLDV_00030	Nucleocytoviricota	Megaviricetes	10.343	14.3732	100	0	0	0	0	1.05888	0	98.9411	0	0	0	0	0	0	0	0	0	0	0	0	0	0	0	0	0	0	0	0	0	0	0	0	0	0	0	0	0	0	0	0	0	0	0	0
	TARA_ION_NCLDV_00012	Nucleocytoviricota	Megaviricetes	14.1382	14.1382	0	0	0	100	0	0	100	0	0	0	0	0	0	0	0	0	0	0	0	0	0	0	0	0	0	0	0	0	0	0	0	0	0	0	0	0	0	0	0	0	0	0	0	0
	Phycodnaviridae_KJ645900_Aureococcus_anophagefferens_virus_isolate_BtV_01	Nucleocytoviricota	Megaviricetes	5.52087	14.1009	49.1948	50.8052	0	0	0	0	0	0	0	100	0	0	0	0	0	0	0	0	0	0	0	0	0	0	0	0	0	0	0	0	0	0	0	0	0	0	0	0	0	0	0	0	0	0
	TARA_PSW_NCLDV_00074	Nucleocytoviricota	Megaviricetes	4.39587	14.0013	50.2853	0	0	49.7147	0	0	0	0	0	100	0	0	0	0	0	0	0	0	0	0	0	0	0	0	0	0	0	0	0	0	0	0	0	0	0	0	0	0	0	0	0	0	0	0
	Schulz_GVMAG_S_ERX555935_167	Nucleocytoviricota	Megaviricetes	2.49872	13.9934	100	0	0	0	0	7.7012	6.17656	0	82.0007	4.12151	0	0	0	0	0	0	0	0	0	0	0	0	0	0	0	0	0	0	0	0	0	0	0	0	0	0	0	0	0	0	0	0	0	0
	Schulz_GVMAG_M_3300021375_16	Nucleocytoviricota	Megaviricetes	10.1663	13.9356	100	0	0	0	0	1.55342	0	98.4466	0	0	0	0	0	0	0	0	0	0	0	0	0	0	0	0	0	0	0	0	0	0	0	0	0	0	0	0	0	0	0	0	0	0	0	0
	TARA_MED_NCLDV_00128	Nucleocytoviricota	Megaviricetes	4.86339	13.8783	91.7548	8.24523	0	0	0	5.4672	7.66453	83.5296	0	3.33872	0	0	0	0	0	0	0	0	0	0	0	0	0	0	0	0	0	0	0	0	0	0	0	0	0	0	0	0	0	0	0	0	0	0
	Schulz_GVMAG_M_3300017956_10	Nucleocytoviricota	Megaviricetes	2.61629	13.8508	100	0	0	0	0	4.37436	31.4856	7.12894	26.5762	30.4349	0	0	0	0	0	0	0	0	0	0	0	0	0	0	0	0	0	0	0	0	0	0	0	0	0	0	0	0	0	0	0	0	0	0
	Schulz_GVMAG_S_1016722_115	Nucleocytoviricota	Megaviricetes	3.43997	13.8475	62.1873	37.8127	0	0	77.8519	22.1481	0	0	0	0	0	0	0	0	0	0	0	0	0	0	0	0	0	0	0	3.43997	0	0	0	0	0	0	0	1.47431	0	0	0.497668	0	0	0	0	0	0	0
	Schulz_GVMAG_M_3300020187_94	Nucleocytoviricota	Megaviricetes	5.55584	13.8443	100	0	0	0	0	30.6565	0	7.7594	0	61.5841	0	0	0	0	0	0	0	0	0	0	0	0	0	0	0	0	0	0	0	0	0	0	0	0	0	0	0	0	0	0	0	0	0	0
	Schulz_GVMAG_S_3300000115_46	Nucleocytoviricota	Megaviricetes	4.26052	13.8061	35.5101	64.4899	0	0	98.0772	1.9228	0	0	0	0	0	0	0	0.889337	0	0	0	0	0	0	0	0	0	0	0	0	0	0	3.36023	0	0	0	0	0	0	0.635862	0	0	0	0	0	0	0	0
	Schulz_GVMAG_M_3300009544_28	Nucleocytoviricota	Megaviricetes	4.42906	13.7601	56.6675	43.3325	0	0	100	0	0	0	0	0	0	0	4.42906	0	0	0	0	0	0	0	0.333639	0.383685	0	0	0	0	2.72391	0	0	0	0	0	0	0	0	0	0	0	0	0	0	0	0	0
	Moniruzzaman_MM01_ERX552274_30_dc	Nucleocytoviricota	Megaviricetes	5.1007	13.7126	100	0	0	0	0	100	0	0	0	0	0	0	0	0	0	0	0	0	0	0	0	0	0	0	0	0	0	0	0	0	0	0	0	0	0	0	0	0	0	0	0	0	0	0
	TARA_MED_NCLDV_00089	Nucleocytoviricota	Megaviricetes	4.55295	13.6594	100	0	0	0	0	15.0566	0	84.9434	0	0	0	0	0	0	0	0	0	0	0	0	0	0	0	0	0	0	0	0	0	0	0	0	0	0	0	0	0	0	0	0	0	0	0	0
	TARA_PON_NCLDV_00002	Nucleocytoviricota	Megaviricetes	10.045	13.6554	100	0	0	0	10.5173	0	0	0	0	89.4827	0	0	0	0	0	0	0	0	0	0	0	0	0	0	0	0	0	0	0	0	0	0	0	0	0	0	0	0	0	0	0	0	0	0
	Moniruzzaman_LP04_ERX552274_3_dc	Nucleocytoviricota	Megaviricetes	6.5539	13.6107	100	0	0	0	0	37.6566	62.3434	0	0	0	0	0	0	0	0	0	0	0	0	0	0	0	0	0	0	0	0	0	0	0	0	0	0	0	0	0	0	0	0	0	0	0	0	0
	TARA_ARC_NCLDV_00155	Nucleocytoviricota	Megaviricetes	8.05922	13.6031	3.00858	96.9914	0	0	100	0	0	0	0	0	0	0	0	0	0	0	0	0	0	0	0	0	0	0	0	0	0	0	0.563438	0	0	0	0	0	0	0	0	0	0	0	0	0	0	0
	TARA_AON_NCLDV_00017	Nucleocytoviricota	Megaviricetes	6.59855	13.5524	85.797	14.203	0	0	0	100	0	0	0	0	0	0	0	0	0	0	0	0	0	0	0	0	0	0	0	0	0	0	0	0	0	0	0	0	0	0	0	0	0	0	0	0	0	0.984531
	TARA_PSW_NCLDV_00090	Nucleocytoviricota	Megaviricetes	5.96599	13.5431	12.2919	87.7081	0	0	25.6955	0	0	0	0	74.3045	0	0	0	0	0	0	0	0	0	0	0	0	0	0	0	0	0	0	0	0	0	0	0	0	0	0	0	0	0	0	0	0	0	0
	TARA_MED_NCLDV_00080	Nucleocytoviricota	Megaviricetes	7.49832	13.5313	100	0	0	0	0	0	0	90.0764	0	9.92358	0	0	0	0	0	0	0	0	0	0	0	0	0	0	0	0	0	0	0	0	0	0	0	0	0	0	0	0	0	0	0	0	0	0
	TARA_ARC_NCLDV_00153	Nucleocytoviricota	Megaviricetes	7.53677	13.5047	2.56782	97.4322	0	0	100	0	0	0	0	0	0	0	0	0	0	0	0	0	0	0	0	0	0	0	0	0	0	0	0.481994	0	0	0	0	0	0	0	0	0	0	0	0	0	0	0
	Schulz_GVMAG_S_1102104_103	Nucleocytoviricota	Megaviricetes	2.39493	13.3463	52.1435	47.8565	0	0	100	0	0	0	0	0	0	0.324475	1.22064	0	0	0	0	0	0	0	0	0	0	0	0	0	0.36306	0	0	1.71211	0	0.680985	0.630675	0.779623	0.443952	0.647138	0	0	0	0	0	0	0	0
	TARA_MED_NCLDV_00064	Nucleocytoviricota	Megaviricetes	5.30405	13.3242	100	0	0	0	0	44.462	0	54.0502	0	1.48783	0	0	0	0	0	0	0	0	0	0	0	0	0	0	0	0	0	0	0	0	0	0	0	0	0	0	0	0	0	0	0	0	0	0
	TARA_PSW_NCLDV_00060	Mirusviricota	MR_02	6.78274	13.2982	8.34225	0	0	91.6578	0	6.50539	0	0	0	93.4946	0	0	0	0	0	0	0	0	0	0	0	0	0	0	0	0	0	0	0	0	0	0	0	0	0	0	0	0	0	0	0	0	0	0
	TARA_PSW_NCLDV_00084	Nucleocytoviricota	Megaviricetes	3.09933	13.246	71.0192	22.3228	0	6.65803	0	4.72631	31.2243	0	0	64.0493	0	0	0	0	0	0	0	0	0	0	0	0	0	0	0	0	0	0	0	0	0	0	0	0	0	0	0	0	0	0	0	0	0	0
	TARA_PSW_NCLDV_00071	Nucleocytoviricota	Megaviricetes	5.39107	13.2444	83.9891	0	0	16.0109	0	0	0	0	0	100	0	0	0	0	0	0	0	0	0	0	0	0	0	0	0	0	0	0	0	0	0	0	0	0	0	0	0	0	0	0	0	0	0	0
	Schulz_GVMAG_M_3300006805_8	Nucleocytoviricota	Megaviricetes	4.49682	13.223	89.0305	10.9695	0	0	7.44932	85.6286	0	6.92206	0	0	0	0	0	0	0	0	0	0	0	0	0	0	0	0	0	0	0	0	0	0	0	0	0	0	0	0	0	0	0	0	0	0	0	0
	Schulz_GVMAG_M_3300018428_35	Nucleocytoviricota	Megaviricetes	5.38415	13.1967	100	0	0	0	0	1.76346	96.9923	0	0	1.2442	0	0	0	0	0	0	0	0	0	0	0	0	0	0	0	0	0	0	0	0	0	0	0	0	0	0	0	0	0	0	0	0	0	0
	TARA_PSW_NCLDV_00083	Mirusviricota	MR_04	3.3784	13.143	35.5436	0	0	64.4564	0	0	0	0	0	100	0	0	0	0	0	0	0	0	0	0	0	0	0	0	0	0	0	0	0	0	0	0	0	0	0	0	0	0	0	0	0	0	0	0
	Schulz_GVMAG_M_3300012936_15	Nucleocytoviricota	Megaviricetes	4.15983	12.9346	100	0	0	0	0	28.7707	64.8923	0	0	6.33706	0	0	0	0	0	0	0	0	0	0	0	0	0	0	0	0	0	0	0	0	0	0	0	0	0	0	0	0	0	0	0	0	0	0
	Moniruzzaman_MM05_SRX802074_61_dc	Nucleocytoviricota	Megaviricetes	1.50548	12.7038	100	0	0	0	20.6393	39.0716	9.89213	0	0	30.397	0	0	0	0	0.407046	0	0	0	0	0	0	0	0	0	0	0	0	0	0	0	0	0	0	0	0	0	1.1985	0	0	0	0	1.40898	0	0
	Schulz_GVMAG_M_3300009149_34	Nucleocytoviricota	Megaviricetes	1.95646	12.644	46.6676	37.4035	15.9289	0	88.3502	11.6498	0	0	0	0	0	0	0	0	0	0	0	0	0	0	0	0.635961	0	0	0	0.61666	0	1.95646	0	0.404352	0	0	0	0	1.15837	0	0	0	0	0	0	0	0	0
	Moniruzzaman_IR01_ERX552270_122_dc	Nucleocytoviricota	Megaviricetes	5.68973	12.6044	80.9774	14.2509	4.77176	0	0	80.8817	0	0	0	19.1183	0	0	0	0	0	0	0	0	0	0	0	0	0	0	0	0	0	0	0	0	0	0	0	0	0	0	0	0	0	0	0	0	0	0
	TARA_MED_NCLDV_00126	Nucleocytoviricota	Megaviricetes	2.2487	12.5169	100	0	0	0	0	17.2965	0	81.4395	0	1.26392	0	0	0	0	0	0	0	0	0	0	0	0	0	0	0	0	0	0	0	0	0	0	0	0	0	0	0	0	0	0	0	0	0	0
	Moniruzzaman_MM05_ERX552270_107_dc	Nucleocytoviricota	Megaviricetes	3.05689	12.4938	100	0	0	0	12.246	37.3867	0	41.3694	0	8.99792	0	0	0	0	0	0	0	0	0	0	0	0	0	0	0	0	0	0	0	0.674943	0	0	0	0.569385	0	0	0	0	0	0	0	0	0	0
	Schulz_GVMAG_M_3300020165_16	Nucleocytoviricota	Megaviricetes	6.40806	12.4196	65.2401	34.7599	0	0	100	0	0	0	0	0	0	0	0	0	0	0	0	0	0	0	0	0	0	0	0	1.55063	0	6.40806	0	0	0	0	0	0	0	0	0	0	0	0	0	0	0	0
	TARA_MED_NCLDV_00069	Mirusviricota	MR_03	4.35123	12.4151	93.6666	6.33337	0	0	0	0	0	100	0	0	0	0	0	0	0	0	0	0	0	0	0	0	0	0	0	0	0	0	0	0	0	0	0	0	0	0	0	0	0	0	0	0	0	0
	Schulz_GVMAG_M_3300027833_42	Nucleocytoviricota	Megaviricetes	5.36177	12.4028	100	0	0	0	0	95.878	0	0	0	4.12196	0	0	0	0	0	0	0	0	0	0	0	0	0	0	0	0	0	0	0	0	0	0	0	0	0	0	0	0	0	0	0	0	0	0
	Schulz_GVMAG_S_1102237_47	Nucleocytoviricota	Megaviricetes	6.17505	12.28	80.3667	19.6333	0	0	100	0	0	0	0	0	0	0	0	0	0	0	0	0	0	0	0.61983	0	0	0	6.17505	0	0	0	0	0	0	0	0	2.49028	0	0	0	0	0	0	0	0	0	0
	TARA_MED_NCLDV_00121	Nucleocytoviricota	Megaviricetes	4.7651	12.2672	73.8374	9.77333	8.00574	8.38349	0	0	11.4608	88.5392	0	0	0	0	0	0	0	0	0	0	0	0	0	0	0	0	0	0	0	0	0	0	0	0	0	0	0	0	0	0	0	0	0	0	0	0
	Schulz_GVMAG_M_3300010368_24	Nucleocytoviricota	Megaviricetes	3.91046	12.1126	88.1665	11.8335	0	0	83.0099	7.39376	0	8.36329	0	1.23305	0	0	0	0	0	0	0	0	0	0	0	0	0	0	0	0	0	0	0	3.91046	0	0	0	0	0.910445	1.2904	2.26567	0	0	0	0	0	0	0
	Schulz_GVMAG_M_3300001352_44	Nucleocytoviricota	Megaviricetes	1.63033	12.0667	100	0	0	0	16.5619	9.24849	0	44.2786	0	29.911	0	0	0	0	0	0	0	0	0	0	0	0	0	0	0	0	0	0	0	0.51643	0	0	0	0.445684	0.489947	0	0	0	0	0	0	0	0	0
	Moniruzzaman_LP05_ERX552270_8_dc	Nucleocytoviricota	Megaviricetes	5.53866	11.9551	100	0	0	0	0	61.3913	0	0	0	38.6087	0	0	0	0	0	0	0	0	0	0	0	0	0	0	0	0	0	0	0	0	0	0	0	0	0	0	0	0	0	0	0	0	0	0
	TARA_AON_NCLDV_00069	Nucleocytoviricota	Na	4.87027	11.9284	100	0	0	0	0	100	0	0	0	0	0	0	0	0	0	0	0	0	0	0	0	0	0	0	0	0	0	0	0	0	0	0	0	0	0	0	0	0	0	0	0	0	0	4.87027
	TARA_RED_NCLDV_00001	Mirusviricota	MR_03	7.94553	11.8826	100	0	0	0	0	0	0	0	0	0	100	0	0	0	0	0	0	0	0	0	0	0	0	0	0	0	0	0	0	0	0	0	0	0	0	0	0	0	0	0	0	0	0	0
	Schulz_GVMAG_M_3300009426_8	Nucleocytoviricota	Megaviricetes	2.11675	11.8518	100	0	0	0	29.1736	70.8264	0	0	0	0	0	0	0	0	0	0.842533	0	0	0	0	1.05286	0	0	0	0	0	0	0	0	0	0	0	0	0	0	0	0	0	0	0	0	0	0	0
	Schulz_GVMAG_M_3300025897_2	Nucleocytoviricota	Megaviricetes	5.51539	11.845	100	0	0	0	0	29.1311	0	0	0	70.8689	0	0	0	0	0	0	0	0	0	0	0	0	0	0	0	0	0	0	0	0	0	0	0	0	0	0	0	0	0	0	0	0	0	0
	Moniruzzaman_LP01_ERX943717_70_dc	Nucleocytoviricota	Megaviricetes	6.78307	11.7482	93.2272	6.7728	0	0	0	49.8556	0	0	0	50.1444	0	0	0	0	0	0	0	0	0	0	0	0	0	0	0	0	0	0	0	0	0	0	0	0	0	0	0	0	0	0	0	0	0	0
	Schulz_GVMAG_M_3300021957_23	Nucleocytoviricota	Megaviricetes	4.74657	11.6942	75.1384	24.8616	0	0	100	0	0	0	0	0	0	0	0	0	0	0	0	0	0	0	0	0	0	0	0	0	0	0	0	0.614296	0	0	0	1.37194	0.780677	4.74657	1.39638	0	0	0	0	0	0	0
	Schulz_GVMAG_M_3300009498_22	Nucleocytoviricota	Megaviricetes	4.71324	11.6717	100	0	0	0	81.1455	13.3326	0	0	0	5.52186	0	0.880881	4.71324	0	0	0	0	0	0	0	0	0	0	0	0	0	0	0	0	0.686303	0	0	0	0.669334	0	0	0.749277	0	0	0	0	0	0	0
	TARA_ION_NCLDV_00005	Nucleocytoviricota	Megaviricetes	4.29957	11.5772	100	0	0	0	0	0	82.6612	17.3388	0	0	0	0	0	0	0	0	0	0	0	0	0	0	0	0	0	0	0	0	0	0	0	0	0	0	0	0	0	0	0	0	0	0	0	0
	Moniruzzaman_MM01_ERX552270_100_dc	Nucleocytoviricota	Megaviricetes	5.97242	11.5387	79.3647	7.80989	12.8255	0	0	95.6717	0	0	0	4.32827	0	0	0	0	0	0	0	0	0	0	0	0	0	0	0	0	0	0	0	0	0	0	0	0	0	0	0	0	0	0	0	0	0	0
	Schulz_GVMAG_S_3300010368_67	Nucleocytoviricota	Megaviricetes	2.1072	11.486	100	0	0	0	0	2.54047	0	6.93969	58.8869	31.6329	0	0	0	0	0	0	0	0	0	0	0	0	0	0	0	0	0	0	0	0	0	0	0	0	0	0	0	0	0	0	0	0	0	0
	TARA_ARC_NCLDV_00169	Nucleocytoviricota	Megaviricetes	3.40866	11.4359	4.58117	95.4188	0	0	100	0	0	0	0	0	0	0	0	0	0	0	0	0	0	0	0	0	0	0	0	0	0	0	0	0	0	0	0	0.524988	0	0	0	0	0	0	0	0	0	0
	Moniruzzaman_MM16_ERX552255_53_dc	Nucleocytoviricota	Megaviricetes	3.607	11.4002	100	0	0	0	7.97489	14.8805	0	0	0	77.1446	0	0	0	0	0	0	0	0	0	0	0	0	0	0	0	0	0	0	0	0	0	0	0	0	0	0	0.414058	0	0	0	0	0	0	0
	Schulz_GVMAG_M_3300024185_4	Nucleocytoviricota	Megaviricetes	3.39598	11.2666	100	0	0	0	15.8984	0	54.5249	0	0	29.5768	0	0	0	0	0	0	0	0	0	0	0	0	0	0	0	0	0	0	0	0	0	0	0	0	0	0	1.32595	0	0	0	0	0	0	0
	Schulz_GVMAG_M_3300020185_49	Nucleocytoviricota	Megaviricetes	3.50787	11.2451	100	0	0	0	56.1341	31.4127	0	0	0	12.4532	0	0	0	0	0	0	0	0	0	0	0	0	0	0	0	0	0	0	0	0	0	0	0	0.683466	3.50787	0	0	0	0	0	0	0	0	0
	TARA_PSW_NCLDV_00064	Nucleocytoviricota	Megaviricetes	3.33971	11.197	0	0	100	0	0	0	0	0	0	100	0	0	0	0	0	0	0	0	0	0	0	0	0	0	0	0	0	0	0	0	0	0	0	0	0	0	0	0	0	0	0	0	0	0
	Schulz_GVMAG_M_3300025880_17	Nucleocytoviricota	Megaviricetes	3.78114	11.1326	100	0	0	0	65.7853	9.03961	0	0	0	25.175	0	0	3.78114	0	0	0	0	0	0	0	0	0	0	0	0	0	0	0	0	0.493106	0	0	0	0	0	0	0	0	0	0	0	0	0	0
	Schulz_GVMAG_M_3300023109_49	Nucleocytoviricota	Megaviricetes	2.99705	11.0851	100	0	0	0	0	23.1676	58.1412	0	0	18.6912	0	0	0	0	0	0	0	0	0	0	0	0	0	0	0	0	0	0	0	0	0	0	0	0	0	0	0	0	0	0	0	0	0	0
	TARA_MED_NCLDV_00097	Nucleocytoviricota	Megaviricetes	7.62679	11.0097	94.2294	0	5.77058	0	0	8.15693	0	91.8431	0	0	0	0	0	0	0	0	0	0	0	0	0	0	0	0	0	0	0	0	0	0	0	0	0	0	0	0	0	0	0	0	0	0	0	0
	Schulz_GVMAG_S_403983_43	Nucleocytoviricota	Megaviricetes	3.87413	10.9373	75.0301	24.9699	0	0	27.2495	72.7505	0	0	0	0	0	0	0	0	0	0	0	0	0	0	0	0.41841	0	0	0	0	0	0	0	0	0	0	0	0	0	0	0	0	0	0	0	0	0	0
	TARA_SOC_NCLDV_00008	Nucleocytoviricota	Megaviricetes	7.37834	10.9146	8.46533	0	91.5347	0	0	0	0	0	0	0	100	0	0	0	0	0	0	0	0	0	0	0	0	0	0	0	0	0	0	0	0	0	0	0	0	0	0	0	0	0	0	0	0	0
	Moniruzzaman_MM01_ERX552246_27_dc	Nucleocytoviricota	Megaviricetes	2.92237	10.8694	66.0143	33.9857	0	0	0	7.69532	0	92.3047	0	0	0	0	0	0	0	0	0	0	0	0	0	0	0	0	0	0	0	0	0	0	0	0	0	0	0	0	0	0	0	0	0	0	0	0
	TARA_SOC_NCLDV_00026	Nucleocytoviricota	Megaviricetes	2.7681	10.8409	79.3042	20.6958	0	0	0	0	0	0	92.8613	7.13867	0	0	0	0	0	0	0	0	0	0	0	0	0	0	0	0	0	0	0	0	0	0	0	0	0	0	0	0	0	0	0	0	0	0
	Schulz_GVMAG_M_3300001348_41	Nucleocytoviricota	Megaviricetes	1.16476	10.8324	100	0	0	0	28.1832	19.3546	0	38.5249	0	13.9372	0	0	0	0	0	0	0	0	0	0	0	0	0	0	0	0	0	0	0	0.966822	0	0	0	1.16476	0.386645	0	0	0	0	0	0	0	0	0
	Schulz_GVMAG_M_3300021958_1	Nucleocytoviricota	Megaviricetes	2.20232	10.7754	92.3249	0	7.67509	0	12.4993	17.0497	5.7539	61.7056	0	2.9914	0	0	0	0	0	0	0	0	0	0	0.678126	0	0	0	0	0	0	0	0	0	0	0	0	0	0.698836	0	0	0	0	0	0	0	0	0
	Schulz_GVMAG_M_3300020166_5	Nucleocytoviricota	Megaviricetes	2.05805	10.7611	66.011	24.308	9.68104	0	100	0	0	0	0	0	0	0	1.04287	0.709447	0	0	0	0	0	1.23449	0	0	0	0	0	0	0	2.05805	1.47811	0	0	0	0	0	0.797075	0	0	0	0	0	0	0	0	0
	Schulz_GVMAG_M_3300001348_24	Nucleocytoviricota	Megaviricetes	2.27175	10.7598	35.5833	50.5929	13.8238	0	100	0	0	0	0	0	0	0	0	0	0	0	0	0	0	0	0	0	0	0	0	2.27175	1.85392	0	0	0	0	0	0	0	0	0	0	0	0	0	0	0	0	0
	Moniruzzaman_MM01_ERX552270_87_dc	Nucleocytoviricota	Megaviricetes	4.11714	10.6822	100	0	0	0	0	43.3889	0	0	0	56.6111	0	0	0	0	0	0	0	0	0	0	0	0	0	0	0	0	0	0	0	0	0	0	0	0	0	0	0	0	0	0	0	0	0	0
	Schulz_GVMAG_S_1102109_162	Nucleocytoviricota	Megaviricetes	2.23154	10.6788	87.5016	12.4984	0	0	100	0	0	0	0	0	0	0	0	0	0	0	0	0	0	0	0	2.23154	0.653836	0.47732	0.439669	1.13561	0.725089	0.448981	0	1.19674	0.895532	1.02023	0	0	0	0.817801	0	0	0	0	0	0	0	0
	Schulz_GVMAG_M_3300024252_29	Nucleocytoviricota	Megaviricetes	2.97182	10.6586	100	0	0	0	0	7.1712	43.0772	39.2525	0	10.4991	0	0	0	0	0	0	0	0	0	0	0	0	0	0	0	0	0	0	0	0	0	0	0	0	0	0	0	0	0	0	0	0	0	0
	Moniruzzaman_IR01_ERX552261_5_dc	Nucleocytoviricota	Megaviricetes	4.78395	10.6187	82.9884	0	17.0116	0	0	96.7314	0	0	0	3.26862	0	0	0	0	0	0	0	0	0	0	0	0	0	0	0	0	0	0	0	0	0	0	0	0	0	0	0	0	0	0	0	0	0	0
	TARA_MED_NCLDV_00012	Nucleocytoviricota	Pokkesviricetes	5.31662	10.5446	100	0	0	0	0	0	0	100	0	0	0	0	0	0	0	0	0	0	0	0	0	0	0	0	0	0	0	0	0	0	0	0	0	0	0	0	0	0	0	0	0	0	0	0
	Schulz_GVMAG_M_3300026093_6	Nucleocytoviricota	Megaviricetes	1.3156	10.5158	92.1937	7.8063	0	0	0	7.73029	12.2905	0	75.2295	4.74966	0	0	0	0	0	0	0	0	0	0	0	0	0	0	0	0	0	0	0	0	0	0	0	0	0	0	0	0	0	0	0	0.414257	0	0
	Schulz_GVMAG_M_3300000115_9	Nucleocytoviricota	Megaviricetes	2.81753	10.3552	88.6278	11.3722	0	0	50.2646	0	0	0	0	0	49.7354	0	0	0	0	1.51798	0	0	0	0	0	0	0	2.81753	1.8579	0.40988	0	0	0	0.650141	0	0	0	0	0	0	0	0	0	0	0	0	0	0
	Schulz_GVMAG_M_3300025644_21	Nucleocytoviricota	Megaviricetes	4.08083	10.3368	20.2002	79.7998	0	0	91.7677	0	0	0	0	8.23234	0	0	0	0	0	2.32823	0	0	0	0	0	0	0	0	0	0	0	0	0	0	0	0	0	0	0	0	0	0	0	0	0	0	0	0
	Schulz_GVMAG_S_1074260_58	Nucleocytoviricota	Megaviricetes	2.3755	10.3336	54.289	45.711	0	0	100	0	0	0	0	0	0	0	0	0	0	0	0	0	0	0	0	0	0	0	0.852002	1.0548	0	0	2.3755	0.496635	0	0	0	0	1.2193	0	0	0	0	0	0	0	0	0
	TARA_ARC_NCLDV_00170	Nucleocytoviricota	Megaviricetes	2.72216	10.2673	9.09716	79.6673	11.2356	0	100	0	0	0	0	0	0	0	0	0	1.17059	0	0	0	0	0	0	0	0	0	0	0	0	0	0	0	0	0	0	0	0	0	0	0	0	0	0	0	0	0
	Schulz_GVMAG_M_3300024294_14	Nucleocytoviricota	Megaviricetes	3.80064	10.2549	100	0	0	0	0	5.62355	0	64.0606	0	30.3159	0	0	0	0	0	0	0	0	0	0	0	0	0	0	0	0	0	0	0	0	0	0	0	0	0	0	0	0	0	0	0	0	0	0
	Moniruzzaman_MM01_ERX552297_80_dc	Nucleocytoviricota	Megaviricetes	7.06768	10.1995	100	0	0	0	0	0	0	0	0	100	0	0	0	0	0	0	0	0	0	0	0	0	0	0	0	0	0	0	0	0	0	0	0	0	0	0	0	0	0	0	0	0	0	0
	Moniruzzaman_MM09_ERX552270_76_dc	Nucleocytoviricota	Megaviricetes	6.86659	10.1346	100	0	0	0	0	100	0	0	0	0	0	0	0	0	0	0	0	0	0	0	0	0	0	0	0	0	0	0	0	0	0	0	0	0	0	0	0	0	0	0	0	0	0	0
	Schulz_GVMAG_M_3300012952_13	Nucleocytoviricota	Megaviricetes	1.02564	9.94723	82.7946	11.0322	6.17314	0	0	22.4053	62.401	11.3056	0	3.88811	0	0	0	0	0	0	0	0	0	0	0	0	0	0	0	0	0	0	0	0	0	0	0	0	0	0	0	0	0	0	0	0	0	0
	Schulz_GVMAG_M_3300002242_2	Nucleocytoviricota	Megaviricetes	3.37913	9.94673	63.5951	36.4049	0	0	0	74.6293	0	25.3707	0	0	0	0	0	0	0	0	0	0	0	0	0	0	0	0	0	0	0	0	0	0	0	0	0	0	0	0	0	0	0	0	0	0	0	0
	Moniruzzaman_MM01_ERX552270_94_dc	Nucleocytoviricota	Megaviricetes	1.62771	9.94381	79.5089	11.1096	9.38148	0	0	51.7465	8.01958	0	0	40.2339	0	0	0	0	0	0	0	0	0	0	0	0	0	0	0	0	0	0	0	0	0	0	0	0	0	0	0	0	0	0	0	0	0	0
	Schulz_GVMAG_M_3300020595_37	Nucleocytoviricota	Megaviricetes	1.49921	9.90439	100	0	0	0	38.8334	11.359	0	42.2983	0	7.50933	0	0	0	0	0	0	0	0	0	0	0	0	0	0	0	0	0	0	0	0	0	0	0.895641	0.667814	0	0.539014	1.49921	0	0	0	0	0	0	0
	Schulz_GVMAG_M_3300025699_48	Nucleocytoviricota	Megaviricetes	2.4251	9.86407	68.4301	31.5699	0	0	79.0274	11.4654	0	7.32252	0	2.18473	0	0	0	0	0	0	0	0	0	0	0	0	0	0	0	2.4251	0	0.824918	0	0	0	0	0	0.631824	0.649951	0	0	0	0	0	0	0	0	0
	Schulz_GVMAG_M_3300021389_5	Nucleocytoviricota	Na	4.84099	9.84291	87.4329	12.5671	0	0	89.6249	10.3751	0	0	0	0	0	0	0	4.84099	0	0	0	0	0.392286	1.43052	0	0	0	0	0	0	0	0	0	0	0	0	0	1.10815	0	0	0	0	0	0	0	0	0	0
	Schulz_GVMAG_M_3300009432_20	Nucleocytoviricota	Megaviricetes	3.20786	9.80868	65.6883	34.3117	0	0	66.2384	33.7616	0	0	0	0	0	0	0	0	0	0	0	0	0	0	0	0	0	0	0	1.32618	0	0	0	0	0	0	1.06263	0	0	0	0	0	0	0	0	0	0	0
	Schulz_GVMAG_M_3300020165_47	Nucleocytoviricota	Megaviricetes	1.79077	9.80001	77.0269	22.9731	0	0	0	64.0008	0	33.3288	0	2.67035	0	0	0	0	0	0	0	0	0	0	0	0	0	0	0	0	0	0	0	0	0	0	0	0	0	0	0	0	0	0	0	0	0	0
	Schulz_GVMAG_M_3300022933_32	Nucleocytoviricota	Megaviricetes	4.68571	9.78531	100	0	0	0	100	0	0	0	0	0	0	0	0	0	0	0	0	0	0	0	0	0	0	0	0	0.613159	0	0	0	4.68571	0	0	0	2.80239	1.18798	0	0	0	0	0	0	0	0	0
	TARA_MED_NCLDV_00044	Nucleocytoviricota	Megaviricetes	4.22402	9.7579	92.6417	7.35827	0	0	0	0	0	100	0	0	0	0	0	0	0	0	0	0	0	0	0	0	0	0	0	0	0	0	0	0	0	0	0	0	0	0	0	0	0	0	0	0	0	0
	TARA_MED_NCLDV_00137	Nucleocytoviricota	Megaviricetes	4.89166	9.70976	86.4687	13.5313	0	0	0	0	0	100	0	0	0	0	0	0	0	0	0	0	0	0	0	0	0	0	0	0	0	0	0	0	0	0	0	0	0	0	0	0	0	0	0	0	0	0
	Schulz_GVMAG_M_3300021378_40	Nucleocytoviricota	Megaviricetes	3.40386	9.67755	40.237	59.763	0	0	100	0	0	0	0	0	0	0	0	0	0	0	0	0	0	0	0	0	0	0	0	3.40386	0	0	0	1.14677	0	0	0	0	0	0	0	0	0	0	0	0	0	0
	TARA_MED_NCLDV_00029	Nucleocytoviricota	Megaviricetes	4.38234	9.63533	100	0	0	0	0	0	0	98.1915	0	1.80852	0	0	0	0	0	0	0	0	0	0	0	0	0	0	0	0	0	0	0	0	0	0	0	0	0	0	0	0	0	0	0	0	0	0
	Moniruzzaman_MM07_SRX802963_33_dc	Nucleocytoviricota	Megaviricetes	3.46395	9.54375	32.1457	67.8543	0	0	100	0	0	0	0	0	0	0	0	0	0	0	0	0	0	0	0	0	0	0	0	3.46395	0	0	0	0	0	0	0	0	0	0	0	0	0	0	0	0	0	0
	Schulz_GVMAG_M_3300000115_19	Nucleocytoviricota	Megaviricetes	4.43573	9.4018	100	0	0	0	77.1959	22.8041	0	0	0	0	0	0	0	4.43573	0	0.573075	0	0	0	0	0	0	0	0	0	0	0.920161	0	0	0	0	0	0	0	0	0	0.546425	0	0	0	0	0	0	0
	TARA_MED_NCLDV_00145	Nucleocytoviricota	Megaviricetes	2.09043	9.38952	100	0	0	0	0	23.515	4.56915	71.9159	0	0	0	0	0	0	0	0	0	0	0	0	0	0	0	0	0	0	0	0	0	0	0	0	0	0	0	0	0	0	0	0	0	0	0	0
	Moniruzzaman_MM07_ERX552302_17_dc	Nucleocytoviricota	Megaviricetes	3.0109	9.06717	91.4582	0	8.54181	0	0	100	0	0	0	0	0	0	0	0	0	0	0	0	0	0	0	0	0	0	0	0	0	0	0	0	0	0	0	0	0	0	0	0	0	0	0	0	0	0
	Schulz_GVMAG_M_3300007622_7	Nucleocytoviricota	Megaviricetes	2.34816	9.03955	71.7301	28.2699	0	0	91.8859	0	0	0	0	8.11408	0	0	0	0	0	0	0	0	0	0	0	0	0	0	0	0	0.388418	0	1.83616	2.34816	0	0	0	0.653249	0	0	0	0	0	0	0	0	0	0
	Schulz_GVMAG_S_3300012919_65	Nucleocytoviricota	Megaviricetes	3.12283	9.03154	100	0	0	0	0	8.3991	0	0	0	91.6009	0	0	0	0	0	0	0	0	0	0	0	0	0	0	0	0	0	0	0	0	0	0	0	0	0	0	0	0	0	0	0	0	0	0
	Schulz_GVMAG_M_3300000115_18	Nucleocytoviricota	Megaviricetes	3.33713	9.01562	64.9839	35.0161	0	0	100	0	0	0	0	0	0	0	0	0	0	0	0	0	0	0	0	0	0	0	0	1.36623	0	0	0	3.33713	0	0	0	0.993184	0.481677	0	0	0	0	0	0	0	0	0
	Moniruzzaman_LP05_ERX552270_7_dc	Nucleocytoviricota	Megaviricetes	7.68677	8.79935	100	0	0	0	0	100	0	0	0	0	0	0	0	0	0	0	0	0	0	0	0	0	0	0	0	0	0	0	0	0	0	0	0	0	0	0	0	0	0	0	0	0	0	0
	Moniruzzaman_MM01_ERX552296_31_dc	Nucleocytoviricota	Megaviricetes	1.17429	8.70223	49.1303	45.1771	5.69262	0	0	31.7001	25.0879	31.4252	0	11.7868	0	0	0	0	0	0	0	0	0	0	0	0	0	0	0	0	0	0	0	0	0	0	0	0	0	0	0	0	0	0	0	0	0	0
	TARA_MED_NCLDV_00139	Nucleocytoviricota	Megaviricetes	3.35091	8.58202	90.3524	0	9.64761	0	0	3.07861	0	80.5085	0	16.4128	0	0	0	0	0	0	0	0	0	0	0	0	0	0	0	0	0	0	0	0	0	0	0	0	0	0	0	0	0	0	0	0	0	0
	Schulz_GVMAG_S_1103008_47	Nucleocytoviricota	Megaviricetes	1.85652	8.54414	73.338	0	26.662	0	77.8099	22.1901	0	0	0	0	0	0	0	0	0	0	0	0	0	0	0	0	0	0	0	0	0	0	0	0	0	0	0	1.71131	1.11477	0	1.6273	0	0	0	0	0	0	0
	Schulz_GVMAG_M_3300009172_8	Nucleocytoviricota	Megaviricetes	1.61476	8.52775	56.3632	43.6368	0	0	100	0	0	0	0	0	0	0	0	0	0	0	0	0	0	0.45944	0	0	0	0	0	1.61476	0	0.568801	0	0.646088	0	0	0.815323	0.490599	0	0	0	0	0	0	0	0	0	0
	TARA_MED_NCLDV_00024	Nucleocytoviricota	Na	1.83977	8.52072	100	0	0	0	0	21.8991	9.84737	68.2536	0	0	0	0	0	0	0	0	0	0	0	0	0	0	0	0	0	0	0	0	0	0	0	0	0	0	0	0	0	0	0	0	0	0	0	0
	Schulz_GVMAG_M_3300024329_1	Nucleocytoviricota	Megaviricetes	4.01641	8.47946	100	0	0	0	0	7.13626	0	60.1796	0	32.6841	0	0	0	0	0	0	0	0	0	0	0	0	0	0	0	0	0	0	0	0	0	0	0	0	0	0	0	0	0	0	0	0	0	0
	Schulz_GVMAG_M_3300023173_22	Nucleocytoviricota	Megaviricetes	2.83341	8.40583	100	0	0	0	0	16.877	79.7009	0	0	3.42212	0	0	0	0	0	0	0	0	0	0	0	0	0	0	0	0	0	0	0	0	0	0	0	0	0	0	0	0	0	0	0	0	0	0
	Moniruzzaman_MM01_SRX802073_110_dc	Nucleocytoviricota	Megaviricetes	3.27278	8.40307	100	0	0	0	9.31925	83.4105	0	0	0	7.27028	0	0	0.50614	0	0	0	0	0	0	0	0	0	0	0	0	0	0	0	0	0	0	0	0	0	0	0	0	0	0	0	0	0	0	0
	Schulz_GVMAG_M_3300001589_6	Nucleocytoviricota	Megaviricetes	5.84208	8.40172	82.7833	17.2167	0	0	100	0	0	0	0	0	0	0	0	5.84208	0	0	0	0	0	0.508811	0	0	0	0	0	0	0	0	0	0.551605	0	0	0	0	0.364472	0	0	0	0	0	0	0	0	0
	Schulz_GVMAG_M_3300024261_25	Nucleocytoviricota	Megaviricetes	3.21031	8.39174	100	0	0	0	0	0	0	0	0	100	0	0	0	0	0	0	0	0	0	0	0	0	0	0	0	0	0	0	0	0	0	0	0	0	0	0	0	0	0	0	0	0	0	0
	Schulz_GVMAG_M_3300020169_51	Nucleocytoviricota	Megaviricetes	3.98829	8.36499	100	0	0	0	59.7965	0	31.0243	0	0	9.17912	0	0.605306	3.98829	0	0	0	0	0	0	0	0	0	0	0	0	0	0	0	0	0	0	0	0	0	0	0	0	0	0	0	0	0	0	0
	Schulz_GVMAG_M_3300021958_28	Nucleocytoviricota	Megaviricetes	4.02014	8.35497	100	0	0	0	80.2861	19.7139	0	0	0	0	0	0	0	4.02014	0.818189	0.700181	0	0	0	0	0	0	0	0	0	0	0	0	0	0	0	0	0.53497	0	0	0	0	0	0	0	0	0	0	0
	Schulz_GVMAG_S_3300012953_123	Nucleocytoviricota	Megaviricetes	3.44562	8.32231	58.7363	41.2637	0	0	0	0	52.2161	28.5711	0	19.2127	0	0	0	0	0	0	0	0	0	0	0	0	0	0	0	0	0	0	0	0	0	0	0	0	0	0	0	0	0	0	0	0	0	0
	Schulz_GVMAG_M_3300024261_42	Nucleocytoviricota	Megaviricetes	6.09773	8.31719	100	0	0	0	0	0	0	98.2287	0	1.77126	0	0	0	0	0	0	0	0	0	0	0	0	0	0	0	0	0	0	0	0	0	0	0	0	0	0	0	0	0	0	0	0	0	0
	Schulz_GVMAG_S_1016713_150	Nucleocytoviricota	Megaviricetes	4.86581	8.31513	74.6876	25.3124	0	0	100	0	0	0	0	0	0	0	0	0	0	0	0	0	0	0	0	0.990362	0	0	0	0	0	0	0	0	0	0	0	0	0	0	4.86581	0	0	0	0	0	0	0
	Schulz_GVMAG_M_3300009467_15	Nucleocytoviricota	Megaviricetes	1.25987	8.26807	100	0	0	0	0	89.5068	0	0	0	10.4932	0	0	0	0	0	0	0	0	0	0	0	0	0	0	0	0	0	0	0	0	0	0	0	0	0	0	0	0	0	0	0	0	0	0
	Schulz_GVMAG_M_3300025168_6	Nucleocytoviricota	Megaviricetes	1.723	8.16653	81.338	0	18.662	0	84.7718	15.2282	0	0	0	0	0	0	0	0.966132	0	1.32714	0	0	0	0	0	0	0	0	0	0	0	0	0	0	0	0	0	0	0.706156	0.673763	1.723	0	0	0	0	0	0	0
	TARA_MED_NCLDV_00117	Nucleocytoviricota	Megaviricetes	4.67456	8.16184	100	0	0	0	0	0	0	100	0	0	0	0	0	0	0	0	0	0	0	0	0	0	0	0	0	0	0	0	0	0	0	0	0	0	0	0	0	0	0	0	0	0	0	0
	Schulz_GVMAG_M_3300012953_22	Nucleocytoviricota	Megaviricetes	1.048	8.14281	43.982	32.5749	14.3462	9.09692	0	6.31502	45.721	11.9505	0	36.0134	0	0	0	0	0	0	0	0	0	0	0	0	0	0	0	0	0	0	0	0	0	0	0	0	0	0	0	0	0	0	0	0	0	0
	Schulz_GVMAG_M_3300021185_43	Nucleocytoviricota	Megaviricetes	4.36171	8.06203	79.3252	0	0	20.6748	0	0	0	0	0	100	0	0	0	0	0	0	0	0	0	0	0	0	0	0	0	0	0	0	0	0	0	0	0	0	0	0	0	0	0	0	0	0	0	0
	Schulz_GVMAG_M_3300009706_42	Nucleocytoviricota	Megaviricetes	1.55261	8.01311	88.4039	11.5961	0	0	100	0	0	0	0	0	0	0	0	0	0	0	0	0	0	0	0	1.42045	0.385101	0.34981	0	0.760943	0.579427	1.55261	0	1.25665	0	1.26742	0	0	0	0	0	0	0	0	0	0	0	0
	Moniruzzaman_MM01_ERX552270_51_dc	Nucleocytoviricota	Megaviricetes	3.21784	8.00253	100	0	0	0	0	81.5396	0	0	0	18.4604	0	0	0	0	0	0	0	0	0	0	0	0	0	0	0	0	0	0	0	0	0	0	0	0	0	0	0	0	0	0	0	0	0	0
	Schulz_GVMAG_S_1074330_19	Nucleocytoviricota	Megaviricetes	3.55156	7.96671	100	0	0	0	23.94	0	0	0	0	76.06	0	0	0	0	0	0	0	0	0	0	0	0	0	0	0	0	0	0	0	0.907701	0	0	0	0	0	0	0	0	0	0	0	0	0	0
	Schulz_GVMAG_S_1016704_121	Nucleocytoviricota	Megaviricetes	3.94442	7.95673	49.9003	25.923	24.1767	0	100	0	0	0	0	0	0	0	0	0	0	0	0	0	0	0	0	0	0	0	0	0	0	0	0	0	0	0	0	0	3.94442	0	0	0	0	0	0	0	0	0
	Schulz_GVMAG_M_3300017956_25	Nucleocytoviricota	Megaviricetes	3.01768	7.80093	100	0	0	0	0	88.6693	0	0	0	11.3307	0	0	0	0	0	0	0	0	0	0	0	0	0	0	0	0	0	0	0	0	0	0	0	0	0	0	0	0	0	0	0	0	0	0
	Schulz_GVMAG_M_3300000115_2	Nucleocytoviricota	Megaviricetes	1.34372	7.68922	52.4949	39.2208	8.28423	0	100	0	0	0	0	0	0	0	0	0	0	0	0	0	0	0	0	0	0	0	0	0	0.501206	0.997916	0.64826	0.419972	0	0	0.351582	0.565743	1.34372	0	0	0	0	0	0	0	0	0
	Schulz_GVMAG_M_3300022920_41	Nucleocytoviricota	Megaviricetes	3.05671	7.65452	100	0	0	0	53.0455	46.9545	0	0	0	0	0	0	0	0	0	0	0	0	0	0	0	0	0	0	0	0	0	0	0	0.413346	0	0	0	0.746209	0.544173	0.455741	1.09199	0	0	0	0	0	0	0
	Schulz_GVMAG_M_3300012936_37	Nucleocytoviricota	Megaviricetes	2.76189	7.62304	100	0	0	0	0	25.7042	0	16.16	0	58.1357	0	0	0	0	0	0	0	0	0	0	0	0	0	0	0	0	0	0	0	0	0	0	0	0	0	0	0	0	0	0	0	0	0	0
	Moniruzzaman_MM07_SRX802073_62_dc	Nucleocytoviricota	Megaviricetes	1.40595	7.59113	100	0	0	0	57.5865	42.4135	0	0	0	0	0	0	0	0	0	0	0	0	0	0	0	0	0	0	0	0	0	0.801013	0	0	0	0	0	0.512768	1.40595	0	0.432421	0	0	0	0	0	0	0
	Schulz_GVMAG_S_3300002154_22	Nucleocytoviricota	Megaviricetes	7.16166	7.56772	100	0	0	0	100	0	0	0	0	0	0	0	7.16166	0	0	0	0	0	0	0	0	0	0	0	0	0	0	0	0	0	0	0	0	0	0	0	0	0	0	0	0	0	0	0
	Schulz_GVMAG_M_3300017786_5	Nucleocytoviricota	Megaviricetes	2.27746	7.46073	100	0	0	0	0	0	80.1183	0	0	19.8817	0	0	0	0	0	0	0	0	0	0	0	0	0	0	0	0	0	0	0	0	0	0	0	0	0	0	0	0	0	0	0	0	0	0
	Schulz_GVMAG_S_1103012_103	Nucleocytoviricota	Megaviricetes	1.83358	7.34178	78.434	21.566	0	0	100	0	0	0	0	0	0	0	0	0	0	0	0	0.487455	0	0	1.43243	0.35368	0	0	0	0.944219	0	0	0	1.83358	0	0	0	1.03716	0	0	0	0	0	0	0	0	0	0
	TARA_SOC_NCLDV_00025	Nucleocytoviricota	Megaviricetes	6.30776	7.22944	0	0	100	0	0	0	0	0	0	0	100	0	0	0	0	0	0	0	0	0	0	0	0	0	0	0	0	0	0	0	0	0	0	0	0	0	0	0	0	0	0	0	0	0
	Moniruzzaman_MM09_ERX552270_42_dc	Nucleocytoviricota	Megaviricetes	2.9233	7.16344	100	0	0	0	0	76.7502	0	0	0	23.2498	0	0	0	0	0	0	0	0	0	0	0	0	0	0	0	0	0	0	0	0	0	0	0	0	0	0	0	0	0	0	0	0	0	0
	Schulz_GVMAG_M_3300020182_10	Nucleocytoviricota	Megaviricetes	2.55055	7.07928	32.0444	67.9556	0	0	92.9416	0	7.05842	0	0	0	0	0	0	0	0	0	0	0	0	0	0	0	0	0	0	0	0	0	0	0	0	0	1.90013	0	0	0	0	0	0	0	0	0	0	0
	Moniruzzaman_MM12_ERX552270_116_dc	Nucleocytoviricota	Megaviricetes	5.82947	7.05056	100	0	0	0	0	100	0	0	0	0	0	0	0	0	0	0	0	0	0	0	0	0	0	0	0	0	0	0	0	0	0	0	0	0	0	0	0	0	0	0	0	0	0	0
	Schulz_GVMAG_M_3300001352_25	Nucleocytoviricota	Megaviricetes	3.02091	7.01507	100	0	0	0	96.3887	3.61126	0	0	0	0	0	0	0	2.02195	0.942568	0.649351	0	0	0	0	0	0	0	0	0	0	0	0	0	0	0	0	0	0	0	0	0	0	0	0	0	0	0	0
	Phycodnaviridae_FN429076_Emiliania_huxleyi_virus_99B1	Nucleocytoviricota	Megaviricetes	1.64057	7.00129	48.962	51.038	0	0	100	0	0	0	0	0	0	0	0	0	0	0	0	0.693547	0	0	0	1.64057	0	0	0	0	0	0	0	0	0	0	0	0	1.136	0.865009	0	0	0	0	0	0	0	0
	Schulz_GVMAG_S_1103018_91	Nucleocytoviricota	Megaviricetes	2.57992	6.78533	100	0	0	0	7.0196	53.0579	0	8.72174	0	0	31.2008	0	0.466747	0	0	0	0	0	0	0	0	0	0	0	0	0	0	0	0	0	0	0	0	0	0	0	0	0	0	0	0	0	0	0
	Moniruzzaman_MM13_SRX802073_118_dc	Nucleocytoviricota	Megaviricetes	3.27964	6.68941	78.5539	21.4461	0	0	100	0	0	0	0	0	0	0	0	0	0	0	0	0	0	0	0	0	0	0	0	0	3.27964	0	0	0	0	0	0	0	1.6431	0	0	0	0	0	0	0	0	0
	Schulz_GVMAG_M_3300024252_35	Nucleocytoviricota	Megaviricetes	2.21971	6.67041	100	0	0	0	100	0	0	0	0	0	0	0	0	0	0	0	0	0	0	0	0	0	0	0	0	0	0	0	0	0.884368	0	0	0	0	1.60011	2.21971	1.96623	0	0	0	0	0	0	0
	Moniruzzaman_MM01_ERX552270_27_dc	Nucleocytoviricota	Megaviricetes	2.92565	6.63506	100	0	0	0	40.0269	59.9731	0	0	0	0	0	0	0	0	0	0	0	0	0	0	0	0	0	0	0	0	0	0	0	0	0	0	0	0	0	0	2.01538	0	0	0	0	0	0	0
	Schulz_GVMAG_S_1102113_118	Nucleocytoviricota	Megaviricetes	3.95581	6.56352	100	0	0	0	100	0	0	0	0	0	0	0	0	0	0	0	0	0	0	0	0	0	0	0	0	0	0	3.95581	0.537846	0	1.68809	0	0.381776	0	0	0	0	0	0	0	0	0	0	0
	Schulz_GVMAG_M_3300020187_37	Nucleocytoviricota	Megaviricetes	1.57781	6.5033	100	0	0	0	0	0	21.1726	19.1272	45.5285	14.1717	0	0	0	0	0	0	0	0	0	0	0	0	0	0	0	0	0	0	0	0	0	0	0	0	0	0	0	0	0	0	0	0	0	0
	Schulz_GVMAG_M_3300021365_10	Nucleocytoviricota	Megaviricetes	3.61901	6.48696	100	0	0	0	0	100	0	0	0	0	0	0	0	0	0	0	0	0	0	0	0	0	0	0	0	0	0	0	0	0	0	0	0	0	0	0	0	0	0	0	0	0	0	0
	Schulz_GVMAG_M_3300010368_6	Nucleocytoviricota	Megaviricetes	1.74457	6.38733	100	0	0	0	0	10.9846	0	7.01137	78.4283	3.57574	0	0	0	0	0	0	0	0	0	0	0	0	0	0	0	0	0	0	0	0	0	0	0	0	0	0	0	0	0	0	0	0	0	0
	Schulz_GVMAG_M_3300021958_3	Nucleocytoviricota	Megaviricetes	3.23529	6.32247	82.9776	17.0224	0	0	61.5863	38.4137	0	0	0	0	0	0	0	0	0	0	0	0	0	0	0	0	0	0	0	0	0	3.23529	0	0	0	0	0	0	0	0	0	0	0	0	0	0	0	0
	Schulz_GVMAG_M_3300020185_10	Nucleocytoviricota	Megaviricetes	2.76523	6.24742	100	0	0	0	37.5872	19.773	0	0	0	42.6398	0	0	0	0	0	0	0	0	0	0	0	0	0	0	0	0	0	0	0	0	0	0	0	0	1.36359	0	0	0	0	0	0	0	0	0
	Schulz_GVMAG_M_3300021960_34	Nucleocytoviricota	Megaviricetes	1.94286	6.10476	29.8879	70.1121	0	0	100	0	0	0	0	0	0	0	0	0	0	0	1.86667	0	0	0	0	0	0	0	0	0	0	0	0	0	0	0	0	0	0	0	0	0	0	0	0	0	0	0
	Moniruzzaman_LP01_ERX552336_20_dc	Nucleocytoviricota	Megaviricetes	4.73557	6.10327	100	0	0	0	0	100	0	0	0	0	0	0	0	0	0	0	0	0	0	0	0	0	0	0	0	0	0	0	0	0	0	0	0	0	0	0	0	0	0	0	0	0	0	0
	Schulz_GVMAG_M_3300009496_9	Nucleocytoviricota	Megaviricetes	3.25796	6.02879	59.5775	40.4225	0	0	100	0	0	0	0	0	0	0.967265	3.25796	0	0	0	0	0	0	0	0	0	0	0	0	0	0	0	0	0	0	0	0	0	0	0	0	0	0	0	0	0	0	0
	Schulz_GVMAG_M_3300025860_17	Nucleocytoviricota	Megaviricetes	3.62222	6.00635	100	0	0	0	93.0879	0	0	0	0	6.91215	0	0	0	0	0	0	0.291722	0	0	0	0	0	0	0	3.62222	0	0	0	0	0	0	0	1.16863	0	0	0	0	0	0	0	0	0	0	0
	Moniruzzaman_LP03_ERX552270_64_dc	Nucleocytoviricota	Megaviricetes	5.45875	5.94997	100	0	0	0	0	100	0	0	0	0	0	0	0	0	0	0	0	0	0	0	0	0	0	0	0	0	0	0	0	0	0	0	0	0	0	0	0	0	0	0	0	0	0	0
	Moniruzzaman_MM01_ERX552255_28_dc	Nucleocytoviricota	Megaviricetes	2.78123	5.84907	100	0	0	0	0	78.3564	0	0	0	21.6436	0	0	0	0	0	0	0	0	0	0	0	0	0	0	0	0	0	0	0	0	0	0	0	0	0	0	0	0	0	0	0	0	0	0
	Moniruzzaman_MM01_ERX552270_114_dc	Nucleocytoviricota	Megaviricetes	4.78425	5.83892	100	0	0	0	0	100	0	0	0	0	0	0	0	0	0	0	0	0	0	0	0	0	0	0	0	0	0	0	0	0	0	0	0	0	0	0	0	0	0	0	0	0	0	0
	Schulz_GVMAG_M_3300000116_5	Nucleocytoviricota	Megaviricetes	2.45876	5.77765	59.502	0	24.3236	16.1744	87.1282	12.8718	0	0	0	0	0	0	0	2.45876	0	0.789424	0	0	0	0	0	0	0	0	0	0	0	0.748711	0	0	0	0	0	0	0	0	0	0	0	0	0	0	0	0
	TARA_MED_NCLDV_00140	Nucleocytoviricota	Megaviricetes	2.87337	5.69484	79.2501	0	20.7499	0	0	3.52827	0	96.4717	0	0	0	0	0	0	0	0	0	0	0	0	0	0	0	0	0	0	0	0	0	0	0	0	0	0	0	0	0	0	0	0	0	0	0	0
	Moniruzzaman_MM01_ERX552243_92_dc	Nucleocytoviricota	Megaviricetes	3.0321	5.6673	100	0	0	0	0	0	40.5574	0	0	59.4426	0	0	0	0	0	0	0	0	0	0	0	0	0	0	0	0	0	0	0	0	0	0	0	0	0	0	0	0	0	0	0	0	0	0
	Schulz_GVMAG_M_3300021389_22	Nucleocytoviricota	Megaviricetes	1.43727	5.57597	61.2325	29.4009	9.36658	0	100	0	0	0	0	0	0	0	0	0	0	0	0	0	0	0	0	0	0	0	0	1.17376	0	0	0	1.08804	0	0	0	1.43727	0	0	0	0	0	0	0	0	0	0
	Schulz_GVMAG_M_3300024294_5	Nucleocytoviricota	Megaviricetes	3.10989	5.42608	100	0	0	0	0	0	0	0	0	100	0	0	0	0	0	0	0	0	0	0	0	0	0	0	0	0	0	0	0	0	0	0	0	0	0	0	0	0	0	0	0	0	0	0
	Schulz_GVMAG_M_3300022920_3	Nucleocytoviricota	Megaviricetes	2.09736	5.24474	100	0	0	0	88.655	8.33468	0	0	0	3.01033	0	0	0	0	2.09736	0.547607	0	0	0	0	0	0	0	0	0	0	0.715982	0	0	0.509761	0	0	0	0	0	0	0.403947	0	0	0	0	0	0	0
	Moniruzzaman_MM09_ERX552270_10_dc	Nucleocytoviricota	Megaviricetes	4.00903	5.12487	100	0	0	0	0	100	0	0	0	0	0	0	0	0	0	0	0	0	0	0	0	0	0	0	0	0	0	0	0	0	0	0	0	0	0	0	0	0	0	0	0	0	0	0
	Schulz_GVMAG_M_3300017763_4	Nucleocytoviricota	Megaviricetes	1.5432	5.12084	100	0	0	0	0	48.5423	23.0996	0	0	28.3581	0	0	0	0	0	0	0	0	0	0	0	0	0	0	0	0	0	0	0	0	0	0	0	0	0	0	0	0	0	0	0	0	0	0
	Schulz_GVMAG_M_3300020187_12	Nucleocytoviricota	Megaviricetes	1.03708	5.05529	100	0	0	0	0	0	22.1967	18.8684	43.1209	15.814	0	0	0	0	0	0	0	0	0	0	0	0	0	0	0	0	0	0	0	0	0	0	0	0	0	0	0	0	0	0	0	0	0	0
	Schulz_GVMAG_M_3300021365_13	Nucleocytoviricota	Megaviricetes	1.88621	5.00231	81.5535	18.4465	0	0	100	0	0	0	0	0	0	0	0	1.88621	0	0	0	0	1.13971	0	0	0	0	0	0	0	0	1.52016	0	0	0	0	0	0	0	0	0	0	0	0	0	0	0	0
	Moniruzzaman_MM08_ERX555935_69_dc	Nucleocytoviricota	Megaviricetes	2.74499	4.98188	100	0	0	0	0	0	0	0	86.1727	13.8273	0	0	0	0	0	0	0	0	0	0	0	0	0	0	0	0	0	0	0	0	0	0	0	0	0	0	0	0	0	0	0	0	0	0
	Schulz_GVMAG_M_3300000115_12	Nucleocytoviricota	Megaviricetes	1.62025	4.97714	100	0	0	0	94.4595	5.54047	0	0	0	0	0	0	0	0	0	0	0	0	0	0	0	0	0	0	0	0	0	0	0	1.50498	0	0	0	1.62025	0	0	1.01719	0	0	0	0	0	0	0
	Schulz_GVMAG_M_3300020595_32	Nucleocytoviricota	Megaviricetes	1.11806	4.95876	100	0	0	0	0	7.883	65.2613	0	0	26.8557	0	0	0	0	0	0	0	0	0	0	0	0	0	0	0	0	0	0	0	0	0	0	0	0	0	0	0	0	0	0	0	0	0	0
	Moniruzzaman_MM01_ERX552270_65_dc	Nucleocytoviricota	Megaviricetes	3.379	4.84817	100	0	0	0	0	100	0	0	0	0	0	0	0	0	0	0	0	0	0	0	0	0	0	0	0	0	0	0	0	0	0	0	0	0	0	0	0	0	0	0	0	0	0	0
	Schulz_GVMAG_S_1103017_68	Nucleocytoviricota	Megaviricetes	1.49535	4.82566	13.8865	86.1135	0	0	100	0	0	0	0	0	0	0	0.510659	0	0	0	0	0	0	0	0	0	0	0	0	0	0	0	0	0	0	0	0	0	0	0	0	0	0	0	0	0	0	0
	Schulz_GVMAG_M_3300012936_38	Nucleocytoviricota	Megaviricetes	1.60104	4.77961	100	0	0	0	0	0	72.1739	0	0	27.8261	0	0	0	0	0	0	0	0	0	0	0	0	0	0	0	0	0	0	0	0	0	0	0	0	0	0	0	0	0	0	0	0	0	0
	Moniruzzaman_MM08_SRX802077_138_dc	Nucleocytoviricota	Megaviricetes	4.71756	4.71756	100	0	0	0	100	0	0	0	0	0	0	0	0	4.71756	0	0	0	0	0	0	0	0	0	0	0	0	0	0	0	0	0	0	0	0	0	0	0	0	0	0	0	0	0	0
	Schulz_GVMAG_M_3300017783_11	Nucleocytoviricota	Megaviricetes	1.1309	4.71492	22.9418	77.0582	0	0	0	23.5846	0	0	0	76.4154	0	0	0	0	0	0	0	0	0	0	0	0	0	0	0	0	0	0	0	0	0	0	0	0	0	0	0	0	0	0	0	0	0	0
	Schulz_GVMAG_S_1038524_41	Nucleocytoviricota	Megaviricetes	2.40664	4.66287	100	0	0	0	24.8855	75.1145	0	0	0	0	0	0	0	0	0	0	0	0	0	0	0	0	0	0	0	0	0	0	0	0	0	0	0	0	0	0	0.830031	0	0	0	0	0	0	0
	Schulz_GVMAG_M_3300001460_12	Nucleocytoviricota	Megaviricetes	1.37768	4.55175	83.6442	16.3558	0	0	67.9549	32.0451	0	0	0	0	0	0	0	0	0	0	0	0	0	0	0	0	0	0	0	0	0	0	0	0	0	0	0	0	0	1.26649	1.37768	0	0	0	0	0	0	0
	Schulz_GVMAG_M_3300025849_19	Nucleocytoviricota	Megaviricetes	2.93664	4.52711	100	0	0	0	0	0	0	100	0	0	0	0	0	0	0	0	0	0	0	0	0	0	0	0	0	0	0	0	0	0	0	0	0	0	0	0	0	0	0	0	0	0	0	0
	Moniruzzaman_MM12_ERX552270_89_dc	Nucleocytoviricota	Megaviricetes	3.5865	4.49616	100	0	0	0	0	100	0	0	0	0	0	0	0	0	0	0	0	0	0	0	0	0	0	0	0	0	0	0	0	0	0	0	0	0	0	0	0	0	0	0	0	0	0	0
	Schulz_GVMAG_M_3300025874_67	Nucleocytoviricota	Megaviricetes	0.923522	4.39069	68.5351	31.4649	0	0	49.6144	0	0	0	0	0	50.3856	0	0	0	0	0	0	0	0	0	0	0	0	0	0	0.484584	0	0	0	0	0	0	0	0.846086	0.923522	0	0	0	0	0	0	0	0	0
	Schulz_GVMAG_M_3300021371_30	Nucleocytoviricota	Megaviricetes	1.81026	4.35547	70.7261	29.2739	0	0	100	0	0	0	0	0	0	0	0	0	0	0	0	0	0	0	0	0	0	0	0	0.61696	0	0	0	1.81026	0	0	0	0	0.846559	0	0	0	0	0	0	0	0	0
	Moniruzzaman_MM01_ERX552270_55_dc	Nucleocytoviricota	Megaviricetes	1.62163	4.32555	75.4434	24.5566	0	0	0	100	0	0	0	0	0	0	0	0	0	0	0	0	0	0	0	0	0	0	0	0	0	0	0	0	0	0	0	0	0	0	0	0	0	0	0	0	0	0
	Schulz_GVMAG_M_3300020166_18	Nucleocytoviricota	Megaviricetes	2.14968	4.28576	100	0	0	0	0	8.80817	0	0	0	0	91.1918	0	0	0	0	0	0	0	0	0	0	0	0	0	0	0	0	0	0	0	0	0	0	0	0	0	0	0	0	0	0	0	0	0
	Moniruzzaman_MM01_SRX802143_26_dc	Nucleocytoviricota	Megaviricetes	1.30263	4.24375	57.8073	42.1927	0	0	100	0	0	0	0	0	0	0	0	0	0	0	0	0	0	0	0	0	0	0	0	1.30263	0	0	0	0.468196	0	0	0	0	0	0.461399	0	0	0	0	0	0	0	0
	Moniruzzaman_MM05_SRX802073_24_dc	Nucleocytoviricota	Megaviricetes	3.00526	4.17325	100	0	0	0	100	0	0	0	0	0	0	0	0	0	0	0	0	0	0	0	0	0	0	0	0	0	0	0	0	0	0	0	0	0	3.00526	0.599156	0.568835	0	0	0	0	0	0	0
	Schulz_GVMAG_M_3300012954_17	Nucleocytoviricota	Megaviricetes	1.43609	4.16462	100	0	0	0	0	13.2167	78.0126	0	0	8.77076	0	0	0	0	0	0	0	0	0	0	0	0	0	0	0	0	0	0	0	0	0	0	0	0	0	0	0	0	0	0	0	0	0	0
	Schulz_GVMAG_M_3300020187_86	Nucleocytoviricota	Megaviricetes	1.85872	4.08997	100	0	0	0	0	0	0	60.4755	0	39.5245	0	0	0	0	0	0	0	0	0	0	0	0	0	0	0	0	0	0	0	0	0	0	0	0	0	0	0	0	0	0	0	0	0	0
	Moniruzzaman_MM09_ERX552270_56_dc	Nucleocytoviricota	Megaviricetes	2.10156	4.08278	100	0	0	0	0	62.9243	0	0	0	37.0757	0	0	0	0	0	0	0	0	0	0	0	0	0	0	0	0	0	0	0	0	0	0	0	0	0	0	0	0	0	0	0	0	0	0
	Schulz_GVMAG_M_3300007345_7	Nucleocytoviricota	Megaviricetes	0.994726	4.07793	100	0	0	0	0	22.8697	0	0	0	77.1303	0	0	0	0	0	0	0	0	0	0	0	0	0	0	0	0	0	0	0	0	0	0	0	0	0	0	0	0	0	0	0	0	0	0
	Schulz_GVMAG_M_3300017950_2	Nucleocytoviricota	Megaviricetes	1.10816	4.06768	100	0	0	0	0	14.7168	0	0	0	85.2832	0	0	0	0	0	0	0	0	0	0	0	0	0	0	0	0	0	0	0	0	0	0	0	0	0	0	0	0	0	0	0	0	0	0
	Schulz_GVMAG_M_3300027771_10	Nucleocytoviricota	Megaviricetes	3.24808	4.02572	100	0	0	0	86.4681	13.5319	0	0	0	0	0	0	0	0	0	0	0	0	0	0	0	0	0	0	0	3.24808	0	0	0	0	0	0	0	0	0	0	0	0	0	0	0	0	0	0
	Schulz_GVMAG_M_3300020595_15	Nucleocytoviricota	Megaviricetes	1.56087	3.96781	62.3607	37.6393	0	0	90.7379	9.26209	0	0	0	0	0	0	0	0	0	0	0	0	0	0	0	0	0	0	0	0	1.56087	0	0	0	0	0	0	0	0.368402	0	0	0	0	0	0	0	0	0
	Schulz_GVMAG_M_3300027779_64	Nucleocytoviricota	Megaviricetes	1.04009	3.96111	53.269	0	46.731	0	100	0	0	0	0	0	0	0	0.839594	0	0	0	0	0	0	0	0	0	0	0	0	0	0	0.520667	0	0	0	0	0	0	0.458497	0	0	0	0	0	0	0	0	0
	Moniruzzaman_LP06_ERX552270_50_dc	Nucleocytoviricota	Megaviricetes	3.95383	3.95383	100	0	0	0	0	100	0	0	0	0	0	0	0	0	0	0	0	0	0	0	0	0	0	0	0	0	0	0	0	0	0	0	0	0	0	0	0	0	0	0	0	0	0	0
	Phycodnaviridae_KF481686_Emiliania_huxleyi_virus_145	Nucleocytoviricota	Megaviricetes	1.5865	3.943	79.8793	20.1207	0	0	100	0	0	0	0	0	0	0	0	0	0	0	0	0	0	0	0	0.500909	0	0	0	0	0	0	0	0	0	0	0	0	1.12586	1.5865	0	0	0	0	0	0	0	0
	Schulz_GVMAG_M_3300002154_3	Nucleocytoviricota	Megaviricetes	3.53049	3.93538	100	0	0	0	0	100	0	0	0	0	0	0	0	0	0	0	0	0	0	0	0	0	0	0	0	0	0	0	0	0	0	0	0	0	0	0	0	0	0	0	0	0	0	0
	Schulz_GVMAG_M_3300017741_4	Nucleocytoviricota	Megaviricetes	1.27927	3.89394	100	0	0	0	0	0	25.8414	60.5179	0	13.6407	0	0	0	0	0	0	0	0	0	0	0	0	0	0	0	0	0	0	0	0	0	0	0	0	0	0	0	0	0	0	0	0	0	0
	Schulz_GVMAG_S_1102114_93	Nucleocytoviricota	Megaviricetes	1.12321	3.87735	100	0	0	0	57.4459	42.5541	0	0	0	0	0	0	0	0.437383	0	0	0	0	0	0	0	0	0	0	0	0	0	0	0	0	0	0	0	0	0	0	0	0	0	0	0	0	0	0
	Schulz_GVMAG_M_3300009507_18	Nucleocytoviricota	Megaviricetes	2.12088	3.85744	67.9564	32.0436	0	0	100	0	0	0	0	0	0	0	0	0	0	0	0	0	0	0	0	0	0	0	0	0	0	0.682763	0	0	2.12088	0	0	0	0	0	0	0	0	0	0	0	0	0
	Schulz_GVMAG_M_3300020194_30	Nucleocytoviricota	Megaviricetes	1.18937	3.83395	100	0	0	0	0	9.20581	0	90.7942	0	0	0	0	0	0	0	0	0	0	0	0	0	0	0	0	0	0	0	0	0	0	0	0	0	0	0	0	0	0.649019	0	0	0	0	0	0
	TARA_ION_NCLDV_00003	Nucleocytoviricota	Megaviricetes	2.32593	3.80519	22.0078	77.9922	0	0	0	0	100	0	0	0	0	0	0	0	0	0	0	0	0	0	0	0	0	0	0	0	0	0	0	0	0	0	0	0	0	0	0	0	0	0	0	0	0	0
	Schulz_GVMAG_M_3300019459_16	Nucleocytoviricota	Megaviricetes	1.02547	3.7665	24.2665	75.7335	0	0	66.9032	0	0	0	0	33.0968	0	0	0	0	0	0	0	0	0	0	0	0	0	0	0	0	0	0	0	0	0	0	0	0	0	0	0	0	0	0	0	0	0	0
	Schulz_GVMAG_M_3300020810_3	Nucleocytoviricota	Megaviricetes	2.31161	3.74865	100	0	0	0	0	31.0714	0	0	0	68.9286	0	0	0	0	0	0	0	0	0	0	0	0	0	0	0	0	0	0	0	0	0	0	0	0	0	0	0	0	0	0	0	0	0	0
	Schulz_GVMAG_S_3300010368_40	Nucleocytoviricota	Megaviricetes	1.83876	3.73592	17.2098	82.7902	0	0	100	0	0	0	0	0	0	0	0	0	0	0	0	0	0	0	0	0	0	0	0	0	0	0	0.861484	0	0	0	0	0	0	0	0	0	0	0	0	0	0	0
	Moniruzzaman_MM01_SRX802202_1_dc	Nucleocytoviricota	Megaviricetes	1.23754	3.72529	55.2252	44.7748	0	0	100	0	0	0	0	0	0	0	0	0	0	0	0	0	0	0	0	0	0	0	0	1.23754	0	0	0	0	0	0	0	0.546153	0.439313	0	0	0	0	0	0	0	0	0
	Moniruzzaman_MM01_SRX802077_84_dc	Nucleocytoviricota	Megaviricetes	2.24066	3.44969	100	0	0	0	2.13876	0	0	0	97.8612	0	0	0	0	0	0	0	0	0	0	0	0	0	0	0	0	0.405265	0	0	0	0	0	0	0	0	0	0	0	0	0	0	0	0	0	0
	Schulz_GVMAG_M_3300023210_4	Nucleocytoviricota	Megaviricetes	0.929352	3.4232	100	0	0	0	0	26.887	0	0	0	73.113	0	0	0	0	0	0	0	0	0	0	0	0	0	0	0	0	0	0	0	0	0	0	0	0	0	0	0	0	0	0	0	0	0	0
	Schulz_GVMAG_M_3300025767_29	Nucleocytoviricota	Megaviricetes	3.28164	3.28164	100	0	0	0	0	0	0	0	0	100	0	0	0	0	0	0	0	0	0	0	0	0	0	0	0	0	0	0	0	0	0	0	0	0	0	0	0	0	0	0	0	0	0	0
	Moniruzzaman_LP04_ERX552270_119_dc	Nucleocytoviricota	Megaviricetes	3.28051	3.28051	100	0	0	0	0	100	0	0	0	0	0	0	0	0	0	0	0	0	0	0	0	0	0	0	0	0	0	0	0	0	0	0	0	0	0	0	0	0	0	0	0	0	0	0
	Moniruzzaman_AF05_ERX552270_16_dc	Nucleocytoviricota	Pokkesviricetes	2.74551	3.2562	100	0	0	0	0	100	0	0	0	0	0	0	0	0	0	0	0	0	0	0	0	0	0	0	0	0	0	0	0	0	0	0	0	0	0	0	0	0	0	0	0	0	0	0
	Schulz_GVMAG_M_3300009497_12	Nucleocytoviricota	Megaviricetes	2.71563	3.24734	100	0	0	0	100	0	0	0	0	0	0	0	0	0	0	0	0	0	0	0	0	0	0	0	0	0	0	0	0	0.531713	0	0	0	0	2.71563	0	0	0	0	0	0	0	0	0
	Moniruzzaman_MM01_ERX552270_74_dc	Nucleocytoviricota	Megaviricetes	2.77655	3.18265	100	0	0	0	0	100	0	0	0	0	0	0	0	0	0	0	0	0	0	0	0	0	0	0	0	0	0	0	0	0	0	0	0	0	0	0	0	0	0	0	0	0	0	0
	Moniruzzaman_MM05_SRX802143_55_dc	Nucleocytoviricota	Megaviricetes	1.58547	3.18091	100	0	0	0	0	14.7605	0	58.113	0	27.1265	0	0	0	0	0	0	0	0	0	0	0	0	0	0	0	0	0	0	0	0	0	0	0	0	0	0	0	0	0	0	0	0	0	0
	Schulz_GVMAG_M_3300018415_41	Nucleocytoviricota	Megaviricetes	1.28155	3.17323	71.0242	28.9758	0	0	100	0	0	0	0	0	0	0	0	0	0	0	0	0	0	0	0	0	0	0	0	0.667979	0	0	0	1.28155	0	0	0	0.38343	0	0	0	0	0	0	0	0	0	0
	Schulz_GVMAG_S_1102105_80	Nucleocytoviricota	Megaviricetes	0.646253	3.14928	50.2428	49.7572	0	0	100	0	0	0	0	0	0	0	0	0	0	0	0	0	0	0	0	0	0	0	0	0	0.430152	0.458556	0.646253	0.392964	0	0	0	0	0	0	0	0	0	0	0	0	0	0
	Schulz_GVMAG_M_3300020194_16	Nucleocytoviricota	Megaviricetes	1.04356	3.1381	57.7088	0	0	42.2912	0	85.3117	0	0	0	14.6883	0	0	0	0	0	0	0	0	0	0	0	0	0	0	0	0	0	0	0	0	0	0	0	0	0	0	0	0	0	0	0	0	0	0
	Schulz_GVMAG_S_1016728_84	Nucleocytoviricota	Megaviricetes	1.00291	3.13797	100	0	0	0	0	0	11.6919	0	74.2721	14.036	0	0	0	0	0	0	0	0	0	0	0	0	0	0	0	0	0	0	0	0	0	0	0	0	0	0	0	0	0	0	0	0	0	0
	Schulz_GVMAG_S_1074258_81	Nucleocytoviricota	Megaviricetes	3.11573	3.11573	0	100	0	0	100	0	0	0	0	0	0	0	0	0	0	0	0	0	0	0	0	0	0	0	0	0	0	0	0	0	0	0	0	0	0	0	0	0	0	0	0	0	0	0
	Schulz_GVMAG_M_3300018416_45	Nucleocytoviricota	Megaviricetes	1.33956	2.99061	43.0019	56.9981	0	0	100	0	0	0	0	0	0	0	0	0	0	0	0	0	0	0	0	0	0	0	0	1.33956	0	0	0	0	0	0	0	0	0	0	0	0	0	0	0	0	0	0
	Schulz_GVMAG_M_3300021375_17	Nucleocytoviricota	Megaviricetes	1.9215	2.90482	100	0	0	0	0	0	0	0	0	100	0	0	0	0	0	0	0	0	0	0	0	0	0	0	0	0	0	0	0	0	0	0	0	0	0	0	0	0	0	0	0	0	0	0
	Schulz_GVMAG_S_1093511_60	Nucleocytoviricota	Megaviricetes	1.94497	2.79906	59.7502	0	40.2498	0	100	0	0	0	0	0	0	0	0	0	0	0	0	0	0	0	0	0	0	0	0	0	0	0	0	0	0	0	0	0	1.94497	0	0	0	0	0	0	0	0	0
	Moniruzzaman_MM01_SRX802143_8_dc	Nucleocytoviricota	Megaviricetes	0.951539	2.72486	70.6639	29.3361	0	0	100	0	0	0	0	0	0	0	0	0	0	0	0	0	0	0	0	0	0	0	0.572549	0.77693	0	0.951539	0	0	0	0	0	0	0	0	0	0	0	0	0	0	0	0
	Schulz_GVMAG_M_3300023110_24	Nucleocytoviricota	Megaviricetes	1.09271	2.71219	100	0	0	0	0	74.4801	25.5199	0	0	0	0	0	0	0	0	0	0	0	0	0	0	0	0	0	0	0	0	0	0	0	0	0	0	0	0	0	0	0	0	0	0	0	0	0
	Schulz_GVMAG_S_1074346_73	Nucleocytoviricota	Megaviricetes	2.28743	2.68787	100	0	0	0	0	73.9733	0	26.0267	0	0	0	0	0	0	0	0	0	0	0	0	0	0	0	0	0	0	0	0	0	0	0	0	0	0	0	0	0	0	0	0	0	0	0	0
	Schulz_GVMAG_M_3300024329_18	Nucleocytoviricota	Megaviricetes	1.66189	2.68707	100	0	0	0	14.6421	0	0	0	68.2408	17.1171	0	0	0	0	0	0	0	0	0	0	0	0	0	0.580777	0	0	0	0	0	0	0	0	0	0	0	0	0	0	0	0	0	0	0	0
	Moniruzzaman_EP04_SRX802073_108_dc	Nucleocytoviricota	Megaviricetes	0.645466	2.62831	100	0	0	0	0	100	0	0	0	0	0	0	0	0	0	0	0	0	0	0	0	0	0	0	0	0	0	0	0	0	0	0	0	0	0	0	0	0	0	0	0	0	0	0
	Schulz_GVMAG_M_3300020185_18	Nucleocytoviricota	Megaviricetes	2.13056	2.60252	100	0	0	0	0	26.1681	0	0	0	73.8319	0	0	0	0	0	0	0	0	0	0	0	0	0	0	0	0	0	0	0	0	0	0	0	0	0	0	0	0	0	0	0	0	0	0
	Moniruzzaman_MM01_SRX802076_68_dc	Nucleocytoviricota	Megaviricetes	1.01381	2.59054	100	0	0	0	30.4797	30.6276	0	0	0	38.8927	0	0	0.457639	0	0	0	0	0	0	0	0	0	0	0	0	0	0	0	0	0	0	0	0	0	0	0	0	0	0	0	0	0	0	0
	Schulz_GVMAG_S_1016713_134	Nucleocytoviricota	Megaviricetes	2.57025	2.57025	100	0	0	0	100	0	0	0	0	0	0	0	0	0	0	0	0	0	0	0	0	0	0	0	0	0	0	0	0	0	0	0	0	0	0	0	2.57025	0	0	0	0	0	0	0
	Schulz_GVMAG_M_3300021964_8	Nucleocytoviricota	Megaviricetes	2.5202	2.5202	100	0	0	0	0	100	0	0	0	0	0	0	0	0	0	0	0	0	0	0	0	0	0	0	0	0	0	0	0	0	0	0	0	0	0	0	0	0	0	0	0	0	0	0
	Schulz_GVMAG_M_3300023210_35	Nucleocytoviricota	Megaviricetes	1.0184	2.48017	17.0318	82.9682	0	0	100	0	0	0	0	0	0	0	0	0.462389	0	0	0	0	0	0	0	0	0	0	0	0	0	0	0	0	0	0	0	0	0	0	0	0	0	0	0	0	0	0
	Schulz_GVMAG_S_3300012954_83	Nucleocytoviricota	Megaviricetes	1.59177	2.46359	100	0	0	0	0	0	100	0	0	0	0	0	0	0	0	0	0	0	0	0	0	0	0	0	0	0	0	0	0	0	0	0	0	0	0	0	0	0	0	0	0	0	0	0
	Schulz_GVMAG_M_3300021185_22	Nucleocytoviricota	Megaviricetes	0.960221	2.40854	100	0	0	0	0	22.3145	40.2143	0	0	37.4713	0	0	0	0	0	0	0	0	0	0	0	0	0	0	0	0	0	0	0	0	0	0	0	0	0	0	0	0	0	0	0	0	0	0
	Schulz_GVMAG_M_3300025695_2	Nucleocytoviricota	Megaviricetes	0.698302	2.40067	0	0	0	0	0	0	0	0	0	100	0	0	0	0	0	0	0	0	0	0	0	0	0	0	0	0	0	0	0	0	0	0	0	0	0	0	0	0	0	0	0	0	0	0
	Schulz_GVMAG_M_3300025767_21	Nucleocytoviricota	Megaviricetes	0.799218	2.393	100	0	0	0	0	0	0	0	0	100	0	0	0	0	0	0	0	0	0	0	0	0	0	0	0	0	0	0	0	0	0	0	0	0	0	0	0	0	0	0	0	0	0	0
	Schulz_GVMAG_M_3300020185_65	Nucleocytoviricota	Megaviricetes	1.31086	2.38826	100	0	0	0	0	100	0	0	0	0	0	0	0	0	0	0	0	0	0	0	0	0	0	0	0	0	0	0	0	0	0	0	0	0	0	0	0	0	0	0	0	0	0	0
	Schulz_GVMAG_M_3300017765_1	Nucleocytoviricota	Megaviricetes	1.18209	2.34474	100	0	0	0	0	0	0	100	0	0	0	0	0	0	0	0	0	0	0	0	0	0	0	0	0	0	0	0	0	0	0	0	0	0	0	0	0	0	0	0	0	0	0	0
	Schulz_GVMAG_M_3300012952_6	Nucleocytoviricota	Megaviricetes	1.14416	2.33128	100	0	0	0	0	0	91.1791	0	0	8.82086	0	0	0	0	0	0	0	0	0	0	0	0	0	0	0	0	0	0	0	0	0	0	0	0	0	0	0	0	0	0	0	0	0	0
	Schulz_GVMAG_M_3300009488_1	Nucleocytoviricota	Megaviricetes	1.42514	2.32998	100	0	0	0	0	0	0	0	100	0	0	0	0	0	0	0	0	0	0	0	0	0	0	0	0	0	0	0	0	0	0	0	0	0	0	0	0	0	0	0	0	0	0	0
	Schulz_GVMAG_S_3300004097_159	Nucleocytoviricota	Megaviricetes	1.13356	2.31168	100	0	0	0	65.164	19.1135	0	0	0	15.7225	0	0	1.13356	0	0	0	0	0	0	0	0	0	0	0	0	0	0	0	0	0	0	0	0	0	0	0	0	0	0	0	0	0	0	0
	Mimiviridae_ChoanoV1	Nucleocytoviricota	Megaviricetes	0.503312	2.23543	100	0	0	0	0	69.5307	0	30.4693	0	0	0	0	0	0	0	0	0	0	0	0	0	0	0	0	0	0	0	0	0	0	0	0	0	0	0	0	0	0	0	0	0	0	0	0
	Schulz_GVMAG_M_3300021185_45	Nucleocytoviricota	Megaviricetes	0.891383	2.18611	100	0	0	0	100	0	0	0	0	0	0	0	0	0	0	0	0	0	0	0	0	0	0	0	0	0	0	0	0	0	0	0	0	0	0.87558	0	0	0	0	0	0	0	0	0
	Schulz_GVMAG_S_405408_21	Nucleocytoviricota	Megaviricetes	1.51599	2.14992	100	0	0	0	100	0	0	0	0	0	0	0	0.633939	0	0	0	0	0	0	0	0	0	0	0	0	0	0	0	0	0	0	0	0	0	0	0	1.51599	0	0	0	0	0	0	0
	Schulz_GVMAG_M_3300023109_37	Nucleocytoviricota	Megaviricetes	2.14514	2.14514	100	0	0	0	0	100	0	0	0	0	0	0	0	0	0	0	0	0	0	0	0	0	0	0	0	0	0	0	0	0	0	0	0	0	0	0	0	0	0	0	0	0	0	0
	Schulz_GVMAG_M_3300009495_27	Nucleocytoviricota	Megaviricetes	2.13277	2.13277	100	0	0	0	0	100	0	0	0	0	0	0	0	0	0	0	0	0	0	0	0	0	0	0	0	0	0	0	0	0	0	0	0	0	0	0	0	0	0	0	0	0	0	0
	Schulz_GVMAG_M_3300004277_10	Nucleocytoviricota	Megaviricetes	0.649006	2.06412	100	0	0	0	0	56.0431	0	0	0	43.9569	0	0	0	0	0	0	0	0	0	0	0	0	0	0	0	0	0	0	0	0	0	0	0	0	0	0	0	0	0	0	0	0	0	0
	Schulz_GVMAG_M_3300025707_20	Nucleocytoviricota	Megaviricetes	0.653093	1.94955	65.8281	34.1719	0	0	67.5097	19.347	0	0	0	13.1433	0	0	0	0	0	0	0	0	0	0	0	0.653093	0	0	0	0	0	0	0	0	0	0	0	0	0	0	0	0	0	0	0	0	0	0
	Schulz_GVMAG_M_3300017956_2	Nucleocytoviricota	Megaviricetes	1.26748	1.93964	100	0	0	0	0	0	100	0	0	0	0	0	0	0	0	0	0	0	0	0	0	0	0	0	0	0	0	0	0	0	0	0	0	0	0	0	0	0	0	0	0	0	0	0
	Schulz_GVMAG_M_3300024261_71	Nucleocytoviricota	Megaviricetes	1.89232	1.89232	100	0	0	0	100	0	0	0	0	0	0	0	0	0	0	0	0	0	0	0	0	0	0	0	0	0	0	0	0	1.89232	0	0	0	0	0	0	0	0	0	0	0	0	0	0
	Moniruzzaman_MM06_SRX802073_13_dc	Nucleocytoviricota	Megaviricetes	1.05977	1.84371	37.4922	62.5078	0	0	100	0	0	0	0	0	0	0	0	0	0	0	0	0	0	0	0	0	0	0	0	1.05977	0	0	0	0	0	0	0	0	0	0	0	0	0	0	0	0	0	0
	Schulz_GVMAG_M_3300025622_10	Nucleocytoviricota	Megaviricetes	0.720935	1.82524	34.7504	65.2496	0	0	100	0	0	0	0	0	0	0	0	0	0	0	0	0	0	0	0	0	0	0	0	0.720935	0	0	0	0	0	0	0	0	0	0	0	0	0	0	0	0	0	0
	Schulz_GVMAG_M_3300020595_13	Nucleocytoviricota	Megaviricetes	1.29876	1.73231	66.1339	0	33.8661	0	100	0	0	0	0	0	0	0	0	0	0	0	0	0	0	0	0	0	0	0	0	0	0	0	0	0	0	0	0	0	1.29876	0	0	0	0	0	0	0	0	0
	Schulz_GVMAG_S_1093511_40	Nucleocytoviricota	Megaviricetes	0.660899	1.7242	100	0	0	0	0	100	0	0	0	0	0	0	0	0	0	0	0	0	0	0	0	0	0	0	0	0	0	0	0	0	0	0	0	0	0	0	0	0	0	0	0	0	0	0
	Schulz_GVMAG_M_3300006810_14	Nucleocytoviricota	Megaviricetes	0.632472	1.54236	100	0	0	0	100	0	0	0	0	0	0	0.347512	0.632472	0.562378	0	0	0	0	0	0	0	0	0	0	0	0	0	0	0	0	0	0	0	0	0	0	0	0	0	0	0	0	0	0
	Schulz_GVMAG_M_3300012954_15	Nucleocytoviricota	Megaviricetes	0.878583	1.5229	100	0	0	0	0	0	67.6551	0	0	32.3449	0	0	0	0	0	0	0	0	0	0	0	0	0	0	0	0	0	0	0	0	0	0	0	0	0	0	0	0	0	0	0	0	0	0
	Schulz_GVMAG_M_3300025138_2	Nucleocytoviricota	Megaviricetes	0.907913	1.5127	100	0	0	0	0	0	0	100	0	0	0	0	0	0	0	0	0	0	0	0	0	0	0	0	0	0	0	0	0	0	0	0	0	0	0	0	0	0	0	0	0	0	0	0
	Schulz_GVMAG_M_3300020185_23	Nucleocytoviricota	Megaviricetes	0.564111	1.44679	100	0	0	0	0	14.7151	0	85.2849	0	0	0	0	0	0	0	0	0	0	0	0	0	0	0	0	0	0	0	0	0	0	0	0	0	0	0	0	0	0	0	0	0	0	0	0
	Schulz_GVMAG_M_3300010368_29	Nucleocytoviricota	Megaviricetes	0.872727	1.44416	100	0	0	0	0	100	0	0	0	0	0	0	0	0	0	0	0	0	0	0	0	0	0	0	0	0	0	0	0	0	0	0	0	0	0	0	0	0	0	0	0	0	0	0
	Schulz_GVMAG_S_405429_37	Nucleocytoviricota	Megaviricetes	1.42427	1.42427	100	0	0	0	0	0	0	0	0	100	0	0	0	0	0	0	0	0	0	0	0	0	0	0	0	0	0	0	0	0	0	0	0	0	0	0	0	0	0	0	0	0	0	0
	Schulz_GVMAG_S_1102114_122	Nucleocytoviricota	Megaviricetes	0.860858	1.40506	100	0	0	0	100	0	0	0	0	0	0	0	0	0.544197	0	0	0	0	0	0	0	0	0	0	0.860858	0	0	0	0	0	0	0	0	0	0	0	0	0	0	0	0	0	0	0
	Moniruzzaman_MM08_ERX552287_8_dc	Nucleocytoviricota	Megaviricetes	0.473833	1.38469	100	0	0	0	0	0	0	62.5864	0	37.4136	0	0	0	0	0	0	0	0	0	0	0	0	0	0	0	0	0	0	0	0	0	0	0	0	0	0	0	0	0	0	0	0	0	0
	Mimiviridae_KY684085_Indivirus_ILV1_Indivirus_1	Nucleocytoviricota	Megaviricetes	0.915127	1.29194	100	0	0	0	0	0	0	100	0	0	0	0	0	0	0	0	0	0	0	0	0	0	0	0	0	0	0	0	0	0	0	0	0	0	0	0	0	0	0	0	0	0	0	0
	Schulz_GVMAG_M_3300020595_7	Nucleocytoviricota	Megaviricetes	0.833107	1.21064	100	0	0	0	40.943	59.057	0	0	0	0	0	0	0	0	0	0	0	0	0	0	0	0	0	0	0	0	0	0	0	0	0	0	0	0	0.377537	0	0	0	0	0	0	0	0	0
	Schulz_GVMAG_M_3300008012_2	Nucleocytoviricota	Na	1.19559	1.19559	100	0	0	0	0	0	0	0	0	100	0	0	0	0	0	0	0	0	0	0	0	0	0	0	0	0	0	0	0	0	0	0	0	0	0	0	0	0	0	0	0	0	0	0
	Schulz_GVMAG_M_3300023109_43	Nucleocytoviricota	Megaviricetes	1.18921	1.18921	100	0	0	0	0	0	0	100	0	0	0	0	0	0	0	0	0	0	0	0	0	0	0	0	0	0	0	0	0	0	0	0	0	0	0	0	0	0	0	0	0	0	0	0
	Schulz_GVMAG_M_3300001589_11	Nucleocytoviricota	Megaviricetes	1.18456	1.18456	100	0	0	0	100	0	0	0	0	0	0	0	0	1.18456	0	0	0	0	0	0	0	0	0	0	0	0	0	0	0	0	0	0	0	0	0	0	0	0	0	0	0	0	0	0
	Schulz_GVMAG_M_3300020595_14	Nucleocytoviricota	Megaviricetes	1.17918	1.17918	100	0	0	0	100	0	0	0	0	0	0	0	0	0	0	0	0	0	0	0	0	0	0	0	0	0	0	0	0	0	0	0	0	0	0	1.17918	0	0	0	0	0	0	0	0
	Schulz_GVMAG_M_3300001348_34	Nucleocytoviricota	Megaviricetes	0.727949	1.17708	100	0	0	0	100	0	0	0	0	0	0	0	0	0	0	0	0	0	0	0	0	0	0	0	0	0	0	0.727949	0	0	0	0.449127	0	0	0	0	0	0	0	0	0	0	0	0
	Moniruzzaman_MM05_ERX555935_132_dc	Nucleocytoviricota	Megaviricetes	1.17014	1.17014	100	0	0	0	0	0	0	0	0	100	0	0	0	0	0	0	0	0	0	0	0	0	0	0	0	0	0	0	0	0	0	0	0	0	0	0	0	0	0	0	0	0	0	0
	Moniruzzaman_MM01_ERX552296_8_dc	Nucleocytoviricota	Megaviricetes	0.655799	1.12633	100	0	0	0	0	43.8786	56.1214	0	0	0	0	0	0	0	0	0	0	0	0	0	0	0	0	0	0	0	0	0	0	0	0	0	0	0	0	0	0	0	0	0	0	0	0	0
	Schulz_GVMAG_S_1040241_154	Nucleocytoviricota	Megaviricetes	0.606792	1.12423	100	0	0	0	0	36.8481	0	63.1519	0	0	0	0	0	0	0	0	0	0	0	0	0	0	0	0	0	0	0	0	0	0	0	0	0	0	0	0	0	0	0	0	0	0	0	0
	Schulz_GVMAG_S_ERX556000_70	Nucleocytoviricota	Pokkesviricetes	0.588514	1.11921	100	0	0	0	0	100	0	0	0	0	0	0	0	0	0	0	0	0	0	0	0	0	0	0	0	0	0	0	0	0	0	0	0	0	0	0	0	0	0	0	0	0	0	0
	Schulz_GVMAG_M_3300006810_8	Nucleocytoviricota	Megaviricetes	1.07133	1.07133	100	0	0	0	0	100	0	0	0	0	0	0	0	0	0	0	0	0	0	0	0	0	0	0	0	0	0	0	0	0	0	0	0	0	0	0	0	0	0	0	0	0	0	0
	Schulz_GVMAG_M_3300025853_1	Nucleocytoviricota	Megaviricetes	1.03886	1.03886	100	0	0	0	0	100	0	0	0	0	0	0	0	0	0	0	0	0	0	0	0	0	0	0	0	0	0	0	0	0	0	0	0	0	0	0	0	0	0	0	0	0	0	0
	Schulz_GVMAG_S_1037362_78	Nucleocytoviricota	Megaviricetes	1.03053	1.03053	100	0	0	0	0	100	0	0	0	0	0	0	0	0	0	0	0	0	0	0	0	0	0	0	0	0	0	0	0	0	0	0	0	0	0	0	0	0	0	0	0	0	0	0
	Schulz_GVMAG_S_1016728_106	Nucleocytoviricota	Megaviricetes	1.02716	1.02716	100	0	0	0	0	100	0	0	0	0	0	0	0	0	0	0	0	0	0	0	0	0	0	0	0	0	0	0	0	0	0	0	0	0	0	0	0	0	0	0	0	0	0	0
	Schulz_GVMAG_M_3300021389_31	Nucleocytoviricota	Megaviricetes	1.0207	1.0207	100	0	0	0	0	100	0	0	0	0	0	0	0	0	0	0	0	0	0	0	0	0	0	0	0	0	0	0	0	0	0	0	0	0	0	0	0	0	0	0	0	0	0	0
	Moniruzzaman_MM01_ERX552270_108_dc	Nucleocytoviricota	Megaviricetes	1.01735	1.01735	0	0	0	0	0	100	0	0	0	0	0	0	0	0	0	0	0	0	0	0	0	0	0	0	0	0	0	0	0	0	0	0	0	0	0	0	0	0	0	0	0	0	0	0
	Schulz_GVMAG_M_3300020187_58	Nucleocytoviricota	Megaviricetes	0.555707	1.01285	100	0	0	0	65.0313	34.9687	0	0	0	0	0	0	0	0	0	0	0	0	0	0	0	0	0	0	0	0	0	0	0	0.555707	0	0	0	0	0	0	0	0	0	0	0	0	0	0
	Schulz_GVMAG_M_3300021961_61	Nucleocytoviricota	Megaviricetes	1.00527	1.00527	100	0	0	0	100	0	0	0	0	0	0	0	0	0	0	0	0	0	0	0	0	0	0	0	0	0	0	0	0	1.00527	0	0	0	0	0	0	0	0	0	0	0	0	0	0
	Schulz_GVMAG_M_3300021960_18	Nucleocytoviricota	Megaviricetes	0.58701	1.0036	100	0	0	0	0	0	0	0	95.4563	4.54375	0	0	0	0	0	0	0	0	0	0	0	0	0	0	0	0	0	0	0	0	0	0	0	0	0	0	0	0	0	0	0	0	0	0
	cPacV_1605	Nucleocytoviricota	Megaviricetes	0.60248	0.976655	100	0	0	0	0	0	0	0	0	100	0	0	0	0	0	0	0	0	0	0	0	0	0	0	0	0	0	0	0	0	0	0	0	0	0	0	0	0	0	0	0	0	0	0
	Schulz_GVMAG_S_1037383_93	Nucleocytoviricota	Megaviricetes	0.961311	0.961311	100	0	0	0	0	100	0	0	0	0	0	0	0	0	0	0	0	0	0	0	0	0	0	0	0	0	0	0	0	0	0	0	0	0	0	0	0	0	0	0	0	0	0	0
	Schulz_GVMAG_M_3300025676_16	Nucleocytoviricota	Megaviricetes	0.937573	0.937573	100	0	0	0	0	100	0	0	0	0	0	0	0	0	0	0	0	0	0	0	0	0	0	0	0	0	0	0	0	0	0	0	0	0	0	0	0	0.937573	0	0	0	0	0	0
	Moniruzzaman_MM01_SRX802202_63_dc	Nucleocytoviricota	Megaviricetes	0.917819	0.917819	100	0	0	0	100	0	0	0	0	0	0	0	0	0	0	0	0	0	0	0	0	0	0	0	0	0	0	0	0	0.917819	0	0	0	0	0	0	0	0	0	0	0	0	0	0
	Schulz_GVMAG_M_3300021373_23	Nucleocytoviricota	Megaviricetes	0.526088	0.917614	100	0	0	0	0	100	0	0	0	0	0	0	0	0	0	0	0	0	0	0	0	0	0	0	0	0	0	0	0	0	0	0	0	0	0	0	0	0.526088	0	0	0	0	0	0
	Schulz_GVMAG_S_1037377_112	Nucleocytoviricota	Megaviricetes	0.887326	0.887326	100	0	0	0	0	0	0	0	0	100	0	0	0	0	0	0	0	0	0	0	0	0	0	0	0	0	0	0	0	0	0	0	0	0	0	0	0	0	0	0	0	0	0	0
	Schulz_GVMAG_M_3300017956_3	Nucleocytoviricota	Megaviricetes	0.479584	0.878771	100	0	0	0	0	100	0	0	0	0	0	0	0	0	0	0	0	0	0	0	0	0	0	0	0	0	0	0	0	0	0	0	0	0	0	0	0	0.399187	0	0	0	0	0	0
	Schulz_GVMAG_M_3300023210_14	Nucleocytoviricota	Megaviricetes	0.864131	0.864131	100	0	0	0	100	0	0	0	0	0	0	0	0	0	0	0	0	0	0	0	0	0	0	0	0	0	0	0	0	0	0	0	0	0	0.864131	0	0	0	0	0	0	0	0	0
	Schulz_GVMAG_M_3300009786_46	Nucleocytoviricota	Megaviricetes	0.412061	0.806985	0	100	0	0	100	0	0	0	0	0	0	0	0	0	0	0	0	0	0	0	0	0	0	0	0	0	0	0	0	0	0	0	0	0	0	0	0	0	0	0	0	0	0	0
	Schulz_GVMAG_S_1102237_83	Nucleocytoviricota	Megaviricetes	0.806743	0.806743	100	0	0	0	100	0	0	0	0	0	0	0	0	0	0	0	0	0	0	0	0	0	0	0	0.806743	0	0	0	0	0	0	0	0	0	0	0	0	0	0	0	0	0	0	0
	Schulz_GVMAG_M_3300020165_3	Nucleocytoviricota	Megaviricetes	0.786997	0.786997	100	0	0	0	100	0	0	0	0	0	0	0	0	0	0	0	0	0	0	0	0	0	0	0	0	0.786997	0	0	0	0	0	0	0	0	0	0	0	0	0	0	0	0	0	0
	Schulz_GVMAG_S_1074262_49	Nucleocytoviricota	Megaviricetes	0.748879	0.748879	100	0	0	0	100	0	0	0	0	0	0	0	0	0	0	0	0	0	0	0	0	0	0	0	0	0	0	0	0	0	0	0	0	0	0.748879	0	0	0	0	0	0	0	0	0
	Schulz_GVMAG_M_3300006752_9	Nucleocytoviricota	Megaviricetes	0.748166	0.748166	0	0	0	0	0	0	0	0	0	100	0	0	0	0	0	0	0	0	0	0	0	0	0	0	0	0	0	0	0	0	0	0	0	0	0	0	0	0	0	0	0	0	0	0
	Schulz_GVMAG_S_403982_34	Nucleocytoviricota	Megaviricetes	0.738804	0.738804	100	0	0	0	0	100	0	0	0	0	0	0	0	0	0	0	0	0	0	0	0	0	0	0	0	0	0	0	0	0	0	0	0	0	0	0	0	0	0	0	0	0	0	0
	Moniruzzaman_MM13_SRX802077_35_dc	Nucleocytoviricota	Megaviricetes	0.718422	0.718422	100	0	0	0	100	0	0	0	0	0	0	0	0	0	0	0	0	0	0	0	0	0	0	0	0	0	0	0	0	0	0	0	0	0	0.718422	0	0	0	0	0	0	0	0	0
	Schulz_GVMAG_S_1074262_51	Nucleocytoviricota	Megaviricetes	0.612269	0.612269	100	0	0	0	100	0	0	0	0	0	0	0	0	0	0	0	0	0	0	0	0	0	0	0	0	0	0	0	0	0	0	0	0	0	0	0	0.612269	0	0	0	0	0	0	0
	Schulz_GVMAG_M_3300001348_35	Nucleocytoviricota	Megaviricetes	0.60765	0.60765	100	0	0	0	100	0	0	0	0	0	0	0	0	0	0	0	0	0	0	0	0	0	0	0	0	0	0	0	0	0.60765	0	0	0	0	0	0	0	0	0	0	0	0	0	0
	Schulz_GVMAG_M_3300020185_80	Nucleocytoviricota	Megaviricetes	0.593895	0.593895	100	0	0	0	0	100	0	0	0	0	0	0	0	0	0	0	0	0	0	0	0	0	0	0	0	0	0	0	0	0	0	0	0	0	0	0	0	0	0	0	0	0	0	0
	Schulz_GVMAG_M_3300021185_41	Nucleocytoviricota	Megaviricetes	0.580801	0.580801	100	0	0	0	0	100	0	0	0	0	0	0	0	0	0	0	0	0	0	0	0	0	0	0	0	0	0	0	0	0	0	0	0	0	0	0	0	0	0	0	0	0	0	0
	Schulz_GVMAG_S_1030632_69	Nucleocytoviricota	Megaviricetes	0.573723	0.573723	100	0	0	0	0	0	0	0	0	100	0	0	0	0	0	0	0	0	0	0	0	0	0	0	0	0	0	0	0	0	0	0	0	0	0	0	0	0	0	0	0	0	0	0
	Schulz_GVMAG_S_1030632_100	Nucleocytoviricota	Megaviricetes	0.565904	0.565904	100	0	0	0	0	0	0	0	0	100	0	0	0	0	0	0	0	0	0	0	0	0	0	0	0	0	0	0	0	0	0	0	0	0	0	0	0	0	0	0	0	0	0	0
	Moniruzzaman_MM13_SRX802143_64_dc	Nucleocytoviricota	Megaviricetes	0.563909	0.563909	100	0	0	0	0	0	0	0	0	100	0	0	0	0	0	0	0	0	0	0	0	0	0	0	0	0	0	0	0	0	0	0	0	0	0	0	0	0	0	0	0	0	0	0
	Iridoviridae_HF920633_Invertebrate_iridovirus_22	Nucleocytoviricota	Megaviricetes	0.484084	0.484084	0	0	100	0	0	100	0	0	0	0	0	0	0	0	0	0	0	0	0	0	0	0	0	0	0	0	0	0	0	0	0	0	0	0	0	0	0	0	0	0	0	0	0	0
	Schulz_GVMAG_M_3300020185_4	Nucleocytoviricota	Megaviricetes	0.453982	0.453982	100	0	0	0	0	100	0	0	0	0	0	0	0	0	0	0	0	0	0	0	0	0	0	0	0	0	0	0	0	0	0	0	0	0	0	0	0	0	0	0	0	0	0	0
	Schulz_GVMAG_S_1017745_107	Nucleocytoviricota	Megaviricetes	0.433305	0.433305	100	0	0	0	0	100	0	0	0	0	0	0	0	0	0	0	0	0	0	0	0	0	0	0	0	0	0	0	0	0	0	0	0	0	0	0	0	0	0	0	0	0	0	0
	Schulz_GVMAG_M_3300024319_1	Nucleocytoviricota	Megaviricetes	0.426572	0.426572	100	0	0	0	0	100	0	0	0	0	0	0	0	0	0	0	0	0	0	0	0	0	0	0	0	0	0	0	0	0	0	0	0	0	0	0	0	0	0	0	0	0	0	0
	Schulz_GVMAG_S_1102113_126	Nucleocytoviricota	Megaviricetes	0.420044	0.420044	100	0	0	0	100	0	0	0	0	0	0	0	0	0	0	0	0	0	0	0	0	0	0	0	0.420044	0	0	0	0	0	0	0	0	0	0	0	0	0	0	0	0	0	0	0
	Schulz_GVMAG_M_3300027833_19	Nucleocytoviricota	Pokkesviricetes	0.417428	0.417428	100	0	0	0	0	100	0	0	0	0	0	0	0	0	0	0	0	0	0	0	0	0	0	0	0	0	0	0	0	0	0	0	0	0	0	0	0	0	0	0	0	0	0	0
	Schulz_GVMAG_M_3300023210_27	Nucleocytoviricota	Megaviricetes	0.378528	0.378528	100	0	0	0	0	0	0	100	0	0	0	0	0	0	0	0	0	0	0	0	0	0	0	0	0	0	0	0	0	0	0	0	0	0	0	0	0	0	0	0	0	0	0	0
	Schulz_GVMAG_M_3300020182_84	Nucleocytoviricota	Megaviricetes	0.366856	0.366856	100	0	0	0	0	0	0	0	0	100	0	0	0	0	0	0	0	0	0	0	0	0	0	0	0	0	0	0	0	0	0	0	0	0	0	0	0	0	0	0	0	0	0	0
	Schulz_GVMAG_S_3300010368_72	Nucleocytoviricota	Megaviricetes	0.3546	0.3546	100	0	0	0	0	100	0	0	0	0	0	0	0	0	0	0	0	0	0	0	0	0	0	0	0	0	0	0	0	0	0	0	0	0	0	0	0	0	0	0	0	0	0	0
	Acanthamoeba_castellanii_medusavirus	Nucleocytoviricota	NA	0	0	0	0	0	0	0	0	0	0	0	0	0	0	0	0	0	0	0	0	0	0	0	0	0	0	0	0	0	0	0	0	0	0	0	0	0	0	0	0	0	0	0	0	0	0
	Ascoviridae_CU469068_Complete_DpAV4	Nucleocytoviricota	Megaviricetes	0	0	0	0	0	0	0	0	0	0	0	0	0	0	0	0	0	0	0	0	0	0	0	0	0	0	0	0	0	0	0	0	0	0	0	0	0	0	0	0	0	0	0	0	0	0
	Ascoviridae_DQ517337_Trichoplusia_ni_ascovirus_2c	Nucleocytoviricota	Megaviricetes	0	0	0	0	0	0	0	0	0	0	0	0	0	0	0	0	0	0	0	0	0	0	0	0	0	0	0	0	0	0	0	0	0	0	0	0	0	0	0	0	0	0	0	0	0	0
	Ascoviridae_EF133465_Heliothis_virescens_ascovirus_3e	Nucleocytoviricota	Megaviricetes	0	0	0	0	0	0	0	0	0	0	0	0	0	0	0	0	0	0	0	0	0	0	0	0	0	0	0	0	0	0	0	0	0	0	0	0	0	0	0	0	0	0	0	0	0	0
	Ascoviridae_KJ755191_Heliothis_virescens_ascovirus_3f_isolate_LD135790	Nucleocytoviricota	Megaviricetes	0	0	0	0	0	0	0	0	0	0	0	0	0	0	0	0	0	0	0	0	0	0	0	0	0	0	0	0	0	0	0	0	0	0	0	0	0	0	0	0	0	0	0	0	0	0
	Ascoviridae_NC_008361_Spodoptera_frugiperda_ascovirus_1a	Nucleocytoviricota	Megaviricetes	0	0	0	0	0	0	0	0	0	0	0	0	0	0	0	0	0	0	0	0	0	0	0	0	0	0	0	0	0	0	0	0	0	0	0	0	0	0	0	0	0	0	0	0	0	0
	Iridoviridae_AF303741_Chilo_iridescent_virus	Nucleocytoviricota	Megaviricetes	0	0	0	0	0	0	0	0	0	0	0	0	0	0	0	0	0	0	0	0	0	0	0	0	0	0	0	0	0	0	0	0	0	0	0	0	0	0	0	0	0	0	0	0	0	0
	Iridoviridae_AF371960_Infectious_spleen_and_kidney_necrosis_virus	Nucleocytoviricota	Megaviricetes	0	0	0	0	0	0	0	0	0	0	0	0	0	0	0	0	0	0	0	0	0	0	0	0	0	0	0	0	0	0	0	0	0	0	0	0	0	0	0	0	0	0	0	0	0	0
	Iridoviridae_AF389451_Tiger_frog_virus	Nucleocytoviricota	Megaviricetes	0	0	0	0	0	0	0	0	0	0	0	0	0	0	0	0	0	0	0	0	0	0	0	0	0	0	0	0	0	0	0	0	0	0	0	0	0	0	0	0	0	0	0	0	0	0
	Iridoviridae_AP017456_Red_seabream_iridovirus	Nucleocytoviricota	Megaviricetes	0	0	0	0	0	0	0	0	0	0	0	0	0	0	0	0	0	0	0	0	0	0	0	0	0	0	0	0	0	0	0	0	0	0	0	0	0	0	0	0	0	0	0	0	0	0
	Iridoviridae_AY150217_Ambystoma_tigrinum_stebbensi_virus	Nucleocytoviricota	Megaviricetes	0	0	0	0	0	0	0	0	0	0	0	0	0	0	0	0	0	0	0	0	0	0	0	0	0	0	0	0	0	0	0	0	0	0	0	0	0	0	0	0	0	0	0	0	0	0
	Iridoviridae_AY380826_Lymphocystis_disease_virus	Nucleocytoviricota	Megaviricetes	0	0	0	0	0	0	0	0	0	0	0	0	0	0	0	0	0	0	0	0	0	0	0	0	0	0	0	0	0	0	0	0	0	0	0	0	0	0	0	0	0	0	0	0	0	0
	Iridoviridae_AY521625_Singapore_grouper_iridovirus	Nucleocytoviricota	Megaviricetes	0	0	0	0	0	0	0	0	0	0	0	0	0	0	0	0	0	0	0	0	0	0	0	0	0	0	0	0	0	0	0	0	0	0	0	0	0	0	0	0	0	0	0	0	0	0
	Iridoviridae_DQ643392_Aedes_taeniorhynchus_iridescent_virus	Nucleocytoviricota	Megaviricetes	0	0	0	0	0	0	0	0	0	0	0	0	0	0	0	0	0	0	0	0	0	0	0	0	0	0	0	0	0	0	0	0	0	0	0	0	0	0	0	0	0	0	0	0	0	0
	Iridoviridae_EU627010_Soft_shelled_turtle_iridovirus	Nucleocytoviricota	Megaviricetes	0	0	0	0	0	0	0	0	0	0	0	0	0	0	0	0	0	0	0	0	0	0	0	0	0	0	0	0	0	0	0	0	0	0	0	0	0	0	0	0	0	0	0	0	0	0
	Iridoviridae_FJ433873_Epizootic_haematopoietic_necrosis_virus	Nucleocytoviricota	Megaviricetes	0	0	0	0	0	0	0	0	0	0	0	0	0	0	0	0	0	0	0	0	0	0	0	0	0	0	0	0	0	0	0	0	0	0	0	0	0	0	0	0	0	0	0	0	0	0
	Iridoviridae_GQ273492_Turbot_reddish_body_iridovirus	Nucleocytoviricota	Megaviricetes	0	0	0	0	0	0	0	0	0	0	0	0	0	0	0	0	0	0	0	0	0	0	0	0	0	0	0	0	0	0	0	0	0	0	0	0	0	0	0	0	0	0	0	0	0	0
	Iridoviridae_GQ918152_Wiseana_iridescent_virus	Nucleocytoviricota	Megaviricetes	0	0	0	0	0	0	0	0	0	0	0	0	0	0	0	0	0	0	0	0	0	0	0	0	0	0	0	0	0	0	0	0	0	0	0	0	0	0	0	0	0	0	0	0	0	0
	Iridoviridae_HF920634_Invertebrate_iridescent_virus_22_isolate_IIV22Aberystwyth	Nucleocytoviricota	Megaviricetes	0	0	0	0	0	0	0	0	0	0	0	0	0	0	0	0	0	0	0	0	0	0	0	0	0	0	0	0	0	0	0	0	0	0	0	0	0	0	0	0	0	0	0	0	0	0
	Iridoviridae_HF920635_Invertebrate_iridovirus_25	Nucleocytoviricota	Megaviricetes	0	0	0	0	0	0	0	0	0	0	0	0	0	0	0	0	0	0	0	0	0	0	0	0	0	0	0	0	0	0	0	0	0	0	0	0	0	0	0	0	0	0	0	0	0	0
	Iridoviridae_HF920636_Invertebrate_iridescent_virus_30	Nucleocytoviricota	Megaviricetes	0	0	0	0	0	0	0	0	0	0	0	0	0	0	0	0	0	0	0	0	0	0	0	0	0	0	0	0	0	0	0	0	0	0	0	0	0	0	0	0	0	0	0	0	0	0
	Iridoviridae_HF920637_Armadillidium_vulgare_iridescent	Nucleocytoviricota	Megaviricetes	0	0	0	0	0	0	0	0	0	0	0	0	0	0	0	0	0	0	0	0	0	0	0	0	0	0	0	0	0	0	0	0	0	0	0	0	0	0	0	0	0	0	0	0	0	0
	Iridoviridae_JQ724856_European_sheatfish_virus	Nucleocytoviricota	Megaviricetes	0	0	0	0	0	0	0	0	0	0	0	0	0	0	0	0	0	0	0	0	0	0	0	0	0	0	0	0	0	0	0	0	0	0	0	0	0	0	0	0	0	0	0	0	0	0
	Iridoviridae_KF033124_Andrias_davidianus_ranavirus_isolate_2010SX	Nucleocytoviricota	Megaviricetes	0	0	0	0	0	0	0	0	0	0	0	0	0	0	0	0	0	0	0	0	0	0	0	0	0	0	0	0	0	0	0	0	0	0	0	0	0	0	0	0	0	0	0	0	0	0
	Iridoviridae_KF938901_UNVERIFIED_Anopheles_minimus_irodovirus_isolate_AMIV	Nucleocytoviricota	Megaviricetes	0	0	0	0	0	0	0	0	0	0	0	0	0	0	0	0	0	0	0	0	0	0	0	0	0	0	0	0	0	0	0	0	0	0	0	0	0	0	0	0	0	0	0	0	0	0
	Iridoviridae_KP056312_Common_midwife_toad_ranavirus_isolate_Pelophylax_kl	Nucleocytoviricota	Megaviricetes	0	0	0	0	0	0	0	0	0	0	0	0	0	0	0	0	0	0	0	0	0	0	0	0	0	0	0	0	0	0	0	0	0	0	0	0	0	0	0	0	0	0	0	0	0	0
	Iridoviridae_KP266743_Tortoise_ranavirus_isolate_1	Nucleocytoviricota	Megaviricetes	0	0	0	0	0	0	0	0	0	0	0	0	0	0	0	0	0	0	0	0	0	0	0	0	0	0	0	0	0	0	0	0	0	0	0	0	0	0	0	0	0	0	0	0	0	0
	Iridoviridae_KR139659_Scale_drop_disease_virus_isolate_C4575	Nucleocytoviricota	Megaviricetes	0	0	0	0	0	0	0	0	0	0	0	0	0	0	0	0	0	0	0	0	0	0	0	0	0	0	0	0	0	0	0	0	0	0	0	0	0	0	0	0	0	0	0	0	0	0
	Iridoviridae_KX185156_Bohle_iridovirus_isolate_BIV_ME_93_35	Nucleocytoviricota	Megaviricetes	0	0	0	0	0	0	0	0	0	0	0	0	0	0	0	0	0	0	0	0	0	0	0	0	0	0	0	0	0	0	0	0	0	0	0	0	0	0	0	0	0	0	0	0	0	0
	Iridoviridae_KX353311_Short_finned_eel_ranavirus_isolate_ANGA14001	Nucleocytoviricota	Megaviricetes	0	0	0	0	0	0	0	0	0	0	0	0	0	0	0	0	0	0	0	0	0	0	0	0	0	0	0	0	0	0	0	0	0	0	0	0	0	0	0	0	0	0	0	0	0	0
	Iridoviridae_KX574343_Ranavirus_maximus_isolate_SMA15001	Nucleocytoviricota	Megaviricetes	0	0	0	0	0	0	0	0	0	0	0	0	0	0	0	0	0	0	0	0	0	0	0	0	0	0	0	0	0	0	0	0	0	0	0	0	0	0	0	0	0	0	0	0	0	0
	Iridoviridae_KX643370_Lymphocystis_disease_virus_Sa_isolate_SA9	Nucleocytoviricota	Megaviricetes	0	0	0	0	0	0	0	0	0	0	0	0	0	0	0	0	0	0	0	0	0	0	0	0	0	0	0	0	0	0	0	0	0	0	0	0	0	0	0	0	0	0	0	0	0	0
	Iridoviridae_L63545_Lymphocystis_disease_virus_1	Nucleocytoviricota	Megaviricetes	0	0	0	0	0	0	0	0	0	0	0	0	0	0	0	0	0	0	0	0	0	0	0	0	0	0	0	0	0	0	0	0	0	0	0	0	0	0	0	0	0	0	0	0	0	0
	Iridoviridae_LS484712_Daphnia_iridovirus_1	Nucleocytoviricota	Megaviricetes	0	0	0	0	0	0	0	0	0	0	0	0	0	0	0	0	0	0	0	0	0	0	0	0	0	0	0	0	0	0	0	0	0	0	0	0	0	0	0	0	0	0	0	0	0	0
	Iridoviridae_MF197913_Cherax_quadricarinatus_iridovirus_strain_CQIV_CN01	Nucleocytoviricota	Megaviricetes	0	0	0	0	0	0	0	0	0	0	0	0	0	0	0	0	0	0	0	0	0	0	0	0	0	0	0	0	0	0	0	0	0	0	0	0	0	0	0	0	0	0	0	0	0	0
	Marseilleviridae_AP017398_Tokyovirus_A1_DNA	Nucleocytoviricota	Megaviricetes	0	0	0	0	0	0	0	0	0	0	0	0	0	0	0	0	0	0	0	0	0	0	0	0	0	0	0	0	0	0	0	0	0	0	0	0	0	0	0	0	0	0	0	0	0	0
	Marseilleviridae_HQ113105_Lausannevirus_isolate_7715	Nucleocytoviricota	Megaviricetes	0	0	0	0	0	0	0	0	0	0	0	0	0	0	0	0	0	0	0	0	0	0	0	0	0	0	0	0	0	0	0	0	0	0	0	0	0	0	0	0	0	0	0	0	0	0
	Marseilleviridae_JF909596_Senegalvirus_SSV_A_contig1	Nucleocytoviricota	Megaviricetes	0	0	0	0	0	0	0	0	0	0	0	0	0	0	0	0	0	0	0	0	0	0	0	0	0	0	0	0	0	0	0	0	0	0	0	0	0	0	0	0	0	0	0	0	0	0
	Marseilleviridae_KF527888_Insectomime_virus_strain_V478	Nucleocytoviricota	Megaviricetes	0	0	0	0	0	0	0	0	0	0	0	0	0	0	0	0	0	0	0	0	0	0	0	0	0	0	0	0	0	0	0	0	0	0	0	0	0	0	0	0	0	0	0	0	0	0
	Marseilleviridae_KT752522_Brazilian_marseillevirus_strain_BH2014	Nucleocytoviricota	Megaviricetes	0	0	0	0	0	0	0	0	0	0	0	0	0	0	0	0	0	0	0	0	0	0	0	0	0	0	0	0	0	0	0	0	0	0	0	0	0	0	0	0	0	0	0	0	0	0
	Marseilleviridae_KT835053_Golden_Marseillevirus	Nucleocytoviricota	Megaviricetes	0	0	0	0	0	0	0	0	0	0	0	0	0	0	0	0	0	0	0	0	0	0	0	0	0	0	0	0	0	0	0	0	0	0	0	0	0	0	0	0	0	0	0	0	0	0
	Marseilleviridae_KX066233_Noumeavirus_isolate_NMV1	Nucleocytoviricota	Megaviricetes	0	0	0	0	0	0	0	0	0	0	0	0	0	0	0	0	0	0	0	0	0	0	0	0	0	0	0	0	0	0	0	0	0	0	0	0	0	0	0	0	0	0	0	0	0	0
	Mimiviridae_GU244497_Cafeteria_roenbergensis_virus_BV_PW1	Nucleocytoviricota	Megaviricetes	0	0	0	0	0	0	0	0	0	0	0	0	0	0	0	0	0	0	0	0	0	0	0	0	0	0	0	0	0	0	0	0	0	0	0	0	0	0	0	0	0	0	0	0	0	0
	Mimiviridae_JN258408_Megavirus_chiliensis	Nucleocytoviricota	Megaviricetes	0	0	0	0	0	0	0	0	0	0	0	0	0	0	0	0	0	0	0	0	0	0	0	0	0	0	0	0	0	0	0	0	0	0	0	0	0	0	0	0	0	0	0	0	0	0
	Mimiviridae_JN885990_Megavirus_courdo7_isolate_Mv13_c7	Nucleocytoviricota	Megaviricetes	0	0	0	0	0	0	0	0	0	0	0	0	0	0	0	0	0	0	0	0	0	0	0	0	0	0	0	0	0	0	0	0	0	0	0	0	0	0	0	0	0	0	0	0	0	0
	Mimiviridae_KC008572_UNVERIFIED_Moumouvirus_goulette	Nucleocytoviricota	Megaviricetes	0	0	0	0	0	0	0	0	0	0	0	0	0	0	0	0	0	0	0	0	0	0	0	0	0	0	0	0	0	0	0	0	0	0	0	0	0	0	0	0	0	0	0	0	0	0
	Mimiviridae_KF527228_Mimivirus_terra2	Nucleocytoviricota	Megaviricetes	0	0	0	0	0	0	0	0	0	0	0	0	0	0	0	0	0	0	0	0	0	0	0	0	0	0	0	0	0	0	0	0	0	0	0	0	0	0	0	0	0	0	0	0	0	0
	Mimiviridae_KM982402_UNVERIFIED_Acanthamoeba_polyphaga_mimivirus_strain_Kroon	Nucleocytoviricota	Megaviricetes	0	0	0	0	0	0	0	0	0	0	0	0	0	0	0	0	0	0	0	0	0	0	0	0	0	0	0	0	0	0	0	0	0	0	0	0	0	0	0	0	0	0	0	0	0	0
	Mimiviridae_KU877344_Powai_lake_megavirus_isolate	Nucleocytoviricota	Megaviricetes	0	0	0	0	0	0	0	0	0	0	0	0	0	0	0	0	0	0	0	0	0	0	0	0	0	0	0	0	0	0	0	0	0	0	0	0	0	0	0	0	0	0	0	0	0	0
	Mimiviridae_KY110734_Saudi_moumouvirus	Nucleocytoviricota	Megaviricetes	0	0	0	0	0	0	0	0	0	0	0	0	0	0	0	0	0	0	0	0	0	0	0	0	0	0	0	0	0	0	0	0	0	0	0	0	0	0	0	0	0	0	0	0	0	0
	Mimiviridae_KY523104_Tupanvirus_soda_lake	Nucleocytoviricota	Megaviricetes	0	0	0	0	0	0	0	0	0	0	0	0	0	0	0	0	0	0	0	0	0	0	0	0	0	0	0	0	0	0	0	0	0	0	0	0	0	0	0	0	0	0	0	0	0	0
	Mimiviridae_KY565516_Mimivirus_AB_566_O17	Nucleocytoviricota	Megaviricetes	0	0	0	0	0	0	0	0	0	0	0	0	0	0	0	0	0	0	0	0	0	0	0	0	0	0	0	0	0	0	0	0	0	0	0	0	0	0	0	0	0	0	0	0	0	0
	Mimiviridae_KY684083_Catovirus_CTV1_Catovirus_1	Nucleocytoviricota	Megaviricetes	0	0	0	0	0	0	0	0	0	0	0	0	0	0	0	0	0	0	0	0	0	0	0	0	0	0	0	0	0	0	0	0	0	0	0	0	0	0	0	0	0	0	0	0	0	0
	Mimiviridae_KY684103_Hokovirus_HKV1_Hokovirus_1	Nucleocytoviricota	Megaviricetes	0	0	0	0	0	0	0	0	0	0	0	0	0	0	0	0	0	0	0	0	0	0	0	0	0	0	0	0	0	0	0	0	0	0	0	0	0	0	0	0	0	0	0	0	0	0
	Mimiviridae_KY684108_Klosneuvirus_KNV1_Klosneuvirus_1	Nucleocytoviricota	Megaviricetes	0	0	0	0	0	0	0	0	0	0	0	0	0	0	0	0	0	0	0	0	0	0	0	0	0	0	0	0	0	0	0	0	0	0	0	0	0	0	0	0	0	0	0	0	0	0
	Mimiviridae_LC015646_Yellowstone_lake_mimivirus_DNA	Nucleocytoviricota	Megaviricetes	0	0	0	0	0	0	0	0	0	0	0	0	0	0	0	0	0	0	0	0	0	0	0	0	0	0	0	0	0	0	0	0	0	0	0	0	0	0	0	0	0	0	0	0	0	0
	Mimiviridae_MF405918_Tupanvirus_deep_ocean	Nucleocytoviricota	Megaviricetes	0	0	0	0	0	0	0	0	0	0	0	0	0	0	0	0	0	0	0	0	0	0	0	0	0	0	0	0	0	0	0	0	0	0	0	0	0	0	0	0	0	0	0	0	0	0
	Mimiviridae_MF782455_Bodo_saltans_virus_strain_NG1	Nucleocytoviricota	Megaviricetes	0	0	0	0	0	0	0	0	0	0	0	0	0	0	0	0	0	0	0	0	0	0	0	0	0	0	0	0	0	0	0	0	0	0	0	0	0	0	0	0	0	0	0	0	0	0
	Mimiviridae_MG602507_UNVERIFIED_Acanthamoeba_polyphaga_mimivirus	Nucleocytoviricota	Megaviricetes	0	0	0	0	0	0	0	0	0	0	0	0	0	0	0	0	0	0	0	0	0	0	0	0	0	0	0	0	0	0	0	0	0	0	0	0	0	0	0	0	0	0	0	0	0	0
	Mimiviridae_MG779292_Bandra_megavirus_isolate_KK_1	Nucleocytoviricota	Megaviricetes	0	0	0	0	0	0	0	0	0	0	0	0	0	0	0	0	0	0	0	0	0	0	0	0	0	0	0	0	0	0	0	0	0	0	0	0	0	0	0	0	0	0	0	0	0	0
	Mimiviridae_MG807320_Moumouvirus_australiensis_isolate_10A	Nucleocytoviricota	Megaviricetes	0	0	0	0	0	0	0	0	0	0	0	0	0	0	0	0	0	0	0	0	0	0	0	0	0	0	0	0	0	0	0	0	0	0	0	0	0	0	0	0	0	0	0	0	0	0
	Mimiviridae_MH046830_Mimivirus_sp_SH_clone	Nucleocytoviricota	Megaviricetes	0	0	0	0	0	0	0	0	0	0	0	0	0	0	0	0	0	0	0	0	0	0	0	0	0	0	0	0	0	0	0	0	0	0	0	0	0	0	0	0	0	0	0	0	0	0
	Mimiviridae_MK071979_Terrestrivirus_sp_clone_Terrestrivirus_1	Nucleocytoviricota	Megaviricetes	0	0	0	0	0	0	0	0	0	0	0	0	0	0	0	0	0	0	0	0	0	0	0	0	0	0	0	0	0	0	0	0	0	0	0	0	0	0	0	0	0	0	0	0	0	0
	Mimiviridae_MK071998_Barrevirus_sp_clone_Barrevirus_1	Nucleocytoviricota	Megaviricetes	0	0	0	0	0	0	0	0	0	0	0	0	0	0	0	0	0	0	0	0	0	0	0	0	0	0	0	0	0	0	0	0	0	0	0	0	0	0	0	0	0	0	0	0	0	0
	Mimiviridae_MK072042_Dasosvirus_sp_clone_Dasosvirus_1	Nucleocytoviricota	Megaviricetes	0	0	0	0	0	0	0	0	0	0	0	0	0	0	0	0	0	0	0	0	0	0	0	0	0	0	0	0	0	0	0	0	0	0	0	0	0	0	0	0	0	0	0	0	0	0
	Mimiviridae_MK072066_Edafosvirus_sp_clone_Edafosvirus_1	Nucleocytoviricota	Megaviricetes	0	0	0	0	0	0	0	0	0	0	0	0	0	0	0	0	0	0	0	0	0	0	0	0	0	0	0	0	0	0	0	0	0	0	0	0	0	0	0	0	0	0	0	0	0	0
	Mimiviridae_MK072132_Faunusvirus_sp_clone_Faunusvirus_1	Nucleocytoviricota	Megaviricetes	0	0	0	0	0	0	0	0	0	0	0	0	0	0	0	0	0	0	0	0	0	0	0	0	0	0	0	0	0	0	0	0	0	0	0	0	0	0	0	0	0	0	0	0	0	0
	Mimiviridae_MK072199_Gaeavirus_sp_clone_Gaeavirus_1	Nucleocytoviricota	Megaviricetes	0	0	0	0	0	0	0	0	0	0	0	0	0	0	0	0	0	0	0	0	0	0	0	0	0	0	0	0	0	0	0	0	0	0	0	0	0	0	0	0	0	0	0	0	0	0
	Mimiviridae_MK072243_Harvfovirus_sp_clone_Harvfovirus_1	Nucleocytoviricota	Megaviricetes	0	0	0	0	0	0	0	0	0	0	0	0	0	0	0	0	0	0	0	0	0	0	0	0	0	0	0	0	0	0	0	0	0	0	0	0	0	0	0	0	0	0	0	0	0	0
	Mimiviridae_MK072332_Homavirus_sp_clone_Homavirus_1	Nucleocytoviricota	Megaviricetes	0	0	0	0	0	0	0	0	0	0	0	0	0	0	0	0	0	0	0	0	0	0	0	0	0	0	0	0	0	0	0	0	0	0	0	0	0	0	0	0	0	0	0	0	0	0
	Mimiviridae_MK072383_Hyperionvirus_sp_clone_Hyperionvirus_1	Nucleocytoviricota	Megaviricetes	0	0	0	0	0	0	0	0	0	0	0	0	0	0	0	0	0	0	0	0	0	0	0	0	0	0	0	0	0	0	0	0	0	0	0	0	0	0	0	0	0	0	0	0	0	0
	Mimiviridae_MK072437_Satyrvirus_sp_clone_Satyrvirus_1	Nucleocytoviricota	Megaviricetes	0	0	0	0	0	0	0	0	0	0	0	0	0	0	0	0	0	0	0	0	0	0	0	0	0	0	0	0	0	0	0	0	0	0	0	0	0	0	0	0	0	0	0	0	0	0
	Moniruzzaman_EP02_SRX802202_129_dc	Nucleocytoviricota	Megaviricetes	0	0	0	0	0	0	0	0	0	0	0	0	0	0	0	0	0	0	0	0	0	0	0	0	0	0	0	0	0	0	0	0	0	0	0	0	0	0	0	0	0	0	0	0	0	0
	Moniruzzaman_EP08_ERX552299_29_dc	Nucleocytoviricota	Megaviricetes	0	0	0	0	0	0	0	0	0	0	0	0	0	0	0	0	0	0	0	0	0	0	0	0	0	0	0	0	0	0	0	0	0	0	0	0	0	0	0	0	0	0	0	0	0	0
	Moniruzzaman_IR01_SRX802077_164_dc	Nucleocytoviricota	Megaviricetes	0	0	0	0	0	0	0	0	0	0	0	0	0	0	0	0	0	0	0	0	0	0	0	0	0	0	0	0	0	0	0	0	0	0	0	0	0	0	0	0	0	0	0	0	0	0
	Moniruzzaman_IR01_SRX802189_61_dc	Nucleocytoviricota	Megaviricetes	0	0	0	0	0	0	0	0	0	0	0	0	0	0	0	0	0	0	0	0	0	0	0	0	0	0	0	0	0	0	0	0	0	0	0	0	0	0	0	0	0	0	0	0	0	0
	Moniruzzaman_IR01_SRX802963_105_dc	Nucleocytoviricota	Megaviricetes	0	0	0	0	0	0	0	0	0	0	0	0	0	0	0	0	0	0	0	0	0	0	0	0	0	0	0	0	0	0	0	0	0	0	0	0	0	0	0	0	0	0	0	0	0	0
	Moniruzzaman_IR01_SRX803008_97_dc	Nucleocytoviricota	Megaviricetes	0	0	0	0	0	0	0	0	0	0	0	0	0	0	0	0	0	0	0	0	0	0	0	0	0	0	0	0	0	0	0	0	0	0	0	0	0	0	0	0	0	0	0	0	0	0
	Moniruzzaman_IR02_ERX943717_62_dc	Nucleocytoviricota	Megaviricetes	0	0	0	0	0	0	0	0	0	0	0	0	0	0	0	0	0	0	0	0	0	0	0	0	0	0	0	0	0	0	0	0	0	0	0	0	0	0	0	0	0	0	0	0	0	0
	Moniruzzaman_LP01_ERX633348_16_dc	Nucleocytoviricota	Megaviricetes	0	0	0	0	0	0	0	0	0	0	0	0	0	0	0	0	0	0	0	0	0	0	0	0	0	0	0	0	0	0	0	0	0	0	0	0	0	0	0	0	0	0	0	0	0	0
	Moniruzzaman_LP01_ERX633354_21_dc	Nucleocytoviricota	Megaviricetes	0	0	0	0	0	0	0	0	0	0	0	0	0	0	0	0	0	0	0	0	0	0	0	0	0	0	0	0	0	0	0	0	0	0	0	0	0	0	0	0	0	0	0	0	0	0
	Moniruzzaman_LP01_ERX633355_23_dc	Nucleocytoviricota	Megaviricetes	0	0	0	0	0	0	0	0	0	0	0	0	0	0	0	0	0	0	0	0	0	0	0	0	0	0	0	0	0	0	0	0	0	0	0	0	0	0	0	0	0	0	0	0	0	0
	Moniruzzaman_LP04_ERX633347_21_dc	Nucleocytoviricota	Megaviricetes	0	0	0	0	0	0	0	0	0	0	0	0	0	0	0	0	0	0	0	0	0	0	0	0	0	0	0	0	0	0	0	0	0	0	0	0	0	0	0	0	0	0	0	0	0	0
	Moniruzzaman_MM01_ERX633356_44_dc	Nucleocytoviricota	Megaviricetes	0	0	0	0	0	0	0	0	0	0	0	0	0	0	0	0	0	0	0	0	0	0	0	0	0	0	0	0	0	0	0	0	0	0	0	0	0	0	0	0	0	0	0	0	0	0
	Moniruzzaman_MM01_ERX943721_3_dc	Nucleocytoviricota	Megaviricetes	0	0	0	0	0	0	0	0	0	0	0	0	0	0	0	0	0	0	0	0	0	0	0	0	0	0	0	0	0	0	0	0	0	0	0	0	0	0	0	0	0	0	0	0	0	0
	Moniruzzaman_MM01_SRX802073_18_dc	Nucleocytoviricota	Megaviricetes	0	0	0	0	0	0	0	0	0	0	0	0	0	0	0	0	0	0	0	0	0	0	0	0	0	0	0	0	0	0	0	0	0	0	0	0	0	0	0	0	0	0	0	0	0	0
	Moniruzzaman_MM01_SRX802073_68_dc	Nucleocytoviricota	Megaviricetes	0	0	0	0	0	0	0	0	0	0	0	0	0	0	0	0	0	0	0	0	0	0	0	0	0	0	0	0	0	0	0	0	0	0	0	0	0	0	0	0	0	0	0	0	0	0
	Moniruzzaman_MM01_SRX802077_162_dc	Nucleocytoviricota	Megaviricetes	0	0	0	0	0	0	0	0	0	0	0	0	0	0	0	0	0	0	0	0	0	0	0	0	0	0	0	0	0	0	0	0	0	0	0	0	0	0	0	0	0	0	0	0	0	0
	Moniruzzaman_MM07_SRX802143_100_dc	Nucleocytoviricota	Megaviricetes	0	0	0	0	0	0	0	0	0	0	0	0	0	0	0	0	0	0	0	0	0	0	0	0	0	0	0	0	0	0	0	0	0	0	0	0	0	0	0	0	0	0	0	0	0	0
	Moniruzzaman_MM10_SRX802076_48_dc	Nucleocytoviricota	Megaviricetes	0	0	0	0	0	0	0	0	0	0	0	0	0	0	0	0	0	0	0	0	0	0	0	0	0	0	0	0	0	0	0	0	0	0	0	0	0	0	0	0	0	0	0	0	0	0
	Moniruzzaman_MM13_SRX802077_119_dc	Nucleocytoviricota	Megaviricetes	0	0	0	0	0	0	0	0	0	0	0	0	0	0	0	0	0	0	0	0	0	0	0	0	0	0	0	0	0	0	0	0	0	0	0	0	0	0	0	0	0	0	0	0	0	0
	Moniruzzaman_MM13_SRX803008_78_dc	Nucleocytoviricota	Megaviricetes	0	0	0	0	0	0	0	0	0	0	0	0	0	0	0	0	0	0	0	0	0	0	0	0	0	0	0	0	0	0	0	0	0	0	0	0	0	0	0	0	0	0	0	0	0	0
	Moniruzzaman_MM14_ERX556315_47_dc	Nucleocytoviricota	Megaviricetes	0	0	0	0	0	0	0	0	0	0	0	0	0	0	0	0	0	0	0	0	0	0	0	0	0	0	0	0	0	0	0	0	0	0	0	0	0	0	0	0	0	0	0	0	0	0
	Moniruzzaman_MM14_ERX633345_33_dc	Nucleocytoviricota	Megaviricetes	0	0	0	0	0	0	0	0	0	0	0	0	0	0	0	0	0	0	0	0	0	0	0	0	0	0	0	0	0	0	0	0	0	0	0	0	0	0	0	0	0	0	0	0	0	0
	Moniruzzaman_MM14_SRX802963_76_dc	Nucleocytoviricota	Megaviricetes	0	0	0	0	0	0	0	0	0	0	0	0	0	0	0	0	0	0	0	0	0	0	0	0	0	0	0	0	0	0	0	0	0	0	0	0	0	0	0	0	0	0	0	0	0	0
	Moniruzzaman_MM15_ERX556043_42_dc	Nucleocytoviricota	Megaviricetes	0	0	0	0	0	0	0	0	0	0	0	0	0	0	0	0	0	0	0	0	0	0	0	0	0	0	0	0	0	0	0	0	0	0	0	0	0	0	0	0	0	0	0	0	0	0
	Moniruzzaman_MM16_ERX552300_8_dc	Nucleocytoviricota	Megaviricetes	0	0	0	0	0	0	0	0	0	0	0	0	0	0	0	0	0	0	0	0	0	0	0	0	0	0	0	0	0	0	0	0	0	0	0	0	0	0	0	0	0	0	0	0	0	0
	Moniruzzaman_MM16_SRX802202_77_dc	Nucleocytoviricota	Megaviricetes	0	0	0	0	0	0	0	0	0	0	0	0	0	0	0	0	0	0	0	0	0	0	0	0	0	0	0	0	0	0	0	0	0	0	0	0	0	0	0	0	0	0	0	0	0	0
	Moniruzzaman_MM16_SRX802963_30_dc	Nucleocytoviricota	Megaviricetes	0	0	0	0	0	0	0	0	0	0	0	0	0	0	0	0	0	0	0	0	0	0	0	0	0	0	0	0	0	0	0	0	0	0	0	0	0	0	0	0	0	0	0	0	0	0
	Moniruzzaman_MM18_ERX633342_1_dc	Nucleocytoviricota	Megaviricetes	0	0	0	0	0	0	0	0	0	0	0	0	0	0	0	0	0	0	0	0	0	0	0	0	0	0	0	0	0	0	0	0	0	0	0	0	0	0	0	0	0	0	0	0	0	0
	mPacV_611	Nucleocytoviricota	Megaviricetes	0	0	0	0	0	0	0	0	0	0	0	0	0	0	0	0	0	0	0	0	0	0	0	0	0	0	0	0	0	0	0	0	0	0	0	0	0	0	0	0	0	0	0	0	0	0
	oPacV_662	Nucleocytoviricota	Megaviricetes	0	0	0	0	0	0	0	0	0	0	0	0	0	0	0	0	0	0	0	0	0	0	0	0	0	0	0	0	0	0	0	0	0	0	0	0	0	0	0	0	0	0	0	0	0	0
	Pandoravirus_KP136319_inopinatum_isolate_KlaHel	Nucleocytoviricota	Megaviricetes	0	0	0	0	0	0	0	0	0	0	0	0	0	0	0	0	0	0	0	0	0	0	0	0	0	0	0	0	0	0	0	0	0	0	0	0	0	0	0	0	0	0	0	0	0	0
	Pandoraviruses_MG011689_Pandoravirus_quercus_	Nucleocytoviricota	Megaviricetes	0	0	0	0	0	0	0	0	0	0	0	0	0	0	0	0	0	0	0	0	0	0	0	0	0	0	0	0	0	0	0	0	0	0	0	0	0	0	0	0	0	0	0	0	0	0
	Pandoraviruses_MG011690_Pandoravirus_neocaledonia	Nucleocytoviricota	Megaviricetes	0	0	0	0	0	0	0	0	0	0	0	0	0	0	0	0	0	0	0	0	0	0	0	0	0	0	0	0	0	0	0	0	0	0	0	0	0	0	0	0	0	0	0	0	0	0
	Pandoraviruses_MG011691_Pandoravirus_macleodensis	Nucleocytoviricota	Megaviricetes	0	0	0	0	0	0	0	0	0	0	0	0	0	0	0	0	0	0	0	0	0	0	0	0	0	0	0	0	0	0	0	0	0	0	0	0	0	0	0	0	0	0	0	0	0	0
	Pandoraviruses_NC_021858_Pandoravirus_dulcis	Nucleocytoviricota	Megaviricetes	0	0	0	0	0	0	0	0	0	0	0	0	0	0	0	0	0	0	0	0	0	0	0	0	0	0	0	0	0	0	0	0	0	0	0	0	0	0	0	0	0	0	0	0	0	0
	Pandoraviruses_NC_022098_Pandoravirus_salinus	Nucleocytoviricota	Megaviricetes	0	0	0	0	0	0	0	0	0	0	0	0	0	0	0	0	0	0	0	0	0	0	0	0	0	0	0	0	0	0	0	0	0	0	0	0	0	0	0	0	0	0	0	0	0	0
	Pandoraviruses_NC_027867_Mollivirus_sibericum_isolate_P1084_T	Nucleocytoviricota	Megaviricetes	0	0	0	0	0	0	0	0	0	0	0	0	0	0	0	0	0	0	0	0	0	0	0	0	0	0	0	0	0	0	0	0	0	0	0	0	0	0	0	0	0	0	0	0	0	0
	Phycodnaviridae_AF204951_Ectocarpus_siliculosus_virus	Nucleocytoviricota	Megaviricetes	0	0	0	0	0	0	0	0	0	0	0	0	0	0	0	0	0	0	0	0	0	0	0	0	0	0	0	0	0	0	0	0	0	0	0	0	0	0	0	0	0	0	0	0	0	0
	Phycodnaviridae_AY225135_Feldmannia_irregularis_virus_a_strain_FirrV_1	Nucleocytoviricota	Megaviricetes	0	0	0	0	0	0	0	0	0	0	0	0	0	0	0	0	0	0	0	0	0	0	0	0	0	0	0	0	0	0	0	0	0	0	0	0	0	0	0	0	0	0	0	0	0	0
	Phycodnaviridae_DQ491001_Paramecium_bursaria_chlorella_virus_MT325	Nucleocytoviricota	Megaviricetes	0	0	0	0	0	0	0	0	0	0	0	0	0	0	0	0	0	0	0	0	0	0	0	0	0	0	0	0	0	0	0	0	0	0	0	0	0	0	0	0	0	0	0	0	0	0
	Phycodnaviridae_DQ491002_Paramecium_bursaria_Chlorella_virus_NY2A_Chlorella_virus_NY2A	Nucleocytoviricota	Megaviricetes	0	0	0	0	0	0	0	0	0	0	0	0	0	0	0	0	0	0	0	0	0	0	0	0	0	0	0	0	0	0	0	0	0	0	0	0	0	0	0	0	0	0	0	0	0	0
	Phycodnaviridae_DQ491003_Paramecium_bursaria_Chlorella_virus_AR158	Nucleocytoviricota	Megaviricetes	0	0	0	0	0	0	0	0	0	0	0	0	0	0	0	0	0	0	0	0	0	0	0	0	0	0	0	0	0	0	0	0	0	0	0	0	0	0	0	0	0	0	0	0	0	0
	Phycodnaviridae_DQ890022_Paramecium_bursaria_Chlorella_virus_FR483	Nucleocytoviricota	Megaviricetes	0	0	0	0	0	0	0	0	0	0	0	0	0	0	0	0	0	0	0	0	0	0	0	0	0	0	0	0	0	0	0	0	0	0	0	0	0	0	0	0	0	0	0	0	0	0
	Phycodnaviridae_EF101928_Acanthocystis_turfacea_Chlorella_virus_1	Nucleocytoviricota	Megaviricetes	0	0	0	0	0	0	0	0	0	0	0	0	0	0	0	0	0	0	0	0	0	0	0	0	0	0	0	0	0	0	0	0	0	0	0	0	0	0	0	0	0	0	0	0	0	0
	Phycodnaviridae_EU304328_Ostreococcus_tauri_virus_OtV5	Nucleocytoviricota	Megaviricetes	0	0	0	0	0	0	0	0	0	0	0	0	0	0	0	0	0	0	0	0	0	0	0	0	0	0	0	0	0	0	0	0	0	0	0	0	0	0	0	0	0	0	0	0	0	0
	Phycodnaviridae_EU916176_Feldmannia_species_virus_isolate_FsV_158	Nucleocytoviricota	Megaviricetes	0	0	0	0	0	0	0	0	0	0	0	0	0	0	0	0	0	0	0	0	0	0	0	0	0	0	0	0	0	0	0	0	0	0	0	0	0	0	0	0	0	0	0	0	0	0
	Phycodnaviridae_FN386611_Ostreococcus_tauri_virus_1	Nucleocytoviricota	Megaviricetes	0	0	0	0	0	0	0	0	0	0	0	0	0	0	0	0	0	0	0	0	0	0	0	0	0	0	0	0	0	0	0	0	0	0	0	0	0	0	0	0	0	0	0	0	0	0
	Phycodnaviridae_HM004429_Micromonas_sp_RCC1109_virus_MpV1	Nucleocytoviricota	Megaviricetes	0	0	0	0	0	0	0	0	0	0	0	0	0	0	0	0	0	0	0	0	0	0	0	0	0	0	0	0	0	0	0	0	0	0	0	0	0	0	0	0	0	0	0	0	0	0
	Phycodnaviridae_HQ704802_Organic_Lake_phycodnavirus_1	Nucleocytoviricota	Megaviricetes	0	0	0	0	0	0	0	0	0	0	0	0	0	0	0	0	0	0	0	0	0	0	0	0	0	0	0	0	0	0	0	0	0	0	0	0	0	0	0	0	0	0	0	0	0	0
	Phycodnaviridae_HQ704803_Organic_Lake_phycodnavirus_2	Nucleocytoviricota	Megaviricetes	0	0	0	0	0	0	0	0	0	0	0	0	0	0	0	0	0	0	0	0	0	0	0	0	0	0	0	0	0	0	0	0	0	0	0	0	0	0	0	0	0	0	0	0	0	0
	Phycodnaviridae_JF411744_Paramecium_bursaria_Chlorella_virus_1	Nucleocytoviricota	Megaviricetes	0	0	0	0	0	0	0	0	0	0	0	0	0	0	0	0	0	0	0	0	0	0	0	0	0	0	0	0	0	0	0	0	0	0	0	0	0	0	0	0	0	0	0	0	0	0
	Phycodnaviridae_JN225873_Ostreococcus_tauri_virus_RT_2011	Nucleocytoviricota	Megaviricetes	0	0	0	0	0	0	0	0	0	0	0	0	0	0	0	0	0	0	0	0	0	0	0	0	0	0	0	0	0	0	0	0	0	0	0	0	0	0	0	0	0	0	0	0	0	0
	Phycodnaviridae_JX997154_Paramecium_bursaria_Chlorella_virus_AP110A	Nucleocytoviricota	Megaviricetes	0	0	0	0	0	0	0	0	0	0	0	0	0	0	0	0	0	0	0	0	0	0	0	0	0	0	0	0	0	0	0	0	0	0	0	0	0	0	0	0	0	0	0	0	0	0
	Phycodnaviridae_JX997155_Acanthocystis_turfacea_Chlorella_virus_Br0604L	Nucleocytoviricota	Megaviricetes	0	0	0	0	0	0	0	0	0	0	0	0	0	0	0	0	0	0	0	0	0	0	0	0	0	0	0	0	0	0	0	0	0	0	0	0	0	0	0	0	0	0	0	0	0	0
	Phycodnaviridae_JX997156_Acanthocystis_turfacea_Chlorella_virus_Can0610SP	Nucleocytoviricota	Megaviricetes	0	0	0	0	0	0	0	0	0	0	0	0	0	0	0	0	0	0	0	0	0	0	0	0	0	0	0	0	0	0	0	0	0	0	0	0	0	0	0	0	0	0	0	0	0	0
	Phycodnaviridae_JX997157_Paramecium_bursaria_Chlorella_virus_Can18_4	Nucleocytoviricota	Megaviricetes	0	0	0	0	0	0	0	0	0	0	0	0	0	0	0	0	0	0	0	0	0	0	0	0	0	0	0	0	0	0	0	0	0	0	0	0	0	0	0	0	0	0	0	0	0	0
	Phycodnaviridae_JX997158_Acanthocystis_turfacea_Chlorella_virus_Canal_1	Nucleocytoviricota	Megaviricetes	0	0	0	0	0	0	0	0	0	0	0	0	0	0	0	0	0	0	0	0	0	0	0	0	0	0	0	0	0	0	0	0	0	0	0	0	0	0	0	0	0	0	0	0	0	0
	Phycodnaviridae_JX997160_Paramecium_bursaria_Chlorella_virus_CVB_1	Nucleocytoviricota	Megaviricetes	0	0	0	0	0	0	0	0	0	0	0	0	0	0	0	0	0	0	0	0	0	0	0	0	0	0	0	0	0	0	0	0	0	0	0	0	0	0	0	0	0	0	0	0	0	0
	Phycodnaviridae_JX997161_Paramecium_bursaria_Chlorella_virus_CVG_1	Nucleocytoviricota	Megaviricetes	0	0	0	0	0	0	0	0	0	0	0	0	0	0	0	0	0	0	0	0	0	0	0	0	0	0	0	0	0	0	0	0	0	0	0	0	0	0	0	0	0	0	0	0	0	0
	Phycodnaviridae_JX997163_Paramecium_bursaria_Chlorella_virus_CVM_1	Nucleocytoviricota	Megaviricetes	0	0	0	0	0	0	0	0	0	0	0	0	0	0	0	0	0	0	0	0	0	0	0	0	0	0	0	0	0	0	0	0	0	0	0	0	0	0	0	0	0	0	0	0	0	0
	Phycodnaviridae_JX997164_Paramecium_bursaria_Chlorella_virus_CVR_1	Nucleocytoviricota	Megaviricetes	0	0	0	0	0	0	0	0	0	0	0	0	0	0	0	0	0	0	0	0	0	0	0	0	0	0	0	0	0	0	0	0	0	0	0	0	0	0	0	0	0	0	0	0	0	0
	Phycodnaviridae_JX997165_Paramecium_bursaria_Chlorella_virus_CvsA1	Nucleocytoviricota	Megaviricetes	0	0	0	0	0	0	0	0	0	0	0	0	0	0	0	0	0	0	0	0	0	0	0	0	0	0	0	0	0	0	0	0	0	0	0	0	0	0	0	0	0	0	0	0	0	0
	Phycodnaviridae_JX997166_Paramecium_bursaria_Chlorella_virus_CZ_2	Nucleocytoviricota	Megaviricetes	0	0	0	0	0	0	0	0	0	0	0	0	0	0	0	0	0	0	0	0	0	0	0	0	0	0	0	0	0	0	0	0	0	0	0	0	0	0	0	0	0	0	0	0	0	0
	Phycodnaviridae_JX997167_Paramecium_bursaria_Chlorella_virus_Fr5L	Nucleocytoviricota	Megaviricetes	0	0	0	0	0	0	0	0	0	0	0	0	0	0	0	0	0	0	0	0	0	0	0	0	0	0	0	0	0	0	0	0	0	0	0	0	0	0	0	0	0	0	0	0	0	0
	Phycodnaviridae_JX997168_Acanthocystis_turfacea_Chlorella_virus_GM0701_1	Nucleocytoviricota	Megaviricetes	0	0	0	0	0	0	0	0	0	0	0	0	0	0	0	0	0	0	0	0	0	0	0	0	0	0	0	0	0	0	0	0	0	0	0	0	0	0	0	0	0	0	0	0	0	0
	Phycodnaviridae_JX997169_Paramecium_bursaria_Chlorella_virus_IL_3A	Nucleocytoviricota	Megaviricetes	0	0	0	0	0	0	0	0	0	0	0	0	0	0	0	0	0	0	0	0	0	0	0	0	0	0	0	0	0	0	0	0	0	0	0	0	0	0	0	0	0	0	0	0	0	0
	Phycodnaviridae_JX997170_Paramecium_bursaria_Chlorella_virus_IL_5_2s1	Nucleocytoviricota	Megaviricetes	0	0	0	0	0	0	0	0	0	0	0	0	0	0	0	0	0	0	0	0	0	0	0	0	0	0	0	0	0	0	0	0	0	0	0	0	0	0	0	0	0	0	0	0	0	0
	Phycodnaviridae_JX997171_Paramecium_bursaria_Chlorella_virus_KS1B	Nucleocytoviricota	Megaviricetes	0	0	0	0	0	0	0	0	0	0	0	0	0	0	0	0	0	0	0	0	0	0	0	0	0	0	0	0	0	0	0	0	0	0	0	0	0	0	0	0	0	0	0	0	0	0
	Phycodnaviridae_JX997174_Acanthocystis_turfacea_Chlorella_virus_MN0810_1	Nucleocytoviricota	Megaviricetes	0	0	0	0	0	0	0	0	0	0	0	0	0	0	0	0	0	0	0	0	0	0	0	0	0	0	0	0	0	0	0	0	0	0	0	0	0	0	0	0	0	0	0	0	0	0
	Phycodnaviridae_JX997176_Paramecium_bursaria_Chlorella_virus_NE_JV_1	Nucleocytoviricota	Megaviricetes	0	0	0	0	0	0	0	0	0	0	0	0	0	0	0	0	0	0	0	0	0	0	0	0	0	0	0	0	0	0	0	0	0	0	0	0	0	0	0	0	0	0	0	0	0	0
	Phycodnaviridae_JX997177_Acanthocystis_turfacea_Chlorella_virus_NE_JV_2	Nucleocytoviricota	Megaviricetes	0	0	0	0	0	0	0	0	0	0	0	0	0	0	0	0	0	0	0	0	0	0	0	0	0	0	0	0	0	0	0	0	0	0	0	0	0	0	0	0	0	0	0	0	0	0
	Phycodnaviridae_JX997178_Acanthocystis_turfacea_Chlorella_virus_NE_JV_3	Nucleocytoviricota	Megaviricetes	0	0	0	0	0	0	0	0	0	0	0	0	0	0	0	0	0	0	0	0	0	0	0	0	0	0	0	0	0	0	0	0	0	0	0	0	0	0	0	0	0	0	0	0	0	0
	Phycodnaviridae_JX997180_Acanthocystis_turfacea_Chlorella_virus_NTS_1	Nucleocytoviricota	Megaviricetes	0	0	0	0	0	0	0	0	0	0	0	0	0	0	0	0	0	0	0	0	0	0	0	0	0	0	0	0	0	0	0	0	0	0	0	0	0	0	0	0	0	0	0	0	0	0
	Phycodnaviridae_JX997181_Paramecium_bursaria_Chlorella_virus_NW665_2	Nucleocytoviricota	Megaviricetes	0	0	0	0	0	0	0	0	0	0	0	0	0	0	0	0	0	0	0	0	0	0	0	0	0	0	0	0	0	0	0	0	0	0	0	0	0	0	0	0	0	0	0	0	0	0
	Phycodnaviridae_JX997184_Paramecium_bursaria_Chlorella_virus_OR0704_2_2	Nucleocytoviricota	Megaviricetes	0	0	0	0	0	0	0	0	0	0	0	0	0	0	0	0	0	0	0	0	0	0	0	0	0	0	0	0	0	0	0	0	0	0	0	0	0	0	0	0	0	0	0	0	0	0
	Phycodnaviridae_JX997185_Acanthocystis_turfacea_Chlorella_virus_OR0704_3	Nucleocytoviricota	Megaviricetes	0	0	0	0	0	0	0	0	0	0	0	0	0	0	0	0	0	0	0	0	0	0	0	0	0	0	0	0	0	0	0	0	0	0	0	0	0	0	0	0	0	0	0	0	0	0
	Phycodnaviridae_JX997186_Acanthocystis_turfacea_Chlorella_virus_TN603_4_2	Nucleocytoviricota	Megaviricetes	0	0	0	0	0	0	0	0	0	0	0	0	0	0	0	0	0	0	0	0	0	0	0	0	0	0	0	0	0	0	0	0	0	0	0	0	0	0	0	0	0	0	0	0	0	0
	Phycodnaviridae_JX997187_Acanthocystis_turfacea_Chlorella_virus_WI0606	Nucleocytoviricota	Megaviricetes	0	0	0	0	0	0	0	0	0	0	0	0	0	0	0	0	0	0	0	0	0	0	0	0	0	0	0	0	0	0	0	0	0	0	0	0	0	0	0	0	0	0	0	0	0	0
	Phycodnaviridae_KF481685_Emiliania_huxleyi_virus_18	Nucleocytoviricota	Megaviricetes	0	0	0	0	0	0	0	0	0	0	0	0	0	0	0	0	0	0	0	0	0	0	0	0	0	0	0	0	0	0	0	0	0	0	0	0	0	0	0	0	0	0	0	0	0	0
	Phycodnaviridae_KP874735_Ostreococcus_mediterraneus_virus_1_isolate_OmV1	Nucleocytoviricota	Megaviricetes	0	0	0	0	0	0	0	0	0	0	0	0	0	0	0	0	0	0	0	0	0	0	0	0	0	0	0	0	0	0	0	0	0	0	0	0	0	0	0	0	0	0	0	0	0	0
	Phycodnaviridae_KX008963_Heterosigma_akashiwo_virus_01_isolate_HaV53	Nucleocytoviricota	Megaviricetes	0	0	0	0	0	0	0	0	0	0	0	0	0	0	0	0	0	0	0	0	0	0	0	0	0	0	0	0	0	0	0	0	0	0	0	0	0	0	0	0	0	0	0	0	0	0
	Phycodnaviridae_KX857749_Only_Syngen_Nebraska_virus_5	Nucleocytoviricota	Megaviricetes	0	0	0	0	0	0	0	0	0	0	0	0	0	0	0	0	0	0	0	0	0	0	0	0	0	0	0	0	0	0	0	0	0	0	0	0	0	0	0	0	0	0	0	0	0	0
	Phycodnaviridae_KY747489_Dishui_lake_phycodnavirus_1	Nucleocytoviricota	Megaviricetes	0	0	0	0	0	0	0	0	0	0	0	0	0	0	0	0	0	0	0	0	0	0	0	0	0	0	0	0	0	0	0	0	0	0	0	0	0	0	0	0	0	0	0	0	0	0
	Phycodnaviridae_LC015647_Yellowstone_lake_phycodnavirus_1	Nucleocytoviricota	Megaviricetes	0	0	0	0	0	0	0	0	0	0	0	0	0	0	0	0	0	0	0	0	0	0	0	0	0	0	0	0	0	0	0	0	0	0	0	0	0	0	0	0	0	0	0	0	0	0
	Phycodnaviridae_LC015648_Yellowstone_lake_phycodnavirus_2	Nucleocytoviricota	Megaviricetes	0	0	0	0	0	0	0	0	0	0	0	0	0	0	0	0	0	0	0	0	0	0	0	0	0	0	0	0	0	0	0	0	0	0	0	0	0	0	0	0	0	0	0	0	0	0
	Phycodnaviridae_LC015649_Yellowstone_lake_phycodnavirus_3	Nucleocytoviricota	Megaviricetes	0	0	0	0	0	0	0	0	0	0	0	0	0	0	0	0	0	0	0	0	0	0	0	0	0	0	0	0	0	0	0	0	0	0	0	0	0	0	0	0	0	0	0	0	0	0
	Pithoviridae_KF740664_Pithovirus_sibericum_isolate_P1084_T	Nucleocytoviricota	Megaviricetes	0	0	0	0	0	0	0	0	0	0	0	0	0	0	0	0	0	0	0	0	0	0	0	0	0	0	0	0	0	0	0	0	0	0	0	0	0	0	0	0	0	0	0	0	0	0
	Pithoviridae_LT671577_Cedratvirus_A11_monopartite	Nucleocytoviricota	Megaviricetes	0	0	0	0	0	0	0	0	0	0	0	0	0	0	0	0	0	0	0	0	0	0	0	0	0	0	0	0	0	0	0	0	0	0	0	0	0	0	0	0	0	0	0	0	0	0
	Pithoviridae_LT906555_Orpheovirus_IHUMI_LCC2	Nucleocytoviricota	Megaviricetes	0	0	0	0	0	0	0	0	0	0	0	0	0	0	0	0	0	0	0	0	0	0	0	0	0	0	0	0	0	0	0	0	0	0	0	0	0	0	0	0	0	0	0	0	0	0
	Pithoviridae_LT907979_Cedratvirus_lausannensis_cClCRIB_75	Nucleocytoviricota	Megaviricetes	0	0	0	0	0	0	0	0	0	0	0	0	0	0	0	0	0	0	0	0	0	0	0	0	0	0	0	0	0	0	0	0	0	0	0	0	0	0	0	0	0	0	0	0	0	0
	Pithoviridae_LT994651_Brazilian_cedratvirus_IHUMI_strain_IHUMI_27_7	Nucleocytoviricota	Megaviricetes	0	0	0	0	0	0	0	0	0	0	0	0	0	0	0	0	0	0	0	0	0	0	0	0	0	0	0	0	0	0	0	0	0	0	0	0	0	0	0	0	0	0	0	0	0	0
	Pithoviridae_LT994652_Cedratvirus_Zaza_IHUMI_strain_IHUMI_S29	Nucleocytoviricota	Megaviricetes	0	0	0	0	0	0	0	0	0	0	0	0	0	0	0	0	0	0	0	0	0	0	0	0	0	0	0	0	0	0	0	0	0	0	0	0	0	0	0	0	0	0	0	0	0	0
	Pithoviridae_MK072489_Solivirus_sp_clone_Solivirus_1	Nucleocytoviricota	Megaviricetes	0	0	0	0	0	0	0	0	0	0	0	0	0	0	0	0	0	0	0	0	0	0	0	0	0	0	0	0	0	0	0	0	0	0	0	0	0	0	0	0	0	0	0	0	0	0
	Pithoviridae_MK072498_Solumvirus_sp_clone_Solumvirus_1	Nucleocytoviricota	Megaviricetes	0	0	0	0	0	0	0	0	0	0	0	0	0	0	0	0	0	0	0	0	0	0	0	0	0	0	0	0	0	0	0	0	0	0	0	0	0	0	0	0	0	0	0	0	0	0
	Schulz_GVMAG_M_3300000517_4	Nucleocytoviricota	Megaviricetes	0	0	0	0	0	0	0	0	0	0	0	0	0	0	0	0	0	0	0	0	0	0	0	0	0	0	0	0	0	0	0	0	0	0	0	0	0	0	0	0	0	0	0	0	0	0
	Schulz_GVMAG_M_3300004097_33	Nucleocytoviricota	Megaviricetes	0	0	0	0	0	0	0	0	0	0	0	0	0	0	0	0	0	0	0	0	0	0	0	0	0	0	0	0	0	0	0	0	0	0	0	0	0	0	0	0	0	0	0	0	0	0
	Schulz_GVMAG_M_3300005589_24	Nucleocytoviricota	Megaviricetes	0	0	0	0	0	0	0	0	0	0	0	0	0	0	0	0	0	0	0	0	0	0	0	0	0	0	0	0	0	0	0	0	0	0	0	0	0	0	0	0	0	0	0	0	0	0
	Schulz_GVMAG_M_3300006641_22	Nucleocytoviricota	Megaviricetes	0	0	0	0	0	0	0	0	0	0	0	0	0	0	0	0	0	0	0	0	0	0	0	0	0	0	0	0	0	0	0	0	0	0	0	0	0	0	0	0	0	0	0	0	0	0
	Schulz_GVMAG_M_3300006802_11	Nucleocytoviricota	Megaviricetes	0	0	0	0	0	0	0	0	0	0	0	0	0	0	0	0	0	0	0	0	0	0	0	0	0	0	0	0	0	0	0	0	0	0	0	0	0	0	0	0	0	0	0	0	0	0
	Schulz_GVMAG_M_3300006810_1	Nucleocytoviricota	Megaviricetes	0	0	0	0	0	0	0	0	0	0	0	0	0	0	0	0	0	0	0	0	0	0	0	0	0	0	0	0	0	0	0	0	0	0	0	0	0	0	0	0	0	0	0	0	0	0
	Schulz_GVMAG_M_3300006922_4	Nucleocytoviricota	Megaviricetes	0	0	0	0	0	0	0	0	0	0	0	0	0	0	0	0	0	0	0	0	0	0	0	0	0	0	0	0	0	0	0	0	0	0	0	0	0	0	0	0	0	0	0	0	0	0
	Schulz_GVMAG_M_3300007345_3	Nucleocytoviricota	Megaviricetes	0	0	0	0	0	0	0	0	0	0	0	0	0	0	0	0	0	0	0	0	0	0	0	0	0	0	0	0	0	0	0	0	0	0	0	0	0	0	0	0	0	0	0	0	0	0
	Schulz_GVMAG_M_3300007363_5	Nucleocytoviricota	Megaviricetes	0	0	0	0	0	0	0	0	0	0	0	0	0	0	0	0	0	0	0	0	0	0	0	0	0	0	0	0	0	0	0	0	0	0	0	0	0	0	0	0	0	0	0	0	0	0
	Schulz_GVMAG_M_3300007559_2	Nucleocytoviricota	Megaviricetes	0	0	0	0	0	0	0	0	0	0	0	0	0	0	0	0	0	0	0	0	0	0	0	0	0	0	0	0	0	0	0	0	0	0	0	0	0	0	0	0	0	0	0	0	0	0
	Schulz_GVMAG_M_3300007618_2	Nucleocytoviricota	Megaviricetes	0	0	0	0	0	0	0	0	0	0	0	0	0	0	0	0	0	0	0	0	0	0	0	0	0	0	0	0	0	0	0	0	0	0	0	0	0	0	0	0	0	0	0	0	0	0
	Schulz_GVMAG_M_3300007708_3	Nucleocytoviricota	Megaviricetes	0	0	0	0	0	0	0	0	0	0	0	0	0	0	0	0	0	0	0	0	0	0	0	0	0	0	0	0	0	0	0	0	0	0	0	0	0	0	0	0	0	0	0	0	0	0
	Schulz_GVMAG_M_3300007708_4	Nucleocytoviricota	Megaviricetes	0	0	0	0	0	0	0	0	0	0	0	0	0	0	0	0	0	0	0	0	0	0	0	0	0	0	0	0	0	0	0	0	0	0	0	0	0	0	0	0	0	0	0	0	0	0
	Schulz_GVMAG_M_3300008012_16	Nucleocytoviricota	Megaviricetes	0	0	0	0	0	0	0	0	0	0	0	0	0	0	0	0	0	0	0	0	0	0	0	0	0	0	0	0	0	0	0	0	0	0	0	0	0	0	0	0	0	0	0	0	0	0
	Schulz_GVMAG_M_3300008012_32	Nucleocytoviricota	Megaviricetes	0	0	0	0	0	0	0	0	0	0	0	0	0	0	0	0	0	0	0	0	0	0	0	0	0	0	0	0	0	0	0	0	0	0	0	0	0	0	0	0	0	0	0	0	0	0
	Schulz_GVMAG_M_3300008224_9	Nucleocytoviricota	Megaviricetes	0	0	0	0	0	0	0	0	0	0	0	0	0	0	0	0	0	0	0	0	0	0	0	0	0	0	0	0	0	0	0	0	0	0	0	0	0	0	0	0	0	0	0	0	0	0
	Schulz_GVMAG_M_3300009051_3	Nucleocytoviricota	Megaviricetes	0	0	0	0	0	0	0	0	0	0	0	0	0	0	0	0	0	0	0	0	0	0	0	0	0	0	0	0	0	0	0	0	0	0	0	0	0	0	0	0	0	0	0	0	0	0
	Schulz_GVMAG_M_3300009059_10	Nucleocytoviricota	Megaviricetes	0	0	0	0	0	0	0	0	0	0	0	0	0	0	0	0	0	0	0	0	0	0	0	0	0	0	0	0	0	0	0	0	0	0	0	0	0	0	0	0	0	0	0	0	0	0
	Schulz_GVMAG_M_3300009059_8	Nucleocytoviricota	Megaviricetes	0	0	0	0	0	0	0	0	0	0	0	0	0	0	0	0	0	0	0	0	0	0	0	0	0	0	0	0	0	0	0	0	0	0	0	0	0	0	0	0	0	0	0	0	0	0
	Schulz_GVMAG_M_3300009409_46	Nucleocytoviricota	Megaviricetes	0	0	0	0	0	0	0	0	0	0	0	0	0	0	0	0	0	0	0	0	0	0	0	0	0	0	0	0	0	0	0	0	0	0	0	0	0	0	0	0	0	0	0	0	0	0
	Schulz_GVMAG_M_3300009436_15	Nucleocytoviricota	Megaviricetes	0	0	0	0	0	0	0	0	0	0	0	0	0	0	0	0	0	0	0	0	0	0	0	0	0	0	0	0	0	0	0	0	0	0	0	0	0	0	0	0	0	0	0	0	0	0
	Schulz_GVMAG_M_3300009436_33	Nucleocytoviricota	Megaviricetes	0	0	0	0	0	0	0	0	0	0	0	0	0	0	0	0	0	0	0	0	0	0	0	0	0	0	0	0	0	0	0	0	0	0	0	0	0	0	0	0	0	0	0	0	0	0
	Schulz_GVMAG_M_3300009488_16	Nucleocytoviricota	Megaviricetes	0	0	0	0	0	0	0	0	0	0	0	0	0	0	0	0	0	0	0	0	0	0	0	0	0	0	0	0	0	0	0	0	0	0	0	0	0	0	0	0	0	0	0	0	0	0
	Schulz_GVMAG_M_3300009512_5	Nucleocytoviricota	Megaviricetes	0	0	0	0	0	0	0	0	0	0	0	0	0	0	0	0	0	0	0	0	0	0	0	0	0	0	0	0	0	0	0	0	0	0	0	0	0	0	0	0	0	0	0	0	0	0
	Schulz_GVMAG_M_3300009529_2	Nucleocytoviricota	Megaviricetes	0	0	0	0	0	0	0	0	0	0	0	0	0	0	0	0	0	0	0	0	0	0	0	0	0	0	0	0	0	0	0	0	0	0	0	0	0	0	0	0	0	0	0	0	0	0
	Schulz_GVMAG_M_3300009706_33	Nucleocytoviricota	Megaviricetes	0	0	0	0	0	0	0	0	0	0	0	0	0	0	0	0	0	0	0	0	0	0	0	0	0	0	0	0	0	0	0	0	0	0	0	0	0	0	0	0	0	0	0	0	0	0
	Schulz_GVMAG_M_3300009706_38	Nucleocytoviricota	Megaviricetes	0	0	0	0	0	0	0	0	0	0	0	0	0	0	0	0	0	0	0	0	0	0	0	0	0	0	0	0	0	0	0	0	0	0	0	0	0	0	0	0	0	0	0	0	0	0
	Schulz_GVMAG_M_3300010299_5	Nucleocytoviricota	Megaviricetes	0	0	0	0	0	0	0	0	0	0	0	0	0	0	0	0	0	0	0	0	0	0	0	0	0	0	0	0	0	0	0	0	0	0	0	0	0	0	0	0	0	0	0	0	0	0
	Schulz_GVMAG_M_3300010354_11	Nucleocytoviricota	Megaviricetes	0	0	0	0	0	0	0	0	0	0	0	0	0	0	0	0	0	0	0	0	0	0	0	0	0	0	0	0	0	0	0	0	0	0	0	0	0	0	0	0	0	0	0	0	0	0
	Schulz_GVMAG_M_3300010354_16	Nucleocytoviricota	Megaviricetes	0	0	0	0	0	0	0	0	0	0	0	0	0	0	0	0	0	0	0	0	0	0	0	0	0	0	0	0	0	0	0	0	0	0	0	0	0	0	0	0	0	0	0	0	0	0
	Schulz_GVMAG_M_3300010354_26	Nucleocytoviricota	Megaviricetes	0	0	0	0	0	0	0	0	0	0	0	0	0	0	0	0	0	0	0	0	0	0	0	0	0	0	0	0	0	0	0	0	0	0	0	0	0	0	0	0	0	0	0	0	0	0
	Schulz_GVMAG_M_3300010354_31	Nucleocytoviricota	Megaviricetes	0	0	0	0	0	0	0	0	0	0	0	0	0	0	0	0	0	0	0	0	0	0	0	0	0	0	0	0	0	0	0	0	0	0	0	0	0	0	0	0	0	0	0	0	0	0
	Schulz_GVMAG_M_3300010354_52	Nucleocytoviricota	Megaviricetes	0	0	0	0	0	0	0	0	0	0	0	0	0	0	0	0	0	0	0	0	0	0	0	0	0	0	0	0	0	0	0	0	0	0	0	0	0	0	0	0	0	0	0	0	0	0
	Schulz_GVMAG_M_3300010368_17	Nucleocytoviricota	Megaviricetes	0	0	0	0	0	0	0	0	0	0	0	0	0	0	0	0	0	0	0	0	0	0	0	0	0	0	0	0	0	0	0	0	0	0	0	0	0	0	0	0	0	0	0	0	0	0
	Schulz_GVMAG_M_3300010368_35	Nucleocytoviricota	Megaviricetes	0	0	0	0	0	0	0	0	0	0	0	0	0	0	0	0	0	0	0	0	0	0	0	0	0	0	0	0	0	0	0	0	0	0	0	0	0	0	0	0	0	0	0	0	0	0
	Schulz_GVMAG_M_3300010370_19	Nucleocytoviricota	Megaviricetes	0	0	0	0	0	0	0	0	0	0	0	0	0	0	0	0	0	0	0	0	0	0	0	0	0	0	0	0	0	0	0	0	0	0	0	0	0	0	0	0	0	0	0	0	0	0
	Schulz_GVMAG_M_3300010370_26	Nucleocytoviricota	Megaviricetes	0	0	0	0	0	0	0	0	0	0	0	0	0	0	0	0	0	0	0	0	0	0	0	0	0	0	0	0	0	0	0	0	0	0	0	0	0	0	0	0	0	0	0	0	0	0
	Schulz_GVMAG_M_3300010370_30	Nucleocytoviricota	Megaviricetes	0	0	0	0	0	0	0	0	0	0	0	0	0	0	0	0	0	0	0	0	0	0	0	0	0	0	0	0	0	0	0	0	0	0	0	0	0	0	0	0	0	0	0	0	0	0
	Schulz_GVMAG_M_3300010370_5	Nucleocytoviricota	Megaviricetes	0	0	0	0	0	0	0	0	0	0	0	0	0	0	0	0	0	0	0	0	0	0	0	0	0	0	0	0	0	0	0	0	0	0	0	0	0	0	0	0	0	0	0	0	0	0
	Schulz_GVMAG_M_3300011013_19	Nucleocytoviricota	Megaviricetes	0	0	0	0	0	0	0	0	0	0	0	0	0	0	0	0	0	0	0	0	0	0	0	0	0	0	0	0	0	0	0	0	0	0	0	0	0	0	0	0	0	0	0	0	0	0
	Schulz_GVMAG_M_3300012936_1	Nucleocytoviricota	Megaviricetes	0	0	0	0	0	0	0	0	0	0	0	0	0	0	0	0	0	0	0	0	0	0	0	0	0	0	0	0	0	0	0	0	0	0	0	0	0	0	0	0	0	0	0	0	0	0
	Schulz_GVMAG_M_3300013010_19	Nucleocytoviricota	Megaviricetes	0	0	0	0	0	0	0	0	0	0	0	0	0	0	0	0	0	0	0	0	0	0	0	0	0	0	0	0	0	0	0	0	0	0	0	0	0	0	0	0	0	0	0	0	0	0
	Schulz_GVMAG_M_3300017741_2	Nucleocytoviricota	Megaviricetes	0	0	0	0	0	0	0	0	0	0	0	0	0	0	0	0	0	0	0	0	0	0	0	0	0	0	0	0	0	0	0	0	0	0	0	0	0	0	0	0	0	0	0	0	0	0
	Schulz_GVMAG_M_3300017824_10	Nucleocytoviricota	Megaviricetes	0	0	0	0	0	0	0	0	0	0	0	0	0	0	0	0	0	0	0	0	0	0	0	0	0	0	0	0	0	0	0	0	0	0	0	0	0	0	0	0	0	0	0	0	0	0
	Schulz_GVMAG_M_3300017952_11	Nucleocytoviricota	Megaviricetes	0	0	0	0	0	0	0	0	0	0	0	0	0	0	0	0	0	0	0	0	0	0	0	0	0	0	0	0	0	0	0	0	0	0	0	0	0	0	0	0	0	0	0	0	0	0
	Schulz_GVMAG_M_3300017956_15	Nucleocytoviricota	Megaviricetes	0	0	0	0	0	0	0	0	0	0	0	0	0	0	0	0	0	0	0	0	0	0	0	0	0	0	0	0	0	0	0	0	0	0	0	0	0	0	0	0	0	0	0	0	0	0
	Schulz_GVMAG_M_3300017967_12	Nucleocytoviricota	Megaviricetes	0	0	0	0	0	0	0	0	0	0	0	0	0	0	0	0	0	0	0	0	0	0	0	0	0	0	0	0	0	0	0	0	0	0	0	0	0	0	0	0	0	0	0	0	0	0
	Schulz_GVMAG_M_3300017967_22	Nucleocytoviricota	Megaviricetes	0	0	0	0	0	0	0	0	0	0	0	0	0	0	0	0	0	0	0	0	0	0	0	0	0	0	0	0	0	0	0	0	0	0	0	0	0	0	0	0	0	0	0	0	0	0
	Schulz_GVMAG_M_3300018048_10	Nucleocytoviricota	Megaviricetes	0	0	0	0	0	0	0	0	0	0	0	0	0	0	0	0	0	0	0	0	0	0	0	0	0	0	0	0	0	0	0	0	0	0	0	0	0	0	0	0	0	0	0	0	0	0
	Schulz_GVMAG_M_3300018049_14	Nucleocytoviricota	Megaviricetes	0	0	0	0	0	0	0	0	0	0	0	0	0	0	0	0	0	0	0	0	0	0	0	0	0	0	0	0	0	0	0	0	0	0	0	0	0	0	0	0	0	0	0	0	0	0
	Schulz_GVMAG_M_3300018410_27	Nucleocytoviricota	Megaviricetes	0	0	0	0	0	0	0	0	0	0	0	0	0	0	0	0	0	0	0	0	0	0	0	0	0	0	0	0	0	0	0	0	0	0	0	0	0	0	0	0	0	0	0	0	0	0
	Schulz_GVMAG_M_3300018416_26	Nucleocytoviricota	Megaviricetes	0	0	0	0	0	0	0	0	0	0	0	0	0	0	0	0	0	0	0	0	0	0	0	0	0	0	0	0	0	0	0	0	0	0	0	0	0	0	0	0	0	0	0	0	0	0
	Schulz_GVMAG_M_3300018426_17	Nucleocytoviricota	Megaviricetes	0	0	0	0	0	0	0	0	0	0	0	0	0	0	0	0	0	0	0	0	0	0	0	0	0	0	0	0	0	0	0	0	0	0	0	0	0	0	0	0	0	0	0	0	0	0
	Schulz_GVMAG_M_3300018428_16	Nucleocytoviricota	Megaviricetes	0	0	0	0	0	0	0	0	0	0	0	0	0	0	0	0	0	0	0	0	0	0	0	0	0	0	0	0	0	0	0	0	0	0	0	0	0	0	0	0	0	0	0	0	0	0
	Schulz_GVMAG_M_3300018876_24	Nucleocytoviricota	Megaviricetes	0	0	0	0	0	0	0	0	0	0	0	0	0	0	0	0	0	0	0	0	0	0	0	0	0	0	0	0	0	0	0	0	0	0	0	0	0	0	0	0	0	0	0	0	0	0
	Schulz_GVMAG_M_3300020178_18	Nucleocytoviricota	Megaviricetes	0	0	0	0	0	0	0	0	0	0	0	0	0	0	0	0	0	0	0	0	0	0	0	0	0	0	0	0	0	0	0	0	0	0	0	0	0	0	0	0	0	0	0	0	0	0
	Schulz_GVMAG_M_3300020182_33	Nucleocytoviricota	Megaviricetes	0	0	0	0	0	0	0	0	0	0	0	0	0	0	0	0	0	0	0	0	0	0	0	0	0	0	0	0	0	0	0	0	0	0	0	0	0	0	0	0	0	0	0	0	0	0
	Schulz_GVMAG_M_3300020185_33	Nucleocytoviricota	Megaviricetes	0	0	0	0	0	0	0	0	0	0	0	0	0	0	0	0	0	0	0	0	0	0	0	0	0	0	0	0	0	0	0	0	0	0	0	0	0	0	0	0	0	0	0	0	0	0
	Schulz_GVMAG_M_3300020187_22	Nucleocytoviricota	Megaviricetes	0	0	0	0	0	0	0	0	0	0	0	0	0	0	0	0	0	0	0	0	0	0	0	0	0	0	0	0	0	0	0	0	0	0	0	0	0	0	0	0	0	0	0	0	0	0
	Schulz_GVMAG_M_3300020194_44	Nucleocytoviricota	Megaviricetes	0	0	0	0	0	0	0	0	0	0	0	0	0	0	0	0	0	0	0	0	0	0	0	0	0	0	0	0	0	0	0	0	0	0	0	0	0	0	0	0	0	0	0	0	0	0
	Schulz_GVMAG_M_3300021185_21	Nucleocytoviricota	Megaviricetes	0	0	0	0	0	0	0	0	0	0	0	0	0	0	0	0	0	0	0	0	0	0	0	0	0	0	0	0	0	0	0	0	0	0	0	0	0	0	0	0	0	0	0	0	0	0
	Schulz_GVMAG_M_3300021185_27	Nucleocytoviricota	Megaviricetes	0	0	0	0	0	0	0	0	0	0	0	0	0	0	0	0	0	0	0	0	0	0	0	0	0	0	0	0	0	0	0	0	0	0	0	0	0	0	0	0	0	0	0	0	0	0
	Schulz_GVMAG_M_3300021364_5	Nucleocytoviricota	Megaviricetes	0	0	0	0	0	0	0	0	0	0	0	0	0	0	0	0	0	0	0	0	0	0	0	0	0	0	0	0	0	0	0	0	0	0	0	0	0	0	0	0	0	0	0	0	0	0
	Schulz_GVMAG_M_3300021389_12	Nucleocytoviricota	Megaviricetes	0	0	0	0	0	0	0	0	0	0	0	0	0	0	0	0	0	0	0	0	0	0	0	0	0	0	0	0	0	0	0	0	0	0	0	0	0	0	0	0	0	0	0	0	0	0
	Schulz_GVMAG_M_3300021425_21	Nucleocytoviricota	Megaviricetes	0	0	0	0	0	0	0	0	0	0	0	0	0	0	0	0	0	0	0	0	0	0	0	0	0	0	0	0	0	0	0	0	0	0	0	0	0	0	0	0	0	0	0	0	0	0
	Schulz_GVMAG_M_3300021425_30	Nucleocytoviricota	Megaviricetes	0	0	0	0	0	0	0	0	0	0	0	0	0	0	0	0	0	0	0	0	0	0	0	0	0	0	0	0	0	0	0	0	0	0	0	0	0	0	0	0	0	0	0	0	0	0
	Schulz_GVMAG_M_3300021961_10	Nucleocytoviricota	Megaviricetes	0	0	0	0	0	0	0	0	0	0	0	0	0	0	0	0	0	0	0	0	0	0	0	0	0	0	0	0	0	0	0	0	0	0	0	0	0	0	0	0	0	0	0	0	0	0
	Schulz_GVMAG_M_3300021961_22	Nucleocytoviricota	Megaviricetes	0	0	0	0	0	0	0	0	0	0	0	0	0	0	0	0	0	0	0	0	0	0	0	0	0	0	0	0	0	0	0	0	0	0	0	0	0	0	0	0	0	0	0	0	0	0
	Schulz_GVMAG_M_3300021961_40	Nucleocytoviricota	Megaviricetes	0	0	0	0	0	0	0	0	0	0	0	0	0	0	0	0	0	0	0	0	0	0	0	0	0	0	0	0	0	0	0	0	0	0	0	0	0	0	0	0	0	0	0	0	0	0
	Schulz_GVMAG_M_3300021961_46	Nucleocytoviricota	Megaviricetes	0	0	0	0	0	0	0	0	0	0	0	0	0	0	0	0	0	0	0	0	0	0	0	0	0	0	0	0	0	0	0	0	0	0	0	0	0	0	0	0	0	0	0	0	0	0
	Schulz_GVMAG_M_3300021961_52	Nucleocytoviricota	Megaviricetes	0	0	0	0	0	0	0	0	0	0	0	0	0	0	0	0	0	0	0	0	0	0	0	0	0	0	0	0	0	0	0	0	0	0	0	0	0	0	0	0	0	0	0	0	0	0
	Schulz_GVMAG_M_3300021961_60	Nucleocytoviricota	Megaviricetes	0	0	0	0	0	0	0	0	0	0	0	0	0	0	0	0	0	0	0	0	0	0	0	0	0	0	0	0	0	0	0	0	0	0	0	0	0	0	0	0	0	0	0	0	0	0
	Schulz_GVMAG_M_3300021961_64	Nucleocytoviricota	Megaviricetes	0	0	0	0	0	0	0	0	0	0	0	0	0	0	0	0	0	0	0	0	0	0	0	0	0	0	0	0	0	0	0	0	0	0	0	0	0	0	0	0	0	0	0	0	0	0
	Schulz_GVMAG_M_3300021962_14	Nucleocytoviricota	Megaviricetes	0	0	0	0	0	0	0	0	0	0	0	0	0	0	0	0	0	0	0	0	0	0	0	0	0	0	0	0	0	0	0	0	0	0	0	0	0	0	0	0	0	0	0	0	0	0
	Schulz_GVMAG_M_3300021962_22	Nucleocytoviricota	Megaviricetes	0	0	0	0	0	0	0	0	0	0	0	0	0	0	0	0	0	0	0	0	0	0	0	0	0	0	0	0	0	0	0	0	0	0	0	0	0	0	0	0	0	0	0	0	0	0
	Schulz_GVMAG_M_3300021962_24	Nucleocytoviricota	Megaviricetes	0	0	0	0	0	0	0	0	0	0	0	0	0	0	0	0	0	0	0	0	0	0	0	0	0	0	0	0	0	0	0	0	0	0	0	0	0	0	0	0	0	0	0	0	0	0
	Schulz_GVMAG_M_3300021962_46	Nucleocytoviricota	Megaviricetes	0	0	0	0	0	0	0	0	0	0	0	0	0	0	0	0	0	0	0	0	0	0	0	0	0	0	0	0	0	0	0	0	0	0	0	0	0	0	0	0	0	0	0	0	0	0
	Schulz_GVMAG_M_3300021962_5	Nucleocytoviricota	Megaviricetes	0	0	0	0	0	0	0	0	0	0	0	0	0	0	0	0	0	0	0	0	0	0	0	0	0	0	0	0	0	0	0	0	0	0	0	0	0	0	0	0	0	0	0	0	0	0
	Schulz_GVMAG_M_3300021962_56	Nucleocytoviricota	Megaviricetes	0	0	0	0	0	0	0	0	0	0	0	0	0	0	0	0	0	0	0	0	0	0	0	0	0	0	0	0	0	0	0	0	0	0	0	0	0	0	0	0	0	0	0	0	0	0
	Schulz_GVMAG_M_3300021962_60	Nucleocytoviricota	Megaviricetes	0	0	0	0	0	0	0	0	0	0	0	0	0	0	0	0	0	0	0	0	0	0	0	0	0	0	0	0	0	0	0	0	0	0	0	0	0	0	0	0	0	0	0	0	0	0
	Schulz_GVMAG_M_3300021962_62	Nucleocytoviricota	Megaviricetes	0	0	0	0	0	0	0	0	0	0	0	0	0	0	0	0	0	0	0	0	0	0	0	0	0	0	0	0	0	0	0	0	0	0	0	0	0	0	0	0	0	0	0	0	0	0
	Schulz_GVMAG_M_3300021963_12	Nucleocytoviricota	Megaviricetes	0	0	0	0	0	0	0	0	0	0	0	0	0	0	0	0	0	0	0	0	0	0	0	0	0	0	0	0	0	0	0	0	0	0	0	0	0	0	0	0	0	0	0	0	0	0
	Schulz_GVMAG_M_3300021963_19	Nucleocytoviricota	Megaviricetes	0	0	0	0	0	0	0	0	0	0	0	0	0	0	0	0	0	0	0	0	0	0	0	0	0	0	0	0	0	0	0	0	0	0	0	0	0	0	0	0	0	0	0	0	0	0
	Schulz_GVMAG_M_3300021963_34	Nucleocytoviricota	Megaviricetes	0	0	0	0	0	0	0	0	0	0	0	0	0	0	0	0	0	0	0	0	0	0	0	0	0	0	0	0	0	0	0	0	0	0	0	0	0	0	0	0	0	0	0	0	0	0
	Schulz_GVMAG_M_3300021963_39	Nucleocytoviricota	Megaviricetes	0	0	0	0	0	0	0	0	0	0	0	0	0	0	0	0	0	0	0	0	0	0	0	0	0	0	0	0	0	0	0	0	0	0	0	0	0	0	0	0	0	0	0	0	0	0
	Schulz_GVMAG_M_3300021963_5	Nucleocytoviricota	Megaviricetes	0	0	0	0	0	0	0	0	0	0	0	0	0	0	0	0	0	0	0	0	0	0	0	0	0	0	0	0	0	0	0	0	0	0	0	0	0	0	0	0	0	0	0	0	0	0
	Schulz_GVMAG_M_3300021964_36	Nucleocytoviricota	Megaviricetes	0	0	0	0	0	0	0	0	0	0	0	0	0	0	0	0	0	0	0	0	0	0	0	0	0	0	0	0	0	0	0	0	0	0	0	0	0	0	0	0	0	0	0	0	0	0
	Schulz_GVMAG_M_3300021964_9	Nucleocytoviricota	Megaviricetes	0	0	0	0	0	0	0	0	0	0	0	0	0	0	0	0	0	0	0	0	0	0	0	0	0	0	0	0	0	0	0	0	0	0	0	0	0	0	0	0	0	0	0	0	0	0
	Schulz_GVMAG_M_3300022905_7	Nucleocytoviricota	Megaviricetes	0	0	0	0	0	0	0	0	0	0	0	0	0	0	0	0	0	0	0	0	0	0	0	0	0	0	0	0	0	0	0	0	0	0	0	0	0	0	0	0	0	0	0	0	0	0
	Schulz_GVMAG_M_3300022916_4	Nucleocytoviricota	Megaviricetes	0	0	0	0	0	0	0	0	0	0	0	0	0	0	0	0	0	0	0	0	0	0	0	0	0	0	0	0	0	0	0	0	0	0	0	0	0	0	0	0	0	0	0	0	0	0
	Schulz_GVMAG_M_3300022931_18	Nucleocytoviricota	Megaviricetes	0	0	0	0	0	0	0	0	0	0	0	0	0	0	0	0	0	0	0	0	0	0	0	0	0	0	0	0	0	0	0	0	0	0	0	0	0	0	0	0	0	0	0	0	0	0
	Schulz_GVMAG_M_3300022934_23	Nucleocytoviricota	Megaviricetes	0	0	0	0	0	0	0	0	0	0	0	0	0	0	0	0	0	0	0	0	0	0	0	0	0	0	0	0	0	0	0	0	0	0	0	0	0	0	0	0	0	0	0	0	0	0
	Schulz_GVMAG_M_3300023087_13	Nucleocytoviricota	Megaviricetes	0	0	0	0	0	0	0	0	0	0	0	0	0	0	0	0	0	0	0	0	0	0	0	0	0	0	0	0	0	0	0	0	0	0	0	0	0	0	0	0	0	0	0	0	0	0
	Schulz_GVMAG_M_3300023087_9	Nucleocytoviricota	Megaviricetes	0	0	0	0	0	0	0	0	0	0	0	0	0	0	0	0	0	0	0	0	0	0	0	0	0	0	0	0	0	0	0	0	0	0	0	0	0	0	0	0	0	0	0	0	0	0
	Schulz_GVMAG_M_3300023108_6	Nucleocytoviricota	Megaviricetes	0	0	0	0	0	0	0	0	0	0	0	0	0	0	0	0	0	0	0	0	0	0	0	0	0	0	0	0	0	0	0	0	0	0	0	0	0	0	0	0	0	0	0	0	0	0
	Schulz_GVMAG_M_3300023109_53	Nucleocytoviricota	Megaviricetes	0	0	0	0	0	0	0	0	0	0	0	0	0	0	0	0	0	0	0	0	0	0	0	0	0	0	0	0	0	0	0	0	0	0	0	0	0	0	0	0	0	0	0	0	0	0
	Schulz_GVMAG_M_3300023110_7	Nucleocytoviricota	Megaviricetes	0	0	0	0	0	0	0	0	0	0	0	0	0	0	0	0	0	0	0	0	0	0	0	0	0	0	0	0	0	0	0	0	0	0	0	0	0	0	0	0	0	0	0	0	0	0
[truncated: 174 more rows]
[truncated: 904 more columns]

## Sheet: Distribution euk virus clades
								Cumulative_Coverage All genomes										Cumulative_Coverage Only genomes detected in TARA Oceans							*-->*	Cumulative_Coverage Only genomes detected in TARA Oceans
[truncated: 1,819 more rows]

[truncated: 3 more sheets: Mirus only, With cellular MAGs, Virus-host predictions]
