# Supplementary material for: Mirusviruses link herpesviruses to giant viruses
Source: Nature. 2023 Apr 19;616(7958):783–9. doi: 10.1038/s41586-023-05962-4 (PMC10132985; doi:10.1038/s41586-023-05962-4)
Supplement: Supplementary file 16 — Source Data Fig. 3 [file 41586_2023_5962_MOESM16_ESM.xlsx]

## Sheet: Source Data Figure 3
	Source data for Figure 3, left panel
		ALL DATA	SUR	DCM	MESO	SIZE 1	SIZE 2	SIZE 4
	Percent CORE MIRUS VIRION MODULE	11.862	10.711	13.0877	21.0253	12.4009	10.9983	3.1194
	Percent Other CORE MIRUS GENES	8.33494	8.13437	8.6563	4.3502	8.79137	7.68544	9.07556
	Percent remlaining gene clusters	43.01	43.3413	42.6363	29.2228	43.9013	41.7932	46.4783
	Percent singletons	36.7931	37.8134	35.6197	45.4017	34.9065	39.5231	41.3267
	Percent mapped metaT reads	0.0118846	0.0125529	0.0125681	0.00248434	0.0251127	0.0068783	0.00102141
	TOTAL SUM COVERAGE MIRUS GENES	667802	360459	276196	4641.51	301972	96243.6	3356.4
	Source data for Figure 3, right panel
	Gene_Cluster_ID	Ratio Mirus	Ratio NCLDVs	Average	Mirus core gene clusters	Type	Core function Mirus	TARA_AON_NCLDV_00005	TARA_AON_NCLDV_00022	TARA_AON_NCLDV_00052	TARA_ARC_NCLDV_00031	TARA_ARC_NCLDV_00035	TARA_ARC_NCLDV_00072	TARA_ARC_NCLDV_00125	TARA_MED_NCLDV_00104	TARA_PSW_NCLDV_00040	TARA_PSW_NCLDV_00051	Grand Total
	gu_c_10396	50.4505	0	0.440994	Yes	NA	Core_Mirus_Unknown NO CLEAR DALI SEARCH HIT	0.130173			0.355879	1.06472				0.321018	0.333177	2.20497
	gu_c_1086	61.2613	0.0586166	4.95342	Yes	Capsid module	Jelly-roll protein (possibly small capside)	3.63986	6.17035	10.3103	2.2355	2.87098	4.25672	5.85044		3.43408	5.8126	44.5808
	gu_c_11	64.8649	18.8746	0.244056	Yes	NA	Core_Mirus_Unknown NO CLEAR DALI SEARCH HIT	0.1918			0.274589	0.139838	0.113835			0.166183	0.578092	1.46434
	gu_c_1288	63.0631	0.0586166	0.257969	Yes	NA	Core_Mirus_Unknown NO CLEAR DALI SEARCH HIT		0.168988	0.801704	0.124837	0.0960192	0.120038	0.127598	0.228857	0.251714	0.401962	2.32172
	gu_c_155	57.6577	0	0.311468	Yes	NA	Core_Mirus_Unknown NO CLEAR DALI SEARCH HIT	0.123642	0.447654	0.26046	0.187567	0.108157		0.486744		0.568315	0.309208	2.49175
	gu_c_290	82.8829	0.117233	0.710066	Yes	Peptidase	Cysteine peptidase, Papain-Like	0.284433	0.895821	1.5245	0.463097	0.362432	0.330249	1.27018		0.758385	0.501499	6.39059
	gu_c_425	57.6577	0	0.255382	Yes	NA	Core_Mirus_Unknown NO CLEAR DALI SEARCH HIT	0.0608976	0.426832			0.073982		0.267838	0.220932	0.313581	0.423613	1.78768
	gu_c_426	54.0541	0	0.348499	Yes	Capsid module	Tailspike protein PHIAB6-like		0.430908		0.242149	0.226699	0.0890278	0.314907	0.280382	0.57287	0.631047	2.78799
	gu_c_436	62.1622	0	2.22927	Yes	Capsid module	Triplex capsid protein 1 like	1.0681			1.23403		2.44262	5.54381	2.5444	1.17283	1.59913	15.6049
	gu_c_437	52.2523	0	0.238568	Yes	External signal detection	Sensor histidine kinase	0.133718			0.285078	0.185997	0.14787	0.345537	0.338018	0.23376		1.66998
	gu_c_527	55.8559	0	0.304401	Yes	Regulation of gene expression	Lysine specific histone demethylase 1A	0.113578	0.0909252		0.142905	0.286677	0.135276	0.714049		0.647395		2.13081
	gu_c_539	52.2523	0.17585	0.534199	Yes	post-transcriptional modification of proteins	Possible ubiquitin protein ligase	0.320868	0.406546		0.277888	0.212474	0.431104	0.868894	1.33179	0.439267	0.518962	4.8078
	gu_c_555	63.0631	0.0586166	1.7123	Yes	post-transcriptional RNA processing	RtcB-like RNA-splicing ligase (catalyzes tRNA splicing)	1.38637	2.24814	0.450095	0.792926	1.06327	1.70702	3.57117	2.78609	1.31285	1.80514	17.123
	gu_c_584	66.6667	0	0.122954	Yes	NA	UL92/ORF31-like protein conserved in Herpes	0.0739674			0.150013	0.0695585	0.156043	0.165189				0.614772
	gu_c_591	62.1622	1.52403	0.287323	Yes	DNA replication	Three-prime repair exonuclease 1	0.153403			0.233404	0.208908	0.262734			0.476505	0.388986	1.72394
	gu_c_595	67.5676	0.0586166	0.216655	Yes	NA	Core_Mirus_Unknown NO CLEAR DALI SEARCH HIT	0.128861	0.181454		0.217416	0.190939		0.238539	0.338786	0.130496	0.306751	1.73324
	gu_c_597	69.3694	0	0.413061	Yes	Capsid module	Portal protein	0.350849	0.271291		0.365572	0.175801	0.69665	0.831037		0.326048	0.287238	3.30449
	gu_c_655	54.0541	0	4.25633	Yes	Capsid module	HK97-like major capsid protein	4.21942	6.71863		2.64583	3.1399	5.45349			4.24846	3.3686	29.7943
	gu_c_675	51.3514	0	0.077892	Yes	Translocates DNA in empty capsid	Tripartite terminase subunit 3	0.0293003			0.0386701	0.179426	0.0641717					0.311568
	gu_c_694	69.3694	0.0586166	0.1584	Yes	NA	Core_Mirus_Unknown NO CLEAR DALI SEARCH HIT	0.0743361	0.177028		0.151616	0.136167		0.251201	0.212403	0.0976988	0.166753	1.2672
	gu_c_740	58.5586	0	1.56711	Yes	NA	Core_Mirus_Unknown NO CLEAR DALI SEARCH HIT	0.445586	3.05795		0.481537	0.558328	0.901248	1.64171		2.0216	3.42889	12.5368
	gu_c_747	52.2523	0	0.179983	Yes	DNA replication	DNA replication licensing factor	0.138085	0.180701		0.130046	0.193326	0.195647		0.255429	0.166648		1.25988
	gu_c_810	58.5586	0.0586166	2.71338	Yes	Capsid module	Capsid maturation protease	1.75007	1.62544		1.49184	2.1356	3.23543	5.69996		2.86837	2.90036	21.7071
	gu_c_932	63.964	0	3.10968	Yes	Capsid module	Triplex capsid protein 2 like	3.08251	1.35011		2.51736	2.68347	3.48525	3.11755	5.90408	2.92347	2.92331	27.9871
	k_c_101	60.3604	1.69988	0.825962	Yes	Peptidase	Peptidase_M16	0.322747	1.07186	2.37915	0.222975		0.220696		0.696777	0.867531		5.78173
	k_c_137	61.2613	22.4502	0.165254	Yes	DNA replication	holliday junction resolvase	0.108711	0.0253747	0.241269	0.134577	0.144864	0.123988	0.404891		0.138831	0.164778	1.48728
	k_c_157	54.0541	1.58265	1.01553	Yes	chromatin formation	histone H3	0.652885			0.835083	0.591765	1.56913	0.439785	1.68738	1.17411	1.1741	8.12424
	k_c_235	56.7568	20.9848	0.489561	Yes	Peptidase	Peptidase_C1	0.165161	0.275798		0.166596	0.355122	0.403442	0.292326	1.90139	0.616443	0.229768	4.40605
	k_c_29	72.973	9.1442	0.924204	Yes	Peptidase	Trypsin_2	0.798338	1.50055	0.70046	0.691024	0.67106	1.0212		1.16082	1.01344	0.760948	8.31783
	k_c_3	57.6577	22.2743	0.557098	Yes	small GTPases involved in cell growth control	Ras-related protein	0.2082	1.70251		0.250886	0.151033	0.380637	0.0381356	0.786204	0.386401	1.10987	5.01388
	k_c_4	76.5766	66.1196	0.12539	Yes	Informational module	RNApolA	0.0780352	0.13659		0.187578	0.0571693		0.114851	0.192568	0.110937		0.877729
	k_c_43	63.964	4.98242	1.30361	Yes	light sensitive receptor proteins	Heliorhodopsin	0.668752	3.0062	1.28308		0.864711				0.519617	1.47927	7.82163
	k_c_5	89.1892	72.5088	0.175314	Yes	Informational module	RNApolB	0.0777389	0.371504	0.166943		0.0908414	0.0954101	0.233046	0.182821	0.131749	0.227769	1.57782
	k_c_714	59.4595	0.0586166	0.186266	Yes	Transcription	TATA-binding protein	0.0869224			0.137392	0.088749	0.271398		0.186917	0.346216		1.11759
	k_c_86	66.6667	65.2989	0.470347	Yes	DNA replication	Glutaredoxin|Ribonuc_red_sm	0.189797		1.37136	0.13244	0.17181		0.629587		0.327091		2.82208
							SUM:	21.2571	32.9391	19.4893	17.7983	19.5498	28.3103	33.459	21.236	29.0839	31.8318
