# Supplementary material for: Mirusviruses link herpesviruses to giant viruses
Source: Nature. 2023 Apr 19;616(7958):783–9. doi: 10.1038/s41586-023-05962-4 (PMC10132985; doi:10.1038/s41586-023-05962-4)
Supplement: Supplementary file 17 — Source Data Extended Data Fig. 1 [file 41586_2023_5962_MOESM17_ESM.xlsx]

## Sheet: Source Data Figure S1
	Source data for Figure S1
	This table was used as metadata in the anvi'o interactive interface
	Name	Source	Region	Type	cluster_nr90	BLAST_IDENTITY	Domain	Realm	Phylum	Class	Order	Family	Genus
	Acanthamoeba_castellanii_mamavirus_RPB2	Reference					Eukaryotic_virus
	Acanthamoeba_castellanii_RPA2	Reference		RNA_Pol_I			Eukarya
	Acanthamoeba_castellanii_RPB2	Reference		RNA_Pol_II			Eukarya
	Acanthamoeba_castellanii_RPC2	Reference		RNA_Pol_III			Eukarya
	Acanthamoeba_polyphaga_lentillevirus_RPB2	Reference					Eukaryotic_virus
	Acanthamoeba_polyphaga_mimivirus_RPB2	Reference					Eukaryotic_virus
	Acanthamoeba_polyphaga_moumouvirus_RPB2	Reference					Eukaryotic_virus
	Acetobacter_pasteurianus_beta	Reference					Bacteria
	Aciduliprofundum_boonei_B	Reference					Archaea
	Acinetobacter_baumannii_beta	Reference					Bacteria
	Acytostelium_subglobosum_RPA2	Reference		RNA_Pol_I			Eukarya
	Acytostelium_subglobosum_RPB2	Reference		RNA_Pol_II			Eukarya
	Acytostelium_subglobosum_RPC2	Reference		RNA_Pol_III			Eukarya
	Aeropyrum_pernix_B	Reference					Archaea
	African_swine_fever_virus_b_RPB2	Reference					Eukaryotic_virus
	African_swine_fever_virus_RPB2	Reference					Eukaryotic_virus
	Ambystoma_tigrinum_virus_RPB2	Reference					Eukaryotic_virus
	Amphimedon_queenslandica_RPA2	Reference		RNA_Pol_I			Eukarya
	Amphimedon_queenslandica_RPB2	Reference		RNA_Pol_II			Eukarya
	Amphimedon_queenslandica_RPC2	Reference		RNA_Pol_III			Eukarya
	Anaerolinea_thermophila_beta	Reference					Bacteria
	Anopheles_minimus_irodovirus_RPB2	Reference					Eukaryotic_virus
	Arabidopsis_thaliana_RPA2	Reference		RNA_Pol_I			Eukarya
	Arabidopsis_thaliana_RPB2	Reference		RNA_Pol_II			Eukarya
	Arabidopsis_thaliana_RPC2	Reference		RNA_Pol_III			Eukarya
	Archaeoglobus_veneficus_B2_B1	Reference					Archaea
	archaeon_Loki_B	Reference					Archaea
	Armadillidium_vulgare_iridescent_virus_RPB2	Reference					Eukaryotic_virus
	Aspergillus_fumigatus_RPA2	Reference		RNA_Pol_I			Eukarya
	Aspergillus_fumigatus_RPB2	Reference		RNA_Pol_II			Eukarya
	Aspergillus_fumigatus_RPC2	Reference		RNA_Pol_III			Eukarya
	Aureococcus_anophagefferens_RPA2	Reference		RNA_Pol_I			Eukarya
	Aureococcus_anophagefferens_RPB2	Reference		RNA_Pol_II			Eukarya
	Aureococcus_anophagefferens_RPC2	Reference		RNA_Pol_III			Eukarya
	Aureococcus_anophagefferens_virus_RPB2	Reference					Eukaryotic_virus
	Babesia_bigemina_RPA2	Reference		RNA_Pol_I			Eukarya
	Babesia_bigemina_RPB2	Reference		RNA_Pol_II			Eukarya
	Babesia_bigemina_RPC2	Reference		RNA_Pol_III			Eukarya
	Bacillus_subtilis_beta	Reference					Bacteria
	Bacteroides_fragilis_beta	Reference					Bacteria
	Bartonella_bacilliformis_beta	Reference					Bacteria
	Batrachochytrium_dendrobatidis_RPA2	Reference		RNA_Pol_I			Eukarya
	Batrachochytrium_dendrobatidis_RPB2	Reference		RNA_Pol_II			Eukarya
	Batrachochytrium_dendrobatidis_RPC2	Reference		RNA_Pol_III			Eukarya
	Borrelia_afzelii_beta	Reference					Bacteria
	Brachyspira_hyodysenteriae_beta	Reference					Bacteria
	Burkholderia_ambifaria_beta	Reference					Bacteria
	Cafeteria_roenbergensis_virus_RPB2	Reference					Eukaryotic_virus
	Caldivirga_maquilingensis_B	Reference					Archaea
	Canarypox_virus_RPB2	Reference					Eukaryotic_virus
	Candidatus_Caldiarchaeum_subterraneum_B	Reference					Archaea
	Candidatus_Methanomethylophilus_alvus_B	Reference					Archaea
	Candidatus_Nitrosoarchaeum_limnia_B	Reference					Archaea
	Candidatus_Nitrososphaera_gargensis_B	Reference					Archaea
	Cannes_8_virus_RPB2	Reference					Eukaryotic_virus
	Capsaspora_owczarzaki_RPA2	Reference		RNA_Pol_I			Eukarya
	Capsaspora_owczarzaki_RPB2	Reference		RNA_Pol_II			Eukarya
	Capsaspora_owczarzaki_RPC2	Reference		RNA_Pol_III			Eukarya
	Catenulispora_acidiphila_beta	Reference					Bacteria
	Catovirus_RPB2	Reference					Eukaryotic_virus
	Cedratvirus_RPB2	Reference					Eukaryotic_virus
	Cenarchaeum_symbiosum_B	Reference					Archaea
	Chinese_giant_salamander_iridovirus_RPB2	Reference					Eukaryotic_virus
	Chlamydia_muridarum_beta	Reference					Bacteria
	Chlorobaculum_parvum_beta	Reference					Bacteria
	Chondrus_crispus_RPB2	Reference		RNA_Pol_II			Eukarya
	Choristoneura_biennis_entomopoxvirus__L__RPB2	Reference					Eukaryotic_virus
	Chrysochromulina_ericina_virus_RPB2	Reference					Eukaryotic_virus
	Common_midwife_toad_ranavirus_RPB2	Reference					Eukaryotic_virus
	Coraliomargarita_akajimensis_beta	Reference					Bacteria
	Cyanothece_sp_beta	Reference					Bacteria
	Deinococcus_radiodurans_beta	Reference					Bacteria
	Desulfobulbus_propionicus_beta	Reference					Bacteria
	Desulfurococcus_kamchatkensis_B	Reference					Archaea
	Diadromus_pulchellus_ascovirus_4a_RPB2	Reference					Eukaryotic_virus
	Dictyostelium_discoideum_RPA2	Reference		RNA_Pol_I			Eukarya
	Dictyostelium_discoideum_RPB2	Reference		RNA_Pol_II			Eukarya
	Dictyostelium_discoideum_RPC2	Reference		RNA_Pol_III			Eukarya
	Dinoroseobacter_shibae_beta	Reference					Bacteria
	Drosophila_melanogaster_RPA2	Reference		RNA_Pol_I			Eukarya
	Drosophila_melanogaster_RPB2	Reference		RNA_Pol_II			Eukarya
	Drosophila_melanogaster_RPC2	Reference		RNA_Pol_III			Eukarya
	Emiliania_huxleyi_virus_202_RPB2	Reference					Eukaryotic_virus
	Emiliania_huxleyi_virus_86_RPB2	Reference					Eukaryotic_virus
	Emiliania_huxleyi_virus_88_RPB2	Reference					Eukaryotic_virus
	Emiliania_huxleyi_virus_99B1_RPB2	Reference					Eukaryotic_virus
	Escherichia_coli_beta	Reference					Bacteria
	Faustovirus_RPB2	Reference					Eukaryotic_virus
	Ferroglobus_placidus_B2_B1	Reference					Archaea
	Ferroplasma_acidarmanus_B	Reference					Archaea
	Fervidobacterium_nodosum_beta	Reference					Bacteria
	Frog_virus_3_RPB2	Reference					Eukaryotic_virus
	Galdieria_sulphuraria_RPA2	Reference		RNA_Pol_I			Eukarya
	Galdieria_sulphuraria_RPB2	Reference		RNA_Pol_II			Eukarya
	Galdieria_sulphuraria_RPC2	Reference		RNA_Pol_III			Eukarya
	Gemmata_obscuriglobus_beta	Reference					Bacteria
	Grouper_iridovirus_RPB2	Reference					Eukaryotic_virus
	Guillardia_theta_RPA2	Reference		RNA_Pol_I			Eukarya
	Guillardia_theta_RPB2	Reference		RNA_Pol_II			Eukarya
	Guillardia_theta_RPC2	Reference		RNA_Pol_III			Eukarya
	Haloarcula_marismortui_B2_B1	Reference					Archaea
	Hammondia_hammondi_RPA2	Reference		RNA_Pol_I			Eukarya
	Hammondia_hammondi_RPB2	Reference		RNA_Pol_II			Eukarya
	Hammondia_hammondi_RPC2	Reference		RNA_Pol_III			Eukarya
	Heliothis_virescens_ascovirus_3e_RPB2	Reference					Eukaryotic_virus
	Hirudovirus_strain_Sangsue_RPB2_f	Reference					Eukaryotic_virus
	Hokovirus_RPB2	Reference					Eukaryotic_virus
	Homo_sapiens_RPA2	Reference		RNA_Pol_I			Eukarya
	Homo_sapiens_RPB2	Reference		RNA_Pol_II			Eukarya
	Homo_sapiens_RPC2	Reference		RNA_Pol_III			Eukarya
	Ignicoccus_hospitalis_B	Reference					Archaea
	Indivirus_RPB2	Reference					Eukaryotic_virus
	Infectious_spleen_and_kidney_necrosis_virus_RPB2	Reference					Eukaryotic_virus
	Invertebrate_iridescent_virus_3_RPB2	Reference					Eukaryotic_virus
	Invertebrate_iridescent_virus_30_RPB2	Reference					Eukaryotic_virus
	Invertebrate_iridescent_virus_6_RPB2	Reference					Eukaryotic_virus
	Invertebrate_iridovirus_22_RPB2	Reference					Eukaryotic_virus
	Invertebrate_iridovirus_25_RPB2	Reference					Eukaryotic_virus
	Kaumoebavirus_RPB2	Reference					Eukaryotic_virus
	Kineococcus_radiotolerans_beta	Reference					Bacteria
	Klosneuvirus_RPB2	Reference					Eukaryotic_virus
	Kosmotoga_olearia_beta	Reference					Bacteria
	Lausannevirus_RPB2	Reference					Eukaryotic_virus
	Legionella_longbeachae_beta	Reference					Bacteria
	Listeria_innocua_beta	Reference					Bacteria
	Lymphocystis_disease_virus_1_RPB2	Reference					Eukaryotic_virus
	Lymphocystis_disease_virus_isolate_China_RPB2	Reference					Eukaryotic_virus
	Marinithermus_hydrothermalis_beta	Reference					Bacteria
	Marseillevirus_marseillevirus_RPB2	Reference					Eukaryotic_virus
	Megavirus_chiliensis_RPB2	Reference					Eukaryotic_virus
	Megavirus_courdo7_RPB2	Reference					Eukaryotic_virus
	Megavirus_lba_RPB2	Reference					Eukaryotic_virus
	Melanoplus_sanguinipes_entomopoxvirus_RPB2	Reference					Eukaryotic_virus
	Melbournevirus_RPB2	Reference					Eukaryotic_virus
	Metallosphaera_sedula_B1	Reference					Archaea
	Methanobrevibacter_smithii_B_B1	Reference					Archaea
	Methanocaldococcus_infernus_B2_B1	Reference					Archaea
	Methanocella_paludicola_B2_B1	Reference					Archaea
	Methanococcoides_burtonii_B2_B1	Reference					Archaea
	Methanococcus_vannielii_B2_B1	Reference					Archaea
	Methanocorpusculum_labreanum_B2_B1	Reference					Archaea
	Methanoregula_boonei_B2_B1	Reference					Archaea
	Methanosaeta_harundinacea_B2_B1	Reference					Archaea
	Methanosarcina_mazei_B2_B1	Reference					Archaea
	Methanothermobacter_thermautotrophicus_B2_B1	Reference					Archaea
	Methanothermus_fervidus_B2_B1	Reference					Archaea
	Methanotorris_igneus_B2_B1	Reference					Archaea
	Micromonas_sp_RPA2	Reference		RNA_Pol_I			Eukarya
	Micromonas_sp_RPB2	Reference		RNA_Pol_II			Eukarya
	Micromonas_sp_RPC2	Reference		RNA_Pol_III			Eukarya
	Mollivirus_sibericum_RPB2	Reference					Eukaryotic_virus
	Monosiga_brevicollis_RPA2	Reference		RNA_Pol_I			Eukarya
	Monosiga_brevicollis_RPB2	Reference		RNA_Pol_II			Eukarya
	Monosiga_brevicollis_RPC2	Reference		RNA_Pol_III			Eukarya
	Mortierella_verticillata_RPA2	Reference		RNA_Pol_I			Eukarya
	Mortierella_verticillata_RPB2	Reference		RNA_Pol_II			Eukarya
	Mortierella_verticillata_RPC2	Reference		RNA_Pol_III			Eukarya
	Moumouvirus_goulette_RPB2	Reference					Eukaryotic_virus
	Moumouvirus_Monve_RPB2	Reference					Eukaryotic_virus
	Mus_musculus_RPA2	Reference		RNA_Pol_I			Eukarya
	Mus_musculus_RPB2	Reference		RNA_Pol_II			Eukarya
	Mus_musculus_RPC2	Reference		RNA_Pol_III			Eukarya
	Naegleria_gruberi_RPA2	Reference		RNA_Pol_I			Eukarya
	Naegleria_gruberi_RPB2	Reference		RNA_Pol_II			Eukarya
	Naegleria_gruberi_RPC2	Reference		RNA_Pol_III			Eukarya
	Natranaerobius_thermophilus_beta	Reference					Bacteria
	Natrialba_magadii_B2_B1	Reference					Archaea
	Nitrosopumilus_maritimus_B	Reference					Archaea
	Opitutus_terrae_beta	Reference					Bacteria
	Organic_Lake_phycodnavirus_1_RPB2	Reference					Eukaryotic_virus
	Organic_Lake_phycodnavirus_2_RPB2	Reference					Eukaryotic_virus
	Orpheovirus_RPB2	Reference					Eukaryotic_virus
	Oryza_sativa_RPA2	Reference		RNA_Pol_I			Eukarya
	Oryza_sativa_RPB2	Reference		RNA_Pol_II			Eukarya
	Oryza_sativa_RPC2	Reference		RNA_Pol_III			Eukarya
	Ostreococcus_lucimarinus_RPA2	Reference		RNA_Pol_I			Eukarya
	Ostreococcus_lucimarinus_RPB2	Reference		RNA_Pol_II			Eukarya
	Ostreococcus_lucimarinus_RPC2	Reference		RNA_Pol_III			Eukarya
	Oxytricha_trifallax_RPA2	Reference		RNA_Pol_I			Eukarya
	Oxytricha_trifallax_RPB2	Reference		RNA_Pol_II			Eukarya
	Oxytricha_trifallax_RPC2	Reference		RNA_Pol_III			Eukarya
	Pacmanvirus_RPB2	Reference					Eukaryotic_virus
	Pandoravirus_dulcis_RPB2	Reference					Eukaryotic_virus
	Pandoravirus_salinus_RPB2	Reference					Eukaryotic_virus
	Pelobacter_carbinolicus_beta	Reference					Bacteria
	Phaeocystis_globosa_virus_RPB2	Reference					Eukaryotic_virus
	Phaeodactylum_tricornutum_RPA2	Reference		RNA_Pol_I			Eukarya
	Phaeodactylum_tricornutum_RPB2	Reference		RNA_Pol_II			Eukarya
	Phaeodactylum_tricornutum_RPC2	Reference		RNA_Pol_III			Eukarya
	Physcomitrella_patens_RPB2	Reference		RNA_Pol_II			Eukarya
	Phytophthora_infestans_RPA2	Reference		RNA_Pol_I			Eukarya
	Phytophthora_infestans_RPB2	Reference		RNA_Pol_II			Eukarya
	Phytophthora_infestans_RPC2	Reference		RNA_Pol_III			Eukarya
	Pithovirus_sibericum_RPB2	Reference					Eukaryotic_virus
	Plasmodium_falciparum_RPA2	Reference		RNA_Pol_I			Eukarya
	Plasmodium_falciparum_RPB2	Reference		RNA_Pol_II			Eukarya
	Plasmodium_falciparum_RPC2	Reference		RNA_Pol_III			Eukarya
	Plasmodium_vivax_RPA2	Reference		RNA_Pol_I			Eukarya
	Plasmodium_vivax_RPB2	Reference		RNA_Pol_II			Eukarya
	Plasmodium_vivax_RPC2	Reference		RNA_Pol_III			Eukarya
	Polysphondylium_pallidum_RPA2	Reference		RNA_Pol_I			Eukarya
	Polysphondylium_pallidum_RPB2	Reference		RNA_Pol_II			Eukarya
	Polysphondylium_pallidum_RPC2	Reference		RNA_Pol_III			Eukarya
	Port-miou_virus_RPB2	Reference					Eukaryotic_virus
	Prochloron_didemni_beta	Reference					Bacteria
	Pyrobaculum_aerophilum_B	Reference					Archaea
	Pyrococcus_abyssi_B	Reference					Archaea
	Pyrolobus_fumarii_B	Reference					Archaea
	Red_seabream_iridovirus_RPB2	Reference					Eukaryotic_virus
	Rhodopirellula_baltica_beta	Reference					Bacteria
	Rhodothermus_marinus_beta	Reference					Bacteria
	Rock_bream_iridovirus_RPB2	Reference					Eukaryotic_virus
	Saccharomyces_cerevisiae_RPA2	Reference		RNA_Pol_I			Eukarya
	Saccharomyces_cerevisiae_RPB2	Reference		RNA_Pol_II			Eukarya
	Saccharomyces_cerevisiae_RPC2	Reference		RNA_Pol_III			Eukarya
	Salpingoeca_rosetta_RPA2	Reference		RNA_Pol_I			Eukarya
	Salpingoeca_rosetta_RPB2	Reference		RNA_Pol_II			Eukarya
	Salpingoeca_rosetta_RPC2	Reference		RNA_Pol_III			Eukarya
	Samba_virus_RPB2_f	Reference					Eukaryotic_virus
	Schizosaccharomyces_pombe_RPA2	Reference		RNA_Pol_I			Eukarya
	Schizosaccharomyces_pombe_RPB2	Reference		RNA_Pol_II			Eukarya
	Schizosaccharomyces_pombe_RPC2	Reference		RNA_Pol_III			Eukarya
	Selaginella_moellendorffii_RPA2	Reference		RNA_Pol_I			Eukarya
	Selaginella_moellendorffii_RPB2	Reference		RNA_Pol_II			Eukarya
	Selaginella_moellendorffii_RPC2	Reference		RNA_Pol_III			Eukarya
	Simkania_negevensis_beta	Reference					Bacteria
	Singapore_grouper_iridovirus_RPB2	Reference					Eukaryotic_virus
	Spodoptera_frugiperda_ascovirus_1a_RPB2	Reference					Eukaryotic_virus
	Streptosporangium_roseum_beta	Reference					Bacteria
	Sulfolobus_tokodaii_B	Reference					Archaea
	Swinepox_virus_RPB2	Reference					Eukaryotic_virus
	Synechocystis_sp_beta	Reference					Bacteria
	Thalassiosira_pseudonana_RPA2	Reference		RNA_Pol_I			Eukarya
	Thalassiosira_pseudonana_RPB2	Reference		RNA_Pol_II			Eukarya
	Thalassiosira_pseudonana_RPC2	Reference		RNA_Pol_III			Eukarya
	Thermococcus_barophilus_B	Reference					Archaea
	Thermococcus_nautili_B	Reference					Archaea
	Thermofilum_pendens_B	Reference					Archaea
	Thermomicrobium_roseum_beta	Reference					Archaea
	Thermoproteus_tenax_B	Reference					Archaea
	Thermotoga_maritima_beta	Reference					Bacteria
	Thiobacillus_denitrificans_beta	Reference					Bacteria
	Toxoplasma_gondii_RPA2	Reference		RNA_Pol_I			Eukarya
	Toxoplasma_gondii_RPB2	Reference		RNA_Pol_II			Eukarya
	Toxoplasma_gondii_RPC2	Reference		RNA_Pol_III			Eukarya
	Treponema_azotonutricium_beta	Reference					Bacteria
	Trichoplusia_ni_ascovirus_2c_RPB2	Reference					Eukaryotic_virus
	Truepera_radiovictrix_beta	Reference					Bacteria
	Tunisvirus_fontaine2_RPB2	Reference					Eukaryotic_virus
	Tupanvirus_soda_lake_RPB2	Reference					Eukaryotic_virus
	Ustilago_maydis_RPA2	Reference		RNA_Pol_I			Eukarya
	Ustilago_maydis_RPB2	Reference		RNA_Pol_II			Eukarya
	Ustilago_maydis_RPC2	Reference		RNA_Pol_III			Eukarya
	Variola_virus_RPB2	Reference					Eukaryotic_virus
	Vulcanisaeta_moutnovskia_B	Reference					Archaea
	Wiseana_iridescent_virus_RPB2	Reference					Eukaryotic_virus
	Xenopus_tropicalis_RPA2	Reference		RNA_Pol_I			Eukarya
	Xenopus_tropicalis_RPB2	Reference		RNA_Pol_II			Eukarya
	Xenopus_tropicalis_RPC2	Reference		RNA_Pol_III			Eukarya
	Yarrowia_lipolytica_RPA2	Reference		RNA_Pol_I			Eukarya
	Yarrowia_lipolytica_RPB2	Reference		RNA_Pol_II			Eukarya
	Yarrowia_lipolytica_RPC2	Reference		RNA_Pol_III			Eukarya
	TARA_AON_RNAP-b_Bin_10_GENE_ID_1924183_length_3147_size_1	TARA	Atlantic		1	35.4
	TARA_AON_RNAP-b_Bin_102_GENE_ID_2911424_length_2922_size_1	TARA	Atlantic		1	22.7
	TARA_AON_RNAP-b_Bin_102_GENE_ID_6000983_length_4083_size_2	TARA	Atlantic		2	21.8
	TARA_AON_RNAP-b_Bin_105_GENE_ID_1430359_length_3003_size_17	TARA	Atlantic	paralog1	17	42.8
	TARA_AON_RNAP-b_Bin_106_GENE_ID_1755892_length_3816_size_3	TARA	Atlantic		3	23.7
	TARA_AON_RNAP-b_Bin_106_GENE_ID_2132940_length_4080_size_2	TARA	Atlantic		2	37
	TARA_AON_RNAP-b_Bin_106_GENE_ID_2681085_length_4074_size_6	TARA	Atlantic	paralog1	6	36.8
	TARA_AON_RNAP-b_Bin_106_GENE_ID_3263388_length_4110_size_1	TARA	Atlantic	paralog1	1	30.5
	TARA_AON_RNAP-b_Bin_106_GENE_ID_4285870_length_4143_size_7	TARA	Atlantic	paralog1	7	37.7
	TARA_AON_RNAP-b_Bin_106_GENE_ID_4346181_length_4164_size_2	TARA	Atlantic		2	36.3
	TARA_AON_RNAP-b_Bin_106_GENE_ID_4398129_length_3819_size_1	TARA	Atlantic	paralog2	1	30.8
	TARA_AON_RNAP-b_Bin_106_GENE_ID_5232693_length_4146_size_1	TARA	Atlantic	paralog1	1	29.8
	TARA_AON_RNAP-b_Bin_106_GENE_ID_5646216_length_4149_size_2	TARA	Atlantic		2	21.9
	TARA_AON_RNAP-b_Bin_111_GENE_ID_5193602_length_4065_size_8	TARA	Atlantic		8	30.6
	TARA_AON_RNAP-b_Bin_113_GENE_ID_1012786_length_4137_size_1	TARA	Atlantic	paralog1	1	31.4
	TARA_AON_RNAP-b_Bin_113_GENE_ID_2037146_length_4113_size_5	TARA	Atlantic	paralog1	5	32.5
	TARA_AON_RNAP-b_Bin_113_GENE_ID_218867_length_3777_size_1	TARA	Atlantic	paralog2	1	41.1
	TARA_AON_RNAP-b_Bin_113_GENE_ID_2680812_length_4074_size_3	TARA	Atlantic		3	29.8
	TARA_AON_RNAP-b_Bin_113_GENE_ID_372995_length_4080_size_1	TARA	Atlantic		1	22.7
	TARA_AON_RNAP-b_Bin_113_GENE_ID_4956837_length_3771_size_3	TARA	Atlantic		3	23.3
	TARA_AON_RNAP-b_Bin_113_GENE_ID_5147957_length_4140_size_4	TARA	Atlantic		4	21
	TARA_AON_RNAP-b_Bin_113_GENE_ID_697222_length_3993_size_4	TARA	Atlantic		4	22.3
	TARA_AON_RNAP-b_Bin_115_GENE_ID_1959310_length_3816_size_3	TARA	Atlantic	paralog1	3	42.9
	TARA_AON_RNAP-b_Bin_117_GENE_ID_2887901_length_3123_size_3	TARA	Atlantic	paralog1	3	35.6
	TARA_AON_RNAP-b_Bin_124_GENE_ID_365965_length_4134_size_1	TARA	Atlantic	paralog2	1	34.8
	TARA_AON_RNAP-b_Bin_129_GENE_ID_1003756_length_4140_size_6	TARA	Atlantic	paralog2	6	26.8
	TARA_AON_RNAP-b_Bin_129_GENE_ID_3128005_length_3777_size_2	TARA	Atlantic		2	21.5
	TARA_AON_RNAP-b_Bin_129_GENE_ID_3687209_length_4197_size_4	TARA	Atlantic	paralog1	4	38.2
	TARA_AON_RNAP-b_Bin_129_GENE_ID_5965700_length_3849_size_1	TARA	Atlantic		1	22.8
	TARA_AON_RNAP-b_Bin_133_GENE_ID_120606_length_3351_size_1	TARA	Atlantic	paralog2	1	100	Eukaryotic_virus	Varidnaviria	Nucleocytoviricota	Megaviricetes	Imitervirales	IM_12	NA
	TARA_AON_RNAP-b_Bin_133_GENE_ID_2874537_length_4374_size_1	TARA	Atlantic	paralog2	1	100	Eukaryotic_virus	Varidnaviria	Nucleocytoviricota	Megaviricetes	Imitervirales	IM_01	NA
	TARA_AON_RNAP-b_Bin_133_GENE_ID_3532357_length_2565_size_2	TARA	Atlantic		2	97.2	Eukaryotic_virus	Duplodnaviria	Mirusviricota	MR_03	MR_03	MR_03	NA
	TARA_AON_RNAP-b_Bin_133_GENE_ID_3921575_length_2991_size_1	TARA	Atlantic	paralog2	1	100	Eukaryotic_virus	Varidnaviria	Nucleocytoviricota	Megaviricetes	Imitervirales	IM_01	NA
	TARA_AON_RNAP-b_Bin_133_GENE_ID_4358407_length_3987_size_1	TARA	Atlantic	paralog1	1	100	Eukaryotic_virus	Varidnaviria	Nucleocytoviricota	Megaviricetes	Imitervirales	IM_01	NA
	TARA_AON_RNAP-b_Bin_133_GENE_ID_4909896_length_3849_size_1	TARA	Atlantic	paralog1	1	100	Eukaryotic_virus	Varidnaviria	Nucleocytoviricota	Megaviricetes	Imitervirales	IM_12	NA
	TARA_AON_RNAP-b_Bin_134_GENE_ID_1627320_length_3600_size_6	TARA	Atlantic		6	25.1
	TARA_AON_RNAP-b_Bin_134_GENE_ID_4827312_length_3624_size_2	TARA	Atlantic	paralog1	2	33.9
	TARA_AON_RNAP-b_Bin_135_GENE_ID_1703798_length_3282_size_2	TARA	Atlantic	paralog1	2	25.7
	TARA_AON_RNAP-b_Bin_135_GENE_ID_4304042_length_3603_size_1	TARA	Atlantic		1	100	Eukaryotic_virus	Varidnaviria	Nucleocytoviricota	Megaviricetes	Pimascovirales	PM_01	NA
	TARA_AON_RNAP-b_Bin_135_GENE_ID_5334069_length_3576_size_5	TARA	Atlantic	paralog1	5	99.3	Eukaryotic_virus	Varidnaviria	Nucleocytoviricota	Megaviricetes	Imitervirales	IM_01	NA
	TARA_AON_RNAP-b_Bin_136_GENE_ID_4495311_length_3198_size_1	TARA	Atlantic	paralog1	1	23
	TARA_AON_RNAP-b_Bin_137_GENE_ID_398760_length_3693_size_2	TARA	Atlantic	paralog1	2	33.3
	TARA_AON_RNAP-b_Bin_137_GENE_ID_4879401_length_4416_size_2	TARA	Atlantic	paralog2	2	100	Eukaryotic_virus	Varidnaviria	Nucleocytoviricota	Megaviricetes	Imitervirales	IM_01	NA
	TARA_AON_RNAP-b_Bin_137_GENE_ID_4879411_length_3588_size_2	TARA	Atlantic	paralog1	2	100	Eukaryotic_virus	Varidnaviria	Nucleocytoviricota	Megaviricetes	Imitervirales	IM_01	NA
	TARA_AON_RNAP-b_Bin_137_GENE_ID_5123417_length_3021_size_1	TARA	Atlantic		1	100	Eukaryotic_virus	Varidnaviria	Nucleocytoviricota	Megaviricetes	Pimascovirales	PM_01	NA
	TARA_AON_RNAP-b_Bin_137_GENE_ID_6025890_length_2775_size_1	TARA	Atlantic		1	29.9
	TARA_AON_RNAP-b_Bin_139_GENE_ID_1477406_length_3735_size_2	TARA	Atlantic		2	23.3
	TARA_AON_RNAP-b_Bin_139_GENE_ID_5713357_length_3603_size_4	TARA	Atlantic	paralog1	4	25.3
	TARA_AON_RNAP-b_Bin_140_GENE_ID_3809808_length_2655_size_1	TARA	Atlantic		1	49.4
	TARA_AON_RNAP-b_Bin_142_GENE_ID_4298232_length_4233_size_2	TARA	Atlantic		2	27.4
	TARA_AON_RNAP-b_Bin_142_GENE_ID_554679_length_3282_size_2	TARA	Atlantic		2	26.2
	TARA_AON_RNAP-b_Bin_144_GENE_ID_1492683_length_3639_size_1	TARA	Atlantic		1	24.5
	TARA_AON_RNAP-b_Bin_145_GENE_ID_1156979_length_3681_size_4	TARA	Atlantic	paralog1	4	33.5
	TARA_AON_RNAP-b_Bin_145_GENE_ID_4785656_length_4173_size_1	TARA	Atlantic		1	30.4
	TARA_AON_RNAP-b_Bin_145_GENE_ID_5729526_length_4077_size_1	TARA	Atlantic		1	22.2
	TARA_AON_RNAP-b_Bin_146_GENE_ID_1636078_length_4080_size_3	TARA	Atlantic		3	21.3
	TARA_AON_RNAP-b_Bin_146_GENE_ID_202284_length_3936_size_1	TARA	Atlantic	paralog1	1	22.4
	TARA_AON_RNAP-b_Bin_146_GENE_ID_2600371_length_3879_size_1	TARA	Atlantic		1	37.9
	TARA_AON_RNAP-b_Bin_146_GENE_ID_3820826_length_3870_size_10	TARA	Atlantic	paralog1	10	40.3
	TARA_AON_RNAP-b_Bin_146_GENE_ID_4042872_length_3822_size_2	TARA	Atlantic	paralog1	2	40.3
	TARA_AON_RNAP-b_Bin_146_GENE_ID_452956_length_3765_size_1	TARA	Atlantic	paralog2	1	34.1
	TARA_AON_RNAP-b_Bin_146_GENE_ID_4601283_length_3918_size_1	TARA	Atlantic		1	25.2
	TARA_AON_RNAP-b_Bin_146_GENE_ID_5702552_length_3840_size_3	TARA	Atlantic	paralog2	3	29.5
	TARA_AON_RNAP-b_Bin_152_GENE_ID_670711_length_2721_size_1	TARA	Atlantic		1	88.1	Eukaryotic_virus	Varidnaviria	Nucleocytoviricota	Megaviricetes	Pimascovirales	PM_01	NA
	TARA_AON_RNAP-b_Bin_153_GENE_ID_1828391_length_3834_size_4	TARA	Atlantic		4	42
	TARA_AON_RNAP-b_Bin_154_GENE_ID_3623067_length_3759_size_1	TARA	Atlantic		1	21.6
	TARA_AON_RNAP-b_Bin_16_GENE_ID_1063306_length_2508_size_13	TARA	Atlantic	paralog1	13	44.5
	TARA_AON_RNAP-b_Bin_162_GENE_ID_3655523_length_4080_size_5	TARA	Atlantic	paralog1	5	31.8
	TARA_AON_RNAP-b_Bin_163_GENE_ID_4818545_length_3933_size_3	TARA	Atlantic		3	22.6
	TARA_AON_RNAP-b_Bin_163_GENE_ID_4833911_length_4503_size_3	TARA	Atlantic		3	21.5
	TARA_AON_RNAP-b_Bin_163_GENE_ID_5679506_length_3780_size_3	TARA	Atlantic	paralog1	3	41.5
	TARA_AON_RNAP-b_Bin_163_GENE_ID_6087746_length_4125_size_2	TARA	Atlantic		2	23
	TARA_AON_RNAP-b_Bin_163_GENE_ID_821270_length_3717_size_9	TARA	Atlantic	paralog1	9	33.1
	TARA_AON_RNAP-b_Bin_165_GENE_ID_4487070_length_3771_size_1	TARA	Atlantic	paralog1	1	34
	TARA_AON_RNAP-b_Bin_165_GENE_ID_4810439_length_3351_size_1	TARA	Atlantic	paralog1	1	43.4
	TARA_AON_RNAP-b_Bin_165_GENE_ID_5850564_length_2472_size_1	TARA	Atlantic	paralog2	1	39.2
	TARA_AON_RNAP-b_Bin_165_GENE_ID_6018533_length_4062_size_1	TARA	Atlantic		1	21.8
	TARA_AON_RNAP-b_Bin_170_GENE_ID_4377667_length_2514_size_1	TARA	Atlantic		1	30.1
	TARA_AON_RNAP-b_Bin_173_GENE_ID_567836_length_3687_size_3	TARA	Atlantic	paralog1	3	33.6
	TARA_AON_RNAP-b_Bin_173_GENE_ID_5740429_length_3546_size_2	TARA	Atlantic		2	30.7
	TARA_AON_RNAP-b_Bin_173_GENE_ID_6054455_length_3852_size_2	TARA	Atlantic		2	25.9
	TARA_AON_RNAP-b_Bin_175_GENE_ID_2210931_length_3282_size_6	TARA	Atlantic	paralog1	6	25.2
	TARA_AON_RNAP-b_Bin_175_GENE_ID_2716735_length_3342_size_14	TARA	Atlantic		14	25.1
	TARA_AON_RNAP-b_Bin_175_GENE_ID_310318_length_3330_size_2	TARA	Atlantic	paralog1	2	24.8
	TARA_AON_RNAP-b_Bin_175_GENE_ID_439805_length_3279_size_5	TARA	Atlantic		5	24.2
	TARA_AON_RNAP-b_Bin_175_GENE_ID_4755855_length_3294_size_2	TARA	Atlantic	paralog1	2	25.9
	TARA_AON_RNAP-b_Bin_175_GENE_ID_5560445_length_3279_size_3	TARA	Atlantic	paralog1	3	23.7
	TARA_AON_RNAP-b_Bin_175_GENE_ID_5629028_length_11379_size_1	TARA	Atlantic	paralog2	1	32.4
	TARA_AON_RNAP-b_Bin_176_GENE_ID_1697279_length_3855_size_1	TARA	Atlantic	paralog2	1	32.4
	TARA_AON_RNAP-b_Bin_176_GENE_ID_2050579_length_4080_size_2	TARA	Atlantic		2	32
	TARA_AON_RNAP-b_Bin_176_GENE_ID_547409_length_4089_size_4	TARA	Atlantic	paralog1	4	32.5
	TARA_AON_RNAP-b_Bin_176_GENE_ID_5749963_length_4080_size_4	TARA	Atlantic		4	21.7
	TARA_AON_RNAP-b_Bin_176_GENE_ID_6036793_length_3717_size_1	TARA	Atlantic		1	42.7
	TARA_AON_RNAP-b_Bin_177_GENE_ID_3058496_length_3918_size_4	TARA	Atlantic	paralog1	4	26
	TARA_AON_RNAP-b_Bin_178_GENE_ID_6009814_length_3636_size_14	TARA	Atlantic	paralog1	14	47.1
	TARA_AON_RNAP-b_Bin_180_GENE_ID_4419038_length_2508_size_1	TARA	Atlantic	paralog2	1	28.9
	TARA_AON_RNAP-b_Bin_180_GENE_ID_4617899_length_3783_size_1	TARA	Atlantic		1	22.2
	TARA_AON_RNAP-b_Bin_180_GENE_ID_883425_length_3708_size_1	TARA	Atlantic	paralog2	1	37.9
	TARA_AON_RNAP-b_Bin_184_GENE_ID_1036792_length_3321_size_7	TARA	Atlantic	paralog2	7	23.8
	TARA_AON_RNAP-b_Bin_184_GENE_ID_1055299_length_3288_size_1	TARA	Atlantic	paralog1	1	25.9
	TARA_AON_RNAP-b_Bin_184_GENE_ID_133010_length_3333_size_3	TARA	Atlantic	paralog1	3	24.6
	TARA_AON_RNAP-b_Bin_184_GENE_ID_1399690_length_3516_size_2	TARA	Atlantic	paralog1	2	98.8	Eukaryotic_virus	Varidnaviria	Nucleocytoviricota	Megaviricetes	Imitervirales	IM_01	NA
	TARA_AON_RNAP-b_Bin_184_GENE_ID_1525441_length_3336_size_16	TARA	Atlantic	paralog1	16	25.2
	TARA_AON_RNAP-b_Bin_184_GENE_ID_1637728_length_3237_size_6	TARA	Atlantic	paralog1	6	24.9
	TARA_AON_RNAP-b_Bin_184_GENE_ID_2069167_length_3336_size_6	TARA	Atlantic	paralog1	6	24.9
	TARA_AON_RNAP-b_Bin_184_GENE_ID_2120954_length_3315_size_2	TARA	Atlantic	paralog1	2	24.3
	TARA_AON_RNAP-b_Bin_184_GENE_ID_2344938_length_3399_size_2	TARA	Atlantic		2	28.4
	TARA_AON_RNAP-b_Bin_184_GENE_ID_2385648_length_3306_size_6	TARA	Atlantic	paralog2	6	22.7
	TARA_AON_RNAP-b_Bin_184_GENE_ID_2719295_length_3243_size_9	TARA	Atlantic		9	23.7
	TARA_AON_RNAP-b_Bin_184_GENE_ID_2841141_length_3255_size_1	TARA	Atlantic	paralog1	1	34.8
	TARA_AON_RNAP-b_Bin_184_GENE_ID_3363699_length_3210_size_1	TARA	Atlantic	paralog1	1	24
	TARA_AON_RNAP-b_Bin_184_GENE_ID_4244932_length_3336_size_34	TARA	Atlantic	paralog1	34	24
	TARA_AON_RNAP-b_Bin_184_GENE_ID_4414688_length_3330_size_4	TARA	Atlantic		4	26.1
	TARA_AON_RNAP-b_Bin_184_GENE_ID_4427253_length_3549_size_1	TARA	Atlantic	paralog2	1	74	Eukaryotic_virus	Varidnaviria	Nucleocytoviricota	Megaviricetes	Imitervirales	IM_01	NA
	TARA_AON_RNAP-b_Bin_184_GENE_ID_4549386_length_3330_size_1	TARA	Atlantic	paralog1	1	24.5
	TARA_AON_RNAP-b_Bin_184_GENE_ID_4793831_length_3537_size_1	TARA	Atlantic	paralog1	1	79.7	Eukaryotic_virus	Varidnaviria	Nucleocytoviricota	Megaviricetes	Imitervirales	IM_01	NA
	TARA_AON_RNAP-b_Bin_184_GENE_ID_52036_length_3234_size_6	TARA	Atlantic	paralog1	6	24.8
	TARA_AON_RNAP-b_Bin_184_GENE_ID_5260519_length_3285_size_4	TARA	Atlantic	paralog1	4	25.8
	TARA_AON_RNAP-b_Bin_184_GENE_ID_5345530_length_3261_size_2	TARA	Atlantic	paralog1	2	25.3
	TARA_AON_RNAP-b_Bin_184_GENE_ID_5451763_length_3297_size_2	TARA	Atlantic	paralog1	2	24.8
	TARA_AON_RNAP-b_Bin_184_GENE_ID_5692394_length_3282_size_3	TARA	Atlantic	paralog1	3	24.6
	TARA_AON_RNAP-b_Bin_184_GENE_ID_5824203_length_3327_size_14	TARA	Atlantic	paralog2	14	24.3
	TARA_AON_RNAP-b_Bin_184_GENE_ID_6084365_length_3279_size_1	TARA	Atlantic	paralog1	1	24.6
	TARA_AON_RNAP-b_Bin_187_GENE_ID_5632891_length_3726_size_13	TARA	Atlantic	paralog1	13	33.3
	TARA_AON_RNAP-b_Bin_188_GENE_ID_5893700_length_3843_size_15	TARA	Atlantic	paralog1	15	38.2
	TARA_AON_RNAP-b_Bin_190_GENE_ID_3345145_length_3834_size_1	TARA	Atlantic		1	100	Eukaryotic_virus	Varidnaviria	Nucleocytoviricota	Megaviricetes	Pandoravirales	PV_03	NA
	TARA_AON_RNAP-b_Bin_192_GENE_ID_315463_length_2550_size_1	TARA	Atlantic		1	23.5
	TARA_AON_RNAP-b_Bin_198_GENE_ID_3305925_length_3375_size_1	TARA	Atlantic	paralog1	1	34.4
	TARA_AON_RNAP-b_Bin_203_GENE_ID_2146586_length_4305_size_1	TARA	Atlantic	paralog1	1	32.9
	TARA_AON_RNAP-b_Bin_203_GENE_ID_318869_length_2589_size_1	TARA	Atlantic		1	20.8
	TARA_AON_RNAP-b_Bin_204_GENE_ID_1172161_length_4245_size_11	TARA	Atlantic	paralog1	11	30.7
	TARA_AON_RNAP-b_Bin_204_GENE_ID_5445112_length_4122_size_2	TARA	Atlantic	paralog1	2	30.7
	TARA_AON_RNAP-b_Bin_204_GENE_ID_966787_length_4143_size_7	TARA	Atlantic		7	30.3
	TARA_AON_RNAP-b_Bin_204_GENE_ID_969785_length_4146_size_3	TARA	Atlantic		3	23.3
	TARA_AON_RNAP-b_Bin_206_GENE_ID_1377957_length_3312_size_2	TARA	Atlantic		2	100	Eukaryotic_virus	Varidnaviria	Nucleocytoviricota	Megaviricetes	Pimascovirales	PM_01	NA
	TARA_AON_RNAP-b_Bin_206_GENE_ID_3631907_length_3567_size_1	TARA	Atlantic		1	100	Eukaryotic_virus	Varidnaviria	Nucleocytoviricota	Megaviricetes	Pimascovirales	PM_01	NA
	TARA_AON_RNAP-b_Bin_206_GENE_ID_4268371_length_3483_size_4	TARA	Atlantic	paralog1	4	25.3
	TARA_AON_RNAP-b_Bin_206_GENE_ID_4726310_length_3648_size_1	TARA	Atlantic		1	30.3
	TARA_AON_RNAP-b_Bin_208_GENE_ID_4377704_length_3633_size_1	TARA	Atlantic		1	100	Eukaryotic_virus	Duplodnaviria	Mirusviricota	MR_02	MR_02	MR_02	NA
	TARA_AON_RNAP-b_Bin_211_GENE_ID_1090738_length_4158_size_1	TARA	Atlantic		1	22
	TARA_AON_RNAP-b_Bin_211_GENE_ID_2593094_length_4107_size_3	TARA	Atlantic		3	21
	TARA_AON_RNAP-b_Bin_211_GENE_ID_5438871_length_4107_size_1	TARA	Atlantic	paralog1	1	30.5
	TARA_AON_RNAP-b_Bin_211_GENE_ID_5757084_length_4221_size_1	TARA	Atlantic		1	34.8
	TARA_AON_RNAP-b_Bin_211_GENE_ID_652865_length_4131_size_1	TARA	Atlantic		1	22.6
	TARA_AON_RNAP-b_Bin_213_GENE_ID_2782861_length_3363_size_10	TARA	Atlantic	paralog1	10	48.2
	TARA_AON_RNAP-b_Bin_214_GENE_ID_1962883_length_4842_size_1	TARA	Atlantic	paralog2	1	33.2
	TARA_AON_RNAP-b_Bin_215_GENE_ID_3332765_length_4095_size_6	TARA	Atlantic		6	21.3
	TARA_AON_RNAP-b_Bin_218_GENE_ID_1232918_length_3255_size_1	TARA	Atlantic	paralog2	1	23.1
	TARA_AON_RNAP-b_Bin_218_GENE_ID_1322747_length_4239_size_1	TARA	Atlantic		1	26.5
	TARA_AON_RNAP-b_Bin_218_GENE_ID_1731791_length_4236_size_3	TARA	Atlantic		3	26.6
	TARA_AON_RNAP-b_Bin_218_GENE_ID_3121276_length_4173_size_6	TARA	Atlantic		6	27.4
	TARA_AON_RNAP-b_Bin_218_GENE_ID_3788956_length_4134_size_4	TARA	Atlantic		4	26.8
	TARA_AON_RNAP-b_Bin_218_GENE_ID_4483761_length_4029_size_1	TARA	Atlantic		1	26
	TARA_AON_RNAP-b_Bin_218_GENE_ID_4908718_length_2559_size_1	TARA	Atlantic	paralog1	1	25.5
	TARA_AON_RNAP-b_Bin_218_GENE_ID_503617_length_4236_size_3	TARA	Atlantic		3	26.5
	TARA_AON_RNAP-b_Bin_218_GENE_ID_5185872_length_3678_size_1	TARA	Atlantic		1	26.7
	TARA_AON_RNAP-b_Bin_218_GENE_ID_5527142_length_4143_size_4	TARA	Atlantic		4	27.1
	TARA_AON_RNAP-b_Bin_218_GENE_ID_5644221_length_4167_size_2	TARA	Atlantic		2	25.7
	TARA_AON_RNAP-b_Bin_218_GENE_ID_5899683_length_4083_size_1	TARA	Atlantic		1	26.6
	TARA_AON_RNAP-b_Bin_218_GENE_ID_681746_length_4209_size_2	TARA	Atlantic		2	27.5
	TARA_AON_RNAP-b_Bin_218_GENE_ID_690386_length_4140_size_2	TARA	Atlantic		2	27
	TARA_AON_RNAP-b_Bin_22_GENE_ID_1471225_length_3267_size_5	TARA	Atlantic		5	24.2
	TARA_AON_RNAP-b_Bin_22_GENE_ID_1752367_length_4098_size_1	TARA	Atlantic		1	21.7
	TARA_AON_RNAP-b_Bin_22_GENE_ID_1767845_length_2793_size_1	TARA	Atlantic		1	24
	TARA_AON_RNAP-b_Bin_22_GENE_ID_2363007_length_4176_size_3	TARA	Atlantic		3	22.2
	TARA_AON_RNAP-b_Bin_22_GENE_ID_2469391_length_4089_size_2	TARA	Atlantic		2	22.3
	TARA_AON_RNAP-b_Bin_22_GENE_ID_2867626_length_4095_size_1	TARA	Atlantic	paralog1	1	27.9
	TARA_AON_RNAP-b_Bin_22_GENE_ID_5025880_length_2637_size_1	TARA	Atlantic	paralog1	1	30.1
	TARA_AON_RNAP-b_Bin_22_GENE_ID_5254040_length_3516_size_2	TARA	Atlantic		2	22.5
	TARA_AON_RNAP-b_Bin_22_GENE_ID_580397_length_4095_size_1	TARA	Atlantic	paralog1	1	30.5
	TARA_AON_RNAP-b_Bin_22_GENE_ID_6045065_length_2679_size_2	TARA	Atlantic		2	34.3
	TARA_AON_RNAP-b_Bin_22_GENE_ID_631122_length_2496_size_1	TARA	Atlantic	paralog1	1	28.3
	TARA_AON_RNAP-b_Bin_22_GENE_ID_691426_length_4095_size_2	TARA	Atlantic		2	20.9
	TARA_AON_RNAP-b_Bin_22_GENE_ID_842791_length_4092_size_2	TARA	Atlantic	paralog1	2	30
	TARA_AON_RNAP-b_Bin_22_GENE_ID_858639_length_4095_size_1	TARA	Atlantic	paralog1	1	28.6
	TARA_AON_RNAP-b_Bin_220_GENE_ID_1466034_length_3264_size_15	TARA	Atlantic	paralog2	15	25
	TARA_AON_RNAP-b_Bin_220_GENE_ID_1552927_length_3864_size_1	TARA	Atlantic		1	23.8
	TARA_AON_RNAP-b_Bin_220_GENE_ID_2905252_length_4104_size_5	TARA	Atlantic		5	26.5
	TARA_AON_RNAP-b_Bin_220_GENE_ID_3505589_length_3309_size_3	TARA	Atlantic		3	23
	TARA_AON_RNAP-b_Bin_220_GENE_ID_4470023_length_3243_size_1	TARA	Atlantic		1	26.3
	TARA_AON_RNAP-b_Bin_220_GENE_ID_4698270_length_3228_size_1	TARA	Atlantic		1	32.2
	TARA_AON_RNAP-b_Bin_220_GENE_ID_4728453_length_4209_size_4	TARA	Atlantic		4	26.7
	TARA_AON_RNAP-b_Bin_220_GENE_ID_4775835_length_3282_size_9	TARA	Atlantic	paralog1	9	25.6
	TARA_AON_RNAP-b_Bin_220_GENE_ID_560589_length_3282_size_7	TARA	Atlantic		7	24
	TARA_AON_RNAP-b_Bin_220_GENE_ID_5895703_length_3255_size_1	TARA	Atlantic		1	23.9
	TARA_AON_RNAP-b_Bin_220_GENE_ID_5939637_length_3276_size_3	TARA	Atlantic		3	24.6
	TARA_AON_RNAP-b_Bin_220_GENE_ID_655_length_4239_size_5	TARA	Atlantic	paralog1	5	26.7
	TARA_AON_RNAP-b_Bin_222_GENE_ID_4965625_length_3279_size_4	TARA	Atlantic		4	23.1
	TARA_AON_RNAP-b_Bin_226_GENE_ID_164725_length_3537_size_2	TARA	Atlantic	paralog1	2	46.3
	TARA_AON_RNAP-b_Bin_226_GENE_ID_4602445_length_3159_size_1	TARA	Atlantic	paralog1	1	34.4
	TARA_AON_RNAP-b_Bin_234_GENE_ID_5536743_length_4071_size_6	TARA	Atlantic		6	21.5
	TARA_AON_RNAP-b_Bin_238_GENE_ID_1633620_length_4530_size_1	TARA	Atlantic	paralog2	1	100	Eukaryotic_virus	Varidnaviria	Nucleocytoviricota	Megaviricetes	Imitervirales	IM_01	NA
	TARA_AON_RNAP-b_Bin_238_GENE_ID_1633624_length_3537_size_1	TARA	Atlantic	paralog1	1	100	Eukaryotic_virus	Varidnaviria	Nucleocytoviricota	Megaviricetes	Imitervirales	IM_01	NA
	TARA_AON_RNAP-b_Bin_238_GENE_ID_1769374_length_3024_size_1	TARA	Atlantic	paralog1	1	97.5	Eukaryotic_virus	Varidnaviria	Nucleocytoviricota	Megaviricetes	Imitervirales	IM_01	NA
	TARA_AON_RNAP-b_Bin_238_GENE_ID_308443_length_10596_size_5	TARA	Atlantic	paralog2	5	100	Eukaryotic_virus	Varidnaviria	Nucleocytoviricota	Megaviricetes	Imitervirales	IM_07	NA
	TARA_AON_RNAP-b_Bin_238_GENE_ID_3485750_length_2622_size_1	TARA	Atlantic		1	100	Eukaryotic_virus	Duplodnaviria	Mirusviricota	MR_03	MR_03	MR_03	NA
	TARA_AON_RNAP-b_Bin_238_GENE_ID_3599549_length_4638_size_1	TARA	Atlantic	paralog2	1	100	Eukaryotic_virus	Varidnaviria	Nucleocytoviricota	Megaviricetes	Imitervirales	IM_01	NA
	TARA_AON_RNAP-b_Bin_238_GENE_ID_3742462_length_3549_size_4	TARA	Atlantic	paralog1	4	100	Eukaryotic_virus	Varidnaviria	Nucleocytoviricota	Megaviricetes	Imitervirales	IM_01	NA
	TARA_AON_RNAP-b_Bin_238_GENE_ID_38194_length_3612_size_5	TARA	Atlantic		5	30.4
	TARA_AON_RNAP-b_Bin_239_GENE_ID_1113427_length_3759_size_2	TARA	Atlantic	paralog2	2	32.8
	TARA_AON_RNAP-b_Bin_240_GENE_ID_4544314_length_4038_size_2	TARA	Atlantic		2	26.8
	TARA_AON_RNAP-b_Bin_241_GENE_ID_534494_length_2622_size_1	TARA	Atlantic		1	40.1
	TARA_AON_RNAP-b_Bin_243_GENE_ID_3119493_length_2487_size_1	TARA	Atlantic	paralog2	1	99.9	Eukaryotic_virus	Varidnaviria	Nucleocytoviricota	Megaviricetes	Imitervirales	IM_01	NA
	TARA_AON_RNAP-b_Bin_243_GENE_ID_6071945_length_4107_size_1	TARA	Atlantic	paralog2	1	27.6
	TARA_AON_RNAP-b_Bin_244_GENE_ID_3249520_length_4122_size_1	TARA	Atlantic		1	21
	TARA_AON_RNAP-b_Bin_245_GENE_ID_2855554_length_4113_size_2	TARA	Atlantic		2	21.6
	TARA_AON_RNAP-b_Bin_245_GENE_ID_3176424_length_4080_size_9	TARA	Atlantic	paralog1	9	37.1
	TARA_AON_RNAP-b_Bin_245_GENE_ID_3233921_length_4110_size_22	TARA	Atlantic		22	31.2
	TARA_AON_RNAP-b_Bin_245_GENE_ID_3397851_length_3348_size_2	TARA	Atlantic		2	37
	TARA_AON_RNAP-b_Bin_245_GENE_ID_4012848_length_4329_size_4	TARA	Atlantic		4	22.1
	TARA_AON_RNAP-b_Bin_247_GENE_ID_4359237_length_3585_size_2	TARA	Atlantic	paralog1	2	93.2	Eukaryotic_virus	Varidnaviria	Nucleocytoviricota	Megaviricetes	Imitervirales	IM_01	NA
	TARA_AON_RNAP-b_Bin_247_GENE_ID_5438711_length_3885_size_3	TARA	Atlantic	paralog2	3	93.1	Eukaryotic_virus	Varidnaviria	Nucleocytoviricota	Megaviricetes	Imitervirales	IM_01	NA
	TARA_AON_RNAP-b_Bin_247_GENE_ID_670762_length_3612_size_7	TARA	Atlantic	paralog1	7	33.9
	TARA_AON_RNAP-b_Bin_248_GENE_ID_847415_length_3228_size_14	TARA	Atlantic		14	24.8
	TARA_AON_RNAP-b_Bin_25_GENE_ID_2332113_length_3486_size_13	TARA	Atlantic		13	29.3
	TARA_AON_RNAP-b_Bin_250_GENE_ID_4084260_length_4098_size_2	TARA	Atlantic		2	20.7
	TARA_AON_RNAP-b_Bin_251_GENE_ID_2530143_length_3786_size_2	TARA	Atlantic		2	39.3
	TARA_AON_RNAP-b_Bin_251_GENE_ID_2547492_length_3720_size_1	TARA	Atlantic	paralog1	1	24
	TARA_AON_RNAP-b_Bin_251_GENE_ID_946181_length_3723_size_1	TARA	Atlantic		1	23.7
	TARA_AON_RNAP-b_Bin_252_GENE_ID_1781258_length_3552_size_1	TARA	Atlantic	paralog1	1	32.6
	TARA_AON_RNAP-b_Bin_253_GENE_ID_1301114_length_4107_size_1	TARA	Atlantic		1	22.5
	TARA_AON_RNAP-b_Bin_253_GENE_ID_3172196_length_3357_size_1	TARA	Atlantic	paralog1	1	25.3
	TARA_AON_RNAP-b_Bin_257_GENE_ID_1224051_length_2604_size_1	TARA	Atlantic	paralog1	1	94.1	Eukaryotic_virus	Varidnaviria	Nucleocytoviricota	Megaviricetes	Imitervirales	IM_12	NA
	TARA_AON_RNAP-b_Bin_257_GENE_ID_1273944_length_4863_size_2	TARA	Atlantic	paralog2	2	98.8	Eukaryotic_virus	Varidnaviria	Nucleocytoviricota	Megaviricetes	Imitervirales	IM_01	NA
	TARA_AON_RNAP-b_Bin_257_GENE_ID_1909058_length_3300_size_1	TARA	Atlantic	paralog1	1	34.9
	TARA_AON_RNAP-b_Bin_257_GENE_ID_2125207_length_2928_size_1	TARA	Atlantic	paralog2	1	81.3	Eukaryotic_virus	Varidnaviria	Nucleocytoviricota	Megaviricetes	Imitervirales	IM_01	NA
	TARA_AON_RNAP-b_Bin_257_GENE_ID_2522946_length_2460_size_1	TARA	Atlantic	paralog2	1	100	Eukaryotic_virus	Varidnaviria	Nucleocytoviricota	Megaviricetes	Imitervirales	IM_12	NA
	TARA_AON_RNAP-b_Bin_257_GENE_ID_5090240_length_2502_size_1	TARA	Atlantic		1	28.4
	TARA_AON_RNAP-b_Bin_257_GENE_ID_595112_length_3102_size_1	TARA	Atlantic	paralog1	1	44.7
	TARA_AON_RNAP-b_Bin_259_GENE_ID_3269181_length_3309_size_10	TARA	Atlantic		10	26.7
	TARA_AON_RNAP-b_Bin_26_GENE_ID_1589967_length_2781_size_1	TARA	Atlantic		1	30.7
	TARA_AON_RNAP-b_Bin_26_GENE_ID_2862418_length_2595_size_2	TARA	Atlantic	paralog1	2	30.6
	TARA_AON_RNAP-b_Bin_260_GENE_ID_2973042_length_4329_size_1	TARA	Atlantic		1	21.9
	TARA_AON_RNAP-b_Bin_260_GENE_ID_4842065_length_4131_size_1	TARA	Atlantic	paralog1	1	35.1
	TARA_AON_RNAP-b_Bin_262_GENE_ID_510299_length_3639_size_5	TARA	Atlantic	paralog1	5	27.7
	TARA_AON_RNAP-b_Bin_263_GENE_ID_5285268_length_3738_size_6	TARA	Atlantic		6	24.3
	TARA_AON_RNAP-b_Bin_264_GENE_ID_3550744_length_3528_size_1	TARA	Atlantic	paralog1	1	100	Eukaryotic_virus	Varidnaviria	Nucleocytoviricota	Megaviricetes	Imitervirales	IM_01	NA
	TARA_AON_RNAP-b_Bin_264_GENE_ID_5359569_length_4377_size_1	TARA	Atlantic	paralog2	1	100	Eukaryotic_virus	Varidnaviria	Nucleocytoviricota	Megaviricetes	Imitervirales	IM_01	NA
	TARA_AON_RNAP-b_Bin_267_GENE_ID_2834048_length_3186_size_1	TARA	Atlantic		1	100	Eukaryotic_virus	Duplodnaviria	Mirusviricota	MR_03	MR_03	MR_03	NA
	TARA_AON_RNAP-b_Bin_267_GENE_ID_3009030_length_3237_size_1	TARA	Atlantic		1	100	Eukaryotic_virus	Duplodnaviria	Mirusviricota	MR_02	MR_02	MR_02	NA
	TARA_AON_RNAP-b_Bin_267_GENE_ID_3558403_length_3621_size_8	TARA	Atlantic	paralog1	8	34.3
	TARA_AON_RNAP-b_Bin_267_GENE_ID_5835074_length_3210_size_1	TARA	Atlantic		1	100	Eukaryotic_virus	Duplodnaviria	Mirusviricota	MR_03	MR_03	MR_03	NA
	TARA_AON_RNAP-b_Bin_27_GENE_ID_5871893_length_3561_size_4	TARA	Atlantic	paralog1	4	33.8
	TARA_AON_RNAP-b_Bin_270_GENE_ID_2383464_length_3240_size_3	TARA	Atlantic	paralog1	3	24
	TARA_AON_RNAP-b_Bin_273_GENE_ID_2904069_length_4107_size_2	TARA	Atlantic	paralog2	2	27.5
	TARA_AON_RNAP-b_Bin_275_GENE_ID_1107690_length_2844_size_1	TARA	Atlantic	paralog2	1	97.5	Eukaryotic_virus	Varidnaviria	Nucleocytoviricota	Megaviricetes	Imitervirales	IM_01	NA
	TARA_AON_RNAP-b_Bin_275_GENE_ID_1302347_length_4668_size_1	TARA	Atlantic	paralog2	1	100	Eukaryotic_virus	Varidnaviria	Nucleocytoviricota	Megaviricetes	Imitervirales	IM_01	NA
	TARA_AON_RNAP-b_Bin_275_GENE_ID_1557943_length_3546_size_1	TARA	Atlantic	paralog1	1	100	Eukaryotic_virus	Varidnaviria	Nucleocytoviricota	Megaviricetes	Imitervirales	IM_01	NA
	TARA_AON_RNAP-b_Bin_275_GENE_ID_1557952_length_4476_size_1	TARA	Atlantic	paralog2	1	100	Eukaryotic_virus	Varidnaviria	Nucleocytoviricota	Megaviricetes	Imitervirales	IM_01	NA
	TARA_AON_RNAP-b_Bin_275_GENE_ID_2166867_length_3207_size_1	TARA	Atlantic		1	100	Eukaryotic_virus	Duplodnaviria	Mirusviricota	MR_03	MR_03	MR_03	NA
	TARA_AON_RNAP-b_Bin_275_GENE_ID_3114542_length_3249_size_2	TARA	Atlantic		2	22.9
	TARA_AON_RNAP-b_Bin_275_GENE_ID_422376_length_3147_size_1	TARA	Atlantic		1	100	Eukaryotic_virus	Duplodnaviria	Mirusviricota	MR_01	MR_01	MR_01	NA
	TARA_AON_RNAP-b_Bin_275_GENE_ID_4463532_length_3561_size_1	TARA	Atlantic	paralog1	1	100	Eukaryotic_virus	Varidnaviria	Nucleocytoviricota	Megaviricetes	Imitervirales	IM_01	NA
	TARA_AON_RNAP-b_Bin_275_GENE_ID_507976_length_3525_size_1	TARA	Atlantic	paralog1	1	100	Eukaryotic_virus	Varidnaviria	Nucleocytoviricota	Megaviricetes	Imitervirales	IM_01	NA
	TARA_AON_RNAP-b_Bin_275_GENE_ID_507984_length_4398_size_1	TARA	Atlantic	paralog2	1	100	Eukaryotic_virus	Varidnaviria	Nucleocytoviricota	Megaviricetes	Imitervirales	IM_01	NA
	TARA_AON_RNAP-b_Bin_275_GENE_ID_5195757_length_4038_size_1	TARA	Atlantic	paralog1	1	22.3
	TARA_AON_RNAP-b_Bin_275_GENE_ID_5516582_length_3165_size_3	TARA	Atlantic		3	100	Eukaryotic_virus	Duplodnaviria	Mirusviricota	MR_01	MR_01	MR_01	NA
	TARA_AON_RNAP-b_Bin_275_GENE_ID_5682545_length_4812_size_1	TARA	Atlantic	paralog2	1	100	Eukaryotic_virus	Varidnaviria	Nucleocytoviricota	Megaviricetes	Imitervirales	IM_01	NA
	TARA_AON_RNAP-b_Bin_275_GENE_ID_739897_length_4686_size_3	TARA	Atlantic	paralog1	3	100	Eukaryotic_virus	Varidnaviria	Nucleocytoviricota	Megaviricetes	Imitervirales	IM_12	NA
	TARA_AON_RNAP-b_Bin_28_GENE_ID_1452842_length_3177_size_2	TARA	Atlantic		2	34.8
	TARA_AON_RNAP-b_Bin_28_GENE_ID_1857179_length_3678_size_3	TARA	Atlantic	paralog1	3	43
	TARA_AON_RNAP-b_Bin_28_GENE_ID_1952130_length_2901_size_1	TARA	Atlantic	paralog1	1	39.4
	TARA_AON_RNAP-b_Bin_28_GENE_ID_2772109_length_3189_size_4	TARA	Atlantic	paralog1	4	31.9
	TARA_AON_RNAP-b_Bin_281_GENE_ID_2742730_length_3768_size_3	TARA	Atlantic	paralog1	3	40.1
	TARA_AON_RNAP-b_Bin_284_GENE_ID_5215735_length_3756_size_2	TARA	Atlantic		2	21.7
	TARA_AON_RNAP-b_Bin_287_GENE_ID_2295008_length_3723_size_13	TARA	Atlantic	paralog1	13	32.6
	TARA_AON_RNAP-b_Bin_287_GENE_ID_5743804_length_3603_size_5	TARA	Atlantic		5	24.8
	TARA_AON_RNAP-b_Bin_289_GENE_ID_1269892_length_3231_size_1	TARA	Atlantic		1	23.9
	TARA_AON_RNAP-b_Bin_289_GENE_ID_1429841_length_2994_size_1	TARA	Atlantic		1	100	Eukaryotic_virus	Duplodnaviria	Mirusviricota	MR_01	MR_01	MR_01	NA
	TARA_AON_RNAP-b_Bin_289_GENE_ID_5351646_length_3816_size_1	TARA	Atlantic		1	100	Eukaryotic_virus	Varidnaviria	Nucleocytoviricota	Megaviricetes	Pandoravirales	PV_05	NA
	TARA_AON_RNAP-b_Bin_289_GENE_ID_5778448_length_2997_size_1	TARA	Atlantic		1	100	Eukaryotic_virus	Duplodnaviria	Mirusviricota	MR_01	MR_01	MR_01	NA
	TARA_AON_RNAP-b_Bin_290_GENE_ID_1384258_length_4074_size_9	TARA	Atlantic		9	34.2
	TARA_AON_RNAP-b_Bin_290_GENE_ID_264235_length_3762_size_10	TARA	Atlantic		10	22.6
	TARA_AON_RNAP-b_Bin_290_GENE_ID_3137299_length_5655_size_2	TARA	Atlantic	paralog2	2	51.5
	TARA_AON_RNAP-b_Bin_290_GENE_ID_4938667_length_3549_size_2	TARA	Atlantic	paralog1	2	96	Eukaryotic_virus	Varidnaviria	Nucleocytoviricota	Megaviricetes	Imitervirales	IM_09_fixed	NA
	TARA_AON_RNAP-b_Bin_290_GENE_ID_5771260_length_5526_size_1	TARA	Atlantic	paralog2	1	49.3
	TARA_AON_RNAP-b_Bin_290_GENE_ID_6077862_length_3567_size_1	TARA	Atlantic	paralog1	1	78.4	Eukaryotic_virus	Varidnaviria	Nucleocytoviricota	Megaviricetes	Imitervirales	IM_09_fixed	NA
	TARA_AON_RNAP-b_Bin_291_GENE_ID_2369319_length_3357_size_4	TARA	Atlantic	paralog1	4	28.6
	TARA_AON_RNAP-b_Bin_291_GENE_ID_5982480_length_3582_size_10	TARA	Atlantic	paralog1	10	34.8
	TARA_AON_RNAP-b_Bin_291_GENE_ID_748124_length_3042_size_3	TARA	Atlantic	paralog1	3	28.3
	TARA_AON_RNAP-b_Bin_293_GENE_ID_4378246_length_3933_size_4	TARA	Atlantic		4	26.2
	TARA_AON_RNAP-b_Bin_295_GENE_ID_205129_length_3567_size_1	TARA	Atlantic	paralog1	1	78.5	Eukaryotic_virus	Varidnaviria	Nucleocytoviricota	Megaviricetes	Imitervirales	IM_08	NA
	TARA_AON_RNAP-b_Bin_295_GENE_ID_2849776_length_3777_size_1	TARA	Atlantic	paralog2	1	71.7	Eukaryotic_virus	Varidnaviria	Nucleocytoviricota	Megaviricetes	Imitervirales	IM_06	NA
	TARA_AON_RNAP-b_Bin_295_GENE_ID_459424_length_3684_size_1	TARA	Atlantic	paralog2	1	60.9
	TARA_AON_RNAP-b_Bin_295_GENE_ID_5659392_length_3549_size_1	TARA	Atlantic	paralog2	1	70.4	Eukaryotic_virus	Varidnaviria	Nucleocytoviricota	Megaviricetes	Imitervirales	IM_01	NA
	TARA_AON_RNAP-b_Bin_295_GENE_ID_764402_length_5046_size_1	TARA	Atlantic	paralog1	1	85.8	Eukaryotic_virus	Varidnaviria	Nucleocytoviricota	Megaviricetes	Imitervirales	IM_06	NA
	TARA_AON_RNAP-b_Bin_295_GENE_ID_773324_length_3801_size_1	TARA	Atlantic	paralog2	1	72	Eukaryotic_virus	Varidnaviria	Nucleocytoviricota	Megaviricetes	Imitervirales	IM_08	NA
	TARA_AON_RNAP-b_Bin_296_GENE_ID_2988274_length_4074_size_5	TARA	Atlantic		5	29
	TARA_AON_RNAP-b_Bin_299_GENE_ID_3380894_length_2886_size_1	TARA	Atlantic	paralog1	1	30.2
	TARA_AON_RNAP-b_Bin_299_GENE_ID_5795769_length_3066_size_1	TARA	Atlantic		1	29.3
	TARA_AON_RNAP-b_Bin_30_GENE_ID_1480562_length_3213_size_1	TARA	Atlantic	paralog1	1	23.5
	TARA_AON_RNAP-b_Bin_30_GENE_ID_1855679_length_2931_size_1	TARA	Atlantic		1	100	Eukaryotic_virus	Duplodnaviria	Mirusviricota	MR_01	MR_01	MR_01	NA
	TARA_AON_RNAP-b_Bin_30_GENE_ID_3559067_length_2406_size_4	TARA	Atlantic	paralog1	4	31.8
	TARA_AON_RNAP-b_Bin_32_GENE_ID_1131136_length_4200_size_2	TARA	Atlantic	paralog1	2	33.3
	TARA_AON_RNAP-b_Bin_32_GENE_ID_3446212_length_4098_size_2	TARA	Atlantic		2	21.4
	TARA_AON_RNAP-b_Bin_32_GENE_ID_3878489_length_4176_size_3	TARA	Atlantic		3	23.1
	TARA_AON_RNAP-b_Bin_32_GENE_ID_6025616_length_3630_size_1	TARA	Atlantic		1	21.3
	TARA_AON_RNAP-b_Bin_35_GENE_ID_202196_length_2931_size_1	TARA	Atlantic	paralog1	1	22.2
	TARA_AON_RNAP-b_Bin_36_GENE_ID_1236870_length_2763_size_1	TARA	Atlantic		1	24.5
	TARA_AON_RNAP-b_Bin_41_GENE_ID_3269560_length_2628_size_5	TARA	Atlantic	paralog1	5	37.3
	TARA_AON_RNAP-b_Bin_42_GENE_ID_2305358_length_3522_size_1	TARA	Atlantic	paralog1	1	34.7
	TARA_AON_RNAP-b_Bin_42_GENE_ID_5797367_length_3162_size_1	TARA	Atlantic	paralog2	1	24.4
	TARA_AON_RNAP-b_Bin_43_GENE_ID_4862312_length_2517_size_1	TARA	Atlantic	paralog1	1	45.3
	TARA_AON_RNAP-b_Bin_44_GENE_ID_96335_length_3006_size_1	TARA	Atlantic		1	41.7
	TARA_AON_RNAP-b_Bin_45_GENE_ID_1057257_length_3033_size_1	TARA	Atlantic		1	28.9
	TARA_AON_RNAP-b_Bin_45_GENE_ID_1854818_length_4071_size_1	TARA	Atlantic	paralog2	1	32.1
	TARA_AON_RNAP-b_Bin_45_GENE_ID_2413905_length_3066_size_1	TARA	Atlantic	paralog2	1	87.9	Eukaryotic_virus	Varidnaviria	Nucleocytoviricota	Megaviricetes	Imitervirales	IM_01	NA
	TARA_AON_RNAP-b_Bin_46_GENE_ID_1088968_length_2505_size_1	TARA	Atlantic		1	21.5
	TARA_AON_RNAP-b_Bin_46_GENE_ID_1663847_length_2523_size_2	TARA	Atlantic		2	44.2
	TARA_AON_RNAP-b_Bin_46_GENE_ID_4017783_length_4251_size_2	TARA	Atlantic		2	21.2
	TARA_AON_RNAP-b_Bin_47_GENE_ID_5221909_length_2439_size_1	TARA	Atlantic	paralog1	1	24.9
	TARA_AON_RNAP-b_Bin_5_GENE_ID_1881908_length_4179_size_1	TARA	Atlantic		1	22
	TARA_AON_RNAP-b_Bin_5_GENE_ID_3867926_length_2829_size_1	TARA	Atlantic		1	22.1
	TARA_AON_RNAP-b_Bin_5_GENE_ID_3986956_length_2793_size_1	TARA	Atlantic		1	21.1
	TARA_AON_RNAP-b_Bin_5_GENE_ID_4149636_length_4092_size_1	TARA	Atlantic	paralog1	1	29.4
	TARA_AON_RNAP-b_Bin_5_GENE_ID_4166502_length_3270_size_2	TARA	Atlantic	paralog1	2	29.7
	TARA_AON_RNAP-b_Bin_5_GENE_ID_4400722_length_2763_size_1	TARA	Atlantic		1	23.5
	TARA_AON_RNAP-b_Bin_5_GENE_ID_5399086_length_3288_size_1	TARA	Atlantic		1	21.4
	TARA_AON_RNAP-b_Bin_5_GENE_ID_5470303_length_3909_size_3	TARA	Atlantic	paralog1	3	31.9
	TARA_AON_RNAP-b_Bin_5_GENE_ID_5525617_length_2850_size_1	TARA	Atlantic		1	21.7
	TARA_AON_RNAP-b_Bin_5_GENE_ID_5737449_length_3837_size_1	TARA	Atlantic	paralog2	1	21.5
	TARA_AON_RNAP-b_Bin_5_GENE_ID_773678_length_3759_size_2	TARA	Atlantic		2	21.8
	TARA_AON_RNAP-b_Bin_5_GENE_ID_851993_length_4176_size_1	TARA	Atlantic		1	22.1
	TARA_AON_RNAP-b_Bin_51_GENE_ID_1015680_length_3771_size_3	TARA	Atlantic		3	21.9
	TARA_AON_RNAP-b_Bin_51_GENE_ID_1071504_length_4095_size_2	TARA	Atlantic	paralog1	2	32
	TARA_AON_RNAP-b_Bin_51_GENE_ID_1810478_length_4167_size_2	TARA	Atlantic		2	21.7
	TARA_AON_RNAP-b_Bin_51_GENE_ID_4154832_length_4161_size_1	TARA	Atlantic		1	21.3
	TARA_AON_RNAP-b_Bin_51_GENE_ID_4483014_length_3663_size_4	TARA	Atlantic		4	21.7
	TARA_AON_RNAP-b_Bin_51_GENE_ID_5873465_length_4227_size_2	TARA	Atlantic		2	22.6
	TARA_AON_RNAP-b_Bin_52_GENE_ID_1211888_length_3777_size_4	TARA	Atlantic	paralog1	4	22.3
	TARA_AON_RNAP-b_Bin_52_GENE_ID_1728123_length_4152_size_5	TARA	Atlantic	paralog1	5	30.9
	TARA_AON_RNAP-b_Bin_52_GENE_ID_3039228_length_3345_size_1	TARA	Atlantic		1	37.1
	TARA_AON_RNAP-b_Bin_52_GENE_ID_3301586_length_2571_size_1	TARA	Atlantic		1	21.2
	TARA_AON_RNAP-b_Bin_52_GENE_ID_5101198_length_4137_size_1	TARA	Atlantic	paralog1	1	30.6
	TARA_AON_RNAP-b_Bin_52_GENE_ID_5600655_length_2997_size_1	TARA	Atlantic	paralog1	1	41.5
	TARA_AON_RNAP-b_Bin_55_GENE_ID_1625209_length_3687_size_2	TARA	Atlantic	paralog1	2	33
	TARA_AON_RNAP-b_Bin_55_GENE_ID_1758632_length_4185_size_3	TARA	Atlantic		3	23.4
	TARA_AON_RNAP-b_Bin_58_GENE_ID_679352_length_3357_size_2	TARA	Atlantic		2	26.9
	TARA_AON_RNAP-b_Bin_65_GENE_ID_573016_length_2988_size_3	TARA	Atlantic	paralog1	3	35.1
	TARA_AON_RNAP-b_Bin_65_GENE_ID_6076707_length_3063_size_3	TARA	Atlantic		3	30.2
	TARA_AON_RNAP-b_Bin_67_GENE_ID_1782215_length_4083_size_1	TARA	Atlantic		1	20.4
	TARA_AON_RNAP-b_Bin_67_GENE_ID_1847783_length_3855_size_1	TARA	Atlantic		1	22.2
	TARA_AON_RNAP-b_Bin_67_GENE_ID_250890_length_3876_size_1	TARA	Atlantic		1	24.7
	TARA_AON_RNAP-b_Bin_67_GENE_ID_2750764_length_3735_size_4	TARA	Atlantic		4	23.7
	TARA_AON_RNAP-b_Bin_67_GENE_ID_3926020_length_3738_size_1	TARA	Atlantic	paralog1	1	41
	TARA_AON_RNAP-b_Bin_67_GENE_ID_4872093_length_4050_size_1	TARA	Atlantic	paralog1	1	31
	TARA_AON_RNAP-b_Bin_67_GENE_ID_5279078_length_2817_size_1	TARA	Atlantic	paralog2	1	25.4
	TARA_AON_RNAP-b_Bin_67_GENE_ID_5644896_length_4083_size_1	TARA	Atlantic		1	21.4
	TARA_AON_RNAP-b_Bin_67_GENE_ID_5881595_length_4080_size_2	TARA	Atlantic		2	21.2
	TARA_AON_RNAP-b_Bin_69_GENE_ID_2123060_length_4629_size_6	TARA	Atlantic	paralog1	6	22.6
	TARA_AON_RNAP-b_Bin_69_GENE_ID_2403226_length_3603_size_8	TARA	Atlantic	paralog1	8	45.4
	TARA_AON_RNAP-b_Bin_73_GENE_ID_4014395_length_3798_size_4	TARA	Atlantic	paralog1	4	33.3
	TARA_AON_RNAP-b_Bin_73_GENE_ID_4189261_length_3204_size_2	TARA	Atlantic		2	32.3
	TARA_AON_RNAP-b_Bin_74_GENE_ID_1242064_length_3432_size_6	TARA	Atlantic		6	22.9
	TARA_AON_RNAP-b_Bin_74_GENE_ID_2198583_length_2787_size_1	TARA	Atlantic	paralog2	1	100	Eukaryotic_virus	Varidnaviria	Nucleocytoviricota	Megaviricetes	Imitervirales	IM_01	NA
	TARA_AON_RNAP-b_Bin_74_GENE_ID_2335899_length_3825_size_2	TARA	Atlantic	paralog1	2	40.3
	TARA_AON_RNAP-b_Bin_74_GENE_ID_2409944_length_3537_size_1	TARA	Atlantic	paralog1	1	66.8
	TARA_AON_RNAP-b_Bin_74_GENE_ID_25667_length_3681_size_1	TARA	Atlantic	paralog2	1	100	Eukaryotic_virus	Varidnaviria	Nucleocytoviricota	Megaviricetes	Imitervirales	IM_01	NA
	TARA_AON_RNAP-b_Bin_74_GENE_ID_2628370_length_3603_size_14	TARA	Atlantic		14	25.9
	TARA_AON_RNAP-b_Bin_74_GENE_ID_4281572_length_3774_size_1	TARA	Atlantic		1	22.7
	TARA_AON_RNAP-b_Bin_74_GENE_ID_458596_length_3519_size_1	TARA	Atlantic	paralog2	1	58.1
	TARA_AON_RNAP-b_Bin_74_GENE_ID_4957844_length_2457_size_1	TARA	Atlantic	paralog1	1	76.4	Eukaryotic_virus	Varidnaviria	Nucleocytoviricota	Megaviricetes	Imitervirales	IM_09	NA
	TARA_AON_RNAP-b_Bin_74_GENE_ID_5278974_length_3381_size_1	TARA	Atlantic		1	100	Eukaryotic_virus	Varidnaviria	Nucleocytoviricota	Megaviricetes	Pimascovirales	PM_01	NA
	TARA_AON_RNAP-b_Bin_74_GENE_ID_5576574_length_3696_size_1	TARA	Atlantic	paralog2	1	100	Eukaryotic_virus	Varidnaviria	Nucleocytoviricota	Megaviricetes	Imitervirales	IM_09	NA
	TARA_AON_RNAP-b_Bin_76_GENE_ID_1946496_length_3735_size_2	TARA	Atlantic	paralog1	2	40.1
	TARA_AON_RNAP-b_Bin_76_GENE_ID_4908016_length_4050_size_2	TARA	Atlantic	paralog1	2	31.4
	TARA_AON_RNAP-b_Bin_77_GENE_ID_5636132_length_3429_size_3	TARA	Atlantic	paralog1	3	25.3
	TARA_AON_RNAP-b_Bin_79_GENE_ID_1631542_length_2466_size_1	TARA	Atlantic		1	31.5
	TARA_AON_RNAP-b_Bin_79_GENE_ID_624558_length_3318_size_1	TARA	Atlantic	paralog2	1	23.3
	TARA_AON_RNAP-b_Bin_8_GENE_ID_1275475_length_3381_size_2	TARA	Atlantic	paralog1	2	30.4
	TARA_AON_RNAP-b_Bin_8_GENE_ID_1406654_length_2463_size_1	TARA	Atlantic	paralog1	1	29.7
	TARA_AON_RNAP-b_Bin_8_GENE_ID_1758258_length_2826_size_1	TARA	Atlantic		1	23.8
	TARA_AON_RNAP-b_Bin_8_GENE_ID_1882326_length_4317_size_5	TARA	Atlantic		5	22.2
	TARA_AON_RNAP-b_Bin_8_GENE_ID_2085873_length_3003_size_1	TARA	Atlantic		1	24.2
	TARA_AON_RNAP-b_Bin_8_GENE_ID_2362946_length_4092_size_3	TARA	Atlantic		3	21.8
	TARA_AON_RNAP-b_Bin_8_GENE_ID_2735096_length_4128_size_21	TARA	Atlantic	paralog1	21	29.7
	TARA_AON_RNAP-b_Bin_8_GENE_ID_2831204_length_4065_size_1	TARA	Atlantic		1	22.2
	TARA_AON_RNAP-b_Bin_8_GENE_ID_3339106_length_2658_size_1	TARA	Atlantic		1	22.5
	TARA_AON_RNAP-b_Bin_8_GENE_ID_3843402_length_4101_size_9	TARA	Atlantic	paralog1	9	30.7
	TARA_AON_RNAP-b_Bin_8_GENE_ID_4107929_length_4182_size_10	TARA	Atlantic		10	23.4
	TARA_AON_RNAP-b_Bin_8_GENE_ID_4128861_length_4062_size_1	TARA	Atlantic		1	22.7
	TARA_AON_RNAP-b_Bin_8_GENE_ID_4520500_length_4086_size_1	TARA	Atlantic		1	29.8
	TARA_AON_RNAP-b_Bin_8_GENE_ID_4582056_length_4083_size_9	TARA	Atlantic	paralog1	9	29.8
	TARA_AON_RNAP-b_Bin_8_GENE_ID_4648379_length_4092_size_1	TARA	Atlantic	paralog2	1	33.1
	TARA_AON_RNAP-b_Bin_8_GENE_ID_4699696_length_3324_size_1	TARA	Atlantic		1	23.6
	TARA_AON_RNAP-b_Bin_8_GENE_ID_4992118_length_4095_size_1	TARA	Atlantic		1	22.2
	TARA_AON_RNAP-b_Bin_8_GENE_ID_4992612_length_4161_size_1	TARA	Atlantic		1	21.8
	TARA_AON_RNAP-b_Bin_8_GENE_ID_5276618_length_4020_size_2	TARA	Atlantic	paralog1	2	30.5
	TARA_AON_RNAP-b_Bin_8_GENE_ID_977816_length_4086_size_3	TARA	Atlantic	paralog1	3	30
	TARA_AON_RNAP-b_Bin_80_GENE_ID_2383541_length_3822_size_3	TARA	Atlantic		3	27
	TARA_AON_RNAP-b_Bin_83_GENE_ID_5361340_length_3063_size_7	TARA	Atlantic	paralog1	7	24.5
	TARA_AON_RNAP-b_Bin_89_GENE_ID_1501867_length_3273_size_1	TARA	Atlantic		1	29.2
	TARA_AON_RNAP-b_Bin_91_GENE_ID_1324561_length_3465_size_1	TARA	Atlantic	paralog2	1	64.9
	TARA_AON_RNAP-b_Bin_96_GENE_ID_1854052_length_4095_size_4	TARA	Atlantic	paralog1	4	28.1
	TARA_AON_RNAP-b_Bin_96_GENE_ID_2025027_length_4098_size_3	TARA	Atlantic	paralog1	3	29.6
	TARA_AON_RNAP-b_Bin_96_GENE_ID_3777037_length_4092_size_1	TARA	Atlantic	paralog1	1	21.4
	TARA_AON_RNAP-b_Bin_96_GENE_ID_5721034_length_3267_size_1	TARA	Atlantic		1	24
	TARA_AOS_RNAP-b_Bin_102_GENE_ID_1102565_length_4620_size_2	TARA	Atlantic	paralog2	2	94.1	Eukaryotic_virus	Varidnaviria	Nucleocytoviricota	Megaviricetes	Imitervirales	IM_01	NA
	TARA_AOS_RNAP-b_Bin_102_GENE_ID_1647746_length_3555_size_4	TARA	Atlantic	paralog1	4	97	Eukaryotic_virus	Varidnaviria	Nucleocytoviricota	Megaviricetes	Imitervirales	IM_01	NA
	TARA_AOS_RNAP-b_Bin_102_GENE_ID_2136995_length_3813_size_16	TARA	Atlantic	paralog1	16	40.8
	TARA_AOS_RNAP-b_Bin_102_GENE_ID_387140_length_3318_size_5	TARA	Atlantic	paralog1	5	24.3
	TARA_AOS_RNAP-b_Bin_102_GENE_ID_598763_length_4236_size_8	TARA	Atlantic		8	26.5
	TARA_AOS_RNAP-b_Bin_102_GENE_ID_864909_length_3201_size_1	TARA	Atlantic	paralog2	1	99.3	Eukaryotic_virus	Varidnaviria	Nucleocytoviricota	Megaviricetes	Imitervirales	IM_01	NA
	TARA_AOS_RNAP-b_Bin_103_GENE_ID_633716_length_3933_size_23	TARA	Atlantic	paralog2	23	33.7
	TARA_AOS_RNAP-b_Bin_103_GENE_ID_853933_length_3720_size_8	TARA	Atlantic		8	23
	TARA_AOS_RNAP-b_Bin_104_GENE_ID_2274714_length_4002_size_1	TARA	Atlantic	paralog2	1	87.4	Eukaryotic_virus	Varidnaviria	Nucleocytoviricota	Megaviricetes	Imitervirales	IM_01	NA
	TARA_AOS_RNAP-b_Bin_104_GENE_ID_341772_length_4143_size_1	TARA	Atlantic	paralog1	1	33.6
	TARA_AOS_RNAP-b_Bin_108_GENE_ID_2160292_length_4206_size_8	TARA	Atlantic	paralog2	8	32
	TARA_AOS_RNAP-b_Bin_109_GENE_ID_1190245_length_3354_size_1	TARA	Atlantic		1	100	Eukaryotic_virus	Varidnaviria	Nucleocytoviricota	Megaviricetes	Pimascovirales	PM_01	NA
	TARA_AOS_RNAP-b_Bin_109_GENE_ID_1258338_length_3366_size_1	TARA	Atlantic	paralog1	1	24.9
	TARA_AOS_RNAP-b_Bin_109_GENE_ID_1835007_length_3312_size_1	TARA	Atlantic		1	26.8
	TARA_AOS_RNAP-b_Bin_110_GENE_ID_2035848_length_2976_size_1	TARA	Atlantic		1	22.2
	TARA_AOS_RNAP-b_Bin_111_GENE_ID_2890014_length_2532_size_1	TARA	Atlantic	paralog2	1	100	Eukaryotic_virus	Varidnaviria	Nucleocytoviricota	Megaviricetes	Imitervirales	IM_01	NA
	TARA_AOS_RNAP-b_Bin_113_GENE_ID_1365518_length_3555_size_1	TARA	Atlantic		1	49.4
	TARA_AOS_RNAP-b_Bin_114_GENE_ID_1251920_length_3717_size_1	TARA	Atlantic		1	24.4
	TARA_AOS_RNAP-b_Bin_115_GENE_ID_1042501_length_3528_size_1	TARA	Atlantic	paralog1	1	100	Eukaryotic_virus	Varidnaviria	Nucleocytoviricota	Megaviricetes	Imitervirales	IM_01	NA
	TARA_AOS_RNAP-b_Bin_115_GENE_ID_1416370_length_2430_size_1	TARA	Atlantic		1	80.1	Eukaryotic_virus	Varidnaviria	Nucleocytoviricota	Megaviricetes	Pimascovirales	PM_01	NA
	TARA_AOS_RNAP-b_Bin_115_GENE_ID_2348593_length_4137_size_1	TARA	Atlantic	paralog2	1	28.7
	TARA_AOS_RNAP-b_Bin_115_GENE_ID_2548992_length_3234_size_1	TARA	Atlantic	paralog2	1	100	Eukaryotic_virus	Varidnaviria	Nucleocytoviricota	Megaviricetes	Imitervirales	IM_01	NA
	TARA_AOS_RNAP-b_Bin_115_GENE_ID_2594933_length_2460_size_1	TARA	Atlantic	paralog1	1	99.3	Eukaryotic_virus	Varidnaviria	Nucleocytoviricota	Megaviricetes	Imitervirales	IM_01	NA
	TARA_AOS_RNAP-b_Bin_115_GENE_ID_2790736_length_3039_size_1	TARA	Atlantic	paralog2	1	100	Eukaryotic_virus	Varidnaviria	Nucleocytoviricota	Megaviricetes	Imitervirales	IM_01	NA
	TARA_AOS_RNAP-b_Bin_115_GENE_ID_2880745_length_3549_size_1	TARA	Atlantic	paralog1	1	100	Eukaryotic_virus	Varidnaviria	Nucleocytoviricota	Megaviricetes	Imitervirales	IM_01	NA
	TARA_AOS_RNAP-b_Bin_115_GENE_ID_2986227_length_3513_size_4	TARA	Atlantic	paralog1	4	100	Eukaryotic_virus	Varidnaviria	Nucleocytoviricota	Megaviricetes	Imitervirales	IM_01	NA
	TARA_AOS_RNAP-b_Bin_115_GENE_ID_304545_length_3600_size_2	TARA	Atlantic		2	100	Eukaryotic_virus	Varidnaviria	Nucleocytoviricota	Megaviricetes	Imitervirales	IM_16	NA
	TARA_AOS_RNAP-b_Bin_115_GENE_ID_514450_length_4833_size_2	TARA	Atlantic	paralog2	2	100	Eukaryotic_virus	Varidnaviria	Nucleocytoviricota	Megaviricetes	Imitervirales	IM_01	NA
	TARA_AOS_RNAP-b_Bin_115_GENE_ID_735481_length_3516_size_1	TARA	Atlantic	paralog2	1	73.4	Eukaryotic_virus	Varidnaviria	Nucleocytoviricota	Megaviricetes	Imitervirales	IM_01	NA
	TARA_AOS_RNAP-b_Bin_115_GENE_ID_847434_length_4746_size_3	TARA	Atlantic	paralog2	3	87.4	Eukaryotic_virus	Varidnaviria	Nucleocytoviricota	Megaviricetes	Imitervirales	IM_01	NA
	TARA_AOS_RNAP-b_Bin_115_GENE_ID_973726_length_3033_size_1	TARA	Atlantic	paralog1	1	100	Eukaryotic_virus	Varidnaviria	Nucleocytoviricota	Megaviricetes	Imitervirales	IM_01	NA
	TARA_AOS_RNAP-b_Bin_121_GENE_ID_2752921_length_3417_size_7	TARA	Atlantic	paralog1	7	48.2
	TARA_AOS_RNAP-b_Bin_125_GENE_ID_1247272_length_3315_size_2	TARA	Atlantic	paralog1	2	25.2
	TARA_AOS_RNAP-b_Bin_125_GENE_ID_1519728_length_3246_size_6	TARA	Atlantic	paralog1	6	24.1
	TARA_AOS_RNAP-b_Bin_125_GENE_ID_1651003_length_3279_size_11	TARA	Atlantic	paralog2	11	23.6
	TARA_AOS_RNAP-b_Bin_125_GENE_ID_2438038_length_3219_size_2	TARA	Atlantic	paralog2	2	23.6
	TARA_AOS_RNAP-b_Bin_125_GENE_ID_460501_length_2784_size_1	TARA	Atlantic	paralog2	1	79.3	Eukaryotic_virus	Varidnaviria	Nucleocytoviricota	Megaviricetes	Imitervirales	IM_01	NA
	TARA_AOS_RNAP-b_Bin_125_GENE_ID_983216_length_3300_size_1	TARA	Atlantic	paralog1	1	25.3
	TARA_AOS_RNAP-b_Bin_130_GENE_ID_1794922_length_3702_size_1	TARA	Atlantic		1	22.6
	TARA_AOS_RNAP-b_Bin_136_GENE_ID_24064_length_3765_size_1	TARA	Atlantic	paralog1	1	39.1
	TARA_AOS_RNAP-b_Bin_14_GENE_ID_1144413_length_4185_size_2	TARA	Atlantic		2	35.1
	TARA_AOS_RNAP-b_Bin_14_GENE_ID_1517227_length_3555_size_1	TARA	Atlantic		1	97.7	Eukaryotic_virus	Varidnaviria	Nucleocytoviricota	Megaviricetes	Imitervirales	IM_16	NA
	TARA_AOS_RNAP-b_Bin_14_GENE_ID_1578801_length_3816_size_4	TARA	Atlantic	paralog2	4	38.1
	TARA_AOS_RNAP-b_Bin_14_GENE_ID_2021508_length_4182_size_1	TARA	Atlantic	paralog2	1	70.1	Eukaryotic_virus	Varidnaviria	Nucleocytoviricota	Megaviricetes	Imitervirales	IM_01	NA
	TARA_AOS_RNAP-b_Bin_14_GENE_ID_3143567_length_3345_size_1	TARA	Atlantic		1	25.7
	TARA_AOS_RNAP-b_Bin_143_GENE_ID_1053343_length_3240_size_2	TARA	Atlantic	paralog1	2	24.4
	TARA_AOS_RNAP-b_Bin_143_GENE_ID_1817895_length_3306_size_3	TARA	Atlantic	paralog1	3	25.5
	TARA_AOS_RNAP-b_Bin_143_GENE_ID_2391617_length_3231_size_8	TARA	Atlantic	paralog1	8	24.5
	TARA_AOS_RNAP-b_Bin_143_GENE_ID_2617828_length_3405_size_2	TARA	Atlantic	paralog1	2	51.3
	TARA_AOS_RNAP-b_Bin_143_GENE_ID_355407_length_3393_size_1	TARA	Atlantic	paralog2	1	31.7
	TARA_AOS_RNAP-b_Bin_143_GENE_ID_817021_length_3249_size_4	TARA	Atlantic		4	24.8
	TARA_AOS_RNAP-b_Bin_150_GENE_ID_2503885_length_2820_size_1	TARA	Atlantic	paralog2	1	20
	TARA_AOS_RNAP-b_Bin_155_GENE_ID_426284_length_4074_size_1	TARA	Atlantic		1	22.9
	TARA_AOS_RNAP-b_Bin_157_GENE_ID_1017577_length_3489_size_1	TARA	Atlantic		1	49.5
	TARA_AOS_RNAP-b_Bin_160_GENE_ID_216536_length_4104_size_4	TARA	Atlantic	paralog1	4	31.3
	TARA_AOS_RNAP-b_Bin_160_GENE_ID_3003403_length_4071_size_1	TARA	Atlantic		1	32.2
	TARA_AOS_RNAP-b_Bin_162_GENE_ID_1238932_length_3342_size_13	TARA	Atlantic	paralog1	13	24
	TARA_AOS_RNAP-b_Bin_162_GENE_ID_1730746_length_3306_size_2	TARA	Atlantic	paralog1	2	24.3
	TARA_AOS_RNAP-b_Bin_162_GENE_ID_1737871_length_3306_size_12	TARA	Atlantic		12	22.9
	TARA_AOS_RNAP-b_Bin_162_GENE_ID_1990332_length_3333_size_13	TARA	Atlantic	paralog2	13	24.2
	TARA_AOS_RNAP-b_Bin_162_GENE_ID_2165415_length_3330_size_12	TARA	Atlantic	paralog1	12	25.4
	TARA_AOS_RNAP-b_Bin_162_GENE_ID_2865407_length_3279_size_32	TARA	Atlantic	paralog2	32	24.7
	TARA_AOS_RNAP-b_Bin_162_GENE_ID_343341_length_3060_size_3	TARA	Atlantic	paralog1	3	24.3
	TARA_AOS_RNAP-b_Bin_162_GENE_ID_510445_length_3039_size_1	TARA	Atlantic		1	99.3	Eukaryotic_virus	Varidnaviria	Nucleocytoviricota	Megaviricetes	Pandoravirales	PV_05	NA
	TARA_AOS_RNAP-b_Bin_163_GENE_ID_1213371_length_3675_size_5	TARA	Atlantic	paralog1	5	44.4
	TARA_AOS_RNAP-b_Bin_166_GENE_ID_40402_length_4827_size_2	TARA	Atlantic	paralog2	2	58.3
	TARA_AOS_RNAP-b_Bin_166_GENE_ID_519507_length_4062_size_3	TARA	Atlantic	paralog1	3	30
	TARA_AOS_RNAP-b_Bin_166_GENE_ID_730959_length_4428_size_3	TARA	Atlantic	paralog2	3	76.4	Eukaryotic_virus	Varidnaviria	Nucleocytoviricota	Megaviricetes	Imitervirales	IM_01	NA
	TARA_AOS_RNAP-b_Bin_167_GENE_ID_1116492_length_4119_size_13	TARA	Atlantic		13	21.6
	TARA_AOS_RNAP-b_Bin_169_GENE_ID_2555501_length_4083_size_4	TARA	Atlantic		4	35.6
	TARA_AOS_RNAP-b_Bin_169_GENE_ID_947284_length_4089_size_1	TARA	Atlantic		1	36.1
	TARA_AOS_RNAP-b_Bin_170_GENE_ID_2866747_length_3318_size_2	TARA	Atlantic	paralog2	2	41.9
	TARA_AOS_RNAP-b_Bin_173_GENE_ID_1890939_length_3414_size_12	TARA	Atlantic		12	25.5
	TARA_AOS_RNAP-b_Bin_173_GENE_ID_1911347_length_3345_size_5	TARA	Atlantic		5	26.4
	TARA_AOS_RNAP-b_Bin_173_GENE_ID_1934408_length_4455_size_1	TARA	Atlantic	paralog2	1	31.1
	TARA_AOS_RNAP-b_Bin_173_GENE_ID_2343669_length_4137_size_4	TARA	Atlantic		4	27.6
	TARA_AOS_RNAP-b_Bin_173_GENE_ID_3126863_length_4497_size_1	TARA	Atlantic	paralog2	1	87.3	Eukaryotic_virus	Varidnaviria	Nucleocytoviricota	Megaviricetes	Imitervirales	IM_01	NA
	TARA_AOS_RNAP-b_Bin_173_GENE_ID_663233_length_3288_size_2	TARA	Atlantic		2	95.9	Eukaryotic_virus	Duplodnaviria	Mirusviricota	MR_04	MR_04	MR_04	NA
	TARA_AOS_RNAP-b_Bin_173_GENE_ID_881068_length_3540_size_2	TARA	Atlantic	paralog1	2	92.1	Eukaryotic_virus	Varidnaviria	Nucleocytoviricota	Megaviricetes	Imitervirales	IM_01	NA
	TARA_AOS_RNAP-b_Bin_178_GENE_ID_1088318_length_4083_size_1	TARA	Atlantic		1	21.6
	TARA_AOS_RNAP-b_Bin_178_GENE_ID_804334_length_3657_size_1	TARA	Atlantic		1	39.3
	TARA_AOS_RNAP-b_Bin_179_GENE_ID_1008758_length_4164_size_4	TARA	Atlantic		4	26.3
	TARA_AOS_RNAP-b_Bin_179_GENE_ID_1832809_length_4191_size_3	TARA	Atlantic	paralog1	3	26.5
	TARA_AOS_RNAP-b_Bin_179_GENE_ID_2073644_length_4254_size_4	TARA	Atlantic		4	28
	TARA_AOS_RNAP-b_Bin_179_GENE_ID_2229493_length_4221_size_2	TARA	Atlantic		2	27.2
	TARA_AOS_RNAP-b_Bin_179_GENE_ID_233378_length_3258_size_5	TARA	Atlantic	paralog1	5	26.6
	TARA_AOS_RNAP-b_Bin_179_GENE_ID_2395978_length_4215_size_2	TARA	Atlantic		2	26.7
	TARA_AOS_RNAP-b_Bin_179_GENE_ID_2458723_length_3282_size_11	TARA	Atlantic		11	23.6
	TARA_AOS_RNAP-b_Bin_179_GENE_ID_264478_length_4173_size_42	TARA	Atlantic		42	26.8
	TARA_AOS_RNAP-b_Bin_179_GENE_ID_2653822_length_4197_size_1	TARA	Atlantic	paralog1	1	25.7
	TARA_AOS_RNAP-b_Bin_179_GENE_ID_2749619_length_4236_size_3	TARA	Atlantic		3	26.8
	TARA_AOS_RNAP-b_Bin_179_GENE_ID_2753063_length_2937_size_3	TARA	Atlantic		3	24.9
	TARA_AOS_RNAP-b_Bin_179_GENE_ID_707859_length_4137_size_2	TARA	Atlantic		2	26.9
	TARA_AOS_RNAP-b_Bin_179_GENE_ID_769582_length_4431_size_4	TARA	Atlantic		4	28
	TARA_AOS_RNAP-b_Bin_18_GENE_ID_1065463_length_2904_size_1	TARA	Atlantic		1	31.2
	TARA_AOS_RNAP-b_Bin_18_GENE_ID_2389533_length_3546_size_3	TARA	Atlantic	paralog1	3	34
	TARA_AOS_RNAP-b_Bin_183_GENE_ID_1121484_length_4089_size_5	TARA	Atlantic		5	21.9
	TARA_AOS_RNAP-b_Bin_192_GENE_ID_2625717_length_4074_size_4	TARA	Atlantic	paralog1	4	30.5
	TARA_AOS_RNAP-b_Bin_192_GENE_ID_3172991_length_3720_size_3	TARA	Atlantic		3	22.3
	TARA_AOS_RNAP-b_Bin_192_GENE_ID_431560_length_4197_size_2	TARA	Atlantic		2	21.8
	TARA_AOS_RNAP-b_Bin_194_GENE_ID_1637197_length_4101_size_5	TARA	Atlantic		5	22.4
	TARA_AOS_RNAP-b_Bin_194_GENE_ID_1862025_length_4170_size_1	TARA	Atlantic		1	23.4
	TARA_AOS_RNAP-b_Bin_197_GENE_ID_182797_length_3825_size_3	TARA	Atlantic	paralog1	3	40.9
	TARA_AOS_RNAP-b_Bin_20_GENE_ID_1497196_length_3573_size_4	TARA	Atlantic	paralog1	4	33.5
	TARA_AOS_RNAP-b_Bin_21_GENE_ID_2280115_length_2469_size_4	TARA	Atlantic	paralog1	4	41.1
	TARA_AOS_RNAP-b_Bin_25_GENE_ID_1457739_length_2577_size_2	TARA	Atlantic	paralog1	2	43.4
	TARA_AOS_RNAP-b_Bin_25_GENE_ID_2568545_length_3624_size_2	TARA	Atlantic	paralog1	2	27.5
	TARA_AOS_RNAP-b_Bin_25_GENE_ID_409615_length_3540_size_14	TARA	Atlantic	paralog1	14	47.4
	TARA_AOS_RNAP-b_Bin_26_GENE_ID_1975146_length_3594_size_1	TARA	Atlantic	paralog1	1	84.4	Eukaryotic_virus	Varidnaviria	Nucleocytoviricota	Megaviricetes	Imitervirales	IM_01	NA
	TARA_AOS_RNAP-b_Bin_26_GENE_ID_1982910_length_3525_size_1	TARA	Atlantic		1	100	Eukaryotic_virus	Varidnaviria	Nucleocytoviricota	Megaviricetes	Pandoravirales	PV_05	NA
	TARA_AOS_RNAP-b_Bin_27_GENE_ID_845152_length_3888_size_8	TARA	Atlantic		8	35.4
	TARA_AOS_RNAP-b_Bin_3_GENE_ID_3169161_length_3912_size_2	TARA	Atlantic		2	29.5
	TARA_AOS_RNAP-b_Bin_32_GENE_ID_344229_length_2562_size_1	TARA	Atlantic	paralog1	1	34.9
	TARA_AOS_RNAP-b_Bin_33_GENE_ID_1139904_length_2808_size_1	TARA	Atlantic	paralog2	1	23.3
	TARA_AOS_RNAP-b_Bin_4_GENE_ID_656548_length_2568_size_3	TARA	Atlantic	paralog1	3	31.7
	TARA_AOS_RNAP-b_Bin_44_GENE_ID_1959364_length_3399_size_2	TARA	Atlantic	paralog1	2	31
	TARA_AOS_RNAP-b_Bin_44_GENE_ID_235142_length_3972_size_1	TARA	Atlantic	paralog1	1	25.3
	TARA_AOS_RNAP-b_Bin_46_GENE_ID_862657_length_3693_size_4	TARA	Atlantic	paralog1	4	44.9
	TARA_AOS_RNAP-b_Bin_50_GENE_ID_2497501_length_3720_size_2	TARA	Atlantic	paralog1	2	24.5
	TARA_AOS_RNAP-b_Bin_50_GENE_ID_2851751_length_3711_size_3	TARA	Atlantic		3	22.4
	TARA_AOS_RNAP-b_Bin_57_GENE_ID_1287180_length_4374_size_1	TARA	Atlantic	paralog2	1	99.7	Eukaryotic_virus	Varidnaviria	Nucleocytoviricota	Megaviricetes	Imitervirales	IM_01	NA
	TARA_AOS_RNAP-b_Bin_57_GENE_ID_2403856_length_4611_size_2	TARA	Atlantic	paralog2	2	92.5	Eukaryotic_virus	Varidnaviria	Nucleocytoviricota	Megaviricetes	Imitervirales	IM_01	NA
	TARA_AOS_RNAP-b_Bin_57_GENE_ID_402632_length_3555_size_2	TARA	Atlantic	paralog1	2	97.7	Eukaryotic_virus	Varidnaviria	Nucleocytoviricota	Megaviricetes	Imitervirales	IM_01	NA
	TARA_AOS_RNAP-b_Bin_57_GENE_ID_732427_length_3462_size_1	TARA	Atlantic	paralog2	1	65.3
	TARA_AOS_RNAP-b_Bin_63_GENE_ID_1693040_length_2535_size_1	TARA	Atlantic	paralog1	1	41.6
	TARA_AOS_RNAP-b_Bin_64_GENE_ID_148561_length_3699_size_13	TARA	Atlantic	paralog1	13	33.7
	TARA_AOS_RNAP-b_Bin_64_GENE_ID_1549988_length_3393_size_8	TARA	Atlantic	paralog1	8	29
	TARA_AOS_RNAP-b_Bin_71_GENE_ID_1616913_length_4092_size_2	TARA	Atlantic	paralog2	2	88.8	Eukaryotic_virus	Varidnaviria	Nucleocytoviricota	Megaviricetes	Imitervirales	IM_01	NA
	TARA_AOS_RNAP-b_Bin_72_GENE_ID_2777560_length_3336_size_1	TARA	Atlantic		1	23.2
	TARA_AOS_RNAP-b_Bin_72_GENE_ID_3092045_length_3462_size_1	TARA	Atlantic		1	22.4
	TARA_AOS_RNAP-b_Bin_72_GENE_ID_891731_length_3678_size_1	TARA	Atlantic	paralog1	1	76.9	Eukaryotic_virus	Varidnaviria	Nucleocytoviricota	Megaviricetes	Imitervirales	IM_01	NA
	TARA_AOS_RNAP-b_Bin_73_GENE_ID_3167962_length_4077_size_1	TARA	Atlantic		1	22.3
	TARA_AOS_RNAP-b_Bin_8_GENE_ID_94352_length_3540_size_3	TARA	Atlantic	paralog1	3	47.9
	TARA_AOS_RNAP-b_Bin_80_GENE_ID_1137314_length_2901_size_1	TARA	Atlantic		1	64.6
	TARA_AOS_RNAP-b_Bin_80_GENE_ID_1302277_length_3432_size_1	TARA	Atlantic		1	100	Eukaryotic_virus	Varidnaviria	Nucleocytoviricota	Megaviricetes	Pandoravirales	PV_05	NA
	TARA_AOS_RNAP-b_Bin_80_GENE_ID_2461181_length_3195_size_1	TARA	Atlantic		1	71.2	Eukaryotic_virus	Duplodnaviria	Mirusviricota	MR_04	MR_04	MR_04	NA
	TARA_AOS_RNAP-b_Bin_82_GENE_ID_1320398_length_3822_size_1	TARA	Atlantic	paralog1	1	36
	TARA_AOS_RNAP-b_Bin_82_GENE_ID_1872300_length_4152_size_1	TARA	Atlantic	paralog2	1	95.7	Eukaryotic_virus	Varidnaviria	Nucleocytoviricota	Megaviricetes	Imitervirales	IM_01	NA
	TARA_AOS_RNAP-b_Bin_82_GENE_ID_1979099_length_5088_size_1	TARA	Atlantic	paralog1	1	100	Eukaryotic_virus	Varidnaviria	Nucleocytoviricota	Megaviricetes	Imitervirales	IM_01	NA
	TARA_AOS_RNAP-b_Bin_82_GENE_ID_2306611_length_3966_size_1	TARA	Atlantic		1	100	Eukaryotic_virus	Varidnaviria	Nucleocytoviricota	Megaviricetes	Pimascovirales	PM_01	NA
	TARA_AOS_RNAP-b_Bin_83_GENE_ID_1431150_length_4062_size_13	TARA	Atlantic		13	30.6
	TARA_AOS_RNAP-b_Bin_83_GENE_ID_1701488_length_4404_size_1	TARA	Atlantic		1	55.3
	TARA_AOS_RNAP-b_Bin_83_GENE_ID_1708911_length_2733_size_1	TARA	Atlantic		1	22.9
	TARA_AOS_RNAP-b_Bin_83_GENE_ID_2233752_length_3261_size_2	TARA	Atlantic		2	25.1
	TARA_AOS_RNAP-b_Bin_83_GENE_ID_243628_length_2538_size_1	TARA	Atlantic		1	22.8
	TARA_AOS_RNAP-b_Bin_83_GENE_ID_2896901_length_2643_size_1	TARA	Atlantic	paralog1	1	75.7	Eukaryotic_virus	Varidnaviria	Nucleocytoviricota	Megaviricetes	Imitervirales	IM_07	NA
	TARA_AOS_RNAP-b_Bin_83_GENE_ID_3029668_length_4083_size_12	TARA	Atlantic	paralog1	12	30.3
	TARA_AOS_RNAP-b_Bin_83_GENE_ID_3114560_length_2421_size_1	TARA	Atlantic	paralog2	1	34
	TARA_AOS_RNAP-b_Bin_83_GENE_ID_97506_length_3489_size_2	TARA	Atlantic		2	81.2	Eukaryotic_virus	Varidnaviria	Nucleocytoviricota	Megaviricetes	Imitervirales		NA
	TARA_AOS_RNAP-b_Bin_84_GENE_ID_3063677_length_3528_size_3	TARA	Atlantic	paralog1	3	44.7
	TARA_AOS_RNAP-b_Bin_88_GENE_ID_2336190_length_4143_size_12	TARA	Atlantic		12	21.6
	TARA_AOS_RNAP-b_Bin_89_GENE_ID_2721681_length_3285_size_1	TARA	Atlantic	paralog1	1	24.3
	TARA_AOS_RNAP-b_Bin_89_GENE_ID_98473_length_3324_size_1	TARA	Atlantic		1	25.2
	TARA_AOS_RNAP-b_Bin_9_GENE_ID_363394_length_3699_size_4	TARA	Atlantic	paralog1	4	40.4
	TARA_AOS_RNAP-b_Bin_98_GENE_ID_1977502_length_3534_size_2	TARA	Atlantic	paralog1	2	100	Eukaryotic_virus	Varidnaviria	Nucleocytoviricota	Megaviricetes	Imitervirales	IM_01	NA
	TARA_AOS_RNAP-b_Bin_98_GENE_ID_2878625_length_4197_size_2	TARA	Atlantic	paralog2	2	31.6
	TARA_AOS_RNAP-b_Bin_98_GENE_ID_326701_length_3531_size_2	TARA	Atlantic	paralog1	2	100	Eukaryotic_virus	Varidnaviria	Nucleocytoviricota	Megaviricetes	Imitervirales	IM_01	NA
	TARA_ARC_RNAP-b_Bin_103_GENE_ID_1025367_length_3654_size_1	TARA	Arctic		1	100	Eukaryotic_virus	Varidnaviria	Nucleocytoviricota	Pokkesviricetes	Asfuvirales	AF_01	NA
	TARA_ARC_RNAP-b_Bin_103_GENE_ID_2997493_length_2625_size_1	TARA	Arctic		1	100	Eukaryotic_virus	Duplodnaviria	Mirusviricota	MR_06	MR_06	MR_06	NA
	TARA_ARC_RNAP-b_Bin_103_GENE_ID_5178311_length_3558_size_2	TARA	Arctic	paralog1	2	100	Eukaryotic_virus	Varidnaviria	Nucleocytoviricota	Megaviricetes	Imitervirales	IM_13	NA
	TARA_ARC_RNAP-b_Bin_103_GENE_ID_6704391_length_4083_size_1	TARA	Arctic		1	30.3
	TARA_ARC_RNAP-b_Bin_104_GENE_ID_1458131_length_3216_size_1	TARA	Arctic	paralog2	1	24.1
	TARA_ARC_RNAP-b_Bin_104_GENE_ID_2986258_length_3510_size_1	TARA	Arctic	paralog1	1	100	Eukaryotic_virus	Varidnaviria	Nucleocytoviricota	Megaviricetes	Imitervirales	IM_01	NA
	TARA_ARC_RNAP-b_Bin_104_GENE_ID_425556_length_4143_size_1	TARA	Arctic	paralog2	1	29
	TARA_ARC_RNAP-b_Bin_104_GENE_ID_5170708_length_4251_size_1	TARA	Arctic	paralog2	1	100	Eukaryotic_virus	Varidnaviria	Nucleocytoviricota	Megaviricetes	Imitervirales	IM_01	NA
	TARA_ARC_RNAP-b_Bin_104_GENE_ID_6756591_length_3951_size_1	TARA	Arctic		1	27.1
	TARA_ARC_RNAP-b_Bin_104_GENE_ID_6761928_length_4179_size_1	TARA	Arctic	paralog2	1	100	Eukaryotic_virus	Varidnaviria	Nucleocytoviricota	Megaviricetes	Imitervirales	IM_01	NA
	TARA_ARC_RNAP-b_Bin_104_GENE_ID_6877551_length_3957_size_1	TARA	Arctic	paralog2	1	100	Eukaryotic_virus	Varidnaviria	Nucleocytoviricota	Megaviricetes	Imitervirales	IM_01	NA
	TARA_ARC_RNAP-b_Bin_104_GENE_ID_729083_length_3543_size_1	TARA	Arctic		1	100	Eukaryotic_virus	Varidnaviria	Nucleocytoviricota	Megaviricetes	Pandoravirales	PV_05	NA
	TARA_ARC_RNAP-b_Bin_107_GENE_ID_3308881_length_3735_size_16	TARA	Arctic	paralog1	16	45.4
	TARA_ARC_RNAP-b_Bin_107_GENE_ID_7508846_length_3840_size_3	TARA	Arctic	paralog1	3	33.8
	TARA_ARC_RNAP-b_Bin_111_GENE_ID_4198222_length_4083_size_1	TARA	Arctic	paralog1	1	30.2
	TARA_ARC_RNAP-b_Bin_111_GENE_ID_6277741_length_4083_size_1	TARA	Arctic	paralog1	1	30.2
	TARA_ARC_RNAP-b_Bin_111_GENE_ID_6935881_length_4086_size_1	TARA	Arctic		1	29.4
	TARA_ARC_RNAP-b_Bin_116_GENE_ID_5039018_length_3465_size_2	TARA	Arctic	paralog1	2	34.7
	TARA_ARC_RNAP-b_Bin_119_GENE_ID_4382293_length_2895_size_1	TARA	Arctic		1	36.2
	TARA_ARC_RNAP-b_Bin_12_GENE_ID_1316105_length_3522_size_1	TARA	Arctic	paralog1	1	48.2
	TARA_ARC_RNAP-b_Bin_12_GENE_ID_3976947_length_3810_size_1	TARA	Arctic	paralog1	1	34.1
	TARA_ARC_RNAP-b_Bin_12_GENE_ID_4142257_length_3096_size_1	TARA	Arctic	paralog1	1	29.7
	TARA_ARC_RNAP-b_Bin_12_GENE_ID_6380959_length_3168_size_1	TARA	Arctic	paralog1	1	34.1
	TARA_ARC_RNAP-b_Bin_123_GENE_ID_2768971_length_2988_size_1	TARA	Arctic	paralog1	1	86.5	Eukaryotic_virus	Varidnaviria	Nucleocytoviricota	Megaviricetes	Imitervirales	IM_01	NA
	TARA_ARC_RNAP-b_Bin_123_GENE_ID_514204_length_2955_size_1	TARA	Arctic	paralog2	1	84.3	Eukaryotic_virus	Varidnaviria	Nucleocytoviricota	Megaviricetes	Imitervirales	IM_01	NA
	TARA_ARC_RNAP-b_Bin_123_GENE_ID_5714511_length_3912_size_1	TARA	Arctic		1	27.3
	TARA_ARC_RNAP-b_Bin_123_GENE_ID_7850421_length_4230_size_1	TARA	Arctic	paralog2	1	80.3	Eukaryotic_virus	Varidnaviria	Nucleocytoviricota	Megaviricetes	Imitervirales	IM_01	NA
	TARA_ARC_RNAP-b_Bin_130_GENE_ID_5179367_length_2868_size_1	TARA	Arctic		1	28.1
	TARA_ARC_RNAP-b_Bin_133_GENE_ID_3143715_length_2535_size_1	TARA	Arctic	paralog2	1	31
	TARA_ARC_RNAP-b_Bin_133_GENE_ID_3480823_length_4137_size_13	TARA	Arctic		13	20.4
	TARA_ARC_RNAP-b_Bin_136_GENE_ID_2679866_length_3708_size_1	TARA	Arctic		1	100	Eukaryotic_virus	Varidnaviria	Nucleocytoviricota	Megaviricetes	Pandoravirales	PV_05	NA
	TARA_ARC_RNAP-b_Bin_136_GENE_ID_3122843_length_3411_size_1	TARA	Arctic		1	100	Eukaryotic_virus	Varidnaviria	Nucleocytoviricota	Megaviricetes	Pandoravirales	PV_05	NA
	TARA_ARC_RNAP-b_Bin_136_GENE_ID_8079936_length_3420_size_2	TARA	Arctic		2	100	Eukaryotic_virus	Varidnaviria	Nucleocytoviricota	Megaviricetes	Pandoravirales	PV_05	NA
	TARA_ARC_RNAP-b_Bin_14_GENE_ID_884834_length_3585_size_3	TARA	Arctic		3	28
	TARA_ARC_RNAP-b_Bin_140_GENE_ID_6445882_length_3051_size_20	TARA	Arctic	paralog1	20	37.9
	TARA_ARC_RNAP-b_Bin_144_GENE_ID_7470261_length_3393_size_1	TARA	Arctic		1	100	Eukaryotic_virus	Varidnaviria	Nucleocytoviricota	Megaviricetes	Pandoravirales	PV_05	NA
	TARA_ARC_RNAP-b_Bin_15_GENE_ID_1143311_length_3510_size_1	TARA	Arctic		1	94.7	Eukaryotic_virus	Varidnaviria	Nucleocytoviricota	Megaviricetes	Pandoravirales	PV_03	NA
	TARA_ARC_RNAP-b_Bin_152_GENE_ID_4072373_length_2886_size_1	TARA	Arctic	paralog1	1	39.8
	TARA_ARC_RNAP-b_Bin_152_GENE_ID_6852277_length_3546_size_2	TARA	Arctic	paralog1	2	84.4	Eukaryotic_virus	Varidnaviria	Nucleocytoviricota	Megaviricetes	Imitervirales	IM_01	NA
	TARA_ARC_RNAP-b_Bin_153_GENE_ID_3191317_length_3102_size_1	TARA	Arctic	paralog2	1	28
	TARA_ARC_RNAP-b_Bin_153_GENE_ID_792838_length_2718_size_1	TARA	Arctic		1	29.9
	TARA_ARC_RNAP-b_Bin_154_GENE_ID_4354598_length_4032_size_7	TARA	Arctic		7	21.1
	TARA_ARC_RNAP-b_Bin_156_GENE_ID_5778071_length_2472_size_1	TARA	Arctic	paralog1	1	29.9
	TARA_ARC_RNAP-b_Bin_157_GENE_ID_3113661_length_2565_size_3	TARA	Arctic		3	30.4
	TARA_ARC_RNAP-b_Bin_160_GENE_ID_429917_length_3825_size_2	TARA	Arctic	paralog1	2	35.9
	TARA_ARC_RNAP-b_Bin_160_GENE_ID_478126_length_3285_size_2	TARA	Arctic	paralog1	2	34.3
	TARA_ARC_RNAP-b_Bin_162_GENE_ID_3609566_length_3858_size_1	TARA	Arctic	paralog1	1	27.7
	TARA_ARC_RNAP-b_Bin_163_GENE_ID_2789404_length_3741_size_1	TARA	Arctic		1	21.8
	TARA_ARC_RNAP-b_Bin_163_GENE_ID_6462712_length_4074_size_1	TARA	Arctic		1	21.2
	TARA_ARC_RNAP-b_Bin_163_GENE_ID_766666_length_4077_size_1	TARA	Arctic		1	20.6
	TARA_ARC_RNAP-b_Bin_164_GENE_ID_3888478_length_2907_size_1	TARA	Arctic	paralog1	1	23.5
	TARA_ARC_RNAP-b_Bin_166_GENE_ID_5726326_length_3396_size_1	TARA	Arctic	paralog1	1	32.1
	TARA_ARC_RNAP-b_Bin_166_GENE_ID_8104010_length_3807_size_2	TARA	Arctic	paralog2	2	22.4
	TARA_ARC_RNAP-b_Bin_167_GENE_ID_687628_length_3492_size_1	TARA	Arctic		1	22.3
	TARA_ARC_RNAP-b_Bin_167_GENE_ID_7754613_length_4092_size_25	TARA	Arctic		25	22.5
	TARA_ARC_RNAP-b_Bin_167_GENE_ID_8090127_length_4092_size_1	TARA	Arctic		1	22.1
	TARA_ARC_RNAP-b_Bin_167_GENE_ID_953418_length_4086_size_1	TARA	Arctic		1	22.4
	TARA_ARC_RNAP-b_Bin_169_GENE_ID_6601430_length_3813_size_4	TARA	Arctic	paralog1	4	33.9
	TARA_ARC_RNAP-b_Bin_169_GENE_ID_7013531_length_3243_size_1	TARA	Arctic		1	25.1
	TARA_ARC_RNAP-b_Bin_171_GENE_ID_3137904_length_3303_size_5	TARA	Arctic		5	23.9
	TARA_ARC_RNAP-b_Bin_171_GENE_ID_5150687_length_3717_size_1	TARA	Arctic	paralog1	1	100	Eukaryotic_virus	Varidnaviria	Nucleocytoviricota	Megaviricetes	Imitervirales	IM_12	NA
	TARA_ARC_RNAP-b_Bin_171_GENE_ID_8160139_length_3300_size_1	TARA	Arctic		1	100	Eukaryotic_virus	Varidnaviria	Nucleocytoviricota	Proculviricetes	Proculvirales	PC_01	NA
	TARA_ARC_RNAP-b_Bin_172_GENE_ID_110524_length_4314_size_1	TARA	Arctic	paralog2	1	88	Eukaryotic_virus	Varidnaviria	Nucleocytoviricota	Megaviricetes	Imitervirales	IM_01	NA
	TARA_ARC_RNAP-b_Bin_172_GENE_ID_1826825_length_3438_size_1	TARA	Arctic	paralog1	1	100	Eukaryotic_virus	Varidnaviria	Nucleocytoviricota	Megaviricetes	Imitervirales	IM_09	NA
	TARA_ARC_RNAP-b_Bin_172_GENE_ID_2654846_length_4320_size_1	TARA	Arctic	paralog2	1	100	Eukaryotic_virus	Varidnaviria	Nucleocytoviricota	Megaviricetes	Imitervirales	IM_09	NA
	TARA_ARC_RNAP-b_Bin_172_GENE_ID_3685368_length_4479_size_1	TARA	Arctic	paralog2	1	100	Eukaryotic_virus	Varidnaviria	Nucleocytoviricota	Megaviricetes	Imitervirales	IM_01	NA
	TARA_ARC_RNAP-b_Bin_172_GENE_ID_3685376_length_3708_size_1	TARA	Arctic	paralog1	1	100	Eukaryotic_virus	Varidnaviria	Nucleocytoviricota	Megaviricetes	Imitervirales	IM_01	NA
	TARA_ARC_RNAP-b_Bin_172_GENE_ID_3718349_length_4557_size_1	TARA	Arctic	paralog2	1	89.1	Eukaryotic_virus	Varidnaviria	Nucleocytoviricota	Megaviricetes	Imitervirales	IM_01	NA
	TARA_ARC_RNAP-b_Bin_172_GENE_ID_6978802_length_4605_size_1	TARA	Arctic		1	100	Eukaryotic_virus	Varidnaviria	Nucleocytoviricota	Megaviricetes	Pimascovirales	PM_01	NA
	TARA_ARC_RNAP-b_Bin_172_GENE_ID_7011567_length_3642_size_1	TARA	Arctic	paralog1	1	100	Eukaryotic_virus	Varidnaviria	Nucleocytoviricota	Megaviricetes	Imitervirales	IM_07	NA
	TARA_ARC_RNAP-b_Bin_172_GENE_ID_7490657_length_12837_size_1	TARA	Arctic	paralog2	1	100	Eukaryotic_virus	Varidnaviria	Nucleocytoviricota	Megaviricetes	Imitervirales	IM_07	NA
	TARA_ARC_RNAP-b_Bin_176_GENE_ID_7354063_length_3669_size_1	TARA	Arctic		1	100	Eukaryotic_virus	Varidnaviria	Nucleocytoviricota	Megaviricetes	Pandoravirales	PV_05	NA
	TARA_ARC_RNAP-b_Bin_177_GENE_ID_1159821_length_2622_size_1	TARA	Arctic	paralog1	1	47.4
	TARA_ARC_RNAP-b_Bin_177_GENE_ID_3008391_length_3480_size_1	TARA	Arctic		1	43.9
	TARA_ARC_RNAP-b_Bin_181_GENE_ID_3507548_length_3762_size_1	TARA	Arctic	paralog2	1	32.2
	TARA_ARC_RNAP-b_Bin_181_GENE_ID_4976906_length_3960_size_1	TARA	Arctic	paralog2	1	35.4
	TARA_ARC_RNAP-b_Bin_181_GENE_ID_6469530_length_4149_size_2	TARA	Arctic		2	22.7
	TARA_ARC_RNAP-b_Bin_181_GENE_ID_6698660_length_4086_size_1	TARA	Arctic		1	30.4
	TARA_ARC_RNAP-b_Bin_184_GENE_ID_1744720_length_4089_size_2	TARA	Arctic		2	30.1
	TARA_ARC_RNAP-b_Bin_185_GENE_ID_1955128_length_3738_size_1	TARA	Arctic	paralog2	1	40.6
	TARA_ARC_RNAP-b_Bin_185_GENE_ID_3647690_length_3246_size_1	TARA	Arctic	paralog1	1	41.3
	TARA_ARC_RNAP-b_Bin_185_GENE_ID_7367084_length_4929_size_1	TARA	Arctic	paralog2	1	63.4
	TARA_ARC_RNAP-b_Bin_185_GENE_ID_7919348_length_4173_size_3	TARA	Arctic		3	35.9
	TARA_ARC_RNAP-b_Bin_185_GENE_ID_8071179_length_3555_size_1	TARA	Arctic	paralog1	1	79.6	Eukaryotic_virus	Varidnaviria	Nucleocytoviricota	Megaviricetes	Imitervirales	IM_01	NA
	TARA_ARC_RNAP-b_Bin_185_GENE_ID_8136802_length_4779_size_1	TARA	Arctic	paralog1	1	89.3	Eukaryotic_virus	Varidnaviria	Nucleocytoviricota	Megaviricetes	Imitervirales	IM_12	NA
	TARA_ARC_RNAP-b_Bin_186_GENE_ID_4291368_length_3285_size_1	TARA	Arctic	paralog1	1	44.1
	TARA_ARC_RNAP-b_Bin_187_GENE_ID_4687856_length_4071_size_3	TARA	Arctic	paralog2	3	30.2
	TARA_ARC_RNAP-b_Bin_189_GENE_ID_1589922_length_2856_size_1	TARA	Arctic	paralog2	1	76.4	Eukaryotic_virus	Varidnaviria	Nucleocytoviricota	Megaviricetes	Imitervirales	IM_01	NA
	TARA_ARC_RNAP-b_Bin_189_GENE_ID_2969138_length_4185_size_1	TARA	Arctic	paralog2	1	100	Eukaryotic_virus	Varidnaviria	Nucleocytoviricota	Megaviricetes	Imitervirales	IM_01	NA
	TARA_ARC_RNAP-b_Bin_189_GENE_ID_416236_length_3486_size_1	TARA	Arctic	paralog1	1	100	Eukaryotic_virus	Varidnaviria	Nucleocytoviricota	Megaviricetes	Imitervirales	IM_01	NA
	TARA_ARC_RNAP-b_Bin_189_GENE_ID_6892850_length_3381_size_1	TARA	Arctic	paralog1	1	25.6
	TARA_ARC_RNAP-b_Bin_189_GENE_ID_7439195_length_3522_size_1	TARA	Arctic		1	100	Eukaryotic_virus	Duplodnaviria	Mirusviricota	MR_05	MR_05	MR_05	NA
	TARA_ARC_RNAP-b_Bin_191_GENE_ID_2486784_length_2628_size_1	TARA	Arctic		1	29.2
	TARA_ARC_RNAP-b_Bin_191_GENE_ID_7575131_length_4170_size_2	TARA	Arctic		2	31.9
	TARA_ARC_RNAP-b_Bin_192_GENE_ID_8127378_length_3582_size_1	TARA	Arctic		1	20.3
	TARA_ARC_RNAP-b_Bin_193_GENE_ID_4176262_length_3600_size_2	TARA	Arctic		2	25.1
	TARA_ARC_RNAP-b_Bin_194_GENE_ID_2325504_length_3525_size_1	TARA	Arctic	paralog1	1	99.1	Eukaryotic_virus	Varidnaviria	Nucleocytoviricota	Megaviricetes	Imitervirales	IM_01	NA
	TARA_ARC_RNAP-b_Bin_194_GENE_ID_7956729_length_4302_size_1	TARA	Arctic	paralog2	1	81.4	Eukaryotic_virus	Varidnaviria	Nucleocytoviricota	Megaviricetes	Imitervirales	IM_01	NA
	TARA_ARC_RNAP-b_Bin_196_GENE_ID_2964575_length_3483_size_12	TARA	Arctic	paralog1	12	31.5
	TARA_ARC_RNAP-b_Bin_196_GENE_ID_3281215_length_3051_size_1	TARA	Arctic	paralog1	1	27.7
	TARA_ARC_RNAP-b_Bin_197_GENE_ID_1568429_length_3612_size_1	TARA	Arctic		1	25.3
	TARA_ARC_RNAP-b_Bin_197_GENE_ID_789999_length_3825_size_1	TARA	Arctic	paralog1	1	44.1
	TARA_ARC_RNAP-b_Bin_2_GENE_ID_1261388_length_2409_size_1	TARA	Arctic	paralog1	1	41
	TARA_ARC_RNAP-b_Bin_200_GENE_ID_2975855_length_3177_size_2	TARA	Arctic		2	100	Eukaryotic_virus	Duplodnaviria	Mirusviricota	MR_02	MR_02	MR_02	NA
	TARA_ARC_RNAP-b_Bin_204_GENE_ID_3678935_length_2475_size_1	TARA	Arctic		1	25.9
	TARA_ARC_RNAP-b_Bin_205_GENE_ID_2630550_length_3351_size_1	TARA	Arctic		1	24.7
	TARA_ARC_RNAP-b_Bin_205_GENE_ID_3406663_length_2574_size_1	TARA	Arctic		1	25.6
	TARA_ARC_RNAP-b_Bin_205_GENE_ID_4012435_length_3204_size_1	TARA	Arctic		1	100	Eukaryotic_virus	Duplodnaviria	Mirusviricota	MR_02	MR_02	MR_02	NA
	TARA_ARC_RNAP-b_Bin_205_GENE_ID_561103_length_3690_size_5	TARA	Arctic	paralog1	5	33.6
	TARA_ARC_RNAP-b_Bin_205_GENE_ID_584019_length_3285_size_1	TARA	Arctic	paralog1	1	24.9
	TARA_ARC_RNAP-b_Bin_205_GENE_ID_6882423_length_3309_size_4	TARA	Arctic	paralog1	4	24.3
	TARA_ARC_RNAP-b_Bin_217_GENE_ID_2307380_length_3951_size_1	TARA	Arctic		1	33
	TARA_ARC_RNAP-b_Bin_217_GENE_ID_5291091_length_3963_size_2	TARA	Arctic		2	33.1
	TARA_ARC_RNAP-b_Bin_218_GENE_ID_6008109_length_3453_size_1	TARA	Arctic		1	57.1
	TARA_ARC_RNAP-b_Bin_219_GENE_ID_3824642_length_3738_size_1	TARA	Arctic		1	23
	TARA_ARC_RNAP-b_Bin_219_GENE_ID_5028154_length_3927_size_1	TARA	Arctic	paralog1	1	32.5
	TARA_ARC_RNAP-b_Bin_219_GENE_ID_571598_length_3738_size_7	TARA	Arctic		7	23.4
	TARA_ARC_RNAP-b_Bin_219_GENE_ID_6053137_length_3762_size_1	TARA	Arctic	paralog2	1	40.5
	TARA_ARC_RNAP-b_Bin_219_GENE_ID_6096529_length_4182_size_1	TARA	Arctic	paralog2	1	29.3
	TARA_ARC_RNAP-b_Bin_219_GENE_ID_7981385_length_3582_size_1	TARA	Arctic		1	24.7
	TARA_ARC_RNAP-b_Bin_220_GENE_ID_154679_length_3219_size_1	TARA	Arctic		1	62
	TARA_ARC_RNAP-b_Bin_222_GENE_ID_4116704_length_3219_size_1	TARA	Arctic		1	29.3
	TARA_ARC_RNAP-b_Bin_222_GENE_ID_496726_length_3189_size_1	TARA	Arctic		1	29.1
	TARA_ARC_RNAP-b_Bin_222_GENE_ID_6063990_length_3345_size_1	TARA	Arctic	paralog1	1	32.7
	TARA_ARC_RNAP-b_Bin_223_GENE_ID_3262905_length_3690_size_2	TARA	Arctic		2	27.1
	TARA_ARC_RNAP-b_Bin_223_GENE_ID_3321354_length_3567_size_1	TARA	Arctic		1	27
	TARA_ARC_RNAP-b_Bin_223_GENE_ID_6320381_length_3864_size_1	TARA	Arctic		1	27.5
	TARA_ARC_RNAP-b_Bin_223_GENE_ID_7762162_length_3879_size_1	TARA	Arctic		1	22
	TARA_ARC_RNAP-b_Bin_225_GENE_ID_1137946_length_3492_size_2	TARA	Arctic	paralog1	2	23.1
	TARA_ARC_RNAP-b_Bin_225_GENE_ID_1275980_length_4098_size_1	TARA	Arctic		1	21.7
	TARA_ARC_RNAP-b_Bin_226_GENE_ID_1713424_length_3687_size_1	TARA	Arctic	paralog2	1	100	Eukaryotic_virus	Varidnaviria	Nucleocytoviricota	Megaviricetes	Imitervirales	IM_09	NA
	TARA_ARC_RNAP-b_Bin_226_GENE_ID_208910_length_2583_size_1	TARA	Arctic	paralog2	1	65
	TARA_ARC_RNAP-b_Bin_226_GENE_ID_2225923_length_4548_size_1	TARA	Arctic	paralog2	1	100	Eukaryotic_virus	Varidnaviria	Nucleocytoviricota	Megaviricetes	Imitervirales	IM_01	NA
	TARA_ARC_RNAP-b_Bin_226_GENE_ID_3208412_length_2583_size_1	TARA	Arctic	paralog1	1	100	Eukaryotic_virus	Varidnaviria	Nucleocytoviricota	Megaviricetes	Imitervirales	IM_09	NA
	TARA_ARC_RNAP-b_Bin_226_GENE_ID_3238979_length_3375_size_1	TARA	Arctic	paralog1	1	100	Eukaryotic_virus	Varidnaviria	Nucleocytoviricota	Megaviricetes	Imitervirales	IM_09	NA
	TARA_ARC_RNAP-b_Bin_226_GENE_ID_3295644_length_3573_size_1	TARA	Arctic	paralog1	1	100	Eukaryotic_virus	Varidnaviria	Nucleocytoviricota	Megaviricetes	Imitervirales	IM_01	NA
	TARA_ARC_RNAP-b_Bin_226_GENE_ID_3392422_length_2832_size_1	TARA	Arctic	paralog2	1	100	Eukaryotic_virus	Varidnaviria	Nucleocytoviricota	Megaviricetes	Imitervirales	IM_09	NA
	TARA_ARC_RNAP-b_Bin_226_GENE_ID_3534347_length_6000_size_1	TARA	Arctic	paralog2	1	100	Eukaryotic_virus	Varidnaviria	Nucleocytoviricota	Megaviricetes	Imitervirales	IM_07	NA
	TARA_ARC_RNAP-b_Bin_226_GENE_ID_3856788_length_2700_size_1	TARA	Arctic	paralog1	1	100	Eukaryotic_virus	Varidnaviria	Nucleocytoviricota	Megaviricetes	Imitervirales	IM_01	NA
	TARA_ARC_RNAP-b_Bin_226_GENE_ID_4064456_length_4203_size_1	TARA	Arctic	paralog2	1	100	Eukaryotic_virus	Varidnaviria	Nucleocytoviricota	Megaviricetes	Imitervirales	IM_09	NA
	TARA_ARC_RNAP-b_Bin_226_GENE_ID_4562498_length_2514_size_1	TARA	Arctic	paralog1	1	100	Eukaryotic_virus	Varidnaviria	Nucleocytoviricota	Megaviricetes	Imitervirales	IM_07	NA
	TARA_ARC_RNAP-b_Bin_226_GENE_ID_4608763_length_3378_size_2	TARA	Arctic	paralog1	2	80.9	Eukaryotic_virus	Varidnaviria	Nucleocytoviricota	Megaviricetes	Imitervirales	IM_01	NA
	TARA_ARC_RNAP-b_Bin_226_GENE_ID_4754756_length_2583_size_1	TARA	Arctic	paralog1	1	77.5	Eukaryotic_virus	Varidnaviria	Nucleocytoviricota	Megaviricetes	Imitervirales	IM_09	NA
	TARA_ARC_RNAP-b_Bin_226_GENE_ID_513991_length_2721_size_1	TARA	Arctic	paralog1	1	88.4	Eukaryotic_virus	Varidnaviria	Nucleocytoviricota	Megaviricetes	Imitervirales	IM_01	NA
	TARA_ARC_RNAP-b_Bin_226_GENE_ID_5230301_length_3699_size_1	TARA	Arctic	paralog2	1	100	Eukaryotic_virus	Varidnaviria	Nucleocytoviricota	Megaviricetes	Imitervirales	IM_09	NA
	TARA_ARC_RNAP-b_Bin_226_GENE_ID_5411322_length_4437_size_1	TARA	Arctic	paralog2	1	100	Eukaryotic_virus	Varidnaviria	Nucleocytoviricota	Megaviricetes	Imitervirales	IM_01	NA
	TARA_ARC_RNAP-b_Bin_226_GENE_ID_56031_length_2685_size_1	TARA	Arctic		1	100	Eukaryotic_virus	Duplodnaviria	Mirusviricota	MR_02	MR_02	MR_02	NA
	TARA_ARC_RNAP-b_Bin_226_GENE_ID_5699296_length_3405_size_1	TARA	Arctic		1	100	Eukaryotic_virus	Duplodnaviria	Mirusviricota	MR_02	MR_02	MR_02	NA
	TARA_ARC_RNAP-b_Bin_226_GENE_ID_6113452_length_3453_size_2	TARA	Arctic	paralog1	2	91	Eukaryotic_virus	Varidnaviria	Nucleocytoviricota	Megaviricetes	Imitervirales	IM_09	NA
	TARA_ARC_RNAP-b_Bin_226_GENE_ID_6146527_length_2925_size_1	TARA	Arctic	paralog2	1	77.9	Eukaryotic_virus	Varidnaviria	Nucleocytoviricota	Megaviricetes	Imitervirales	IM_01	NA
	TARA_ARC_RNAP-b_Bin_226_GENE_ID_6226973_length_9804_size_1	TARA	Arctic	paralog2	1	100	Eukaryotic_virus	Varidnaviria	Nucleocytoviricota	Megaviricetes	Imitervirales	IM_07	NA
	TARA_ARC_RNAP-b_Bin_226_GENE_ID_6468546_length_2994_size_1	TARA	Arctic	paralog1	1	100	Eukaryotic_virus	Varidnaviria	Nucleocytoviricota	Megaviricetes	Imitervirales	IM_01	NA
	TARA_ARC_RNAP-b_Bin_226_GENE_ID_6657345_length_3225_size_1	TARA	Arctic		1	100	Eukaryotic_virus	Duplodnaviria	Mirusviricota	MR_02	MR_02	MR_02	NA
	TARA_ARC_RNAP-b_Bin_226_GENE_ID_6833515_length_4464_size_1	TARA	Arctic	paralog2	1	100	Eukaryotic_virus	Varidnaviria	Nucleocytoviricota	Megaviricetes	Imitervirales	IM_01	NA
	TARA_ARC_RNAP-b_Bin_226_GENE_ID_6884639_length_4389_size_1	TARA	Arctic	paralog2	1	96.3	Eukaryotic_virus	Varidnaviria	Nucleocytoviricota	Megaviricetes	Imitervirales	IM_01	NA
	TARA_ARC_RNAP-b_Bin_226_GENE_ID_7315404_length_2655_size_1	TARA	Arctic	paralog1	1	100	Eukaryotic_virus	Varidnaviria	Nucleocytoviricota	Megaviricetes	Imitervirales	IM_01	NA
	TARA_ARC_RNAP-b_Bin_226_GENE_ID_7522487_length_3747_size_1	TARA	Arctic	paralog2	1	100	Eukaryotic_virus	Varidnaviria	Nucleocytoviricota	Megaviricetes	Imitervirales	IM_09	NA
	TARA_ARC_RNAP-b_Bin_226_GENE_ID_7713556_length_3534_size_2	TARA	Arctic	paralog1	2	100	Eukaryotic_virus	Varidnaviria	Nucleocytoviricota	Megaviricetes	Imitervirales	IM_01	NA
	TARA_ARC_RNAP-b_Bin_226_GENE_ID_774829_length_4827_size_1	TARA	Arctic	paralog2	1	100	Eukaryotic_virus	Varidnaviria	Nucleocytoviricota	Megaviricetes	Imitervirales	IM_01	NA
	TARA_ARC_RNAP-b_Bin_226_GENE_ID_8048359_length_3735_size_1	TARA	Arctic	paralog2	1	100	Eukaryotic_virus	Varidnaviria	Nucleocytoviricota	Megaviricetes	Imitervirales	IM_09	NA
	TARA_ARC_RNAP-b_Bin_226_GENE_ID_93449_length_4524_size_1	TARA	Arctic	paralog2	1	100	Eukaryotic_virus	Varidnaviria	Nucleocytoviricota	Megaviricetes	Imitervirales	IM_01	NA
	TARA_ARC_RNAP-b_Bin_227_GENE_ID_2293293_length_4110_size_1	TARA	Arctic		1	21.5
	TARA_ARC_RNAP-b_Bin_227_GENE_ID_2726736_length_4080_size_1	TARA	Arctic	paralog1	1	32.5
	TARA_ARC_RNAP-b_Bin_227_GENE_ID_4503299_length_3879_size_1	TARA	Arctic		1	36
	TARA_ARC_RNAP-b_Bin_227_GENE_ID_872615_length_3060_size_1	TARA	Arctic		1	84.5	Eukaryotic_virus	Varidnaviria	Nucleocytoviricota	Megaviricetes	Imitervirales	IM_16	NA
	TARA_ARC_RNAP-b_Bin_228_GENE_ID_4973092_length_5070_size_2	TARA	Arctic	paralog2	2	99.6	Eukaryotic_virus	Varidnaviria	Nucleocytoviricota	Megaviricetes	Imitervirales	IM_01	NA
	TARA_ARC_RNAP-b_Bin_228_GENE_ID_5583557_length_3822_size_3	TARA	Arctic	paralog1	3	40.9
	TARA_ARC_RNAP-b_Bin_23_GENE_ID_3318096_length_3570_size_1	TARA	Arctic	paralog1	1	33.9
	TARA_ARC_RNAP-b_Bin_234_GENE_ID_7641224_length_4071_size_1	TARA	Arctic		1	29.7
	TARA_ARC_RNAP-b_Bin_235_GENE_ID_4586123_length_4056_size_1	TARA	Arctic	paralog2	1	90.7	Eukaryotic_virus	Varidnaviria	Nucleocytoviricota	Megaviricetes	Imitervirales	IM_01	NA
	TARA_ARC_RNAP-b_Bin_238_GENE_ID_1094638_length_2409_size_1	TARA	Arctic		1	26.3
	TARA_ARC_RNAP-b_Bin_238_GENE_ID_1754696_length_3219_size_1	TARA	Arctic		1	23.1
	TARA_ARC_RNAP-b_Bin_238_GENE_ID_228705_length_4350_size_1	TARA	Arctic	paralog2	1	87.4	Eukaryotic_virus	Varidnaviria	Nucleocytoviricota	Megaviricetes	Imitervirales	IM_01	NA
	TARA_ARC_RNAP-b_Bin_238_GENE_ID_3190417_length_3309_size_2	TARA	Arctic	paralog1	2	25
	TARA_ARC_RNAP-b_Bin_238_GENE_ID_3397749_length_4254_size_1	TARA	Arctic	paralog2	1	80	Eukaryotic_virus	Varidnaviria	Nucleocytoviricota	Megaviricetes	Imitervirales	IM_01	NA
	TARA_ARC_RNAP-b_Bin_238_GENE_ID_3397766_length_4764_size_1	TARA	Arctic	paralog1	1	72.4	Eukaryotic_virus	Varidnaviria	Nucleocytoviricota	Megaviricetes	Imitervirales	IM_01	NA
	TARA_ARC_RNAP-b_Bin_238_GENE_ID_3764813_length_3282_size_1	TARA	Arctic	paralog1	1	22.6
	TARA_ARC_RNAP-b_Bin_238_GENE_ID_4241430_length_3306_size_2	TARA	Arctic	paralog1	2	24.1
	TARA_ARC_RNAP-b_Bin_238_GENE_ID_4485206_length_3288_size_2	TARA	Arctic		2	24.9
	TARA_ARC_RNAP-b_Bin_238_GENE_ID_4786704_length_3219_size_3	TARA	Arctic	paralog1	3	24.3
	TARA_ARC_RNAP-b_Bin_238_GENE_ID_4828001_length_3270_size_2	TARA	Arctic	paralog1	2	25.2
	TARA_ARC_RNAP-b_Bin_238_GENE_ID_5856320_length_3426_size_1	TARA	Arctic		1	100	Eukaryotic_virus	Varidnaviria	Nucleocytoviricota	Megaviricetes	Pandoravirales	PV_05	NA
	TARA_ARC_RNAP-b_Bin_238_GENE_ID_6066517_length_4131_size_1	TARA	Arctic		1	21.6
	TARA_ARC_RNAP-b_Bin_238_GENE_ID_608319_length_3870_size_1	TARA	Arctic		1	22.6
	TARA_ARC_RNAP-b_Bin_238_GENE_ID_8091143_length_3330_size_1	TARA	Arctic	paralog1	1	25
	TARA_ARC_RNAP-b_Bin_238_GENE_ID_8093919_length_3567_size_1	TARA	Arctic		1	25.7
	TARA_ARC_RNAP-b_Bin_24_GENE_ID_2046221_length_3225_size_1	TARA	Arctic		1	24.8
	TARA_ARC_RNAP-b_Bin_24_GENE_ID_3782134_length_4092_size_1	TARA	Arctic	paralog1	1	30
	TARA_ARC_RNAP-b_Bin_24_GENE_ID_436700_length_4098_size_72	TARA	Arctic	paralog1	72	30
	TARA_ARC_RNAP-b_Bin_24_GENE_ID_8081693_length_2874_size_1	TARA	Arctic		1	23.2
	TARA_ARC_RNAP-b_Bin_240_GENE_ID_4526911_length_3408_size_1	TARA	Arctic	paralog1	1	35.7
	TARA_ARC_RNAP-b_Bin_240_GENE_ID_558477_length_3912_size_1	TARA	Arctic		1	21.6
	TARA_ARC_RNAP-b_Bin_240_GENE_ID_6665715_length_2583_size_1	TARA	Arctic	paralog1	1	21.7
	TARA_ARC_RNAP-b_Bin_240_GENE_ID_8050066_length_3810_size_20	TARA	Arctic	paralog1	20	34.7
	TARA_ARC_RNAP-b_Bin_242_GENE_ID_4071512_length_4086_size_4	TARA	Arctic		4	29.8
	TARA_ARC_RNAP-b_Bin_246_GENE_ID_1787174_length_3684_size_1	TARA	Arctic	paralog1	1	43.6
	TARA_ARC_RNAP-b_Bin_246_GENE_ID_2317660_length_3402_size_1	TARA	Arctic	paralog1	1	29.1
	TARA_ARC_RNAP-b_Bin_246_GENE_ID_7982403_length_3297_size_1	TARA	Arctic	paralog1	1	34.4
	TARA_ARC_RNAP-b_Bin_247_GENE_ID_2095437_length_3138_size_1	TARA	Arctic		1	21.3
	TARA_ARC_RNAP-b_Bin_248_GENE_ID_4833864_length_3783_size_1	TARA	Arctic		1	21.9
	TARA_ARC_RNAP-b_Bin_248_GENE_ID_5661861_length_2571_size_1	TARA	Arctic		1	34.7
	TARA_ARC_RNAP-b_Bin_249_GENE_ID_1889189_length_4173_size_1	TARA	Arctic	paralog1	1	28.6
	TARA_ARC_RNAP-b_Bin_249_GENE_ID_5309078_length_3087_size_1	TARA	Arctic	paralog1	1	83.9	Eukaryotic_virus	Varidnaviria	Nucleocytoviricota	Megaviricetes	Imitervirales	IM_07	NA
	TARA_ARC_RNAP-b_Bin_249_GENE_ID_8110459_length_7716_size_1	TARA	Arctic	paralog2	1	63.9
	TARA_ARC_RNAP-b_Bin_251_GENE_ID_1454749_length_3642_size_1	TARA	Arctic	paralog1	1	100	Eukaryotic_virus	Varidnaviria	Nucleocytoviricota	Megaviricetes	Imitervirales		NA
	TARA_ARC_RNAP-b_Bin_251_GENE_ID_1497761_length_3495_size_1	TARA	Arctic	paralog1	1	100	Eukaryotic_virus	Varidnaviria	Nucleocytoviricota	Megaviricetes	Imitervirales	IM_13	NA
	TARA_ARC_RNAP-b_Bin_251_GENE_ID_1590559_length_3588_size_1	TARA	Arctic	paralog2	1	82.6	Eukaryotic_virus	Varidnaviria	Nucleocytoviricota	Megaviricetes	Imitervirales	IM_07	NA
	TARA_ARC_RNAP-b_Bin_251_GENE_ID_1643956_length_3702_size_1	TARA	Arctic	paralog2	1	100	Eukaryotic_virus	Varidnaviria	Nucleocytoviricota	Megaviricetes	Imitervirales	IM_09	NA
	TARA_ARC_RNAP-b_Bin_251_GENE_ID_1998488_length_3813_size_8	TARA	Arctic	paralog1	8	100	Eukaryotic_virus	Varidnaviria	Nucleocytoviricota	Megaviricetes	Imitervirales	IM_07	NA
	TARA_ARC_RNAP-b_Bin_251_GENE_ID_2046661_length_4350_size_1	TARA	Arctic	paralog2	1	49.4
	TARA_ARC_RNAP-b_Bin_251_GENE_ID_2198132_length_2466_size_1	TARA	Arctic	paralog2	1	100	Eukaryotic_virus	Varidnaviria	Nucleocytoviricota	Megaviricetes	Imitervirales	IM_07	NA
	TARA_ARC_RNAP-b_Bin_251_GENE_ID_2735056_length_2553_size_1	TARA	Arctic	paralog1	1	79.9	Eukaryotic_virus	Varidnaviria	Nucleocytoviricota	Megaviricetes	Imitervirales	IM_07	NA
	TARA_ARC_RNAP-b_Bin_251_GENE_ID_2764257_length_2499_size_1	TARA	Arctic	paralog1	1	100	Eukaryotic_virus	Varidnaviria	Nucleocytoviricota	Megaviricetes	Imitervirales	IM_07	NA
	TARA_ARC_RNAP-b_Bin_251_GENE_ID_2902230_length_3195_size_1	TARA	Arctic	paralog2	1	100	Eukaryotic_virus	Varidnaviria	Nucleocytoviricota	Megaviricetes	Imitervirales	IM_07	NA
	TARA_ARC_RNAP-b_Bin_251_GENE_ID_2908126_length_3786_size_1	TARA	Arctic	paralog1	1	100	Eukaryotic_virus	Varidnaviria	Nucleocytoviricota	Megaviricetes	Imitervirales	IM_07	NA
	TARA_ARC_RNAP-b_Bin_251_GENE_ID_3122411_length_5592_size_1	TARA	Arctic	paralog2	1	47.8
	TARA_ARC_RNAP-b_Bin_251_GENE_ID_3172005_length_3573_size_1	TARA	Arctic		1	100	Eukaryotic_virus	Varidnaviria	Nucleocytoviricota	Megaviricetes	Imitervirales	IM_16	NA
	TARA_ARC_RNAP-b_Bin_251_GENE_ID_3256518_length_2448_size_1	TARA	Arctic		1	100	Eukaryotic_virus	Duplodnaviria	Mirusviricota	MR_06	MR_06	MR_06	NA
	TARA_ARC_RNAP-b_Bin_251_GENE_ID_3296981_length_3660_size_1	TARA	Arctic	paralog2	1	100	Eukaryotic_virus	Varidnaviria	Nucleocytoviricota	Megaviricetes	Imitervirales	IM_09	NA
	TARA_ARC_RNAP-b_Bin_251_GENE_ID_3603966_length_3807_size_1	TARA	Arctic	paralog1	1	100	Eukaryotic_virus	Varidnaviria	Nucleocytoviricota	Megaviricetes	Imitervirales	IM_07	NA
	TARA_ARC_RNAP-b_Bin_251_GENE_ID_4455966_length_5706_size_1	TARA	Arctic	paralog2	1	69.2
	TARA_ARC_RNAP-b_Bin_251_GENE_ID_4646400_length_7758_size_1	TARA	Arctic	paralog2	1	43.6
	TARA_ARC_RNAP-b_Bin_251_GENE_ID_5048709_length_7851_size_1	TARA	Arctic	paralog2	1	100	Eukaryotic_virus	Varidnaviria	Nucleocytoviricota	Megaviricetes	Imitervirales	IM_07	NA
	TARA_ARC_RNAP-b_Bin_251_GENE_ID_509068_length_3249_size_1	TARA	Arctic	paralog2	1	100	Eukaryotic_virus	Varidnaviria	Nucleocytoviricota	Megaviricetes	Imitervirales	IM_07	NA
	TARA_ARC_RNAP-b_Bin_251_GENE_ID_5098051_length_9954_size_1	TARA	Arctic	paralog2	1	100	Eukaryotic_virus	Varidnaviria	Nucleocytoviricota	Megaviricetes	Imitervirales	IM_07	NA
	TARA_ARC_RNAP-b_Bin_251_GENE_ID_5569243_length_2409_size_1	TARA	Arctic	paralog1	1	79.4	Eukaryotic_virus	Varidnaviria	Nucleocytoviricota	Megaviricetes	Imitervirales	IM_07	NA
	TARA_ARC_RNAP-b_Bin_251_GENE_ID_5576226_length_3618_size_1	TARA	Arctic	paralog2	1	100	Eukaryotic_virus	Varidnaviria	Nucleocytoviricota	Megaviricetes	Imitervirales	IM_09	NA
	TARA_ARC_RNAP-b_Bin_251_GENE_ID_5992672_length_3627_size_1	TARA	Arctic	paralog2	1	100	Eukaryotic_virus	Varidnaviria	Nucleocytoviricota	Megaviricetes	Imitervirales	IM_09	NA
	TARA_ARC_RNAP-b_Bin_251_GENE_ID_6018220_length_3426_size_1	TARA	Arctic	paralog1	1	100	Eukaryotic_virus	Varidnaviria	Nucleocytoviricota	Megaviricetes	Imitervirales	IM_09	NA
	TARA_ARC_RNAP-b_Bin_251_GENE_ID_6055185_length_3063_size_1	TARA	Arctic		1	100	Eukaryotic_virus	Varidnaviria	Nucleocytoviricota	Megaviricetes	Imitervirales	IM_09	NA
	TARA_ARC_RNAP-b_Bin_251_GENE_ID_6185773_length_3738_size_1	TARA	Arctic	paralog1	1	100	Eukaryotic_virus	Varidnaviria	Nucleocytoviricota	Megaviricetes	Imitervirales	IM_07	NA
	TARA_ARC_RNAP-b_Bin_251_GENE_ID_6256301_length_4299_size_1	TARA	Arctic	paralog2	1	47.2
	TARA_ARC_RNAP-b_Bin_251_GENE_ID_6314357_length_3408_size_1	TARA	Arctic	paralog1	1	80.5	Eukaryotic_virus	Varidnaviria	Nucleocytoviricota	Megaviricetes	Imitervirales	IM_07	NA
	TARA_ARC_RNAP-b_Bin_251_GENE_ID_6417494_length_3444_size_1	TARA	Arctic	paralog1	1	100	Eukaryotic_virus	Varidnaviria	Nucleocytoviricota	Megaviricetes	Imitervirales	IM_07	NA
	TARA_ARC_RNAP-b_Bin_251_GENE_ID_6672068_length_3411_size_1	TARA	Arctic	paralog1	1	100	Eukaryotic_virus	Varidnaviria	Nucleocytoviricota	Megaviricetes	Imitervirales	IM_09	NA
	TARA_ARC_RNAP-b_Bin_251_GENE_ID_7052176_length_3828_size_1	TARA	Arctic	paralog1	1	100	Eukaryotic_virus	Varidnaviria	Nucleocytoviricota	Megaviricetes	Imitervirales	IM_07	NA
	TARA_ARC_RNAP-b_Bin_251_GENE_ID_7079957_length_3423_size_1	TARA	Arctic	paralog1	1	100	Eukaryotic_virus	Varidnaviria	Nucleocytoviricota	Megaviricetes	Imitervirales	IM_09	NA
	TARA_ARC_RNAP-b_Bin_251_GENE_ID_7114625_length_3408_size_1	TARA	Arctic	paralog1	1	100	Eukaryotic_virus	Varidnaviria	Nucleocytoviricota	Megaviricetes	Imitervirales	IM_09	NA
	TARA_ARC_RNAP-b_Bin_251_GENE_ID_7115383_length_3975_size_1	TARA	Arctic	paralog2	1	100	Eukaryotic_virus	Varidnaviria	Nucleocytoviricota	Megaviricetes	Imitervirales	IM_07	NA
	TARA_ARC_RNAP-b_Bin_251_GENE_ID_7171006_length_3570_size_1	TARA	Arctic		1	89	Eukaryotic_virus	Varidnaviria	Nucleocytoviricota	Megaviricetes	Imitervirales	IM_16	NA
	TARA_ARC_RNAP-b_Bin_251_GENE_ID_8211132_length_3963_size_1	TARA	Arctic	paralog2	1	100	Eukaryotic_virus	Varidnaviria	Nucleocytoviricota	Megaviricetes	Imitervirales		NA
	TARA_ARC_RNAP-b_Bin_254_GENE_ID_297934_length_3609_size_1	TARA	Arctic	paralog1	1	34.8
	TARA_ARC_RNAP-b_Bin_254_GENE_ID_481591_length_3807_size_1	TARA	Arctic	paralog2	1	38.5
	TARA_ARC_RNAP-b_Bin_258_GENE_ID_3690153_length_3810_size_4	TARA	Arctic	paralog2	4	33.4
	TARA_ARC_RNAP-b_Bin_260_GENE_ID_5167646_length_4074_size_3	TARA	Arctic		3	21
	TARA_ARC_RNAP-b_Bin_261_GENE_ID_203058_length_4188_size_1	TARA	Arctic		1	22.1
	TARA_ARC_RNAP-b_Bin_262_GENE_ID_7668696_length_3825_size_3	TARA	Arctic	paralog1	3	43.8
	TARA_ARC_RNAP-b_Bin_263_GENE_ID_122706_length_4128_size_1	TARA	Arctic		1	21.6
	TARA_ARC_RNAP-b_Bin_263_GENE_ID_2477521_length_3819_size_1	TARA	Arctic	paralog1	1	40.7
	TARA_ARC_RNAP-b_Bin_263_GENE_ID_701746_length_3558_size_1	TARA	Arctic		1	32.9
	TARA_ARC_RNAP-b_Bin_268_GENE_ID_287343_length_3270_size_1	TARA	Arctic		1	25.3
	TARA_ARC_RNAP-b_Bin_269_GENE_ID_2159653_length_2598_size_1	TARA	Arctic		1	99.2	Eukaryotic_virus	Varidnaviria	Nucleocytoviricota	Megaviricetes	Imitervirales	IM_16	NA
	TARA_ARC_RNAP-b_Bin_269_GENE_ID_2492571_length_2502_size_1	TARA	Arctic	paralog2	1	77.7	Eukaryotic_virus	Varidnaviria	Nucleocytoviricota	Megaviricetes	Imitervirales	IM_09	NA
	TARA_ARC_RNAP-b_Bin_269_GENE_ID_3494907_length_4080_size_1	TARA	Arctic	paralog1	1	31.1
	TARA_ARC_RNAP-b_Bin_269_GENE_ID_4178170_length_2454_size_1	TARA	Arctic	paralog2	1	92.8	Eukaryotic_virus	Varidnaviria	Nucleocytoviricota	Megaviricetes	Imitervirales	IM_08	NA
	TARA_ARC_RNAP-b_Bin_269_GENE_ID_4908075_length_3162_size_1	TARA	Arctic	paralog1	1	72.9	Eukaryotic_virus	Varidnaviria	Nucleocytoviricota	Megaviricetes	Imitervirales	IM_09	NA
	TARA_ARC_RNAP-b_Bin_269_GENE_ID_5326506_length_3450_size_1	TARA	Arctic	paralog1	1	78.3	Eukaryotic_virus	Varidnaviria	Nucleocytoviricota	Megaviricetes	Imitervirales	IM_09	NA
	TARA_ARC_RNAP-b_Bin_269_GENE_ID_8162268_length_4302_size_1	TARA	Arctic	paralog2	1	63.4
	TARA_ARC_RNAP-b_Bin_270_GENE_ID_1960893_length_3258_size_1	TARA	Arctic		1	25
	TARA_ARC_RNAP-b_Bin_270_GENE_ID_2043122_length_3543_size_1	TARA	Arctic	paralog1	1	23.6
	TARA_ARC_RNAP-b_Bin_270_GENE_ID_2717261_length_3255_size_1	TARA	Arctic		1	26.2
	TARA_ARC_RNAP-b_Bin_270_GENE_ID_2745107_length_3573_size_1	TARA	Arctic		1	26.1
	TARA_ARC_RNAP-b_Bin_270_GENE_ID_2916795_length_3246_size_2	TARA	Arctic		2	25.3
	TARA_ARC_RNAP-b_Bin_270_GENE_ID_2916800_length_3315_size_1	TARA	Arctic		1	23.4
	TARA_ARC_RNAP-b_Bin_270_GENE_ID_3431660_length_4170_size_2	TARA	Arctic	paralog1	2	32.6
	TARA_ARC_RNAP-b_Bin_270_GENE_ID_3543842_length_3489_size_2	TARA	Arctic	paralog1	2	24.8
	TARA_ARC_RNAP-b_Bin_270_GENE_ID_5806675_length_3234_size_1	TARA	Arctic		1	24.6
	TARA_ARC_RNAP-b_Bin_270_GENE_ID_587104_length_3606_size_2	TARA	Arctic		2	26.4
	TARA_ARC_RNAP-b_Bin_270_GENE_ID_6087192_length_3333_size_1	TARA	Arctic		1	24.5
	TARA_ARC_RNAP-b_Bin_270_GENE_ID_6729457_length_3435_size_1	TARA	Arctic		1	21.8
	TARA_ARC_RNAP-b_Bin_270_GENE_ID_6796720_length_3270_size_1	TARA	Arctic	paralog1	1	24
	TARA_ARC_RNAP-b_Bin_270_GENE_ID_7096621_length_3282_size_2	TARA	Arctic		2	23.9
	TARA_ARC_RNAP-b_Bin_270_GENE_ID_7122827_length_3249_size_2	TARA	Arctic		2	25.1
	TARA_ARC_RNAP-b_Bin_270_GENE_ID_71340_length_3288_size_1	TARA	Arctic		1	27.1
	TARA_ARC_RNAP-b_Bin_270_GENE_ID_7690391_length_3168_size_1	TARA	Arctic		1	24.8
	TARA_ARC_RNAP-b_Bin_270_GENE_ID_7920603_length_4074_size_3	TARA	Arctic	paralog1	3	31.3
	TARA_ARC_RNAP-b_Bin_273_GENE_ID_5368859_length_3813_size_1	TARA	Arctic	paralog1	1	43.7
	TARA_ARC_RNAP-b_Bin_276_GENE_ID_1754227_length_3747_size_1	TARA	Arctic	paralog2	1	81.1	Eukaryotic_virus	Varidnaviria	Nucleocytoviricota	Megaviricetes	Imitervirales	IM_01	NA
	TARA_ARC_RNAP-b_Bin_276_GENE_ID_3016957_length_3810_size_1	TARA	Arctic	paralog2	1	40.1
	TARA_ARC_RNAP-b_Bin_276_GENE_ID_4566500_length_3627_size_1	TARA	Arctic	paralog1	1	76.7	Eukaryotic_virus	Varidnaviria	Nucleocytoviricota	Megaviricetes	Imitervirales	IM_12	NA
	TARA_ARC_RNAP-b_Bin_278_GENE_ID_1180257_length_4050_size_1	TARA	Arctic	paralog2	1	100	Eukaryotic_virus	Varidnaviria	Nucleocytoviricota	Megaviricetes	Imitervirales	IM_01	NA
	TARA_ARC_RNAP-b_Bin_278_GENE_ID_1980144_length_3582_size_2	TARA	Arctic	paralog1	2	100	Eukaryotic_virus	Varidnaviria	Nucleocytoviricota	Megaviricetes	Imitervirales	IM_01	NA
	TARA_ARC_RNAP-b_Bin_278_GENE_ID_3770526_length_3423_size_1	TARA	Arctic		1	100	Eukaryotic_virus	Varidnaviria	Nucleocytoviricota	Megaviricetes	Pandoravirales	PV_05	NA
	TARA_ARC_RNAP-b_Bin_278_GENE_ID_5938125_length_3606_size_1	TARA	Arctic	paralog1	1	97.6	Eukaryotic_virus	Varidnaviria	Nucleocytoviricota	Megaviricetes	Imitervirales	IM_12	NA
	TARA_ARC_RNAP-b_Bin_278_GENE_ID_6076492_length_3588_size_1	TARA	Arctic	paralog2	1	100	Eukaryotic_virus	Varidnaviria	Nucleocytoviricota	Megaviricetes	Imitervirales	IM_12	NA
	TARA_ARC_RNAP-b_Bin_279_GENE_ID_5793662_length_3825_size_2	TARA	Arctic	paralog1	2	41.4
	TARA_ARC_RNAP-b_Bin_279_GENE_ID_616770_length_4068_size_3	TARA	Arctic		3	30.5
	TARA_ARC_RNAP-b_Bin_280_GENE_ID_1202684_length_3465_size_1	TARA	Arctic		1	24.4
	TARA_ARC_RNAP-b_Bin_280_GENE_ID_4348427_length_4311_size_1	TARA	Arctic		1	100	Eukaryotic_virus	Varidnaviria	Nucleocytoviricota	Megaviricetes	Pandoravirales	PV_05	NA
	TARA_ARC_RNAP-b_Bin_280_GENE_ID_7857293_length_3723_size_15	TARA	Arctic		15	44.2
	TARA_ARC_RNAP-b_Bin_289_GENE_ID_1838586_length_3537_size_1	TARA	Arctic		1	100	Eukaryotic_virus	Varidnaviria	Nucleocytoviricota	Megaviricetes	Pandoravirales	PV_05	NA
	TARA_ARC_RNAP-b_Bin_289_GENE_ID_3483426_length_3249_size_1	TARA	Arctic		1	100	Eukaryotic_virus	Varidnaviria	Nucleocytoviricota	Proculviricetes	Proculvirales	PC_01	NA
	TARA_ARC_RNAP-b_Bin_289_GENE_ID_4678996_length_3276_size_1	TARA	Arctic		1	100	Eukaryotic_virus	Varidnaviria	Nucleocytoviricota	Proculviricetes	Proculvirales	PC_01	NA
	TARA_ARC_RNAP-b_Bin_289_GENE_ID_5594283_length_3417_size_1	TARA	Arctic		1	100	Eukaryotic_virus	Varidnaviria	Nucleocytoviricota	Megaviricetes	Pandoravirales	PV_05	NA
	TARA_ARC_RNAP-b_Bin_289_GENE_ID_8143149_length_3303_size_1	TARA	Arctic		1	100	Eukaryotic_virus	Varidnaviria	Nucleocytoviricota	Proculviricetes	Proculvirales	PC_01	NA
	TARA_ARC_RNAP-b_Bin_29_GENE_ID_6514700_length_3342_size_3	TARA	Arctic		3	29.4
	TARA_ARC_RNAP-b_Bin_291_GENE_ID_1136706_length_3606_size_2	TARA	Arctic	paralog1	2	100	Eukaryotic_virus	Varidnaviria	Nucleocytoviricota	Megaviricetes	Imitervirales	IM_01	NA
	TARA_ARC_RNAP-b_Bin_291_GENE_ID_1238425_length_3078_size_1	TARA	Arctic	paralog1	1	100	Eukaryotic_virus	Varidnaviria	Nucleocytoviricota	Megaviricetes	Imitervirales	IM_12	NA
	TARA_ARC_RNAP-b_Bin_291_GENE_ID_1498842_length_3684_size_2	TARA	Arctic	paralog1	2	100	Eukaryotic_virus	Varidnaviria	Nucleocytoviricota	Megaviricetes	Imitervirales	IM_12	NA
	TARA_ARC_RNAP-b_Bin_291_GENE_ID_2052525_length_4236_size_1	TARA	Arctic	paralog1	1	100	Eukaryotic_virus	Varidnaviria	Nucleocytoviricota	Megaviricetes	Imitervirales	IM_12	NA
	TARA_ARC_RNAP-b_Bin_291_GENE_ID_2163577_length_3294_size_1	TARA	Arctic	paralog2	1	100	Eukaryotic_virus	Varidnaviria	Nucleocytoviricota	Megaviricetes	Imitervirales	IM_12	NA
	TARA_ARC_RNAP-b_Bin_291_GENE_ID_2735293_length_3612_size_3	TARA	Arctic	paralog1	3	100	Eukaryotic_virus	Varidnaviria	Nucleocytoviricota	Megaviricetes	Imitervirales	IM_01	NA
	TARA_ARC_RNAP-b_Bin_291_GENE_ID_3810647_length_3159_size_1	TARA	Arctic	paralog1	1	84	Eukaryotic_virus	Varidnaviria	Nucleocytoviricota	Megaviricetes	Imitervirales	IM_01	NA
	TARA_ARC_RNAP-b_Bin_291_GENE_ID_3982464_length_2562_size_1	TARA	Arctic	paralog2	1	100	Eukaryotic_virus	Varidnaviria	Nucleocytoviricota	Megaviricetes	Imitervirales	IM_12	NA
	TARA_ARC_RNAP-b_Bin_291_GENE_ID_4038586_length_2559_size_1	TARA	Arctic	paralog2	1	66.8
	TARA_ARC_RNAP-b_Bin_291_GENE_ID_4428606_length_3570_size_1	TARA	Arctic	paralog1	1	100	Eukaryotic_virus	Varidnaviria	Nucleocytoviricota	Megaviricetes	Imitervirales	IM_12	NA
	TARA_ARC_RNAP-b_Bin_291_GENE_ID_5237073_length_4302_size_1	TARA	Arctic	paralog2	1	100	Eukaryotic_virus	Varidnaviria	Nucleocytoviricota	Megaviricetes	Imitervirales	IM_01	NA
	TARA_ARC_RNAP-b_Bin_291_GENE_ID_5248141_length_3924_size_1	TARA	Arctic	paralog2	1	100	Eukaryotic_virus	Varidnaviria	Nucleocytoviricota	Megaviricetes	Imitervirales	IM_12	NA
	TARA_ARC_RNAP-b_Bin_291_GENE_ID_5490670_length_4455_size_1	TARA	Arctic	paralog2	1	100	Eukaryotic_virus	Varidnaviria	Nucleocytoviricota	Megaviricetes	Imitervirales	IM_01	NA
	TARA_ARC_RNAP-b_Bin_291_GENE_ID_5591021_length_3612_size_1	TARA	Arctic	paralog1	1	100	Eukaryotic_virus	Varidnaviria	Nucleocytoviricota	Megaviricetes	Imitervirales	IM_12	NA
	TARA_ARC_RNAP-b_Bin_291_GENE_ID_5738098_length_4104_size_1	TARA	Arctic	paralog2	1	94.1	Eukaryotic_virus	Varidnaviria	Nucleocytoviricota	Megaviricetes	Imitervirales	IM_12	NA
	TARA_ARC_RNAP-b_Bin_291_GENE_ID_5966700_length_3123_size_2	TARA	Arctic	paralog2	2	100	Eukaryotic_virus	Varidnaviria	Nucleocytoviricota	Megaviricetes	Imitervirales	IM_01	NA
	TARA_ARC_RNAP-b_Bin_291_GENE_ID_6258730_length_2565_size_1	TARA	Arctic	paralog2	1	67.6
	TARA_ARC_RNAP-b_Bin_291_GENE_ID_7638402_length_3594_size_1	TARA	Arctic		1	100	Eukaryotic_virus	Varidnaviria	Nucleocytoviricota	Pokkesviricetes	Asfuvirales		NA
	TARA_ARC_RNAP-b_Bin_291_GENE_ID_800998_length_2952_size_1	TARA	Arctic	paralog2	1	100	Eukaryotic_virus	Varidnaviria	Nucleocytoviricota	Megaviricetes	Imitervirales	IM_12	NA
	TARA_ARC_RNAP-b_Bin_293_GENE_ID_5675231_length_4092_size_1	TARA	Arctic		1	31.6
	TARA_ARC_RNAP-b_Bin_293_GENE_ID_6687282_length_3999_size_4	TARA	Arctic	paralog2	4	31.7
	TARA_ARC_RNAP-b_Bin_297_GENE_ID_3507412_length_3261_size_2	TARA	Arctic		2	24.5
	TARA_ARC_RNAP-b_Bin_298_GENE_ID_6213301_length_3102_size_1	TARA	Arctic		1	21.7
	TARA_ARC_RNAP-b_Bin_299_GENE_ID_7844880_length_3549_size_1	TARA	Arctic	paralog1	1	78.3	Eukaryotic_virus	Varidnaviria	Nucleocytoviricota	Megaviricetes	Imitervirales	IM_01	NA
	TARA_ARC_RNAP-b_Bin_299_GENE_ID_7844891_length_4389_size_1	TARA	Arctic	paralog2	1	68.5
	TARA_ARC_RNAP-b_Bin_303_GENE_ID_171344_length_4182_size_1	TARA	Arctic		1	27.6
	TARA_ARC_RNAP-b_Bin_303_GENE_ID_2202167_length_4185_size_3	TARA	Arctic		3	27.2
	TARA_ARC_RNAP-b_Bin_303_GENE_ID_2720893_length_4239_size_6	TARA	Arctic		6	28
	TARA_ARC_RNAP-b_Bin_303_GENE_ID_2893098_length_4212_size_1	TARA	Arctic		1	26.5
	TARA_ARC_RNAP-b_Bin_303_GENE_ID_3196568_length_4149_size_2	TARA	Arctic		2	26.8
	TARA_ARC_RNAP-b_Bin_303_GENE_ID_3342677_length_4128_size_2	TARA	Arctic		2	26.4
	TARA_ARC_RNAP-b_Bin_303_GENE_ID_6038074_length_4215_size_5	TARA	Arctic		5	26.1
	TARA_ARC_RNAP-b_Bin_303_GENE_ID_6151520_length_4155_size_1	TARA	Arctic		1	27
	TARA_ARC_RNAP-b_Bin_303_GENE_ID_6463407_length_4221_size_1	TARA	Arctic		1	26.5
	TARA_ARC_RNAP-b_Bin_303_GENE_ID_7076323_length_3261_size_1	TARA	Arctic		1	24.3
	TARA_ARC_RNAP-b_Bin_306_GENE_ID_2771651_length_3411_size_2	TARA	Arctic	paralog1	2	23
	TARA_ARC_RNAP-b_Bin_308_GENE_ID_7479866_length_3723_size_1	TARA	Arctic	paralog1	1	42.9
	TARA_ARC_RNAP-b_Bin_309_GENE_ID_5373072_length_2607_size_1	TARA	Arctic	paralog1	1	98.5	Eukaryotic_virus	Varidnaviria	Nucleocytoviricota	Megaviricetes	Imitervirales	IM_01	NA
	TARA_ARC_RNAP-b_Bin_309_GENE_ID_6214429_length_3756_size_1	TARA	Arctic	paralog2	1	82	Eukaryotic_virus	Varidnaviria	Nucleocytoviricota	Megaviricetes	Imitervirales	IM_06	NA
	TARA_ARC_RNAP-b_Bin_309_GENE_ID_7236084_length_3204_size_1	TARA	Arctic	paralog1	1	77.1	Eukaryotic_virus	Varidnaviria	Nucleocytoviricota	Megaviricetes	Imitervirales	IM_06	NA
	TARA_ARC_RNAP-b_Bin_314_GENE_ID_6569004_length_3684_size_1	TARA	Arctic		1	100	Eukaryotic_virus	Varidnaviria	Nucleocytoviricota	Megaviricetes	Pandoravirales	PV_05	NA
	TARA_ARC_RNAP-b_Bin_314_GENE_ID_6977050_length_4707_size_1	TARA	Arctic		1	100	Eukaryotic_virus	Varidnaviria	Nucleocytoviricota	Megaviricetes	Pandoravirales	PV_05	NA
	TARA_ARC_RNAP-b_Bin_314_GENE_ID_8160076_length_3540_size_1	TARA	Arctic		1	100	Eukaryotic_virus	Varidnaviria	Nucleocytoviricota	Megaviricetes	Pandoravirales	PV_05	NA
	TARA_ARC_RNAP-b_Bin_315_GENE_ID_7436609_length_3549_size_2	TARA	Arctic	paralog1	2	95.3	Eukaryotic_virus	Varidnaviria	Nucleocytoviricota	Megaviricetes	Imitervirales	IM_01	NA
	TARA_ARC_RNAP-b_Bin_318_GENE_ID_315167_length_3546_size_1	TARA	Arctic	paralog2	1	21.3
	TARA_ARC_RNAP-b_Bin_318_GENE_ID_5825713_length_3351_size_1	TARA	Arctic	paralog1	1	25.6
	TARA_ARC_RNAP-b_Bin_318_GENE_ID_917013_length_3237_size_2	TARA	Arctic		2	24.4
	TARA_ARC_RNAP-b_Bin_32_GENE_ID_3601128_length_3327_size_1	TARA	Arctic		1	28.5
	TARA_ARC_RNAP-b_Bin_32_GENE_ID_7471738_length_2646_size_2	TARA	Arctic	paralog1	2	48.9
	TARA_ARC_RNAP-b_Bin_321_GENE_ID_4589314_length_2562_size_1	TARA	Arctic		1	34.7
	TARA_ARC_RNAP-b_Bin_327_GENE_ID_2658522_length_3750_size_1	TARA	Arctic	paralog1	1	43.1
	TARA_ARC_RNAP-b_Bin_328_GENE_ID_1623603_length_3474_size_1	TARA	Arctic	paralog1	1	99.2	Eukaryotic_virus	Varidnaviria	Nucleocytoviricota	Megaviricetes	Imitervirales	IM_01	NA
	TARA_ARC_RNAP-b_Bin_328_GENE_ID_3268260_length_3702_size_2	TARA	Arctic	paralog2	2	89.1	Eukaryotic_virus	Varidnaviria	Nucleocytoviricota	Megaviricetes	Imitervirales	IM_09	NA
	TARA_ARC_RNAP-b_Bin_328_GENE_ID_3607285_length_4425_size_1	TARA	Arctic	paralog2	1	100	Eukaryotic_virus	Varidnaviria	Nucleocytoviricota	Megaviricetes	Imitervirales	IM_01	NA
	TARA_ARC_RNAP-b_Bin_328_GENE_ID_3607290_length_3540_size_1	TARA	Arctic	paralog1	1	100	Eukaryotic_virus	Varidnaviria	Nucleocytoviricota	Megaviricetes	Imitervirales	IM_01	NA
	TARA_ARC_RNAP-b_Bin_328_GENE_ID_3609296_length_3558_size_1	TARA	Arctic	paralog1	1	88.7	Eukaryotic_virus	Varidnaviria	Nucleocytoviricota	Megaviricetes	Imitervirales	IM_01	NA
	TARA_ARC_RNAP-b_Bin_328_GENE_ID_3886463_length_4950_size_1	TARA	Arctic	paralog2	1	72.5	Eukaryotic_virus	Varidnaviria	Nucleocytoviricota	Megaviricetes	Imitervirales	IM_01	NA
	TARA_ARC_RNAP-b_Bin_328_GENE_ID_4477505_length_4452_size_1	TARA	Arctic	paralog2	1	92.9	Eukaryotic_virus	Varidnaviria	Nucleocytoviricota	Megaviricetes	Imitervirales	IM_01	NA
	TARA_ARC_RNAP-b_Bin_328_GENE_ID_4477510_length_3564_size_1	TARA	Arctic	paralog1	1	99.8	Eukaryotic_virus	Varidnaviria	Nucleocytoviricota	Megaviricetes	Imitervirales	IM_01	NA
	TARA_ARC_RNAP-b_Bin_328_GENE_ID_4959927_length_3732_size_1	TARA	Arctic	paralog1	1	94.9	Eukaryotic_virus	Varidnaviria	Nucleocytoviricota	Megaviricetes	Imitervirales	IM_01	NA
	TARA_ARC_RNAP-b_Bin_328_GENE_ID_4979707_length_3753_size_2	TARA	Arctic	paralog1	2	98.3	Eukaryotic_virus	Varidnaviria	Nucleocytoviricota	Megaviricetes	Imitervirales	IM_01	NA
	TARA_ARC_RNAP-b_Bin_328_GENE_ID_5143658_length_3135_size_1	TARA	Arctic	paralog2	1	88.8	Eukaryotic_virus	Varidnaviria	Nucleocytoviricota	Megaviricetes	Imitervirales	IM_01	NA
	TARA_ARC_RNAP-b_Bin_328_GENE_ID_6497172_length_3072_size_1	TARA	Arctic	paralog1	1	72.2	Eukaryotic_virus	Varidnaviria	Nucleocytoviricota	Megaviricetes	Imitervirales	IM_09	NA
	TARA_ARC_RNAP-b_Bin_328_GENE_ID_6915764_length_2544_size_1	TARA	Arctic	paralog1	1	70.4	Eukaryotic_virus	Varidnaviria	Nucleocytoviricota	Megaviricetes	Imitervirales	IM_01	NA
	TARA_ARC_RNAP-b_Bin_328_GENE_ID_7008754_length_4833_size_1	TARA	Arctic	paralog2	1	80.7	Eukaryotic_virus	Varidnaviria	Nucleocytoviricota	Megaviricetes	Imitervirales	IM_01	NA
	TARA_ARC_RNAP-b_Bin_328_GENE_ID_7725012_length_3960_size_1	TARA	Arctic	paralog2	1	91.9	Eukaryotic_virus	Varidnaviria	Nucleocytoviricota	Megaviricetes	Imitervirales	IM_01	NA
	TARA_ARC_RNAP-b_Bin_328_GENE_ID_7846768_length_5016_size_1	TARA	Arctic	paralog2	1	97.4	Eukaryotic_virus	Varidnaviria	Nucleocytoviricota	Megaviricetes	Imitervirales	IM_01	NA
	TARA_ARC_RNAP-b_Bin_328_GENE_ID_8031447_length_3342_size_1	TARA	Arctic	paralog1	1	34.4
	TARA_ARC_RNAP-b_Bin_329_GENE_ID_2111635_length_3678_size_1	TARA	Arctic	paralog1	1	100	Eukaryotic_virus	Varidnaviria	Nucleocytoviricota	Megaviricetes	Imitervirales	IM_01	NA
	TARA_ARC_RNAP-b_Bin_329_GENE_ID_2111638_length_4257_size_1	TARA	Arctic	paralog2	1	99.4	Eukaryotic_virus	Varidnaviria	Nucleocytoviricota	Megaviricetes	Imitervirales	IM_01	NA
	TARA_ARC_RNAP-b_Bin_333_GENE_ID_4614807_length_3825_size_1	TARA	Arctic		1	22.5
	TARA_ARC_RNAP-b_Bin_334_GENE_ID_3131628_length_3264_size_3	TARA	Arctic		3	24.8
	TARA_ARC_RNAP-b_Bin_335_GENE_ID_3042871_length_4266_size_3	TARA	Arctic		3	25.9
	TARA_ARC_RNAP-b_Bin_335_GENE_ID_436542_length_4176_size_1	TARA	Arctic		1	30.4
	TARA_ARC_RNAP-b_Bin_335_GENE_ID_631213_length_4125_size_7	TARA	Arctic		7	27.6
	TARA_ARC_RNAP-b_Bin_336_GENE_ID_414268_length_3792_size_2	TARA	Arctic	paralog2	2	33.7
	TARA_ARC_RNAP-b_Bin_336_GENE_ID_6813473_length_3882_size_1	TARA	Arctic	paralog2	1	21.5
	TARA_ARC_RNAP-b_Bin_337_GENE_ID_16079_length_2490_size_1	TARA	Arctic		1	100	Eukaryotic_virus	Duplodnaviria	Mirusviricota	MR_02	MR_02	MR_02	NA
	TARA_ARC_RNAP-b_Bin_337_GENE_ID_5241585_length_4284_size_1	TARA	Arctic	paralog2	1	100	Eukaryotic_virus	Varidnaviria	Nucleocytoviricota	Megaviricetes	Imitervirales	IM_01	NA
	TARA_ARC_RNAP-b_Bin_34_GENE_ID_1975750_length_3492_size_2	TARA	Arctic		2	91.6	Eukaryotic_virus	Varidnaviria	Nucleocytoviricota	Megaviricetes	Pandoravirales	PV_05	NA
	TARA_ARC_RNAP-b_Bin_34_GENE_ID_6716214_length_3483_size_1	TARA	Arctic	paralog1	1	45.2
	TARA_ARC_RNAP-b_Bin_34_GENE_ID_6875911_length_3579_size_1	TARA	Arctic		1	28.2
	TARA_ARC_RNAP-b_Bin_340_GENE_ID_1208573_length_4287_size_1	TARA	Arctic	paralog2	1	100	Eukaryotic_virus	Varidnaviria	Nucleocytoviricota	Megaviricetes	Imitervirales	IM_01	NA
	TARA_ARC_RNAP-b_Bin_340_GENE_ID_151046_length_3768_size_1	TARA	Arctic	paralog2	1	100	Eukaryotic_virus	Varidnaviria	Nucleocytoviricota	Megaviricetes	Imitervirales	IM_01	NA
	TARA_ARC_RNAP-b_Bin_340_GENE_ID_1523644_length_3093_size_1	TARA	Arctic	paralog2	1	100	Eukaryotic_virus	Varidnaviria	Nucleocytoviricota	Megaviricetes	Imitervirales	IM_01	NA
	TARA_ARC_RNAP-b_Bin_340_GENE_ID_3917007_length_3525_size_1	TARA	Arctic	paralog1	1	100	Eukaryotic_virus	Varidnaviria	Nucleocytoviricota	Megaviricetes	Imitervirales	IM_13	NA
	TARA_ARC_RNAP-b_Bin_340_GENE_ID_4385682_length_3561_size_2	TARA	Arctic	paralog1	2	100	Eukaryotic_virus	Varidnaviria	Nucleocytoviricota	Megaviricetes	Imitervirales	IM_01	NA
	TARA_ARC_RNAP-b_Bin_340_GENE_ID_4700964_length_3525_size_1	TARA	Arctic	paralog1	1	100	Eukaryotic_virus	Varidnaviria	Nucleocytoviricota	Megaviricetes	Imitervirales	IM_13	NA
	TARA_ARC_RNAP-b_Bin_340_GENE_ID_566005_length_3585_size_1	TARA	Arctic	paralog1	1	100	Eukaryotic_virus	Varidnaviria	Nucleocytoviricota	Megaviricetes	Imitervirales	IM_01	NA
	TARA_ARC_RNAP-b_Bin_340_GENE_ID_6186878_length_4158_size_1	TARA	Arctic		1	100	Eukaryotic_virus	Varidnaviria	Nucleocytoviricota	Proculviricetes	Proculvirales	PC_02	NA
	TARA_ARC_RNAP-b_Bin_340_GENE_ID_8169387_length_3495_size_1	TARA	Arctic	paralog1	1	100	Eukaryotic_virus	Varidnaviria	Nucleocytoviricota	Megaviricetes	Imitervirales	IM_01	NA
	TARA_ARC_RNAP-b_Bin_345_GENE_ID_2448916_length_2559_size_1	TARA	Arctic	paralog1	1	81.7	Eukaryotic_virus	Varidnaviria	Nucleocytoviricota	Megaviricetes	Imitervirales	IM_12	NA
	TARA_ARC_RNAP-b_Bin_345_GENE_ID_3422543_length_3261_size_1	TARA	Arctic		1	24.3
	TARA_ARC_RNAP-b_Bin_345_GENE_ID_4066519_length_4899_size_1	TARA	Arctic		1	34.6
	TARA_ARC_RNAP-b_Bin_345_GENE_ID_43007_length_4803_size_1	TARA	Arctic	paralog2	1	100	Eukaryotic_virus	Varidnaviria	Nucleocytoviricota	Megaviricetes	Imitervirales	IM_01	NA
	TARA_ARC_RNAP-b_Bin_345_GENE_ID_6509263_length_3255_size_1	TARA	Arctic		1	100	Eukaryotic_virus	Varidnaviria	Nucleocytoviricota	Megaviricetes	Algavirales	AG_03	NA
	TARA_ARC_RNAP-b_Bin_345_GENE_ID_7312911_length_5004_size_1	TARA	Arctic		1	34.2
	TARA_ARC_RNAP-b_Bin_345_GENE_ID_7554369_length_4404_size_1	TARA	Arctic	paralog2	1	100	Eukaryotic_virus	Varidnaviria	Nucleocytoviricota	Megaviricetes	Imitervirales	IM_01	NA
	TARA_ARC_RNAP-b_Bin_345_GENE_ID_7907860_length_3585_size_1	TARA	Arctic	paralog1	1	100	Eukaryotic_virus	Varidnaviria	Nucleocytoviricota	Megaviricetes	Imitervirales	IM_01	NA
	TARA_ARC_RNAP-b_Bin_345_GENE_ID_8174804_length_3237_size_1	TARA	Arctic		1	100	Eukaryotic_virus	Varidnaviria	Nucleocytoviricota	Megaviricetes	Algavirales	AG_03	NA
	TARA_ARC_RNAP-b_Bin_345_GENE_ID_88956_length_3552_size_1	TARA	Arctic	paralog1	1	100	Eukaryotic_virus	Varidnaviria	Nucleocytoviricota	Megaviricetes	Imitervirales	IM_01	NA
	TARA_ARC_RNAP-b_Bin_346_GENE_ID_1733394_length_3246_size_1	TARA	Arctic		1	100	Eukaryotic_virus	Duplodnaviria	Mirusviricota	MR_02	MR_02	MR_02	NA
	TARA_ARC_RNAP-b_Bin_346_GENE_ID_4335910_length_3174_size_1	TARA	Arctic		1	100	Eukaryotic_virus	Duplodnaviria	Mirusviricota	MR_02	MR_02	MR_02	NA
	TARA_ARC_RNAP-b_Bin_346_GENE_ID_5660164_length_3576_size_1	TARA	Arctic		1	77.4	Eukaryotic_virus	Varidnaviria	Nucleocytoviricota	Megaviricetes	Pandoravirales		NA
	TARA_ARC_RNAP-b_Bin_346_GENE_ID_5736524_length_3183_size_1	TARA	Arctic		1	100	Eukaryotic_virus	Duplodnaviria	Mirusviricota	MR_02	MR_02	MR_02	NA
	TARA_ARC_RNAP-b_Bin_346_GENE_ID_5738820_length_3441_size_2	TARA	Arctic	paralog1	2	100	Eukaryotic_virus	Varidnaviria	Nucleocytoviricota	Megaviricetes	Imitervirales	IM_09	NA
	TARA_ARC_RNAP-b_Bin_346_GENE_ID_6049477_length_2547_size_1	TARA	Arctic		1	100	Eukaryotic_virus	Duplodnaviria	Mirusviricota	MR_02	MR_02	MR_02	NA
	TARA_ARC_RNAP-b_Bin_346_GENE_ID_6338827_length_3207_size_1	TARA	Arctic		1	100	Eukaryotic_virus	Duplodnaviria	Mirusviricota	MR_02	MR_02	MR_02	NA
	TARA_ARC_RNAP-b_Bin_346_GENE_ID_652072_length_2511_size_1	TARA	Arctic		1	100	Eukaryotic_virus	Duplodnaviria	Mirusviricota	MR_02	MR_02	MR_02	NA
	TARA_ARC_RNAP-b_Bin_347_GENE_ID_1343985_length_4215_size_1	TARA	Arctic	paralog2	1	99.3	Eukaryotic_virus	Varidnaviria	Nucleocytoviricota	Megaviricetes	Imitervirales	IM_01	NA
	TARA_ARC_RNAP-b_Bin_347_GENE_ID_1343997_length_4761_size_1	TARA	Arctic	paralog1	1	99.9	Eukaryotic_virus	Varidnaviria	Nucleocytoviricota	Megaviricetes	Imitervirales	IM_01	NA
	TARA_ARC_RNAP-b_Bin_347_GENE_ID_3148539_length_4077_size_3	TARA	Arctic		3	30.4
	TARA_ARC_RNAP-b_Bin_347_GENE_ID_6515427_length_4332_size_1	TARA	Arctic	paralog2	1	72.5	Eukaryotic_virus	Varidnaviria	Nucleocytoviricota	Megaviricetes	Imitervirales	IM_01	NA
	TARA_ARC_RNAP-b_Bin_347_GENE_ID_6998595_length_3612_size_1	TARA	Arctic	paralog1	1	77.1	Eukaryotic_virus	Varidnaviria	Nucleocytoviricota	Megaviricetes	Imitervirales	IM_01	NA
	TARA_ARC_RNAP-b_Bin_347_GENE_ID_7998075_length_4119_size_1	TARA	Arctic		1	22.8
	TARA_ARC_RNAP-b_Bin_347_GENE_ID_8043643_length_4365_size_1	TARA	Arctic	paralog2	1	71.8	Eukaryotic_virus	Varidnaviria	Nucleocytoviricota	Megaviricetes	Imitervirales	IM_01	NA
	TARA_ARC_RNAP-b_Bin_347_GENE_ID_8043651_length_3528_size_1	TARA	Arctic	paralog1	1	76.5	Eukaryotic_virus	Varidnaviria	Nucleocytoviricota	Megaviricetes	Imitervirales	IM_01	NA
	TARA_ARC_RNAP-b_Bin_348_GENE_ID_6115450_length_4848_size_1	TARA	Arctic	paralog2	1	32.5
	TARA_ARC_RNAP-b_Bin_351_GENE_ID_1397702_length_4455_size_1	TARA	Arctic	paralog2	1	84.5	Eukaryotic_virus	Varidnaviria	Nucleocytoviricota	Megaviricetes	Imitervirales	IM_01	NA
	TARA_ARC_RNAP-b_Bin_351_GENE_ID_3315710_length_3303_size_2	TARA	Arctic	paralog1	2	87	Eukaryotic_virus	Varidnaviria	Nucleocytoviricota	Megaviricetes	Imitervirales	IM_01	NA
	TARA_ARC_RNAP-b_Bin_351_GENE_ID_4426633_length_4650_size_1	TARA	Arctic	paralog2	1	100	Eukaryotic_virus	Varidnaviria	Nucleocytoviricota	Megaviricetes	Imitervirales	IM_01	NA
	TARA_ARC_RNAP-b_Bin_351_GENE_ID_7313182_length_2994_size_1	TARA	Arctic		1	100	Eukaryotic_virus	Duplodnaviria	Mirusviricota	MR_01	MR_01	MR_01	NA
	TARA_ARC_RNAP-b_Bin_353_GENE_ID_1849763_length_4833_size_1	TARA	Arctic	paralog2	1	100	Eukaryotic_virus	Varidnaviria	Nucleocytoviricota	Megaviricetes	Imitervirales	IM_01	NA
	TARA_ARC_RNAP-b_Bin_353_GENE_ID_2677255_length_3696_size_1	TARA	Arctic	paralog1	1	100	Eukaryotic_virus	Varidnaviria	Nucleocytoviricota	Megaviricetes	Imitervirales	IM_01	NA
	TARA_ARC_RNAP-b_Bin_353_GENE_ID_2845063_length_2994_size_1	TARA	Arctic		1	100	Eukaryotic_virus	Duplodnaviria	Mirusviricota	MR_01	MR_01	MR_01	NA
	TARA_ARC_RNAP-b_Bin_353_GENE_ID_2922646_length_4977_size_1	TARA	Arctic	paralog2	1	100	Eukaryotic_virus	Varidnaviria	Nucleocytoviricota	Megaviricetes	Imitervirales	IM_01	NA
	TARA_ARC_RNAP-b_Bin_353_GENE_ID_419970_length_5016_size_1	TARA	Arctic	paralog2	1	100	Eukaryotic_virus	Varidnaviria	Nucleocytoviricota	Megaviricetes	Imitervirales	IM_01	NA
	TARA_ARC_RNAP-b_Bin_353_GENE_ID_4872433_length_4809_size_1	TARA	Arctic	paralog2	1	100	Eukaryotic_virus	Varidnaviria	Nucleocytoviricota	Megaviricetes	Imitervirales	IM_01	NA
	TARA_ARC_RNAP-b_Bin_353_GENE_ID_4953516_length_5055_size_1	TARA	Arctic	paralog2	1	97.3	Eukaryotic_virus	Varidnaviria	Nucleocytoviricota	Megaviricetes	Imitervirales	IM_01	NA
	TARA_ARC_RNAP-b_Bin_353_GENE_ID_5143941_length_3681_size_1	TARA	Arctic	paralog1	1	100	Eukaryotic_virus	Varidnaviria	Nucleocytoviricota	Megaviricetes	Imitervirales	IM_01	NA
	TARA_ARC_RNAP-b_Bin_353_GENE_ID_5829804_length_3780_size_1	TARA	Arctic	paralog1	1	100	Eukaryotic_virus	Varidnaviria	Nucleocytoviricota	Megaviricetes	Imitervirales	IM_01	NA
	TARA_ARC_RNAP-b_Bin_353_GENE_ID_7406578_length_3729_size_1	TARA	Arctic	paralog1	1	99.8	Eukaryotic_virus	Varidnaviria	Nucleocytoviricota	Megaviricetes	Imitervirales	IM_01	NA
	TARA_ARC_RNAP-b_Bin_355_GENE_ID_1233542_length_3711_size_1	TARA	Arctic		1	26.5
	TARA_ARC_RNAP-b_Bin_355_GENE_ID_6806979_length_3654_size_1	TARA	Arctic	paralog1	1	25.4
	TARA_ARC_RNAP-b_Bin_356_GENE_ID_3389405_length_3279_size_2	TARA	Arctic		2	24
	TARA_ARC_RNAP-b_Bin_356_GENE_ID_431568_length_3300_size_2	TARA	Arctic	paralog1	2	34.4
	TARA_ARC_RNAP-b_Bin_356_GENE_ID_7054726_length_3684_size_2	TARA	Arctic	paralog1	2	42.9
	TARA_ARC_RNAP-b_Bin_357_GENE_ID_7002462_length_3813_size_1	TARA	Arctic	paralog1	1	34
	TARA_ARC_RNAP-b_Bin_359_GENE_ID_2961299_length_4152_size_1	TARA	Arctic		1	26.3
	TARA_ARC_RNAP-b_Bin_36_GENE_ID_6696692_length_2943_size_3	TARA	Arctic	paralog1	3	47.1
	TARA_ARC_RNAP-b_Bin_36_GENE_ID_707997_length_3450_size_1	TARA	Arctic		1	28.8
	TARA_ARC_RNAP-b_Bin_361_GENE_ID_5416953_length_4071_size_3	TARA	Arctic	paralog1	3	31.8
	TARA_ARC_RNAP-b_Bin_364_GENE_ID_3292967_length_4236_size_1	TARA	Arctic		1	26.9
	TARA_ARC_RNAP-b_Bin_369_GENE_ID_1846536_length_4092_size_2	TARA	Arctic	paralog1	2	29.8
	TARA_ARC_RNAP-b_Bin_369_GENE_ID_217074_length_4044_size_2	TARA	Arctic	paralog1	2	33.7
	TARA_ARC_RNAP-b_Bin_369_GENE_ID_6128761_length_4083_size_1	TARA	Arctic		1	36.3
	TARA_ARC_RNAP-b_Bin_369_GENE_ID_6970456_length_4149_size_1	TARA	Arctic	paralog1	1	31.4
	TARA_ARC_RNAP-b_Bin_370_GENE_ID_5765552_length_4731_size_1	TARA	Arctic		1	100	Eukaryotic_virus	Varidnaviria	Nucleocytoviricota	Megaviricetes	Pimascovirales	PM_01	NA
	TARA_ARC_RNAP-b_Bin_372_GENE_ID_2054444_length_4770_size_3	TARA	Arctic	paralog2	3	99.4	Eukaryotic_virus	Varidnaviria	Nucleocytoviricota	Megaviricetes	Imitervirales	IM_01	NA
	TARA_ARC_RNAP-b_Bin_372_GENE_ID_2524969_length_3372_size_1	TARA	Arctic	paralog1	1	77.5	Eukaryotic_virus	Varidnaviria	Nucleocytoviricota	Megaviricetes	Imitervirales	IM_09	NA
	TARA_ARC_RNAP-b_Bin_372_GENE_ID_2552645_length_4101_size_2	TARA	Arctic	paralog2	2	31.9
	TARA_ARC_RNAP-b_Bin_372_GENE_ID_377517_length_3687_size_1	TARA	Arctic	paralog2	1	82.5	Eukaryotic_virus	Varidnaviria	Nucleocytoviricota	Megaviricetes	Imitervirales	IM_09	NA
	TARA_ARC_RNAP-b_Bin_372_GENE_ID_4255988_length_3534_size_1	TARA	Arctic	paralog1	1	79.4	Eukaryotic_virus	Varidnaviria	Nucleocytoviricota	Megaviricetes	Imitervirales	IM_01	NA
	TARA_ARC_RNAP-b_Bin_372_GENE_ID_5617066_length_3519_size_1	TARA	Arctic	paralog1	1	75.3	Eukaryotic_virus	Varidnaviria	Nucleocytoviricota	Megaviricetes	Imitervirales	IM_01	NA
	TARA_ARC_RNAP-b_Bin_372_GENE_ID_6374499_length_3774_size_1	TARA	Arctic	paralog1	1	55
	TARA_ARC_RNAP-b_Bin_372_GENE_ID_6848179_length_4830_size_1	TARA	Arctic	paralog2	1	40.1
	TARA_ARC_RNAP-b_Bin_372_GENE_ID_7312131_length_3780_size_1	TARA	Arctic	paralog1	1	52.1
	TARA_ARC_RNAP-b_Bin_372_GENE_ID_7763641_length_4917_size_1	TARA	Arctic	paralog2	1	59
	TARA_ARC_RNAP-b_Bin_372_GENE_ID_8035631_length_2721_size_1	TARA	Arctic	paralog2	1	65.8
	TARA_ARC_RNAP-b_Bin_374_GENE_ID_3015939_length_3846_size_1	TARA	Arctic	paralog2	1	21.9
	TARA_ARC_RNAP-b_Bin_374_GENE_ID_3874918_length_3285_size_1	TARA	Arctic		1	26.6
	TARA_ARC_RNAP-b_Bin_374_GENE_ID_6425730_length_4131_size_1	TARA	Arctic		1	21.8
	TARA_ARC_RNAP-b_Bin_375_GENE_ID_6207605_length_4518_size_1	TARA	Arctic	paralog1	1	35.2
	TARA_ARC_RNAP-b_Bin_377_GENE_ID_1738698_length_4056_size_1	TARA	Arctic		1	30.9
	TARA_ARC_RNAP-b_Bin_378_GENE_ID_3542867_length_4146_size_9	TARA	Arctic		9	27.5
	TARA_ARC_RNAP-b_Bin_379_GENE_ID_4224602_length_4071_size_2	TARA	Arctic	paralog1	2	37.9
	TARA_ARC_RNAP-b_Bin_379_GENE_ID_6175772_length_4131_size_4	TARA	Arctic		4	22.8
	TARA_ARC_RNAP-b_Bin_38_GENE_ID_1654181_length_3177_size_3	TARA	Arctic	paralog1	3	46.2
	TARA_ARC_RNAP-b_Bin_382_GENE_ID_3574262_length_4431_size_9	TARA	Arctic		9	27.2
	TARA_ARC_RNAP-b_Bin_383_GENE_ID_5292433_length_4263_size_20	TARA	Arctic		20	26.4
	TARA_ARC_RNAP-b_Bin_386_GENE_ID_1312096_length_3180_size_3	TARA	Arctic		3	24
	TARA_ARC_RNAP-b_Bin_389_GENE_ID_5412378_length_2583_size_1	TARA	Arctic		1	100	Eukaryotic_virus	Duplodnaviria	Mirusviricota	MR_05	MR_05	MR_05	NA
	TARA_ARC_RNAP-b_Bin_39_GENE_ID_3591206_length_3579_size_2	TARA	Arctic	paralog1	2	26.6
	TARA_ARC_RNAP-b_Bin_392_GENE_ID_7430618_length_3258_size_1	TARA	Arctic		1	25.4
	TARA_ARC_RNAP-b_Bin_395_GENE_ID_6551226_length_3351_size_9	TARA	Arctic		9	28.2
	TARA_ARC_RNAP-b_Bin_44_GENE_ID_3378508_length_4104_size_1	TARA	Arctic		1	21.7
	TARA_ARC_RNAP-b_Bin_44_GENE_ID_4073103_length_2832_size_1	TARA	Arctic		1	22.2
	TARA_ARC_RNAP-b_Bin_44_GENE_ID_4687791_length_3318_size_1	TARA	Arctic	paralog1	1	30.4
	TARA_ARC_RNAP-b_Bin_44_GENE_ID_571056_length_4092_size_1	TARA	Arctic		1	22.4
	TARA_ARC_RNAP-b_Bin_44_GENE_ID_6468535_length_3144_size_1	TARA	Arctic		1	24.6
	TARA_ARC_RNAP-b_Bin_44_GENE_ID_7161414_length_4098_size_9	TARA	Arctic	paralog1	9	29.7
	TARA_ARC_RNAP-b_Bin_44_GENE_ID_7795223_length_3111_size_1	TARA	Arctic		1	22.9
	TARA_ARC_RNAP-b_Bin_44_GENE_ID_8119109_length_3057_size_1	TARA	Arctic		1	25
	TARA_ARC_RNAP-b_Bin_44_GENE_ID_965758_length_3513_size_1	TARA	Arctic		1	22.4
	TARA_ARC_RNAP-b_Bin_47_GENE_ID_3326855_length_3498_size_3	TARA	Arctic	paralog1	3	34.7
	TARA_ARC_RNAP-b_Bin_50_GENE_ID_1776991_length_2478_size_1	TARA	Arctic		1	38.2
	TARA_ARC_RNAP-b_Bin_52_GENE_ID_3838883_length_3468_size_2	TARA	Arctic	paralog1	2	45.5
	TARA_ARC_RNAP-b_Bin_55_GENE_ID_3587511_length_2571_size_1	TARA	Arctic		1	48.5
	TARA_ARC_RNAP-b_Bin_61_GENE_ID_731153_length_3792_size_1	TARA	Arctic	paralog1	1	26.1
	TARA_ARC_RNAP-b_Bin_62_GENE_ID_6018022_length_3255_size_1	TARA	Arctic	paralog2	1	24.9
	TARA_ARC_RNAP-b_Bin_65_GENE_ID_1170424_length_2511_size_1	TARA	Arctic	paralog1	1	41.4
	TARA_ARC_RNAP-b_Bin_65_GENE_ID_6327416_length_3402_size_1	TARA	Arctic		1	74.3	Eukaryotic_virus	Varidnaviria	Nucleocytoviricota	Megaviricetes	Pandoravirales	PV_05	NA
	TARA_ARC_RNAP-b_Bin_66_GENE_ID_1382883_length_2628_size_1	TARA	Arctic	paralog1	1	31.9
	TARA_ARC_RNAP-b_Bin_66_GENE_ID_3023919_length_2862_size_1	TARA	Arctic	paralog1	1	46.2
	TARA_ARC_RNAP-b_Bin_67_GENE_ID_1749056_length_2841_size_1	TARA	Arctic	paralog1	1	48.6
	TARA_ARC_RNAP-b_Bin_68_GENE_ID_3239023_length_4131_size_1	TARA	Arctic		1	30.7
	TARA_ARC_RNAP-b_Bin_70_GENE_ID_3197566_length_2985_size_1	TARA	Arctic	paralog1	1	32.3
	TARA_ARC_RNAP-b_Bin_74_GENE_ID_4031424_length_2523_size_1	TARA	Arctic	paralog1	1	29.3
	TARA_ARC_RNAP-b_Bin_76_GENE_ID_925668_length_4041_size_1	TARA	Arctic	paralog1	1	27.7
	TARA_ARC_RNAP-b_Bin_77_GENE_ID_1081903_length_3558_size_1	TARA	Arctic	paralog1	1	100	Eukaryotic_virus	Varidnaviria	Nucleocytoviricota	Megaviricetes	Imitervirales	IM_01	NA
	TARA_ARC_RNAP-b_Bin_77_GENE_ID_1081908_length_4362_size_1	TARA	Arctic	paralog2	1	100	Eukaryotic_virus	Varidnaviria	Nucleocytoviricota	Megaviricetes	Imitervirales	IM_01	NA
	TARA_ARC_RNAP-b_Bin_77_GENE_ID_1372774_length_3195_size_1	TARA	Arctic	paralog2	1	89.2	Eukaryotic_virus	Varidnaviria	Nucleocytoviricota	Megaviricetes	Imitervirales	IM_06	NA
	TARA_ARC_RNAP-b_Bin_77_GENE_ID_1447319_length_2988_size_1	TARA	Arctic	paralog1	1	99.9	Eukaryotic_virus	Varidnaviria	Nucleocytoviricota	Megaviricetes	Imitervirales	IM_01	NA
	TARA_ARC_RNAP-b_Bin_77_GENE_ID_146617_length_2745_size_1	TARA	Arctic	paralog2	1	75.9	Eukaryotic_virus	Varidnaviria	Nucleocytoviricota	Megaviricetes	Imitervirales	IM_01	NA
	TARA_ARC_RNAP-b_Bin_77_GENE_ID_1995346_length_3723_size_1	TARA	Arctic	paralog2	1	100	Eukaryotic_virus	Varidnaviria	Nucleocytoviricota	Megaviricetes	Imitervirales	IM_01	NA
	TARA_ARC_RNAP-b_Bin_77_GENE_ID_327220_length_3729_size_1	TARA	Arctic	paralog1	1	100	Eukaryotic_virus	Varidnaviria	Nucleocytoviricota	Megaviricetes	Imitervirales	IM_01	NA
	TARA_ARC_RNAP-b_Bin_77_GENE_ID_3332764_length_4665_size_1	TARA	Arctic	paralog2	1	100	Eukaryotic_virus	Varidnaviria	Nucleocytoviricota	Megaviricetes	Imitervirales	IM_01	NA
	TARA_ARC_RNAP-b_Bin_77_GENE_ID_3418354_length_2898_size_1	TARA	Arctic	paralog2	1	91.6	Eukaryotic_virus	Varidnaviria	Nucleocytoviricota	Megaviricetes	Imitervirales	IM_01	NA
	TARA_ARC_RNAP-b_Bin_77_GENE_ID_3650070_length_4728_size_1	TARA	Arctic		1	100	Eukaryotic_virus	Varidnaviria	Nucleocytoviricota	Megaviricetes	Imitervirales	IM_16	NA
	TARA_ARC_RNAP-b_Bin_77_GENE_ID_424934_length_3456_size_1	TARA	Arctic	paralog1	1	87.1	Eukaryotic_virus	Varidnaviria	Nucleocytoviricota	Megaviricetes	Imitervirales	IM_08	NA
	TARA_ARC_RNAP-b_Bin_77_GENE_ID_4266763_length_3033_size_1	TARA	Arctic		1	100	Eukaryotic_virus	Duplodnaviria	Mirusviricota	MR_01	MR_01	MR_01	NA
	TARA_ARC_RNAP-b_Bin_77_GENE_ID_4382868_length_3507_size_1	TARA	Arctic	paralog1	1	23
	TARA_ARC_RNAP-b_Bin_77_GENE_ID_5051551_length_3375_size_1	TARA	Arctic	paralog2	1	78.1	Eukaryotic_virus	Varidnaviria	Nucleocytoviricota	Megaviricetes	Imitervirales	IM_09	NA
	TARA_ARC_RNAP-b_Bin_77_GENE_ID_5237041_length_3444_size_1	TARA	Arctic	paralog1	1	100	Eukaryotic_virus	Varidnaviria	Nucleocytoviricota	Megaviricetes	Imitervirales	IM_09	NA
	TARA_ARC_RNAP-b_Bin_77_GENE_ID_544301_length_3540_size_1	TARA	Arctic		1	25.7
	TARA_ARC_RNAP-b_Bin_77_GENE_ID_6069183_length_3294_size_1	TARA	Arctic	paralog1	1	24
	TARA_ARC_RNAP-b_Bin_77_GENE_ID_6237097_length_3732_size_1	TARA	Arctic	paralog1	1	99.8	Eukaryotic_virus	Varidnaviria	Nucleocytoviricota	Megaviricetes	Imitervirales	IM_01	NA
	TARA_ARC_RNAP-b_Bin_77_GENE_ID_6616253_length_3903_size_1	TARA	Arctic	paralog2	1	96.9	Eukaryotic_virus	Varidnaviria	Nucleocytoviricota	Megaviricetes	Imitervirales	IM_01	NA
	TARA_ARC_RNAP-b_Bin_77_GENE_ID_6889830_length_3816_size_1	TARA	Arctic	paralog1	1	80.9	Eukaryotic_virus	Varidnaviria	Nucleocytoviricota	Megaviricetes	Imitervirales	IM_01	NA
	TARA_ARC_RNAP-b_Bin_77_GENE_ID_6983890_length_2862_size_1	TARA	Arctic	paralog2	1	100	Eukaryotic_virus	Varidnaviria	Nucleocytoviricota	Megaviricetes	Imitervirales	IM_01	NA
	TARA_ARC_RNAP-b_Bin_77_GENE_ID_7286263_length_3072_size_1	TARA	Arctic	paralog1	1	100	Eukaryotic_virus	Varidnaviria	Nucleocytoviricota	Megaviricetes	Imitervirales	IM_01	NA
	TARA_ARC_RNAP-b_Bin_77_GENE_ID_7459102_length_3882_size_1	TARA	Arctic	paralog2	1	100	Eukaryotic_virus	Varidnaviria	Nucleocytoviricota	Megaviricetes	Imitervirales	IM_01	NA
	TARA_ARC_RNAP-b_Bin_77_GENE_ID_8008134_length_3549_size_1	TARA	Arctic	paralog1	1	100	Eukaryotic_virus	Varidnaviria	Nucleocytoviricota	Megaviricetes	Imitervirales	IM_01	NA
	TARA_ARC_RNAP-b_Bin_77_GENE_ID_96338_length_4272_size_1	TARA	Arctic	paralog2	1	100	Eukaryotic_virus	Varidnaviria	Nucleocytoviricota	Megaviricetes	Imitervirales	IM_01	NA
	TARA_ARC_RNAP-b_Bin_78_GENE_ID_1812391_length_3459_size_1	TARA	Arctic		1	100	Eukaryotic_virus	Varidnaviria	Nucleocytoviricota	Megaviricetes	Pandoravirales	PV_05	NA
	TARA_ARC_RNAP-b_Bin_78_GENE_ID_5895352_length_4779_size_1	TARA	Arctic		1	100	Eukaryotic_virus	Varidnaviria	Nucleocytoviricota	Megaviricetes	Pandoravirales	PV_05	NA
	TARA_ARC_RNAP-b_Bin_80_GENE_ID_4952446_length_3744_size_3	TARA	Arctic	paralog1	3	42.2
	TARA_ARC_RNAP-b_Bin_80_GENE_ID_5982600_length_3768_size_1	TARA	Arctic	paralog1	1	26
	TARA_ARC_RNAP-b_Bin_80_GENE_ID_6741550_length_3003_size_1	TARA	Arctic	paralog1	1	33.4
	TARA_ARC_RNAP-b_Bin_82_GENE_ID_1246405_length_4401_size_1	TARA	Arctic	paralog2	1	100	Eukaryotic_virus	Varidnaviria	Nucleocytoviricota	Megaviricetes	Imitervirales	IM_01	NA
	TARA_ARC_RNAP-b_Bin_82_GENE_ID_1246411_length_3639_size_1	TARA	Arctic	paralog1	1	100	Eukaryotic_virus	Varidnaviria	Nucleocytoviricota	Megaviricetes	Imitervirales	IM_01	NA
	TARA_ARC_RNAP-b_Bin_82_GENE_ID_1344988_length_3744_size_1	TARA	Arctic	paralog1	1	100	Eukaryotic_virus	Varidnaviria	Nucleocytoviricota	Megaviricetes	Imitervirales	IM_01	NA
	TARA_ARC_RNAP-b_Bin_82_GENE_ID_1830506_length_3348_size_2	TARA	Arctic	paralog1	2	36.6
	TARA_ARC_RNAP-b_Bin_82_GENE_ID_1845945_length_3651_size_2	TARA	Arctic	paralog1	2	100	Eukaryotic_virus	Varidnaviria	Nucleocytoviricota	Megaviricetes	Imitervirales	IM_01	NA
	TARA_ARC_RNAP-b_Bin_82_GENE_ID_1963470_length_4350_size_1	TARA	Arctic	paralog2	1	100	Eukaryotic_virus	Varidnaviria	Nucleocytoviricota	Megaviricetes	Imitervirales	IM_01	NA
	TARA_ARC_RNAP-b_Bin_82_GENE_ID_2222295_length_4176_size_1	TARA	Arctic	paralog2	1	85.3	Eukaryotic_virus	Varidnaviria	Nucleocytoviricota	Megaviricetes	Imitervirales	IM_01	NA
	TARA_ARC_RNAP-b_Bin_82_GENE_ID_2891849_length_4305_size_1	TARA	Arctic	paralog2	1	87.8	Eukaryotic_virus	Varidnaviria	Nucleocytoviricota	Megaviricetes	Imitervirales	IM_08	NA
	TARA_ARC_RNAP-b_Bin_82_GENE_ID_3252390_length_3072_size_1	TARA	Arctic	paralog2	1	100	Eukaryotic_virus	Varidnaviria	Nucleocytoviricota	Megaviricetes	Imitervirales	IM_08	NA
	TARA_ARC_RNAP-b_Bin_82_GENE_ID_3398601_length_3435_size_1	TARA	Arctic	paralog1	1	68.9
	TARA_ARC_RNAP-b_Bin_82_GENE_ID_4076952_length_4215_size_1	TARA	Arctic	paralog2	1	100	Eukaryotic_virus	Varidnaviria	Nucleocytoviricota	Megaviricetes	Imitervirales	IM_01	NA
	TARA_ARC_RNAP-b_Bin_82_GENE_ID_4205949_length_3330_size_1	TARA	Arctic		1	100	Eukaryotic_virus	Varidnaviria	Nucleocytoviricota	Megaviricetes	Pimascovirales	PM_01	NA
	TARA_ARC_RNAP-b_Bin_82_GENE_ID_4684631_length_3672_size_1	TARA	Arctic	paralog1	1	83.9	Eukaryotic_virus	Varidnaviria	Nucleocytoviricota	Megaviricetes	Imitervirales	IM_01	NA
	TARA_ARC_RNAP-b_Bin_82_GENE_ID_5784779_length_4101_size_2	TARA	Arctic	paralog1	2	100	Eukaryotic_virus	Varidnaviria	Nucleocytoviricota	Megaviricetes	Imitervirales	IM_01	NA
	TARA_ARC_RNAP-b_Bin_82_GENE_ID_5795701_length_4950_size_1	TARA	Arctic	paralog2	1	52.7
	TARA_ARC_RNAP-b_Bin_82_GENE_ID_5886693_length_2766_size_1	TARA	Arctic		1	23.6
	TARA_ARC_RNAP-b_Bin_82_GENE_ID_6871982_length_4803_size_1	TARA	Arctic	paralog2	1	99.1	Eukaryotic_virus	Varidnaviria	Nucleocytoviricota	Megaviricetes	Imitervirales	IM_01	NA
	TARA_ARC_RNAP-b_Bin_82_GENE_ID_8071641_length_3498_size_1	TARA	Arctic	paralog1	1	84.5	Eukaryotic_virus	Varidnaviria	Nucleocytoviricota	Megaviricetes	Imitervirales	IM_08	NA
	TARA_ARC_RNAP-b_Bin_82_GENE_ID_892979_length_3393_size_1	TARA	Arctic		1	26.1
	TARA_ARC_RNAP-b_Bin_88_GENE_ID_6801978_length_2820_size_1	TARA	Arctic		1	39.3
	TARA_ARC_RNAP-b_Bin_93_GENE_ID_4247395_length_2754_size_1	TARA	Arctic	paralog1	1	43.2
	TARA_ARC_RNAP-b_Bin_94_GENE_ID_2713254_length_4257_size_1	TARA	Arctic		1	21.2
	TARA_ARC_RNAP-b_Bin_94_GENE_ID_2870260_length_2970_size_1	TARA	Arctic		1	100	Eukaryotic_virus	Varidnaviria	Nucleocytoviricota	Megaviricetes	Pandoravirales	PV_03	NA
	TARA_ARC_RNAP-b_Bin_94_GENE_ID_8258606_length_2985_size_1	TARA	Arctic		1	21.8
	TARA_ARC_RNAP-b_Bin_95_GENE_ID_5938985_length_2682_size_1	TARA	Arctic	paralog1	1	32.9
	TARA_ARC_RNAP-b_Bin_99_GENE_ID_2595763_length_4134_size_1	TARA	Arctic	paralog1	1	30.5
	TARA_ARC_RNAP-b_Bin_99_GENE_ID_7109193_length_9213_size_1	TARA	Arctic	paralog2	1	50.5
	TARA_ARC_RNAP-b_Bin_99_GENE_ID_7154018_length_3780_size_1	TARA	Arctic	paralog1	1	70.3	Eukaryotic_virus	Varidnaviria	Nucleocytoviricota	Megaviricetes	Imitervirales	IM_07	NA
	TARA_ION_RNAP-b_Bin_101_GENE_ID_1163204_length_4035_size_1	TARA	Indian		1	32.2
	TARA_ION_RNAP-b_Bin_101_GENE_ID_1467895_length_3420_size_3	TARA	Indian	paralog1	3	97.9	Eukaryotic_virus	Varidnaviria	Nucleocytoviricota	Megaviricetes	Imitervirales	IM_01	NA
	TARA_ION_RNAP-b_Bin_101_GENE_ID_1839952_length_4965_size_2	TARA	Indian	paralog2	2	81.6	Eukaryotic_virus	Varidnaviria	Nucleocytoviricota	Megaviricetes	Imitervirales	IM_01	NA
	TARA_ION_RNAP-b_Bin_101_GENE_ID_2519829_length_3009_size_1	TARA	Indian	paralog2	1	40.3
	TARA_ION_RNAP-b_Bin_101_GENE_ID_2585507_length_4809_size_1	TARA	Indian	paralog2	1	91.3	Eukaryotic_virus	Varidnaviria	Nucleocytoviricota	Megaviricetes	Imitervirales	IM_01	NA
	TARA_ION_RNAP-b_Bin_101_GENE_ID_2659882_length_2487_size_1	TARA	Indian	paralog2	1	87.7	Eukaryotic_virus	Varidnaviria	Nucleocytoviricota	Megaviricetes	Imitervirales	IM_01	NA
	TARA_ION_RNAP-b_Bin_101_GENE_ID_605133_length_3735_size_2	TARA	Indian	paralog1	2	98.3	Eukaryotic_virus	Varidnaviria	Nucleocytoviricota	Megaviricetes	Imitervirales	IM_01	NA
	TARA_ION_RNAP-b_Bin_101_GENE_ID_644859_length_3549_size_1	TARA	Indian	paralog1	1	92	Eukaryotic_virus	Varidnaviria	Nucleocytoviricota	Megaviricetes	Imitervirales	IM_01	NA
	TARA_ION_RNAP-b_Bin_101_GENE_ID_644870_length_4467_size_1	TARA	Indian	paralog2	1	89	Eukaryotic_virus	Varidnaviria	Nucleocytoviricota	Megaviricetes	Imitervirales	IM_01	NA
	TARA_ION_RNAP-b_Bin_101_GENE_ID_753986_length_4359_size_1	TARA	Indian	paralog2	1	89.8	Eukaryotic_virus	Varidnaviria	Nucleocytoviricota	Megaviricetes	Imitervirales	IM_01	NA
	TARA_ION_RNAP-b_Bin_105_GENE_ID_1327860_length_3849_size_13	TARA	Indian	paralog2	13	22.9
	TARA_ION_RNAP-b_Bin_107_GENE_ID_1842327_length_2904_size_1	TARA	Indian	paralog1	1	34.9
	TARA_ION_RNAP-b_Bin_107_GENE_ID_3097942_length_3972_size_7	TARA	Indian	paralog1	7	34.8
	TARA_ION_RNAP-b_Bin_110_GENE_ID_2128799_length_3339_size_13	TARA	Indian		13	23.9
	TARA_ION_RNAP-b_Bin_113_GENE_ID_181793_length_3681_size_1	TARA	Indian		1	25.5
	TARA_ION_RNAP-b_Bin_113_GENE_ID_2857603_length_3603_size_2	TARA	Indian		2	25.1
	TARA_ION_RNAP-b_Bin_113_GENE_ID_2999595_length_3465_size_7	TARA	Indian	paralog1	7	22.5
	TARA_ION_RNAP-b_Bin_126_GENE_ID_1278844_length_3726_size_5	TARA	Indian	paralog1	5	90.4	Eukaryotic_virus	Varidnaviria	Nucleocytoviricota	Megaviricetes	Imitervirales	IM_01	NA
	TARA_ION_RNAP-b_Bin_126_GENE_ID_1383843_length_4704_size_3	TARA	Indian		3	100	Eukaryotic_virus	Varidnaviria	Nucleocytoviricota	Megaviricetes	Imitervirales	IM_16	NA
	TARA_ION_RNAP-b_Bin_126_GENE_ID_1617483_length_2595_size_1	TARA	Indian		1	23.5
	TARA_ION_RNAP-b_Bin_126_GENE_ID_2544574_length_3660_size_1	TARA	Indian	paralog2	1	67.2
	TARA_ION_RNAP-b_Bin_126_GENE_ID_2948255_length_6726_size_2	TARA	Indian	paralog2	2	49.4
	TARA_ION_RNAP-b_Bin_126_GENE_ID_628370_length_3303_size_3	TARA	Indian		3	100	Eukaryotic_virus	Varidnaviria	Nucleocytoviricota	Megaviricetes	Pimascovirales	PM_01	NA
	TARA_ION_RNAP-b_Bin_126_GENE_ID_823397_length_3567_size_3	TARA	Indian		3	26
	TARA_ION_RNAP-b_Bin_126_GENE_ID_954651_length_2505_size_1	TARA	Indian		1	100	Eukaryotic_virus	Varidnaviria	Nucleocytoviricota	Megaviricetes	Imitervirales	IM_16	NA
	TARA_ION_RNAP-b_Bin_128_GENE_ID_1537117_length_3228_size_1	TARA	Indian	paralog2	1	73.5	Eukaryotic_virus	Varidnaviria	Nucleocytoviricota	Megaviricetes	Imitervirales	IM_01	NA
	TARA_ION_RNAP-b_Bin_128_GENE_ID_1625368_length_4569_size_2	TARA	Indian	paralog2	2	68.6
	TARA_ION_RNAP-b_Bin_128_GENE_ID_293877_length_3699_size_6	TARA	Indian	paralog1	6	27
	TARA_ION_RNAP-b_Bin_128_GENE_ID_698068_length_3537_size_2	TARA	Indian	paralog1	2	87.8	Eukaryotic_virus	Varidnaviria	Nucleocytoviricota	Megaviricetes	Imitervirales	IM_01	NA
	TARA_ION_RNAP-b_Bin_128_GENE_ID_698080_length_4383_size_1	TARA	Indian	paralog2	1	76.9	Eukaryotic_virus	Varidnaviria	Nucleocytoviricota	Megaviricetes	Imitervirales	IM_01	NA
	TARA_ION_RNAP-b_Bin_131_GENE_ID_1054271_length_4215_size_7	TARA	Indian		7	27.3
	TARA_ION_RNAP-b_Bin_131_GENE_ID_1126333_length_3738_size_3	TARA	Indian		3	24
	TARA_ION_RNAP-b_Bin_131_GENE_ID_1130338_length_4149_size_6	TARA	Indian		6	27
	TARA_ION_RNAP-b_Bin_131_GENE_ID_1281001_length_4254_size_2	TARA	Indian		2	27.6
	TARA_ION_RNAP-b_Bin_131_GENE_ID_1848556_length_4215_size_2	TARA	Indian		2	27.2
	TARA_ION_RNAP-b_Bin_131_GENE_ID_2199605_length_4152_size_3	TARA	Indian		3	26.6
	TARA_ION_RNAP-b_Bin_131_GENE_ID_2658709_length_4203_size_2	TARA	Indian		2	27.1
	TARA_ION_RNAP-b_Bin_131_GENE_ID_3073429_length_4185_size_5	TARA	Indian		5	26.9
	TARA_ION_RNAP-b_Bin_133_GENE_ID_1218868_length_4074_size_4	TARA	Indian		4	29.8
	TARA_ION_RNAP-b_Bin_133_GENE_ID_2736540_length_4146_size_3	TARA	Indian	paralog1	3	31
	TARA_ION_RNAP-b_Bin_135_GENE_ID_1004549_length_3276_size_1	TARA	Indian		1	100	Eukaryotic_virus	Duplodnaviria	Mirusviricota	MR_02	MR_02	MR_02	NA
	TARA_ION_RNAP-b_Bin_135_GENE_ID_1229384_length_3609_size_2	TARA	Indian	paralog1	2	100	Eukaryotic_virus	Varidnaviria	Nucleocytoviricota	Megaviricetes	Imitervirales	IM_01	NA
	TARA_ION_RNAP-b_Bin_135_GENE_ID_2985689_length_4770_size_3	TARA	Indian	paralog2	3	100	Eukaryotic_virus	Varidnaviria	Nucleocytoviricota	Megaviricetes	Imitervirales	IM_01	NA
	TARA_ION_RNAP-b_Bin_135_GENE_ID_783691_length_2484_size_1	TARA	Indian	paralog2	1	28.1
	TARA_ION_RNAP-b_Bin_137_GENE_ID_2234669_length_4146_size_2	TARA	Indian	paralog2	2	24.4
	TARA_ION_RNAP-b_Bin_14_GENE_ID_1645812_length_3486_size_3	TARA	Indian	paralog1	3	42.9
	TARA_ION_RNAP-b_Bin_14_GENE_ID_2823071_length_3465_size_9	TARA	Indian		9	30.4
	TARA_ION_RNAP-b_Bin_143_GENE_ID_2921684_length_4122_size_1	TARA	Indian		1	23.4
	TARA_ION_RNAP-b_Bin_144_GENE_ID_2694856_length_2913_size_1	TARA	Indian	paralog1	1	47.2
	TARA_ION_RNAP-b_Bin_146_GENE_ID_913199_length_6567_size_2	TARA	Indian	paralog2	2	78	Eukaryotic_virus	Varidnaviria	Nucleocytoviricota	Megaviricetes	Imitervirales	IM_07	NA
	TARA_ION_RNAP-b_Bin_147_GENE_ID_1044174_length_4113_size_1	TARA	Indian		1	25.1
	TARA_ION_RNAP-b_Bin_15_GENE_ID_2100952_length_3465_size_13	TARA	Indian	paralog1	13	34.3
	TARA_ION_RNAP-b_Bin_150_GENE_ID_310323_length_3552_size_1	TARA	Indian		1	26.1
	TARA_ION_RNAP-b_Bin_157_GENE_ID_459070_length_4215_size_2	TARA	Indian		2	27.4
	TARA_ION_RNAP-b_Bin_157_GENE_ID_58747_length_3906_size_1	TARA	Indian	paralog1	1	38
	TARA_ION_RNAP-b_Bin_157_GENE_ID_735924_length_3924_size_1	TARA	Indian		1	26.3
	TARA_ION_RNAP-b_Bin_162_GENE_ID_2475975_length_3714_size_2	TARA	Indian	paralog1	2	32.4
	TARA_ION_RNAP-b_Bin_162_GENE_ID_688117_length_3696_size_23	TARA	Indian	paralog1	23	33.6
	TARA_ION_RNAP-b_Bin_166_GENE_ID_1527352_length_3486_size_3	TARA	Indian	paralog1	3	22.8
	TARA_ION_RNAP-b_Bin_166_GENE_ID_2823364_length_4152_size_1	TARA	Indian	paralog2	1	27.4
	TARA_ION_RNAP-b_Bin_168_GENE_ID_123990_length_4110_size_6	TARA	Indian		6	21.4
	TARA_ION_RNAP-b_Bin_168_GENE_ID_1868028_length_3270_size_1	TARA	Indian		1	23.3
	TARA_ION_RNAP-b_Bin_168_GENE_ID_536674_length_3903_size_2	TARA	Indian		2	22.2
	TARA_ION_RNAP-b_Bin_17_GENE_ID_1897044_length_3978_size_2	TARA	Indian	paralog1	2	35
	TARA_ION_RNAP-b_Bin_17_GENE_ID_2397518_length_3744_size_3	TARA	Indian	paralog1	3	28.1
	TARA_ION_RNAP-b_Bin_170_GENE_ID_341761_length_4176_size_1	TARA	Indian		1	33.1
	TARA_ION_RNAP-b_Bin_173_GENE_ID_1488492_length_4278_size_2	TARA	Indian		2	22.1
	TARA_ION_RNAP-b_Bin_173_GENE_ID_603272_length_3864_size_1	TARA	Indian	paralog1	1	39.4
	TARA_ION_RNAP-b_Bin_181_GENE_ID_65914_length_3069_size_2	TARA	Indian		2	27.7
	TARA_ION_RNAP-b_Bin_182_GENE_ID_1685637_length_3315_size_9	TARA	Indian	paralog1	9	23.7
	TARA_ION_RNAP-b_Bin_19_GENE_ID_1962401_length_2583_size_5	TARA	Indian	paralog1	5	24
	TARA_ION_RNAP-b_Bin_190_GENE_ID_1700916_length_3711_size_9	TARA	Indian		9	23.8
	TARA_ION_RNAP-b_Bin_194_GENE_ID_2352721_length_3870_size_3	TARA	Indian	paralog1	3	36
	TARA_ION_RNAP-b_Bin_194_GENE_ID_2844470_length_3876_size_4	TARA	Indian	paralog1	4	35.6
	TARA_ION_RNAP-b_Bin_199_GENE_ID_1691514_length_4263_size_2	TARA	Indian		2	39
	TARA_ION_RNAP-b_Bin_24_GENE_ID_1070157_length_2934_size_1	TARA	Indian		1	23.5
	TARA_ION_RNAP-b_Bin_24_GENE_ID_1341791_length_2880_size_1	TARA	Indian		1	22.7
	TARA_ION_RNAP-b_Bin_24_GENE_ID_656457_length_4164_size_3	TARA	Indian	paralog1	3	30.5
	TARA_ION_RNAP-b_Bin_24_GENE_ID_66374_length_3051_size_3	TARA	Indian		3	23.9
	TARA_ION_RNAP-b_Bin_24_GENE_ID_920510_length_4092_size_1	TARA	Indian		1	22.1
	TARA_ION_RNAP-b_Bin_28_GENE_ID_1973463_length_2619_size_1	TARA	Indian	paralog1	1	24.9
	TARA_ION_RNAP-b_Bin_30_GENE_ID_1517310_length_2457_size_1	TARA	Indian		1	30.4
	TARA_ION_RNAP-b_Bin_38_GENE_ID_2608572_length_3117_size_1	TARA	Indian		1	30.1
	TARA_ION_RNAP-b_Bin_38_GENE_ID_2681909_length_3408_size_1	TARA	Indian		1	29.6
	TARA_ION_RNAP-b_Bin_39_GENE_ID_1731714_length_4077_size_5	TARA	Indian		5	21.9
	TARA_ION_RNAP-b_Bin_39_GENE_ID_2080298_length_2778_size_1	TARA	Indian		1	26.3
	TARA_ION_RNAP-b_Bin_40_GENE_ID_1001658_length_4248_size_4	TARA	Indian	paralog2	4	82.2	Eukaryotic_virus	Varidnaviria	Nucleocytoviricota	Megaviricetes	Imitervirales	IM_01	NA
	TARA_ION_RNAP-b_Bin_40_GENE_ID_1696523_length_3015_size_1	TARA	Indian	paralog1	1	36.3
	TARA_ION_RNAP-b_Bin_40_GENE_ID_2667976_length_3801_size_2	TARA	Indian	paralog1	2	42
	TARA_ION_RNAP-b_Bin_40_GENE_ID_47300_length_4068_size_1	TARA	Indian		1	22.1
	TARA_ION_RNAP-b_Bin_40_GENE_ID_54301_length_3822_size_5	TARA	Indian	paralog1	5	34.6
	TARA_ION_RNAP-b_Bin_42_GENE_ID_3136383_length_2847_size_1	TARA	Indian	paralog1	1	31.8
	TARA_ION_RNAP-b_Bin_46_GENE_ID_2522328_length_3615_size_16	TARA	Indian	paralog1	16	35.8
	TARA_ION_RNAP-b_Bin_48_GENE_ID_1441732_length_4767_size_1	TARA	Indian	paralog2	1	62.3
	TARA_ION_RNAP-b_Bin_48_GENE_ID_2661505_length_4107_size_2	TARA	Indian		2	22.1
	TARA_ION_RNAP-b_Bin_48_GENE_ID_641118_length_2736_size_1	TARA	Indian		1	25.3
	TARA_ION_RNAP-b_Bin_5_GENE_ID_159110_length_3030_size_1	TARA	Indian	paralog1	1	34.5
	TARA_ION_RNAP-b_Bin_5_GENE_ID_524341_length_2568_size_1	TARA	Indian	paralog1	1	31.7
	TARA_ION_RNAP-b_Bin_5_GENE_ID_603472_length_3384_size_1	TARA	Indian	paralog1	1	41.3
	TARA_ION_RNAP-b_Bin_55_GENE_ID_1816671_length_3648_size_1	TARA	Indian	paralog1	1	100	Eukaryotic_virus	Varidnaviria	Nucleocytoviricota	Megaviricetes	Imitervirales	IM_01	NA
	TARA_ION_RNAP-b_Bin_55_GENE_ID_2160596_length_3108_size_1	TARA	Indian	paralog2	1	100	Eukaryotic_virus	Varidnaviria	Nucleocytoviricota	Megaviricetes	Imitervirales	IM_01	NA
	TARA_ION_RNAP-b_Bin_55_GENE_ID_2849257_length_4860_size_1	TARA	Indian	paralog2	1	100	Eukaryotic_virus	Varidnaviria	Nucleocytoviricota	Megaviricetes	Imitervirales	IM_01	NA
	TARA_ION_RNAP-b_Bin_55_GENE_ID_2852932_length_3342_size_1	TARA	Indian	paralog2	1	99.8	Eukaryotic_virus	Varidnaviria	Nucleocytoviricota	Megaviricetes	Imitervirales	IM_01	NA
	TARA_ION_RNAP-b_Bin_56_GENE_ID_1197081_length_4059_size_2	TARA	Indian	paralog1	2	45
	TARA_ION_RNAP-b_Bin_56_GENE_ID_1303303_length_3498_size_3	TARA	Indian	paralog1	3	35.9
	TARA_ION_RNAP-b_Bin_56_GENE_ID_1807919_length_3480_size_2	TARA	Indian		2	36.9
	TARA_ION_RNAP-b_Bin_56_GENE_ID_2480058_length_3501_size_2	TARA	Indian		2	24.3
	TARA_ION_RNAP-b_Bin_56_GENE_ID_3068631_length_4068_size_2	TARA	Indian		2	22.2
	TARA_ION_RNAP-b_Bin_57_GENE_ID_1221381_length_4179_size_1	TARA	Indian		1	22.1
	TARA_ION_RNAP-b_Bin_57_GENE_ID_2544328_length_2652_size_1	TARA	Indian	paralog2	1	89.2	Eukaryotic_virus	Varidnaviria	Nucleocytoviricota	Megaviricetes	Imitervirales	IM_01	NA
	TARA_ION_RNAP-b_Bin_57_GENE_ID_2569583_length_3363_size_3	TARA	Indian		3	36.9
	TARA_ION_RNAP-b_Bin_57_GENE_ID_331580_length_4086_size_14	TARA	Indian	paralog2	14	35.5
	TARA_ION_RNAP-b_Bin_64_GENE_ID_1972971_length_3285_size_5	TARA	Indian	paralog1	5	24.1
	TARA_ION_RNAP-b_Bin_65_GENE_ID_1728033_length_3588_size_1	TARA	Indian	paralog1	1	34.5
	TARA_ION_RNAP-b_Bin_65_GENE_ID_2459138_length_3486_size_2	TARA	Indian		2	25.9
	TARA_ION_RNAP-b_Bin_66_GENE_ID_1646320_length_4086_size_2	TARA	Indian		2	21
	TARA_ION_RNAP-b_Bin_66_GENE_ID_1940598_length_3324_size_1	TARA	Indian		1	21.1
	TARA_ION_RNAP-b_Bin_67_GENE_ID_1079420_length_3255_size_2	TARA	Indian	paralog1	2	24.9
	TARA_ION_RNAP-b_Bin_67_GENE_ID_1706485_length_3060_size_2	TARA	Indian	paralog1	2	24.9
	TARA_ION_RNAP-b_Bin_67_GENE_ID_1817311_length_3336_size_2	TARA	Indian	paralog1	2	24.9
	TARA_ION_RNAP-b_Bin_67_GENE_ID_185421_length_3336_size_5	TARA	Indian		5	25
	TARA_ION_RNAP-b_Bin_67_GENE_ID_2134280_length_3246_size_4	TARA	Indian		4	24.6
	TARA_ION_RNAP-b_Bin_67_GENE_ID_2651520_length_3234_size_10	TARA	Indian		10	24.7
	TARA_ION_RNAP-b_Bin_68_GENE_ID_63483_length_4029_size_10	TARA	Indian		10	21.5
	TARA_ION_RNAP-b_Bin_7_GENE_ID_1528493_length_2649_size_4	TARA	Indian	paralog1	4	23.2
	TARA_ION_RNAP-b_Bin_7_GENE_ID_1820460_length_3387_size_5	TARA	Indian	paralog1	5	47.7
	TARA_ION_RNAP-b_Bin_7_GENE_ID_1976270_length_3135_size_6	TARA	Indian	paralog1	6	32.6
	TARA_ION_RNAP-b_Bin_7_GENE_ID_3062446_length_3777_size_6	TARA	Indian	paralog1	6	43.4
	TARA_ION_RNAP-b_Bin_75_GENE_ID_2264599_length_4140_size_1	TARA	Indian	paralog1	1	30.9
	TARA_ION_RNAP-b_Bin_75_GENE_ID_806244_length_3954_size_11	TARA	Indian		11	24
	TARA_ION_RNAP-b_Bin_80_GENE_ID_2848694_length_4164_size_1	TARA	Indian		1	33.5
	TARA_ION_RNAP-b_Bin_82_GENE_ID_941184_length_3114_size_1	TARA	Indian	paralog1	1	27.3
	TARA_ION_RNAP-b_Bin_84_GENE_ID_1019486_length_3588_size_6	TARA	Indian		6	24.5
	TARA_ION_RNAP-b_Bin_84_GENE_ID_1159501_length_3261_size_3	TARA	Indian		3	23.3
	TARA_ION_RNAP-b_Bin_84_GENE_ID_1284021_length_3342_size_2	TARA	Indian	paralog1	2	24.1
	TARA_ION_RNAP-b_Bin_84_GENE_ID_1303044_length_3996_size_1	TARA	Indian	paralog1	1	23.8
	TARA_ION_RNAP-b_Bin_84_GENE_ID_172112_length_5223_size_1	TARA	Indian	paralog1	1	31.7
	TARA_ION_RNAP-b_Bin_84_GENE_ID_1812698_length_3327_size_5	TARA	Indian	paralog1	5	27.6
	TARA_ION_RNAP-b_Bin_84_GENE_ID_1839862_length_3468_size_19	TARA	Indian		19	27
	TARA_ION_RNAP-b_Bin_84_GENE_ID_2361116_length_4161_size_2	TARA	Indian		2	21.9
	TARA_ION_RNAP-b_Bin_84_GENE_ID_2668751_length_4443_size_7	TARA	Indian		7	28.3
	TARA_ION_RNAP-b_Bin_84_GENE_ID_365566_length_3282_size_3	TARA	Indian	paralog1	3	24.5
	TARA_ION_RNAP-b_Bin_84_GENE_ID_671523_length_3285_size_9	TARA	Indian	paralog2	9	23.9
	TARA_ION_RNAP-b_Bin_84_GENE_ID_960909_length_3249_size_1	TARA	Indian	paralog2	1	24.1
	TARA_ION_RNAP-b_Bin_86_GENE_ID_2751065_length_4104_size_1	TARA	Indian		1	31.4
	TARA_ION_RNAP-b_Bin_89_GENE_ID_381764_length_4842_size_5	TARA	Indian	paralog2	5	93.3	Eukaryotic_virus	Varidnaviria	Nucleocytoviricota	Megaviricetes	Imitervirales	IM_01	NA
	TARA_ION_RNAP-b_Bin_91_GENE_ID_1639720_length_3162_size_1	TARA	Indian		1	100	Eukaryotic_virus	Duplodnaviria	Mirusviricota	MR_04	MR_04	MR_04	NA
	TARA_ION_RNAP-b_Bin_95_GENE_ID_136113_length_3705_size_1	TARA	Indian	paralog1	1	39.7
	TARA_ION_RNAP-b_Bin_98_GENE_ID_1692073_length_3204_size_1	TARA	Indian		1	21.7
	TARA_IOS_RNAP-b_Bin_100_GENE_ID_14533_length_2886_size_1	TARA	Indian		1	21.2
	TARA_IOS_RNAP-b_Bin_104_GENE_ID_286451_length_4080_size_24	TARA	Indian	paralog1	24	28.7
	TARA_IOS_RNAP-b_Bin_104_GENE_ID_434172_length_4245_size_5	TARA	Indian	paralog1	5	30.6
	TARA_IOS_RNAP-b_Bin_105_GENE_ID_1816959_length_3522_size_3	TARA	Indian	paralog1	3	36.1
	TARA_IOS_RNAP-b_Bin_105_GENE_ID_2587681_length_4167_size_1	TARA	Indian	paralog1	1	32.8
	TARA_IOS_RNAP-b_Bin_109_GENE_ID_367551_length_4236_size_1	TARA	Indian		1	26.9
	TARA_IOS_RNAP-b_Bin_112_GENE_ID_681825_length_4137_size_10	TARA	Indian	paralog1	10	31
	TARA_IOS_RNAP-b_Bin_113_GENE_ID_654747_length_3876_size_2	TARA	Indian	paralog2	2	40.3
	TARA_IOS_RNAP-b_Bin_120_GENE_ID_266764_length_3807_size_7	TARA	Indian	paralog1	7	37.6
	TARA_IOS_RNAP-b_Bin_121_GENE_ID_1256323_length_3681_size_10	TARA	Indian	paralog1	10	33.3
	TARA_IOS_RNAP-b_Bin_127_GENE_ID_1140676_length_2745_size_1	TARA	Indian		1	100	Eukaryotic_virus	Duplodnaviria	Mirusviricota	MR_01	MR_01	MR_01	NA
	TARA_IOS_RNAP-b_Bin_127_GENE_ID_1278274_length_2973_size_2	TARA	Indian		2	100	Eukaryotic_virus	Duplodnaviria	Mirusviricota	MR_01	MR_01	MR_01	NA
	TARA_IOS_RNAP-b_Bin_127_GENE_ID_1583263_length_3435_size_2	TARA	Indian	paralog2	2	100	Eukaryotic_virus	Varidnaviria	Nucleocytoviricota	Megaviricetes	Imitervirales	IM_09_fixed	NA
	TARA_IOS_RNAP-b_Bin_127_GENE_ID_473000_length_3540_size_2	TARA	Indian	paralog1	2	100	Eukaryotic_virus	Varidnaviria	Nucleocytoviricota	Megaviricetes	Imitervirales	IM_09_fixed	NA
	TARA_IOS_RNAP-b_Bin_127_GENE_ID_890633_length_3228_size_4	TARA	Indian	paralog1	4	23.2
	TARA_IOS_RNAP-b_Bin_131_GENE_ID_1842447_length_4137_size_1	TARA	Indian		1	22.8
	TARA_IOS_RNAP-b_Bin_131_GENE_ID_2274108_length_4485_size_1	TARA	Indian		1	100	Eukaryotic_virus	Varidnaviria	Nucleocytoviricota	Megaviricetes	Pimascovirales	PM_01	NA
	TARA_IOS_RNAP-b_Bin_132_GENE_ID_1704518_length_4008_size_4	TARA	Indian	paralog1	4	33.1
	TARA_IOS_RNAP-b_Bin_138_GENE_ID_1133611_length_7383_size_1	TARA	Indian		1	29.7
	TARA_IOS_RNAP-b_Bin_138_GENE_ID_1715133_length_4125_size_6	TARA	Indian		6	27
	TARA_IOS_RNAP-b_Bin_138_GENE_ID_2104799_length_4209_size_3	TARA	Indian		3	26.6
	TARA_IOS_RNAP-b_Bin_138_GENE_ID_2237249_length_4263_size_6	TARA	Indian		6	26.2
	TARA_IOS_RNAP-b_Bin_138_GENE_ID_2796796_length_4155_size_8	TARA	Indian		8	26.7
	TARA_IOS_RNAP-b_Bin_138_GENE_ID_776931_length_4212_size_2	TARA	Indian		2	27
	TARA_IOS_RNAP-b_Bin_138_GENE_ID_995340_length_4263_size_4	TARA	Indian		4	27.5
	TARA_IOS_RNAP-b_Bin_139_GENE_ID_1012882_length_3933_size_16	TARA	Indian	paralog1	16	39.2
	TARA_IOS_RNAP-b_Bin_14_GENE_ID_2779116_length_2445_size_1	TARA	Indian	paralog1	1	34.7
	TARA_IOS_RNAP-b_Bin_144_GENE_ID_1997140_length_3030_size_1	TARA	Indian	paralog2	1	21.6
	TARA_IOS_RNAP-b_Bin_146_GENE_ID_239404_length_2877_size_1	TARA	Indian		1	22.4
	TARA_IOS_RNAP-b_Bin_150_GENE_ID_2163014_length_4026_size_3	TARA	Indian		3	21.7
	TARA_IOS_RNAP-b_Bin_152_GENE_ID_2232705_length_3303_size_5	TARA	Indian	paralog1	5	26
	TARA_IOS_RNAP-b_Bin_157_GENE_ID_1356705_length_3273_size_1	TARA	Indian		1	24.1
	TARA_IOS_RNAP-b_Bin_157_GENE_ID_1977542_length_2514_size_1	TARA	Indian		1	23.7
	TARA_IOS_RNAP-b_Bin_158_GENE_ID_1826333_length_3813_size_2	TARA	Indian	paralog1	2	34.3
	TARA_IOS_RNAP-b_Bin_161_GENE_ID_1561354_length_4227_size_2	TARA	Indian	paralog1	2	32.5
	TARA_IOS_RNAP-b_Bin_161_GENE_ID_51370_length_4113_size_1	TARA	Indian	paralog1	1	30.5
	TARA_IOS_RNAP-b_Bin_163_GENE_ID_2008799_length_3282_size_31	TARA	Indian		31	26.3
	TARA_IOS_RNAP-b_Bin_168_GENE_ID_200789_length_2712_size_1	TARA	Indian		1	100	Eukaryotic_virus	Duplodnaviria	Mirusviricota	MR_01	MR_01	MR_01	NA
	TARA_IOS_RNAP-b_Bin_169_GENE_ID_1282220_length_3825_size_7	TARA	Indian	paralog2	7	33.1
	TARA_IOS_RNAP-b_Bin_172_GENE_ID_2439558_length_3495_size_1	TARA	Indian	paralog2	1	100	Eukaryotic_virus	Varidnaviria	Nucleocytoviricota	Megaviricetes	Imitervirales	IM_12	NA
	TARA_IOS_RNAP-b_Bin_172_GENE_ID_621433_length_4080_size_1	TARA	Indian	paralog1	1	100	Eukaryotic_virus	Varidnaviria	Nucleocytoviricota	Megaviricetes	Imitervirales	IM_12	NA
	TARA_IOS_RNAP-b_Bin_173_GENE_ID_1690589_length_3384_size_4	TARA	Indian		4	100	Eukaryotic_virus	Varidnaviria	Nucleocytoviricota	Megaviricetes	Pimascovirales	PM_01	NA
	TARA_IOS_RNAP-b_Bin_173_GENE_ID_2941523_length_3306_size_1	TARA	Indian		1	100	Eukaryotic_virus	Varidnaviria	Nucleocytoviricota	Megaviricetes	Pimascovirales	PM_01	NA
	TARA_IOS_RNAP-b_Bin_176_GENE_ID_2360641_length_4185_size_1	TARA	Indian		1	27.4
	TARA_IOS_RNAP-b_Bin_176_GENE_ID_286195_length_4212_size_3	TARA	Indian		3	26.1
	TARA_IOS_RNAP-b_Bin_176_GENE_ID_421394_length_4428_size_2	TARA	Indian		2	27
	TARA_IOS_RNAP-b_Bin_179_GENE_ID_2283293_length_3219_size_1	TARA	Indian		1	25.8
	TARA_IOS_RNAP-b_Bin_182_GENE_ID_2602242_length_4071_size_2	TARA	Indian		2	29.5
	TARA_IOS_RNAP-b_Bin_183_GENE_ID_2817798_length_2868_size_1	TARA	Indian		1	99.9	Eukaryotic_virus	Varidnaviria	Nucleocytoviricota	Megaviricetes	Imitervirales	IM_16	NA
	TARA_IOS_RNAP-b_Bin_188_GENE_ID_1905464_length_4167_size_1	TARA	Indian		1	21.6
	TARA_IOS_RNAP-b_Bin_188_GENE_ID_2501418_length_3720_size_2	TARA	Indian	paralog1	2	22
	TARA_IOS_RNAP-b_Bin_19_GENE_ID_340097_length_3330_size_4	TARA	Indian	paralog1	4	43.7
	TARA_IOS_RNAP-b_Bin_190_GENE_ID_1474483_length_5685_size_2	TARA	Indian	paralog2	2	31.1
	TARA_IOS_RNAP-b_Bin_193_GENE_ID_2778351_length_3816_size_1	TARA	Indian		1	36.4
	TARA_IOS_RNAP-b_Bin_198_GENE_ID_2495503_length_3774_size_2	TARA	Indian	paralog2	2	37.7
	TARA_IOS_RNAP-b_Bin_29_GENE_ID_2205102_length_4071_size_3	TARA	Indian	paralog2	3	32.9
	TARA_IOS_RNAP-b_Bin_29_GENE_ID_2943700_length_3483_size_1	TARA	Indian	paralog1	1	34
	TARA_IOS_RNAP-b_Bin_37_GENE_ID_2081405_length_3636_size_5	TARA	Indian	paralog1	5	27.4
	TARA_IOS_RNAP-b_Bin_4_GENE_ID_1113608_length_2727_size_3	TARA	Indian	paralog1	3	36.4
	TARA_IOS_RNAP-b_Bin_47_GENE_ID_1928535_length_4863_size_1	TARA	Indian	paralog2	1	59.8
	TARA_IOS_RNAP-b_Bin_47_GENE_ID_2264052_length_2889_size_1	TARA	Indian	paralog1	1	78	Eukaryotic_virus	Varidnaviria	Nucleocytoviricota	Megaviricetes	Imitervirales	IM_01	NA
	TARA_IOS_RNAP-b_Bin_47_GENE_ID_2272336_length_3786_size_3	TARA	Indian	paralog1	3	28.4
	TARA_IOS_RNAP-b_Bin_52_GENE_ID_1362176_length_2514_size_1	TARA	Indian	paralog1	1	37.3
	TARA_IOS_RNAP-b_Bin_53_GENE_ID_2074560_length_2886_size_1	TARA	Indian	paralog2	1	34.4
	TARA_IOS_RNAP-b_Bin_54_GENE_ID_2200205_length_3408_size_124	TARA	Indian		124	23.5
	TARA_IOS_RNAP-b_Bin_55_GENE_ID_833971_length_4176_size_3	TARA	Indian		3	21.8
	TARA_IOS_RNAP-b_Bin_57_GENE_ID_2212306_length_3099_size_7	TARA	Indian		7	32
	TARA_IOS_RNAP-b_Bin_66_GENE_ID_447849_length_3069_size_1	TARA	Indian		1	42.7
	TARA_IOS_RNAP-b_Bin_67_GENE_ID_2717834_length_2523_size_1	TARA	Indian	paralog1	1	29.3
	TARA_IOS_RNAP-b_Bin_67_GENE_ID_650394_length_3153_size_2	TARA	Indian		2	30.2
	TARA_IOS_RNAP-b_Bin_73_GENE_ID_2228719_length_3294_size_5	TARA	Indian	paralog1	5	47.3
	TARA_IOS_RNAP-b_Bin_76_GENE_ID_714813_length_2523_size_1	TARA	Indian	paralog1	1	25.4
	TARA_IOS_RNAP-b_Bin_82_GENE_ID_28245_length_3837_size_16	TARA	Indian		16	42
	TARA_IOS_RNAP-b_Bin_86_GENE_ID_1828878_length_3855_size_7	TARA	Indian	paralog1	7	35.6
	TARA_IOS_RNAP-b_Bin_86_GENE_ID_2503889_length_3780_size_8	TARA	Indian	paralog1	8	27.8
	TARA_IOS_RNAP-b_Bin_86_GENE_ID_2691512_length_3915_size_8	TARA	Indian	paralog1	8	46
	TARA_IOS_RNAP-b_Bin_87_GENE_ID_2284879_length_4248_size_3	TARA	Indian	paralog2	3	28.9
	TARA_IOS_RNAP-b_Bin_92_GENE_ID_181621_length_4062_size_1	TARA	Indian		1	21.7
	TARA_MED_RNAP-b_Bin_1_GENE_ID_4086992_length_2817_size_1	TARA	Mediterranean	paralog1	1	24
	TARA_MED_RNAP-b_Bin_1_GENE_ID_5198736_length_3525_size_2	TARA	Mediterranean	paralog1	2	33.8
	TARA_MED_RNAP-b_Bin_1_GENE_ID_5982427_length_3129_size_1	TARA	Mediterranean	paralog1	1	46.5
	TARA_MED_RNAP-b_Bin_10_GENE_ID_2163519_length_3849_size_5	TARA	Mediterranean	paralog1	5	27.1
	TARA_MED_RNAP-b_Bin_10_GENE_ID_3938745_length_3570_size_4	TARA	Mediterranean	paralog1	4	46.5
	TARA_MED_RNAP-b_Bin_101_GENE_ID_1322932_length_3792_size_3	TARA	Mediterranean		3	21.6
	TARA_MED_RNAP-b_Bin_101_GENE_ID_1338786_length_3231_size_1	TARA	Mediterranean		1	100	Eukaryotic_virus	Duplodnaviria	Mirusviricota	MR_01	MR_01	MR_01	NA
	TARA_MED_RNAP-b_Bin_101_GENE_ID_1532032_length_5451_size_1	TARA	Mediterranean	paralog2	1	31.8
	TARA_MED_RNAP-b_Bin_101_GENE_ID_1957231_length_2667_size_1	TARA	Mediterranean		1	100	Eukaryotic_virus	Duplodnaviria	Mirusviricota	MR_02	MR_02	MR_02	NA
	TARA_MED_RNAP-b_Bin_101_GENE_ID_204022_length_4179_size_2	TARA	Mediterranean		2	20.9
	TARA_MED_RNAP-b_Bin_101_GENE_ID_2079885_length_3570_size_1	TARA	Mediterranean		1	47.8
	TARA_MED_RNAP-b_Bin_101_GENE_ID_2187663_length_2595_size_1	TARA	Mediterranean	paralog2	1	65.3
	TARA_MED_RNAP-b_Bin_101_GENE_ID_2307604_length_2640_size_1	TARA	Mediterranean		1	59.5
	TARA_MED_RNAP-b_Bin_101_GENE_ID_2676030_length_2628_size_1	TARA	Mediterranean		1	70.6	Eukaryotic_virus	Varidnaviria	Nucleocytoviricota	Megaviricetes	Imitervirales	IM_16	NA
	TARA_MED_RNAP-b_Bin_101_GENE_ID_2997596_length_3852_size_1	TARA	Mediterranean	paralog1	1	83.5	Eukaryotic_virus	Varidnaviria	Nucleocytoviricota	Megaviricetes	Imitervirales	IM_07	NA
	TARA_MED_RNAP-b_Bin_101_GENE_ID_3376682_length_2733_size_1	TARA	Mediterranean	paralog1	1	27.8
	TARA_MED_RNAP-b_Bin_101_GENE_ID_3378240_length_3525_size_1	TARA	Mediterranean	paralog1	1	75.8	Eukaryotic_virus	Varidnaviria	Nucleocytoviricota	Megaviricetes	Imitervirales	IM_01	NA
	TARA_MED_RNAP-b_Bin_101_GENE_ID_4699425_length_3567_size_1	TARA	Mediterranean	paralog1	1	100	Eukaryotic_virus	Varidnaviria	Nucleocytoviricota	Megaviricetes	Imitervirales	IM_01	NA
	TARA_MED_RNAP-b_Bin_101_GENE_ID_5365344_length_3561_size_1	TARA	Mediterranean	paralog1	1	100	Eukaryotic_virus	Varidnaviria	Nucleocytoviricota	Megaviricetes	Imitervirales	IM_01	NA
	TARA_MED_RNAP-b_Bin_101_GENE_ID_5937814_length_3513_size_1	TARA	Mediterranean		1	21.7
	TARA_MED_RNAP-b_Bin_101_GENE_ID_6632055_length_4545_size_1	TARA	Mediterranean	paralog2	1	71.1	Eukaryotic_virus	Varidnaviria	Nucleocytoviricota	Megaviricetes	Imitervirales	IM_01	NA
	TARA_MED_RNAP-b_Bin_101_GENE_ID_6850300_length_2619_size_1	TARA	Mediterranean		1	100	Eukaryotic_virus	Duplodnaviria	Mirusviricota	MR_01	MR_01	MR_01	NA
	TARA_MED_RNAP-b_Bin_101_GENE_ID_6981795_length_4239_size_1	TARA	Mediterranean	paralog2	1	100	Eukaryotic_virus	Varidnaviria	Nucleocytoviricota	Megaviricetes	Imitervirales	IM_07	NA
	TARA_MED_RNAP-b_Bin_101_GENE_ID_7054894_length_3363_size_1	TARA	Mediterranean		1	22.6
	TARA_MED_RNAP-b_Bin_101_GENE_ID_7860674_length_3468_size_1	TARA	Mediterranean	paralog1	1	100	Eukaryotic_virus	Varidnaviria	Nucleocytoviricota	Megaviricetes	Imitervirales	IM_09_fixed	NA
	TARA_MED_RNAP-b_Bin_101_GENE_ID_8119354_length_3168_size_1	TARA	Mediterranean	paralog1	1	35.7
	TARA_MED_RNAP-b_Bin_101_GENE_ID_8648035_length_2640_size_1	TARA	Mediterranean	paralog2	1	66.8
	TARA_MED_RNAP-b_Bin_101_GENE_ID_865137_length_3411_size_1	TARA	Mediterranean		1	54.4
	TARA_MED_RNAP-b_Bin_101_GENE_ID_892027_length_2622_size_1	TARA	Mediterranean	paralog2	1	100	Eukaryotic_virus	Varidnaviria	Nucleocytoviricota	Megaviricetes	Imitervirales	IM_08	NA
	TARA_MED_RNAP-b_Bin_101_GENE_ID_955504_length_2838_size_1	TARA	Mediterranean		1	100	Eukaryotic_virus	Duplodnaviria	Mirusviricota	MR_01	MR_01	MR_01	NA
	TARA_MED_RNAP-b_Bin_101_GENE_ID_994579_length_9666_size_2	TARA	Mediterranean	paralog2	2	100	Eukaryotic_virus	Varidnaviria	Nucleocytoviricota	Megaviricetes	Imitervirales	IM_07	NA
	TARA_MED_RNAP-b_Bin_104_GENE_ID_8460558_length_4077_size_1	TARA	Mediterranean	paralog1	1	30
	TARA_MED_RNAP-b_Bin_109_GENE_ID_2057718_length_3942_size_1	TARA	Mediterranean	paralog1	1	34.9
	TARA_MED_RNAP-b_Bin_109_GENE_ID_2171577_length_3963_size_1	TARA	Mediterranean	paralog1	1	28.3
	TARA_MED_RNAP-b_Bin_109_GENE_ID_2898016_length_3858_size_1	TARA	Mediterranean	paralog1	1	41.4
	TARA_MED_RNAP-b_Bin_109_GENE_ID_5735028_length_3465_size_1	TARA	Mediterranean	paralog1	1	33.1
	TARA_MED_RNAP-b_Bin_111_GENE_ID_1113389_length_3657_size_2	TARA	Mediterranean		2	21.3
	TARA_MED_RNAP-b_Bin_111_GENE_ID_1842609_length_2739_size_1	TARA	Mediterranean	paralog1	1	70.7	Eukaryotic_virus	Varidnaviria	Nucleocytoviricota	Megaviricetes	Imitervirales	IM_08	NA
	TARA_MED_RNAP-b_Bin_111_GENE_ID_3900270_length_2790_size_1	TARA	Mediterranean	paralog2	1	80.1	Eukaryotic_virus	Varidnaviria	Nucleocytoviricota	Megaviricetes	Imitervirales	IM_01	NA
	TARA_MED_RNAP-b_Bin_111_GENE_ID_4211012_length_2685_size_1	TARA	Mediterranean	paralog1	1	77.7	Eukaryotic_virus	Varidnaviria	Nucleocytoviricota	Megaviricetes	Imitervirales	IM_01	NA
	TARA_MED_RNAP-b_Bin_111_GENE_ID_431755_length_3525_size_1	TARA	Mediterranean	paralog2	1	69.7
	TARA_MED_RNAP-b_Bin_111_GENE_ID_4610153_length_4323_size_1	TARA	Mediterranean		1	22.7
	TARA_MED_RNAP-b_Bin_111_GENE_ID_7535273_length_3573_size_4	TARA	Mediterranean	paralog1	4	22.6
	TARA_MED_RNAP-b_Bin_116_GENE_ID_1967065_length_4182_size_4	TARA	Mediterranean		4	22.2
	TARA_MED_RNAP-b_Bin_116_GENE_ID_2795086_length_4323_size_1	TARA	Mediterranean		1	22.8
	TARA_MED_RNAP-b_Bin_116_GENE_ID_4859321_length_4137_size_6	TARA	Mediterranean		6	22.2
	TARA_MED_RNAP-b_Bin_117_GENE_ID_1165565_length_3768_size_2	TARA	Mediterranean	paralog1	2	86.2	Eukaryotic_virus	Varidnaviria	Nucleocytoviricota	Megaviricetes	Imitervirales	IM_01	NA
	TARA_MED_RNAP-b_Bin_117_GENE_ID_1635346_length_4746_size_2	TARA	Mediterranean	paralog2	2	100	Eukaryotic_virus	Varidnaviria	Nucleocytoviricota	Megaviricetes	Imitervirales	IM_01	NA
	TARA_MED_RNAP-b_Bin_117_GENE_ID_1742782_length_3717_size_1	TARA	Mediterranean	paralog1	1	100	Eukaryotic_virus	Varidnaviria	Nucleocytoviricota	Megaviricetes	Imitervirales	IM_01	NA
	TARA_MED_RNAP-b_Bin_117_GENE_ID_2186309_length_5103_size_1	TARA	Mediterranean	paralog2	1	68.9
	TARA_MED_RNAP-b_Bin_117_GENE_ID_2366316_length_3750_size_2	TARA	Mediterranean	paralog1	2	87.7	Eukaryotic_virus	Varidnaviria	Nucleocytoviricota	Megaviricetes	Imitervirales	IM_01	NA
	TARA_MED_RNAP-b_Bin_117_GENE_ID_2648710_length_4854_size_3	TARA	Mediterranean	paralog2	3	100	Eukaryotic_virus	Varidnaviria	Nucleocytoviricota	Megaviricetes	Imitervirales	IM_01	NA
	TARA_MED_RNAP-b_Bin_117_GENE_ID_3264423_length_3201_size_1	TARA	Mediterranean		1	100	Eukaryotic_virus	Duplodnaviria	Mirusviricota	MR_01	MR_01	MR_01	NA
	TARA_MED_RNAP-b_Bin_117_GENE_ID_4740920_length_3567_size_1	TARA	Mediterranean	paralog1	1	100	Eukaryotic_virus	Varidnaviria	Nucleocytoviricota	Megaviricetes	Imitervirales	IM_01	NA
	TARA_MED_RNAP-b_Bin_117_GENE_ID_4740925_length_4473_size_1	TARA	Mediterranean	paralog2	1	100	Eukaryotic_virus	Varidnaviria	Nucleocytoviricota	Megaviricetes	Imitervirales	IM_01	NA
	TARA_MED_RNAP-b_Bin_117_GENE_ID_4915491_length_5007_size_2	TARA	Mediterranean	paralog2	2	100	Eukaryotic_virus	Varidnaviria	Nucleocytoviricota	Megaviricetes	Imitervirales	IM_01	NA
	TARA_MED_RNAP-b_Bin_117_GENE_ID_6666985_length_3321_size_1	TARA	Mediterranean		1	100	Eukaryotic_virus	Duplodnaviria	Mirusviricota	MR_02	MR_02	MR_02	NA
	TARA_MED_RNAP-b_Bin_117_GENE_ID_7287409_length_2970_size_1	TARA	Mediterranean		1	100	Eukaryotic_virus	Duplodnaviria	Mirusviricota	MR_02	MR_02	MR_02	NA
	TARA_MED_RNAP-b_Bin_117_GENE_ID_8263833_length_3735_size_4	TARA	Mediterranean	paralog1	4	99.3	Eukaryotic_virus	Varidnaviria	Nucleocytoviricota	Megaviricetes	Imitervirales	IM_01	NA
	TARA_MED_RNAP-b_Bin_118_GENE_ID_124520_length_4311_size_1	TARA	Mediterranean		1	22.7
	TARA_MED_RNAP-b_Bin_118_GENE_ID_6819835_length_3534_size_1	TARA	Mediterranean	paralog1	1	35.3
	TARA_MED_RNAP-b_Bin_118_GENE_ID_7620277_length_3504_size_1	TARA	Mediterranean	paralog1	1	47.3
	TARA_MED_RNAP-b_Bin_121_GENE_ID_103478_length_3510_size_1	TARA	Mediterranean	paralog1	1	100	Eukaryotic_virus	Varidnaviria	Nucleocytoviricota	Megaviricetes	Imitervirales	IM_01	NA
	TARA_MED_RNAP-b_Bin_121_GENE_ID_1037112_length_4572_size_1	TARA	Mediterranean		1	100	Eukaryotic_virus	Varidnaviria	Nucleocytoviricota	Megaviricetes	Imitervirales	IM_16	NA
	TARA_MED_RNAP-b_Bin_121_GENE_ID_1168737_length_3099_size_1	TARA	Mediterranean	paralog1	1	72.3	Eukaryotic_virus	Varidnaviria	Nucleocytoviricota	Megaviricetes	Imitervirales	IM_01	NA
	TARA_MED_RNAP-b_Bin_121_GENE_ID_1401223_length_3573_size_1	TARA	Mediterranean		1	100	Eukaryotic_virus	Varidnaviria	Nucleocytoviricota	Megaviricetes	Imitervirales	IM_16	NA
	TARA_MED_RNAP-b_Bin_121_GENE_ID_153952_length_3537_size_1	TARA	Mediterranean	paralog1	1	100	Eukaryotic_virus	Varidnaviria	Nucleocytoviricota	Megaviricetes	Imitervirales	IM_01	NA
	TARA_MED_RNAP-b_Bin_121_GENE_ID_1645935_length_4221_size_1	TARA	Mediterranean	paralog1	1	100	Eukaryotic_virus	Varidnaviria	Nucleocytoviricota	Megaviricetes	Imitervirales	IM_06	NA
	TARA_MED_RNAP-b_Bin_121_GENE_ID_2049940_length_3579_size_1	TARA	Mediterranean	paralog1	1	100	Eukaryotic_virus	Varidnaviria	Nucleocytoviricota	Megaviricetes	Imitervirales	IM_13	NA
	TARA_MED_RNAP-b_Bin_121_GENE_ID_2273326_length_2928_size_1	TARA	Mediterranean		1	21.7
	TARA_MED_RNAP-b_Bin_121_GENE_ID_2298121_length_4386_size_1	TARA	Mediterranean	paralog2	1	64.8
	TARA_MED_RNAP-b_Bin_121_GENE_ID_2358056_length_4107_size_1	TARA	Mediterranean	paralog2	1	100	Eukaryotic_virus	Varidnaviria	Nucleocytoviricota	Megaviricetes	Imitervirales	IM_09_fixed	NA
	TARA_MED_RNAP-b_Bin_121_GENE_ID_2401742_length_4845_size_1	TARA	Mediterranean	paralog2	1	100	Eukaryotic_virus	Varidnaviria	Nucleocytoviricota	Megaviricetes	Imitervirales	IM_01	NA
	TARA_MED_RNAP-b_Bin_121_GENE_ID_2498945_length_3867_size_2	TARA	Mediterranean	paralog2	2	100	Eukaryotic_virus	Varidnaviria	Nucleocytoviricota	Megaviricetes	Imitervirales	IM_07	NA
	TARA_MED_RNAP-b_Bin_121_GENE_ID_2602605_length_2439_size_1	TARA	Mediterranean	paralog1	1	65
	TARA_MED_RNAP-b_Bin_121_GENE_ID_2624979_length_3423_size_1	TARA	Mediterranean	paralog2	1	48.2
	TARA_MED_RNAP-b_Bin_121_GENE_ID_2771812_length_3390_size_1	TARA	Mediterranean	paralog2	1	63.8
	TARA_MED_RNAP-b_Bin_121_GENE_ID_2939018_length_4014_size_1	TARA	Mediterranean	paralog2	1	81.7	Eukaryotic_virus	Varidnaviria	Nucleocytoviricota	Megaviricetes	Imitervirales	IM_01	NA
	TARA_MED_RNAP-b_Bin_121_GENE_ID_3036976_length_4320_size_1	TARA	Mediterranean	paralog2	1	100	Eukaryotic_virus	Varidnaviria	Nucleocytoviricota	Megaviricetes	Imitervirales	IM_01	NA
	TARA_MED_RNAP-b_Bin_121_GENE_ID_3083329_length_3993_size_1	TARA	Mediterranean	paralog2	1	97.8	Eukaryotic_virus	Varidnaviria	Nucleocytoviricota	Megaviricetes	Imitervirales	IM_09	NA
	TARA_MED_RNAP-b_Bin_121_GENE_ID_3358886_length_4566_size_2	TARA	Mediterranean	paralog2	2	100	Eukaryotic_virus	Varidnaviria	Nucleocytoviricota	Megaviricetes	Imitervirales	IM_01	NA
	TARA_MED_RNAP-b_Bin_121_GENE_ID_3861106_length_2511_size_1	TARA	Mediterranean	paralog1	1	22
	TARA_MED_RNAP-b_Bin_121_GENE_ID_3907933_length_3495_size_2	TARA	Mediterranean	paralog1	2	73	Eukaryotic_virus	Varidnaviria	Nucleocytoviricota	Megaviricetes	Imitervirales	IM_01	NA
	TARA_MED_RNAP-b_Bin_121_GENE_ID_4082341_length_3510_size_1	TARA	Mediterranean	paralog2	1	55.9
	TARA_MED_RNAP-b_Bin_121_GENE_ID_4246621_length_4320_size_1	TARA	Mediterranean	paralog1	1	100	Eukaryotic_virus	Varidnaviria	Nucleocytoviricota	Megaviricetes	Imitervirales	IM_01	NA
	TARA_MED_RNAP-b_Bin_121_GENE_ID_4287343_length_3279_size_1	TARA	Mediterranean		1	100	Eukaryotic_virus	Varidnaviria	Nucleocytoviricota	Megaviricetes	Imitervirales		NA
	TARA_MED_RNAP-b_Bin_121_GENE_ID_4295580_length_3078_size_1	TARA	Mediterranean	paralog2	1	100	Eukaryotic_virus	Varidnaviria	Nucleocytoviricota	Megaviricetes	Imitervirales	IM_01	NA
	TARA_MED_RNAP-b_Bin_121_GENE_ID_4439417_length_4734_size_1	TARA	Mediterranean		1	100	Eukaryotic_virus	Varidnaviria	Nucleocytoviricota	Megaviricetes	Pimascovirales	PM_01	NA
	TARA_MED_RNAP-b_Bin_121_GENE_ID_4643157_length_2874_size_1	TARA	Mediterranean	paralog1	1	100	Eukaryotic_virus	Varidnaviria	Nucleocytoviricota	Megaviricetes	Imitervirales	IM_09_fixed	NA
	TARA_MED_RNAP-b_Bin_121_GENE_ID_4649181_length_3213_size_1	TARA	Mediterranean	paralog2	1	100	Eukaryotic_virus	Varidnaviria	Nucleocytoviricota	Megaviricetes	Imitervirales	IM_06	NA
	TARA_MED_RNAP-b_Bin_121_GENE_ID_4669988_length_3534_size_1	TARA	Mediterranean	paralog1	1	100	Eukaryotic_virus	Varidnaviria	Nucleocytoviricota	Megaviricetes	Imitervirales	IM_01	NA
	TARA_MED_RNAP-b_Bin_121_GENE_ID_4824958_length_2949_size_2	TARA	Mediterranean	paralog1	2	86.7	Eukaryotic_virus	Varidnaviria	Nucleocytoviricota	Megaviricetes	Imitervirales	IM_01	NA
	TARA_MED_RNAP-b_Bin_121_GENE_ID_5059140_length_3207_size_1	TARA	Mediterranean	paralog1	1	71.5	Eukaryotic_virus	Varidnaviria	Nucleocytoviricota	Megaviricetes	Imitervirales	IM_01	NA
	TARA_MED_RNAP-b_Bin_121_GENE_ID_510975_length_2961_size_1	TARA	Mediterranean	paralog2	1	63.8
	TARA_MED_RNAP-b_Bin_121_GENE_ID_5824324_length_3549_size_1	TARA	Mediterranean	paralog1	1	100	Eukaryotic_virus	Varidnaviria	Nucleocytoviricota	Megaviricetes	Imitervirales	IM_01	NA
	TARA_MED_RNAP-b_Bin_121_GENE_ID_6013051_length_4458_size_1	TARA	Mediterranean	paralog2	1	100	Eukaryotic_virus	Varidnaviria	Nucleocytoviricota	Megaviricetes	Imitervirales	IM_01	NA
	TARA_MED_RNAP-b_Bin_121_GENE_ID_6263303_length_2973_size_1	TARA	Mediterranean		1	100	Eukaryotic_virus	Varidnaviria	Nucleocytoviricota	Megaviricetes	Imitervirales	IM_14	NA
	TARA_MED_RNAP-b_Bin_121_GENE_ID_6535187_length_3543_size_1	TARA	Mediterranean	paralog1	1	100	Eukaryotic_virus	Varidnaviria	Nucleocytoviricota	Megaviricetes	Imitervirales	IM_01	NA
	TARA_MED_RNAP-b_Bin_121_GENE_ID_6622320_length_3570_size_2	TARA	Mediterranean		2	36.4
	TARA_MED_RNAP-b_Bin_121_GENE_ID_6885699_length_3576_size_1	TARA	Mediterranean		1	100	Eukaryotic_virus	Varidnaviria	Nucleocytoviricota	Megaviricetes	Imitervirales	IM_16	NA
	TARA_MED_RNAP-b_Bin_121_GENE_ID_7694212_length_3372_size_1	TARA	Mediterranean		1	76.7	Eukaryotic_virus	Varidnaviria	Nucleocytoviricota	Megaviricetes	Imitervirales	IM_16	NA
	TARA_MED_RNAP-b_Bin_121_GENE_ID_7888584_length_3537_size_1	TARA	Mediterranean	paralog1	1	100	Eukaryotic_virus	Varidnaviria	Nucleocytoviricota	Megaviricetes	Imitervirales	IM_01	NA
	TARA_MED_RNAP-b_Bin_121_GENE_ID_7933200_length_3558_size_1	TARA	Mediterranean		1	100	Eukaryotic_virus	Varidnaviria	Nucleocytoviricota	Megaviricetes	Imitervirales	IM_16	NA
	TARA_MED_RNAP-b_Bin_121_GENE_ID_8020772_length_3075_size_1	TARA	Mediterranean	paralog2	1	65.2
	TARA_MED_RNAP-b_Bin_121_GENE_ID_970555_length_3810_size_2	TARA	Mediterranean	paralog1	2	100	Eukaryotic_virus	Varidnaviria	Nucleocytoviricota	Megaviricetes	Imitervirales	IM_07	NA
	TARA_MED_RNAP-b_Bin_122_GENE_ID_278651_length_3540_size_1	TARA	Mediterranean	paralog1	1	100	Eukaryotic_virus	Varidnaviria	Nucleocytoviricota	Megaviricetes	Imitervirales	IM_01	NA
	TARA_MED_RNAP-b_Bin_122_GENE_ID_278656_length_4440_size_1	TARA	Mediterranean	paralog2	1	100	Eukaryotic_virus	Varidnaviria	Nucleocytoviricota	Megaviricetes	Imitervirales	IM_01	NA
	TARA_MED_RNAP-b_Bin_122_GENE_ID_2847676_length_2748_size_1	TARA	Mediterranean		1	100	Eukaryotic_virus	Varidnaviria	Nucleocytoviricota	Megaviricetes	Pimascovirales	PM_01	NA
	TARA_MED_RNAP-b_Bin_122_GENE_ID_3536110_length_3312_size_1	TARA	Mediterranean		1	100	Eukaryotic_virus	Varidnaviria	Nucleocytoviricota	Megaviricetes	Pimascovirales	PM_01	NA
	TARA_MED_RNAP-b_Bin_122_GENE_ID_3714482_length_3558_size_3	TARA	Mediterranean	paralog1	3	100	Eukaryotic_virus	Varidnaviria	Nucleocytoviricota	Megaviricetes	Imitervirales	IM_08	NA
	TARA_MED_RNAP-b_Bin_122_GENE_ID_4572384_length_2979_size_1	TARA	Mediterranean		1	78.3	Eukaryotic_virus	Duplodnaviria	Mirusviricota	MR_03	MR_03	MR_03	NA
	TARA_MED_RNAP-b_Bin_122_GENE_ID_7001901_length_3702_size_1	TARA	Mediterranean	paralog2	1	100	Eukaryotic_virus	Varidnaviria	Nucleocytoviricota	Megaviricetes	Imitervirales	IM_08	NA
	TARA_MED_RNAP-b_Bin_122_GENE_ID_7687449_length_3561_size_1	TARA	Mediterranean	paralog1	1	100	Eukaryotic_virus	Varidnaviria	Nucleocytoviricota	Megaviricetes	Imitervirales	IM_01	NA
	TARA_MED_RNAP-b_Bin_122_GENE_ID_8075599_length_4626_size_1	TARA	Mediterranean	paralog2	1	64.7
	TARA_MED_RNAP-b_Bin_124_GENE_ID_1276237_length_4083_size_3	TARA	Mediterranean		3	23.2
	TARA_MED_RNAP-b_Bin_124_GENE_ID_2685156_length_4098_size_7	TARA	Mediterranean		7	21.9
	TARA_MED_RNAP-b_Bin_124_GENE_ID_6044751_length_4182_size_1	TARA	Mediterranean		1	21.5
	TARA_MED_RNAP-b_Bin_124_GENE_ID_7263852_length_4092_size_8	TARA	Mediterranean		8	21.4
	TARA_MED_RNAP-b_Bin_127_GENE_ID_2938125_length_2724_size_1	TARA	Mediterranean	paralog1	1	32.4
	TARA_MED_RNAP-b_Bin_127_GENE_ID_2987718_length_3102_size_1	TARA	Mediterranean		1	23.3
	TARA_MED_RNAP-b_Bin_127_GENE_ID_6804602_length_2424_size_1	TARA	Mediterranean		1	29.7
	TARA_MED_RNAP-b_Bin_128_GENE_ID_1682387_length_4071_size_2	TARA	Mediterranean		2	30.6
	TARA_MED_RNAP-b_Bin_128_GENE_ID_4270887_length_4179_size_1	TARA	Mediterranean		1	22.2
	TARA_MED_RNAP-b_Bin_128_GENE_ID_7372746_length_4074_size_11	TARA	Mediterranean		11	30.7
	TARA_MED_RNAP-b_Bin_128_GENE_ID_7858921_length_2451_size_1	TARA	Mediterranean	paralog1	1	38.7
	TARA_MED_RNAP-b_Bin_128_GENE_ID_877287_length_4074_size_1	TARA	Mediterranean		1	22.6
	TARA_MED_RNAP-b_Bin_129_GENE_ID_1437765_length_4179_size_5	TARA	Mediterranean		5	22
	TARA_MED_RNAP-b_Bin_130_GENE_ID_6361910_length_4182_size_1	TARA	Mediterranean		1	22
	TARA_MED_RNAP-b_Bin_132_GENE_ID_2807732_length_4074_size_1	TARA	Mediterranean		1	26.8
	TARA_MED_RNAP-b_Bin_132_GENE_ID_3179301_length_3585_size_1	TARA	Mediterranean	paralog1	1	46.6
	TARA_MED_RNAP-b_Bin_132_GENE_ID_384268_length_3741_size_1	TARA	Mediterranean	paralog1	1	35.2
	TARA_MED_RNAP-b_Bin_132_GENE_ID_7172223_length_4269_size_5	TARA	Mediterranean	paralog2	5	32
	TARA_MED_RNAP-b_Bin_132_GENE_ID_7800473_length_4416_size_1	TARA	Mediterranean		1	38.9
	TARA_MED_RNAP-b_Bin_137_GENE_ID_2035174_length_3966_size_3	TARA	Mediterranean	paralog2	3	31.3
	TARA_MED_RNAP-b_Bin_137_GENE_ID_2559220_length_4080_size_5	TARA	Mediterranean		5	30.3
	TARA_MED_RNAP-b_Bin_137_GENE_ID_4226805_length_4056_size_1	TARA	Mediterranean		1	20.8
	TARA_MED_RNAP-b_Bin_137_GENE_ID_4328285_length_3927_size_5	TARA	Mediterranean	paralog1	5	31.7
	TARA_MED_RNAP-b_Bin_137_GENE_ID_4469898_length_3810_size_17	TARA	Mediterranean	paralog1	17	35.4
	TARA_MED_RNAP-b_Bin_137_GENE_ID_47640_length_4209_size_5	TARA	Mediterranean		5	21.6
	TARA_MED_RNAP-b_Bin_137_GENE_ID_6983334_length_4056_size_1	TARA	Mediterranean	paralog1	1	32.4
	TARA_MED_RNAP-b_Bin_140_GENE_ID_1623671_length_3771_size_1	TARA	Mediterranean	paralog2	1	22.7
	TARA_MED_RNAP-b_Bin_140_GENE_ID_2388822_length_4083_size_1	TARA	Mediterranean		1	23
	TARA_MED_RNAP-b_Bin_142_GENE_ID_4330745_length_3144_size_1	TARA	Mediterranean		1	29.7
	TARA_MED_RNAP-b_Bin_142_GENE_ID_6628037_length_2580_size_1	TARA	Mediterranean	paralog1	1	31.3
	TARA_MED_RNAP-b_Bin_149_GENE_ID_730693_length_2619_size_1	TARA	Mediterranean	paralog1	1	33.9
	TARA_MED_RNAP-b_Bin_151_GENE_ID_4685475_length_4026_size_2	TARA	Mediterranean		2	21.7
	TARA_MED_RNAP-b_Bin_152_GENE_ID_4209344_length_4215_size_1	TARA	Mediterranean		1	21.4
	TARA_MED_RNAP-b_Bin_152_GENE_ID_6478676_length_2730_size_1	TARA	Mediterranean	paralog2	1	31.3
	TARA_MED_RNAP-b_Bin_156_GENE_ID_2381642_length_4227_size_5	TARA	Mediterranean		5	21.3
	TARA_MED_RNAP-b_Bin_16_GENE_ID_1637931_length_3675_size_1	TARA	Mediterranean		1	21.3
	TARA_MED_RNAP-b_Bin_16_GENE_ID_4663018_length_4092_size_1	TARA	Mediterranean	paralog1	1	30.4
	TARA_MED_RNAP-b_Bin_16_GENE_ID_6462027_length_2994_size_1	TARA	Mediterranean		1	24
	TARA_MED_RNAP-b_Bin_16_GENE_ID_686240_length_4017_size_1	TARA	Mediterranean		1	21.5
	TARA_MED_RNAP-b_Bin_16_GENE_ID_7280639_length_3540_size_1	TARA	Mediterranean	paralog1	1	29.2
	TARA_MED_RNAP-b_Bin_16_GENE_ID_8168223_length_4092_size_29	TARA	Mediterranean	paralog1	29	29.7
	TARA_MED_RNAP-b_Bin_17_GENE_ID_1253523_length_4131_size_81	TARA	Mediterranean		81	22
	TARA_MED_RNAP-b_Bin_17_GENE_ID_2057947_length_4326_size_4	TARA	Mediterranean		4	22
	TARA_MED_RNAP-b_Bin_17_GENE_ID_2441708_length_3594_size_2	TARA	Mediterranean	paralog1	2	29.4
	TARA_MED_RNAP-b_Bin_17_GENE_ID_309519_length_3384_size_1	TARA	Mediterranean		1	25.5
	TARA_MED_RNAP-b_Bin_17_GENE_ID_316876_length_2433_size_1	TARA	Mediterranean		1	88.2	Eukaryotic_virus	Varidnaviria	Nucleocytoviricota	Megaviricetes	Imitervirales		NA
	TARA_MED_RNAP-b_Bin_17_GENE_ID_3298203_length_3993_size_20	TARA	Mediterranean		20	22.8
	TARA_MED_RNAP-b_Bin_17_GENE_ID_3959147_length_3129_size_1	TARA	Mediterranean		1	23.9
	TARA_MED_RNAP-b_Bin_17_GENE_ID_493165_length_3024_size_1	TARA	Mediterranean	paralog1	1	30.5
	TARA_MED_RNAP-b_Bin_17_GENE_ID_5101851_length_3294_size_1	TARA	Mediterranean	paralog2	1	25
	TARA_MED_RNAP-b_Bin_17_GENE_ID_5118763_length_4311_size_3	TARA	Mediterranean		3	21.8
	TARA_MED_RNAP-b_Bin_17_GENE_ID_5377566_length_4071_size_1	TARA	Mediterranean		1	21.6
	TARA_MED_RNAP-b_Bin_17_GENE_ID_554465_length_3339_size_3	TARA	Mediterranean		3	25.8
	TARA_MED_RNAP-b_Bin_17_GENE_ID_5648470_length_2628_size_1	TARA	Mediterranean	paralog2	1	83.6	Eukaryotic_virus	Varidnaviria	Nucleocytoviricota	Megaviricetes	Imitervirales	IM_01	NA
	TARA_MED_RNAP-b_Bin_17_GENE_ID_6343760_length_2595_size_1	TARA	Mediterranean	paralog2	1	50.8
	TARA_MED_RNAP-b_Bin_17_GENE_ID_6402986_length_3765_size_2	TARA	Mediterranean		2	22.2
	TARA_MED_RNAP-b_Bin_17_GENE_ID_685354_length_3252_size_1	TARA	Mediterranean	paralog1	1	24.5
	TARA_MED_RNAP-b_Bin_17_GENE_ID_7082479_length_3270_size_1	TARA	Mediterranean		1	24.4
	TARA_MED_RNAP-b_Bin_17_GENE_ID_7483995_length_4176_size_1	TARA	Mediterranean		1	22.6
	TARA_MED_RNAP-b_Bin_17_GENE_ID_7883812_length_2889_size_2	TARA	Mediterranean	paralog1	2	76.6	Eukaryotic_virus	Varidnaviria	Nucleocytoviricota	Megaviricetes	Imitervirales	IM_01	NA
	TARA_MED_RNAP-b_Bin_17_GENE_ID_8189916_length_3063_size_1	TARA	Mediterranean		1	25.3
	TARA_MED_RNAP-b_Bin_17_GENE_ID_8402092_length_4176_size_1	TARA	Mediterranean	paralog2	1	31.6
	TARA_MED_RNAP-b_Bin_17_GENE_ID_912930_length_4311_size_1	TARA	Mediterranean		1	22
	TARA_MED_RNAP-b_Bin_170_GENE_ID_3800829_length_3804_size_4	TARA	Mediterranean	paralog2	4	34.2
	TARA_MED_RNAP-b_Bin_171_GENE_ID_1349313_length_4164_size_1	TARA	Mediterranean		1	22
	TARA_MED_RNAP-b_Bin_171_GENE_ID_1780728_length_4164_size_2	TARA	Mediterranean		2	22.6
	TARA_MED_RNAP-b_Bin_171_GENE_ID_5471782_length_4077_size_12	TARA	Mediterranean	paralog1	12	30.1
	TARA_MED_RNAP-b_Bin_171_GENE_ID_6534207_length_4134_size_1	TARA	Mediterranean		1	22.8
	TARA_MED_RNAP-b_Bin_172_GENE_ID_8242290_length_3786_size_5	TARA	Mediterranean	paralog2	5	37.1
	TARA_MED_RNAP-b_Bin_176_GENE_ID_2209838_length_2664_size_1	TARA	Mediterranean		1	100	Eukaryotic_virus	Duplodnaviria	Mirusviricota	MR_04	MR_04	MR_04	NA
	TARA_MED_RNAP-b_Bin_176_GENE_ID_3081892_length_3003_size_2	TARA	Mediterranean		2	100	Eukaryotic_virus	Duplodnaviria	Mirusviricota	MR_01	MR_01	MR_01	NA
	TARA_MED_RNAP-b_Bin_176_GENE_ID_394168_length_3009_size_1	TARA	Mediterranean		1	100	Eukaryotic_virus	Duplodnaviria	Mirusviricota	MR_01	MR_01	MR_01	NA
	TARA_MED_RNAP-b_Bin_176_GENE_ID_4912888_length_3336_size_2	TARA	Mediterranean		2	100	Eukaryotic_virus	Duplodnaviria	Mirusviricota	MR_02	MR_02	MR_02	NA
	TARA_MED_RNAP-b_Bin_176_GENE_ID_7128722_length_4437_size_1	TARA	Mediterranean	paralog2	1	77.3	Eukaryotic_virus	Varidnaviria	Nucleocytoviricota	Megaviricetes	Imitervirales	IM_01	NA
	TARA_MED_RNAP-b_Bin_177_GENE_ID_1175735_length_3813_size_5	TARA	Mediterranean	paralog1	5	36.8
	TARA_MED_RNAP-b_Bin_177_GENE_ID_8123159_length_3075_size_3	TARA	Mediterranean	paralog1	3	34.6
	TARA_MED_RNAP-b_Bin_180_GENE_ID_4793807_length_3897_size_1	TARA	Mediterranean		1	21.9
	TARA_MED_RNAP-b_Bin_184_GENE_ID_1951900_length_3309_size_2	TARA	Mediterranean	paralog1	2	23.5
	TARA_MED_RNAP-b_Bin_184_GENE_ID_7200760_length_3237_size_2	TARA	Mediterranean		2	24.5
	TARA_MED_RNAP-b_Bin_184_GENE_ID_7496557_length_3210_size_1	TARA	Mediterranean		1	81.2	Eukaryotic_virus	Duplodnaviria	Mirusviricota	MR_04	MR_04	MR_04	NA
	TARA_MED_RNAP-b_Bin_185_GENE_ID_2170707_length_4407_size_1	TARA	Mediterranean	paralog2	1	73.6	Eukaryotic_virus	Varidnaviria	Nucleocytoviricota	Megaviricetes	Imitervirales	IM_01	NA
	TARA_MED_RNAP-b_Bin_187_GENE_ID_243242_length_3621_size_12	TARA	Mediterranean	paralog1	12	34
	TARA_MED_RNAP-b_Bin_187_GENE_ID_7513027_length_4215_size_4	TARA	Mediterranean		4	38.1
	TARA_MED_RNAP-b_Bin_188_GENE_ID_5171030_length_4272_size_1	TARA	Mediterranean	paralog2	1	100	Eukaryotic_virus	Varidnaviria	Nucleocytoviricota	Megaviricetes	Imitervirales	IM_01	NA
	TARA_MED_RNAP-b_Bin_188_GENE_ID_578841_length_3579_size_1	TARA	Mediterranean		1	100	Eukaryotic_virus	Varidnaviria	Nucleocytoviricota	Megaviricetes	Pandoravirales		NA
	TARA_MED_RNAP-b_Bin_188_GENE_ID_5900937_length_3426_size_1	TARA	Mediterranean		1	65
	TARA_MED_RNAP-b_Bin_189_GENE_ID_3136712_length_4455_size_1	TARA	Mediterranean	paralog2	1	28.5
	TARA_MED_RNAP-b_Bin_189_GENE_ID_3344753_length_2547_size_1	TARA	Mediterranean	paralog1	1	25.5
	TARA_MED_RNAP-b_Bin_189_GENE_ID_4054444_length_3546_size_1	TARA	Mediterranean	paralog2	1	28.7
	TARA_MED_RNAP-b_Bin_189_GENE_ID_915199_length_3753_size_1	TARA	Mediterranean	paralog1	1	43.8
	TARA_MED_RNAP-b_Bin_192_GENE_ID_5769816_length_8103_size_1	TARA	Mediterranean	paralog1	1	41.2
	TARA_MED_RNAP-b_Bin_193_GENE_ID_7412546_length_4179_size_2	TARA	Mediterranean		2	21.4
	TARA_MED_RNAP-b_Bin_201_GENE_ID_4739786_length_5190_size_2	TARA	Mediterranean	paralog1	2	31.5
	TARA_MED_RNAP-b_Bin_201_GENE_ID_7971189_length_3612_size_11	TARA	Mediterranean	paralog1	11	33.7
	TARA_MED_RNAP-b_Bin_203_GENE_ID_1087171_length_3576_size_1	TARA	Mediterranean	paralog1	1	84.6	Eukaryotic_virus	Varidnaviria	Nucleocytoviricota	Megaviricetes	Imitervirales	IM_01	NA
	TARA_MED_RNAP-b_Bin_203_GENE_ID_1632613_length_4143_size_3	TARA	Mediterranean	paralog1	3	32.8
	TARA_MED_RNAP-b_Bin_203_GENE_ID_2351940_length_3303_size_2	TARA	Mediterranean		2	100	Eukaryotic_virus	Varidnaviria	Nucleocytoviricota	Megaviricetes	Pimascovirales	PM_01	NA
	TARA_MED_RNAP-b_Bin_203_GENE_ID_2761533_length_3534_size_1	TARA	Mediterranean		1	100	Eukaryotic_virus	Varidnaviria	Nucleocytoviricota	Megaviricetes	Pimascovirales	PM_01	NA
	TARA_MED_RNAP-b_Bin_203_GENE_ID_4490892_length_3813_size_2	TARA	Mediterranean	paralog1	2	100	Eukaryotic_virus	Varidnaviria	Nucleocytoviricota	Megaviricetes	Imitervirales	IM_07	NA
	TARA_MED_RNAP-b_Bin_203_GENE_ID_4800394_length_2523_size_1	TARA	Mediterranean	paralog2	1	80.3	Eukaryotic_virus	Varidnaviria	Nucleocytoviricota	Megaviricetes	Imitervirales	IM_01	NA
	TARA_MED_RNAP-b_Bin_203_GENE_ID_6237072_length_3513_size_1	TARA	Mediterranean	paralog1	1	75.8	Eukaryotic_virus	Varidnaviria	Nucleocytoviricota	Megaviricetes	Imitervirales	IM_01	NA
	TARA_MED_RNAP-b_Bin_203_GENE_ID_6939053_length_3813_size_6	TARA	Mediterranean	paralog1	6	37.4
	TARA_MED_RNAP-b_Bin_203_GENE_ID_769356_length_3207_size_2	TARA	Mediterranean		2	100	Eukaryotic_virus	Varidnaviria	Nucleocytoviricota	Megaviricetes	Imitervirales	IM_16	NA
	TARA_MED_RNAP-b_Bin_203_GENE_ID_8047576_length_3225_size_1	TARA	Mediterranean	paralog2	1	67.1
	TARA_MED_RNAP-b_Bin_203_GENE_ID_8465969_length_3198_size_1	TARA	Mediterranean		1	100	Eukaryotic_virus	Duplodnaviria	Mirusviricota	MR_02	MR_02	MR_02	NA
	TARA_MED_RNAP-b_Bin_203_GENE_ID_904222_length_9150_size_2	TARA	Mediterranean	paralog2	2	100	Eukaryotic_virus	Varidnaviria	Nucleocytoviricota	Megaviricetes	Imitervirales	IM_07	NA
	TARA_MED_RNAP-b_Bin_205_GENE_ID_215724_length_4143_size_5	TARA	Mediterranean		5	22.7
	TARA_MED_RNAP-b_Bin_205_GENE_ID_3113605_length_4302_size_1	TARA	Mediterranean		1	31
	TARA_MED_RNAP-b_Bin_205_GENE_ID_3286611_length_4158_size_1	TARA	Mediterranean	paralog2	1	29.3
	TARA_MED_RNAP-b_Bin_206_GENE_ID_1218708_length_4146_size_1	TARA	Mediterranean		1	21.3
	TARA_MED_RNAP-b_Bin_206_GENE_ID_1923457_length_4101_size_1	TARA	Mediterranean		1	21.3
	TARA_MED_RNAP-b_Bin_206_GENE_ID_6877523_length_4092_size_13	TARA	Mediterranean		13	28.7
	TARA_MED_RNAP-b_Bin_207_GENE_ID_7982767_length_4140_size_1	TARA	Mediterranean	paralog2	1	29.1
	TARA_MED_RNAP-b_Bin_212_GENE_ID_364905_length_3207_size_2	TARA	Mediterranean		2	80.5	Eukaryotic_virus	Duplodnaviria	Mirusviricota	MR_02	MR_02	MR_02	NA
	TARA_MED_RNAP-b_Bin_212_GENE_ID_4753618_length_2517_size_1	TARA	Mediterranean		1	71	Eukaryotic_virus	Varidnaviria	Nucleocytoviricota	Megaviricetes	Pandoravirales	PV_05	NA
	TARA_MED_RNAP-b_Bin_212_GENE_ID_5358452_length_3345_size_1	TARA	Mediterranean		1	36.6
	TARA_MED_RNAP-b_Bin_214_GENE_ID_8384620_length_4233_size_1	TARA	Mediterranean	paralog2	1	34
	TARA_MED_RNAP-b_Bin_216_GENE_ID_1223204_length_3819_size_1	TARA	Mediterranean	paralog2	1	65.8
	TARA_MED_RNAP-b_Bin_216_GENE_ID_1305361_length_3696_size_4	TARA	Mediterranean		4	26.2
	TARA_MED_RNAP-b_Bin_216_GENE_ID_1825668_length_4599_size_2	TARA	Mediterranean	paralog1	2	54.4
	TARA_MED_RNAP-b_Bin_216_GENE_ID_2801181_length_4164_size_1	TARA	Mediterranean	paralog2	1	81.5	Eukaryotic_virus	Varidnaviria	Nucleocytoviricota	Megaviricetes	Imitervirales	IM_01	NA
	TARA_MED_RNAP-b_Bin_216_GENE_ID_2992172_length_3561_size_1	TARA	Mediterranean		1	26.2
	TARA_MED_RNAP-b_Bin_216_GENE_ID_3168071_length_4149_size_2	TARA	Mediterranean	paralog2	2	77.2	Eukaryotic_virus	Varidnaviria	Nucleocytoviricota	Megaviricetes	Imitervirales	IM_01	NA
	TARA_MED_RNAP-b_Bin_216_GENE_ID_3298838_length_4587_size_1	TARA	Mediterranean	paralog2	1	68.8
	TARA_MED_RNAP-b_Bin_216_GENE_ID_3536517_length_3387_size_1	TARA	Mediterranean	paralog2	1	84.8	Eukaryotic_virus	Varidnaviria	Nucleocytoviricota	Megaviricetes	Imitervirales	IM_01	NA
	TARA_MED_RNAP-b_Bin_216_GENE_ID_400718_length_3546_size_1	TARA	Mediterranean	paralog1	1	70.2	Eukaryotic_virus	Varidnaviria	Nucleocytoviricota	Megaviricetes	Imitervirales	IM_01	NA
	TARA_MED_RNAP-b_Bin_216_GENE_ID_4379853_length_3543_size_1	TARA	Mediterranean		1	60.9
	TARA_MED_RNAP-b_Bin_216_GENE_ID_481703_length_4335_size_1	TARA	Mediterranean	paralog2	1	76.1	Eukaryotic_virus	Varidnaviria	Nucleocytoviricota	Megaviricetes	Imitervirales	IM_01	NA
	TARA_MED_RNAP-b_Bin_216_GENE_ID_5230257_length_3810_size_4	TARA	Mediterranean	paralog1	4	36.9
	TARA_MED_RNAP-b_Bin_216_GENE_ID_5660523_length_4341_size_1	TARA	Mediterranean	paralog2	1	78	Eukaryotic_virus	Varidnaviria	Nucleocytoviricota	Megaviricetes	Imitervirales	IM_01	NA
	TARA_MED_RNAP-b_Bin_216_GENE_ID_5705333_length_3537_size_1	TARA	Mediterranean	paralog1	1	93.7	Eukaryotic_virus	Varidnaviria	Nucleocytoviricota	Megaviricetes	Imitervirales	IM_01	NA
	TARA_MED_RNAP-b_Bin_216_GENE_ID_5891056_length_3513_size_1	TARA	Mediterranean	paralog1	1	83.7	Eukaryotic_virus	Varidnaviria	Nucleocytoviricota	Megaviricetes	Imitervirales	IM_01	NA
	TARA_MED_RNAP-b_Bin_216_GENE_ID_5991089_length_4713_size_2	TARA	Mediterranean	paralog2	2	88	Eukaryotic_virus	Varidnaviria	Nucleocytoviricota	Megaviricetes	Imitervirales	IM_01	NA
	TARA_MED_RNAP-b_Bin_216_GENE_ID_633836_length_3582_size_4	TARA	Mediterranean	paralog1	4	94.6	Eukaryotic_virus	Varidnaviria	Nucleocytoviricota	Megaviricetes	Imitervirales	IM_01	NA
	TARA_MED_RNAP-b_Bin_216_GENE_ID_633841_length_4392_size_1	TARA	Mediterranean	paralog2	1	88.8	Eukaryotic_virus	Varidnaviria	Nucleocytoviricota	Megaviricetes	Imitervirales	IM_01	NA
	TARA_MED_RNAP-b_Bin_216_GENE_ID_64859_length_3552_size_1	TARA	Mediterranean	paralog1	1	84.9	Eukaryotic_virus	Varidnaviria	Nucleocytoviricota	Megaviricetes	Imitervirales	IM_01	NA
	TARA_MED_RNAP-b_Bin_216_GENE_ID_6553976_length_3657_size_1	TARA	Mediterranean		1	25.4
	TARA_MED_RNAP-b_Bin_216_GENE_ID_6671838_length_3666_size_1	TARA	Mediterranean	paralog2	1	91.6	Eukaryotic_virus	Varidnaviria	Nucleocytoviricota	Megaviricetes	Imitervirales	IM_09	NA
	TARA_MED_RNAP-b_Bin_216_GENE_ID_6978259_length_3522_size_2	TARA	Mediterranean	paralog1	2	100	Eukaryotic_virus	Varidnaviria	Nucleocytoviricota	Megaviricetes	Imitervirales	IM_01	NA
	TARA_MED_RNAP-b_Bin_216_GENE_ID_7009325_length_3552_size_3	TARA	Mediterranean	paralog1	3	86	Eukaryotic_virus	Varidnaviria	Nucleocytoviricota	Megaviricetes	Imitervirales	IM_01	NA
	TARA_MED_RNAP-b_Bin_216_GENE_ID_8069811_length_3705_size_2	TARA	Mediterranean	paralog1	2	27
	TARA_MED_RNAP-b_Bin_216_GENE_ID_887927_length_4383_size_1	TARA	Mediterranean	paralog2	1	63.3
	TARA_MED_RNAP-b_Bin_216_GENE_ID_887931_length_3462_size_1	TARA	Mediterranean	paralog1	1	63.5
	TARA_MED_RNAP-b_Bin_216_GENE_ID_942746_length_3429_size_1	TARA	Mediterranean	paralog1	1	97.5	Eukaryotic_virus	Varidnaviria	Nucleocytoviricota	Megaviricetes	Imitervirales	IM_01	NA
	TARA_MED_RNAP-b_Bin_220_GENE_ID_3255153_length_3345_size_4	TARA	Mediterranean		4	24.9
	TARA_MED_RNAP-b_Bin_221_GENE_ID_4781216_length_4236_size_1	TARA	Mediterranean	paralog1	1	43.1
	TARA_MED_RNAP-b_Bin_223_GENE_ID_2426977_length_3087_size_2	TARA	Mediterranean	paralog1	2	33.2
	TARA_MED_RNAP-b_Bin_223_GENE_ID_5928881_length_3399_size_2	TARA	Mediterranean		2	28.9
	TARA_MED_RNAP-b_Bin_223_GENE_ID_6688492_length_3738_size_2	TARA	Mediterranean	paralog1	2	44.8
	TARA_MED_RNAP-b_Bin_224_GENE_ID_2459112_length_4149_size_2	TARA	Mediterranean	paralog2	2	32.9
	TARA_MED_RNAP-b_Bin_224_GENE_ID_2655170_length_3807_size_8	TARA	Mediterranean		8	33.6
	TARA_MED_RNAP-b_Bin_224_GENE_ID_8277082_length_4179_size_6	TARA	Mediterranean	paralog1	6	34
	TARA_MED_RNAP-b_Bin_227_GENE_ID_8062656_length_3876_size_6	TARA	Mediterranean	paralog1	6	26.2
	TARA_MED_RNAP-b_Bin_230_GENE_ID_4142909_length_3876_size_18	TARA	Mediterranean		18	39.5
	TARA_MED_RNAP-b_Bin_230_GENE_ID_4852457_length_2526_size_1	TARA	Mediterranean		1	75	Eukaryotic_virus	Varidnaviria	Nucleocytoviricota	Megaviricetes	Pandoravirales	PV_05	NA
	TARA_MED_RNAP-b_Bin_231_GENE_ID_1636246_length_3804_size_1	TARA	Mediterranean	paralog1	1	42.2
	TARA_MED_RNAP-b_Bin_231_GENE_ID_8333524_length_3591_size_2	TARA	Mediterranean		2	49.4
	TARA_MED_RNAP-b_Bin_233_GENE_ID_36583_length_3099_size_1	TARA	Mediterranean		1	23.1
	TARA_MED_RNAP-b_Bin_233_GENE_ID_7224462_length_3273_size_1	TARA	Mediterranean		1	21.4
	TARA_MED_RNAP-b_Bin_233_GENE_ID_7540167_length_4161_size_1	TARA	Mediterranean		1	21.8
	TARA_MED_RNAP-b_Bin_235_GENE_ID_3788044_length_4041_size_1	TARA	Mediterranean		1	22.6
	TARA_MED_RNAP-b_Bin_235_GENE_ID_4505776_length_4158_size_1	TARA	Mediterranean	paralog1	1	36.8
	TARA_MED_RNAP-b_Bin_235_GENE_ID_5800781_length_3513_size_1	TARA	Mediterranean		1	21.1
	TARA_MED_RNAP-b_Bin_235_GENE_ID_8554292_length_3867_size_1	TARA	Mediterranean		1	35.2
	TARA_MED_RNAP-b_Bin_236_GENE_ID_1207131_length_4227_size_2	TARA	Mediterranean		2	27.7
	TARA_MED_RNAP-b_Bin_236_GENE_ID_1605576_length_4146_size_1	TARA	Mediterranean		1	27.4
	TARA_MED_RNAP-b_Bin_236_GENE_ID_1890632_length_4191_size_6	TARA	Mediterranean		6	27.3
	TARA_MED_RNAP-b_Bin_236_GENE_ID_2338311_length_4263_size_8	TARA	Mediterranean		8	27
	TARA_MED_RNAP-b_Bin_236_GENE_ID_3113009_length_4152_size_17	TARA	Mediterranean		17	27.2
	TARA_MED_RNAP-b_Bin_236_GENE_ID_3638779_length_4287_size_9	TARA	Mediterranean		9	26.8
	TARA_MED_RNAP-b_Bin_238_GENE_ID_6947547_length_3810_size_24	TARA	Mediterranean	paralog1	24	41.5
	TARA_MED_RNAP-b_Bin_238_GENE_ID_763019_length_3807_size_1	TARA	Mediterranean	paralog1	1	43
	TARA_MED_RNAP-b_Bin_243_GENE_ID_591157_length_3606_size_3	TARA	Mediterranean		3	25.1
	TARA_MED_RNAP-b_Bin_244_GENE_ID_5130810_length_4029_size_2	TARA	Mediterranean		2	21.6
	TARA_MED_RNAP-b_Bin_245_GENE_ID_5217770_length_4026_size_2	TARA	Mediterranean		2	20.3
	TARA_MED_RNAP-b_Bin_246_GENE_ID_2655508_length_3867_size_4	TARA	Mediterranean	paralog1	4	43.1
	TARA_MED_RNAP-b_Bin_246_GENE_ID_412616_length_3270_size_1	TARA	Mediterranean		1	23.5
	TARA_MED_RNAP-b_Bin_247_GENE_ID_3435452_length_2535_size_1	TARA	Mediterranean		1	21.9
	TARA_MED_RNAP-b_Bin_249_GENE_ID_1973398_length_3825_size_1	TARA	Mediterranean		1	41.3
	TARA_MED_RNAP-b_Bin_250_GENE_ID_1288247_length_3618_size_1	TARA	Mediterranean		1	26.3
	TARA_MED_RNAP-b_Bin_250_GENE_ID_1875523_length_3333_size_6	TARA	Mediterranean	paralog1	6	25.1
	TARA_MED_RNAP-b_Bin_250_GENE_ID_2240699_length_3336_size_4	TARA	Mediterranean	paralog1	4	24.4
	TARA_MED_RNAP-b_Bin_250_GENE_ID_2844688_length_3555_size_1	TARA	Mediterranean	paralog1	1	23.7
	TARA_MED_RNAP-b_Bin_250_GENE_ID_3984918_length_3168_size_3	TARA	Mediterranean	paralog1	3	35.4
	TARA_MED_RNAP-b_Bin_250_GENE_ID_4522312_length_3336_size_5	TARA	Mediterranean	paralog1	5	24.7
	TARA_MED_RNAP-b_Bin_250_GENE_ID_5101759_length_3591_size_1	TARA	Mediterranean		1	24.7
	TARA_MED_RNAP-b_Bin_250_GENE_ID_5118003_length_3222_size_4	TARA	Mediterranean		4	24.7
	TARA_MED_RNAP-b_Bin_250_GENE_ID_5345382_length_3321_size_3	TARA	Mediterranean		3	23.7
	TARA_MED_RNAP-b_Bin_250_GENE_ID_5463929_length_3510_size_4	TARA	Mediterranean	paralog1	4	25.7
	TARA_MED_RNAP-b_Bin_250_GENE_ID_563812_length_3228_size_3	TARA	Mediterranean		3	27.3
	TARA_MED_RNAP-b_Bin_250_GENE_ID_5678801_length_3279_size_1	TARA	Mediterranean		1	26.3
	TARA_MED_RNAP-b_Bin_250_GENE_ID_607468_length_3303_size_4	TARA	Mediterranean	paralog1	4	25
	TARA_MED_RNAP-b_Bin_250_GENE_ID_6363841_length_3207_size_1	TARA	Mediterranean		1	27.6
	TARA_MED_RNAP-b_Bin_250_GENE_ID_6680883_length_2661_size_1	TARA	Mediterranean		1	25.7
	TARA_MED_RNAP-b_Bin_250_GENE_ID_7516110_length_3195_size_1	TARA	Mediterranean		1	23.6
	TARA_MED_RNAP-b_Bin_250_GENE_ID_7641422_length_3333_size_8	TARA	Mediterranean	paralog1	8	24.6
	TARA_MED_RNAP-b_Bin_250_GENE_ID_7749817_length_3306_size_5	TARA	Mediterranean	paralog1	5	23.8
	TARA_MED_RNAP-b_Bin_250_GENE_ID_7921012_length_3240_size_1	TARA	Mediterranean	paralog1	1	24.8
	TARA_MED_RNAP-b_Bin_250_GENE_ID_8498481_length_3252_size_2	TARA	Mediterranean	paralog1	2	25.2
	TARA_MED_RNAP-b_Bin_252_GENE_ID_5401788_length_4191_size_3	TARA	Mediterranean		3	33.3
	TARA_MED_RNAP-b_Bin_260_GENE_ID_5986322_length_3486_size_1	TARA	Mediterranean		1	24.6
	TARA_MED_RNAP-b_Bin_260_GENE_ID_7946805_length_2850_size_1	TARA	Mediterranean		1	34.6
	TARA_MED_RNAP-b_Bin_262_GENE_ID_4040374_length_4056_size_2	TARA	Mediterranean		2	20.7
	TARA_MED_RNAP-b_Bin_262_GENE_ID_4179661_length_3342_size_9	TARA	Mediterranean	paralog1	9	23.4
	TARA_MED_RNAP-b_Bin_262_GENE_ID_4241856_length_3747_size_1	TARA	Mediterranean	paralog1	1	100	Eukaryotic_virus	Varidnaviria	Nucleocytoviricota	Megaviricetes	Imitervirales	IM_01	NA
	TARA_MED_RNAP-b_Bin_262_GENE_ID_4653538_length_4884_size_1	TARA	Mediterranean	paralog2	1	100	Eukaryotic_virus	Varidnaviria	Nucleocytoviricota	Megaviricetes	Imitervirales	IM_01	NA
	TARA_MED_RNAP-b_Bin_262_GENE_ID_5634433_length_3336_size_1	TARA	Mediterranean		1	100	Eukaryotic_virus	Duplodnaviria	Mirusviricota	MR_02	MR_02	MR_02	NA
	TARA_MED_RNAP-b_Bin_262_GENE_ID_7186216_length_3204_size_1	TARA	Mediterranean	paralog2	1	100	Eukaryotic_virus	Varidnaviria	Nucleocytoviricota	Megaviricetes	Imitervirales	IM_01	NA
	TARA_MED_RNAP-b_Bin_262_GENE_ID_8178947_length_3294_size_1	TARA	Mediterranean		1	23.8
	TARA_MED_RNAP-b_Bin_262_GENE_ID_8397838_length_3507_size_1	TARA	Mediterranean	paralog2	1	23.2
	TARA_MED_RNAP-b_Bin_263_GENE_ID_1205933_length_3276_size_6	TARA	Mediterranean		6	24.6
	TARA_MED_RNAP-b_Bin_263_GENE_ID_1547576_length_3312_size_4	TARA	Mediterranean		4	22.7
	TARA_MED_RNAP-b_Bin_263_GENE_ID_2888121_length_3297_size_27	TARA	Mediterranean		27	24.4
	TARA_MED_RNAP-b_Bin_263_GENE_ID_6481354_length_3225_size_7	TARA	Mediterranean	paralog2	7	24.7
	TARA_MED_RNAP-b_Bin_263_GENE_ID_6637054_length_3237_size_1	TARA	Mediterranean		1	24.6
	TARA_MED_RNAP-b_Bin_263_GENE_ID_6921115_length_4413_size_1	TARA	Mediterranean		1	24.7
	TARA_MED_RNAP-b_Bin_265_GENE_ID_4639230_length_3792_size_3	TARA	Mediterranean	paralog1	3	36.5
	TARA_MED_RNAP-b_Bin_27_GENE_ID_2422977_length_3438_size_1	TARA	Mediterranean	paralog1	1	34.2
	TARA_MED_RNAP-b_Bin_27_GENE_ID_4905991_length_3717_size_1	TARA	Mediterranean	paralog1	1	33.3
	TARA_MED_RNAP-b_Bin_27_GENE_ID_7595133_length_3261_size_3	TARA	Mediterranean	paralog1	3	45.5
	TARA_MED_RNAP-b_Bin_270_GENE_ID_109449_length_3933_size_1	TARA	Mediterranean		1	100	Eukaryotic_virus	Varidnaviria	Nucleocytoviricota	Megaviricetes	Pandoravirales	PV_05	NA
	TARA_MED_RNAP-b_Bin_270_GENE_ID_5373353_length_3006_size_1	TARA	Mediterranean		1	73.3	Eukaryotic_virus	Varidnaviria	Nucleocytoviricota	Megaviricetes	Pandoravirales	PV_03	NA
	TARA_MED_RNAP-b_Bin_274_GENE_ID_6832764_length_4299_size_1	TARA	Mediterranean	paralog1	1	34.8
	TARA_MED_RNAP-b_Bin_277_GENE_ID_3693742_length_4224_size_7	TARA	Mediterranean	paralog1	7	30.6
	TARA_MED_RNAP-b_Bin_280_GENE_ID_8329337_length_2538_size_1	TARA	Mediterranean	paralog1	1	46.2
	TARA_MED_RNAP-b_Bin_281_GENE_ID_3097880_length_2784_size_1	TARA	Mediterranean		1	100	Eukaryotic_virus	Duplodnaviria	Mirusviricota	MR_03	MR_03	MR_03	NA
	TARA_MED_RNAP-b_Bin_281_GENE_ID_5280275_length_3810_size_5	TARA	Mediterranean	paralog2	5	33.8
	TARA_MED_RNAP-b_Bin_283_GENE_ID_5016794_length_3465_size_2	TARA	Mediterranean	paralog1	2	32.6
	TARA_MED_RNAP-b_Bin_283_GENE_ID_5979991_length_3054_size_1	TARA	Mediterranean	paralog1	1	45.1
	TARA_MED_RNAP-b_Bin_283_GENE_ID_7673106_length_2628_size_1	TARA	Mediterranean	paralog1	1	25.5
	TARA_MED_RNAP-b_Bin_283_GENE_ID_8616034_length_3843_size_2	TARA	Mediterranean	paralog1	2	28
	TARA_MED_RNAP-b_Bin_284_GENE_ID_187571_length_3384_size_1	TARA	Mediterranean		1	22.3
	TARA_MED_RNAP-b_Bin_284_GENE_ID_2495623_length_3540_size_1	TARA	Mediterranean		1	100	Eukaryotic_virus	Varidnaviria	Nucleocytoviricota	Megaviricetes	Pandoravirales	PV_05	NA
	TARA_MED_RNAP-b_Bin_284_GENE_ID_3125007_length_4413_size_1	TARA	Mediterranean	paralog2	1	100	Eukaryotic_virus	Varidnaviria	Nucleocytoviricota	Megaviricetes	Imitervirales	IM_01	NA
	TARA_MED_RNAP-b_Bin_284_GENE_ID_4662010_length_3816_size_1	TARA	Mediterranean	paralog1	1	34.3
	TARA_MED_RNAP-b_Bin_284_GENE_ID_4939309_length_4344_size_1	TARA	Mediterranean	paralog2	1	100	Eukaryotic_virus	Varidnaviria	Nucleocytoviricota	Megaviricetes	Imitervirales	IM_01	NA
	TARA_MED_RNAP-b_Bin_284_GENE_ID_4939317_length_3576_size_1	TARA	Mediterranean	paralog1	1	100	Eukaryotic_virus	Varidnaviria	Nucleocytoviricota	Megaviricetes	Imitervirales	IM_01	NA
	TARA_MED_RNAP-b_Bin_284_GENE_ID_5317800_length_3534_size_1	TARA	Mediterranean	paralog1	1	100	Eukaryotic_virus	Varidnaviria	Nucleocytoviricota	Megaviricetes	Imitervirales	IM_01	NA
	TARA_MED_RNAP-b_Bin_284_GENE_ID_5317804_length_4509_size_1	TARA	Mediterranean	paralog2	1	100	Eukaryotic_virus	Varidnaviria	Nucleocytoviricota	Megaviricetes	Imitervirales	IM_01	NA
	TARA_MED_RNAP-b_Bin_284_GENE_ID_5721458_length_3537_size_1	TARA	Mediterranean	paralog1	1	100	Eukaryotic_virus	Varidnaviria	Nucleocytoviricota	Megaviricetes	Imitervirales	IM_01	NA
	TARA_MED_RNAP-b_Bin_284_GENE_ID_5721467_length_4458_size_2	TARA	Mediterranean	paralog2	2	100	Eukaryotic_virus	Varidnaviria	Nucleocytoviricota	Megaviricetes	Imitervirales	IM_01	NA
	TARA_MED_RNAP-b_Bin_284_GENE_ID_6637201_length_4455_size_1	TARA	Mediterranean	paralog2	1	100	Eukaryotic_virus	Varidnaviria	Nucleocytoviricota	Megaviricetes	Imitervirales	IM_01	NA
	TARA_MED_RNAP-b_Bin_284_GENE_ID_6637205_length_3537_size_2	TARA	Mediterranean	paralog1	2	100	Eukaryotic_virus	Varidnaviria	Nucleocytoviricota	Megaviricetes	Imitervirales	IM_01	NA
	TARA_MED_RNAP-b_Bin_284_GENE_ID_7848848_length_3774_size_1	TARA	Mediterranean	paralog2	1	79.6	Eukaryotic_virus	Varidnaviria	Nucleocytoviricota	Megaviricetes	Imitervirales	IM_01	NA
	TARA_MED_RNAP-b_Bin_284_GENE_ID_7947545_length_3024_size_1	TARA	Mediterranean		1	100	Eukaryotic_virus	Duplodnaviria	Mirusviricota	MR_03	MR_03	MR_03	NA
	TARA_MED_RNAP-b_Bin_284_GENE_ID_8210445_length_3231_size_1	TARA	Mediterranean		1	100	Eukaryotic_virus	Duplodnaviria	Mirusviricota	MR_02	MR_02	MR_02	NA
	TARA_MED_RNAP-b_Bin_287_GENE_ID_3159532_length_4368_size_2	TARA	Mediterranean	paralog2	2	99.9	Eukaryotic_virus	Varidnaviria	Nucleocytoviricota	Megaviricetes	Imitervirales	IM_01	NA
	TARA_MED_RNAP-b_Bin_29_GENE_ID_3998326_length_3408_size_2	TARA	Mediterranean	paralog1	2	35
	TARA_MED_RNAP-b_Bin_292_GENE_ID_4090487_length_4092_size_1	TARA	Mediterranean		1	22.3
	TARA_MED_RNAP-b_Bin_302_GENE_ID_2826177_length_3816_size_1	TARA	Mediterranean	paralog1	1	39.3
	TARA_MED_RNAP-b_Bin_302_GENE_ID_878479_length_3618_size_5	TARA	Mediterranean	paralog1	5	33.5
	TARA_MED_RNAP-b_Bin_303_GENE_ID_1976791_length_3762_size_1	TARA	Mediterranean	paralog2	1	35.5
	TARA_MED_RNAP-b_Bin_304_GENE_ID_2564773_length_4167_size_4	TARA	Mediterranean		4	22.6
	TARA_MED_RNAP-b_Bin_304_GENE_ID_32088_length_4146_size_4	TARA	Mediterranean		4	21
	TARA_MED_RNAP-b_Bin_304_GENE_ID_6363291_length_4074_size_14	TARA	Mediterranean		14	29.4
	TARA_MED_RNAP-b_Bin_304_GENE_ID_7406229_length_3882_size_4	TARA	Mediterranean	paralog1	4	38.2
	TARA_MED_RNAP-b_Bin_305_GENE_ID_446169_length_4071_size_1	TARA	Mediterranean		1	31.6
	TARA_MED_RNAP-b_Bin_305_GENE_ID_6148136_length_4152_size_2	TARA	Mediterranean		2	22.1
	TARA_MED_RNAP-b_Bin_305_GENE_ID_7897841_length_3765_size_9	TARA	Mediterranean		9	22.6
	TARA_MED_RNAP-b_Bin_309_GENE_ID_3741640_length_3723_size_1	TARA	Mediterranean		1	25.1
	TARA_MED_RNAP-b_Bin_309_GENE_ID_4832603_length_3720_size_3	TARA	Mediterranean	paralog1	3	35.9
	TARA_MED_RNAP-b_Bin_310_GENE_ID_3446356_length_4083_size_7	TARA	Mediterranean	paralog1	7	34.6
	TARA_MED_RNAP-b_Bin_311_GENE_ID_262432_length_4182_size_1	TARA	Mediterranean		1	36.5
	TARA_MED_RNAP-b_Bin_313_GENE_ID_6439230_length_3558_size_8	TARA	Mediterranean		8	24.7
	TARA_MED_RNAP-b_Bin_316_GENE_ID_7244942_length_3804_size_1	TARA	Mediterranean	paralog1	1	40
	TARA_MED_RNAP-b_Bin_318_GENE_ID_4635676_length_3483_size_1	TARA	Mediterranean		1	100	Eukaryotic_virus	Varidnaviria	Nucleocytoviricota	Megaviricetes	Pandoravirales		NA
	TARA_MED_RNAP-b_Bin_318_GENE_ID_87922_length_4128_size_4	TARA	Mediterranean	paralog1	4	29.1
	TARA_MED_RNAP-b_Bin_32_GENE_ID_6606131_length_2490_size_1	TARA	Mediterranean		1	31.6
	TARA_MED_RNAP-b_Bin_320_GENE_ID_7691329_length_4248_size_1	TARA	Mediterranean	paralog2	1	28.6
	TARA_MED_RNAP-b_Bin_320_GENE_ID_7775844_length_4242_size_3	TARA	Mediterranean		3	22.1
	TARA_MED_RNAP-b_Bin_328_GENE_ID_2470318_length_3843_size_1	TARA	Mediterranean	Type_I	1	30.1
	TARA_MED_RNAP-b_Bin_328_GENE_ID_2922530_length_3450_size_1	TARA	Mediterranean	paralog1	1	43.4
	TARA_MED_RNAP-b_Bin_328_GENE_ID_7461705_length_3642_size_1	TARA	Mediterranean		1	30.8
	TARA_MED_RNAP-b_Bin_330_GENE_ID_1425465_length_4074_size_1	TARA	Mediterranean		1	21.5
	TARA_MED_RNAP-b_Bin_330_GENE_ID_1630371_length_3843_size_1	TARA	Mediterranean	paralog1	1	43.8
	TARA_MED_RNAP-b_Bin_330_GENE_ID_6702316_length_4293_size_8	TARA	Mediterranean		8	22.6
	TARA_MED_RNAP-b_Bin_330_GENE_ID_7585247_length_4158_size_7	TARA	Mediterranean	paralog1	7	31.3
	TARA_MED_RNAP-b_Bin_332_GENE_ID_1952589_length_3012_size_1	TARA	Mediterranean		1	27.2
	TARA_MED_RNAP-b_Bin_332_GENE_ID_3122105_length_4251_size_6	TARA	Mediterranean		6	27.2
	TARA_MED_RNAP-b_Bin_332_GENE_ID_5505289_length_4263_size_8	TARA	Mediterranean		8	26.7
	TARA_MED_RNAP-b_Bin_332_GENE_ID_5570255_length_4197_size_1	TARA	Mediterranean		1	27.5
	TARA_MED_RNAP-b_Bin_334_GENE_ID_6523839_length_3618_size_2	TARA	Mediterranean		2	95.8	Eukaryotic_virus	Varidnaviria	Nucleocytoviricota	Megaviricetes	Imitervirales	IM_16	NA
	TARA_MED_RNAP-b_Bin_335_GENE_ID_302619_length_3810_size_1	TARA	Mediterranean	paralog1	1	99.6	Eukaryotic_virus	Varidnaviria	Nucleocytoviricota	Megaviricetes	Imitervirales	IM_01	NA
	TARA_MED_RNAP-b_Bin_335_GENE_ID_302625_length_4875_size_1	TARA	Mediterranean	paralog2	1	98.1	Eukaryotic_virus	Varidnaviria	Nucleocytoviricota	Megaviricetes	Imitervirales	IM_01	NA
	TARA_MED_RNAP-b_Bin_335_GENE_ID_3778889_length_3069_size_1	TARA	Mediterranean	paralog2	1	57.5
	TARA_MED_RNAP-b_Bin_335_GENE_ID_8272223_length_3603_size_5	TARA	Mediterranean		5	99.2	Eukaryotic_virus	Varidnaviria	Nucleocytoviricota	Megaviricetes	Imitervirales	IM_16	NA
	TARA_MED_RNAP-b_Bin_335_GENE_ID_905596_length_4839_size_1	TARA	Mediterranean	paralog2	1	93.8	Eukaryotic_virus	Varidnaviria	Nucleocytoviricota	Megaviricetes	Imitervirales	IM_01	NA
[truncated: 1,003 more rows]
