# Supplementary material for: Mirusviruses link herpesviruses to giant viruses
Source: Nature. 2023 Apr 19;616(7958):783–9. doi: 10.1038/s41586-023-05962-4 (PMC10132985; doi:10.1038/s41586-023-05962-4)
Supplement: Supplementary file 18 — Source Data Extended Data Fig. 2 [file 41586_2023_5962_MOESM18_ESM.xlsx]

## Sheet: Source Data Figure S2
	Source data for Figure S2
	This table was used as metadata in the anvi'o interactive interface
	Final_names	Source	Status	Class	Order	Family_Linking_to_GVDB	Family_manual	Subfamily_manual	Genus_manual	Phylum_GVDB	Class_GVDB	Order_GVDB	Family_GVDB	Genus_GVDB	RNAP-a	RNAP-b	DNApolB	TFIIS	MCP	Primase	VLTF3	pATPase	Signal_Temperate	Signal_Polar	Signal_Size_01	Signal_Size_02	Signal_Size_03	Signal_Size_04	Cumulative_Coverage_TARA	total_length	number of genes	Av. Gene length	number of KOs	number of Gene Clusters	Completion_Rd2	Redundancy_Rd2	Quality_Rd2	Redundancy_type_II	MCP_HK97
	TARA_AON_NCLDV_00005	TARA	included	Mirusviricetes	Mirusvirales	MR_02	NA	NA	NA						1	1	1	0	0	0	0	0	100	0	43.3212	56.6788	0	0	158.649	437847	406	326.8	66	250	86	0	86	0	Yes
	TARA_AON_NCLDV_00022	TARA	included	Mirusviricetes	Mirusvirales	MR_01	NA	NA	NA						3	1	0	0	0	1	0	0	17.258	82.742	40.2824	54.794	3.4663	1.45729	121.429	272789	257	317.1	30	121	70	10	60	2	Yes
	TARA_AON_NCLDV_00025	TARA	included	Mirusviricetes	Mirusvirales	MR_03	NA	NA	NA						1	1	0	1	0	0	0	0	100	0	29.4028	70.5972	0	0	62.8981	236503	234	304.9	24	146					Yes
	TARA_AON_NCLDV_00028	TARA	included	Mirusviricetes	Mirusvirales	MR_01	NA	NA	NA						1	1	1	1	0	0	0	0	100	0	40.5736	59.4264	0	0	52.1646	229995	250	282.1	44	156	84	2	82	0	Yes
	TARA_AON_NCLDV_00032	TARA	included	Mirusviricetes	Mirusvirales	MR_01	NA	NA	NA						2	1	1	1	0	0	0	0	100	0	95.926	2.42075	1.6532	0	61.2134	217240	221	297.4	30	127	82	0	82	0	Yes
	TARA_AON_NCLDV_00056	TARA	included	Mirusviricetes	Mirusvirales	MR_01	NA	NA	NA						1	1	1	1	0	0	0	0	100	0	100	0	0	0	60.8384	111331	118	289.4	24	74	56	0	56	1	Yes
	TARA_ARC_NCLDV_00023	TARA	included	Mirusviricetes	Mirusvirales	MR_02	NA	NA	NA						1	2	1	1	0	0	0	0	0	100	71.4661	28.5339	0	0	31.8335	360875	386	284.5	79	251	87	1	85	0	Yes
	TARA_ARC_NCLDV_00027	TARA	included	Mirusviricetes	Mirusvirales	MR_02	NA	NA	NA						2	1	1	1	0	0	0	0	2.79187	97.2081	68.4478	21.8031	8.67366	1.07536	84.2857	333447	335	301.6	54	223	85	1	85	0	Yes
	TARA_ARC_NCLDV_00028	TARA	included	Mirusviricetes	Mirusvirales	MR_02	NA	NA	NA						3	2	1	1	0	0	0	0	0	100	28.9288	69.0852	1.98607	0	31.7774	330254	320	293.5	36	197	82	1	81	0	Yes
	TARA_ARC_NCLDV_00031	TARA	included	Mirusviricetes	Mirusvirales	MR_02	NA	NA	NA						2	0	1	1	0	0	0	0	0	100	51.4955	42.1621	4.83246	1.50992	361.931	321758	306	303.7	51	199	87	1	86	0	Yes
	TARA_ARC_NCLDV_00032	TARA	included	Mirusviricetes	Mirusvirales	MR_02	NA	NA	NA						2	1	1	1	0	0	0	0	2.54564	97.4544	44.462	53.6168	1.92123	0	51.0875	321620	355	264.9	59	262	90	1	90	0	Yes
	TARA_ARC_NCLDV_00035	TARA	included	Mirusviricetes	Mirusvirales	MR_02	NA	NA	NA						1	2	1	1	0	0	0	0	0	100	62.0875	25.9722	10.0796	1.86065	157.231	318689	331	286.6	54	187	85	1	84	0	Yes
	TARA_ARC_NCLDV_00038	TARA	included	Mirusviricetes	Mirusvirales	MR_02	NA	NA	NA						1	1	1	1	0	0	0	0	0	100	86.9056	11.7845	1.30986	0	53.7838	310766	330	284.5	65	237	84	2	82	0	Yes
	TARA_ARC_NCLDV_00047	TARA	included	Mirusviricetes	Mirusvirales	MR_02	NA	NA	NA						3	1	1	1	0	0	0	0	1.49446	98.5055	59.6814	31.1545	6.27919	2.88494	61.4971	288968	306	283.7	59	216	88	0	88	0	Yes
	TARA_ARC_NCLDV_00072	TARA	included	Mirusviricetes	Mirusvirales	MR_02	NA	NA	NA						0	1	2	1	0	0	0	0	0	100	32.0735	64.8564	3.07004	0	127.455	245350	311	236.2	49	199	65	1	64	0	Yes
	TARA_ARC_NCLDV_00078	TARA	included	Mirusviricetes	Mirusvirales	MR_05	NA	NA	NA						1	2	2	1	0	0	0	0	0	100	70.4871	28.4691	1.04378	0	68.1528	234740	218	316	33	50					Yes
	TARA_ARC_NCLDV_00106	TARA	included	Mirusviricetes	Mirusvirales	MR_02	NA	NA	NA						1	1	0	1	0	0	0	0	0	100	47.1019	41.823	7.942	3.1331	31.4479	190722	232	251.7	40	175	69	0	69	0	Yes
	TARA_ARC_NCLDV_00115	TARA	included	Mirusviricetes	Mirusvirales	MR_01	NA	NA	NA						1	1	1	0	0	0	0	0	0	100	48.2722	51.7278	0	0	51.1437	180331	195	275	30	103	72	0	72	0	Yes
	TARA_ARC_NCLDV_00118	TARA	included	Mirusviricetes	Mirusvirales	MR_02	NA	NA	NA						2	2	0	0	0	0	0	0	3.20208	96.7979	62.2272	34.2622	1.97154	1.539	51.5768	179419	218	246.3	31	124	49	2	46	0	Yes
	TARA_ARC_NCLDV_00123	TARA	included	Mirusviricetes	Mirusvirales	MR_04	NA	NA	NA						2	1	1	0	0	0	0	0	0	100	59.3445	40.6555	0	0	41.0345	171373	194	272.1	26	20					Yes
	TARA_ARC_NCLDV_00128	TARA	included	Mirusviricetes	Mirusvirales	MR_02	NA	NA	NA						1	1	0	0	0	0	0	0	12.586	87.414	81.9542	14.136	3.90974	0	53.1626	160908	161	305.4	24	93	30	0	30	0	Yes
	TARA_ARC_NCLDV_00138	TARA	included	Mirusviricetes	Mirusvirales	MR_02	NA	NA	NA						1	2	0	0	0	0	0	0	0	100	75.4748	20.7894	3.73579	0	21.0729	148461	173	253.3	36	118	49	0	49	0	Yes
	TARA_ARC_NCLDV_00142	TARA	included	Mirusviricetes	Mirusvirales	MR_01	NA	NA	NA						1	1	1	1	0	0	0	0	0	100	58.3211	38.4293	3.24959	0	42.7909	143353	154	283.5	25	97	70	0	70	0	Yes
	TARA_ARC_NCLDV_00148	TARA	included	Mirusviricetes	Mirusvirales	MR_01	NA	NA	NA						1	1	0	0	0	0	0	0	13.5864	86.4136	70.591	29.409	0	0	49.824	134646	143	283.8	24	60	54	0	54	1	Yes
	TARA_ARC_NCLDV_00150	TARA	included	Mirusviricetes	Mirusvirales	MR_06	NA	NA	NA						1	1	0	1	0	0	0	0	0	100	9.52567	80.0751	7.05245	3.34681	42.6087	129626	132	299.3	9	13					Yes
	TARA_ARC_NCLDV_00178	TARA	included	Mirusviricetes	Mirusvirales	MR_05	NA	NA	NA						2	1	1	0	0	0	0	0	0	100	89.0889	10.9111	0	0	66.3239	82067	100	248.7	14	38					Yes
	TARA_ARC_NCLDV_00181	TARA	included	Mirusviricetes	Mirusvirales	MR_02	NA	NA	NA						0	1	0	1	0	0	0	0	33.1714	66.8286	84.2037	15.7963	0	0	27.3243	77344	91	265.7	16	47	19	0	19	0	Yes
	TARA_ARC_NCLDV_00192	TARA	included	Mirusviricetes	Mirusvirales	MR_06	NA	NA	NA						1	1	1	0	0	0	0	0	0	100	73.1434	26.8566	0	0	81.6263	53676	72	220.8	6	14					Yes
	TARA_ION_NCLDV_00011	TARA	included	Mirusviricetes	Mirusvirales	MR_02	NA	NA	NA						1	1	1	0	0	0	0	0	100	0	98.5064	0	0	1.4936	41.091	209625	181	346.4	22	84	24	0	24	0	Yes
	TARA_IOS_NCLDV_00004	TARA	included	Mirusviricetes	Mirusvirales	MR_01	NA	NA	NA						1	1	1	1	0	0	0	0	100	0	100	0	0	0	23.8588	185206	162	356.1	24	102	92	2	90	0	Yes
	TARA_IOS_NCLDV_00009	TARA	included	Mirusviricetes	Mirusvirales	MR_01	NA	NA	NA						2	1	1	1	0	0	0	0	100	0	97.6932	0	0	2.30681	52.2866	134086	173	233.5	29	108	68	0	68	1	Yes
	TARA_MED_NCLDV_00048	TARA	included	Mirusviricetes	Mirusvirales	MR_02	NA	NA	NA						1	1	1	0	0	0	0	0	100	0	100	0	0	0	41.9933	337728	316	343.6	57	214	57	2	55	0	Yes
	TARA_MED_NCLDV_00067	TARA	included	Mirusviricetes	Mirusvirales	MR_01	NA	NA	NA						1	1	1	1	0	0	0	0	100	0	82.5556	12.5859	4.85842	0	33.1067	258141	248	325.7	49	192	100	0	100	0	Yes
	TARA_MED_NCLDV_00068	TARA	included	Mirusviricetes	Mirusvirales	MR_02	NA	NA	NA						1	1	1	1	0	0	0	0	100	0	97.1853	2.81472	0	0	72.8579	257850	273	301.1	43	133	45	2	43	1	Yes
	TARA_MED_NCLDV_00069	TARA	included	Mirusviricetes	Mirusvirales	MR_03	NA	NA	NA						2	1	0	1	0	0	0	0	100	0	93.6666	6.33337	0	0	12.4151	251653	240	312.8	24	110					Yes
	TARA_MED_NCLDV_00072	TARA	included	Mirusviricetes	Mirusvirales	MR_01	NA	NA	NA						1	2	0	0	0	0	0	0	100	0	94.1052	5.89482	0	0	26.2	245031	248	300.3	40	131	68	3	65	0	Yes
	TARA_MED_NCLDV_00078	TARA	included	Mirusviricetes	Mirusvirales	MR_02	NA	NA	NA						1	1	1	0	0	0	0	0	100	0	100	0	0	0	84.9936	233833	254	286.6	44	175	41	1	40	1	Yes
	TARA_MED_NCLDV_00091	TARA	included	Mirusviricetes	Mirusvirales	MR_01	NA	NA	NA						1	1	0	1	0	0	0	0	100	0	100	0	0	0	29.5814	182101	198	282.9	26	142	92	2	90	0	Yes
	TARA_MED_NCLDV_00094	TARA	excluded	Mirusviricetes	Mirusvirales		NA	NA	NA						1	1	1	1	0	0	0	0	100	0	75.7368	4.88501	17.0146	2.36367	68.9539	179868	169	314.7	16	11					Yes
	TARA_MED_NCLDV_00096	TARA	included	Mirusviricetes	Mirusvirales	MR_01	NA	NA	NA						1	1	0	1	0	0	0	0	100	0	83.25	3.59501	10.0476	3.10735	36.2946	176095	196	273.5	35	129	84	0	84	0	Yes
	TARA_MED_NCLDV_00099	TARA	included	Mirusviricetes	Mirusvirales	MR_02	NA	NA	NA						2	1	1	1	0	0	0	0	100	0	96.6549	3.34508	0	0	30.7615	171644	165	318.8	27	66	31	0	31	0	Yes
	TARA_MED_NCLDV_00100	TARA	included	Mirusviricetes	Mirusvirales	MR_01	NA	NA	NA						1	1	1	0	0	0	0	0	100	0	76.5084	12.062	1.60488	9.82476	58.1893	168988	186	280.1	32	121	82	0	82	0	Yes
	TARA_MED_NCLDV_00103	TARA	included	Mirusviricetes	Mirusvirales	MR_03	NA	NA	NA						1	1	0	1	0	0	0	0	100	0	98.6461	0	1.35392	0	66.496	160733	195	249.4	20	135					Yes
	TARA_MED_NCLDV_00104	TARA	included	Mirusviricetes	Mirusvirales	MR_02	NA	NA	NA						1	1	0	0	0	0	0	0	100	0	100	0	0	0	106.293	159356	131	388.3	26	88	24	1	23	0	Yes
	TARA_MED_NCLDV_00106	TARA	included	Mirusviricetes	Mirusvirales	MR_03	NA	NA	NA						1	3	0	0	0	0	0	0	100	0	100	0	0	0	31.9673	157533	156	317.9	15	76					Yes
	TARA_MED_NCLDV_00107	TARA	included	Mirusviricetes	Mirusvirales	MR_01	NA	NA	NA						2	1	2	1	0	0	0	0	100	0	100	0	0	0	16.9871	154405	195	240.3	41	107	54	0	54	0	Yes
	TARA_MED_NCLDV_00108	TARA	included	Mirusviricetes	Mirusvirales	MR_01	NA	NA	NA						1	1	1	1	0	0	0	0	100	0	100	0	0	0	21.2082	152593	139	339.9	26	87	62	2	60	0	Yes
	TARA_MED_NCLDV_00112	TARA	included	Mirusviricetes	Mirusvirales	MR_02	NA	NA	NA						1	1	1	0	0	0	0	0	100	0	81.9917	9.01352	6.1421	2.85271	43.2912	136589	146	298	27	103	33	0	33	0	Yes
	TARA_MED_NCLDV_00114	TARA	included	Mirusviricetes	Mirusvirales	MR_01	NA	NA	NA						0	2	0	1	0	0	0	0	100	0	100	0	0	0	33.4918	132301	188	219	30	91	48	0	48	1	Yes
	TARA_PON_NCLDV_00012	TARA	included	Mirusviricetes	Mirusvirales	MR_02	NA	NA	NA						1	1	1	1	0	0	0	0	100	0	92.5258	7.47416	0	0	30.1583	411961	427	303	88	231	65	1	65	0	Yes
	TARA_PON_NCLDV_00018	TARA	included	Mirusviricetes	Mirusvirales	MR_03	NA	NA	NA						1	2	0	0	0	0	0	0	100	0	86.4206	0	13.5794	0	48.4708	291565	248	354.9	19	126					Yes
	TARA_PON_NCLDV_00020	TARA	included	Mirusviricetes	Mirusvirales	MR_03	NA	NA	NA						1	1	0	1	0	0	0	0	100	0	98.4147	0	1.58529	0	59.0063	273913	256	314	23	159					Yes
	TARA_PON_NCLDV_00021	TARA	included	Mirusviricetes	Mirusvirales	MR_01	NA	NA	NA						2	1	2	1	0	0	0	0	100	0	96.7172	0	0	3.28282	48.4313	270988	285	291.1	36	152	78	13	65	0	Yes
	TARA_PON_NCLDV_00033	TARA	included	Mirusviricetes	Mirusvirales	MR_01	NA	NA	NA						1	1	1	0	0	0	0	0	100	0	90.9306	9.06943	0	0	33.408	215770	256	258.5	34	140	62	0	62	5	Yes
	TARA_PON_NCLDV_00038	TARA	included	Mirusviricetes	Mirusvirales	MR_01	NA	NA	NA						2	1	1	1	0	0	0	0	67.0573	32.9427	97.6883	0	0	2.31169	83.5096	165652	173	291	31	106	68	0	68	0	Yes
	TARA_PON_NCLDV_00045	TARA	included	Mirusviricetes	Mirusvirales	MR_01	NA	NA	NA						0	1	0	1	0	0	0	0	100	0	96.3164	0	0	3.68357	50.5152	130149	166	238.2	35	111	60	2	58	0	Yes
	TARA_PSE_NCLDV_00013	TARA	included	Mirusviricetes	Mirusvirales	MR_01	NA	NA	NA						2	1	2	1	0	0	0	0	100	0	98.7261	1.27387	0	0	93.8292	353358	415	265.9	43	133	72	2	70	5	Yes
	TARA_PSE_NCLDV_00015	TARA	included	Mirusviricetes	Mirusvirales	MR_02	NA	NA	NA						2	3	1	1	0	0	0	0	100	0	89.9338	2.75081	3.42175	3.89364	43.7796	325857	375	255.5	48	196	71	1	71	0	Yes
	TARA_PSE_NCLDV_00026	TARA	included	Mirusviricetes	Mirusvirales	MR_03	NA	NA	NA						1	2	0	0	0	0	0	0	100	0	94.1552	3.56011	0	2.28471	35.5769	239518	226	320.7	20	135					Yes
	TARA_PSE_NCLDV_00034	TARA	included	Mirusviricetes	Mirusvirales	MR_03	NA	NA	NA						1	2	0	1	0	0	0	0	100	0	94.924	5.07604	0	0	46.1696	165147	166	309.6	16	88					Yes
	TARA_PSW_NCLDV_00021	TARA	included	Mirusviricetes	Mirusvirales	MR_02	NA	NA	NA						2	1	1	1	0	0	0	0	100	0	92.5281	2.94392	4.52794	0	46.1692	398499	396	312.6	68	227	79	1	78	0	Yes
	TARA_PSW_NCLDV_00026	TARA	included	Mirusviricetes	Mirusvirales	MR_02	NA	NA	NA						1	1	1	0	0	0	0	0	100	0	31.2147	0	7.96202	60.8233	33.8397	352577	332	331.6	60	82	32	0	32	1	Yes
	TARA_PSW_NCLDV_00040	TARA	included	Mirusviricetes	Mirusvirales	MR_01	NA	NA	NA						1	1	1	1	0	0	0	0	100	0	33.261	66.739	0	0	125.216	243023	242	308.5	43	124	84	3	81	0	Yes
	TARA_PSW_NCLDV_00043	TARA	included	Mirusviricetes	Mirusvirales	MR_01	NA	NA	NA						2	1	1	1	0	0	0	0	100	0	52.0108	0	0	47.9892	80.8278	221456	229	281.9	37	125	94	0	94	1	Yes
	TARA_PSW_NCLDV_00044	TARA	included	Mirusviricetes	Mirusvirales	MR_01	NA	NA	NA						1	1	1	1	0	0	0	0	100	0	100	0	0	0	32.8083	218719	251	264.9	51	145	88	2	86	0	Yes
	TARA_PSW_NCLDV_00045	TARA	included	Mirusviricetes	Mirusvirales	MR_01	NA	NA	NA						1	1	1	1	0	0	0	0	100	0	89.1089	9.18046	1.71063	0	70.2191	211132	213	304.6	37	156	92	2	90	0	Yes
	TARA_PSW_NCLDV_00051	TARA	included	Mirusviricetes	Mirusvirales	MR_01	NA	NA	NA						0	1	1	1	0	0	0	0	100	0	49.4588	50.1586	0.382531	0	196.389	192858	191	300.5	35	119	74	0	74	0	Yes
	TARA_PSW_NCLDV_00054	TARA	included	Mirusviricetes	Mirusvirales	MR_04	NA	NA	NA						0	1	0	0	0	0	0	0	100	0	92.1707	0	0	7.82934	18.7234	187738	178	316.7	17	83					Yes
	TARA_PSW_NCLDV_00070	TARA	included	Mirusviricetes	Mirusvirales	MR_01	NA	NA	NA						1	1	1	1	0	0	0	0	100	0	93.564	3.30797	3.12806	0	61.0832	122402	134	277.1	34	83	64	0	64	0	Yes
	TARA_PSW_NCLDV_00075	TARA	included	Mirusviricetes	Mirusvirales	MR_01	NA	NA	NA						1	1	1	0	0	0	0	0	100	0	100	0	0	0	23.8621	112463	129	273.3	20	82	54	0	54	0	Yes
	TARA_PSW_NCLDV_00080	TARA	included	Mirusviricetes	Mirusvirales	MR_01	NA	NA	NA						1	1	1	1	0	0	0	0	100	0	66.9392	0	0	33.0608	15.3483	98673	133	229.2	16	21	18	0	18	1	Yes
	TARA_SOC_NCLDV_00002	TARA	included	Mirusviricetes	Mirusvirales	MR_02	NA	NA	NA						1	2	2	1	0	0	0	0	0	100	100	0	0	0	25.6046	429770	430	291	87	269	82	1	81	0	Yes
	TARA_SOC_NCLDV_00004	TARA	included	Mirusviricetes	Mirusvirales	MR_02	NA	NA	NA						0	1	2	1	0	0	0	0	10.6555	89.3445	63.228	36.772	0	0	24.6779	385272	436	264.3	74	279	91	2	89	0	Yes
	TARA_SOC_NCLDV_00007	TARA	included	Mirusviricetes	Mirusvirales	MR_02	NA	NA	NA						1	2	2	1	0	0	0	0	0	100	100	0	0	0	33.4757	320259	341	280	51	210	82	1	81	0	Yes
	TARA_SOC_NCLDV_00009	TARA	included	Mirusviricetes	Mirusvirales	MR_02	NA	NA	NA						3	2	2	0	0	1	0	0	0	100	88.1629	0	11.8371	0	29.0808	251372	263	276.9	39	189	71	1	71	0	Yes
	TARA_SOC_NCLDV_00016	TARA	included	Mirusviricetes	Mirusvirales	MR_01	NA	NA	NA						1	1	1	1	0	0	0	0	0.879637	99.1204	100	0	0	0	80.7299	195598	193	300.5	28	86	64	2	62	1	Yes
	Acanthamoeba_castellanii_medusavirus	Reference	Taxon_sampling	NA	NA		NA	NA	NA						0	0	4	1	1	2	1	4	0	0	0	0	0	0	0	381277	455	249.3	49	49
	Ascoviridae_CU469068_Complete_DpAV4	Reference	included	Megaviricetes	Pimascovirales	PM_02	Ascoviridae	NA	NA						2	1	1	1	1	3	1	1	0	0	0	0	0	0	0	119343	148	252.6	15	30
	Ascoviridae_DQ517337_Trichoplusia_ni_ascovirus_2c	Reference	included	Megaviricetes	Pimascovirales	PM_02	Ascoviridae	NA	NA						2	1	1	1	2	1	1	1	0	0	0	0	0	0	0	174059	170	296.7	1	41
	Ascoviridae_EF133465_Heliothis_virescens_ascovirus_3e	Reference	included	Megaviricetes	Pimascovirales	PM_02	Ascoviridae	NA	NA						2	1	1	1	1	1	1	1	0	0	0	0	0	0	0	186262	173	311	0	136
	Ascoviridae_KJ755191_Heliothis_virescens_ascovirus_3f_isolate_LD135790	Reference	included	Megaviricetes	Pimascovirales	PM_02	Ascoviridae	NA	NA						2	1	1	1	1	2	1	1	0	0	0	0	0	0	0	198157	188	300.4	2	137
	Ascoviridae_NC_008361_Spodoptera_frugiperda_ascovirus_1a	Reference	included	Megaviricetes	Pimascovirales	PM_02	Ascoviridae	NA	NA						2	1	1	1	1	1	1	1	0	0	0	0	0	0	0	156917	171	248.2	0	78
	Asfarviridae_AM712240_African_swine_fever_virus_OURT_88_3	Reference	included	Pokkesviricetes	Asfuvirales	AF_01	Asfaviridae	NA	NA						1	1	1	1	1	1	1	1	0	0	0	0	0	0	0	171719	155	326.2	10	121
	Asfarviridae_AY261360_African_swine_fever_virus_isolate_Kenya_1950	Reference	included	Pokkesviricetes	Asfuvirales	AF_01	Asfaviridae	NA	NA						1	1	1	1	1	1	1	1	0	0	0	0	0	0	0	193886	168	329.2	12	125
	Asfarviridae_AY261361_African_swine_fever_virus_isolate_Malawi_Lil_20_1	Reference	included	Pokkesviricetes	Asfuvirales	AF_01	Asfaviridae	NA	NA						1	1	1	1	1	1	1	1	0	0	0	0	0	0	0	187612	162	329.9	15	119
	Asfarviridae_AY261362_African_swine_fever_virus_isolate_Mkuzi_1979	Reference	included	Pokkesviricetes	Asfuvirales	AF_01	Asfaviridae	NA	NA						1	1	1	1	1	1	1	1	0	0	0	0	0	0	0	192714	173	322.2	10	127
	Asfarviridae_AY261363_African_swine_fever_virus_isolate_Pretorisuskop_96_4	Reference	included	Pokkesviricetes	Asfuvirales	AF_01	Asfaviridae	NA	NA						1	1	1	1	1	1	1	1	0	0	0	0	0	0	0	190324	169	325.8	12	131
	Asfarviridae_AY261364_African_swine_fever_virus_isolate_Tengani_62	Reference	included	Pokkesviricetes	Asfuvirales	AF_01	Asfaviridae	NA	NA						1	1	1	1	1	1	1	1	0	0	0	0	0	0	0	185689	165	327.2	14	126
	Asfarviridae_AY261365_African_swine_fever_virus_isolate_Warmbaths	Reference	included	Pokkesviricetes	Asfuvirales	AF_01	Asfaviridae	NA	NA						1	1	1	1	1	1	1	1	0	0	0	0	0	0	0	190773	172	322.1	11	131
	Asfarviridae_AY261366_African_swine_fever_virus_isolate_Warthog	Reference	included	Pokkesviricetes	Asfuvirales	AF_01	Asfaviridae	NA	NA						1	1	1	1	1	1	1	1	0	0	0	0	0	0	0	186528	170	321.5	12	131
	Asfarviridae_KJ614390_Faustovirus_strain_E12	Reference	included	Pokkesviricetes	Asfuvirales	AF_01	Faustoviruses	NA	NA						1	1	1	1	2	1	1	1	0	0	0	0	0	0	0	466265	480	281.5	33	254
	Asfarviridae_KM111294_African_swine_fever_virus_strain_Ken05_Tk1	Reference	included	Pokkesviricetes	Asfuvirales	AF_01	Asfaviridae	NA	NA						1	1	1	1	1	1	1	1	0	0	0	0	0	0	0	191058	174	321	14	126
	Asfarviridae_KU702951_Faustovirus_strain_D6	Reference	included	Pokkesviricetes	Asfuvirales	AF_01	Faustoviruses	NA	NA						2	1	1	1	1	1	1	1	0	0	0	0	0	0	0	462011	474	289	32	250
	Asfarviridae_MG939588_UNVERIFIED_African_swine_fever_virus_isolate_Pol17_04461_C210	Reference	included	Pokkesviricetes	Asfuvirales	AF_01	Asfaviridae	NA	NA						1	1	1	1	1	1	1	1	0	0	0	0	0	0	0	189401	169	324.5	13	126
	Asfarviridae_MH025920_African_swine_fever_virus_strain_R35	Reference	included	Pokkesviricetes	Asfuvirales	AF_01	Asfaviridae	NA	NA						1	1	1	1	1	1	1	1	0	0	0	0	0	0	0	188629	173	312.5	15	126
	cPacV_1605	Reference	included	Megaviricetes	Imitervirales	IM_16	Mimiviridae	mimi_4	mimi_4_B	Nucleocytoviricota	Megaviricetes	Imitervirales	IM_16	g226	2	1	1	1	5	1	1	2	100	0	100	0	0	0	0.976655	1605493	1569	310	452	620	87	13	74	2
	Iridoviridae_AF303741_Chilo_iridescent_virus	Reference	included	Megaviricetes	Pimascovirales	PM_02	Iridoviridae	Betairidovirinae	NA						2	1	1	1	1	1	1	1	0	0	0	0	0	0	0	212482	207	303.3	8	117
	Iridoviridae_AF371960_Infectious_spleen_and_kidney_necrosis_virus	Reference	included	Megaviricetes	Pimascovirales	PM_03	Iridoviridae	Alphairidovirinae	NA						1	1	1	0	1	1	1	1	0	0	0	0	0	0	0	111362	105	319.6	9	98	35	0	35	1
	Iridoviridae_AF389451_Tiger_frog_virus	Reference	included	Megaviricetes	Pimascovirales	PM_03	Iridoviridae	Alphairidovirinae	NA						1	1	1	1	1	1	1	1	0	0	0	0	0	0	0	105057	94	296.2	0	78	97	0	97	0
	Iridoviridae_AP017456_Red_seabream_iridovirus	Reference	included	Megaviricetes	Pimascovirales	PM_03	Iridoviridae	Alphairidovirinae	NA						1	1	1	1	1	1	1	1	0	0	0	0	0	0	0	112590	116	303.8	16	102	35	0	35	2
	Iridoviridae_AY150217_Ambystoma_tigrinum_stebbensi_virus	Reference	included	Megaviricetes	Pimascovirales	PM_03	Iridoviridae	Alphairidovirinae	NA						1	1	1	1	1	1	1	1	0	0	0	0	0	0	0	106332	93	295	0	75	97	0	97	0
	Iridoviridae_AY380826_Lymphocystis_disease_virus	Reference	included	Megaviricetes	Pimascovirales	PM_03	Iridoviridae	Alphairidovirinae	NA						1	1	1	1	1	1	1	1	0	0	0	0	0	0	0	186250	152	267	5	112	48	6	42	7
	Iridoviridae_AY521625_Singapore_grouper_iridovirus	Reference	included	Megaviricetes	Pimascovirales	PM_03	Iridoviridae	Alphairidovirinae	NA						1	1	1	1	1	1	1	1	0	0	0	0	0	0	0	140131	141	298.9	0	55	68	0	68	0
	Iridoviridae_DQ643392_Aedes_taeniorhynchus_iridescent_virus	Reference	included	Megaviricetes	Pimascovirales	PM_02	Iridoviridae	Betairidovirinae	NA						1	1	1	1	1	1	1	1	0	0	0	0	0	0	0	191100	154	295.7	0	86
	Iridoviridae_EU627010_Soft_shelled_turtle_iridovirus	Reference	included	Megaviricetes	Pimascovirales	PM_03	Iridoviridae	Alphairidovirinae	NA						1	1	1	1	1	1	1	1	0	0	0	0	0	0	0	105890	94	297.1	0	83	98	0	98	0
	Iridoviridae_FJ433873_Epizootic_haematopoietic_necrosis_virus	Reference	included	Megaviricetes	Pimascovirales	PM_03	Iridoviridae	Alphairidovirinae	NA						1	1	1	1	1	1	1	1	0	0	0	0	0	0	0	127011	109	291.7	0	87	100	0	100	0
	Iridoviridae_GQ273492_Turbot_reddish_body_iridovirus	Reference	included	Megaviricetes	Pimascovirales	PM_03	Iridoviridae	Alphairidovirinae	NA						1	1	1	0	1	1	1	1	0	0	0	0	0	0	0	110104	106	313.7	15	96	35	0	35	1
	Iridoviridae_GQ918152_Wiseana_iridescent_virus	Reference	included	Megaviricetes	Pimascovirales	PM_02	Iridoviridae	Betairidovirinae	NA						1	1	1	1	1	1	1	1	0	0	0	0	0	0	0	205791	185	329.8	6	132
	Iridoviridae_HF920633_Invertebrate_iridovirus_22	Reference	included	Megaviricetes	Pimascovirales	PM_02	Iridoviridae	Betairidovirinae	NA						1	1	1	1	1	1	1	1	100	0	0	0	100	0	0.484084	197693	182	320	9	138
	Iridoviridae_HF920634_Invertebrate_iridescent_virus_22_isolate_IIV22Aberystwyth	Reference	included	Megaviricetes	Pimascovirales	PM_02	Iridoviridae	Betairidovirinae	NA						1	1	1	1	1	1	1	1	0	0	0	0	0	0	0	196456	187	313.8	9	138
	Iridoviridae_HF920635_Invertebrate_iridovirus_25	Reference	included	Megaviricetes	Pimascovirales	PM_02	Iridoviridae	Betairidovirinae	NA						1	1	1	1	1	1	1	1	0	0	0	0	0	0	0	204815	190	321.1	7	135
	Iridoviridae_HF920636_Invertebrate_iridescent_virus_30	Reference	included	Megaviricetes	Pimascovirales	PM_02	Iridoviridae	Betairidovirinae	NA						1	1	1	1	1	1	1	1	0	0	0	0	0	0	0	198533	187	317	6	137
	Iridoviridae_HF920637_Armadillidium_vulgare_iridescent	Reference	included	Megaviricetes	Pimascovirales	PM_02	Iridoviridae	Betairidovirinae	NA						2	1	1	1	1	2	1	1	0	0	0	0	0	0	0	220222	215	300.8	14	111
	Iridoviridae_JQ724856_European_sheatfish_virus	Reference	included	Megaviricetes	Pimascovirales	PM_03	Iridoviridae	Alphairidovirinae	NA						1	1	1	1	1	1	1	1	0	0	0	0	0	0	0	127732	109	289.1	0	78	97	0	97	0
	Iridoviridae_KF033124_Andrias_davidianus_ranavirus_isolate_2010SX	Reference	included	Megaviricetes	Pimascovirales	PM_03	Iridoviridae	Alphairidovirinae	NA						1	1	1	1	1	1	1	1	0	0	0	0	0	0	0	106719	95	288.8	0	81	100	0	100	0
	Iridoviridae_KF938901_UNVERIFIED_Anopheles_minimus_irodovirus_isolate_AMIV	Reference	included	Megaviricetes	Pimascovirales	PM_02	Iridoviridae	Betairidovirinae	NA						1	2	1	1	1	2	1	1	0	0	0	0	0	0	0	163023	167	284.3	4	96
	Iridoviridae_KP056312_Common_midwife_toad_ranavirus_isolate_Pelophylax_kl	Reference	included	Megaviricetes	Pimascovirales	PM_03	Iridoviridae	Alphairidovirinae	NA						1	1	1	1	1	1	1	1	0	0	0	0	0	0	0	107772	93	298.6	0	85	100	0	100	0
	Iridoviridae_KP266743_Tortoise_ranavirus_isolate_1	Reference	included	Megaviricetes	Pimascovirales	PM_03	Iridoviridae	Alphairidovirinae	NA						1	1	1	1	1	1	1	1	0	0	0	0	0	0	0	103876	93	301.9	0	80	98	0	98	0
	Iridoviridae_KR139659_Scale_drop_disease_virus_isolate_C4575	Reference	included	Megaviricetes	Pimascovirales	PM_03	Iridoviridae	Alphairidovirinae	NA						1	1	1	0	1	1	1	1	0	0	0	0	0	0	0	124244	128	303.8	27	50	35	0	35	3
	Iridoviridae_KX185156_Bohle_iridovirus_isolate_BIV_ME_93_35	Reference	included	Megaviricetes	Pimascovirales	PM_03	Iridoviridae	Alphairidovirinae	NA						1	1	1	1	1	1	1	1	0	0	0	0	0	0	0	103531	89	308	0	80	98	0	98	0
	Iridoviridae_KX353311_Short_finned_eel_ranavirus_isolate_ANGA14001	Reference	included	Megaviricetes	Pimascovirales	PM_03	Iridoviridae	Alphairidovirinae	NA						1	1	1	1	1	1	1	1	0	0	0	0	0	0	0	126965	112	285.7	0	85	100	0	100	0
	Iridoviridae_KX574343_Ranavirus_maximus_isolate_SMA15001	Reference	included	Megaviricetes	Pimascovirales	PM_03	Iridoviridae	Alphairidovirinae	NA						1	1	1	1	1	1	1	1	0	0	0	0	0	0	0	115510	103	298	0	85	100	0	100	0
	Iridoviridae_KX643370_Lymphocystis_disease_virus_Sa_isolate_SA9	Reference	included	Megaviricetes	Pimascovirales	PM_03	Iridoviridae	Alphairidovirinae	NA						1	1	1	1	1	1	1	1	0	0	0	0	0	0	0	208501	147	281.3	6	114	49	6	43	7
	Iridoviridae_L63545_Lymphocystis_disease_virus_1	Reference	included	Megaviricetes	Pimascovirales	PM_03	Iridoviridae	Alphairidovirinae	NA						1	1	1	1	1	1	1	1	0	0	0	0	0	0	0	102653	110	287.8	1	86	46	5	42	6
	Iridoviridae_LS484712_Daphnia_iridovirus_1	Reference	included	Megaviricetes	Pimascovirales	PM_02	Iridoviridae	Betairidovirinae	NA						1	1	1	0	1	1	1	1	0	0	0	0	0	0	0	288858	293	272.6	22	26
	Iridoviridae_MF197913_Cherax_quadricarinatus_iridovirus_strain_CQIV_CN01	Reference	included	Megaviricetes	Pimascovirales	PM_03	Iridoviridae	Alphairidovirinae	NA						1	1	1	1	1	1	1	1	0	0	0	0	0	0	0	165695	177	284	7	77	34	2	32	14
	Marseilleviridae_AP017398_Tokyovirus_A1_DNA	Reference	included	Megaviricetes	Pimascovirales	PM_06	Marseilleviridae	NA	NA						2	1	1	1	1	1	1	1	0	0	0	0	0	0	0	372707	441	241.1	30	241
	Marseilleviridae_HQ113105_Lausannevirus_isolate_7715	Reference	included	Megaviricetes	Pimascovirales	PM_06	Marseilleviridae	NA	NA						2	1	1	1	1	1	1	1	0	0	0	0	0	0	0	346754	457	231.4	17	288
	Marseilleviridae_JF909596_Senegalvirus_SSV_A_contig1	Reference	included	Megaviricetes	Pimascovirales	PM_06	Marseilleviridae	NA	NA						0	0	1	1	1	1	1	1	0	0	0	0	0	0	0	221505	278	239.9	13	155
	Marseilleviridae_KF527888_Insectomime_virus_strain_V478	Reference	included	Megaviricetes	Pimascovirales	PM_06	Marseilleviridae	NA	NA						2	1	1	1	1	1	1	1	0	0	0	0	0	0	0	386631	505	230.5	25	284
	Marseilleviridae_KT752522_Brazilian_marseillevirus_strain_BH2014	Reference	included	Megaviricetes	Pimascovirales	PM_06	Marseilleviridae	NA	NA						2	1	1	1	1	1	1	1	0	0	0	0	0	0	0	362276	478	232.1	28	288
	Marseilleviridae_KT835053_Golden_Marseillevirus	Reference	included	Megaviricetes	Pimascovirales	PM_06	Marseilleviridae	NA	NA						3	1	1	1	0	3	1	1	0	0	0	0	0	0	0	360610	459	222.5	23	152
	Marseilleviridae_KX066233_Noumeavirus_isolate_NMV1	Reference	included	Megaviricetes	Pimascovirales	PM_06	Marseilleviridae	NA	NA						2	1	1	1	1	1	1	1	0	0	0	0	0	0	0	376207	482	235.9	24	278
	Mimiviridae_ChoanoV1	Reference	included	Megaviricetes	Imitervirales	IM_08	Mesomimiviridae	meso_5	meso_5_B1	Nucleocytoviricota	Megaviricetes	Imitervirales	IM_08	g287	1	2	1	1	6	1	1	1	100	0	100	0	0	0	2.23543	875401	872	304.6	208	532	88	4	85	0
	Mimiviridae_GU244497_Cafeteria_roenbergensis_virus_BV_PW1	Reference	included	Megaviricetes	Imitervirales	IM_16	Mimiviridae	mimi_4	mimi_4_B						1	1	1	1	4	1	1	1	0	0	0	0	0	0	0	617453	569	327.6	47	214	75	1	74	0
	Mimiviridae_JN258408_Megavirus_chiliensis	Reference	included	Megaviricetes	Imitervirales	IM_16	Mimiviridae	mimi_3	mimi_3_B						3	3	1	1	4	1	1	2	0	0	0	0	0	0	0	1259197	1150	330.4	119	768	91	9	81	0
	Mimiviridae_JN885990_Megavirus_courdo7_isolate_Mv13_c7	Reference	included	Megaviricetes	Imitervirales	IM_16	Mimiviridae	mimi_3	mimi_3_B						3	3	1	1	5	1	2	1	0	0	0	0	0	0	0	1006779	1081	275.5	85	610	78	6	72	0
	Mimiviridae_KC008572_UNVERIFIED_Moumouvirus_goulette	Reference	included	Megaviricetes	Imitervirales	IM_16	Mimiviridae	mimi_3	mimi_3_B						3	4	2	1	4	1	2	3	0	0	0	0	0	0	0	1016844	994	309.6	99	650	87	7	80	0
	Mimiviridae_KF527228_Mimivirus_terra2	Reference	included	Megaviricetes	Imitervirales	IM_16	Mimiviridae	mimi_3	mimi_3_B						3	3	1	1	4	1	2	2	0	0	0	0	0	0	0	1168989	985	353.7	76	669	87	7	79	0
	Mimiviridae_KM982402_UNVERIFIED_Acanthamoeba_polyphaga_mimivirus_strain_Kroon	Reference	included	Megaviricetes	Imitervirales	IM_16	Mimiviridae	mimi_3	mimi_3_B						3	4	1	1	4	1	2	1	0	0	0	0	0	0	0	1221932	1009	361.7	72	660	87	7	80	0
	Mimiviridae_KU877344_Powai_lake_megavirus_isolate	Reference	included	Megaviricetes	Imitervirales	IM_16	Mimiviridae	mimi_3	mimi_3_B						2	4	1	1	4	1	1	2	0	0	0	0	0	0	0	1208680	1124	325.4	112	735	91	8	82	0
	Mimiviridae_KY110734_Saudi_moumouvirus	Reference	included	Megaviricetes	Imitervirales	IM_16	Mimiviridae	mimi_3	mimi_3_B						2	4	1	1	4	1	1	3	0	0	0	0	0	0	0	1030056	965	323.5	108	657	89	8	80	0
	Mimiviridae_KY523104_Tupanvirus_soda_lake	Reference	included	Megaviricetes	Imitervirales	IM_16	Mimiviridae	mimi_3	mimi_3_B						1	2	1	1	5	3	2	5	0	0	0	0	0	0	0	1439508	1276	333.5	215	947	88	13	75	1
	Mimiviridae_KY565516_Mimivirus_AB_566_O17	Reference	excluded	Megaviricetes	NA		NA	NA	NA						0	0	0	0	0	1	0	1	0	0	0	0	0	0	0	119037	157	222.6	22	34
	Mimiviridae_KY684083_Catovirus_CTV1_Catovirus_1	Reference	included	Megaviricetes	Imitervirales	IM_16	Mimiviridae	mimi_3	mimi_3_A						5	5	1	1	5	6	1	2	0	0	0	0	0	0	0	1532259	1458	301.3	210	379	85	7	78	0
	Mimiviridae_KY684085_Indivirus_ILV1_Indivirus_1	Reference	included	Megaviricetes	Imitervirales	IM_16	Mimiviridae	mimi_3	mimi_3_A						1	1	1	1	6	3	2	2	100	0	100	0	0	0	1.29194	861511	771	325.2	141	373	87	9	78	0
	Mimiviridae_KY684103_Hokovirus_HKV1_Hokovirus_1	Reference	included	Megaviricetes	Imitervirales	IM_16	Mimiviridae	mimi_3	mimi_3_A						1	1	1	1	5	3	1	2	0	0	0	0	0	0	0	1326229	1067	364.1	159	273	61	3	58	0
	Mimiviridae_KY684108_Klosneuvirus_KNV1_Klosneuvirus_1	Reference	included	Megaviricetes	Imitervirales	IM_16	Mimiviridae	mimi_3	mimi_3_A						4	3	2	1	8	5	2	4	0	0	0	0	0	0	0	1573084	1554	303	237	535	90	9	80	0
	Mimiviridae_LC015646_Yellowstone_lake_mimivirus_DNA	Reference	excluded	Megaviricetes	NA		NA	NA	NA						0	0	0	0	1	0	1	1	0	0	0	0	0	0	0	73689	102	212.4	9	41
	Mimiviridae_MF405918_Tupanvirus_deep_ocean	Reference	included	Megaviricetes	Imitervirales	IM_16	Mimiviridae	mimi_3	mimi_3_B						1	1	1	1	5	3	2	5	0	0	0	0	0	0	0	1516267	1360	326.6	225	969	88	15	73	1
	Mimiviridae_MF782455_Bodo_saltans_virus_strain_NG1	Reference	included	Megaviricetes	Imitervirales	IM_16	Mimiviridae	mimi_3	mimi_3_A						4	3	1	1	3	21	1	1	0	0	0	0	0	0	0	1385869	1149	340.8	137	253	61	13	48	3
	Mimiviridae_MG602507_UNVERIFIED_Acanthamoeba_polyphaga_mimivirus	Reference	included	Megaviricetes	Imitervirales	IM_16	Mimiviridae	mimi_3	mimi_3_B						2	3	1	1	4	3	1	2	0	0	0	0	0	0	0	1258663	1154	328.4	118	763	91	9	81	0
	Mimiviridae_MG779292_Bandra_megavirus_isolate_KK_1	Reference	included	Megaviricetes	Imitervirales	IM_16	Mimiviridae	mimi_3	mimi_3_B						3	5	1	1	4	1	1	2	0	0	0	0	0	0	0	1235891	1225	305.3	116	740	89	7	82	0
	Mimiviridae_MG807320_Moumouvirus_australiensis_isolate_10A	Reference	included	Megaviricetes	Imitervirales	IM_16	Mimiviridae	mimi_3	mimi_3_B						2	4	1	1	4	1	1	3	0	0	0	0	0	0	0	1098002	998	331.4	97	651	90	7	82	0
	Mimiviridae_MH046830_Mimivirus_sp_SH_clone	Reference	included	Megaviricetes	Imitervirales	IM_16	Mimiviridae	mimi_3	mimi_3_B						3	4	1	1	4	1	1	2	0	0	0	0	0	0	0	1197945	1063	339.1	99	690	90	7	83	0
	Mimiviridae_MK071979_Terrestrivirus_sp_clone_Terrestrivirus_1	Reference	included	Megaviricetes	Imitervirales	IM_16	Mimiviridae	mimi_3	mimi_3_A						3	3	1	2	7	3	3	3	0	0	0	0	0	0	0	1790239	1622	325	307	451	74	7	67	0
	Mimiviridae_MK071998_Barrevirus_sp_clone_Barrevirus_1	Reference	included	Megaviricetes	Imitervirales	IM_16	Mimiviridae	mimi_3	mimi_3_A						0	2	2	0	7	2	2	0	0	0	0	0	0	0	0	604913	563	291.2	91	219	42	2	40	0
	Mimiviridae_MK072042_Dasosvirus_sp_clone_Dasosvirus_1	Reference	included	Megaviricetes	Imitervirales	IM_16	Mimiviridae	mimi_3	mimi_3_A						0	0	1	1	1	1	2	2	0	0	0	0	0	0	0	301586	291	308	28	67	21	0	21	0
	Mimiviridae_MK072066_Edafosvirus_sp_clone_Edafosvirus_1	Reference	included	Megaviricetes	Imitervirales	IM_16	Mimiviridae	mimi_3	mimi_3_A						3	4	1	1	3	1	3	1	0	0	0	0	0	0	0	1255552	1258	292.7	188	389	56	3	53	0
	Mimiviridae_MK072132_Faunusvirus_sp_clone_Faunusvirus_1	Reference	included	Megaviricetes	Imitervirales	IM_16	Mimiviridae	mimi_4	mimi_4_A						2	3	1	1	4	2	1	1	0	0	0	0	0	0	0	812113	838	285.1	81	168	62	1	61	0
	Mimiviridae_MK072199_Gaeavirus_sp_clone_Gaeavirus_1	Reference	included	Megaviricetes	Imitervirales	IM_16	Mimiviridae	mimi_3	mimi_3_A						1	0	0	1	0	1	0	2	0	0	0	0	0	0	0	549019	507	304.7	50	101	21	1	21	5
	Mimiviridae_MK072243_Harvfovirus_sp_clone_Harvfovirus_1	Reference	included	Megaviricetes	Imitervirales	IM_16	Mimiviridae	mimi_3	mimi_3_A						4	3	1	1	7	3	2	2	0	0	0	0	0	0	0	1553620	1530	298.4	186	571	53	2	51	0
	Mimiviridae_MK072332_Homavirus_sp_clone_Homavirus_1	Reference	included	Megaviricetes	Imitervirales	IM_16	Mimiviridae	mimi_3	mimi_3_A						1	1	0	0	3	1	1	1	0	0	0	0	0	0	0	456650	431	313	97	151	27	0	27	0
	Mimiviridae_MK072383_Hyperionvirus_sp_clone_Hyperionvirus_1	Reference	included	Megaviricetes	Imitervirales	IM_16	Mimiviridae	mimi_3	mimi_3_A						0	2	2	2	5	3	2	2	0	0	0	0	0	0	0	2377404	2314	297.1	297	706	73	6	67	0
	Mimiviridae_MK072437_Satyrvirus_sp_clone_Satyrvirus_1	Reference	included	Megaviricetes	Imitervirales	IM_16	Mimiviridae	mimi_3	mimi_3_B						2	5	1	1	5	7	1	2	0	0	0	0	0	0	0	904917	878	288.1	94	313	55	4	51	0
	Moniruzzaman_AF01_SRX802982_1_dc	Moniruzzaman	included	Pokkesviricetes	Asfuvirales	AF_01	Faustoviruses	NA	NA	Nucleocytoviricota	Pokkesviricetes	Asfuvirales	AF_01	g19	0	0	1	1	1	0	1	1	0	0	0	0	0	0	0	120034	124	284.5	8	32
	Moniruzzaman_AF02_ERX556003_45_dc	Moniruzzaman	included	Pokkesviricetes	Asfuvirales	AF_02	ND	NA	NA						1	2	2	1	5	1	1	0	100	0	94.1568	0	5.84318	0	41.7762	246693	214	341.8	44	73
	Moniruzzaman_AF02_SRX802963_109_dc	Moniruzzaman	included	Pokkesviricetes	Asfuvirales	AF_02	ND	NA	NA	Nucleocytoviricota	Pokkesviricetes	Asfuvirales	AF_02	g33	2	2	1	1	2	1	1	1	0	0	0	0	0	0	0	175258	160	327.7	26	56
	Moniruzzaman_AF05_ERX552270_16_dc	Moniruzzaman	included	Pokkesviricetes	Asfuvirales		ND	NA	NA	Nucleocytoviricota	Pokkesviricetes	Asfuvirales	incertae_sedis	g38	1	1	1	1	2	1	0	1	100	0	100	0	0	0	3.2562	262392	230	334.2	20	71
	Moniruzzaman_EP01_ERX552279_2_dc	Moniruzzaman	included	Megaviricetes	Pandoravirales	PV_03	pando_2	NA	NA						1	0	1	0	1	0	1	0	100	0	98.1488	0	0	1.85122	46.6999	267823	223	332.5	28	132
	Moniruzzaman_EP02_SRX802202_129_dc	Moniruzzaman	excluded	Megaviricetes	Pandoravirales		NA	NA	NA	Nucleocytoviricota	Megaviricetes	Pandoravirales	PV_03	g160	1	1	1	1	0	0	1	1	0	0	0	0	0	0	0	362242	361	303.6	39	21
	Moniruzzaman_EP04_SRX802073_108_dc	Moniruzzaman	included	Megaviricetes	Pandoravirales	PV_03	pando_2	NA	NA	Nucleocytoviricota	Megaviricetes	Pandoravirales	PV_03	g162	1	1	1	1	1	1	1	1	100	0	100	0	0	0	2.62831	124871	122	288.3	26	42
	Moniruzzaman_EP05_ERX552277_13_dc	Moniruzzaman	included	Megaviricetes	Pandoravirales	PV_05	pando_1	pando_1_B	NA	Nucleocytoviricota	Megaviricetes	Pandoravirales	PV_05	g147	2	1	1	1	1	2	1	1	100	0	85.4601	0	14.5399	0	37.5713	717475	760	255.7	101	266	93	11	81	3
	Moniruzzaman_EP06_ERX552244_11_dc	Moniruzzaman	included	Megaviricetes	Pandoravirales	PV_05	pando_1	incertae_sedis	NA	Nucleocytoviricota	Megaviricetes	Pandoravirales	PV_05	g150	1	1	1	1	1	1	1	1	100	0	72.8591	0	27.1409	0	17.4463	213592	230	255.5	36	32	30	0	30	0
	Moniruzzaman_EP08_ERX552299_29_dc	Moniruzzaman	included	Megaviricetes	Pandoravirales		ND	NA	NA	Nucleocytoviricota	Megaviricetes	Pandoravirales	incertae_sedis	g156	1	1	1	1	1	2	1	1	0	0	0	0	0	0	0	144038	168	261.2	24	20
	Moniruzzaman_EP12_ERX555967_47_dc	Moniruzzaman	excluded	Megaviricetes	Pandoravirales		NA	NA	NA						2	1	2	0	1	1	0	1	100	0	95.6201	4.37986	0	0	33.8807	185312	153	327.5	15	6
	Moniruzzaman_IR01_ERX552261_5_dc	Moniruzzaman	included	Megaviricetes	Pimascovirales	PM_01	pima_1	pima_1_A	NA	Nucleocytoviricota	Megaviricetes	Pimascovirales	PM_01	g107	2	0	1	1	1	1	1	1	100	0	82.9884	0	17.0116	0	10.6187	168731	173	287	27	114	65	0	65	0
	Moniruzzaman_IR01_ERX552261_56_dc	Moniruzzaman	included	Megaviricetes	Pimascovirales	PM_01	pima_1	pima_1_A	NA	Nucleocytoviricota	Megaviricetes	Pimascovirales	PM_01	g105	2	1	1	1	1	1	1	1	100	0	59.8343	26.4279	13.7377	0	19.5099	307536	303	283.2	57	185	85	0	85	1
	Moniruzzaman_IR01_ERX552270_117_dc	Moniruzzaman	included	Megaviricetes	Pimascovirales	PM_01	pima_1	pima_1_B	NA	Nucleocytoviricota	Megaviricetes	Pimascovirales	PM_01	g92	1	1	1	1	1	1	1	1	100	0	100	0	0	0	25.2079	155701	162	296.1	23	66	71	0	71	2
	Moniruzzaman_IR01_ERX552270_122_dc	Moniruzzaman	included	Megaviricetes	Pimascovirales	PM_01	pima_1	pima_1_A	NA	Nucleocytoviricota	Megaviricetes	Pimascovirales	PM_01	g114	0	1	1	0	1	0	1	0	100	0	80.9774	14.2509	4.77176	0	12.6044	100409	106	291.7	17	60	35	0	35	2
	Moniruzzaman_IR01_SRX802077_164_dc	Moniruzzaman	included	Megaviricetes	Pimascovirales	PM_01	pima_1	pima_1_D	NA	Nucleocytoviricota	Megaviricetes	Pimascovirales	PM_01	g93	0	1	1	1	1	0	1	1	0	0	0	0	0	0	0	165392	171	283.5	29	133	60	0	60	1
	Moniruzzaman_IR01_SRX802189_61_dc	Moniruzzaman	included	Megaviricetes	Pimascovirales	PM_01	pima_1	pima_1_A	NA	Nucleocytoviricota	Megaviricetes	Pimascovirales	PM_01	g108	2	2	1	1	1	1	1	1	0	0	0	0	0	0	0	280222	312	271.1	47	169	87	0	87	2
	Moniruzzaman_IR01_SRX802963_105_dc	Moniruzzaman	included	Megaviricetes	Pimascovirales	PM_01	pima_1	pima_1_A	NA						1	1	1	1	1	1	1	1	0	0	0	0	0	0	0	254780	252	295	44	175	88	0	88	1
	Moniruzzaman_IR01_SRX803008_97_dc	Moniruzzaman	included	Megaviricetes	Pimascovirales	PM_01	pima_1	pima_1_A	NA						2	1	1	1	1	0	1	1	0	0	0	0	0	0	0	256109	251	300.3	40	96	62	0	62	2
	Moniruzzaman_IR02_ERX943717_62_dc	Moniruzzaman	included	Megaviricetes	Pimascovirales	PM_03	Iridoviridae	Alphairidovirinae	NA	Nucleocytoviricota	Megaviricetes	Pimascovirales	PM_03	g122	1	1	1	1	1	1	1	1	0	0	0	0	0	0	0	157242	146	300.9	13	97	35	0	35	24
	Moniruzzaman_LP01_ERX552252_57_dc	Moniruzzaman	included	Megaviricetes	Algavirales	AG_01	alga_2	Prasinovirinae	NA						0	0	1	1	6	0	1	2	76.4834	23.5166	99.5652	0.434824	0	0	751.836	141967	191	218	21	152	81	12	69	0
	Moniruzzaman_LP01_ERX552274_25_dc	Moniruzzaman	included	Megaviricetes	Algavirales	AG_01	alga_2	Prasinovirinae	NA						0	0	1	1	7	2	1	1	100	0	100	0	0	0	131.034	167550	203	258.7	34	178	92	2	90	0
	Moniruzzaman_LP01_ERX552283_12_dc	Moniruzzaman	included	Megaviricetes	Algavirales	AG_01	alga_2	Prasinovirinae	NA	Nucleocytoviricota	Megaviricetes	Algavirales	AG_01	g177	0	0	1	0	4	0	1	1	100	0	100	0	0	0	312.007	119588	156	220.6	13	98	52	17	36	0
	Moniruzzaman_LP01_ERX552326_9_dc	Moniruzzaman	included	Megaviricetes	Algavirales	AG_01	alga_2	Prasinovirinae	NA						0	0	2	1	5	2	1	1	100	0	99.2669	0.0774972	0.475394	0.180245	1155.26	157771	217	193.9	39	178	80	0	80	1
	Moniruzzaman_LP01_ERX552333_20_dc	Moniruzzaman	included	Megaviricetes	Algavirales	AG_01	alga_2	Prasinovirinae	NA	Nucleocytoviricota	Megaviricetes	Algavirales	AG_01	g177	0	0	1	0	8	2	1	1	55.3082	44.6918	98.1397	1.86025	0	0	116.337	148709	195	210.8	26	168	67	1	66	1
	Moniruzzaman_LP01_ERX552336_20_dc	Moniruzzaman	included	Megaviricetes	Algavirales	AG_01	alga_2	Prasinovirinae	NA	Nucleocytoviricota	Megaviricetes	Algavirales	AG_01	g177	0	0	1	1	4	1	1	0	100	0	100	0	0	0	6.10327	147036	183	229.5	34	152	63	2	61	1
	Moniruzzaman_LP01_ERX555907_107_dc	Moniruzzaman	included	Megaviricetes	Algavirales	AG_01	alga_2	Prasinovirinae	NA	Nucleocytoviricota	Megaviricetes	Algavirales	AG_01	g177	0	0	1	1	6	2	1	1	100	0	100	0	0	0	22.7894	154620	217	218.8	29	195	90	0	90	0
	Moniruzzaman_LP01_ERX555961_17_dc	Moniruzzaman	included	Megaviricetes	Algavirales	AG_01	alga_2	Prasinovirinae	NA	Nucleocytoviricota	Megaviricetes	Algavirales	AG_01	g177	0	0	1	1	5	2	1	1	100	0	100	0	0	0	361.125	143173	205	213.9	24	179	92	0	92	0
	Moniruzzaman_LP01_ERX555961_3_dc	Moniruzzaman	included	Megaviricetes	Algavirales	AG_01	alga_2	Prasinovirinae	NA						0	0	1	1	7	2	1	1	100	0	77.7115	11.4667	7.44431	3.37746	95.4437	136799	164	244.5	28	139	77	1	76	1
	Moniruzzaman_LP01_ERX555967_111_dc	Moniruzzaman	included	Megaviricetes	Algavirales	AG_01	alga_2	Prasinovirinae	NA	Nucleocytoviricota	Megaviricetes	Algavirales	AG_01	g181	0	0	1	1	8	2	1	1	100	0	85.8658	8.88713	5.24708	0	24.1988	170616	216	234.1	36	165	80	1	79	0
	Moniruzzaman_LP01_ERX555976_71_dc	Moniruzzaman	included	Megaviricetes	Algavirales	AG_01	alga_2	Prasinovirinae	NA	Nucleocytoviricota	Megaviricetes	Algavirales	AG_01	g178	0	0	1	1	6	2	1	1	100	0	100	0	0	0	156.316	117858	170	216	33	136	81	1	80	0
	Moniruzzaman_LP01_ERX555978_25_dc	Moniruzzaman	included	Megaviricetes	Algavirales	AG_01	alga_2	Prasinovirinae	NA						0	0	1	1	6	2	1	1	100	0	99.7558	0	0.24422	0	239.302	163128	212	227.2	32	187	90	3	87	0
	Moniruzzaman_LP01_ERX555987_14_dc	Moniruzzaman	included	Megaviricetes	Algavirales	AG_01	alga_2	Prasinovirinae	NA						0	0	2	0	10	4	1	2	100	0	100	0	0	0	141.85	164700	213	224.7	20	128	75	42	33	1
	Moniruzzaman_LP01_ERX555987_30_dc	Moniruzzaman	included	Megaviricetes	Algavirales	AG_01	alga_2	Prasinovirinae	NA	Nucleocytoviricota	Megaviricetes	Algavirales	AG_01	g177	0	0	1	1	5	1	1	1	100	0	100	0	0	0	393.69	132851	189	217.6	26	164	74	1	73	1
	Moniruzzaman_LP01_ERX556023_2_dc	Moniruzzaman	included	Megaviricetes	Algavirales	AG_01	alga_2	Prasinovirinae	NA						0	0	1	2	5	1	2	1	100	0	99.6756	0.119465	0.204892	0	801.64	174454	261	195.9	27	159	72	47	25	3
	Moniruzzaman_LP01_ERX556034_38_dc	Moniruzzaman	included	Megaviricetes	Algavirales	AG_01	alga_2	Prasinovirinae	NA	Nucleocytoviricota	Megaviricetes	Algavirales	AG_01	g177	0	0	1	1	8	2	1	1	62.7943	37.2057	98.3671	1.23856	0.394302	0	435.815	185474	235	235.5	30	189	89	3	86	0
	Moniruzzaman_LP01_ERX556037_11_dc	Moniruzzaman	included	Megaviricetes	Algavirales	AG_01	alga_2	Prasinovirinae	NA	Nucleocytoviricota	Megaviricetes	Algavirales	AG_01	g177	0	0	1	0	6	2	1	1	72.5404	27.4596	100	0	0	0	201.039	122933	158	240.1	18	139	65	0	65	0
	Moniruzzaman_LP01_ERX556059_2_dc	Moniruzzaman	included	Megaviricetes	Algavirales	AG_01	alga_2	Prasinovirinae	NA						0	0	1	0	9	2	1	1	100	0	100	0	0	0	76.5858	147120	175	251.5	29	150	73	0	73	0
	Moniruzzaman_LP01_ERX556101_60_dc	Moniruzzaman	included	Megaviricetes	Algavirales	AG_01	alga_2	Prasinovirinae	NA	Nucleocytoviricota	Megaviricetes	Algavirales	AG_01	g177	0	0	1	1	6	3	1	1	100	0	100	0	0	0	96.7117	139343	192	225.1	28	151	83	3	80	0
	Moniruzzaman_LP01_ERX556127_13_dc	Moniruzzaman	included	Megaviricetes	Algavirales	AG_01	alga_2	Prasinovirinae	NA						0	0	1	1	8	2	1	1	100	0	99.5885	0	0.411456	0	140.745	166218	207	235.2	31	176	80	1	79	0
	Moniruzzaman_LP01_ERX633348_16_dc	Moniruzzaman	included	Megaviricetes	Algavirales	AG_01	alga_2	Prasinovirinae	NA	Nucleocytoviricota	Megaviricetes	Algavirales	AG_01	g177	0	0	1	1	6	2	1	1	0	0	0	0	0	0	0	136811	189	222.4	29	161	83	0	83	2
	Moniruzzaman_LP01_ERX633354_21_dc	Moniruzzaman	included	Megaviricetes	Algavirales	AG_01	alga_2	Prasinovirinae	NA	Nucleocytoviricota	Megaviricetes	Algavirales	AG_01	g182	0	0	1	1	6	2	1	1	0	0	0	0	0	0	0	149702	209	224.8	20	144	51	7	45	4
	Moniruzzaman_LP01_ERX633355_23_dc	Moniruzzaman	included	Megaviricetes	Algavirales	AG_01	alga_2	Prasinovirinae	NA						0	0	1	1	5	2	1	1	0	0	0	0	0	0	0	157700	235	207.1	25	138	48	3	45	7
	Moniruzzaman_LP01_ERX943717_70_dc	Moniruzzaman	included	Megaviricetes	Algavirales	AG_01	alga_2	Prasinovirinae	NA	Nucleocytoviricota	Megaviricetes	Algavirales	AG_01	g181	0	0	1	1	8	2	1	1	100	0	93.2272	6.7728	0	0	11.7482	158645	198	228.3	27	146	68	1	67	1
	Moniruzzaman_LP01_SRX514547_24_dc	Moniruzzaman	included	Megaviricetes	Algavirales	AG_01	alga_2	Prasinovirinae	NA	Nucleocytoviricota	Megaviricetes	Algavirales	AG_01	g177	0	0	2	1	5	1	1	1	100	0	100	0	0	0	18.7057	107796	160	191.9	19	115	59	0	59	0
	Moniruzzaman_LP01_SRX672316_10_dc	Moniruzzaman	included	Megaviricetes	Algavirales	AG_01	alga_2	Prasinovirinae	NA						0	0	1	0	5	2	1	1	18.1222	81.8778	97.6855	2.31447	0	0	367.792	115087	155	221.7	25	138	70	2	68	0
	Moniruzzaman_LP01_SRX802076_50_dc	Moniruzzaman	included	Megaviricetes	Algavirales	AG_01	alga_2	Prasinovirinae	NA	Nucleocytoviricota	Megaviricetes	Algavirales	AG_01	g177	0	0	1	0	7	2	1	1	100	0	97.848	2.15201	0	0	226.317	129431	165	240.8	14	116	63	0	63	0
	Moniruzzaman_LP01_SRX803008_7_dc	Moniruzzaman	included	Megaviricetes	Algavirales	AG_01	alga_2	Prasinovirinae	NA						0	0	2	1	7	1	1	1	70.4393	29.5607	100	0	0	0	125.448	154653	226	211.6	20	169	83	13	70	0
	Moniruzzaman_LP03_ERX552261_44_dc	Moniruzzaman	included	Megaviricetes	Algavirales	AG_03	alga_2	alga_2_A	NA	Nucleocytoviricota	Megaviricetes	Algavirales	AG_03	g197	0	1	1	1	2	3	1	1	100	0	100	0	0	0	17.7162	261761	276	293.9	40	124
	Moniruzzaman_LP03_ERX552270_64_dc	Moniruzzaman	included	Megaviricetes	Algavirales	AG_03	alga_2	alga_2_A	NA	Nucleocytoviricota	Megaviricetes	Algavirales	AG_03	g195	2	1	1	1	2	2	1	1	100	0	100	0	0	0	5.94997	296405	336	270	62	263
	Moniruzzaman_LP03_ERX555907_69_dc	Moniruzzaman	included	Megaviricetes	Algavirales	AG_03	alga_2	alga_2_A	NA	Nucleocytoviricota	Megaviricetes	Algavirales	AG_03	g194	1	1	1	2	1	3	1	1	100	0	100	0	0	0	20.9768	254772	311	236.8	49	117
	Moniruzzaman_LP04_ERX552270_119_dc	Moniruzzaman	included	Megaviricetes	Algavirales	AG_04	alga_1	Raphidovirinae	NA	Nucleocytoviricota	Megaviricetes	Algavirales	AG_04	g172	0	0	1	1	0	1	1	1	100	0	100	0	0	0	3.28051	107849	126	269	30	111	75	0	75	0
	Moniruzzaman_LP04_ERX552274_3_dc	Moniruzzaman	included	Megaviricetes	Algavirales	AG_04	alga_1	Raphidovirinae	NA	Nucleocytoviricota	Megaviricetes	Algavirales	AG_04	g172	0	0	1	1	0	2	1	1	100	0	100	0	0	0	13.6107	122492	153	237	28	122	84	0	84	0
	Moniruzzaman_LP04_ERX552283_9_dc	Moniruzzaman	included	Megaviricetes	Algavirales	AG_04	alga_1	Raphidovirinae	NA	Nucleocytoviricota	Megaviricetes	Algavirales	AG_04	g172	0	0	1	1	0	2	1	1	100	0	100	0	0	0	33.7372	160102	160	297.4	33	135	100	0	100	0
	Moniruzzaman_LP04_ERX555917_66_dc	Moniruzzaman	included	Megaviricetes	Algavirales	AG_04	alga_1	Raphidovirinae	NA	Nucleocytoviricota	Megaviricetes	Algavirales	AG_04	g172	0	0	1	1	0	2	1	1	100	0	100	0	0	0	139.619	136816	150	277.4	26	121	93	0	93	0
	Moniruzzaman_LP04_ERX555919_35_dc	Moniruzzaman	excluded	Na	NA		NA	NA	NA						0	0	0	0	8	2	1	1	100	0	100	0	0	0	60.5455	233505	266	268.5	49	176
	Moniruzzaman_LP04_ERX556005_53_dc	Moniruzzaman	excluded	Megaviricetes	Algavirales		NA	NA	NA						0	0	0	1	1	0	1	1	100	0	100	0	0	0	26.7341	168844	205	238	31	102
	Moniruzzaman_LP04_ERX556017_11_dc	Moniruzzaman	included	Megaviricetes	Algavirales	AG_04	alga_1	Raphidovirinae	NA	Nucleocytoviricota	Megaviricetes	Algavirales	AG_04	g175	0	0	1	1	3	1	1	1	100	0	100	0	0	0	90.487	241606	244	279.4	35	140	53	0	53	0
	Moniruzzaman_LP04_ERX556034_5_dc	Moniruzzaman	included	Megaviricetes	Algavirales	AG_04	alga_1	Raphidovirinae	NA	Nucleocytoviricota	Megaviricetes	Algavirales	AG_04	g175	0	0	1	1	4	1	1	1	100	0	100	0	0	0	89.2316	202435	253	239.6	33	184	58	0	58	0
	Moniruzzaman_LP04_ERX556101_9_dc	Moniruzzaman	included	Megaviricetes	Algavirales	AG_04	alga_1	Raphidovirinae	NA	Nucleocytoviricota	Megaviricetes	Algavirales	AG_04	g172	0	0	1	1	0	2	1	1	100	0	98.0979	0.844642	0.446074	0.611422	172.479	139710	165	253.4	29	136	98	0	98	0
	Moniruzzaman_LP04_ERX633347_21_dc	Moniruzzaman	included	Megaviricetes	Algavirales	AG_04	alga_1	Raphidovirinae	NA						1	1	3	1	1	2	1	1	0	0	0	0	0	0	0	424853	457	276.3	58	114	49	2	47	17
	Moniruzzaman_LP04_SRX802143_131_dc	Moniruzzaman	included	Megaviricetes	Algavirales	AG_04	alga_1	Raphidovirinae	NA	Nucleocytoviricota	Megaviricetes	Algavirales	AG_04	g172	0	0	1	1	0	1	1	1	85.5298	14.4702	99.5324	0	0	0.46763	178.65	138347	156	276.7	26	135	96	0	96	0
	Moniruzzaman_LP05_ERX552270_7_dc	Moniruzzaman	included	Megaviricetes	Algavirales		alga_1	Raphidovirinae	incertae_sedis	Nucleocytoviricota	Megaviricetes	Algavirales	AG_03	g190	0	0	1	1	5	1	1	1	100	0	100	0	0	0	8.79935	229017	271	243.5	30	78
	Moniruzzaman_LP05_ERX552270_8_dc	Moniruzzaman	included	Megaviricetes	Algavirales		alga_1	Raphidovirinae	incertae_sedis	Nucleocytoviricota	Megaviricetes	Algavirales	AG_03	g189	0	0	1	0	3	2	1	1	100	0	100	0	0	0	11.9551	188439	234	247.2	35	77
	Moniruzzaman_LP06_ERX552270_50_dc	Moniruzzaman	excluded	Megaviricetes	Pandoravirales		NA	NA	NA	Nucleocytoviricota	Megaviricetes	Algavirales	incertae_sedis	g199	0	0	1	0	0	1	1	1	100	0	100	0	0	0	3.95383	217182	235	265.1	40	56
	Moniruzzaman_MM01_ERX288947_11_dc	Moniruzzaman	included	Megaviricetes	Imitervirales	IM_01	Mesomimiviridae	meso_4	meso_4_H3	Nucleocytoviricota	Megaviricetes	Imitervirales	IM_01	g343	1	3	1	1	2	1	1	1	100	0	63.2773	5.30492	23.8238	7.59397	122.104	520263	559	280.8	110	392	89	3	86	6
	Moniruzzaman_MM01_ERX552243_80_dc	Moniruzzaman	included	Megaviricetes	Imitervirales	IM_01	Mesomimiviridae	meso_4	meso_4_E	Nucleocytoviricota	Megaviricetes	Imitervirales	IM_01	g329	1	2	1	1	2	1	1	1	100	0	100	0	0	0	60.5624	333735	326	307.4	59	204	66	2	64	0
	Moniruzzaman_MM01_ERX552243_92_dc	Moniruzzaman	included	Megaviricetes	Imitervirales	IM_01	Mesomimiviridae	meso_4	meso_4_A						1	5	3	2	5	2	2	1	100	0	100	0	0	0	5.6673	775833	798	285.2	139	463	87	34	53	4
	Moniruzzaman_MM01_ERX552244_9_dc	Moniruzzaman	included	Megaviricetes	Imitervirales	IM_01	Mesomimiviridae	meso_4	meso_4_H2	Nucleocytoviricota	Megaviricetes	Imitervirales	IM_01	g344	1	2	1	1	1	1	1	1	100	0	51.3611	36.3592	12.2797	0	19.7469	374545	365	311.5	82	274	89	2	87	1
	Moniruzzaman_MM01_ERX552246_27_dc	Moniruzzaman	included	Megaviricetes	Imitervirales	IM_01	Mesomimiviridae	meso_4	meso_4_E	Nucleocytoviricota	Megaviricetes	Imitervirales	IM_01	g327	1	2	1	1	2	1	1	1	100	0	66.0143	33.9857	0	0	10.8694	381061	390	301	61	225	87	2	86	2
	Moniruzzaman_MM01_ERX552252_1_dc	Moniruzzaman	included	Megaviricetes	Imitervirales	IM_01	Mesomimiviridae	meso_4	meso_4_H2						1	2	0	1	2	2	2	1	94.1756	5.82444	100	0	0	0	47.6591	402601	423	271.6	68	347	82	3	79	2
	Moniruzzaman_MM01_ERX552255_28_dc	Moniruzzaman	included	Megaviricetes	Imitervirales	IM_01	Mesomimiviridae	meso_4	meso_4_G	Nucleocytoviricota	Megaviricetes	Imitervirales	IM_01	g340	1	2	1	1	2	1	1	1	100	0	100	0	0	0	5.84907	334241	321	304.4	59	243	86	3	83	1
	Moniruzzaman_MM01_ERX552257_75_dc	Moniruzzaman	included	Megaviricetes	Imitervirales	IM_01	Mesomimiviridae	meso_4	meso_4_H3	Nucleocytoviricota	Megaviricetes	Imitervirales	IM_01	g343	1	1	1	1	2	1	1	1	100	0	85.4396	14.5604	0	0	72.9781	421532	386	308.6	51	290	69	2	67	2
	Moniruzzaman_MM01_ERX552270_100_dc	Moniruzzaman	included	Megaviricetes	Imitervirales	IM_01	Mesomimiviridae	meso_4	meso_4_H3	Nucleocytoviricota	Megaviricetes	Imitervirales	IM_01	g343	1	2	1	1	4	1	1	1	100	0	79.3647	7.80989	12.8255	0	11.5387	362198	395	263.8	68	262	78	2	77	2
	Moniruzzaman_MM01_ERX552270_106_dc	Moniruzzaman	included	Megaviricetes	Imitervirales	IM_01	Mesomimiviridae	meso_4	meso_4_H3	Nucleocytoviricota	Megaviricetes	Imitervirales	IM_01	g343	1	2	2	1	1	1	0	1	91.775	8.22502	100	0	0	0	45.5985	304317	321	260	58	236	55	0	55	2
	Moniruzzaman_MM01_ERX552270_108_dc	Moniruzzaman	included	Megaviricetes	Imitervirales	IM_01	Mesomimiviridae	meso_4	meso_4_H2	Nucleocytoviricota	Megaviricetes	Imitervirales	IM_01	g344	1	2	2	1	2	1	1	1	100	0	0	0	0	0	1.01735	455496	438	315.2	90	255	84	2	83	2
	Moniruzzaman_MM01_ERX552270_110_dc	Moniruzzaman	included	Megaviricetes	Imitervirales	IM_01	Mesomimiviridae	meso_4	meso_4_F3						1	2	0	1	3	0	2	2	100	0	100	0	0	0	28.3547	200817	190	273.1	32	112	45	2	43	1
	Moniruzzaman_MM01_ERX552270_114_dc	Moniruzzaman	included	Megaviricetes	Imitervirales	IM_01	Mesomimiviridae	meso_4	meso_4_H3						0	2	0	1	2	1	1	1	100	0	100	0	0	0	5.83892	344944	367	267.4	62	230	70	1	69	1
	Moniruzzaman_MM01_ERX552270_24_dc	Moniruzzaman	included	Megaviricetes	Imitervirales	IM_01	Mesomimiviridae	meso_4	meso_4_D	Nucleocytoviricota	Megaviricetes	Imitervirales	IM_01	g332	1	0	1	1	3	1	1	1	100	0	100	0	0	0	114.361	320493	340	290.1	76	286	83	3	80	0
	Moniruzzaman_MM01_ERX552270_27_dc	Moniruzzaman	included	Megaviricetes	Imitervirales	IM_01	Mesomimiviridae	meso_4	meso_4_F3	Nucleocytoviricota	Megaviricetes	Imitervirales	IM_01	g335	2	2	1	1	1	1	1	1	59.9731	40.0269	100	0	0	0	6.63506	137542	130	280	32	115	39	0	39	0
	Moniruzzaman_MM01_ERX552270_51_dc	Moniruzzaman	included	Megaviricetes	Imitervirales	IM_01	Mesomimiviridae	meso_4	meso_4_H2	Nucleocytoviricota	Megaviricetes	Imitervirales	IM_01	g344	1	2	1	1	2	1	1	1	100	0	100	0	0	0	8.00253	459967	525	259.7	96	319	86	2	84	8
	Moniruzzaman_MM01_ERX552270_52_dc	Moniruzzaman	included	Megaviricetes	Imitervirales	IM_01	Mesomimiviridae	meso_4	meso_4_H3						1	5	3	1	4	2	1	1	48.5439	51.4561	88.6963	11.3037	0	0	36.5779	780352	830	272	141	480	88	49	39	12
	Moniruzzaman_MM01_ERX552270_55_dc	Moniruzzaman	included	Megaviricetes	Imitervirales	IM_01	Mesomimiviridae	meso_4	meso_4_H2	Nucleocytoviricota	Megaviricetes	Imitervirales	IM_01	g344	1	2	1	1	2	1	1	1	100	0	75.4434	24.5566	0	0	4.32555	385847	408	277.5	81	176	69	1	68	2
	Moniruzzaman_MM01_ERX552270_62_dc	Moniruzzaman	included	Megaviricetes	Imitervirales	IM_01	Mesomimiviridae	meso_4	meso_4_H3	Nucleocytoviricota	Megaviricetes	Imitervirales	IM_01	g343	2	5	1	1	6	3	2	1	42.9813	57.0187	87.4869	12.5131	0	0	62.0863	662834	691	284.1	100	477	62	23	39	27
	Moniruzzaman_MM01_ERX552270_65_dc	Moniruzzaman	included	Megaviricetes	Imitervirales	IM_01	Mesomimiviridae	meso_4	meso_4_A	Nucleocytoviricota	Megaviricetes	Imitervirales	IM_01	g342	2	2	1	1	2	1	1	0	100	0	100	0	0	0	4.84817	461143	501	271.5	90	335	76	12	64	4
	Moniruzzaman_MM01_ERX552270_73_dc	Moniruzzaman	included	Megaviricetes	Imitervirales	IM_01	Mesomimiviridae	meso_4	meso_4_F3						0	1	3	0	2	0	1	1	86.2351	13.7649	100	0	0	0	47.1136	201113	194	311.8	38	144	39	0	39	2
	Moniruzzaman_MM01_ERX552270_74_dc	Moniruzzaman	included	Megaviricetes	Imitervirales	IM_01	Mesomimiviridae	meso_4	meso_4_A	Nucleocytoviricota	Megaviricetes	Imitervirales	IM_01	g342	0	2	1	1	1	1	1	0	100	0	100	0	0	0	3.18265	295006	323	285.6	57	238	67	2	64	1
	Moniruzzaman_MM01_ERX552270_87_dc	Moniruzzaman	included	Megaviricetes	Imitervirales	IM_01	Mesomimiviridae	meso_4	meso_4_E	Nucleocytoviricota	Megaviricetes	Imitervirales	IM_01	g329	1	0	1	0	2	0	1	3	100	0	100	0	0	0	10.6822	260715	244	312.7	36	139	53	0	53	0
	Moniruzzaman_MM01_ERX552270_94_dc	Moniruzzaman	included	Megaviricetes	Imitervirales	IM_01	Mesomimiviridae	meso_4	meso_4_H2	Nucleocytoviricota	Megaviricetes	Imitervirales	IM_01	g344	2	3	1	1	2	1	1	1	100	0	79.5089	11.1096	9.38148	0	9.94381	389688	425	273.3	101	324	81	2	79	3
	Moniruzzaman_MM01_ERX552274_30_dc	Moniruzzaman	included	Megaviricetes	Imitervirales	IM_01	Mesomimiviridae	meso_4	meso_4_H3	Nucleocytoviricota	Megaviricetes	Imitervirales	IM_01	g343	1	5	1	1	1	1	0	3	100	0	100	0	0	0	13.7126	387535	390	281.7	69	276	70	3	67	1
	Moniruzzaman_MM01_ERX552274_9_dc	Moniruzzaman	included	Megaviricetes	Imitervirales	IM_01	Mesomimiviridae	meso_4	meso_4_C	Nucleocytoviricota	Megaviricetes	Imitervirales	IM_01	g334	2	1	1	3	2	3	1	1	100	0	100	0	0	0	18.5425	479950	501	262.6	100	316	73	39	35	3
	Moniruzzaman_MM01_ERX552283_5_dc	Moniruzzaman	included	Megaviricetes	Imitervirales	IM_01	Mesomimiviridae	meso_4	meso_4_F3						2	2	1	1	1	0	0	1	100	0	99.0343	0	0	0.965662	66.6937	349126	355	297.9	54	265	70	2	68	0
	Moniruzzaman_MM01_ERX552288_39_dc	Moniruzzaman	included	Megaviricetes	Imitervirales	IM_01	Mesomimiviridae	meso_4	meso_4_E	Nucleocytoviricota	Megaviricetes	Imitervirales	IM_01	g329	1	2	1	1	2	1	1	1	100	0	97.7026	0	0	2.29743	118.039	413462	464	270.8	73	380	89	2	87	2
	Moniruzzaman_MM01_ERX552288_95_dc	Moniruzzaman	included	Megaviricetes	Imitervirales	IM_01	Mesomimiviridae	meso_4	meso_4_F3	Nucleocytoviricota	Megaviricetes	Imitervirales	IM_01	g335	1	3	1	1	2	1	0	1	99.4834	0.516581	99.3183	0	0.681703	0	83.5683	322627	327	299.3	76	231	60	1	59	0
	Moniruzzaman_MM01_ERX552292_53_dc	Moniruzzaman	included	Megaviricetes	Imitervirales	IM_01	Mesomimiviridae	meso_4	meso_4_E	Nucleocytoviricota	Megaviricetes	Imitervirales	IM_01	g329	1	2	1	1	1	1	1	4	100	0	65.3631	30.1665	2.9098	1.56066	163.843	367751	394	282.7	81	266	59	2	57	1
	Moniruzzaman_MM01_ERX552296_13_dc	Moniruzzaman	included	Megaviricetes	Imitervirales	IM_01	Mesomimiviridae	meso_4	meso_4_H3	Nucleocytoviricota	Megaviricetes	Imitervirales	IM_01	g335	4	5	1	1	4	2	1	4	80.6325	19.3675	95.1945	4.80552	0	0	27.5804	1029447	935	301.4	130	448	87	57	30	9
	Moniruzzaman_MM01_ERX552296_3_dc	Moniruzzaman	included	Megaviricetes	Imitervirales	IM_01	Mesomimiviridae	meso_4	meso_4_F3	Nucleocytoviricota	Megaviricetes	Imitervirales	IM_01	g335	0	1	1	0	3	1	1	1	100	0	100	0	0	0	26.9456	139841	160	221.4	37	127	30	0	30	0
	Moniruzzaman_MM01_ERX552296_31_dc	Moniruzzaman	included	Megaviricetes	Imitervirales	IM_01	Mesomimiviridae	meso_4	meso_4_F1	Nucleocytoviricota	Megaviricetes	Imitervirales	IM_01	g336	1	2	1	1	2	1	1	2	100	0	49.1303	45.1771	5.69262	0	8.70223	478245	490	296.4	95	318	80	2	79	3
	Moniruzzaman_MM01_ERX552296_34_dc	Moniruzzaman	included	Megaviricetes	Imitervirales	IM_01	Mesomimiviridae	meso_4	meso_4_C	Nucleocytoviricota	Megaviricetes	Imitervirales	IM_01	g334	1	2	1	0	2	1	1	1	100	0	100	0	0	0	16.1059	255354	253	269	52	204	57	0	57	1
	Moniruzzaman_MM01_ERX552296_45_dc	Moniruzzaman	included	Megaviricetes	Imitervirales	IM_01	Mesomimiviridae	meso_4	meso_4_F2						2	4	2	1	1	1	1	0	100	0	100	0	0	0	19.3262	444748	460	277.4	82	302	69	7	62	3
	Moniruzzaman_MM01_ERX552296_8_dc	Moniruzzaman	included	Megaviricetes	Imitervirales	IM_01	Mesomimiviridae	meso_4	meso_4_F1						2	2	2	1	2	1	1	1	100	0	100	0	0	0	1.12633	440989	405	329.8	77	238	79	2	77	4
	Moniruzzaman_MM01_ERX552297_80_dc	Moniruzzaman	included	Megaviricetes	Imitervirales	IM_01	Mesomimiviridae	meso_4	meso_4_H2	Nucleocytoviricota	Megaviricetes	Imitervirales	IM_01	g344	1	1	2	1	1	1	0	1	100	0	100	0	0	0	10.1995	338173	352	288	65	248	80	2	78	1
	Moniruzzaman_MM01_ERX552302_25_dc	Moniruzzaman	included	Megaviricetes	Imitervirales	IM_01	Mesomimiviridae	meso_4	meso_4_C	Nucleocytoviricota	Megaviricetes	Imitervirales	IM_01	g334	0	2	1	1	1	1	0	1	100	0	88.9785	0	11.0215	0	38.112	286784	308	271.8	56	237	47	1	46	5
	Moniruzzaman_MM01_ERX552302_42_dc	Moniruzzaman	included	Megaviricetes	Imitervirales	IM_01	Mesomimiviridae	meso_4	meso_4_H2	Nucleocytoviricota	Megaviricetes	Imitervirales	IM_01	g344	1	1	1	1	0	1	1	1	40.6555	59.3445	94.6978	4.16649	1.13573	0	136.389	263316	271	268.4	64	225	55	0	55	2
	Moniruzzaman_MM01_ERX552302_47_dc	Moniruzzaman	included	Megaviricetes	Imitervirales	IM_01	Mesomimiviridae	meso_4	meso_4_C	Nucleocytoviricota	Megaviricetes	Imitervirales	IM_01	g334	1	0	1	1	2	1	1	1	100	0	95.2337	0	4.76632	0	15.1268	479083	500	286.3	90	306	82	1	81	5
	Moniruzzaman_MM01_ERX555913_6_dc	Moniruzzaman	included	Megaviricetes	Imitervirales	IM_01	Mesomimiviridae	meso_4	meso_4_D	Nucleocytoviricota	Megaviricetes	Imitervirales	IM_01	g332	1	3	2	1	1	1	1	0	88.4065	11.5935	100	0	0	0	42.6145	350087	365	282.6	59	239	73	5	68	2
	Moniruzzaman_MM01_ERX555913_65_dc	Moniruzzaman	included	Megaviricetes	Imitervirales	IM_01	Mesomimiviridae	meso_4	meso_4_E						3	3	0	0	2	1	1	1	100	0	100	0	0	0	39.9202	334967	310	293.8	74	230	47	5	42	0
	Moniruzzaman_MM01_ERX555926_39_dc	Moniruzzaman	included	Megaviricetes	Imitervirales	IM_01	Mesomimiviridae	meso_4	meso_4_C	Nucleocytoviricota	Megaviricetes	Imitervirales	IM_01	g334	2	2	2	0	1	2	0	1	100	0	100	0	0	0	90.1308	347638	383	250.5	84	287	73	2	71	6
	Moniruzzaman_MM01_ERX555951_10_dc	Moniruzzaman	included	Megaviricetes	Imitervirales	IM_01	Mesomimiviridae	meso_4	meso_4_E						1	2	1	1	3	1	1	1	100	0	100	0	0	0	48.6201	526671	520	311.8	91	416	91	4	87	3
	Moniruzzaman_MM01_ERX555954_29_dc	Moniruzzaman	included	Megaviricetes	Imitervirales	IM_01	Mesomimiviridae	meso_4	meso_4_F3	Nucleocytoviricota	Megaviricetes	Imitervirales	IM_01	g335	2	4	1	0	2	2	1	2	98.229	1.77103	98.6387	1.36132	0	0	68.2143	315378	314	293.5	55	247	59	8	51	1
	Moniruzzaman_MM01_ERX555965_10_dc	Moniruzzaman	included	Megaviricetes	Imitervirales	IM_01	Mesomimiviridae	meso_4	meso_4_E						1	4	2	1	2	1	1	1	100	0	100	0	0	0	46.0682	487036	502	285.4	96	364	79	6	73	0
	Moniruzzaman_MM01_ERX555965_20_dc	Moniruzzaman	included	Megaviricetes	Imitervirales	IM_01	Mesomimiviridae	meso_4	meso_4_E						1	1	0	1	2	0	1	1	95.6349	4.36508	100	0	0	0	56.0095	275728	280	285.8	47	236	60	2	58	1
	Moniruzzaman_MM01_ERX555965_5_dc	Moniruzzaman	included	Megaviricetes	Imitervirales	IM_01	Mesomimiviridae	meso_4	meso_4_E	Nucleocytoviricota	Megaviricetes	Imitervirales	IM_01	g329	3	2	1	1	1	1	0	1	100	0	100	0	0	0	37.643	484723	520	278.7	92	312	73	14	59	0
	Moniruzzaman_MM01_ERX555965_52_dc	Moniruzzaman	included	Megaviricetes	Imitervirales	IM_01	Mesomimiviridae	meso_4	meso_4_A						0	2	0	1	2	1	1	1	100	0	100	0	0	0	32.5141	321507	372	257	70	271	68	1	67	0
	Moniruzzaman_MM01_ERX555965_56_dc	Moniruzzaman	included	Megaviricetes	Imitervirales	IM_01	Mesomimiviridae	meso_4	meso_4_F2	Nucleocytoviricota	Megaviricetes	Imitervirales	IM_01	g339	1	2	1	1	2	1	1	1	100	0	100	0	0	0	79.3021	394566	373	269.6	68	258	79	0	79	3
	Moniruzzaman_MM01_ERX555967_26_dc	Moniruzzaman	included	Megaviricetes	Imitervirales	IM_01	Mesomimiviridae	meso_4	meso_4_F3	Nucleocytoviricota	Megaviricetes	Imitervirales	IM_01	g335	1	2	1	0	1	0	1	1	100	0	100	0	0	0	44.4689	372620	385	289.9	87	297	69	1	68	1
	Moniruzzaman_MM01_ERX555988_97_dc	Moniruzzaman	included	Megaviricetes	Imitervirales	IM_01	Mesomimiviridae	meso_4	meso_4_H3	Nucleocytoviricota	Megaviricetes	Imitervirales	IM_01	g343	1	2	2	1	3	1	0	1	100	0	98.5738	0	0	1.42617	49.1272	463120	473	285.5	108	325	89	4	85	2
	Moniruzzaman_MM01_ERX555997_4_dc	Moniruzzaman	included	Megaviricetes	Imitervirales	IM_01	Mesomimiviridae	meso_4	meso_4_E						1	2	2	1	2	2	1	1	0	100	100	0	0	0	23.5951	403138	430	286.1	78	315	91	5	86	2
	Moniruzzaman_MM01_ERX555997_5_dc	Moniruzzaman	included	Megaviricetes	Imitervirales	IM_01	Mesomimiviridae	meso_4	meso_4_E						1	2	0	1	1	1	1	1	0	100	100	0	0	0	27.9833	357924	354	286.6	59	264	77	1	76	4
	Moniruzzaman_MM01_ERX556007_6_dc	Moniruzzaman	included	Megaviricetes	Imitervirales	IM_01	Mesomimiviridae	meso_4	meso_4_H3						1	2	3	1	1	1	0	1	100	0	100	0	0	0	82.8073	373010	377	284.1	69	288	66	4	62	7
	Moniruzzaman_MM01_ERX556009_10_dc	Moniruzzaman	included	Megaviricetes	Imitervirales	IM_01	Mesomimiviridae	meso_4	meso_4_H1						2	6	3	2	3	2	1	1	100	0	100	0	0	0	41.9584	693569	748	272.1	130	470	89	52	36	3
	Moniruzzaman_MM01_ERX556009_6_dc	Moniruzzaman	included	Megaviricetes	Imitervirales	IM_01	Mesomimiviridae	meso_4	meso_4_A						2	1	1	1	1	1	0	1	100	0	100	0	0	0	40.6784	336906	355	283.5	75	272	75	2	73	2
	Moniruzzaman_MM01_ERX556028_70_dc	Moniruzzaman	included	Megaviricetes	Imitervirales	IM_01	Mesomimiviridae	meso_4	meso_4_H2	Nucleocytoviricota	Megaviricetes	Imitervirales	IM_01	g344	0	1	1	1	2	1	1	1	100	0	77.7548	3.86561	18.3796	0	25.2853	320408	317	311.8	87	220	61	2	59	3
	Moniruzzaman_MM01_ERX556031_10_dc	Moniruzzaman	included	Megaviricetes	Imitervirales	IM_01	Mesomimiviridae	meso_4	meso_4_G	Nucleocytoviricota	Megaviricetes	Imitervirales	IM_01	g340	1	0	1	0	3	0	1	1	100	0	57.2203	40.5414	2.23833	0	41.5507	125875	111	327	15	86	20	0	20	0
	Moniruzzaman_MM01_ERX556031_42_dc	Moniruzzaman	included	Megaviricetes	Imitervirales	IM_01	Mesomimiviridae	meso_4	meso_4_F3						4	2	1	1	3	1	1	1	100	0	75.7775	24.2225	0	0	59.6683	581022	573	309.1	119	449	92	8	85	0
	Moniruzzaman_MM01_ERX556032_62_dc	Moniruzzaman	included	Megaviricetes	Imitervirales	IM_01	Mesomimiviridae	meso_4	meso_4_F3	Nucleocytoviricota	Megaviricetes	Imitervirales	IM_01	g335	2	1	1	0	1	0	1	1	100	0	100	0	0	0	30.3404	210930	196	312.9	30	167	47	0	47	0
	Moniruzzaman_MM01_ERX556037_19_dc	Moniruzzaman	included	Megaviricetes	Imitervirales	IM_01	Mesomimiviridae	meso_4	meso_4_H2						1	3	2	1	2	1	1	1	100	0	100	0	0	0	36.4144	390760	417	275.8	71	323	74	5	70	3
	Moniruzzaman_MM01_ERX556037_25_dc	Moniruzzaman	included	Megaviricetes	Imitervirales	IM_01	Mesomimiviridae	meso_4	meso_4_H3	Nucleocytoviricota	Megaviricetes	Imitervirales	IM_01	g343	1	2	1	1	1	1	2	0	82.7739	17.2261	92.0307	7.96934	0	0	80.3885	519965	515	295.7	76	347	67	10	57	17
	Moniruzzaman_MM01_ERX556045_12_dc	Moniruzzaman	included	Megaviricetes	Imitervirales	IM_01	Mesomimiviridae	meso_4	meso_4_E						2	1	2	1	2	2	1	1	100	0	100	0	0	0	64.335	421455	375	324.7	64	235	72	8	64	2
	Moniruzzaman_MM01_ERX556058_18_dc	Moniruzzaman	included	Megaviricetes	Imitervirales	IM_01	Mesomimiviridae	meso_4	meso_4_H3	Nucleocytoviricota	Megaviricetes	Imitervirales	IM_01	g343	0	2	1	1	2	1	1	1	0.492114	99.5079	98.5667	0	1.43332	0	51.4582	184343	175	292.1	36	144	45	0	45	1
	Moniruzzaman_MM01_ERX556068_30_dc	Moniruzzaman	excluded	Megaviricetes	Imitervirales		NA	NA	NA						0	0	0	1	1	1	2	1	100	0	100	0	0	0	35.6686	286692	326	261.5	64	250
	Moniruzzaman_MM01_ERX633356_44_dc	Moniruzzaman	included	Megaviricetes	Imitervirales	IM_01	Mesomimiviridae	meso_4	meso_4_H1	Nucleocytoviricota	Megaviricetes	Imitervirales	IM_01	g341	2	2	2	0	1	0	0	1	0	0	0	0	0	0	0	294378	261	335.3	58	132	45	2	42	0
	Moniruzzaman_MM01_ERX943721_3_dc	Moniruzzaman	included	Megaviricetes	Imitervirales	IM_01	Mesomimiviridae	meso_4	meso_4_H1						0	1	0	1	2	1	1	2	0	0	0	0	0	0	0	231746	221	284.5	36	164	56	15	41	1
	Moniruzzaman_MM01_SRX802073_110_dc	Moniruzzaman	included	Megaviricetes	Imitervirales	IM_01	Mesomimiviridae	meso_4	meso_4_E						1	1	1	1	2	0	1	1	90.6807	9.31925	100	0	0	0	8.40307	347157	369	280.9	84	270	66	0	66	1
	Moniruzzaman_MM01_SRX802073_18_dc	Moniruzzaman	included	Megaviricetes	Imitervirales	IM_01	Mesomimiviridae	meso_4	meso_4_F3	Nucleocytoviricota	Megaviricetes	Imitervirales	IM_01	g335	1	2	1	1	2	1	0	1	0	0	0	0	0	0	0	333921	343	296.1	69	266	77	2	75	0
	Moniruzzaman_MM01_SRX802073_68_dc	Moniruzzaman	included	Megaviricetes	Imitervirales	IM_01	Mesomimiviridae	meso_4	meso_4_F3	Nucleocytoviricota	Megaviricetes	Imitervirales	IM_01	g335	1	2	1	0	1	1	1	1	0	0	0	0	0	0	0	293361	295	310	64	241	56	1	55	1
	Moniruzzaman_MM01_SRX802073_70_dc	Moniruzzaman	included	Megaviricetes	Imitervirales	IM_01	Mesomimiviridae	meso_4	meso_4_F2						0	2	0	1	2	1	1	1	0.890882	99.1091	45.15	54.85	0	0	75.5639	290054	322	267.9	71	243	67	5	62	0
	Moniruzzaman_MM01_SRX802073_74_dc	Moniruzzaman	included	Megaviricetes	Imitervirales	IM_01	Mesomimiviridae	meso_4	meso_4_F3	Nucleocytoviricota	Megaviricetes	Imitervirales	IM_01	g335	1	1	1	1	1	1	0	1	8.04086	91.9591	94.651	5.34897	0	0	20.4725	275653	266	317.9	58	211	69	1	68	0
	Moniruzzaman_MM01_SRX802073_99_dc	Moniruzzaman	included	Megaviricetes	Imitervirales	IM_01	Mesomimiviridae	meso_4	meso_4_F2	Nucleocytoviricota	Megaviricetes	Imitervirales	IM_01	g339	4	7	1	2	12	2	0	1	22.8123	77.1877	83.7009	16.2991	0	0	21.6188	818697	883	283.5	138	519	87	65	22	10
	Moniruzzaman_MM01_SRX802076_68_dc	Moniruzzaman	included	Megaviricetes	Imitervirales	IM_01	Mesomimiviridae	meso_4	meso_4_H2						1	2	2	1	2	2	1	1	69.5203	30.4797	100	0	0	0	2.59054	340006	362	282.6	68	252	89	2	87	2
	Moniruzzaman_MM01_SRX802077_162_dc	Moniruzzaman	included	Megaviricetes	Imitervirales	IM_01	Mesomimiviridae	meso_4	meso_4_F1	Nucleocytoviricota	Megaviricetes	Imitervirales	IM_01	g336	1	2	1	0	3	1	1	1	0	0	0	0	0	0	0	405741	401	305.3	74	282	78	2	77	4
	Moniruzzaman_MM01_SRX802077_72_dc	Moniruzzaman	included	Megaviricetes	Imitervirales	IM_01	Mesomimiviridae	meso_4	meso_4_C	Nucleocytoviricota	Megaviricetes	Imitervirales	IM_01	g334	1	3	2	1	1	1	1	2	35.3179	64.6821	70.2579	19.2065	10.5356	0	14.4038	153647	177	256.7	29	138	46	0	46	0
	Moniruzzaman_MM01_SRX802077_84_dc	Moniruzzaman	included	Megaviricetes	Imitervirales	IM_01	Mesomimiviridae	meso_4	meso_4_F3						0	2	0	0	1	0	1	1	97.8612	2.13876	100	0	0	0	3.44969	192220	204	267.3	38	111	33	1	33	0
	Moniruzzaman_MM01_SRX802143_26_dc	Moniruzzaman	included	Megaviricetes	Imitervirales	IM_01	Mesomimiviridae	meso_4	meso_4_F3	Nucleocytoviricota	Megaviricetes	Imitervirales	IM_01	g335	0	2	1	1	2	1	1	1	0	100	57.8073	42.1927	0	0	4.24375	250109	268	285.4	46	228	67	1	66	0
	Moniruzzaman_MM01_SRX802143_8_dc	Moniruzzaman	included	Megaviricetes	Imitervirales	IM_01	Mesomimiviridae	meso_4	meso_4_C	Nucleocytoviricota	Megaviricetes	Imitervirales	IM_01	g334	1	4	1	2	2	2	1	1	0	100	70.6639	29.3361	0	0	2.72486	365408	378	298.2	67	254	79	15	64	0
	Moniruzzaman_MM01_SRX802189_102_dc	Moniruzzaman	included	Megaviricetes	Imitervirales	IM_01	Mesomimiviridae	meso_4	meso_4_H2	Nucleocytoviricota	Megaviricetes	Imitervirales	IM_01	g344	1	2	1	1	2	1	1	1	22.2326	77.7674	88.5381	11.4619	0	0	16.5979	425042	442	294.2	70	362	88	8	80	4
	Moniruzzaman_MM01_SRX802202_1_dc	Moniruzzaman	included	Megaviricetes	Imitervirales	IM_01	Mesomimiviridae	meso_4	meso_4_F2	Nucleocytoviricota	Megaviricetes	Imitervirales	IM_01	g339	1	2	1	0	2	0	1	1	0	100	55.2252	44.7748	0	0	3.72529	276113	268	307.2	43	194	67	1	66	2
	Moniruzzaman_MM01_SRX802202_63_dc	Moniruzzaman	included	Megaviricetes	Imitervirales	IM_01	Mesomimiviridae	meso_4	meso_4_E						1	3	0	1	2	1	1	1	0	100	100	0	0	0	0.917819	352139	360	285.8	59	289	86	3	83	0
	Moniruzzaman_MM01_SRX803008_123_dc	Moniruzzaman	included	Megaviricetes	Imitervirales	IM_01	Mesomimiviridae	meso_4	meso_4_H2	Nucleocytoviricota	Megaviricetes	Imitervirales	IM_01	g344	1	2	1	1	2	1	1	1	0.761681	99.2383	65.6976	27.3483	6.95418	0	33.497	278837	288	288	57	246	81	2	79	1
	Moniruzzaman_MM01_SRX803008_24_dc	Moniruzzaman	included	Megaviricetes	Imitervirales	IM_01	Mesomimiviridae	meso_4	meso_4_H2						1	0	1	1	1	1	1	1	28.2009	71.7991	81.5209	18.4791	0	0	194.605	364292	388	284	73	306	77	3	73	2
	Moniruzzaman_MM05_ERX552261_43_dc	Moniruzzaman	included	Megaviricetes	Imitervirales	IM_09	Mesomimiviridae	meso_5	meso_5_D2						1	1	1	1	1	1	0	1	100	0	100	0	0	0	38.3146	184517	170	331.9	31	130	51	0	51	0
	Moniruzzaman_MM05_ERX552264_42_dc	Moniruzzaman	included	Megaviricetes	Imitervirales	IM_09	Mesomimiviridae	meso_5	meso_5_D1						1	2	1	1	3	1	1	1	100	0	98.0474	1.95258	0	0	75.4149	361740	380	294.8	77	287	92	2	89	0
	Moniruzzaman_MM05_ERX552270_107_dc	Moniruzzaman	included	Megaviricetes	Imitervirales	IM_09	Mesomimiviridae	meso_5	meso_5_D1	Nucleocytoviricota	Megaviricetes	Imitervirales	IM_09	g277	2	2	1	1	1	1	2	2	87.754	12.246	100	0	0	0	12.4938	348622	379	264.9	65	293	78	5	73	0
	Moniruzzaman_MM05_ERX552270_36_dc	Moniruzzaman	included	Megaviricetes	Imitervirales	IM_09	Mesomimiviridae	meso_5	meso_5_D2	Nucleocytoviricota	Megaviricetes	Imitervirales	IM_09	g275	1	2	1	1	1	2	1	1	6.62501	93.375	81.0812	18.9188	0	0	38.7792	179269	200	237.7	39	119	48	0	48	0
	Moniruzzaman_MM05_ERX552270_38_dc	Moniruzzaman	included	Megaviricetes	Imitervirales	IM_09	Mesomimiviridae	meso_5	meso_5_D2	Nucleocytoviricota	Megaviricetes	Imitervirales	IM_09	g273	0	2	1	1	2	0	1	0	100	0	100	0	0	0	14.6905	287295	288	305.5	54	184	72	0	72	0
	Moniruzzaman_MM05_ERX552285_69_dc	Moniruzzaman	included	Megaviricetes	Imitervirales	IM_09	Mesomimiviridae	meso_5	meso_5_D1						2	2	2	1	5	1	2	0	100	0	100	0	0	0	38.3269	641040	660	288.7	89	337	89	64	25	0
	Moniruzzaman_MM05_ERX555907_104_dc	Moniruzzaman	included	Megaviricetes	Imitervirales	IM_09	Mesomimiviridae	meso_5	meso_5_D1	Nucleocytoviricota	Megaviricetes	Imitervirales	IM_09	g276	1	4	2	1	5	0	1	1	100	0	100	0	0	0	38.0248	237279	212	332.4	40	134	48	23	24	0
	Moniruzzaman_MM05_ERX555907_15_dc	Moniruzzaman	included	Megaviricetes	Imitervirales	IM_09	Mesomimiviridae	meso_5	meso_5_D1						1	3	1	1	5	1	1	1	100	0	100	0	0	0	58.086	346303	371	278.6	70	290	85	10	75	0
	Moniruzzaman_MM05_ERX555931_15_dc	Moniruzzaman	included	Megaviricetes	Imitervirales	IM_09	Mesomimiviridae	meso_5	meso_5_D1						1	3	1	1	6	1	1	1	99.8617	0.138313	100	0	0	0	72.7427	349756	327	325.3	66	248	92	2	90	0
	Moniruzzaman_MM05_ERX555931_51_dc	Moniruzzaman	included	Megaviricetes	Imitervirales	IM_09	Mesomimiviridae	meso_5	meso_5_D2	Nucleocytoviricota	Megaviricetes	Imitervirales	IM_09	g274	0	2	1	0	3	0	1	1	100	0	100	0	0	0	43.8486	244712	266	257.7	53	182	55	2	53	0
	Moniruzzaman_MM05_ERX555931_9_dc	Moniruzzaman	included	Megaviricetes	Imitervirales	IM_09	Mesomimiviridae	meso_5	meso_5_D1						0	2	1	1	3	1	1	1	100	0	100	0	0	0	98.6303	383654	376	299	63	303	92	2	91	0
	Moniruzzaman_MM05_ERX555935_132_dc	Moniruzzaman	included	Megaviricetes	Imitervirales	IM_09	Mesomimiviridae	meso_5	meso_5_D1	Nucleocytoviricota	Megaviricetes	Imitervirales	IM_09	g276	1	0	1	1	1	1	0	1	100	0	100	0	0	0	1.17014	272703	251	330	41	180	71	2	70	0
	Moniruzzaman_MM05_ERX555954_49_dc	Moniruzzaman	included	Megaviricetes	Imitervirales	IM_09	Mesomimiviridae	meso_5	meso_5_D2	Nucleocytoviricota	Megaviricetes	Imitervirales	IM_09	g274	0	0	1	0	1	0	1	1	100	0	100	0	0	0	21.9937	135566	143	254.9	21	114	29	1	28	0
	Moniruzzaman_MM05_ERX556094_31_dc	Moniruzzaman	included	Megaviricetes	Imitervirales	IM_09	Mesomimiviridae	meso_5	meso_5_D2	Nucleocytoviricota	Megaviricetes	Imitervirales	IM_09	g274	2	0	1	1	2	0	1	1	100	0	100	0	0	0	31.246	240800	265	263.4	56	194	62	2	60	0
	Moniruzzaman_MM05_SRX802073_24_dc	Moniruzzaman	included	Megaviricetes	Imitervirales	IM_09	Mesomimiviridae	meso_5	meso_5_D1	Nucleocytoviricota	Megaviricetes	Imitervirales	IM_09	g277	0	1	1	1	2	1	1	1	0	100	100	0	0	0	4.17325	316612	343	278.3	57	239	70	6	64	0
	Moniruzzaman_MM05_SRX802074_61_dc	Moniruzzaman	included	Megaviricetes	Imitervirales	IM_09	Mesomimiviridae	meso_5	meso_5_D1	Nucleocytoviricota	Megaviricetes	Imitervirales	IM_09	g276	1	2	1	1	1	1	1	0	79.3607	20.6393	100	0	0	0	12.7038	251814	256	309.8	53	178	75	1	74	0
	Moniruzzaman_MM05_SRX802143_55_dc	Moniruzzaman	included	Megaviricetes	Imitervirales	IM_09	Mesomimiviridae	meso_5	meso_5_D2	Nucleocytoviricota	Megaviricetes	Imitervirales	IM_09	g274	1	2	1	1	4	1	2	1	100	0	100	0	0	0	3.18091	270960	306	272.1	52	207	81	1	80	0
	Moniruzzaman_MM05_SRX802963_50_dc	Moniruzzaman	included	Megaviricetes	Imitervirales	IM_09	Mesomimiviridae	meso_5	meso_5_D1	Nucleocytoviricota	Megaviricetes	Imitervirales	IM_09	g277	0	1	1	0	4	1	1	1	0	100	84.4875	15.5125	0	0	171.183	172392	180	292.8	31	137	43	0	43	0
	Moniruzzaman_MM06_ERX555933_51_dc	Moniruzzaman	included	Megaviricetes	Imitervirales	IM_08_fixed	Mesomimiviridae	meso_3	NA	Nucleocytoviricota	Megaviricetes	Imitervirales	IM_08	g285	2	2	1	1	3	1	1	1	100	0	97.5737	2.42632	0	0	40.3334	602638	484	356.2	73	247
	Moniruzzaman_MM06_SRX802073_13_dc	Moniruzzaman	included	Megaviricetes	Imitervirales	IM_08_fixed	Mesomimiviridae	meso_3	NA	Nucleocytoviricota	Megaviricetes	Imitervirales	IM_08	g283	0	1	1	0	3	0	1	0	0	100	37.4922	62.5078	0	0	1.84371	277701	259	314.8	32	112
	Moniruzzaman_MM07_ERX552253_37_dc	Moniruzzaman	included	Megaviricetes	Imitervirales	IM_06	Mesomimiviridae	meso_5	meso_5_A2	Nucleocytoviricota	Megaviricetes	Imitervirales	IM_06	g272	1	2	1	0	4	0	0	1	100	0	100	0	0	0	31.7821	492403	445	304.2	66	141
	Moniruzzaman_MM07_ERX552255_64_dc	Moniruzzaman	included	Megaviricetes	Imitervirales	IM_06	Mesomimiviridae	meso_5	meso_5_A2	Nucleocytoviricota	Megaviricetes	Imitervirales	IM_06	g270	1	2	1	1	5	1	1	1	100	0	100	0	0	0	19.2233	479818	430	309.5	89	222
	Moniruzzaman_MM07_ERX552256_88_dc	Moniruzzaman	included	Megaviricetes	Imitervirales	IM_06	Mesomimiviridae	meso_5	meso_5_A2						1	2	0	1	3	1	1	1	100	0	100	0	0	0	56.2549	484587	456	319.8	107	329
	Moniruzzaman_MM07_ERX552261_47_dc	Moniruzzaman	included	Megaviricetes	Imitervirales	IM_07	Mesomimiviridae	meso_5	meso_5_B2						1	2	2	1	12	1	2	2	94.7742	5.2258	96.0483	3.95171	0	0	33.8128	587519	564	306.5	128	431	86	4	82	1
	Moniruzzaman_MM07_ERX552302_17_dc	Moniruzzaman	included	Megaviricetes	Imitervirales	IM_06	Mesomimiviridae	meso_5	meso_5_A2						1	0	0	2	9	2	1	1	100	0	91.4582	0	8.54181	0	9.06717	489057	418	327.1	74	211
	Moniruzzaman_MM07_ERX555933_5_dc	Moniruzzaman	included	Megaviricetes	Imitervirales	IM_07	Mesomimiviridae	meso_5	meso_5_B2	Nucleocytoviricota	Megaviricetes	Imitervirales	IM_07	g292	1	2	1	1	9	1	1	1	100	0	89.5402	10.4598	0	0	21.1351	732394	727	293.1	147	403	90	4	87	2
	Moniruzzaman_MM07_ERX555957_21_dc	Moniruzzaman	included	Megaviricetes	Imitervirales	IM_06	Mesomimiviridae	meso_5	meso_5_A2						2	2	1	1	5	1	1	2	91.028	8.97202	100	0	0	0	41.53	565690	457	327.1	90	292
	Moniruzzaman_MM07_ERX555963_2_dc	Moniruzzaman	included	Megaviricetes	Imitervirales	IM_07	Mesomimiviridae	meso_5	meso_5_B2						1	3	0	1	8	1	1	1	100	0	100	0	0	0	24.6187	363645	378	278.2	95	228	58	4	54	3
	Moniruzzaman_MM07_ERX555967_32_dc	Moniruzzaman	included	Megaviricetes	Imitervirales	IM_07	Mesomimiviridae	meso_5	meso_5_B2	Nucleocytoviricota	Megaviricetes	Imitervirales	IM_07	g292	3	3	1	1	6	1	1	1	100	0	100	0	0	0	43.2829	413621	411	299.5	54	206	43	23	19	4
	Moniruzzaman_MM07_SRX802073_62_dc	Moniruzzaman	included	Megaviricetes	Imitervirales	IM_07	Mesomimiviridae	meso_5	meso_5_B2						1	3	1	1	5	1	1	1	42.4135	57.5865	100	0	0	0	7.59113	938437	891	323.6	239	471	89	10	79	4
	Moniruzzaman_MM07_SRX802143_100_dc	Moniruzzaman	included	Megaviricetes	Imitervirales	IM_07	Mesomimiviridae	meso_5	meso_5_B2	Nucleocytoviricota	Megaviricetes	Imitervirales	IM_07	g291	1	2	1	1	8	1	1	1	0	0	0	0	0	0	0	604677	519	351.7	106	314	75	5	70	1
	Moniruzzaman_MM07_SRX802963_33_dc	Moniruzzaman	included	Megaviricetes	Imitervirales	IM_07	Mesomimiviridae	meso_5	meso_5_B2						1	2	1	1	8	1	1	1	0	100	32.1457	67.8543	0	0	9.54375	723856	734	290	174	447	85	5	80	2
	Moniruzzaman_MM07_SRX803008_112_dc	Moniruzzaman	included	Megaviricetes	Imitervirales	IM_06	Mesomimiviridae	meso_5	meso_5_A2	Nucleocytoviricota	Megaviricetes	Imitervirales	IM_06	g270	1	2	1	1	3	0	1	0	71.0456	28.9544	90.0523	0	9.94774	0	31.0141	535128	447	364.7	98	306
	Moniruzzaman_MM08_ERX552287_8_dc	Moniruzzaman	included	Megaviricetes	Imitervirales	IM_08	Mesomimiviridae	meso_5	meso_5_B1	Nucleocytoviricota	Megaviricetes	Imitervirales	IM_08	g288	3	4	1	1	6	1	1	1	100	0	100	0	0	0	1.38469	402040	432	266.4	100	212	66	1	65	0
	Moniruzzaman_MM08_ERX555915_1_dc	Moniruzzaman	included	Megaviricetes	Imitervirales	IM_08	Mesomimiviridae	meso_5	meso_5_B1	Nucleocytoviricota	Megaviricetes	Imitervirales	IM_08	g287	1	2	1	0	5	0	1	1	100	0	100	0	0	0	58.4092	532401	497	311.1	104	313	63	0	63	0
	Moniruzzaman_MM08_ERX555935_69_dc	Moniruzzaman	included	Megaviricetes	Imitervirales	IM_08	Mesomimiviridae	meso_5	meso_5_B1						0	1	1	1	4	1	1	2	100	0	100	0	0	0	4.98188	258617	238	304.5	72	108	33	1	32	2
	Moniruzzaman_MM08_SRX802077_138_dc	Moniruzzaman	included	Megaviricetes	Imitervirales	IM_08	Mesomimiviridae	meso_5	meso_5_B1	Nucleocytoviricota	Megaviricetes	Imitervirales	IM_08	g288	2	2	1	1	4	1	1	1	0	100	100	0	0	0	4.71756	566695	555	313.9	119	413	83	2	81	0
	Moniruzzaman_MM08_SRX802202_7_dc	Moniruzzaman	included	Megaviricetes	Imitervirales	IM_08	Mesomimiviridae	meso_5	meso_5_B1	Nucleocytoviricota	Megaviricetes	Imitervirales	IM_08	g287	1	2	1	1	5	1	1	2	14.6092	85.3908	94.2566	5.74342	0	0	22.9316	878417	834	308.3	184	535	88	4	85	0
	Moniruzzaman_MM09_ERX552253_3_dc	Moniruzzaman	included	Megaviricetes	Imitervirales	IM_09_fixed	Mesomimiviridae	meso_5	meso_5_A1						2	2	1	1	2	1	1	1	100	0	100	0	0	0	162.204	531206	499	320.7	76	400	87	0	87	0
	Moniruzzaman_MM09_ERX552255_7_dc	Moniruzzaman	included	Megaviricetes	Imitervirales	IM_09_fixed	Mesomimiviridae	meso_5	meso_5_A1	Nucleocytoviricota	Megaviricetes	Imitervirales	IM_09	g279	1	2	1	1	1	1	1	1	100	0	100	0	0	0	63.965	417111	413	314.9	59	346	76	2	75	0
	Moniruzzaman_MM09_ERX552270_10_dc	Moniruzzaman	included	Megaviricetes	Imitervirales	IM_09_fixed	Mesomimiviridae	meso_5	meso_5_A1	Nucleocytoviricota	Megaviricetes	Imitervirales	IM_09	g279	2	0	1	0	2	1	1	1	100	0	100	0	0	0	5.12487	388673	402	286	69	229	61	0	61	0
	Moniruzzaman_MM09_ERX552270_42_dc	Moniruzzaman	included	Megaviricetes	Imitervirales	IM_09_fixed	Mesomimiviridae	meso_5	meso_5_A1	Nucleocytoviricota	Megaviricetes	Imitervirales	IM_09	g279	2	2	1	1	2	1	1	1	100	0	100	0	0	0	7.16344	731331	734	305	126	386	87	2	85	0
	Moniruzzaman_MM09_ERX552270_56_dc	Moniruzzaman	included	Megaviricetes	Imitervirales	IM_09_fixed	Mesomimiviridae	meso_5	meso_5_A1	Nucleocytoviricota	Megaviricetes	Imitervirales	IM_09	g279	1	2	1	1	1	1	1	1	100	0	100	0	0	0	4.08278	525182	543	293.3	109	319	87	1	86	0
	Moniruzzaman_MM09_ERX552270_76_dc	Moniruzzaman	included	Megaviricetes	Imitervirales	IM_09_fixed	Mesomimiviridae	meso_5	meso_5_A1	Nucleocytoviricota	Megaviricetes	Imitervirales	IM_09	g279	3	3	1	0	1	0	1	1	100	0	100	0	0	0	10.1346	492224	429	324.9	50	204	64	1	63	0
	Moniruzzaman_MM09_ERX552302_1_dc	Moniruzzaman	included	Megaviricetes	Imitervirales	IM_09_fixed	Mesomimiviridae	meso_5	meso_5_A1	Nucleocytoviricota	Megaviricetes	Imitervirales	IM_09	g278	0	1	1	1	1	1	0	1	75.2657	24.7343	95.277	0.946639	3.77637	0	126.108	173214	178	273.5	22	135	46	1	45	0
	Moniruzzaman_MM09_ERX552302_45_dc	Moniruzzaman	included	Megaviricetes	Imitervirales	IM_09_fixed	Mesomimiviridae	meso_5	meso_5_A1						2	2	1	1	2	1	1	1	100	0	99.1752	0	0.824822	0	161.673	570360	544	298.6	90	429	90	2	88	0
	Moniruzzaman_MM09_ERX555917_28_dc	Moniruzzaman	included	Megaviricetes	Imitervirales	IM_09_fixed	Mesomimiviridae	meso_5	meso_5_A1						2	2	1	1	2	1	1	1	100	0	100	0	0	0	164.76	627133	584	310.6	83	467	93	2	92	0
	Moniruzzaman_MM09_ERX555951_15_dc	Moniruzzaman	included	Megaviricetes	Imitervirales	IM_09_fixed	Mesomimiviridae	meso_5	meso_5_A1						2	2	1	1	2	1	1	1	100	0	100	0	0	0	232.282	595573	553	328.3	91	435	89	2	88	0
	Moniruzzaman_MM09_ERX555951_28_dc	Moniruzzaman	included	Megaviricetes	Imitervirales	IM_09_fixed	Mesomimiviridae	meso_5	meso_5_A1						2	2	1	1	1	1	0	1	100	0	98.567	0	1.43304	0	139.304	610936	575	317.5	84	457	93	2	91	0
	Moniruzzaman_MM09_ERX555961_42_dc	Moniruzzaman	included	Megaviricetes	Imitervirales	IM_09_fixed	Mesomimiviridae	meso_5	meso_5_A1						1	2	0	1	1	1	1	1	100	0	97.0892	2.91082	0	0	94.7704	191066	205	285.6	26	164	39	1	38	0
	Moniruzzaman_MM09_ERX556034_16_dc	Moniruzzaman	included	Megaviricetes	Imitervirales	IM_09_fixed	Mesomimiviridae	meso_5	meso_5_A1						2	2	1	1	1	2	1	2	100	0	100	0	0	0	113.482	636469	652	283.3	112	447	77	8	68	0
	Moniruzzaman_MM09_ERX556103_23_dc	Moniruzzaman	excluded	Megaviricetes	Imitervirales		NA	NA	NA	Nucleocytoviricota	Megaviricetes	Imitervirales	IM_09	g279	1	1	1	0	1	0	1	0	100	0	100	0	0	0	20.4224	260954	253	271	31	138
	Moniruzzaman_MM09_ERX556134_17_dc	Moniruzzaman	included	Megaviricetes	Imitervirales	IM_09_fixed	Mesomimiviridae	meso_5	meso_5_A1						2	2	1	1	3	1	1	1	100	0	97.3123	2.32226	0.365408	0	370.087	601968	537	324.1	86	391	87	2	85	0
	Moniruzzaman_MM10_SRX802076_48_dc	Moniruzzaman	included	Megaviricetes	Imitervirales	IM_09_fixed	Mesomimiviridae	meso_5	meso_5_A1	Nucleocytoviricota	Megaviricetes	Imitervirales	IM_09	g281	1	1	1	1	2	3	1	1	0	0	0	0	0	0	0	893420	764	320.2	118	211	33	1	32	9
	Moniruzzaman_MM11_ERX552257_96_dc	Moniruzzaman	included	Megaviricetes	Imitervirales	IM_08	Mesomimiviridae	meso_5	meso_5_B1	Nucleocytoviricota	Megaviricetes	Imitervirales	IM_09	g282	1	0	1	2	1	1	0	1	100	0	73.7884	26.2116	0	0	46.0717	835707	867	288.9	258	378	57	9	48	0
	Moniruzzaman_MM12_ERX552261_23_dc	Moniruzzaman	included	Megaviricetes	Imitervirales	IM_12	Mesomimiviridae	meso_5	meso_5_C1	Nucleocytoviricota	Megaviricetes	Imitervirales	IM_12	g305	1	2	1	1	1	1	1	1	25.9492	74.0508	82.106	17.894	0	0	44.6056	329465	350	279.6	52	237	60	1	59	6
	Moniruzzaman_MM12_ERX552270_116_dc	Moniruzzaman	included	Megaviricetes	Imitervirales	IM_12	Mesomimiviridae	meso_5	meso_5_C1	Nucleocytoviricota	Megaviricetes	Imitervirales	IM_12	g304	1	2	1	1	3	3	1	0	100	0	100	0	0	0	7.05056	363035	356	303	75	233	56	4	52	1
	Moniruzzaman_MM12_ERX552270_61_dc	Moniruzzaman	included	Megaviricetes	Imitervirales	IM_12	Mesomimiviridae	meso_5	meso_5_C2	Nucleocytoviricota	Megaviricetes	Imitervirales	IM_12	g300	2	0	1	2	3	2	1	0	89.1494	10.8506	100	0	0	0	16.7685	346679	352	298.4	58	267	68	9	59	5
	Moniruzzaman_MM12_ERX552270_89_dc	Moniruzzaman	included	Megaviricetes	Imitervirales	IM_12	Mesomimiviridae	meso_5	meso_5_C2	Nucleocytoviricota	Megaviricetes	Imitervirales	IM_12	g301	3	2	1	1	3	1	1	1	100	0	100	0	0	0	4.49616	410261	405	298.3	46	171	71	1	70	3
	Moniruzzaman_MM12_ERX555958_4_dc	Moniruzzaman	included	Megaviricetes	Imitervirales	IM_12	Mesomimiviridae	meso_5	meso_5_C2	Nucleocytoviricota	Megaviricetes	Imitervirales	IM_12	g300	1	1	1	2	10	2	1	1	36.2902	63.7098	92.9724	7.02757	0	0	150.543	526438	517	294	81	391	97	5	91	0
	Moniruzzaman_MM12_ERX555997_39_dc	Moniruzzaman	included	Megaviricetes	Imitervirales	IM_12	Mesomimiviridae	meso_5	meso_5_C2						2	3	1	1	1	2	1	0	13.8763	86.1237	100	0	0	0	43.5707	292924	320	256.2	56	210	68	2	66	1
	Moniruzzaman_MM12_ERX556059_13_dc	Moniruzzaman	included	Megaviricetes	Imitervirales	IM_12	Mesomimiviridae	meso_5	meso_5_C2	Nucleocytoviricota	Megaviricetes	Imitervirales	IM_12	g300	0	1	1	1	6	1	1	1	100	0	100	0	0	0	47.2293	392873	363	321.3	58	283	77	0	77	0
	Moniruzzaman_MM12_ERX556059_41_dc	Moniruzzaman	included	Megaviricetes	Imitervirales	IM_12	Mesomimiviridae	meso_5	meso_5_C2						2	3	1	1	3	1	1	1	100	0	100	0	0	0	30.2413	577933	531	324.8	97	402	97	10	87	2
	Moniruzzaman_MM12_ERX556091_17_dc	Moniruzzaman	included	Megaviricetes	Imitervirales	IM_12	Mesomimiviridae	meso_5	meso_5_C2	Nucleocytoviricota	Megaviricetes	Imitervirales	IM_12	g300	1	2	1	1	7	1	1	1	100	0	100	0	0	0	106.733	420497	391	327.5	68	276	91	1	90	0
	Moniruzzaman_MM12_ERX556133_24_dc	Moniruzzaman	included	Megaviricetes	Imitervirales	IM_12	Mesomimiviridae	meso_5	meso_5_C2	Nucleocytoviricota	Megaviricetes	Imitervirales	IM_12	g300	1	1	1	1	5	1	1	1	0	100	100	0	0	0	37.5098	325579	331	284.5	58	269	86	0	86	0
	Moniruzzaman_MM12_SRX802189_96_dc	Moniruzzaman	included	Megaviricetes	Imitervirales	IM_12	Mesomimiviridae	meso_5	meso_5_C2	Nucleocytoviricota	Megaviricetes	Imitervirales	IM_12	g301	1	2	1	1	6	2	1	1	34.2032	65.7968	63.0752	33.925	2.99978	0	20.0556	404325	418	291.9	52	295	84	2	82	2
	Moniruzzaman_MM13_SRX802073_118_dc	Moniruzzaman	included	Megaviricetes	Imitervirales	IM_13	Mesomimiviridae	meso_2	NA						1	1	0	0	2	1	1	1	0	100	78.5539	21.4461	0	0	6.68941	274359	315	266.2	57	214	63	1	62	0
	Moniruzzaman_MM13_SRX802077_119_dc	Moniruzzaman	included	Megaviricetes	Imitervirales	IM_13	Mesomimiviridae	meso_2	NA						0	1	0	0	3	1	1	1	0	0	0	0	0	0	0	324213	344	271.9	56	139	43	3	40	1
	Moniruzzaman_MM13_SRX802077_35_dc	Moniruzzaman	included	Megaviricetes	Imitervirales	IM_13	Mesomimiviridae	meso_2	NA	Nucleocytoviricota	Megaviricetes	Imitervirales	IM_13	g268	1	1	1	1	3	1	1	1	0	100	100	0	0	0	0.718422	477992	491	287.3	71	160	52	2	50	0
	Moniruzzaman_MM13_SRX802143_64_dc	Moniruzzaman	included	Megaviricetes	Imitervirales	IM_13	Mesomimiviridae	meso_2	NA	Nucleocytoviricota	Megaviricetes	Imitervirales	IM_13	g257	0	1	1	1	2	1	0	1	100	0	100	0	0	0	0.563909	609394	619	284.2	95	373	64	4	60	0
	Moniruzzaman_MM13_SRX803008_78_dc	Moniruzzaman	included	Megaviricetes	Imitervirales	IM_13	Mesomimiviridae	meso_2	NA	Nucleocytoviricota	Megaviricetes	Imitervirales	IM_13	g259	1	1	1	1	3	1	1	1	0	0	0	0	0	0	0	635293	639	295.6	111	420	91	3	88	0
	Moniruzzaman_MM14_ERX556315_47_dc	Moniruzzaman	included	Megaviricetes	Imitervirales	IM_14	Mesomimiviridae	meso_1	NA	Nucleocytoviricota	Megaviricetes	Imitervirales	IM_14	g254	2	2	1	1	1	5	1	3	0	0	0	0	0	0	0	1085061	1033	303.3	177	187
	Moniruzzaman_MM14_ERX633345_33_dc	Moniruzzaman	included	Megaviricetes	Imitervirales		incertae_sedis	NA	NA	Nucleocytoviricota	Megaviricetes	Imitervirales	incertae_sedis	g207	2	2	1	1	1	2	1	1	0	0	0	0	0	0	0	357731	375	284.9	58	67
	Moniruzzaman_MM14_SRX802963_76_dc	Moniruzzaman	included	Megaviricetes	Imitervirales	IM_14	Mesomimiviridae	meso_1	NA						1	1	1	1	6	2	1	3	0	0	0	0	0	0	0	791921	916	234.7	129	155
	Moniruzzaman_MM15_ERX556043_42_dc	Moniruzzaman	included	Megaviricetes	Imitervirales		basal_clade	NA	NA						1	1	0	1	1	3	2	1	0	0	0	0	0	0	0	708427	719	282.4	192	221
	Moniruzzaman_MM16_ERX552254_13_dc	Moniruzzaman	included	Megaviricetes	Imitervirales	IM_16	Mimiviridae	mimi_4	mimi_4_B	Nucleocytoviricota	Megaviricetes	Imitervirales	IM_16	g219	1	1	1	2	5	1	0	2	100	0	100	0	0	0	28.5713	960936	967	289	203	618	79	7	71	0
	Moniruzzaman_MM16_ERX552255_53_dc	Moniruzzaman	included	Megaviricetes	Imitervirales	IM_16	Mimiviridae	mimi_4	mimi_4_A	Nucleocytoviricota	Megaviricetes	Imitervirales	IM_16	g216	1	1	1	1	8	2	1	1	92.0251	7.97489	100	0	0	0	11.4002	445107	436	299.8	57	213	64	2	62	0
	Moniruzzaman_MM16_ERX552256_53_dc	Moniruzzaman	included	Megaviricetes	Imitervirales	IM_16	Mimiviridae	mimi_4	mimi_4_B	Nucleocytoviricota	Megaviricetes	Imitervirales	IM_16	g220	1	1	1	0	4	0	1	1	100	0	100	0	0	0	32.6541	181046	171	323.3	25	110	33	0	33	0
	Moniruzzaman_MM16_ERX552300_8_dc	Moniruzzaman	included	Megaviricetes	Imitervirales	IM_16	Mimiviridae	mimi_3	mimi_3_A	Nucleocytoviricota	Megaviricetes	Imitervirales	IM_16	g230	3	3	1	1	4	1	1	3	0	0	0	0	0	0	0	890283	829	324.7	141	317	79	5	75	0
	Moniruzzaman_MM16_ERX555926_32_dc	Moniruzzaman	included	Megaviricetes	Imitervirales	IM_16	Mimiviridae	mimi_4	mimi_4_A	Nucleocytoviricota	Megaviricetes	Imitervirales	IM_16	g215	1	0	1	1	6	1	2	1	100	0	100	0	0	0	46.9068	989164	961	301.5	177	694	68	6	63	0
	Moniruzzaman_MM16_ERX556094_26_dc	Moniruzzaman	included	Megaviricetes	Imitervirales	IM_16	Mimiviridae	mimi_4	mimi_4_B						2	1	0	1	5	1	1	1	100	0	97.5362	2.14889	0	0.314932	310.807	999762	922	328	232	505	80	5	76	0
	Moniruzzaman_MM16_ERX556094_51_dc	Moniruzzaman	included	Megaviricetes	Imitervirales	IM_16	Mimiviridae	mimi_4	mimi_4_B						1	0	0	0	5	1	1	1	100	0	100	0	0	0	16.4374	583960	590	298.4	131	360	43	13	30	1
	Moniruzzaman_MM16_SRX802202_77_dc	Moniruzzaman	included	Megaviricetes	Imitervirales	IM_16	Mimiviridae	mimi_4	mimi_4_A						1	1	2	1	5	2	1	0	0	0	0	0	0	0	0	847268	792	318.3	161	461	79	8	71	0
	Moniruzzaman_MM16_SRX802963_30_dc	Moniruzzaman	included	Megaviricetes	Imitervirales	IM_16	Mimiviridae	mimi_4	mimi_4_B						1	1	1	2	8	1	1	1	0	0	0	0	0	0	0	584744	576	306.9	103	310	80	4	77	0
	Moniruzzaman_MM17_ERX552270_68_dc	Moniruzzaman	included	Megaviricetes	Imitervirales		Mimiviridae	incertae_sedis	NA	Nucleocytoviricota	Megaviricetes	Imitervirales	incertae_sedis	g247	2	1	1	1	4	1	1	1	42.6049	57.3951	87.2379	12.7621	0	0	33.4744	462124	428	323.2	90	98
	Moniruzzaman_MM18_ERX633342_1_dc	Moniruzzaman	excluded	Megaviricetes	Imitervirales		NA	NA	NA						2	1	1	1	1	3	1	3	0	0	0	0	0	0	0	519436	536	292.1	107	87
	mPacV_611	Reference	included	Megaviricetes	Imitervirales	IM_16	Mimiviridae	mimi_4	mimi_4_B						1	1	1	2	7	1	1	1	0	0	0	0	0	0	0	610889	574	333.7	118	293	79	4	75	0
	oPacV_421	Reference	included	Megaviricetes	Imitervirales	IM_01	Mesomimiviridae	meso_4	meso_4_C						1	1	1	1	2	1	1	1	100	0	100	0	0	0	19.5263	420509	433	304.5	83	216	71	2	70	1
	oPacV_662	Reference	included	Megaviricetes	Imitervirales		Mimiviridae	mimi_2	NA						1	1	1	1	4	1	1	1	0	0	0	0	0	0	0	662110	628	328.6	129	153
	Pandoravirus_KP136319_inopinatum_isolate_KlaHel	Reference	included	Megaviricetes	Pandoravirales		pando_1	Pandoraviruses	NA						4	3	3	0	0	2	2	2	0	0	0	0	0	0	0	2243109	1975	284.2	105	534
	Pandoraviruses_MG011689_Pandoravirus_quercus_	Reference	excluded	Megaviricetes	Pandoravirales		NA	NA	NA						1	2	2	1	0	2	2	3	0	0	0	0	0	0	0	2077288	1606	325.9	90	622
	Pandoraviruses_MG011690_Pandoravirus_neocaledonia	Reference	included	Megaviricetes	Pandoravirales		pando_1	Pandoraviruses	NA						1	2	2	1	0	2	2	4	0	0	0	0	0	0	0	2003191	1909	276.8	75	513
	Pandoraviruses_MG011691_Pandoravirus_macleodensis	Reference	included	Megaviricetes	Pandoravirales		pando_1	Pandoraviruses	NA						1	2	2	1	0	1	1	3	0	0	0	0	0	0	0	1838258	1703	279.4	91	512
	Pandoraviruses_NC_021858_Pandoravirus_dulcis	Reference	included	Megaviricetes	Pandoravirales		pando_1	Pandoraviruses	NA						1	2	2	1	0	2	2	3	0	0	0	0	0	0	0	1908524	1314	349.6	95	553
	Pandoraviruses_NC_022098_Pandoravirus_salinus	Reference	included	Megaviricetes	Pandoravirales		pando_1	Pandoraviruses	NA						1	2	1	1	0	2	2	6	0	0	0	0	0	0	0	2473870	1902	328.5	99	614
	Pandoraviruses_NC_027867_Mollivirus_sibericum_isolate_P1084_T	Reference	included	Megaviricetes	Pandoravirales		pando_1	Pandoraviruses	NA						1	1	1	1	1	1	1	2	0	0	0	0	0	0	0	651523	510	345.3	46	69
	Phycodnaviridae_AF204951_Ectocarpus_siliculosus_virus	Reference	Taxon_sampling	Megaviricetes	Pandoravirales		Phaeovirinae	NA	NA	Nucleocytoviricota	Megaviricetes	Pandoravirales	incertae_sedis	g135	0	0	1	0	1	2	1	1	0	0	0	0	0	0	0	335593	312	287.5	15	54
	Phycodnaviridae_AY225135_Feldmannia_irregularis_virus_a_strain_FirrV_1	Reference	Taxon_sampling	Megaviricetes	Pandoravirales		Phaeovirinae	NA	NA						0	0	1	0	1	2	1	1	0	0	0	0	0	0	0	191406	213	250.2	15	82
	Phycodnaviridae_DQ491001_Paramecium_bursaria_chlorella_virus_MT325	Reference	included	Megaviricetes	Algavirales	AG_02	alga_2	Chlorovirinae	NA						0	0	1	1	4	2	1	1	0	0	0	0	0	0	0	314335	343	277.4	29	282	96	1	95	0
	Phycodnaviridae_DQ491002_Paramecium_bursaria_Chlorella_virus_NY2A_Chlorella_virus_NY2A	Reference	included	Megaviricetes	Algavirales	AG_02	alga_2	Chlorovirinae	NA						0	0	2	1	6	2	1	1	0	0	0	0	0	0	0	368683	416	267.2	30	279	82	7	75	0
	Phycodnaviridae_DQ491003_Paramecium_bursaria_Chlorella_virus_AR158	Reference	included	Megaviricetes	Algavirales	AG_02	alga_2	Chlorovirinae	NA						0	0	2	1	6	1	1	1	0	0	0	0	0	0	0	344691	387	267	37	287	84	6	78	0
	Phycodnaviridae_DQ890022_Paramecium_bursaria_Chlorella_virus_FR483	Reference	included	Megaviricetes	Algavirales	AG_02	alga_2	Chlorovirinae	NA						0	0	1	1	6	2	1	1	0	0	0	0	0	0	0	321240	350	278.5	25	278	90	2	88	0
	Phycodnaviridae_EF101928_Acanthocystis_turfacea_Chlorella_virus_1	Reference	included	Megaviricetes	Algavirales	AG_02	alga_2	Chlorovirinae	NA						0	0	1	1	5	2	1	1	0	0	0	0	0	0	0	288047	353	247.6	34	287	91	1	90	0
	Phycodnaviridae_EU304328_Ostreococcus_tauri_virus_OtV5	Reference	included	Megaviricetes	Algavirales	AG_01	alga_2	Prasinovirinae	NA						0	0	1	1	8	2	1	1	0	0	0	0	0	0	0	186713	236	246	41	210	94	2	92	0
	Phycodnaviridae_EU916176_Feldmannia_species_virus_isolate_FsV_158	Reference	Taxon_sampling	Megaviricetes	Pandoravirales		Phaeovirinae	NA	NA	Nucleocytoviricota	Megaviricetes	Pandoravirales	incertae_sedis	g134	0	0	1	0	1	2	1	1	0	0	0	0	0	0	0	154641	155	281.9	13	74
	Phycodnaviridae_FN386611_Ostreococcus_tauri_virus_1	Reference	included	Megaviricetes	Algavirales	AG_01	alga_2	Prasinovirinae	NA						0	0	1	1	8	2	1	1	0	0	0	0	0	0	0	191761	245	243.2	37	210	96	2	94	1
	Phycodnaviridae_FN429076_Emiliania_huxleyi_virus_99B1	Reference	included	Megaviricetes	Pandoravirales	PV_05	pando_1	Coccolithovirinae	NA						2	1	1	1	1	2	1	1	0	100	48.962	51.038	0	0	7.00129	376759	433	244.2	43	324	78	7	70	0
	Phycodnaviridae_HM004429_Micromonas_sp_RCC1109_virus_MpV1	Reference	included	Megaviricetes	Algavirales	AG_01	alga_2	Prasinovirinae	NA						0	0	1	1	5	2	1	1	0	0	0	0	0	0	0	184095	247	232	39	205	92	1	91	1
	Phycodnaviridae_HM004430_Bathycoccus_sp_RCC1105_virus_BpV2	Reference	included	Megaviricetes	Algavirales	AG_01	alga_2	Prasinovirinae	NA						0	0	1	1	7	2	1	1	11.6702	88.3298	94.6258	4.57657	0.797679	0	337.327	187069	218	268.3	30	186	97	1	96	0
	Phycodnaviridae_HM004431_Ostreococcus_lucimarinus_virus_OlV1	Reference	included	Megaviricetes	Algavirales	AG_01	alga_2	Prasinovirinae	NA						0	0	1	1	6	2	1	1	100	0	100	0	0	0	26.5954	194022	258	233.4	51	220	95	2	93	2
	Phycodnaviridae_HM004432_Bathycoccus_sp_RCC1105_virus_BpV1	Reference	included	Megaviricetes	Algavirales	AG_01	alga_2	Prasinovirinae	NA						0	0	1	1	7	2	1	1	61.1771	38.8229	98.0082	1.76824	0.223522	0	952.515	198519	212	296	32	188	98	0	98	0
	Phycodnaviridae_HQ633059_Ostreococcus_lucimarinus_virus_OlV6	Reference	included	Megaviricetes	Algavirales	AG_01	alga_2	Prasinovirinae	NA						0	0	1	1	6	2	1	1	100	0	85.3786	14.6214	0	0	44.8448	184949	257	221	52	217	93	1	92	0
	Phycodnaviridae_HQ633060_Ostreococcus_lucimarinus_virus_OlV3	Reference	included	Megaviricetes	Algavirales	AG_01	alga_2	Prasinovirinae	NA						0	0	1	1	6	2	1	1	100	0	94.1581	5.84193	0	0	31.548	191242	272	217.5	52	225	93	3	90	0
	Phycodnaviridae_HQ634144_Phaeocystis_globosa_virus_14T	Reference	included	Megaviricetes	Imitervirales	IM_01	Mesomimiviridae	meso_4	meso_4_H3						1	2	1	1	2	1	1	2	33.2015	66.7985	91.8159	0	0	8.18406	28.5605	452892	447	303.5	77	328	83	3	80	4
	Phycodnaviridae_HQ704802_Organic_Lake_phycodnavirus_1	Reference	included	Megaviricetes	Imitervirales	IM_01	Mesomimiviridae	meso_4	meso_4_A						1	4	1	1	2	1	1	1	0	0	0	0	0	0	0	344723	438	234.8	53	233	69	4	65	4
	Phycodnaviridae_HQ704803_Organic_Lake_phycodnavirus_2	Reference	included	Megaviricetes	Imitervirales	IM_01	Mesomimiviridae	meso_4	meso_4_A						1	2	1	1	2	1	1	1	0	0	0	0	0	0	0	282077	361	228.3	52	207	61	2	58	2
	Phycodnaviridae_JF411744_Paramecium_bursaria_Chlorella_virus_1	Reference	included	Megaviricetes	Algavirales	AG_02	alga_2	Chlorovirinae	NA						0	0	2	1	6	2	1	1	0	0	0	0	0	0	0	330611	362	274.3	30	273	85	3	82	0
	Phycodnaviridae_JF974316_Ostreococcus_lucimarinus_virus_OlV4	Reference	included	Megaviricetes	Algavirales	AG_01	alga_2	Prasinovirinae	NA						0	0	1	1	6	2	2	1	100	0	100	0	0	0	20.0203	216925	277	204.3	45	187	78	11	67	1
	Phycodnaviridae_JF974320_Micromonas_pusilla_virus_SP1	Reference	included	Megaviricetes	Algavirales	AG_01	alga_2	Prasinovirinae	NA						0	0	1	1	6	2	1	1	91.4611	8.53889	100	0	0	0	90.1142	173451	240	222.3	42	197	92	1	91	0
	Phycodnaviridae_JN225873_Ostreococcus_tauri_virus_RT_2011	Reference	included	Megaviricetes	Algavirales	AG_01	alga_2	Prasinovirinae	NA						0	0	1	1	5	2	1	1	0	0	0	0	0	0	0	189567	259	227.6	39	210	93	2	91	0
	Phycodnaviridae_JX997154_Paramecium_bursaria_Chlorella_virus_AP110A	Reference	included	Megaviricetes	Algavirales	AG_02	alga_2	Chlorovirinae	NA						0	0	1	1	4	2	1	1	0	0	0	0	0	0	0	327349	359	273.9	25	281	93	4	89	0
	Phycodnaviridae_JX997155_Acanthocystis_turfacea_Chlorella_virus_Br0604L	Reference	included	Megaviricetes	Algavirales	AG_02	alga_2	Chlorovirinae	NA						0	0	1	1	4	2	1	1	0	0	0	0	0	0	0	295545	367	241	35	279	90	2	88	0
	Phycodnaviridae_JX997156_Acanthocystis_turfacea_Chlorella_virus_Can0610SP	Reference	included	Megaviricetes	Algavirales	AG_02	alga_2	Chlorovirinae	NA						0	0	1	1	6	2	1	1	0	0	0	0	0	0	0	306752	365	256	33	283	93	2	90	0
	Phycodnaviridae_JX997157_Paramecium_bursaria_Chlorella_virus_Can18_4	Reference	included	Megaviricetes	Algavirales	AG_02	alga_2	Chlorovirinae	NA						0	0	1	1	5	2	1	1	0	0	0	0	0	0	0	329890	360	270.5	26	278	94	2	92	0
	Phycodnaviridae_JX997158_Acanthocystis_turfacea_Chlorella_virus_Canal_1	Reference	included	Megaviricetes	Algavirales	AG_02	alga_2	Chlorovirinae	NA						0	0	2	1	5	2	1	1	0	0	0	0	0	0	0	293004	356	245.1	38	278	93	2	91	0
	Phycodnaviridae_JX997160_Paramecium_bursaria_Chlorella_virus_CVB_1	Reference	included	Megaviricetes	Algavirales	AG_02	alga_2	Chlorovirinae	NA						0	0	1	1	5	2	1	1	0	0	0	0	0	0	0	319457	345	276.8	25	271	91	3	88	0
	Phycodnaviridae_JX997161_Paramecium_bursaria_Chlorella_virus_CVG_1	Reference	included	Megaviricetes	Algavirales	AG_02	alga_2	Chlorovirinae	NA						0	0	1	1	5	2	1	1	0	0	0	0	0	0	0	318742	346	273.1	23	282	93	1	91	0
	Phycodnaviridae_JX997163_Paramecium_bursaria_Chlorella_virus_CVM_1	Reference	included	Megaviricetes	Algavirales	AG_02	alga_2	Chlorovirinae	NA						0	0	1	1	6	2	1	1	0	0	0	0	0	0	0	327107	356	273.8	23	287	93	4	89	0
	Phycodnaviridae_JX997164_Paramecium_bursaria_Chlorella_virus_CVR_1	Reference	included	Megaviricetes	Algavirales	AG_02	alga_2	Chlorovirinae	NA						0	0	1	1	4	2	1	1	0	0	0	0	0	0	0	330002	358	271.4	22	283	92	4	88	0
	Phycodnaviridae_JX997165_Paramecium_bursaria_Chlorella_virus_CvsA1	Reference	included	Megaviricetes	Algavirales	AG_02	alga_2	Chlorovirinae	NA						0	0	2	1	4	2	1	1	0	0	0	0	0	0	0	311223	344	267.5	31	263	84	4	80	0
	Phycodnaviridae_JX997166_Paramecium_bursaria_Chlorella_virus_CZ_2	Reference	included	Megaviricetes	Algavirales	AG_02	alga_2	Chlorovirinae	NA						0	0	1	1	5	2	1	1	0	0	0	0	0	0	0	305715	345	262.2	24	276	94	1	93	0
	Phycodnaviridae_JX997167_Paramecium_bursaria_Chlorella_virus_Fr5L	Reference	included	Megaviricetes	Algavirales	AG_02	alga_2	Chlorovirinae	NA						0	0	1	1	6	2	1	1	0	0	0	0	0	0	0	303810	357	242.8	28	267	94	1	93	0
	Phycodnaviridae_JX997168_Acanthocystis_turfacea_Chlorella_virus_GM0701_1	Reference	included	Megaviricetes	Algavirales	AG_02	alga_2	Chlorovirinae	NA						0	0	2	1	4	2	1	1	0	0	0	0	0	0	0	315239	375	252.1	32	288	88	1	87	0
	Phycodnaviridae_JX997169_Paramecium_bursaria_Chlorella_virus_IL_3A	Reference	included	Megaviricetes	Algavirales	AG_02	alga_2	Chlorovirinae	NA						0	0	2	1	4	2	1	1	0	0	0	0	0	0	0	323497	359	268.6	29	274	85	5	80	0
	Phycodnaviridae_JX997170_Paramecium_bursaria_Chlorella_virus_IL_5_2s1	Reference	included	Megaviricetes	Algavirales	AG_02	alga_2	Chlorovirinae	NA						0	0	1	1	6	1	1	1	0	0	0	0	0	0	0	345255	387	264.9	36	286	86	6	80	0
	Phycodnaviridae_JX997171_Paramecium_bursaria_Chlorella_virus_KS1B	Reference	included	Megaviricetes	Algavirales	AG_02	alga_2	Chlorovirinae	NA						0	0	2	1	4	3	1	1	0	0	0	0	0	0	0	287769	343	246.7	31	260	84	4	79	0
	Phycodnaviridae_JX997174_Acanthocystis_turfacea_Chlorella_virus_MN0810_1	Reference	included	Megaviricetes	Algavirales	AG_02	alga_2	Chlorovirinae	NA						0	0	1	1	6	2	1	1	0	0	0	0	0	0	0	327406	376	256.3	36	275	91	2	89	0
	Phycodnaviridae_JX997176_Paramecium_bursaria_Chlorella_virus_NE_JV_1	Reference	included	Megaviricetes	Algavirales	AG_02	alga_2	Chlorovirinae	NA						0	0	1	1	6	2	1	1	0	0	0	0	0	0	0	326559	358	268.3	35	242	84	1	82	0
	Phycodnaviridae_JX997177_Acanthocystis_turfacea_Chlorella_virus_NE_JV_2	Reference	included	Megaviricetes	Algavirales	AG_02	alga_2	Chlorovirinae	NA						0	0	1	1	7	2	1	1	0	0	0	0	0	0	0	319583	378	253.1	32	281	93	2	91	0
	Phycodnaviridae_JX997178_Acanthocystis_turfacea_Chlorella_virus_NE_JV_3	Reference	included	Megaviricetes	Algavirales	AG_02	alga_2	Chlorovirinae	NA						0	0	1	1	6	2	1	1	0	0	0	0	0	0	0	298622	360	250.5	33	290	93	1	91	0
	Phycodnaviridae_JX997180_Acanthocystis_turfacea_Chlorella_virus_NTS_1	Reference	included	Megaviricetes	Algavirales	AG_02	alga_2	Chlorovirinae	NA						0	0	1	1	4	2	1	1	0	0	0	0	0	0	0	323517	383	252.4	28	271	88	1	87	0
	Phycodnaviridae_JX997181_Paramecium_bursaria_Chlorella_virus_NW665_2	Reference	included	Megaviricetes	Algavirales	AG_02	alga_2	Chlorovirinae	NA						0	0	1	1	5	2	1	1	0	0	0	0	0	0	0	325996	358	271.4	22	276	92	2	90	0
	Phycodnaviridae_JX997184_Paramecium_bursaria_Chlorella_virus_OR0704_2_2	Reference	included	Megaviricetes	Algavirales	AG_02	alga_2	Chlorovirinae	NA						0	0	1	1	5	2	1	1	0	0	0	0	0	0	0	313584	360	258.7	21	282	94	1	92	0
	Phycodnaviridae_JX997185_Acanthocystis_turfacea_Chlorella_virus_OR0704_3	Reference	included	Megaviricetes	Algavirales	AG_02	alga_2	Chlorovirinae	NA						0	0	1	1	4	2	1	1	0	0	0	0	0	0	0	311647	370	251.1	33	285	91	1	90	0
	Phycodnaviridae_JX997186_Acanthocystis_turfacea_Chlorella_virus_TN603_4_2	Reference	included	Megaviricetes	Algavirales	AG_02	alga_2	Chlorovirinae	NA						0	0	1	1	4	2	1	1	0	0	0	0	0	0	0	320880	370	261.2	37	289	92	1	90	0
	Phycodnaviridae_JX997187_Acanthocystis_turfacea_Chlorella_virus_WI0606	Reference	included	Megaviricetes	Algavirales	AG_02	alga_2	Chlorovirinae	NA						0	0	1	1	5	2	1	1	0	0	0	0	0	0	0	289373	352	243.4	33	291	91	1	90	0
	Phycodnaviridae_KF481685_Emiliania_huxleyi_virus_18	Reference	included	Megaviricetes	Pandoravirales	PV_05	pando_1	Coccolithovirinae	NA						2	2	1	1	1	3	1	1	0	0	0	0	0	0	0	400762	473	233.5	45	288	78	11	67	1
	Phycodnaviridae_KF481686_Emiliania_huxleyi_virus_145	Reference	included	Megaviricetes	Pandoravirales	PV_05	pando_1	Coccolithovirinae	NA						2	1	1	1	1	3	1	1	0	100	79.8793	20.1207	0	0	3.943	399873	500	216.3	40	315	63	7	56	0
	Phycodnaviridae_KJ645900_Aureococcus_anophagefferens_virus_isolate_BtV_01	Reference	included	Megaviricetes	Imitervirales	IM_09_fixed	Mesomimiviridae	meso_5	meso_5_A1						2	3	1	1	2	1	1	1	100	0	49.1948	50.8052	0	0	14.1009	370920	401	276.5	28	214	68	2	67	0
	Phycodnaviridae_KP874735_Ostreococcus_mediterraneus_virus_1_isolate_OmV1	Reference	included	Megaviricetes	Algavirales	AG_01	alga_2	Prasinovirinae	NA						0	0	1	1	8	2	1	1	0	0	0	0	0	0	0	193301	247	246.4	44	216	95	2	93	3
	Phycodnaviridae_KP874736_Ostreococcus_lucimarinus_virus_2_isolate_Olv2	Reference	included	Megaviricetes	Algavirales	AG_01	alga_2	Prasinovirinae	NA						0	0	1	1	6	2	1	1	100	0	94.5137	5.48632	0	0	38.9058	196300	271	225.8	44	233	97	1	96	0
	Phycodnaviridae_KP874737_Ostreococcus_lucimarinus_virus_7_isolate_OlV7	Reference	included	Megaviricetes	Algavirales	AG_01	alga_2	Prasinovirinae	NA						0	0	1	1	6	2	1	1	100	0	89.7787	5.00738	2.24727	2.96665	84.8214	182309	244	232.2	53	212	96	1	95	1
	Phycodnaviridae_KT820662_Chrysochromulina_ericina_virus_isolate_CeV_01B	Reference	included	Megaviricetes	Imitervirales	IM_01	Mesomimiviridae	meso_4	meso_4_H3						1	2	1	1	4	1	1	1	0.4871	99.5129	47.7555	46.723	4.08471	1.43671	229.671	473558	526	274.9	97	367	92	7	85	3
	Phycodnaviridae_KX008963_Heterosigma_akashiwo_virus_01_isolate_HaV53	Reference	included	Megaviricetes	Algavirales	AG_04	alga_1	Raphidovirinae	NA						0	0	1	1	1	1	1	1	0	0	0	0	0	0	0	274793	288	278.2	30	41	21	2	19	3
	Phycodnaviridae_KX857749_Only_Syngen_Nebraska_virus_5	Reference	included	Megaviricetes	Algavirales	AG_02	alga_2	Chlorovirinae	NA						0	0	2	1	5	2	1	1	0	0	0	0	0	0	0	327147	357	274.8	40	258	88	1	87	0
	Phycodnaviridae_KY747489_Dishui_lake_phycodnavirus_1	Reference	included	Megaviricetes	Algavirales	AG_01	alga_2	Prasinovirinae	NA						0	0	1	1	8	2	1	1	0	0	0	0	0	0	0	181035	219	255	26	143	76	2	74	1
	Phycodnaviridae_LC015647_Yellowstone_lake_phycodnavirus_1	Reference	included	Megaviricetes	Algavirales	AG_01	alga_2	Prasinovirinae	NA						0	0	1	1	4	2	1	1	0	0	0	0	0	0	0	178262	246	227	38	136	54	1	53	4
	Phycodnaviridae_LC015648_Yellowstone_lake_phycodnavirus_2	Reference	included	Megaviricetes	Algavirales	AG_01	alga_2	Prasinovirinae	NA						0	0	2	0	6	2	1	1	0	0	0	0	0	0	0	171045	230	231.5	22	127	47	9	38	4
	Phycodnaviridae_LC015649_Yellowstone_lake_phycodnavirus_3	Reference	excluded	Megaviricetes	Algavirales		NA	NA	NA						0	0	0	1	7	1	2	1	0	0	0	0	0	0	0	171454	245	214.2	26	139
	Pithoviridae_KF740664_Pithovirus_sibericum_isolate_P1084_T	Reference	included	Megaviricetes	Pimascovirales	PM_07	Pithoviridae	NA	NA						3	1	1	1	1	1	1	0	0	0	0	0	0	0	0	610033	467	293.8	47	132
	Pithoviridae_LT671577_Cedratvirus_A11_monopartite	Reference	included	Megaviricetes	Pimascovirales	PM_07	Pithoviridae	NA	NA						2	1	1	1	1	1	1	0	0	0	0	0	0	0	0	589068	659	242.5	51	362
	Pithoviridae_LT906555_Orpheovirus_IHUMI_LCC2	Reference	included	Megaviricetes	Pimascovirales	PM_07	Pithoviridae	NA	NA						2	1	1	1	1	1	1	0	0	0	0	0	0	0	0	1473573	1299	255.5	117	167
	Pithoviridae_LT907979_Cedratvirus_lausannensis_cClCRIB_75	Reference	included	Megaviricetes	Pimascovirales	PM_07	Pithoviridae	NA	NA						2	1	1	1	1	1	1	0	0	0	0	0	0	0	0	575161	653	244.3	53	365
	Pithoviridae_LT994651_Brazilian_cedratvirus_IHUMI_strain_IHUMI_27_7	Reference	included	Megaviricetes	Pimascovirales	PM_07	Pithoviridae	NA	NA						2	1	1	1	1	1	1	0	0	0	0	0	0	0	0	460038	528	242.3	56	316
	Pithoviridae_LT994652_Cedratvirus_Zaza_IHUMI_strain_IHUMI_S29	Reference	included	Megaviricetes	Pimascovirales	PM_07	Pithoviridae	NA	NA						2	1	1	1	1	1	1	0	0	0	0	0	0	0	0	560887	637	246.7	48	370
	Pithoviridae_MK072489_Solivirus_sp_clone_Solivirus_1	Reference	included	Megaviricetes	Pimascovirales	PM_07	Pithoviridae	NA	NA						1	1	1	0	0	1	1	0	0	0	0	0	0	0	0	276500	268	308.2	25	29
	Pithoviridae_MK072498_Solumvirus_sp_clone_Solumvirus_1	Reference	included	Megaviricetes	Pimascovirales	PM_07	Pithoviridae	NA	NA						1	1	1	0	1	1	1	0	0	0	0	0	0	0	0	316086	273	332	37	26
	Poxviridae_AF012825_Ectromelia_virus_strain_Moscow	Reference	included	Pokkesviricetes	Chitovirales	PX_01	Chordopoxviridae	NA	NA						1	1	1	1	1	1	1	1	0	0	0	0	0	0	0	209771	216	281.6	6	152
	Poxviridae_AF063866_Melanoplus_sanguinipes_entomopoxvirus_Tucson	Reference	included	Pokkesviricetes	Chitovirales	PX_01	Entomopoxviridae	NA	NA						1	1	1	0	1	1	1	1	0	0	0	0	0	0	0	236120	254	280.7	3	77
	Poxviridae_AF170722_Rabbit_fibroma_virus	Reference	included	Pokkesviricetes	Chitovirales	PX_01	Chordopoxviridae	NA	NA						1	1	1	1	1	1	1	1	0	0	0	0	0	0	0	159857	165	303	0	135
	Poxviridae_AF198100_Fowlpox_virus	Reference	included	Pokkesviricetes	Chitovirales	PX_01	Chordopoxviridae	NA	NA						1	1	1	1	1	1	1	1	0	0	0	0	0	0	0	288539	251	322.9	8	174
	Poxviridae_AF250284_Amsacta_moorei_entomopoxvirus	Reference	included	Pokkesviricetes	Chitovirales	PX_01	Entomopoxviridae	NA	NA						1	1	1	0	1	1	1	1	0	0	0	0	0	0	0	232392	264	268.9	1	165
	Poxviridae_AF325528_Lumpy_skin_disease_virus_NI_2490_isolate_Neethling_2490	Reference	included	Pokkesviricetes	Chitovirales	PX_01	Chordopoxviridae	NA	NA						1	1	1	1	1	1	1	1	0	0	0	0	0	0	0	150773	155	308.3	0	136
	Poxviridae_AF380138_Monkeypox_virus_strain_Zaire_96_I_16	Reference	included	Pokkesviricetes	Chitovirales	PX_01	Chordopoxviridae	NA	NA						1	1	1	1	1	1	1	1	0	0	0	0	0	0	0	196858	201	285.8	0	152
	Poxviridae_AF410153_Swinepox_virus_isolate_17077_99	Reference	included	Pokkesviricetes	Chitovirales	PX_01	Chordopoxviridae	NA	NA						1	1	1	1	1	1	1	1	0	0	0	0	0	0	0	146454	151	309.9	0	130
	Poxviridae_AF438165_Camelpox_virus_M_96_Kazakhstan	Reference	included	Pokkesviricetes	Chitovirales	PX_01	Chordopoxviridae	NA	NA						1	1	1	1	1	1	1	1	0	0	0	0	0	0	0	205719	215	278.8	1	150
	Poxviridae_AF482758_Cowpox_virus_strain_Brighton_Red	Reference	included	Pokkesviricetes	Chitovirales	PX_01	Chordopoxviridae	NA	NA						1	1	1	1	1	1	1	1	0	0	0	0	0	0	0	224499	207	326.9	3	162
	Poxviridae_AJ293568_Yaba_like_disease_virus_YLDV	Reference	included	Pokkesviricetes	Chitovirales	PX_01	Chordopoxviridae	NA	NA						1	1	1	1	1	1	1	1	0	0	0	0	0	0	0	144575	153	302	2	127
	Poxviridae_AP013055_Anomala_cuprea_entomopoxvirus_strain_CV6M	Reference	included	Pokkesviricetes	Chitovirales	PX_01	Entomopoxviridae	NA	NA						1	1	1	0	1	1	1	1	0	0	0	0	0	0	0	245717	285	262.9	13	95
	Poxviridae_AY077832_Sheeppox_virus_10700_99_strain_TU_V02127	Reference	included	Pokkesviricetes	Chitovirales	PX_01	Chordopoxviridae	NA	NA						1	1	1	1	1	1	1	1	0	0	0	0	0	0	0	149955	148	312.9	0	131
	Poxviridae_AY077835_Goatpox_virus_Pellor	Reference	included	Pokkesviricetes	Chitovirales	PX_01	Chordopoxviridae	NA	NA						1	1	1	1	1	1	1	1	0	0	0	0	0	0	0	149599	152	306.5	0	131
	Poxviridae_AY318871_Canarypox_virus_strain_ATCC_VR_111	Reference	included	Pokkesviricetes	Chitovirales	PX_01	Chordopoxviridae	NA	NA						1	1	1	1	1	1	1	1	0	0	0	0	0	0	0	359853	320	335.9	4	174
	Poxviridae_AY386264_Orf_virus_strain_OV_SA00	Reference	included	Pokkesviricetes	Chitovirales	PX_01	Chordopoxviridae	NA	NA						1	1	1	1	1	1	1	1	0	0	0	0	0	0	0	139962	132	306.3	1	112
	Poxviridae_AY386265_Bovine_papular_stomatitis_virus_strain_BV_AR02	Reference	included	Pokkesviricetes	Chitovirales	PX_01	Chordopoxviridae	NA	NA						1	1	1	1	1	1	1	1	0	0	0	0	0	0	0	134431	132	313.7	1	112
	Poxviridae_AY386371_Yaba_monkey_tumor_virus	Reference	included	Pokkesviricetes	Chitovirales	PX_01	Chordopoxviridae	NA	NA						1	1	1	1	1	1	1	1	0	0	0	0	0	0	0	134721	139	302.8	1	124
	Poxviridae_AY689436_Deerpox_virus_W_848_83	Reference	included	Pokkesviricetes	Chitovirales	PX_01	Chordopoxviridae	NA	NA						1	1	1	1	1	1	1	1	0	0	0	0	0	0	0	166259	174	301.4	4	140
	Poxviridae_DQ356948_Nile_crocodilepox_virus	Reference	included	Pokkesviricetes	Chitovirales	PX_01	Chordopoxviridae	NA	NA						1	1	1	1	1	1	1	1	0	0	0	0	0	0	0	190054	172	328.2	0	59
	Poxviridae_GQ329670_Pseudocowpox_virus_strain_VR634	Reference	included	Pokkesviricetes	Chitovirales	PX_01	Chordopoxviridae	NA	NA						1	1	1	1	1	1	1	1	0	0	0	0	0	0	0	145289	136	311	0	111
	Poxviridae_HE601899_Squirrel_poxvirus_strain_Red_squirrel	Reference	included	Pokkesviricetes	Chitovirales	PX_01	Chordopoxviridae	NA	NA						1	1	1	1	1	1	1	1	0	0	0	0	0	0	0	148803	146	323.2	5	83
	Poxviridae_HF679131_Adoxophyes_honmai_enomopoxvirus	Reference	included	Pokkesviricetes	Chitovirales	PX_01	Entomopoxviridae	NA	NA						1	1	1	0	1	1	1	1	0	0	0	0	0	0	0	228750	251	278.7	0	154
	Poxviridae_HF679132_Choristoneura_biennis_entomopoxvirus	Reference	included	Pokkesviricetes	Chitovirales	PX_01	Entomopoxviridae	NA	NA						1	1	1	0	1	5	1	1	0	0	0	0	0	0	0	307691	333	267.5	0	208
	Poxviridae_HF679133_Choristoneura_rosaceana_entomopoxvirus	Reference	included	Pokkesviricetes	Chitovirales	PX_01	Entomopoxviridae	NA	NA						1	1	1	0	1	5	1	1	0	0	0	0	0	0	0	282895	301	274.9	0	200
	Poxviridae_HF679134_Mythimna_separata_entomopoxvirus	Reference	included	Pokkesviricetes	Chitovirales	PX_01	Entomopoxviridae	NA	NA						1	1	1	0	1	1	1	1	0	0	0	0	0	0	0	281182	306	270.3	2	153
	Poxviridae_HQ647181_Cotia_virus_SPAn232	Reference	included	Pokkesviricetes	Chitovirales	PX_01	Chordopoxviridae	NA	NA						1	1	1	1	1	1	1	1	0	0	0	0	0	0	0	185139	183	306.8	9	141
	Poxviridae_HQ849551_Yoka_poxvirus_strain_DakArB_4268	Reference	included	Pokkesviricetes	Chitovirales	PX_01	Chordopoxviridae	NA	NA						1	1	1	1	1	1	1	1	0	0	0	0	0	0	0	175699	180	300	3	148
	Poxviridae_KJ801920_Pigeonpox_virus_isolate_FeP2	Reference	included	Pokkesviricetes	Chitovirales	PX_01	Chordopoxviridae	NA	NA						1	1	1	1	1	1	1	1	0	0	0	0	0	0	0	282356	286	278.1	5	183
	Poxviridae_KJ859677_Penguinpox_virus_isolate_PSan92	Reference	included	Pokkesviricetes	Chitovirales	PX_01	Chordopoxviridae	NA	NA						1	1	1	1	1	1	1	1	0	0	0	0	0	0	0	306862	302	294	4	190
	Poxviridae_KM502564_Parapoxvirus_red_deer_HL953_strain_HL953	Reference	included	Pokkesviricetes	Chitovirales	PX_01	Chordopoxviridae	NA	NA						1	1	1	1	1	1	1	1	0	0	0	0	0	0	0	139981	131	325.3	2	108
	Poxviridae_KP143769_Raccoonpox_virus	Reference	included	Pokkesviricetes	Chitovirales	PX_01	Chordopoxviridae	NA	NA						1	1	1	1	1	1	1	1	0	0	0	0	0	0	0	214699	208	316.7	0	162
	Poxviridae_KP728110_Turkeypox_virus_strain_TKPV_HU1124_2011	Reference	included	Pokkesviricetes	Chitovirales	PX_01	Chordopoxviridae	NA	NA						1	1	1	1	1	1	1	1	0	0	0	0	0	0	0	188534	189	301.3	1	136
	Poxviridae_KT159937_Salmon_gill_poxvirus	Reference	included	Pokkesviricetes	Chitovirales	PX_01	Chordopoxviridae	NA	NA						1	1	1	1	0	1	0	1	0	0	0	0	0	0	0	241564	213	355.3	3	12
	Poxviridae_KU749310_Skunkpox_virus_strain_WA	Reference	included	Pokkesviricetes	Chitovirales	PX_01	Chordopoxviridae	NA	NA						1	1	1	1	1	1	1	1	0	0	0	0	0	0	0	222832	207	327.5	4	164
	Poxviridae_KU749311_Volepox_virus_strain_CA	Reference	included	Pokkesviricetes	Chitovirales	PX_01	Chordopoxviridae	NA	NA						1	1	1	1	1	1	1	1	0	0	0	0	0	0	0	217124	209	319.4	2	162
	Poxviridae_KU980965_Pteropox_virus_strain_Australia	Reference	included	Pokkesviricetes	Chitovirales	PX_01	Chordopoxviridae	NA	NA						1	1	1	1	1	1	1	1	0	0	0	0	0	0	0	133492	138	305.4	5	105
	Poxviridae_KY094066_BeAn_58058_virus	Reference	included	Pokkesviricetes	Chitovirales	PX_01	Chordopoxviridae	NA	NA						1	1	1	1	1	1	1	1	0	0	0	0	0	0	0	163005	212	237.2	12	120
	Poxviridae_KY382358_Seal_parapoxvirus_isolate_AFK76s1	Reference	included	Pokkesviricetes	Chitovirales	PX_01	Chordopoxviridae	NA	NA						1	1	1	1	1	1	1	1	0	0	0	0	0	0	0	127941	124	319.9	2	104
	Poxviridae_KY569020_Cowpox_virus_strain_CPXV_CheNuru_DK_2012	Reference	included	Pokkesviricetes	Chitovirales	PX_01	Chordopoxviridae	NA	NA						2	1	1	1	2	1	1	1	0	0	0	0	0	0	0	203925	214	289.5	6	143
	Poxviridae_KY747497_Eptesipox_virus_strain_Washington	Reference	included	Pokkesviricetes	Chitovirales	PX_01	Chordopoxviridae	NA	NA						1	1	1	1	1	1	1	1	0	0	0	0	0	0	0	176688	194	288.6	13	126
	Poxviridae_LT706528_Variola_virus_isolate_VARV_V563	Reference	included	Pokkesviricetes	Chitovirales	PX_01	Chordopoxviridae	NA	NA						1	1	1	1	1	1	1	1	0	0	0	0	0	0	0	183535	200	270.6	0	152
	Poxviridae_LT896721_Cowpox_virus_isolate_Ger_2010_MKY	Reference	included	Pokkesviricetes	Chitovirales	PX_01	Chordopoxviridae	NA	NA						1	1	1	1	1	1	1	1	0	0	0	0	0	0	0	220958	210	323.9	5	165
	Poxviridae_LT896722_Cowpox_virus_isolate_Ger_2007_Vole	Reference	included	Pokkesviricetes	Chitovirales	PX_01	Chordopoxviridae	NA	NA						1	1	1	1	1	1	1	1	0	0	0	0	0	0	0	228276	213	329.2	5	166
	Poxviridae_LT966077_Vaccinia_virus_WR_strain_WR_ATCC_VR_2035	Reference	included	Pokkesviricetes	Chitovirales	PX_01	Chordopoxviridae	NA	NA						1	1	1	1	1	1	1	1	0	0	0	0	0	0	0	194888	201	280.4	0	162
	Poxviridae_LT993231_Cowpox_virus_isolate_Ger_2015_Prairie_dog	Reference	included	Pokkesviricetes	Chitovirales	PX_01	Chordopoxviridae	NA	NA						1	1	1	1	1	1	1	1	0	0	0	0	0	0	0	223701	216	318.7	10	166
	Poxviridae_MF001304_Murmansk_poxvirus_strain_LEIV_11411	Reference	included	Pokkesviricetes	Chitovirales	PX_01	Chordopoxviridae	NA	NA						1	1	1	1	1	1	1	1	0	0	0	0	0	0	0	204055	211	304.9	8	171
	Poxviridae_MF001305_NY_014_poxvirus_strain_2013	Reference	included	Pokkesviricetes	Chitovirales	PX_01	Chordopoxviridae	NA	NA						1	1	1	1	1	1	1	1	0	0	0	0	0	0	0	200223	204	303.4	8	167
	Poxviridae_MF503315_UNVERIFIED_Squirrelpox_virus_Berlin_2015	Reference	included	Pokkesviricetes	Chitovirales	PX_01	Chordopoxviridae	NA	NA						1	1	1	1	1	1	1	1	0	0	0	0	0	0	0	142974	136	322.9	13	102
	Poxviridae_MF678796_Flamingopox_virus_FGPVKD09	Reference	included	Pokkesviricetes	Chitovirales	PX_01	Chordopoxviridae	NA	NA						1	1	1	1	1	1	1	1	0	0	0	0	0	0	0	293123	294	304.8	9	190
	Poxviridae_MG012795_Vaccinia_virus_isolate_CEyV1	Reference	included	Pokkesviricetes	Chitovirales	PX_01	Chordopoxviridae	NA	NA						5	3	3	1	2	2	2	1	0	0	0	0	0	0	0	173950	272	167.4	0	86
	Poxviridae_MH427217_Sea_otter_poxvirus_strain_ELK	Reference	included	Pokkesviricetes	Chitovirales	PX_01	Chordopoxviridae	NA	NA						1	1	1	1	1	1	1	1	0	0	0	0	0	0	0	127879	127	315	5	102
	Poxviridae_MK035750_Cowpox_virus_strain_CPXV_Compiegne	Reference	included	Pokkesviricetes	Chitovirales	PX_01	Chordopoxviridae	NA	NA						1	1	1	1	1	1	1	1	0	0	0	0	0	0	0	218251	205	328.3	3	165
	Poxviridae_MK388095_Myxoma_virus_isolate_Aust_ACT_Mulligans_Flat_04_2013_1	Reference	included	Pokkesviricetes	Chitovirales	PX_01	Chordopoxviridae	NA	NA						1	1	1	1	1	1	1	1	0	0	0	0	0	0	0	162482	169	303.8	0	135
	Schulz_GVMAG_M_3300000115_12	Schulz	included	Megaviricetes	Imitervirales	IM_01	Mesomimiviridae	meso_4	meso_4_F3						1	2	2	2	1	1	0	0	5.54047	94.4595	100	0	0	0	4.97714	322198	337	293.5	63	226	65	8	58	2
	Schulz_GVMAG_M_3300000115_18	Schulz	included	Megaviricetes	Imitervirales	IM_01	Mesomimiviridae	meso_4	meso_4_H2	Nucleocytoviricota	Megaviricetes	Imitervirales	IM_01	g344	1	2	1	0	0	1	1	1	0	100	64.9839	35.0161	0	0	9.01562	271551	268	310.8	45	185	64	4	61	2
	Schulz_GVMAG_M_3300000115_19	Schulz	included	Megaviricetes	Imitervirales	IM_08_fixed	Mesomimiviridae	meso_3	NA	Nucleocytoviricota	Megaviricetes	Imitervirales	IM_08	g283	1	2	1	0	3	1	1	0	22.8041	77.1959	100	0	0	0	9.4018	236263	215	322.5	29	92
	Schulz_GVMAG_M_3300000115_2	Schulz	included	Megaviricetes	Imitervirales	IM_01	Mesomimiviridae	meso_4	meso_4_C						1	2	1	0	1	1	0	1	0	100	52.4949	39.2208	8.28423	0	7.68922	311449	340	279.2	73	264	69	0	69	2
	Schulz_GVMAG_M_3300000115_3	Schulz	included	Megaviricetes	Imitervirales	IM_01	Mesomimiviridae	meso_4	meso_4_F3						0	2	1	1	2	1	0	1	0	100	71.2403	28.7597	0	0	29.837	201317	216	283.5	29	172	57	2	55	0
	Schulz_GVMAG_M_3300000115_5	Schulz	included	Megaviricetes	Imitervirales	IM_07	Mesomimiviridae	meso_5	meso_5_B2						0	2	1	1	4	1	0	2	0	100	73.4973	25.7342	0.768526	0	175.781	261168	263	306.1	59	186	43	2	42	1
	Schulz_GVMAG_M_3300000115_9	Schulz	included	Megaviricetes	Imitervirales	IM_01	Mesomimiviridae	meso_4	meso_4_G						1	2	1	0	0	1	0	1	0	100	88.6278	11.3722	0	0	10.3552	309469	330	289.9	56	224	63	2	61	3
	Schulz_GVMAG_M_3300000116_5	Schulz	included	Megaviricetes	Imitervirales	IM_08	Mesomimiviridae	meso_5	meso_5_B1						1	1	2	1	4	1	1	0	12.8718	87.1282	59.502	0	24.3236	16.1744	5.77765	329786	357	284.5	90	256	55	2	53	0
	Schulz_GVMAG_M_3300000117_10	Schulz	included	Megaviricetes	Imitervirales	IM_12	Mesomimiviridae	meso_5	meso_5_C2	Nucleocytoviricota	Megaviricetes	Imitervirales	IM_12	g300	1	1	1	1	5	1	1	1	51.1952	48.8048	93.8555	6.1445	0	0	14.6604	298498	333	278	60	272	86	0	86	0
	Schulz_GVMAG_M_3300000128_11	Schulz	included	Megaviricetes	Imitervirales	IM_01	Mesomimiviridae	meso_4	meso_4_E						2	2	1	1	1	0	1	1	0	100	28.7308	42.4399	28.8293	0	29.8002	162744	179	288	29	154	49	1	48	1
	Schulz_GVMAG_M_3300000517_4	Schulz	included	Megaviricetes	Imitervirales	IM_01	Mesomimiviridae	meso_4	meso_4_E	Nucleocytoviricota	Megaviricetes	Imitervirales	IM_01	g328	1	2	1	1	1	1	0	1	0	0	0	0	0	0	0	256612	287	281.2	49	143	58	0	58	0
	Schulz_GVMAG_M_3300001348_11	Schulz	included	Megaviricetes	Imitervirales	IM_01	Mesomimiviridae	meso_4	meso_4_F3						1	2	1	1	3	1	1	1	1.4487	98.5513	49.1897	50.8103	0	0	22.0986	314180	344	281.2	70	281	75	2	73	2
	Schulz_GVMAG_M_3300001348_19	Schulz	included	Megaviricetes	Imitervirales	IM_09	Mesomimiviridae	meso_5	meso_5_D1						1	1	1	0	3	1	0	1	74.4275	25.5725	100	0	0	0	14.4544	198374	232	269.7	32	175	45	2	44	0
	Schulz_GVMAG_M_3300001348_24	Schulz	included	Megaviricetes	Imitervirales	IM_01	Mesomimiviridae	meso_4	meso_4_H1	Nucleocytoviricota	Megaviricetes	Imitervirales	IM_01	g341	2	1	1	1	2	0	1	1	0	100	35.5833	50.5929	13.8238	0	10.7598	207021	219	284.7	41	174	51	2	49	2
	Schulz_GVMAG_M_3300001348_25	Schulz	included	Megaviricetes	Imitervirales	IM_01	Mesomimiviridae	meso_4	meso_4_F2	Nucleocytoviricota	Megaviricetes	Imitervirales	IM_01	g339	1	2	1	1	2	1	1	1	0	100	56.1009	43.8991	0	0	17.3573	501997	530	292.6	118	409	90	4	86	3
	Schulz_GVMAG_M_3300001348_34	Schulz	excluded	Megaviricetes	Algavirales		NA	NA	NA						0	0	0	1	0	1	1	0	0	100	100	0	0	0	1.17708	192596	232	249	41	159
	Schulz_GVMAG_M_3300001348_35	Schulz	included	Megaviricetes	Imitervirales	IM_01	Mesomimiviridae	meso_4	meso_4_F3						0	2	1	0	2	0	1	1	0	100	100	0	0	0	0.60765	353164	351	307.4	66	258	73	2	72	0
	Schulz_GVMAG_M_3300001348_41	Schulz	included	Megaviricetes	Imitervirales	IM_09	Mesomimiviridae	meso_5	meso_5_D1						1	2	2	1	8	2	1	2	71.8168	28.1832	100	0	0	0	10.8324	476406	528	283.4	82	312	85	36	49	0
	Schulz_GVMAG_M_3300001349_29	Schulz	included	Megaviricetes	Imitervirales	IM_16	Mimiviridae	mimi_4	mimi_4_B						1	1	1	1	3	1	1	1	1.81504	98.185	46.9225	53.0775	0	0	16.3221	798310	750	327.2	170	495	85	8	77	0
	Schulz_GVMAG_M_3300001352_25	Schulz	included	Megaviricetes	Imitervirales	IM_16	Mimiviridae	mimi_4	mimi_4_B						2	1	1	1	5	1	1	1	3.61126	96.3887	100	0	0	0	7.01507	987092	1003	304.1	265	537	87	10	77	0
	Schulz_GVMAG_M_3300001352_32	Schulz	included	Megaviricetes	Imitervirales	IM_08_fixed	Mesomimiviridae	meso_3	NA						0	1	1	0	3	1	0	1	10.818	89.182	89.2035	10.7965	0	0	24.3166	396372	375	301.1	56	246
	Schulz_GVMAG_M_3300001352_44	Schulz	included	Megaviricetes	Imitervirales	IM_09	Mesomimiviridae	meso_5	meso_5_D1						0	2	0	0	2	1	1	1	83.4381	16.5619	100	0	0	0	12.0667	188796	225	264.8	44	187	54	2	52	0
	Schulz_GVMAG_M_3300001460_12	Schulz	included	Megaviricetes	Algavirales	AG_01	alga_2	Prasinovirinae	NA						0	0	2	2	10	4	4	2	32.0451	67.9549	83.6442	16.3558	0	0	4.55175	279157	406	215.1	47	188	81	66	15	0
	Schulz_GVMAG_M_3300001589_11	Schulz	included	Megaviricetes	Imitervirales	IM_08	Mesomimiviridae	meso_5	meso_5_B1						1	1	0	1	8	1	1	1	0	100	100	0	0	0	1.18456	481868	551	273.4	102	342	67	4	63	0
	Schulz_GVMAG_M_3300001589_6	Schulz	included	Megaviricetes	Imitervirales	IM_01	Mesomimiviridae	meso_4	meso_4_E						1	1	0	1	2	1	1	1	0	100	82.7833	17.2167	0	0	8.40172	275741	308	280.8	50	170	58	0	58	3
	Schulz_GVMAG_M_3300001718_3	Schulz	included	Megaviricetes	Algavirales	AG_01	alga_2	Prasinovirinae	NA						0	0	2	1	15	4	1	1	2.57531	97.4247	87.9743	12.0257	0	0	646.409	211272	273	243.1	28	165	77	30	47	3
	Schulz_GVMAG_M_3300002154_3	Schulz	included	Megaviricetes	Imitervirales	IM_12	Mesomimiviridae	meso_5	meso_5_C1	Nucleocytoviricota	Megaviricetes	Imitervirales	IM_12	g304	0	1	1	0	2	1	1	1	100	0	100	0	0	0	3.93538	274891	284	295.8	50	200	40	0	40	2
	Schulz_GVMAG_M_3300002186_2	Schulz	included	Megaviricetes	Imitervirales	IM_12	Mesomimiviridae	meso_5	meso_5_C2						1	3	1	1	0	1	1	1	40.5198	59.4802	74.6144	25.3856	0	0	22.0369	277235	291	293	56	202	55	2	53	7
	Schulz_GVMAG_M_3300002242_2	Schulz	included	Megaviricetes	Imitervirales	IM_01	Mesomimiviridae	meso_4	meso_4_F3	Nucleocytoviricota	Megaviricetes	Imitervirales	IM_01	g335	2	2	1	1	3	1	2	2	100	0	63.5951	36.4049	0	0	9.94673	437923	423	310.4	72	297	86	5	82	0
	Schulz_GVMAG_M_3300003410_18	Schulz	included	Megaviricetes	Imitervirales	IM_12	Mesomimiviridae	meso_5	meso_5_C2						1	2	2	1	6	2	1	1	76.2443	23.7557	96.1037	3.89626	0	0	28.4628	327905	374	277.5	43	261	74	2	72	3
	Schulz_GVMAG_M_3300004097_33	Schulz	included	Megaviricetes	Imitervirales	IM_01	Mesomimiviridae	meso_4	meso_4_F3						1	1	1	1	1	1	1	1	0	0	0	0	0	0	0	206139	190	329.4	35	141	57	1	56	1
	Schulz_GVMAG_M_3300004277_10	Schulz	included	Megaviricetes	Imitervirales	IM_16	Mimiviridae	mimi_3	mimi_3_A						1	1	1	0	4	1	1	1	100	0	100	0	0	0	2.06412	461013	482	292.3	63	316	56	2	54	0
	Schulz_GVMAG_M_3300005523_3	Schulz	included	Megaviricetes	Algavirales	AG_01	alga_2	Prasinovirinae	NA						0	0	2	2	8	1	3	2	100	0	100	0	0	0	313.47	213807	328	205.1	28	189	82	68	14	0
	Schulz_GVMAG_M_3300005589_24	Schulz	included	Megaviricetes	Pimascovirales	PM_01	pima_1	pima_1_A	NA	Nucleocytoviricota	Megaviricetes	Pimascovirales	PM_01	g98	2	1	1	0	1	1	1	1	0	0	0	0	0	0	0	334564	354	297.3	53	157	73	2	71	4
	Schulz_GVMAG_M_3300006165_1	Schulz	included	Megaviricetes	Imitervirales	IM_01	Mesomimiviridae	meso_4	meso_4_H2	Nucleocytoviricota	Megaviricetes	Imitervirales	IM_01	g344	1	1	1	1	1	1	1	1	17.8643	82.1357	90.6085	9.39149	0	0	244.838	207945	219	290.6	45	182	73	1	73	0
	Schulz_GVMAG_M_3300006190_14	Schulz	included	Megaviricetes	Imitervirales	IM_12	Mesomimiviridae	meso_5	meso_5_C2	Nucleocytoviricota	Megaviricetes	Imitervirales	IM_12	g300	1	2	1	1	3	1	1	1	0	100	100	0	0	0	20.2065	304716	346	269.1	57	271	86	2	84	1
	Schulz_GVMAG_M_3300006641_22	Schulz	Taxon_sampling	Megaviricetes	Imitervirales		imiter_0	NA	NA						0	0	2	1	2	4	1	0	0	0	0	0	0	0	0	233148	218	321.8	23	148
	Schulz_GVMAG_M_3300006752_9	Schulz	included	Megaviricetes	Imitervirales	IM_01	Mesomimiviridae	meso_4	meso_4_F1	Nucleocytoviricota	Megaviricetes	Imitervirales	IM_01	g336	2	2	2	1	2	1	1	2	100	0	0	0	0	0	0.748166	474801	498	289.8	82	372	95	5	89	0
	Schulz_GVMAG_M_3300006802_11	Schulz	included	Megaviricetes	Pimascovirales	PM_07	Pithoviridae	NA	NA						2	2	1	1	1	1	1	2	0	0	0	0	0	0	0	175006	215	256.4	20	128
	Schulz_GVMAG_M_3300006802_13	Schulz	excluded	Na	NA		NA	NA	NA						0	0	0	0	0	1	0	1	0	0	0	0	0	0	0	113987	170	208.5	15	72
	Schulz_GVMAG_M_3300006805_8	Schulz	included	Megaviricetes	Imitervirales	IM_01	Mesomimiviridae	meso_4	meso_4_F1						2	3	1	1	0	1	0	3	92.5507	7.44932	89.0305	10.9695	0	0	13.223	411827	448	277.5	65	278	65	4	61	1
	Schulz_GVMAG_M_3300006810_1	Schulz	included	Megaviricetes	Pimascovirales	PM_07	Pithoviridae	NA	NA						2	0	2	1	1	1	1	0	0	0	0	0	0	0	0	220310	245	277.1	40	129
	Schulz_GVMAG_M_3300006810_14	Schulz	included	Megaviricetes	Imitervirales	IM_01	Mesomimiviridae	meso_4	meso_4_H1						1	3	0	0	2	2	2	2	0	100	100	0	0	0	1.54236	314804	380	255.8	44	259	63	2	61	1
	Schulz_GVMAG_M_3300006810_8	Schulz	included	Megaviricetes	Imitervirales	IM_01	Mesomimiviridae	meso_4	meso_4_H2	Nucleocytoviricota	Megaviricetes	Imitervirales	IM_01	g344	2	3	2	1	4	1	2	5	100	0	100	0	0	0	1.07133	583400	585	308.8	90	336	89	13	76	6
	Schulz_GVMAG_M_3300006922_4	Schulz	included	Megaviricetes	Imitervirales		Mesomimiviridae	meso_4	NA	Nucleocytoviricota	Megaviricetes	Imitervirales	IM_01	g338	1	0	1	1	2	1	1	1	0	0	0	0	0	0	0	283092	276	293.1	46	110
	Schulz_GVMAG_M_3300007236_6	Schulz	included	Megaviricetes	Imitervirales	IM_12	Mesomimiviridae	meso_5	meso_5_C2	Nucleocytoviricota	Megaviricetes	Imitervirales	IM_12	g300	1	2	1	1	2	2	1	1	100	0	100	0	0	0	18.518	307642	350	269.9	65	283	71	1	70	1
	Schulz_GVMAG_M_3300007345_3	Schulz	included	Megaviricetes	Algavirales	AG_04	alga_1	Raphidovirinae	NA	Nucleocytoviricota	Megaviricetes	Algavirales	AG_04	g167	0	0	1	1	5	2	0	1	0	0	0	0	0	0	0	263150	365	214.9	33	67	39	2	37	6
	Schulz_GVMAG_M_3300007345_7	Schulz	included	Megaviricetes	Pimascovirales	PM_07	Pithoviridae	NA	NA						2	1	1	1	1	1	1	0	100	0	100	0	0	0	4.07793	179748	183	302.1	30	112
	Schulz_GVMAG_M_3300007363_5	Schulz	included	Megaviricetes	Imitervirales		Mesomimiviridae	meso_4	NA						2	2	2	1	3	2	0	1	0	0	0	0	0	0	0	191317	249	244.9	37	156
	Schulz_GVMAG_M_3300007559_2	Schulz	included	Megaviricetes	Imitervirales		Mesomimiviridae	meso_4	NA						2	1	0	1	3	1	1	1	0	0	0	0	0	0	0	149850	206	230.8	34	135
	Schulz_GVMAG_M_3300007618_2	Schulz	included	Megaviricetes	Imitervirales	IM_16	Mimiviridae	mimi_4	mimi_4_B						2	2	1	1	6	1	1	0	0	0	0	0	0	0	0	394605	335	319.9	39	112	45	1	44	0
	Schulz_GVMAG_M_3300007622_7	Schulz	Taxon_sampling	Megaviricetes	Imitervirales		imiter_0	NA	NA						0	0	2	0	6	2	0	1	8.11408	91.8859	71.7301	28.2699	0	0	9.03955	283771	276	311.5	43	190
	Schulz_GVMAG_M_3300007708_3	Schulz	Taxon_sampling	Megaviricetes	Imitervirales		imiter_0	NA	NA						0	0	1	2	2	7	1	1	0	0	0	0	0	0	0	486963	466	314.2	53	174
	Schulz_GVMAG_M_3300007708_4	Schulz	Taxon_sampling	Megaviricetes	Imitervirales		imiter_0	NA	NA						0	0	1	1	2	3	1	1	0	0	0	0	0	0	0	218494	213	313.4	24	119
	Schulz_GVMAG_M_3300008012_16	Schulz	included	Megaviricetes	Imitervirales	IM_09	Mesomimiviridae	meso_5	meso_5_D2						2	4	1	1	3	1	1	2	0	0	0	0	0	0	0	382418	438	270.3	63	287	84	27	58	0
	Schulz_GVMAG_M_3300008012_2	Schulz	excluded	Na	NA		NA	NA	NA						0	0	0	0	4	3	1	1	100	0	100	0	0	0	1.19559	142459	198	225.3	33	151
	Schulz_GVMAG_M_3300008012_32	Schulz	included	Megaviricetes	Imitervirales	IM_12	Mesomimiviridae	meso_5	meso_5_C1	Nucleocytoviricota	Megaviricetes	Imitervirales	IM_12	g304	2	2	1	1	0	1	1	1	0	0	0	0	0	0	0	389246	386	313.8	69	229	56	1	55	3
	Schulz_GVMAG_M_3300008224_9	Schulz	excluded	Megaviricetes	Pimascovirales		NA	NA	NA						1	1	2	0	0	1	0	0	0	0	0	0	0	0	0	512421	470	324.7	53	54
	Schulz_GVMAG_M_3300009051_3	Schulz	included	Megaviricetes	Imitervirales	IM_12	Mesomimiviridae	meso_5	meso_5_C2	Nucleocytoviricota	Megaviricetes	Imitervirales	IM_12	g300	1	1	1	1	4	2	1	1	0	0	0	0	0	0	0	462583	473	297.3	79	294	90	2	88	1
	Schulz_GVMAG_M_3300009059_10	Schulz	Taxon_sampling	Megaviricetes	Imitervirales		imiter_0	NA	NA						0	0	2	0	2	5	1	1	0	0	0	0	0	0	0	358476	347	314	51	198
	Schulz_GVMAG_M_3300009059_8	Schulz	Taxon_sampling	Megaviricetes	Imitervirales		imiter_0	NA	NA						0	0	2	0	1	3	1	0	0	0	0	0	0	0	0	181969	178	314.9	38	95
	Schulz_GVMAG_M_3300009071_15	Schulz	included	Megaviricetes	Algavirales	AG_01	alga_2	Prasinovirinae	NA	Nucleocytoviricota	Megaviricetes	Algavirales	AG_01	g177	0	0	3	2	18	5	2	4	42.0152	57.9848	95.437	4.11259	0.450411	0	136.009	222643	341	206	29	158	75	97	-22	1
	Schulz_GVMAG_M_3300009076_8	Schulz	included	Megaviricetes	Imitervirales	IM_01	Mesomimiviridae	meso_4	meso_4_F2						2	3	1	1	1	2	1	2	50.3973	49.6027	93.061	6.93896	0	0	31.946	446711	530	261.9	72	377	83	8	74	11
	Schulz_GVMAG_M_3300009077_7	Schulz	included	Megaviricetes	Imitervirales	IM_08	Mesomimiviridae	meso_5	meso_5_B1						1	2	1	1	13	1	1	1	0	100	86.3656	0	10.9564	2.67802	33.0465	419346	438	300.7	104	313	77	2	75	0
	Schulz_GVMAG_M_3300009149_34	Schulz	included	Megaviricetes	Imitervirales	IM_01	Mesomimiviridae	meso_4	meso_4_E	Nucleocytoviricota	Megaviricetes	Imitervirales	IM_01	g329	1	2	1	0	2	1	1	1	11.6498	88.3502	46.6676	37.4035	15.9289	0	12.644	323433	352	285.8	64	273	85	2	83	3
	Schulz_GVMAG_M_3300009172_8	Schulz	included	Megaviricetes	Imitervirales	IM_01	Mesomimiviridae	meso_4	meso_4_F3	Nucleocytoviricota	Megaviricetes	Imitervirales	IM_01	g335	2	2	1	1	2	0	1	1	0	100	56.3632	43.6368	0	0	8.52775	327355	335	302.2	64	283	60	2	58	1
	Schulz_GVMAG_M_3300009193_33	Schulz	included	Megaviricetes	Imitervirales	IM_12	Mesomimiviridae	meso_5	meso_5_C2						2	3	1	1	4	2	1	1	15.4123	84.5877	89.9984	10.0016	0	0	96.6494	454448	510	278.5	57	357	80	16	63	5
	Schulz_GVMAG_M_3300009409_46	Schulz	included	Megaviricetes	Imitervirales	IM_01	Mesomimiviridae	meso_4	meso_4_E						1	2	2	1	2	1	1	1	0	0	0	0	0	0	0	219736	233	298.2	43	149	49	0	49	0
	Schulz_GVMAG_M_3300009420_1	Schulz	included	Megaviricetes	Imitervirales	IM_01	Mesomimiviridae	meso_4	meso_4_F2						1	2	1	1	2	2	1	2	2.19809	97.8019	81.6073	18.3927	0	0	35.8675	414864	438	289.6	78	321	77	7	70	1
	Schulz_GVMAG_M_3300009422_16	Schulz	included	Megaviricetes	Imitervirales	IM_07	Mesomimiviridae	meso_5	meso_5_B2						1	2	2	1	12	1	1	1	0	100	81.6218	18.3782	0	0	16.7518	520297	539	294.4	97	347	79	4	75	1
	Schulz_GVMAG_M_3300009425_37	Schulz	included	Megaviricetes	Imitervirales	IM_01	Mesomimiviridae	meso_4	meso_4_E	Nucleocytoviricota	Megaviricetes	Imitervirales	IM_01	g329	0	2	1	0	2	1	1	1	0	100	100	0	0	0	15.9674	349130	362	300.5	70	292	69	2	67	3
	Schulz_GVMAG_M_3300009426_8	Schulz	included	Megaviricetes	Imitervirales	IM_01	Mesomimiviridae	meso_4	meso_4_H3						0	3	1	0	1	1	0	1	70.8264	29.1736	100	0	0	0	11.8518	244857	261	279.3	41	114	39	0	39	2
	Schulz_GVMAG_M_3300009428_8	Schulz	included	Megaviricetes	Imitervirales	IM_01	Mesomimiviridae	meso_4	meso_4_H1						1	2	2	1	1	1	1	0	0	100	40.6519	56.4955	2.85252	0	74.5577	191790	211	277.7	44	174	49	2	47	0
	Schulz_GVMAG_M_3300009432_20	Schulz	included	Megaviricetes	Imitervirales	IM_01	Mesomimiviridae	meso_4	meso_4_F3						1	2	1	1	2	1	1	0	33.7616	66.2384	65.6883	34.3117	0	0	9.80868	415479	418	309.9	90	331	80	2	77	1
	Schulz_GVMAG_M_3300009434_15	Schulz	included	Megaviricetes	Imitervirales	IM_01	Mesomimiviridae	meso_4	meso_4_D						1	2	1	1	1	2	0	1	40.6213	59.3787	64.7431	35.2569	0	0	18.9596	252593	287	276.2	51	234	72	2	70	0
	Schulz_GVMAG_M_3300009434_22	Schulz	included	Megaviricetes	Imitervirales	IM_09	Mesomimiviridae	meso_5	meso_5_D2						1	2	1	0	2	1	1	1	40.9844	59.0156	97.071	2.92897	0	0	36.5814	264102	301	273.3	52	178	64	2	63	0
	Schulz_GVMAG_M_3300009436_15	Schulz	included	Megaviricetes	Imitervirales	IM_16	Mimiviridae	mimi_3	mimi_3_A	Nucleocytoviricota	Megaviricetes	Imitervirales	IM_16	g240	1	1	1	1	4	2	1	1	0	0	0	0	0	0	0	675011	736	255.6	89	199	59	1	58	0
	Schulz_GVMAG_M_3300009436_18	Schulz	included	Megaviricetes	Imitervirales	IM_01	Mesomimiviridae	meso_4	meso_4_E						1	2	1	1	2	1	1	1	75.3897	24.6103	53.6887	41.8792	2.74268	1.68935	36.5518	371237	432	267.4	88	338	81	5	77	4
	Schulz_GVMAG_M_3300009436_29	Schulz	included	Pokkesviricetes	Asfuvirales		ND	NA	NA	Nucleocytoviricota	Pokkesviricetes	Asfuvirales	AF_02	g35	2	1	1	0	1	1	1	1	0	0	0	0	0	0	0	215977	195	336.4	13	28
	Schulz_GVMAG_M_3300009436_33	Schulz	included	Megaviricetes	Imitervirales	IM_01	Mesomimiviridae	meso_4	meso_4_F3	Nucleocytoviricota	Megaviricetes	Imitervirales	IM_01	g335	1	3	1	1	1	1	0	1	0	0	0	0	0	0	0	318228	317	307.4	56	260	83	1	82	0
	Schulz_GVMAG_M_3300009436_41	Schulz	included	Megaviricetes	Imitervirales	IM_01	Mesomimiviridae	meso_4	meso_4_C	Nucleocytoviricota	Megaviricetes	Imitervirales	IM_01	g334	1	2	1	0	1	1	1	1	20.3097	79.6903	63.3239	36.6761	0	0	26.2778	215547	218	307.7	50	165	49	0	49	0
	Schulz_GVMAG_M_3300009441_23	Schulz	included	Megaviricetes	Imitervirales	IM_01	Mesomimiviridae	meso_4	meso_4_F3	Nucleocytoviricota	Megaviricetes	Imitervirales	IM_01	g335	1	3	1	1	2	1	1	1	0.154988	99.845	69.2243	27.8792	1.92051	0.976	168.808	247952	258	280.6	41	186	58	1	58	2
	Schulz_GVMAG_M_3300009443_14	Schulz	excluded	Na	NA		NA	NA	NA						0	1	4	0	1	1	1	3	20.4118	79.5882	86.8058	13.1942	0	0	97.1696	285199	320	275	43	136
	Schulz_GVMAG_M_3300009467_15	Schulz	included	Megaviricetes	Pimascovirales		ND	NA	NA						2	0	1	1	0	0	1	1	100	0	100	0	0	0	8.26807	208513	193	307.2	32	57
	Schulz_GVMAG_M_3300009488_1	Schulz	included	Megaviricetes	Pimascovirales	PM_01	pima_1	pima_1_D	NA						1	1	1	1	1	1	1	0	100	0	100	0	0	0	2.32998	111021	129	269.3	23	94	44	0	44	0
	Schulz_GVMAG_M_3300009488_12	Schulz	included	Megaviricetes	Imitervirales	IM_01	Mesomimiviridae	meso_4	meso_4_E						1	3	1	1	1	1	1	1	100	0	43.0424	50.679	6.27863	0	45.8633	444760	507	270	89	366	88	8	80	4
	Schulz_GVMAG_M_3300009488_16	Schulz	included	Megaviricetes	Pimascovirales	PM_01	pima_1	pima_1_A	NA	Nucleocytoviricota	Megaviricetes	Pimascovirales	PM_01	g100	2	1	2	1	0	1	1	1	0	0	0	0	0	0	0	219259	265	252	38	106	63	2	62	2
	Schulz_GVMAG_M_3300009495_27	Schulz	included	Megaviricetes	Imitervirales	IM_09	Mesomimiviridae	meso_5	meso_5_D2						1	1	1	1	1	1	1	1	100	0	100	0	0	0	2.13277	207383	274	234.4	50	211	76	2	73	0
	Schulz_GVMAG_M_3300009496_9	Schulz	included	Megaviricetes	Pandoravirales	PV_05	pando_1	pando_1_B	NA	Nucleocytoviricota	Megaviricetes	Pandoravirales	PV_05	g148	1	0	1	0	1	1	1	0	0	100	59.5775	40.4225	0	0	6.02879	400097	425	274.4	64	163	63	0	63	1
	Schulz_GVMAG_M_3300009497_12	Schulz	included	Megaviricetes	Imitervirales	IM_01	Mesomimiviridae	meso_4	meso_4_F3						1	2	1	1	2	1	1	1	0	100	100	0	0	0	3.24734	429367	441	304.6	69	334	92	4	89	1
	Schulz_GVMAG_M_3300009498_22	Schulz	included	Megaviricetes	Imitervirales	IM_01	Mesomimiviridae	meso_4	meso_4_D	Nucleocytoviricota	Megaviricetes	Imitervirales	IM_01	g332	0	2	1	1	2	1	1	1	18.8545	81.1455	100	0	0	0	11.6717	265189	292	285.5	45	234	76	2	73	0
	Schulz_GVMAG_M_3300009507_18	Schulz	included	Megaviricetes	Imitervirales	IM_01	Mesomimiviridae	meso_4	meso_4_E						1	1	1	1	2	1	1	1	0	100	67.9564	32.0436	0	0	3.85744	422889	489	267.5	95	288	62	8	55	2
	Schulz_GVMAG_M_3300009512_5	Schulz	included	Megaviricetes	Algavirales	AG_03	alga_2	alga_2_A	NA						2	1	0	2	1	4	1	1	0	0	0	0	0	0	0	263941	306	270.2	56	234
	Schulz_GVMAG_M_3300009529_2	Schulz	included	Megaviricetes	Pimascovirales	PM_07	Pithoviridae	NA	NA						2	1	0	1	1	1	1	0	0	0	0	0	0	0	0	369984	355	311.4	80	88
	Schulz_GVMAG_M_3300009544_28	Schulz	included	Megaviricetes	Algavirales	AG_03	alga_2	alga_2_A	NA						2	1	1	1	7	4	1	2	0	100	56.6675	43.3325	0	0	13.7601	210212	280	229.4	43	130
	Schulz_GVMAG_M_3300009550_18	Schulz	included	Megaviricetes	Algavirales	AG_04	alga_1	Raphidovirinae	NA						0	0	1	0	3	2	1	1	100	0	97.5813	0	2.41867	0	105.291	155967	202	246.7	41	145	44	0	44	13
	Schulz_GVMAG_M_3300009705_27	Schulz	included	Megaviricetes	Imitervirales	IM_01	Mesomimiviridae	meso_4	meso_4_E						0	2	1	0	1	1	0	1	0	100	79.9827	13.8347	6.18268	0	21.1927	178807	199	283	30	148	42	2	40	1
	Schulz_GVMAG_M_3300009706_33	Schulz	included	Megaviricetes	Imitervirales	IM_07	Mesomimiviridae	meso_5	meso_5_B2	Nucleocytoviricota	Megaviricetes	Imitervirales	IM_07	g294	2	2	2	1	7	2	1	1	0	0	0	0	0	0	0	429278	453	280.8	82	173	40	0	40	10
	Schulz_GVMAG_M_3300009706_38	Schulz	included	Megaviricetes	Imitervirales	IM_01	Mesomimiviridae	meso_4	meso_4_H3						1	1	1	1	1	1	1	0	0	0	0	0	0	0	0	270524	312	267	59	213	58	3	55	0
	Schulz_GVMAG_M_3300009706_42	Schulz	included	Megaviricetes	Imitervirales	IM_09	Mesomimiviridae	meso_5	meso_5_D1						0	2	0	1	0	0	1	1	0	100	88.4039	11.5961	0	0	8.01311	237600	274	265.4	56	195	69	1	68	0
	Schulz_GVMAG_M_3300009785_4	Schulz	included	Megaviricetes	Imitervirales	IM_09	Mesomimiviridae	meso_5	meso_5_D2	Nucleocytoviricota	Megaviricetes	Imitervirales	IM_09	g274	1	2	1	0	2	1	1	1	3.11508	96.8849	89.8064	10.1936	0	0	53.7827	209839	227	288.4	49	167	58	1	58	0
	Schulz_GVMAG_M_3300009786_46	Schulz	included	Megaviricetes	Imitervirales	IM_01	Mesomimiviridae	meso_4	meso_4_E						1	2	0	1	2	1	1	1	0	100	0	100	0	0	0.806985	250934	292	267.5	55	179	59	2	57	0
	Schulz_GVMAG_M_3300010151_7	Schulz	excluded	Na	Singleton_Order_01		NA	NA	NA	Nucleocytoviricota	Pokkesviricetes	Chitovirales	incertae_sedis	g12	2	1	1	1	1	1	1	1	0	0	0	0	0	0	0	224093	239	279	33	34
	Schulz_GVMAG_M_3300010299_5	Schulz	included	Megaviricetes	Imitervirales	IM_08	Mesomimiviridae	meso_5	meso_5_B1						0	1	1	1	4	1	1	1	0	0	0	0	0	0	0	285100	316	280.3	88	225	56	2	54	0
	Schulz_GVMAG_M_3300010354_11	Schulz	included	Megaviricetes	Imitervirales	IM_12	Mesomimiviridae	meso_5	meso_5_C1	Nucleocytoviricota	Megaviricetes	Imitervirales	IM_12	g309	1	2	1	1	2	1	1	1	0	0	0	0	0	0	0	394769	420	288.4	73	147	58	2	56	6
	Schulz_GVMAG_M_3300010354_16	Schulz	included	Megaviricetes	Imitervirales	IM_01	Mesomimiviridae	meso_4	meso_4_H1						1	1	2	1	2	1	1	1	0	0	0	0	0	0	0	396346	410	287.4	75	248	70	1	70	4
	Schulz_GVMAG_M_3300010354_26	Schulz	included	Megaviricetes	Imitervirales	IM_16	Mimiviridae	mimi_4	mimi_4_A						0	3	0	0	1	2	1	1	0	0	0	0	0	0	0	233447	239	277.5	25	101	22	0	22	2
	Schulz_GVMAG_M_3300010354_31	Schulz	included	Megaviricetes	Imitervirales	IM_12	Mesomimiviridae	meso_5	meso_5_C2	Nucleocytoviricota	Megaviricetes	Imitervirales	IM_12	g300	1	4	1	1	1	1	0	1	0	0	0	0	0	0	0	427121	439	301.5	59	247	82	15	67	0
	Schulz_GVMAG_M_3300010354_52	Schulz	included	Megaviricetes	Imitervirales	IM_01	Mesomimiviridae	meso_4	meso_4_F3						3	2	0	1	0	1	1	2	0	0	0	0	0	0	0	326477	338	294.1	60	198	61	5	57	2
	Schulz_GVMAG_M_3300010368_17	Schulz	included	Megaviricetes	Imitervirales	IM_09	Mesomimiviridae	meso_5	meso_5_D2	Nucleocytoviricota	Megaviricetes	Imitervirales	IM_09	g273	1	2	1	1	1	1	1	1	0	0	0	0	0	0	0	326275	335	305.6	60	242	87	0	87	0
	Schulz_GVMAG_M_3300010368_24	Schulz	included	Megaviricetes	Imitervirales	IM_01	Mesomimiviridae	meso_4	meso_4_F3	Nucleocytoviricota	Megaviricetes	Imitervirales	IM_01	g335	2	4	1	1	2	1	1	1	16.9901	83.0099	88.1665	11.8335	0	0	12.1126	414683	417	304.2	73	284	86	2	83	1
	Schulz_GVMAG_M_3300010368_29	Schulz	included	Megaviricetes	Imitervirales	IM_08_fixed	Mesomimiviridae	meso_3	NA						1	2	2	0	4	0	1	1	100	0	100	0	0	0	1.44416	250679	256	287.6	43	138
	Schulz_GVMAG_M_3300010368_35	Schulz	included	Megaviricetes	Imitervirales	IM_01	Mesomimiviridae	meso_4	meso_4_A	Nucleocytoviricota	Megaviricetes	Imitervirales	IM_01	g342	1	3	1	1	2	1	1	1	0	0	0	0	0	0	0	255584	313	260.9	57	241	70	2	68	0
	Schulz_GVMAG_M_3300010368_6	Schulz	included	Megaviricetes	Imitervirales	IM_01	Mesomimiviridae	meso_4	meso_4_H1						3	4	0	1	2	1	1	3	100	0	100	0	0	0	6.38733	311988	331	280.9	59	251	67	6	61	0
	Schulz_GVMAG_M_3300010370_19	Schulz	included	Megaviricetes	Imitervirales	IM_12	Mesomimiviridae	meso_5	meso_5_C2	Nucleocytoviricota	Megaviricetes	Imitervirales	IM_12	g300	1	1	1	1	4	1	1	1	0	0	0	0	0	0	0	445624	382	361.8	59	294	94	1	92	2
	Schulz_GVMAG_M_3300010370_26	Schulz	included	Megaviricetes	Imitervirales	IM_12	Mesomimiviridae	meso_5	meso_5_C2						0	2	1	1	4	1	1	0	0	0	0	0	0	0	0	268954	293	284.7	64	228	81	0	81	0
	Schulz_GVMAG_M_3300010370_30	Schulz	included	Megaviricetes	Imitervirales	IM_01	Mesomimiviridae	meso_4	meso_4_F1						0	2	0	2	2	1	1	1	0	0	0	0	0	0	0	352746	417	260.7	63	265	64	5	59	2
	Schulz_GVMAG_M_3300010370_5	Schulz	included	Megaviricetes	Imitervirales	IM_12	Mesomimiviridae	meso_5	meso_5_C2						0	2	1	1	0	0	1	1	0	0	0	0	0	0	0	297300	288	311.4	47	203	73	0	73	1
	Schulz_GVMAG_M_3300011013_19	Schulz	included	Megaviricetes	Imitervirales	IM_13	Mesomimiviridae	meso_2	NA	Nucleocytoviricota	Megaviricetes	Imitervirales	IM_13	g260	1	2	1	1	4	1	1	1	0	0	0	0	0	0	0	364295	405	275.7	62	261	74	3	71	0
	Schulz_GVMAG_M_3300012920_24	Schulz	included	Megaviricetes	Imitervirales	IM_01	Mesomimiviridae	meso_4	meso_4_G	Nucleocytoviricota	Megaviricetes	Imitervirales	IM_01	g340	1	2	1	1	1	1	1	1	100	0	30.6099	63.7929	2.53779	3.05945	46.9643	328154	309	332.1	68	188	67	1	66	1
	Schulz_GVMAG_M_3300012920_30	Schulz	included	Megaviricetes	Imitervirales	IM_06	Mesomimiviridae	meso_5	meso_5_A2	Nucleocytoviricota	Megaviricetes	Imitervirales	IM_06	g271	1	2	1	1	4	2	1	1	100	0	100	0	0	0	21.5046	559133	629	275.4	105	259
	Schulz_GVMAG_M_3300012936_1	Schulz	included	Megaviricetes	Imitervirales		Mesomimiviridae	meso_4	NA	Nucleocytoviricota	Megaviricetes	Imitervirales	IM_01	g321	1	2	1	1	2	1	0	1	0	0	0	0	0	0	0	214581	245	276.4	53	56
	Schulz_GVMAG_M_3300012936_15	Schulz	included	Megaviricetes	Imitervirales	IM_01	Mesomimiviridae	meso_4	meso_4_F2	Nucleocytoviricota	Megaviricetes	Imitervirales	IM_01	g339	1	2	1	1	2	1	1	1	100	0	100	0	0	0	12.9346	448985	475	295.9	81	327	92	3	89	3
	Schulz_GVMAG_M_3300012936_19	Schulz	included	Megaviricetes	Imitervirales	IM_01	Mesomimiviridae	meso_4	meso_4_F2	Nucleocytoviricota	Megaviricetes	Imitervirales	IM_01	g339	1	2	1	1	2	1	1	1	100	0	100	0	0	0	22.6836	448442	483	286.9	93	378	87	2	86	4
	Schulz_GVMAG_M_3300012936_23	Schulz	included	Megaviricetes	Imitervirales	IM_01	Mesomimiviridae	meso_4	meso_4_H3						0	1	1	1	0	1	1	0	100	0	100	0	0	0	52.777	296609	345	265.3	73	228	46	1	45	3
	Schulz_GVMAG_M_3300012936_34	Schulz	included	Megaviricetes	Imitervirales	IM_01	Mesomimiviridae	meso_4	meso_4_E	Nucleocytoviricota	Megaviricetes	Imitervirales	IM_01	g329	1	2	1	1	2	1	1	1	100	0	94.9295	3.59562	1.4749	0	72.3317	462736	474	307.3	80	382	87	2	85	2
	Schulz_GVMAG_M_3300012936_37	Schulz	included	Megaviricetes	Imitervirales	IM_01	Mesomimiviridae	meso_4	meso_4_A	Nucleocytoviricota	Megaviricetes	Imitervirales	IM_01	g342	1	2	1	1	2	1	1	1	100	0	100	0	0	0	7.62304	406533	462	271.5	76	323	77	2	75	2
	Schulz_GVMAG_M_3300012936_38	Schulz	included	Megaviricetes	Imitervirales	IM_16	Mimiviridae	mimi_4	mimi_4_A						1	0	2	2	8	1	2	1	100	0	100	0	0	0	4.77961	473637	483	307.8	83	343	76	6	70	0
	Schulz_GVMAG_M_3300012936_4	Schulz	included	Megaviricetes	Imitervirales	IM_01	Mesomimiviridae	meso_4	meso_4_E						0	2	1	2	2	3	1	1	100	0	100	0	0	0	59.9007	498399	554	280.5	88	396	78	14	64	8
	Schulz_GVMAG_M_3300012952_13	Schulz	included	Megaviricetes	Imitervirales	IM_01	Mesomimiviridae	meso_4	meso_4_H2						1	2	0	1	2	1	1	1	100	0	82.7946	11.0322	6.17314	0	9.94723	356461	369	301.5	77	261	83	2	80	1
	Schulz_GVMAG_M_3300012952_3	Schulz	included	Megaviricetes	Pandoravirales	PV_03	pando_2	NA	NA						1	1	0	0	0	0	1	1	100	0	100	0	0	0	20.5807	244341	195	394.6	27	123
	Schulz_GVMAG_M_3300012952_6	Schulz	included	Megaviricetes	Pimascovirales	PM_01	pima_1	pima_1_B	NA						0	1	1	1	1	1	1	1	100	0	100	0	0	0	2.33128	311582	354	268.8	44	126	71	2	69	4
	Schulz_GVMAG_M_3300012953_22	Schulz	included	Megaviricetes	Pimascovirales	PM_01	pima_1	pima_1_A	NA	Nucleocytoviricota	Megaviricetes	Pimascovirales	PM_01	g107	1	1	1	0	0	1	0	1	100	0	43.982	32.5749	14.3462	9.09692	8.14281	241698	268	278.7	40	182	73	0	73	0
	Schulz_GVMAG_M_3300012954_15	Schulz	included	Megaviricetes	Imitervirales	IM_01	Mesomimiviridae	meso_4	meso_4_H3						1	2	1	1	2	2	1	0	100	0	100	0	0	0	1.5229	382297	366	324.7	66	271	67	7	60	3
	Schulz_GVMAG_M_3300012954_17	Schulz	included	Megaviricetes	Imitervirales	IM_01	Mesomimiviridae	meso_4	meso_4_H2						1	2	1	1	2	1	1	1	100	0	100	0	0	0	4.16462	392593	432	274.1	89	292	91	3	88	1
	Schulz_GVMAG_M_3300013010_19	Schulz	included	Megaviricetes	Pimascovirales	PM_01	pima_1	pima_1_A	NA	Nucleocytoviricota	Megaviricetes	Pimascovirales	PM_01	g106	2	1	1	1	1	1	1	1	0	0	0	0	0	0	0	302154	351	263.5	60	146	85	0	85	3
	Schulz_GVMAG_M_3300017697_11	Schulz	included	Megaviricetes	Imitervirales	IM_09	Mesomimiviridae	meso_5	meso_5_D1						1	2	1	1	10	1	1	1	87.2598	12.7402	100	0	0	0	69.4751	262602	317	258.7	59	229	64	2	62	0
	Schulz_GVMAG_M_3300017724_7	Schulz	included	Megaviricetes	Imitervirales	IM_01	Mesomimiviridae	meso_4	meso_4_F3	Nucleocytoviricota	Megaviricetes	Imitervirales	IM_01	g335	1	2	1	1	1	1	0	1	6.49822	93.5018	86.3355	13.6645	0	0	53.7062	475991	479	303.6	89	312	85	2	83	2
	Schulz_GVMAG_M_3300017735_4	Schulz	included	Megaviricetes	Imitervirales	IM_01	Mesomimiviridae	meso_4	meso_4_F2	Nucleocytoviricota	Megaviricetes	Imitervirales	IM_01	g339	2	2	1	0	2	1	1	3	45.5126	54.4874	51.9032	38.2628	9.83394	0	18.3995	489538	557	268	90	356	83	5	77	3
	Schulz_GVMAG_M_3300017741_2	Schulz	Taxon_sampling	Megaviricetes	Algavirales		alga_0	NA	NA	Nucleocytoviricota	Megaviricetes	Algavirales	incertae_sedis	g198	0	0	2	1	1	1	1	0	0	0	0	0	0	0	0	268389	292	273.2	12	161
	Schulz_GVMAG_M_3300017741_4	Schulz	included	Megaviricetes	Imitervirales	IM_01	Mesomimiviridae	meso_4	meso_4_C						0	2	1	0	2	1	1	1	100	0	100	0	0	0	3.89394	198750	236	255.2	41	174	39	1	39	2
	Schulz_GVMAG_M_3300017744_9	Schulz	included	Megaviricetes	Algavirales	AG_01	alga_2	Prasinovirinae	NA						0	0	3	2	11	3	2	2	55.7751	44.2249	94.9106	3.92993	0.84653	0.31292	265.644	277599	382	228.2	49	214	88	59	29	2
	Schulz_GVMAG_M_3300017763_4	Schulz	included	Megaviricetes	Imitervirales	IM_09_fixed	Mesomimiviridae	meso_5	meso_5_A1	Nucleocytoviricota	Megaviricetes	Imitervirales	IM_09	g278	2	3	1	0	1	0	1	2	100	0	100	0	0	0	5.12084	315655	346	267.7	27	216	52	1	51	0
	Schulz_GVMAG_M_3300017765_1	Schulz	included	Megaviricetes	Imitervirales	IM_12	Mesomimiviridae	meso_5	meso_5_C1						1	1	1	1	0	2	1	1	100	0	100	0	0	0	2.34474	277643	259	324.4	43	167	38	2	35	4
	Schulz_GVMAG_M_3300017771_11	Schulz	excluded	Megaviricetes	Algavirales		NA	NA	NA						0	0	0	3	7	3	1	2	100	0	92.7036	1.64721	2.14391	3.50524	606.533	174679	266	201.3	28	165
	Schulz_GVMAG_M_3300017772_13	Schulz	included	Megaviricetes	Imitervirales	IM_01	Mesomimiviridae	meso_4	meso_4_E	Nucleocytoviricota	Megaviricetes	Imitervirales	IM_01	g329	1	2	2	1	2	5	1	4	91.9468	8.05317	100	0	0	0	17.592	596539	696	264.7	114	433	73	8	65	4
	Schulz_GVMAG_M_3300017773_3	Schulz	included	Megaviricetes	Algavirales	AG_01	alga_2	Prasinovirinae	NA						0	0	3	3	10	2	2	0	38.684	61.316	100	0	0	0	113.93	309229	441	221.4	43	255	84	61	23	2
	Schulz_GVMAG_M_3300017783_11	Schulz	included	Megaviricetes	Imitervirales	IM_09	Mesomimiviridae	meso_5	meso_5_D1						1	1	1	0	4	3	0	3	100	0	22.9418	77.0582	0	0	4.71492	309117	357	270.7	45	212	52	2	51	0
	Schulz_GVMAG_M_3300017783_9	Schulz	included	Megaviricetes	Pimascovirales	PM_01	pima_1	pima_1_A	NA	Nucleocytoviricota	Megaviricetes	Pimascovirales	PM_01	g106	2	1	1	1	0	1	0	1	100	0	55.0037	42.9494	2.04696	0	25.7685	236611	261	279.5	33	156	67	2	65	1
	Schulz_GVMAG_M_3300017786_5	Schulz	included	Megaviricetes	Imitervirales	IM_01	Mesomimiviridae	meso_4	meso_4_E	Nucleocytoviricota	Megaviricetes	Imitervirales	IM_01	g329	1	3	1	0	0	1	1	2	100	0	100	0	0	0	7.46073	366589	409	278.7	82	312	61	3	58	2
	Schulz_GVMAG_M_3300017824_10	Schulz	included	Megaviricetes	Imitervirales	IM_09	Mesomimiviridae	meso_5	meso_5_D1	Nucleocytoviricota	Megaviricetes	Imitervirales	IM_09	g276	1	2	1	1	5	2	1	1	0	0	0	0	0	0	0	299661	352	267.6	58	264	75	2	73	0
	Schulz_GVMAG_M_3300017824_14	Schulz	included	Megaviricetes	Imitervirales	IM_12	Mesomimiviridae	meso_5	meso_5_C2	Nucleocytoviricota	Megaviricetes	Imitervirales	IM_12	g300	1	1	1	1	4	1	1	1	17.016	82.984	94.5616	4.06495	1.37346	0	95.3401	408737	414	304	69	330	78	0	78	1
	Schulz_GVMAG_M_3300017950_2	Schulz	included	Megaviricetes	Imitervirales	IM_01	Mesomimiviridae	meso_4	meso_4_F3	Nucleocytoviricota	Megaviricetes	Imitervirales	IM_01	g335	1	2	1	1	2	1	1	1	100	0	100	0	0	0	4.06768	336864	348	294.3	69	232	76	2	74	0
	Schulz_GVMAG_M_3300017952_11	Schulz	included	Megaviricetes	Imitervirales	IM_12	Mesomimiviridae	meso_5	meso_5_C1	Nucleocytoviricota	Megaviricetes	Imitervirales	IM_12	g310	1	2	1	0	2	1	1	1	0	0	0	0	0	0	0	321001	278	353.3	44	100	45	0	45	5
	Schulz_GVMAG_M_3300017956_10	Schulz	included	Megaviricetes	Imitervirales	IM_01	Mesomimiviridae	meso_4	meso_4_E						1	2	2	1	1	1	0	1	100	0	100	0	0	0	13.8508	291698	287	310.3	53	120	47	2	45	2
	Schulz_GVMAG_M_3300017956_15	Schulz	included	Megaviricetes	Imitervirales	IM_12	Mesomimiviridae	meso_5	meso_5_C1						2	2	0	0	1	1	1	1	0	0	0	0	0	0	0	385030	328	333.7	47	135	44	3	41	10
	Schulz_GVMAG_M_3300017956_2	Schulz	included	Megaviricetes	Imitervirales	IM_01	Mesomimiviridae	meso_4	meso_4_E						2	3	0	1	2	1	1	1	100	0	100	0	0	0	1.93964	375704	410	284.2	83	266	69	8	61	6
	Schulz_GVMAG_M_3300017956_25	Schulz	included	Megaviricetes	Imitervirales	IM_12	Mesomimiviridae	meso_5	meso_5_C2	Nucleocytoviricota	Megaviricetes	Imitervirales	IM_12	g300	3	2	1	1	2	1	0	1	100	0	100	0	0	0	7.80093	606823	639	297.5	103	460	97	42	55	1
	Schulz_GVMAG_M_3300017956_3	Schulz	included	Megaviricetes	Imitervirales	IM_01	Mesomimiviridae	meso_4	meso_4_F3	Nucleocytoviricota	Megaviricetes	Imitervirales	IM_01	g335	2	2	1	1	2	1	1	1	100	0	100	0	0	0	0.878771	465195	457	313.8	65	353	89	2	86	1
	Schulz_GVMAG_M_3300017967_12	Schulz	included	Megaviricetes	Imitervirales	IM_01	Mesomimiviridae	meso_4	meso_4_E	Nucleocytoviricota	Megaviricetes	Imitervirales	IM_01	g327	1	2	1	1	2	1	1	1	0	0	0	0	0	0	0	283850	313	273.6	60	184	63	0	63	3
	Schulz_GVMAG_M_3300017967_22	Schulz	included	Megaviricetes	Imitervirales	IM_12	Mesomimiviridae	meso_5	meso_5_C1	Nucleocytoviricota	Megaviricetes	Imitervirales	IM_12	g307	2	1	1	1	0	1	0	1	0	0	0	0	0	0	0	409197	320	365.7	37	135	44	0	44	12
	Schulz_GVMAG_M_3300017969_5	Schulz	included	Megaviricetes	Algavirales	AG_01	alga_2	Prasinovirinae	NA						0	0	1	1	12	4	3	1	100	0	100	0	0	0	39.4894	201493	312	201.8	35	196	88	33	55	3
	Schulz_GVMAG_M_3300017986_28	Schulz	included	Megaviricetes	Imitervirales	IM_01	Mesomimiviridae	meso_4	meso_4_E	Nucleocytoviricota	Megaviricetes	Imitervirales	IM_01	g329	1	2	1	1	1	1	1	1	100	0	100	0	0	0	22.5885	338159	345	292.6	78	277	70	2	68	1
	Schulz_GVMAG_M_3300017986_31	Schulz	included	Megaviricetes	Imitervirales		basal_clade	NA	NA						1	1	1	0	2	1	0	1	13.2106	86.7894	94.4884	5.51161	0	0	24.076	230389	252	284.4	40	115
	Schulz_GVMAG_M_3300018048_10	Schulz	included	Megaviricetes	Imitervirales		basal_clade	NA	NA						0	1	1	0	1	0	1	1	0	0	0	0	0	0	0	261347	292	272.9	55	91
	Schulz_GVMAG_M_3300018049_14	Schulz	included	Megaviricetes	Imitervirales	IM_01	Mesomimiviridae	meso_4	meso_4_F3	Nucleocytoviricota	Megaviricetes	Imitervirales	IM_01	g335	0	2	1	1	2	1	1	1	0	0	0	0	0	0	0	363105	350	319.6	72	279	85	5	80	0
	Schulz_GVMAG_M_3300018410_27	Schulz	included	Megaviricetes	Imitervirales	IM_01	Mesomimiviridae	meso_4	meso_4_H2						1	2	0	1	2	1	1	1	0	0	0	0	0	0	0	316186	305	320.1	73	219	65	1	64	2
	Schulz_GVMAG_M_3300018415_41	Schulz	included	Megaviricetes	Imitervirales	IM_01	Mesomimiviridae	meso_4	meso_4_F3						2	2	1	1	0	1	0	1	0	100	71.0242	28.9758	0	0	3.17323	239866	225	327.4	47	165	52	2	49	3
	Schulz_GVMAG_M_3300018416_26	Schulz	included	Megaviricetes	Imitervirales	IM_12	Mesomimiviridae	meso_5	meso_5_C1	Nucleocytoviricota	Megaviricetes	Imitervirales	IM_12	g303	1	2	1	1	3	3	1	1	0	0	0	0	0	0	0	488126	467	312.5	77	222	65	4	60	3
	Schulz_GVMAG_M_3300018416_36	Schulz	included	Pokkesviricetes	Asfuvirales	AF_02	ND	NA	NA						1	1	1	0	1	1	1	1	0	0	0	0	0	0	0	208202	187	339.5	33	64
	Schulz_GVMAG_M_3300018416_45	Schulz	included	Megaviricetes	Imitervirales	IM_01	Mesomimiviridae	meso_4	meso_4_H2	Nucleocytoviricota	Megaviricetes	Imitervirales	IM_01	g344	1	2	1	1	2	1	1	1	0	100	43.0019	56.9981	0	0	2.99061	282183	308	285.4	50	171	67	1	66	0
	Schulz_GVMAG_M_3300018417_32	Schulz	included	Megaviricetes	Imitervirales	IM_01	Mesomimiviridae	meso_4	meso_4_H1						0	3	1	1	2	1	1	0	1.11469	98.8853	95.7694	4.23061	0	0	59.2641	213491	245	263.9	59	186	46	3	43	0
	Schulz_GVMAG_M_3300018426_17	Schulz	included	Megaviricetes	Imitervirales	IM_01	Mesomimiviridae	meso_4	meso_4_F3	Nucleocytoviricota	Megaviricetes	Imitervirales	IM_01	g335	1	1	1	1	1	1	0	1	0	0	0	0	0	0	0	245998	242	310.8	42	209	72	2	70	0
	Schulz_GVMAG_M_3300018428_16	Schulz	included	Megaviricetes	Imitervirales	IM_01	Mesomimiviridae	meso_4	meso_4_F2	Nucleocytoviricota	Megaviricetes	Imitervirales	IM_01	g339	1	2	1	1	1	1	0	1	0	0	0	0	0	0	0	422876	418	313	84	317	89	3	86	2
	Schulz_GVMAG_M_3300018428_35	Schulz	included	Megaviricetes	Imitervirales	IM_09	Mesomimiviridae	meso_5	meso_5_D2						1	1	0	1	0	1	1	1	100	0	100	0	0	0	13.1967	298673	296	323.1	64	209	83	1	82	0
	Schulz_GVMAG_M_3300018876_24	Schulz	included	Megaviricetes	Imitervirales	IM_01	Mesomimiviridae	meso_4	meso_4_F2	Nucleocytoviricota	Megaviricetes	Imitervirales	IM_01	g339	1	2	1	1	1	1	1	1	0	0	0	0	0	0	0	298375	314	286	73	214	64	1	64	1
	Schulz_GVMAG_M_3300019459_16	Schulz	included	Megaviricetes	Imitervirales	IM_01	Mesomimiviridae	meso_4	meso_4_H1						1	4	1	1	2	1	1	1	33.0968	66.9032	24.2665	75.7335	0	0	3.7665	375475	435	262.9	75	312	62	10	52	2
	Schulz_GVMAG_M_3300019459_27	Schulz	included	Megaviricetes	Imitervirales	IM_13	Mesomimiviridae	meso_2	NA						1	1	0	0	2	1	1	0	20.478	79.522	95.4912	4.50876	0	0	40.7576	344305	369	277.6	66	211	43	7	37	3
	Schulz_GVMAG_M_3300020051_27	Schulz	included	Megaviricetes	Imitervirales	IM_12	Mesomimiviridae	meso_5	meso_5_C2						0	2	1	0	3	1	1	0	4.09964	95.9004	94.4831	5.5169	0	0	144.224	288360	323	276.8	56	258	62	0	62	0
	Schulz_GVMAG_M_3300020165_1	Schulz	included	Megaviricetes	Imitervirales	IM_01	Mesomimiviridae	meso_4	meso_4_E						1	2	1	1	3	2	1	1	27.5089	72.4911	87.134	12.866	0	0	49.3597	381116	426	273.5	81	341	78	3	75	3
	Schulz_GVMAG_M_3300020165_16	Schulz	included	Megaviricetes	Imitervirales	IM_08	Mesomimiviridae	meso_5	meso_5_B1	Nucleocytoviricota	Megaviricetes	Imitervirales	IM_08	g288	1	2	1	1	6	1	1	1	0	100	65.2401	34.7599	0	0	12.4196	571702	591	296.4	121	395	92	4	88	0
	Schulz_GVMAG_M_3300020165_3	Schulz	included	Megaviricetes	Imitervirales	IM_01	Mesomimiviridae	meso_4	meso_4_F1	Nucleocytoviricota	Megaviricetes	Imitervirales	IM_01	g336	1	2	1	1	2	1	1	1	0	100	100	0	0	0	0.786997	262644	233	342.2	30	191	66	0	66	3
	Schulz_GVMAG_M_3300020165_35	Schulz	included	Megaviricetes	Imitervirales	IM_13	Mesomimiviridae	meso_2	NA						0	1	2	1	2	1	0	1	0	100	89.5141	10.4859	0	0	17.8307	667915	748	275.8	131	457	77	7	70	0
	Schulz_GVMAG_M_3300020165_47	Schulz	included	Megaviricetes	Imitervirales	IM_01	Mesomimiviridae	meso_4	meso_4_F1	Nucleocytoviricota	Megaviricetes	Imitervirales	IM_01	g336	1	1	1	1	2	1	1	1	100	0	77.0269	22.9731	0	0	9.80001	454163	485	289.2	75	317	93	5	88	0
	Schulz_GVMAG_M_3300020165_62	Schulz	included	Megaviricetes	Imitervirales	IM_08	Mesomimiviridae	meso_5	meso_5_B1						0	1	1	1	3	1	0	1	0	100	81.6367	18.3633	0	0	14.4211	431429	477	282.3	104	327	71	2	69	0
	Schulz_GVMAG_M_3300020166_18	Schulz	included	Megaviricetes	Imitervirales	IM_01	Mesomimiviridae	meso_4	meso_4_G	Nucleocytoviricota	Megaviricetes	Imitervirales	IM_01	g340	1	2	1	1	2	1	1	1	8.80817	91.1918	100	0	0	0	4.28576	399574	409	304.4	74	286	87	8	80	3
	Schulz_GVMAG_M_3300020166_5	Schulz	included	Megaviricetes	Imitervirales	IM_01	Mesomimiviridae	meso_4	meso_4_H2	Nucleocytoviricota	Megaviricetes	Imitervirales	IM_01	g344	1	2	1	1	2	1	1	1	0	100	66.011	24.308	9.68104	0	10.7611	415394	433	291.3	96	342	96	5	91	1
	Schulz_GVMAG_M_3300020169_51	Schulz	included	Megaviricetes	Imitervirales	IM_01	Mesomimiviridae	meso_4	meso_4_E	Nucleocytoviricota	Megaviricetes	Imitervirales	IM_01	g329	1	2	1	1	2	1	1	1	40.2035	59.7965	100	0	0	0	8.36499	350401	359	307.5	68	255	80	0	80	1
	Schulz_GVMAG_M_3300020178_18	Schulz	included	Megaviricetes	Algavirales	AG_01	alga_2	Prasinovirinae	NA						0	0	3	2	11	3	2	3	0	0	0	0	0	0	0	237164	339	217.7	45	169	83	52	30	5
	Schulz_GVMAG_M_3300020178_21	Schulz	included	Megaviricetes	Algavirales	AG_01	alga_2	Prasinovirinae	NA	Nucleocytoviricota	Megaviricetes	Algavirales	AG_01	g177	0	0	1	2	5	2	1	1	100	0	97.7337	2.26628	0	0	39.9815	159421	238	206.8	31	177	77	12	65	1
	Schulz_GVMAG_M_3300020182_10	Schulz	included	Megaviricetes	Imitervirales	IM_01	Mesomimiviridae	meso_4	meso_4_H3						2	3	1	2	2	2	1	0	7.05842	92.9416	32.0444	67.9556	0	0	7.07928	404495	454	276.9	86	289	68	18	50	35
	Schulz_GVMAG_M_3300020182_22	Schulz	included	Megaviricetes	Imitervirales	IM_01	Mesomimiviridae	meso_4	meso_4_F3	Nucleocytoviricota	Megaviricetes	Imitervirales	IM_01	g335	0	2	1	0	3	1	1	1	0	100	49.6867	50.3133	0	0	24.3379	425759	448	292.7	102	361	80	3	77	0
	Schulz_GVMAG_M_3300020182_33	Schulz	included	Megaviricetes	Pandoravirales		pando_1	Pandoraviruses	NA						3	2	0	1	0	2	1	1	0	0	0	0	0	0	0	417451	393	275.8	34	23
	Schulz_GVMAG_M_3300020182_48	Schulz	included	Megaviricetes	Imitervirales	IM_01	Mesomimiviridae	meso_4	meso_4_F3						0	4	1	1	0	1	0	1	0	100	50.7026	49.2974	0	0	42.5844	215737	235	278.9	35	175	52	3	48	0
	Schulz_GVMAG_M_3300020182_84	Schulz	included	Megaviricetes	Imitervirales	IM_01	Mesomimiviridae	meso_4	meso_4_F3	Nucleocytoviricota	Megaviricetes	Imitervirales	IM_01	g335	1	2	1	1	2	1	1	1	100	0	100	0	0	0	0.366856	353000	360	304	74	298	91	2	89	3
	Schulz_GVMAG_M_3300020185_10	Schulz	included	Megaviricetes	Imitervirales	IM_08	Mesomimiviridae	meso_5	meso_5_B1						0	2	0	0	3	1	1	1	62.4128	37.5872	100	0	0	0	6.24742	266356	269	310.7	84	183	53	1	52	0
	Schulz_GVMAG_M_3300020185_109	Schulz	included	Megaviricetes	Imitervirales	IM_01	Mesomimiviridae	meso_4	meso_4_H1	Nucleocytoviricota	Megaviricetes	Imitervirales	IM_01	g341	1	2	1	1	2	1	1	1	11.4664	88.5336	43.7349	56.2651	0	0	14.472	423108	438	290	80	328	94	4	90	1
	Schulz_GVMAG_M_3300020185_18	Schulz	included	Megaviricetes	Imitervirales	IM_01	Mesomimiviridae	meso_4	meso_4_E	Nucleocytoviricota	Megaviricetes	Imitervirales	IM_01	g329	1	2	1	1	2	1	1	1	100	0	100	0	0	0	2.60252	654298	600	339.3	108	374	88	3	85	4
	Schulz_GVMAG_M_3300020185_23	Schulz	included	Megaviricetes	Imitervirales	IM_01	Mesomimiviridae	meso_4	meso_4_E	Nucleocytoviricota	Megaviricetes	Imitervirales	IM_01	g329	1	1	2	1	2	1	1	1	100	0	100	0	0	0	1.44679	413800	460	277.6	91	334	81	5	77	0
	Schulz_GVMAG_M_3300020185_3	Schulz	included	Megaviricetes	Imitervirales	IM_08	Mesomimiviridae	meso_5	meso_5_B1	Nucleocytoviricota	Megaviricetes	Imitervirales	IM_08	g288	1	2	1	1	6	1	1	1	3.9978	96.0022	79.9881	20.0119	0	0	45.6891	596748	640	287.6	139	438	95	3	93	0
	Schulz_GVMAG_M_3300020185_33	Schulz	included	Megaviricetes	Imitervirales	IM_01	Mesomimiviridae	meso_4	meso_4_E	Nucleocytoviricota	Megaviricetes	Imitervirales	IM_01	g329	1	2	1	1	2	1	1	1	0	0	0	0	0	0	0	443437	462	291.9	101	361	95	2	92	4
	Schulz_GVMAG_M_3300020185_35	Schulz	included	Megaviricetes	Imitervirales	IM_01	Mesomimiviridae	meso_4	meso_4_E	Nucleocytoviricota	Megaviricetes	Imitervirales	IM_01	g329	1	3	1	0	3	2	1	1	2.2867	97.7133	94.4547	5.54525	0	0	27.6087	538088	547	306	101	398	85	14	71	5
	Schulz_GVMAG_M_3300020185_39	Schulz	included	Megaviricetes	Imitervirales	IM_01	Mesomimiviridae	meso_4	meso_4_H2	Nucleocytoviricota	Megaviricetes	Imitervirales	IM_01	g344	2	1	1	1	2	1	1	1	42.21	57.79	49.8897	50.1103	0	0	39.2111	270653	298	286.6	49	216	70	6	64	0
	Schulz_GVMAG_M_3300020185_4	Schulz	included	Megaviricetes	Imitervirales	IM_01	Mesomimiviridae	meso_4	meso_4_F3						1	3	1	1	2	1	1	1	100	0	100	0	0	0	0.453982	378429	377	304.5	79	272	88	4	84	1
	Schulz_GVMAG_M_3300020185_49	Schulz	included	Megaviricetes	Imitervirales	IM_16	Mimiviridae	mimi_4	mimi_4_B	Nucleocytoviricota	Megaviricetes	Imitervirales	IM_16	g221	1	2	1	1	4	1	1	1	43.8659	56.1341	100	0	0	0	11.2451	849347	891	292.1	188	454	87	6	81	0
	Schulz_GVMAG_M_3300020185_59	Schulz	included	Megaviricetes	Imitervirales	IM_01	Mesomimiviridae	meso_4	meso_4_F2						1	2	1	1	1	1	0	1	49.5641	50.4359	94.5775	5.42249	0	0	18.9663	286608	286	310.2	61	170	67	0	67	1
	Schulz_GVMAG_M_3300020185_65	Schulz	included	Megaviricetes	Imitervirales	IM_01	Mesomimiviridae	meso_4	meso_4_E	Nucleocytoviricota	Megaviricetes	Imitervirales	IM_01	g329	1	2	1	1	2	1	1	1	100	0	100	0	0	0	2.38826	444592	447	306	87	361	87	2	86	2
	Schulz_GVMAG_M_3300020185_69	Schulz	included	Megaviricetes	Imitervirales	IM_01	Mesomimiviridae	meso_4	meso_4_E						2	2	2	1	2	1	1	2	61.2255	38.7745	74.1619	25.8381	0	0	95.7551	452112	508	277.5	75	401	81	8	73	4
	Schulz_GVMAG_M_3300020185_70	Schulz	included	Megaviricetes	Imitervirales	IM_12	Mesomimiviridae	meso_5	meso_5_C2						1	2	1	1	6	1	1	0	0.53362	99.4664	89.6776	10.3224	0	0	46.2045	281130	292	297.6	49	228	58	2	56	5
	Schulz_GVMAG_M_3300020185_80	Schulz	included	Megaviricetes	Imitervirales	IM_01	Mesomimiviridae	meso_4	meso_4_F3						1	3	1	1	2	1	1	2	100	0	100	0	0	0	0.593895	438737	450	297.3	69	283	76	2	73	3
	Schulz_GVMAG_M_3300020187_12	Schulz	included	Megaviricetes	Imitervirales	IM_09	Mesomimiviridae	meso_5	meso_5_D1						2	5	1	2	1	2	0	2	100	0	100	0	0	0	5.05529	321864	365	278.1	55	210	64	32	32	0
	Schulz_GVMAG_M_3300020187_22	Schulz	included	Megaviricetes	Imitervirales	IM_16	Mimiviridae	mimi_3	mimi_3_A	Nucleocytoviricota	Megaviricetes	Imitervirales	IM_16	g244	1	1	1	0	2	1	1	1	0	0	0	0	0	0	0	506046	568	274.2	60	368	55	1	54	0
	Schulz_GVMAG_M_3300020187_27	Schulz	included	Megaviricetes	Imitervirales	IM_07	Mesomimiviridae	meso_5	meso_5_B2	Nucleocytoviricota	Megaviricetes	Imitervirales	IM_07	g291	1	2	1	1	9	1	1	1	35.1492	64.8508	85.2613	7.08094	7.65773	0	19.0398	996014	968	312.9	185	493	91	20	70	18
	Schulz_GVMAG_M_3300020187_37	Schulz	included	Megaviricetes	Imitervirales	IM_09	Mesomimiviridae	meso_5	meso_5_D1	Nucleocytoviricota	Megaviricetes	Imitervirales	IM_09	g277	0	2	1	1	12	1	1	1	100	0	100	0	0	0	6.5033	386632	458	262.1	67	326	86	11	75	0
	Schulz_GVMAG_M_3300020187_58	Schulz	included	Megaviricetes	Imitervirales	IM_01	Mesomimiviridae	meso_4	meso_4_H1	Nucleocytoviricota	Megaviricetes	Imitervirales	IM_01	g341	1	2	2	1	2	1	1	1	34.9687	65.0313	100	0	0	0	1.01285	330750	354	282	70	286	86	2	83	0
	Schulz_GVMAG_M_3300020187_69	Schulz	included	Megaviricetes	Imitervirales	IM_01	Mesomimiviridae	meso_4	meso_4_E	Nucleocytoviricota	Megaviricetes	Imitervirales	IM_01	g329	1	2	1	1	2	1	1	1	86.2479	13.7521	100	0	0	0	14.9802	607942	657	277.7	133	484	91	6	85	9
	Schulz_GVMAG_M_3300020187_86	Schulz	included	Megaviricetes	Imitervirales	IM_09	Mesomimiviridae	meso_5	meso_5_D2						1	1	1	1	2	2	1	1	100	0	100	0	0	0	4.08997	307362	320	304.7	57	272	87	2	86	0
	Schulz_GVMAG_M_3300020187_94	Schulz	included	Megaviricetes	Imitervirales	IM_01	Mesomimiviridae	meso_4	meso_4_F3	Nucleocytoviricota	Megaviricetes	Imitervirales	IM_01	g335	2	2	1	1	2	1	1	1	100	0	100	0	0	0	13.8443	464502	460	307.1	95	306	77	2	75	5
	Schulz_GVMAG_M_3300020194_16	Schulz	included	Megaviricetes	Imitervirales	IM_01	Mesomimiviridae	meso_4	meso_4_F3	Nucleocytoviricota	Megaviricetes	Imitervirales	IM_01	g335	2	2	1	1	2	1	1	1	100	0	57.7088	0	0	42.2912	3.1381	336254	340	307.7	72	286	84	2	82	1
	Schulz_GVMAG_M_3300020194_30	Schulz	included	Megaviricetes	Imitervirales	IM_08	Mesomimiviridae	meso_5	meso_5_B1						1	1	1	0	2	1	1	0	100	0	100	0	0	0	3.83395	265940	287	293.7	72	200	56	1	55	0
	Schulz_GVMAG_M_3300020194_44	Schulz	included	Megaviricetes	Imitervirales	IM_08_fixed	Mesomimiviridae	meso_3	NA						1	1	0	0	5	1	0	1	0	0	0	0	0	0	0	429963	414	306	81	213
	Schulz_GVMAG_M_3300020595_13	Schulz	included	Megaviricetes	Imitervirales	IM_01	Mesomimiviridae	meso_4	meso_4_C	Nucleocytoviricota	Megaviricetes	Imitervirales	IM_01	g334	1	2	1	1	1	1	1	1	0	100	66.1339	0	33.8661	0	1.73231	372970	410	283.5	104	284	77	2	76	0
	Schulz_GVMAG_M_3300020595_14	Schulz	included	Megaviricetes	Imitervirales	IM_01	Mesomimiviridae	meso_4	meso_4_H2	Nucleocytoviricota	Megaviricetes	Imitervirales	IM_01	g344	1	2	1	1	2	1	1	1	0	100	100	0	0	0	1.17918	277481	291	285.7	55	194	81	2	80	1
	Schulz_GVMAG_M_3300020595_15	Schulz	included	Megaviricetes	Imitervirales	IM_01	Mesomimiviridae	meso_4	meso_4_E						1	1	1	0	2	1	0	1	9.26209	90.7379	62.3607	37.6393	0	0	3.96781	413679	430	292.3	83	231	52	1	52	3
	Schulz_GVMAG_M_3300020595_32	Schulz	included	Megaviricetes	Imitervirales	IM_09	Mesomimiviridae	meso_5	meso_5_D2	Nucleocytoviricota	Megaviricetes	Imitervirales	IM_09	g273	1	2	1	1	2	1	1	1	100	0	100	0	0	0	4.95876	414378	404	320.5	74	268	92	2	89	0
	Schulz_GVMAG_M_3300020595_37	Schulz	included	Megaviricetes	Imitervirales	IM_09	Mesomimiviridae	meso_5	meso_5_D1						1	2	1	1	7	2	0	1	61.1666	38.8334	100	0	0	0	9.90439	319101	327	308.3	44	244	83	2	82	0
	Schulz_GVMAG_M_3300020595_7	Schulz	included	Megaviricetes	Imitervirales	IM_08	Mesomimiviridae	meso_5	meso_5_B1						0	1	1	0	3	1	1	1	59.057	40.943	100	0	0	0	1.21064	261431	278	298.3	75	205	48	0	48	0
	Schulz_GVMAG_M_3300020810_20	Schulz	included	Megaviricetes	Imitervirales	IM_01	Mesomimiviridae	meso_4	meso_4_F3	Nucleocytoviricota	Megaviricetes	Imitervirales	IM_01	g335	2	2	1	1	2	1	1	1	100	0	100	0	0	0	37.5049	496738	469	325.7	85	380	92	2	91	6
	Schulz_GVMAG_M_3300020810_3	Schulz	included	Megaviricetes	Imitervirales	IM_01	Mesomimiviridae	meso_4	meso_4_F3	Nucleocytoviricota	Megaviricetes	Imitervirales	IM_01	g335	1	2	1	0	2	1	1	1	100	0	100	0	0	0	3.74865	349886	358	303.1	74	287	83	1	82	3
	Schulz_GVMAG_M_3300021185_19	Schulz	included	Megaviricetes	Imitervirales	IM_01	Mesomimiviridae	meso_4	meso_4_H1	Nucleocytoviricota	Megaviricetes	Imitervirales	IM_01	g341	0	1	1	1	2	1	1	1	32.3283	67.6717	37.8176	37.0234	19.9606	5.19846	85.9192	254453	304	259.5	51	243	60	5	55	4
	Schulz_GVMAG_M_3300021185_21	Schulz	included	Megaviricetes	Imitervirales	IM_16	Mimiviridae	mimi_4	mimi_4_A						1	1	1	0	7	1	1	0	0	0	0	0	0	0	0	366450	382	279.9	63	178	39	3	36	0
	Schulz_GVMAG_M_3300021185_22	Schulz	included	Megaviricetes	Imitervirales	IM_09	Mesomimiviridae	meso_5	meso_5_D1						1	1	1	1	4	2	1	1	100	0	100	0	0	0	2.40854	227656	266	268.4	45	219	71	2	70	0
	Schulz_GVMAG_M_3300021185_27	Schulz	included	Megaviricetes	Imitervirales	IM_09	Mesomimiviridae	meso_5	meso_5_D2	Nucleocytoviricota	Megaviricetes	Imitervirales	IM_09	g274	1	3	1	1	3	1	1	1	0	0	0	0	0	0	0	313930	375	257.5	64	296	88	3	85	0
	Schulz_GVMAG_M_3300021185_39	Schulz	included	Megaviricetes	Imitervirales	IM_01	Mesomimiviridae	meso_4	meso_4_C						1	2	1	1	1	1	0	1	94.7658	5.23416	60.8343	36.537	2.62867	0	58.2165	262599	277	295.9	60	233	59	1	58	4
	Schulz_GVMAG_M_3300021185_41	Schulz	included	Megaviricetes	Imitervirales	IM_08	Mesomimiviridae	meso_5	meso_5_B1						1	1	1	1	10	1	1	1	100	0	100	0	0	0	0.580801	251205	298	264.4	59	232	59	2	57	0
	Schulz_GVMAG_M_3300021185_43	Schulz	included	Megaviricetes	Algavirales	AG_01	alga_2	Prasinovirinae	NA						0	0	2	1	9	3	1	1	100	0	79.3252	0	0	20.6748	8.06203	220143	320	216.3	31	178	86	49	38	7
	Schulz_GVMAG_M_3300021185_45	Schulz	included	Megaviricetes	Imitervirales	IM_01	Mesomimiviridae	meso_4	meso_4_H1	Nucleocytoviricota	Megaviricetes	Imitervirales	IM_01	g341	1	2	1	1	2	2	1	1	0	100	100	0	0	0	2.18611	469522	506	288.7	73	406	98	4	95	0
	Schulz_GVMAG_M_3300021343_4	Schulz	excluded	Na	NA		NA	NA	NA						0	0	0	0	0	1	0	1	0	0	0	0	0	0	0	354518	392	264.6	82	72
	Schulz_GVMAG_M_3300021364_5	Schulz	included	Megaviricetes	Pimascovirales	PM_01	pima_1	pima_1_A	NA	Nucleocytoviricota	Megaviricetes	Pimascovirales	PM_01	g117	1	2	1	0	1	0	1	1	0	0	0	0	0	0	0	274440	242	352.4	33	99	63	2	62	2
	Schulz_GVMAG_M_3300021365_10	Schulz	included	Megaviricetes	Imitervirales	IM_12	Mesomimiviridae	meso_5	meso_5_C2						1	2	1	1	2	1	1	0	100	0	100	0	0	0	6.48696	398507	418	290	65	262	81	1	80	1
	Schulz_GVMAG_M_3300021365_13	Schulz	included	Megaviricetes	Imitervirales	IM_07	Mesomimiviridae	meso_5	meso_5_B2	Nucleocytoviricota	Megaviricetes	Imitervirales	IM_07	g291	1	2	1	1	8	1	1	1	0	100	81.5535	18.4465	0	0	5.00231	826207	858	284.8	210	467	85	6	79	2
	Schulz_GVMAG_M_3300021371_30	Schulz	included	Megaviricetes	Imitervirales	IM_01	Mesomimiviridae	meso_4	meso_4_H2	Nucleocytoviricota	Megaviricetes	Imitervirales	IM_01	g344	1	2	2	1	2	1	1	1	0	100	70.7261	29.2739	0	0	4.35547	361936	371	294.7	60	264	83	4	79	3
	Schulz_GVMAG_M_3300021373_23	Schulz	included	Megaviricetes	Pimascovirales	PM_01	pima_1	pima_1_A	NA						2	1	0	1	1	1	1	2	100	0	100	0	0	0	0.917614	244446	270	283.7	38	134	77	2	75	1
	Schulz_GVMAG_M_3300021375_16	Schulz	included	Megaviricetes	Imitervirales	IM_01	Mesomimiviridae	meso_4	meso_4_F3						1	3	1	1	1	1	0	1	100	0	100	0	0	0	13.9356	380522	406	288.6	79	242	67	1	66	4
	Schulz_GVMAG_M_3300021375_17	Schulz	included	Megaviricetes	Imitervirales	IM_01	Mesomimiviridae	meso_4	meso_4_F3	Nucleocytoviricota	Megaviricetes	Imitervirales	IM_01	g335	1	2	1	1	2	1	1	1	100	0	100	0	0	0	2.90482	347698	339	316.9	93	245	81	2	80	3
	Schulz_GVMAG_M_3300021378_36	Schulz	included	Megaviricetes	Imitervirales	IM_01	Mesomimiviridae	meso_4	meso_4_C	Nucleocytoviricota	Megaviricetes	Imitervirales	IM_01	g334	1	2	1	0	2	0	1	1	26.5558	73.4442	66.8097	22.1258	11.0645	0	19.5758	239362	265	287.9	56	205	64	0	64	1
	Schulz_GVMAG_M_3300021378_40	Schulz	included	Megaviricetes	Imitervirales	IM_01	Mesomimiviridae	meso_4	meso_4_F1	Nucleocytoviricota	Megaviricetes	Imitervirales	IM_01	g336	1	2	2	1	2	1	1	1	0	100	40.237	59.763	0	0	9.67755	345666	358	290.7	77	276	86	3	83	1
	Schulz_GVMAG_M_3300021379_1	Schulz	included	Megaviricetes	Imitervirales	IM_12	Mesomimiviridae	meso_5	meso_5_C2	Nucleocytoviricota	Megaviricetes	Imitervirales	IM_12	g301	0	2	1	1	0	2	0	1	98.9962	1.00376	100	0	0	0	36.8859	421206	412	316	49	216	67	2	65	0
	Schulz_GVMAG_M_3300021389_12	Schulz	included	Megaviricetes	Pimascovirales	PM_07	Pithoviridae	NA	NA	Nucleocytoviricota	Megaviricetes	Pimascovirales	PM_07	g58	2	1	1	1	1	1	1	0	0	0	0	0	0	0	0	210519	231	287.6	39	135
	Schulz_GVMAG_M_3300021389_22	Schulz	included	Megaviricetes	Imitervirales	IM_01	Mesomimiviridae	meso_4	meso_4_F3	Nucleocytoviricota	Megaviricetes	Imitervirales	IM_01	g335	2	2	1	1	1	1	0	1	0	100	61.2325	29.4009	9.36658	0	5.57597	361659	354	313.8	66	281	80	4	77	1
	Schulz_GVMAG_M_3300021389_31	Schulz	included	Megaviricetes	Imitervirales	IM_01	Mesomimiviridae	meso_4	meso_4_H1	Nucleocytoviricota	Megaviricetes	Imitervirales	IM_01	g341	1	2	1	1	2	1	1	1	100	0	100	0	0	0	1.0207	315175	251	366.3	49	159	69	0	69	1
	Schulz_GVMAG_M_3300021389_45	Schulz	included	Megaviricetes	Algavirales	AG_01	alga_2	Prasinovirinae	NA	Nucleocytoviricota	Megaviricetes	Algavirales	AG_01	g177	0	0	1	1	7	2	1	1	10.5229	89.4771	96.5449	3.03107	0.423989	0	744.668	202800	250	255.1	29	206	95	3	92	0
	Schulz_GVMAG_M_3300021389_49	Schulz	included	Megaviricetes	Imitervirales	IM_01	Mesomimiviridae	meso_4	meso_4_F3						1	3	1	1	3	1	1	1	0	100	78.0378	18.0151	3.94714	0	29.7291	395448	423	287.3	72	325	82	10	72	0
	Schulz_GVMAG_M_3300021389_5	Schulz	excluded	Na	NA		NA	NA	NA						0	1	0	0	3	1	1	1	10.3751	89.6249	87.4329	12.5671	0	0	9.84291	232407	251	282.8	50	128
	Schulz_GVMAG_M_3300021425_14	Schulz	included	Megaviricetes	Imitervirales	IM_01	Mesomimiviridae	meso_4	meso_4_E	Nucleocytoviricota	Megaviricetes	Imitervirales	IM_01	g329	1	3	1	1	2	1	1	1	100	0	94.3215	5.67849	0	0	55.9578	355997	367	307.9	83	323	92	2	90	2
	Schulz_GVMAG_M_3300021425_21	Schulz	included	Megaviricetes	Imitervirales	IM_01	Mesomimiviridae	meso_4	meso_4_H1						1	1	1	1	2	1	1	1	0	0	0	0	0	0	0	417539	476	270.9	88	394	89	3	86	0
	Schulz_GVMAG_M_3300021425_30	Schulz	included	Megaviricetes	Imitervirales	IM_01	Mesomimiviridae	meso_4	meso_4_H2	Nucleocytoviricota	Megaviricetes	Imitervirales	IM_01	g344	1	2	1	1	2	1	1	1	0	0	0	0	0	0	0	486091	502	297.9	105	363	94	4	90	1
	Schulz_GVMAG_M_3300021957_23	Schulz	included	Megaviricetes	Imitervirales	IM_01	Mesomimiviridae	meso_4	meso_4_A						1	2	0	1	1	1	1	1	0	100	75.1384	24.8616	0	0	11.6942	212764	274	235.4	46	196	61	1	61	1
	Schulz_GVMAG_M_3300021958_1	Schulz	included	Megaviricetes	Imitervirales	IM_08	Mesomimiviridae	meso_5	meso_5_B1	Nucleocytoviricota	Megaviricetes	Imitervirales	IM_08	g288	1	2	1	0	3	1	1	2	87.5007	12.4993	92.3249	0	7.67509	0	10.7754	252878	271	287.7	56	129	38	1	37	4
	Schulz_GVMAG_M_3300021958_28	Schulz	included	Megaviricetes	Pimascovirales	PM_01	pima_1	pima_1_A	NA						3	0	1	0	1	1	0	1	19.7139	80.2861	100	0	0	0	8.35497	261509	292	269.2	44	130	46	0	46	3
	Schulz_GVMAG_M_3300021958_3	Schulz	excluded	Megaviricetes	Imitervirales		NA	NA	NA						2	3	2	1	3	1	1	2	38.4137	61.5863	82.9776	17.0224	0	0	6.32247	287941	336	258.2	58	224
	Schulz_GVMAG_M_3300021958_32	Schulz	excluded	Megaviricetes	Imitervirales		NA	NA	NA						1	2	2	1	2	1	1	2	90.3083	9.69167	100	0	0	0	95.133	500692	537	292.5	108	423
	Schulz_GVMAG_M_3300021960_18	Schulz	included	Megaviricetes	Imitervirales	IM_01	Mesomimiviridae	meso_4	meso_4_H1						2	2	1	1	1	2	0	1	100	0	100	0	0	0	1.0036	371601	415	277.1	73	345	76	3	73	1
	Schulz_GVMAG_M_3300021960_2	Schulz	included	Megaviricetes	Imitervirales	IM_01	Mesomimiviridae	meso_4	meso_4_F3	Nucleocytoviricota	Megaviricetes	Imitervirales	IM_01	g335	1	3	1	0	2	0	1	1	94.1479	5.85207	100	0	0	0	18.9072	339230	337	310.4	57	238	77	2	76	0
	Schulz_GVMAG_M_3300021960_31	Schulz	included	Megaviricetes	Imitervirales	IM_01	Mesomimiviridae	meso_4	meso_4_H3						1	1	2	1	3	1	1	2	17.4319	82.5681	61.818	28.6114	9.5706	0	54.3206	521238	588	272.2	89	407	86	9	77	3
	Schulz_GVMAG_M_3300021960_34	Schulz	included	Megaviricetes	Imitervirales	IM_01	Mesomimiviridae	meso_4	meso_4_F1						1	2	1	1	1	2	1	1	0	100	29.8879	70.1121	0	0	6.10476	287309	301	289.9	51	223	68	2	67	1
	Schulz_GVMAG_M_3300021961_10	Schulz	included	Megaviricetes	Imitervirales	IM_08	Mesomimiviridae	meso_5	meso_5_B1						1	2	1	1	4	1	1	0	0	0	0	0	0	0	0	630826	641	291.8	131	296	84	5	79	0
	Schulz_GVMAG_M_3300021961_22	Schulz	included	Megaviricetes	Imitervirales	IM_01	Mesomimiviridae	meso_4	meso_4_F3						4	3	1	1	2	1	0	1	0	0	0	0	0	0	0	352434	357	295.3	57	247	72	2	70	3
	Schulz_GVMAG_M_3300021961_40	Schulz	included	Megaviricetes	Imitervirales	IM_01	Mesomimiviridae	meso_4	meso_4_H2	Nucleocytoviricota	Megaviricetes	Imitervirales	IM_01	g344	1	3	1	1	1	1	1	1	0	0	0	0	0	0	0	372504	370	309.2	82	254	87	2	85	2
	Schulz_GVMAG_M_3300021961_46	Schulz	included	Megaviricetes	Imitervirales	IM_01	Mesomimiviridae	meso_4	meso_4_F3	Nucleocytoviricota	Megaviricetes	Imitervirales	IM_01	g335	1	2	1	1	2	1	1	1	0	0	0	0	0	0	0	375586	342	333	62	263	88	2	86	1
	Schulz_GVMAG_M_3300021961_52	Schulz	included	Megaviricetes	Imitervirales	IM_01	Mesomimiviridae	meso_4	meso_4_H1						0	1	1	1	1	1	1	1	0	0	0	0	0	0	0	398051	407	284.3	75	244	66	1	65	4
	Schulz_GVMAG_M_3300021961_60	Schulz	included	Megaviricetes	Imitervirales	IM_01	Mesomimiviridae	meso_4	meso_4_H1	Nucleocytoviricota	Megaviricetes	Imitervirales	IM_01	g341	0	3	1	1	2	1	1	1	0	0	0	0	0	0	0	323829	290	336.8	53	171	58	2	56	4
	Schulz_GVMAG_M_3300021961_61	Schulz	included	Megaviricetes	Imitervirales	IM_01	Mesomimiviridae	meso_4	meso_4_H2						1	2	2	1	2	1	1	1	0	100	100	0	0	0	1.00527	387372	405	288	70	276	83	9	74	5
	Schulz_GVMAG_M_3300021961_64	Schulz	included	Megaviricetes	Imitervirales	IM_09	Mesomimiviridae	meso_5	meso_5_D2						1	2	1	0	1	1	0	1	0	0	0	0	0	0	0	286699	315	283	53	200	77	1	76	0
	Schulz_GVMAG_M_3300021962_14	Schulz	included	Megaviricetes	Imitervirales	IM_01	Mesomimiviridae	meso_4	meso_4_F1						3	3	1	1	0	0	0	1	0	0	0	0	0	0	0	247812	271	285.4	51	209	53	5	48	0
	Schulz_GVMAG_M_3300021962_22	Schulz	included	Megaviricetes	Algavirales	AG_01	alga_2	Prasinovirinae	NA						0	0	1	2	12	5	2	2	0	0	0	0	0	0	0	213524	300	223.1	23	181	90	52	38	4
	Schulz_GVMAG_M_3300021962_24	Schulz	included	Megaviricetes	Imitervirales	IM_01	Mesomimiviridae	meso_4	meso_4_F3	Nucleocytoviricota	Megaviricetes	Imitervirales	IM_01	g335	2	2	1	1	2	1	1	1	0	0	0	0	0	0	0	344616	335	314.3	54	253	84	2	82	1
	Schulz_GVMAG_M_3300021962_46	Schulz	included	Megaviricetes	Imitervirales	IM_12	Mesomimiviridae	meso_5	meso_5_C2	Nucleocytoviricota	Megaviricetes	Imitervirales	IM_12	g299	1	2	1	1	3	1	1	1	0	0	0	0	0	0	0	369886	366	317.9	67	157	78	0	78	5
	Schulz_GVMAG_M_3300021962_5	Schulz	included	Megaviricetes	Imitervirales	IM_01	Mesomimiviridae	meso_4	meso_4_F1						1	2	0	1	3	2	1	1	0	0	0	0	0	0	0	319424	365	265.4	71	213	53	2	52	2
	Schulz_GVMAG_M_3300021962_56	Schulz	included	Megaviricetes	Imitervirales	IM_12	Mesomimiviridae	meso_5	meso_5_C2	Nucleocytoviricota	Megaviricetes	Imitervirales	IM_12	g300	1	2	1	1	4	1	1	1	0	0	0	0	0	0	0	384304	401	296.4	67	319	98	2	96	0
	Schulz_GVMAG_M_3300021962_60	Schulz	included	Megaviricetes	Imitervirales	IM_12	Mesomimiviridae	meso_5	meso_5_C2	Nucleocytoviricota	Megaviricetes	Imitervirales	IM_12	g300	1	2	1	1	4	1	1	1	0	0	0	0	0	0	0	473187	382	374.9	61	297	96	0	96	0
	Schulz_GVMAG_M_3300021962_62	Schulz	included	Megaviricetes	Imitervirales	IM_01	Mesomimiviridae	meso_4	meso_4_H1						1	2	0	1	2	1	1	1	0	0	0	0	0	0	0	337961	384	271.9	60	319	83	1	83	0
	Schulz_GVMAG_M_3300021963_12	Schulz	included	Megaviricetes	Imitervirales		Mesomimiviridae	meso_4	NA	Nucleocytoviricota	Megaviricetes	Imitervirales	IM_01	g322	1	2	1	1	3	1	1	1	0	0	0	0	0	0	0	204820	260	243.3	33	127
	Schulz_GVMAG_M_3300021963_19	Schulz	included	Megaviricetes	Algavirales	AG_01	alga_2	Prasinovirinae	NA						0	0	2	1	8	2	2	2	0	0	0	0	0	0	0	216823	306	214.9	20	154	55	31	24	6
	Schulz_GVMAG_M_3300021963_34	Schulz	included	Megaviricetes	Imitervirales		Mesomimiviridae	meso_4	NA	Nucleocytoviricota	Megaviricetes	Imitervirales	IM_01	g314	1	2	1	0	5	1	1	1	0	0	0	0	0	0	0	309262	354	272.5	47	96
	Schulz_GVMAG_M_3300021963_39	Schulz	included	Megaviricetes	Algavirales	AG_01	alga_2	Prasinovirinae	NA	Nucleocytoviricota	Megaviricetes	Algavirales	AG_01	g183	0	0	1	1	10	5	2	3	0	0	0	0	0	0	0	284397	403	219.3	34	152	50	45	5	12
	Schulz_GVMAG_M_3300021963_5	Schulz	included	Megaviricetes	Imitervirales	IM_12	Mesomimiviridae	meso_5	meso_5_C2						0	1	1	0	1	1	0	1	0	0	0	0	0	0	0	214719	220	296.7	41	152	49	0	49	4
	Schulz_GVMAG_M_3300021964_16	Schulz	included	Megaviricetes	Pimascovirales	PM_01	pima_1	pima_1_A	NA	Nucleocytoviricota	Megaviricetes	Pimascovirales	PM_01	g103	3	1	1	1	1	2	1	1	67.7924	32.2076	97.6435	1.74684	0.409473	0.200174	597.191	187290	210	276.6	33	90	63	2	62	2
	Schulz_GVMAG_M_3300021964_29	Schulz	included	Megaviricetes	Imitervirales	IM_12	Mesomimiviridae	meso_5	meso_5_C2						1	1	0	1	6	3	1	1	94.809	5.19097	100	0	0	0	26.5771	438878	449	299.2	50	298	82	0	82	0
	Schulz_GVMAG_M_3300021964_31	Schulz	included	Megaviricetes	Imitervirales	IM_01	Mesomimiviridae	meso_4	meso_4_F3						1	3	1	1	0	1	0	1	100	0	100	0	0	0	40.694	317398	336	290	61	254	71	1	70	0
	Schulz_GVMAG_M_3300021964_36	Schulz	included	Megaviricetes	Imitervirales	IM_12	Mesomimiviridae	meso_5	meso_5_C1	Nucleocytoviricota	Megaviricetes	Imitervirales	IM_12	g303	1	2	1	1	1	2	1	1	0	0	0	0	0	0	0	308546	304	317.7	56	188	60	3	57	6
	Schulz_GVMAG_M_3300021964_56	Schulz	included	Megaviricetes	Imitervirales	IM_12	Mesomimiviridae	meso_5	meso_5_C2	Nucleocytoviricota	Megaviricetes	Imitervirales	IM_12	g300	1	2	1	1	1	1	0	1	8.01059	91.9894	100	0	0	0	108.09	337027	364	283.5	67	301	84	0	84	0
	Schulz_GVMAG_M_3300021964_8	Schulz	included	Megaviricetes	Imitervirales	IM_12	Mesomimiviridae	meso_5	meso_5_C2	Nucleocytoviricota	Megaviricetes	Imitervirales	IM_12	g302	2	2	1	1	4	0	1	1	100	0	100	0	0	0	2.5202	229228	241	295.5	34	125	65	1	63	1
	Schulz_GVMAG_M_3300021964_9	Schulz	included	Megaviricetes	Imitervirales	IM_12	Mesomimiviridae	meso_5	meso_5_C2	Nucleocytoviricota	Megaviricetes	Imitervirales	IM_12	g300	1	2	1	1	4	1	1	1	0	0	0	0	0	0	0	318038	338	288.7	51	203	94	2	91	0
	Schulz_GVMAG_M_3300022309_7	Schulz	included	Pokkesviricetes	Asfuvirales	AF_02	ND	NA	NA						2	2	0	1	2	3	1	1	0	0	0	0	0	0	0	310111	337	272.3	40	86
	Schulz_GVMAG_M_3300022905_10	Schulz	included	Megaviricetes	Algavirales	AG_01	alga_2	Prasinovirinae	NA						0	0	1	1	13	4	0	2	100	0	100	0	0	0	40.1386	216878	322	208.6	38	203	83	41	42	2
	Schulz_GVMAG_M_3300022905_7	Schulz	included	Megaviricetes	Algavirales	AG_01	alga_2	Prasinovirinae	NA						0	0	3	1	7	2	1	1	0	0	0	0	0	0	0	195096	279	219	37	185	88	31	57	1
	Schulz_GVMAG_M_3300022916_4	Schulz	included	Megaviricetes	Imitervirales	IM_16	Mimiviridae	mimi_3	mimi_3_A	Nucleocytoviricota	Megaviricetes	Imitervirales	IM_16	g229	1	1	1	2	3	4	1	1	0	0	0	0	0	0	0	753068	635	352	55	133	38	4	35	0
	Schulz_GVMAG_M_3300022916_57	Schulz	included	Pokkesviricetes	Asfuvirales	AF_01	ND	NA	NA	Nucleocytoviricota	Pokkesviricetes	Asfuvirales	AF_01	g25	2	1	1	1	2	0	1	1	0	0	0	0	0	0	0	330706	270	378	20	33
	Schulz_GVMAG_M_3300022920_3	Schulz	included	Megaviricetes	Imitervirales	IM_09	Mesomimiviridae	meso_5	meso_5_D2	Nucleocytoviricota	Megaviricetes	Imitervirales	IM_09	g274	1	1	1	1	4	1	1	1	11.345	88.655	100	0	0	0	5.24474	258945	277	295.1	49	221	76	2	74	0
	Schulz_GVMAG_M_3300022920_41	Schulz	included	Megaviricetes	Imitervirales	IM_01	Mesomimiviridae	meso_4	meso_4_F2	Nucleocytoviricota	Megaviricetes	Imitervirales	IM_01	g339	2	2	1	1	2	1	1	1	46.9545	53.0455	100	0	0	0	7.65452	301926	318	289.6	55	228	67	1	66	3
	Schulz_GVMAG_M_3300022925_12	Schulz	included	Megaviricetes	Algavirales	AG_01	alga_2	Prasinovirinae	NA	Nucleocytoviricota	Megaviricetes	Algavirales	AG_01	g177	0	0	4	3	17	4	1	2	24.9014	75.0986	97.6489	2.35109	0	0	263.262	324523	435	235.4	39	227	97	101	-4	2
	Schulz_GVMAG_M_3300022931_18	Schulz	included	Megaviricetes	Imitervirales	IM_01	Mesomimiviridae	meso_4	meso_4_F3						1	1	1	0	2	1	1	1	0	0	0	0	0	0	0	257078	288	275.8	49	229	54	2	52	1
	Schulz_GVMAG_M_3300022933_32	Schulz	included	Megaviricetes	Imitervirales	IM_08_fixed	Mesomimiviridae	meso_3	NA						1	2	1	1	5	1	0	1	0	100	100	0	0	0	9.78531	526943	467	319.2	69	283
	Schulz_GVMAG_M_3300022934_23	Schulz	included	Megaviricetes	Algavirales	AG_01	alga_2	Prasinovirinae	NA	Nucleocytoviricota	Megaviricetes	Algavirales	AG_01	g179	0	0	1	1	10	4	2	1	0	0	0	0	0	0	0	251079	354	222.3	24	165	80	57	22	3
	Schulz_GVMAG_M_3300023087_13	Schulz	included	Megaviricetes	Algavirales	AG_01	alga_2	Prasinovirinae	NA	Nucleocytoviricota	Megaviricetes	Algavirales	AG_01	g177	0	0	1	2	9	2	2	2	0	0	0	0	0	0	0	246977	333	233.2	37	210	98	41	57	1
	Schulz_GVMAG_M_3300023087_9	Schulz	included	Megaviricetes	Algavirales	AG_01	alga_2	Prasinovirinae	NA	Nucleocytoviricota	Megaviricetes	Algavirales	AG_01	g177	0	0	1	2	5	3	1	1	0	0	0	0	0	0	0	184666	284	200.8	33	164	84	45	40	0
	Schulz_GVMAG_M_3300023108_6	Schulz	included	Megaviricetes	Imitervirales	IM_01	Mesomimiviridae	meso_4	meso_4_E						1	2	0	1	2	1	1	1	0	0	0	0	0	0	0	209301	207	305.3	39	169	51	2	49	0
	Schulz_GVMAG_M_3300023109_20	Schulz	included	Megaviricetes	Imitervirales	IM_12	Mesomimiviridae	meso_5	meso_5_C2	Nucleocytoviricota	Megaviricetes	Imitervirales	IM_12	g301	1	1	1	0	6	1	1	0	51.8487	48.1513	80.3398	19.6602	0	0	41.3124	297477	285	319.7	44	215	72	1	71	1
	Schulz_GVMAG_M_3300023109_32	Schulz	included	Megaviricetes	Imitervirales	IM_12	Mesomimiviridae	meso_5	meso_5_C2						1	0	1	1	1	2	0	1	64.6076	35.3924	100	0	0	0	33.6098	208097	229	290.8	29	184	57	1	56	1
	Schulz_GVMAG_M_3300023109_37	Schulz	included	Megaviricetes	Imitervirales	IM_09	Mesomimiviridae	meso_5	meso_5_D2	Nucleocytoviricota	Megaviricetes	Imitervirales	IM_09	g274	1	2	1	1	3	1	1	1	100	0	100	0	0	0	2.14514	350466	391	279.5	64	307	94	2	92	0
	Schulz_GVMAG_M_3300023109_43	Schulz	included	Megaviricetes	Imitervirales	IM_09	Mesomimiviridae	meso_5	meso_5_D2						1	2	2	1	2	1	1	1	100	0	100	0	0	0	1.18921	348298	377	290.3	67	294	89	2	86	0
	Schulz_GVMAG_M_3300023109_49	Schulz	included	Megaviricetes	Imitervirales	IM_09	Mesomimiviridae	meso_5	meso_5_D1	Nucleocytoviricota	Megaviricetes	Imitervirales	IM_09	g276	1	2	1	1	3	1	1	1	100	0	100	0	0	0	11.0851	359420	345	331.5	56	257	88	1	87	0
	Schulz_GVMAG_M_3300023109_53	Schulz	included	Megaviricetes	Imitervirales	IM_01	Mesomimiviridae	meso_4	meso_4_H1						1	2	0	1	2	1	1	1	0	0	0	0	0	0	0	459494	508	277.7	81	423	96	2	94	0
	Schulz_GVMAG_M_3300023110_24	Schulz	included	Megaviricetes	Imitervirales	IM_09	Mesomimiviridae	meso_5	meso_5_D2	Nucleocytoviricota	Megaviricetes	Imitervirales	IM_09	g275	1	2	1	1	2	1	1	1	100	0	100	0	0	0	2.71219	321770	364	265.9	56	246	86	1	85	0
	Schulz_GVMAG_M_3300023110_7	Schulz	included	Megaviricetes	Imitervirales	IM_09	Mesomimiviridae	meso_5	meso_5_D2	Nucleocytoviricota	Megaviricetes	Imitervirales	IM_09	g274	1	1	1	1	4	1	1	1	0	0	0	0	0	0	0	300946	287	331.4	49	163	73	1	72	0
	Schulz_GVMAG_M_3300023112_4	Schulz	included	Megaviricetes	Imitervirales	IM_13	Mesomimiviridae	meso_2	NA	Nucleocytoviricota	Megaviricetes	Imitervirales	IM_13	g262	1	1	1	1	3	1	2	3	0	0	0	0	0	0	0	640269	689	277.2	144	271	74	8	66	0
	Schulz_GVMAG_M_3300023170_28	Schulz	included	Megaviricetes	Imitervirales	IM_12	Mesomimiviridae	meso_5	meso_5_C2	Nucleocytoviricota	Megaviricetes	Imitervirales	IM_12	g301	2	2	1	1	4	2	1	1	72.2728	27.7272	100	0	0	0	31.0944	215475	231	294.3	27	176	47	1	46	3
	Schulz_GVMAG_M_3300023172_18	Schulz	included	Megaviricetes	Imitervirales	IM_12	Mesomimiviridae	meso_5	meso_5_C1						1	2	0	1	2	2	1	1	0	0	0	0	0	0	0	290850	295	294.7	40	144	52	2	49	7
	Schulz_GVMAG_M_3300023173_22	Schulz	included	Megaviricetes	Imitervirales	IM_01	Mesomimiviridae	meso_4	meso_4_F3	Nucleocytoviricota	Megaviricetes	Imitervirales	IM_01	g335	1	1	1	1	2	1	1	1	100	0	100	0	0	0	8.40583	290251	292	305.6	58	172	67	1	67	0
	Schulz_GVMAG_M_3300023175_3	Schulz	included	Megaviricetes	Imitervirales	IM_01	Mesomimiviridae	meso_4	meso_4_F3	Nucleocytoviricota	Megaviricetes	Imitervirales	IM_01	g335	0	2	2	1	0	1	0	1	0	0	0	0	0	0	0	221326	222	310.8	42	157	53	3	50	0
	Schulz_GVMAG_M_3300023176_9	Schulz	included	Megaviricetes	Imitervirales	IM_01	Mesomimiviridae	meso_4	meso_4_E						1	2	1	1	2	1	0	1	0	0	0	0	0	0	0	347879	328	321.2	56	153	58	0	58	0
	Schulz_GVMAG_M_3300023178_17	Schulz	included	Megaviricetes	Imitervirales	IM_12	Mesomimiviridae	meso_5	meso_5_C1						1	1	1	0	2	1	1	1	0	0	0	0	0	0	0	281527	280	304.3	46	119	44	0	44	0
	Schulz_GVMAG_M_3300023178_18	Schulz	included	Megaviricetes	Imitervirales	IM_12	Mesomimiviridae	meso_5	meso_5_C1						1	2	1	1	3	3	1	1	0	0	0	0	0	0	0	380856	383	299.7	60	243	62	3	59	2
	Schulz_GVMAG_M_3300023210_14	Schulz	included	Megaviricetes	Imitervirales	IM_01	Mesomimiviridae	meso_4	meso_4_C	Nucleocytoviricota	Megaviricetes	Imitervirales	IM_01	g334	1	2	1	0	2	1	1	2	0	100	100	0	0	0	0.864131	401791	449	274.9	71	331	77	2	75	5
	Schulz_GVMAG_M_3300023210_19	Schulz	included	Megaviricetes	Imitervirales	IM_01	Mesomimiviridae	meso_4	meso_4_F3	Nucleocytoviricota	Megaviricetes	Imitervirales	IM_01	g335	0	2	1	1	2	1	1	1	0	0	0	0	0	0	0	316894	316	307.4	70	269	89	2	88	1
	Schulz_GVMAG_M_3300023210_27	Schulz	included	Megaviricetes	Imitervirales	IM_01	Mesomimiviridae	meso_4	meso_4_G	Nucleocytoviricota	Megaviricetes	Imitervirales	IM_01	g340	1	2	1	1	2	1	1	1	100	0	100	0	0	0	0.378528	327056	361	282.8	78	272	84	1	83	1
	Schulz_GVMAG_M_3300023210_35	Schulz	included	Megaviricetes	Imitervirales	IM_01	Mesomimiviridae	meso_4	meso_4_E	Nucleocytoviricota	Megaviricetes	Imitervirales	IM_01	g329	1	2	1	1	2	1	1	1	0	100	17.0318	82.9682	0	0	2.48017	420858	496	262.2	93	385	90	7	83	3
	Schulz_GVMAG_M_3300023210_4	Schulz	included	Megaviricetes	Imitervirales	IM_09	Mesomimiviridae	meso_5	meso_5_D2	Nucleocytoviricota	Megaviricetes	Imitervirales	IM_09	g275	0	2	1	0	6	1	1	1	100	0	100	0	0	0	3.4232	331407	360	288.3	68	224	69	1	68	0
	Schulz_GVMAG_M_3300024059_2	Schulz	included	Megaviricetes	Imitervirales	IM_01	Mesomimiviridae	meso_4	meso_4_E						1	2	1	0	2	1	1	1	74.5559	25.4441	65.8874	17.1479	16.9647	0	22.8311	300207	335	279.2	66	270	69	2	67	2
	Schulz_GVMAG_M_3300024180_11	Schulz	included	Megaviricetes	Imitervirales	IM_01	Mesomimiviridae	meso_4	meso_4_E						1	2	0	1	2	1	1	1	62.2264	37.7736	87.5854	12.4146	0	0	33.2625	292253	306	293.3	52	242	63	3	60	1
	Schulz_GVMAG_M_3300024185_4	Schulz	included	Megaviricetes	Imitervirales	IM_07	Mesomimiviridae	meso_5	meso_5_B2						0	2	2	1	11	1	2	2	84.1016	15.8984	100	0	0	0	11.2666	443069	462	300	94	352	71	4	67	1
	Schulz_GVMAG_M_3300024185_6	Schulz	included	Megaviricetes	Imitervirales	IM_01	Mesomimiviridae	meso_4	meso_4_F3	Nucleocytoviricota	Megaviricetes	Imitervirales	IM_01	g335	2	2	1	1	1	1	0	1	0	100	57.2712	42.7288	0	0	36.4863	391585	391	306.1	72	319	77	3	74	1
	Schulz_GVMAG_M_3300024230_8	Schulz	included	Megaviricetes	Imitervirales	IM_01	Mesomimiviridae	meso_4	meso_4_E	Nucleocytoviricota	Megaviricetes	Imitervirales	IM_01	g329	1	2	1	2	2	1	1	1	100	0	93.1478	6.85215	0	0	21.5488	423902	447	298.5	85	375	85	4	81	3
	Schulz_GVMAG_M_3300024252_27	Schulz	included	Megaviricetes	Imitervirales	IM_01	Mesomimiviridae	meso_4	meso_4_E	Nucleocytoviricota	Megaviricetes	Imitervirales	IM_01	g329	1	3	1	1	3	1	1	1	100	0	100	0	0	0	36.099	374811	383	297.9	77	293	83	3	80	1
	Schulz_GVMAG_M_3300024252_29	Schulz	included	Megaviricetes	Imitervirales	IM_01	Mesomimiviridae	meso_4	meso_4_F1	Nucleocytoviricota	Megaviricetes	Imitervirales	IM_01	g336	2	2	1	1	2	1	1	1	100	0	100	0	0	0	10.6586	418733	388	329.3	68	295	87	2	86	3
	Schulz_GVMAG_M_3300024252_35	Schulz	included	Megaviricetes	Imitervirales	IM_08	Mesomimiviridae	meso_5	meso_5_B1	Nucleocytoviricota	Megaviricetes	Imitervirales	IM_08	g289	1	2	1	1	7	1	1	1	0	100	100	0	0	0	6.67041	460781	487	288	106	246	77	2	75	0
	Schulz_GVMAG_M_3300024252_9	Schulz	included	Megaviricetes	Imitervirales	IM_01	Mesomimiviridae	meso_4	meso_4_F1						1	4	1	1	1	1	1	1	0	0	0	0	0	0	0	279017	278	300.7	56	138	51	2	49	1
	Schulz_GVMAG_M_3300024255_31	Schulz	included	Megaviricetes	Imitervirales	IM_12	Mesomimiviridae	meso_5	meso_5_C1	Nucleocytoviricota	Megaviricetes	Imitervirales	incertae_sedis	g306	0	3	1	1	4	2	2	0	80.1168	19.8832	100	0	0	0	31.7045	277516	283	295.2	41	165	41	3	38	9
	Schulz_GVMAG_M_3300024258_14	Schulz	included	Megaviricetes	Imitervirales	IM_01	Mesomimiviridae	meso_4	meso_4_F1	Nucleocytoviricota	Megaviricetes	Imitervirales	IM_01	g336	1	2	1	1	2	2	1	1	0	0	0	0	0	0	0	463318	467	291.2	81	285	83	2	81	2
	Schulz_GVMAG_M_3300024258_28	Schulz	included	Megaviricetes	Imitervirales	IM_01	Mesomimiviridae	meso_4	meso_4_F3	Nucleocytoviricota	Megaviricetes	Imitervirales	IM_01	g335	1	2	1	1	2	1	1	1	0	0	0	0	0	0	0	429289	402	328.8	74	306	92	2	90	2
	Schulz_GVMAG_M_3300024261_25	Schulz	included	Megaviricetes	Imitervirales	IM_01	Mesomimiviridae	meso_4	meso_4_F3	Nucleocytoviricota	Megaviricetes	Imitervirales	IM_01	g335	1	2	1	1	1	1	0	1	100	0	100	0	0	0	8.39174	408652	383	314.3	74	290	78	3	75	4
	Schulz_GVMAG_M_3300024261_26	Schulz	included	Megaviricetes	Imitervirales	IM_01	Mesomimiviridae	meso_4	meso_4_F3	Nucleocytoviricota	Megaviricetes	Imitervirales	IM_01	g335	1	0	1	0	2	0	1	1	0	0	0	0	0	0	0	220374	207	326.5	29	162	45	0	45	0
	Schulz_GVMAG_M_3300024261_33	Schulz	included	Megaviricetes	Imitervirales	IM_16	Mimiviridae	mimi_4	mimi_4_B	Nucleocytoviricota	Megaviricetes	Imitervirales	IM_16	g220	1	1	1	2	7	1	1	1	0	0	0	0	0	0	0	519043	512	313.5	117	309	83	7	77	0
	Schulz_GVMAG_M_3300024261_37	Schulz	included	Megaviricetes	Imitervirales	IM_01	Mesomimiviridae	meso_4	meso_4_E	Nucleocytoviricota	Megaviricetes	Imitervirales	IM_01	g329	1	2	1	1	2	1	1	1	0	0	0	0	0	0	0	475513	491	302.8	84	410	91	4	87	3
	Schulz_GVMAG_M_3300024261_42	Schulz	included	Megaviricetes	Imitervirales	IM_01	Mesomimiviridae	meso_4	meso_4_F2	Nucleocytoviricota	Megaviricetes	Imitervirales	IM_01	g339	1	2	2	1	2	1	1	2	100	0	100	0	0	0	8.31719	494872	542	280.8	94	393	89	11	78	2
	Schulz_GVMAG_M_3300024261_56	Schulz	included	Megaviricetes	Imitervirales	IM_01	Mesomimiviridae	meso_4	meso_4_E						2	2	0	1	2	1	1	1	100	0	70.9764	29.0236	0	0	52.4495	469300	502	292.4	80	406	80	3	77	5
	Schulz_GVMAG_M_3300024261_60	Schulz	included	Megaviricetes	Imitervirales	IM_01	Mesomimiviridae	meso_4	meso_4_F1	Nucleocytoviricota	Megaviricetes	Imitervirales	IM_01	g336	1	2	1	1	2	1	1	1	72.5679	27.4321	74.6758	25.3242	0	0	18.1088	355417	358	296.2	60	245	85	3	82	2
	Schulz_GVMAG_M_3300024261_61	Schulz	included	Megaviricetes	Imitervirales	IM_01	Mesomimiviridae	meso_4	meso_4_F3	Nucleocytoviricota	Megaviricetes	Imitervirales	IM_01	g335	2	2	1	1	2	1	1	1	0	0	0	0	0	0	0	435927	438	302.8	68	345	88	3	85	1
	Schulz_GVMAG_M_3300024261_71	Schulz	included	Megaviricetes	Imitervirales	IM_08_fixed	Mesomimiviridae	meso_3	NA						1	1	1	1	3	0	1	1	0	100	100	0	0	0	1.89232	396145	341	342.2	70	186
	Schulz_GVMAG_M_3300024261_78	Schulz	included	Megaviricetes	Imitervirales	IM_01	Mesomimiviridae	meso_4	meso_4_E						0	3	2	0	0	1	0	2	8.15164	91.8484	85.8579	12.3783	1.76377	0	106.843	333040	368	283.6	62	243	52	21	30	3
	Schulz_GVMAG_M_3300024261_8	Schulz	included	Megaviricetes	Imitervirales	IM_01	Mesomimiviridae	meso_4	meso_4_F3	Nucleocytoviricota	Megaviricetes	Imitervirales	IM_01	g335	1	2	1	1	2	1	1	1	0	0	0	0	0	0	0	369638	362	311.4	78	292	92	2	90	0
	Schulz_GVMAG_M_3300024294_11	Schulz	included	Megaviricetes	Imitervirales	IM_01	Mesomimiviridae	meso_4	meso_4_H3	Nucleocytoviricota	Megaviricetes	Imitervirales	IM_01	g343	1	2	1	1	2	1	1	1	0	0	0	0	0	0	0	429688	455	290	80	316	89	3	86	5
	Schulz_GVMAG_M_3300024294_14	Schulz	included	Megaviricetes	Imitervirales	IM_01	Mesomimiviridae	meso_4	meso_4_F3						2	2	1	0	1	1	1	1	100	0	100	0	0	0	10.2549	231303	233	308	36	188	49	2	47	1
	Schulz_GVMAG_M_3300024294_5	Schulz	included	Megaviricetes	Imitervirales	IM_01	Mesomimiviridae	meso_4	meso_4_H3						2	2	1	1	1	1	1	1	100	0	100	0	0	0	5.42608	227419	255	274.6	56	209	52	0	52	5
	Schulz_GVMAG_M_3300024299_4	Schulz	included	Megaviricetes	Imitervirales	IM_01	Mesomimiviridae	meso_4	meso_4_F3	Nucleocytoviricota	Megaviricetes	Imitervirales	IM_01	g335	2	2	1	1	1	1	1	1	0	0	0	0	0	0	0	385604	374	310.2	66	298	86	1	86	2
	Schulz_GVMAG_M_3300024301_20	Schulz	included	Megaviricetes	Imitervirales	IM_01	Mesomimiviridae	meso_4	meso_4_F1	Nucleocytoviricota	Megaviricetes	Imitervirales	IM_01	g336	2	2	1	0	2	0	1	1	0	0	0	0	0	0	0	488956	448	331.4	81	258	77	2	75	3
	Schulz_GVMAG_M_3300024302_11	Schulz	included	Megaviricetes	Imitervirales	IM_16	Mimiviridae	mimi_4	mimi_4_B						1	1	1	1	4	1	1	1	0	100	47.4343	52.5657	0	0	20.0676	683436	611	339.3	131	417	83	5	79	0
	Schulz_GVMAG_M_3300024314_16	Schulz	included	Megaviricetes	Imitervirales	IM_01	Mesomimiviridae	meso_4	meso_4_F3	Nucleocytoviricota	Megaviricetes	Imitervirales	IM_01	g335	1	2	1	1	2	1	1	1	100	0	100	0	0	0	18.6575	366915	402	286.6	83	319	91	1	90	2
	Schulz_GVMAG_M_3300024314_17	Schulz	included	Megaviricetes	Imitervirales	IM_01	Mesomimiviridae	meso_4	meso_4_F3						1	2	2	1	2	2	1	0	0	0	0	0	0	0	0	269689	271	301.2	52	211	73	2	72	1
	Schulz_GVMAG_M_3300024319_1	Schulz	included	Megaviricetes	Pimascovirales	PM_01	pima_1	pima_1_A	NA	Nucleocytoviricota	Megaviricetes	Pimascovirales	PM_01	g105	2	1	1	1	0	1	0	1	100	0	100	0	0	0	0.426572	387039	386	312.8	71	277	81	0	81	2
	Schulz_GVMAG_M_3300024327_2	Schulz	included	Megaviricetes	Imitervirales	IM_01	Mesomimiviridae	meso_4	meso_4_F1	Nucleocytoviricota	Megaviricetes	Imitervirales	IM_01	g336	1	4	1	1	2	1	1	1	0	0	0	0	0	0	0	392192	451	270.6	71	304	92	2	89	0
	Schulz_GVMAG_M_3300024329_1	Schulz	included	Megaviricetes	Imitervirales	IM_01	Mesomimiviridae	meso_4	meso_4_F3						1	3	0	1	1	1	1	1	100	0	100	0	0	0	8.47946	324195	326	302.2	60	255	67	2	65	1
	Schulz_GVMAG_M_3300024329_18	Schulz	included	Megaviricetes	Imitervirales	IM_06	Mesomimiviridae	meso_5	meso_5_A2	Nucleocytoviricota	Megaviricetes	Imitervirales	IM_06	g271	1	1	1	1	7	2	2	1	85.3579	14.6421	100	0	0	0	2.68707	502258	488	291.2	103	194
	Schulz_GVMAG_M_3300024336_7	Schulz	included	Pokkesviricetes	Asfuvirales		ND	NA	NA						1	1	1	1	1	1	1	1	0	0	0	0	0	0	0	237672	196	359.4	28	22
	Schulz_GVMAG_M_3300024519_1	Schulz	included	Megaviricetes	Imitervirales	IM_09	Mesomimiviridae	meso_5	meso_5_D2						2	3	1	0	2	0	1	4	27.304	72.696	27.6541	47.2046	21.1248	4.01642	16.461	325535	365	278.6	57	204	53	33	20	1
	Schulz_GVMAG_M_3300025138_11	Schulz	included	Megaviricetes	Imitervirales	IM_07	Mesomimiviridae	meso_5	meso_5_B2	Nucleocytoviricota	Megaviricetes	Imitervirales	IM_07	g291	1	0	1	1	7	0	1	1	0	0	0	0	0	0	0	416154	425	307.5	93	279	63	2	61	1
	Schulz_GVMAG_M_3300025138_2	Schulz	included	Megaviricetes	Pimascovirales	PM_07	Pithoviridae	NA	NA						1	1	1	0	0	1	0	0	100	0	100	0	0	0	1.5127	211139	232	279.9	43	80
	Schulz_GVMAG_M_3300025168_6	Schulz	excluded	Megaviricetes	Imitervirales		NA	NA	NA						0	0	0	1	2	2	1	4	15.2282	84.7718	81.338	0	18.662	0	8.16653	281822	362	232.8	23	117
	Schulz_GVMAG_M_3300025617_32	Schulz	included	Megaviricetes	Imitervirales	IM_01	Mesomimiviridae	meso_4	meso_4_F3	Nucleocytoviricota	Megaviricetes	Imitervirales	IM_01	g335	1	2	2	0	1	1	0	1	0	0	0	0	0	0	0	307781	305	316.1	61	197	56	2	55	1
	Schulz_GVMAG_M_3300025622_10	Schulz	included	Megaviricetes	Imitervirales	IM_13	Mesomimiviridae	meso_2	NA						1	1	1	1	3	1	1	0	0	100	34.7504	65.2496	0	0	1.82524	453829	441	304.6	74	289	44	4	40	0
	Schulz_GVMAG_M_3300025622_31	Schulz	included	Megaviricetes	Imitervirales	IM_16	Mimiviridae	mimi_4	mimi_4_B	Nucleocytoviricota	Megaviricetes	Imitervirales	IM_16	g219	1	1	1	0	1	0	1	1	0	0	0	0	0	0	0	349550	300	355.1	59	207	50	2	49	0
	Schulz_GVMAG_M_3300025626_8	Schulz	Taxon_sampling	Megaviricetes	Algavirales		alga_0	NA	NA	Nucleocytoviricota	Megaviricetes	Algavirales	incertae_sedis	g198	0	0	1	0	0	2	1	1	0	0	0	0	0	0	0	291330	292	285.5	19	187
	Schulz_GVMAG_M_3300025643_32	Schulz	included	Megaviricetes	Imitervirales	IM_01	Mesomimiviridae	meso_4	meso_4_F3						1	2	1	0	0	1	0	1	0.768187	99.2318	43.786	55.984	0.229969	0	256.45	267056	274	295.1	50	201	58	3	55	0
	Schulz_GVMAG_M_3300025644_21	Schulz	Taxon_sampling	Megaviricetes	Algavirales		alga_0	NA	NA						0	0	2	0	0	1	1	1	8.23234	91.7677	20.2002	79.7998	0	0	10.3368	276390	297	267.5	30	183
	Schulz_GVMAG_M_3300025652_16	Schulz	included	Megaviricetes	Algavirales	AG_01	alga_2	Prasinovirinae	NA	Nucleocytoviricota	Megaviricetes	Algavirales	AG_01	g177	0	0	1	1	7	2	1	1	13.1738	86.8262	93.6851	5.47351	0.756122	0.0852447	1584.96	209706	275	237.1	42	214	93	3	90	0
	Schulz_GVMAG_M_3300025654_17	Schulz	included	Megaviricetes	Imitervirales	IM_01	Mesomimiviridae	meso_4	meso_4_E	Nucleocytoviricota	Megaviricetes	Imitervirales	IM_01	g329	1	2	1	0	1	1	1	1	62.7516	37.2484	65.6721	32.053	2.27483	0	23.3178	221330	242	278.6	59	197	46	0	46	2
	Schulz_GVMAG_M_3300025676_16	Schulz	included	Megaviricetes	Pimascovirales	PM_01	pima_1	pima_1_A	NA	Nucleocytoviricota	Megaviricetes	Pimascovirales	PM_01	g105	2	1	1	1	1	1	1	1	100	0	100	0	0	0	0.937573	211077	251	250.1	40	174	62	0	62	1
	Schulz_GVMAG_M_3300025695_2	Schulz	included	Megaviricetes	Imitervirales	IM_12	Mesomimiviridae	meso_5	meso_5_C1						2	1	1	0	4	2	1	1	100	0	0	0	0	0	2.40067	169411	183	282.6	33	123	26	2	24	3
	Schulz_GVMAG_M_3300025695_21	Schulz	included	Megaviricetes	Imitervirales	IM_12	Mesomimiviridae	meso_5	meso_5_C2	Nucleocytoviricota	Megaviricetes	Imitervirales	IM_12	g300	1	2	1	1	4	0	1	1	0	0	0	0	0	0	0	329228	347	288.5	54	250	87	0	87	3
	Schulz_GVMAG_M_3300025695_27	Schulz	included	Megaviricetes	Imitervirales	IM_12	Mesomimiviridae	meso_5	meso_5_C2						1	2	0	1	4	0	1	1	0	0	0	0	0	0	0	224038	229	296.8	31	171	55	0	55	2
	Schulz_GVMAG_M_3300025699_48	Schulz	included	Megaviricetes	Imitervirales	IM_01	Mesomimiviridae	meso_4	meso_4_F3	Nucleocytoviricota	Megaviricetes	Imitervirales	IM_01	g335	2	2	1	1	2	1	1	1	20.9726	79.0274	68.4301	31.5699	0	0	9.86407	380644	365	323.2	65	283	89	2	87	3
	Schulz_GVMAG_M_3300025705_7	Schulz	included	Megaviricetes	Imitervirales	IM_13	Mesomimiviridae	meso_2	NA						1	1	1	1	2	1	1	0	0	0	0	0	0	0	0	247597	305	248.7	39	118	37	2	36	0
	Schulz_GVMAG_M_3300025707_20	Schulz	included	Megaviricetes	Imitervirales	IM_13	Mesomimiviridae	meso_2	NA						1	0	1	2	4	1	1	1	32.4903	67.5097	65.8281	34.1719	0	0	1.94955	415418	453	276.3	81	153	24	2	23	4
	Schulz_GVMAG_M_3300025727_44	Schulz	included	Megaviricetes	Imitervirales	IM_01	Mesomimiviridae	meso_4	meso_4_E	Nucleocytoviricota	Megaviricetes	Imitervirales	IM_01	g329	1	2	1	1	1	1	1	1	100	0	100	0	0	0	75.7403	310867	327	294.3	56	265	63	2	61	2
	Schulz_GVMAG_M_3300025727_45	Schulz	included	Megaviricetes	Imitervirales	IM_14	Mesomimiviridae	meso_1	NA	Nucleocytoviricota	Megaviricetes	Imitervirales	IM_14	g251	1	1	1	1	1	0	1	1	0	0	0	0	0	0	0	285154	300	300.6	42	78
	Schulz_GVMAG_M_3300025767_13	Schulz	included	Megaviricetes	Imitervirales	IM_01	Mesomimiviridae	meso_4	meso_4_F3						0	1	0	1	2	1	1	1	100	0	100	0	0	0	36.9092	326699	337	290.4	61	236	66	2	64	1
	Schulz_GVMAG_M_3300025767_17	Schulz	included	Megaviricetes	Imitervirales	IM_01	Mesomimiviridae	meso_4	meso_4_F1	Nucleocytoviricota	Megaviricetes	Imitervirales	IM_01	g338	0	2	1	1	2	1	1	1	0	0	0	0	0	0	0	302113	330	278.7	59	190	59	1	58	1
	Schulz_GVMAG_M_3300025767_21	Schulz	included	Megaviricetes	Imitervirales	IM_01	Mesomimiviridae	meso_4	meso_4_F3						1	2	1	1	2	1	0	1	100	0	100	0	0	0	2.393	322190	315	310.8	56	194	55	1	54	0
	Schulz_GVMAG_M_3300025767_29	Schulz	included	Megaviricetes	Imitervirales	IM_01	Mesomimiviridae	meso_4	meso_4_F1						0	2	0	1	2	1	1	1	100	0	100	0	0	0	3.28164	286937	288	291.3	41	205	52	5	47	3
	Schulz_GVMAG_M_3300025822_14	Schulz	included	Megaviricetes	Imitervirales	IM_08_fixed	Mesomimiviridae	meso_3	NA	Nucleocytoviricota	Megaviricetes	Imitervirales	IM_08	g284	0	2	1	1	5	1	1	0	0	100	88.8071	11.1929	0	0	21.192	304477	252	348	28	177
	Schulz_GVMAG_M_3300025849_19	Schulz	included	Megaviricetes	Imitervirales	IM_01	Mesomimiviridae	meso_4	meso_4_H3	Nucleocytoviricota	Megaviricetes	Imitervirales	IM_01	g343	1	2	1	1	2	0	1	1	100	0	100	0	0	0	4.52711	327074	335	304.3	67	272	80	2	77	5
	Schulz_GVMAG_M_3300025853_1	Schulz	included	Megaviricetes	Imitervirales	IM_01	Mesomimiviridae	meso_4	meso_4_H2						0	2	1	1	1	1	0	0	100	0	100	0	0	0	1.03886	233374	252	290.1	45	187	41	2	39	0
	Schulz_GVMAG_M_3300025860_17	Schulz	included	Megaviricetes	Imitervirales	IM_01	Mesomimiviridae	meso_4	meso_4_H3	Nucleocytoviricota	Megaviricetes	Imitervirales	IM_01	g343	1	2	1	1	2	1	1	0	6.91215	93.0879	100	0	0	0	6.00635	433804	437	306.9	83	342	84	5	80	6
	Schulz_GVMAG_M_3300025860_25	Schulz	included	Megaviricetes	Imitervirales	IM_08	Mesomimiviridae	meso_5	meso_5_B1	Nucleocytoviricota	Megaviricetes	Imitervirales	IM_08	g287	1	1	1	0	3	0	1	2	0	100	41.1606	58.8394	0	0	18.3421	545914	483	338	112	285	65	0	65	0
	Schulz_GVMAG_M_3300025870_5	Schulz	excluded	Megaviricetes	Imitervirales		NA	NA	NA						0	0	0	1	0	3	1	1	0	0	0	0	0	0	0	264856	282	273.8	25	141
	Schulz_GVMAG_M_3300025874_52	Schulz	included	Megaviricetes	Imitervirales	IM_09	Mesomimiviridae	meso_5	meso_5_D1						1	2	1	0	6	1	1	1	72.0633	27.9367	100	0	0	0	28.5843	188058	219	271.3	34	167	58	2	56	0
	Schulz_GVMAG_M_3300025874_67	Schulz	included	Megaviricetes	Imitervirales	IM_01	Mesomimiviridae	meso_4	meso_4_H1						1	1	1	0	1	1	1	0	0	100	68.5351	31.4649	0	0	4.39069	245365	265	285	59	180	48	2	46	2
	Schulz_GVMAG_M_3300025880_17	Schulz	included	Megaviricetes	Imitervirales	IM_16	Mimiviridae	mimi_4	mimi_4_A	Nucleocytoviricota	Megaviricetes	Imitervirales	IM_16	g215	1	0	1	1	4	1	0	1	34.2147	65.7853	100	0	0	0	11.1326	578690	594	303.7	123	384	65	7	59	0
	Schulz_GVMAG_M_3300025880_30	Schulz	included	Megaviricetes	Imitervirales	IM_01	Mesomimiviridae	meso_4	meso_4_F3	Nucleocytoviricota	Megaviricetes	Imitervirales	IM_01	g335	2	2	1	1	2	1	1	1	100	0	100	0	0	0	19.3072	516746	454	340.2	83	330	83	3	80	3
	Schulz_GVMAG_M_3300025880_56	Schulz	excluded	Na	NA		NA	NA	NA	Nucleocytoviricota	Megaviricetes	Pimascovirales	incertae_sedis	g42	1	2	1	1	1	1	1	1	0	0	0	0	0	0	0	274828	312	248.9	55	49
	Schulz_GVMAG_M_3300025880_76	Schulz	included	Megaviricetes	Imitervirales	IM_01	Mesomimiviridae	meso_4	meso_4_F2	Nucleocytoviricota	Megaviricetes	Imitervirales	IM_01	g339	1	2	1	1	2	1	1	1	4.08919	95.9108	48.6732	51.3268	0	0	19.715	404221	386	317.1	82	240	79	0	79	3
	Schulz_GVMAG_M_3300025894_42	Schulz	included	Megaviricetes	Imitervirales	IM_01	Mesomimiviridae	meso_4	meso_4_H2	Nucleocytoviricota	Megaviricetes	Imitervirales	IM_01	g344	1	2	1	1	2	1	1	0	27.3073	72.6927	75.9446	24.0554	0	0	15.8357	372584	349	328.7	64	250	68	8	61	4
	Schulz_GVMAG_M_3300025894_55	Schulz	included	Megaviricetes	Imitervirales	IM_08	Mesomimiviridae	meso_5	meso_5_B1						1	0	0	0	1	1	1	1	0	0	0	0	0	0	0	212622	229	286.2	41	125	39	0	39	3
	Schulz_GVMAG_M_3300025897_2	Schulz	included	Megaviricetes	Imitervirales	IM_07	Mesomimiviridae	meso_5	meso_5_B2						1	2	1	2	7	1	2	1	100	0	100	0	0	0	11.845	490991	492	298	124	307	75	3	72	2
	Schulz_GVMAG_M_3300025897_42	Schulz	included	Megaviricetes	Imitervirales	IM_01	Mesomimiviridae	meso_4	meso_4_H2						1	1	1	1	2	2	1	1	33.6109	66.3891	78.7844	21.2156	0	0	37.5008	216610	255	266.6	45	190	58	6	52	0
	Schulz_GVMAG_M_3300026093_6	Schulz	included	Megaviricetes	Imitervirales	IM_07	Mesomimiviridae	meso_5	meso_5_B2	Nucleocytoviricota	Megaviricetes	Imitervirales	IM_07	g292	1	1	1	1	3	1	1	1	100	0	92.1937	7.8063	0	0	10.5158	233430	251	289.5	48	163	37	0	37	0
	Schulz_GVMAG_M_3300027206_1	Schulz	included	Megaviricetes	Algavirales	AG_01	alga_2	Prasinovirinae	NA	Nucleocytoviricota	Megaviricetes	Algavirales	AG_01	g177	0	0	1	1	13	3	1	3	4.59631	95.4037	97.4992	2.50082	0	0	349.845	220678	294	237.1	36	224	94	23	71	0
	Schulz_GVMAG_M_3300027687_8	Schulz	included	Megaviricetes	Imitervirales	IM_07	Mesomimiviridae	meso_5	meso_5_B2	Nucleocytoviricota	Megaviricetes	Imitervirales	IM_07	g291	1	2	2	0	3	1	1	1	1.57469	98.4253	92.0048	7.99522	0	0	55.1118	305996	285	328.3	50	185	47	1	46	2
	Schulz_GVMAG_M_3300027752_12	Schulz	included	Megaviricetes	Imitervirales	IM_01	Mesomimiviridae	meso_4	meso_4_F3	Nucleocytoviricota	Megaviricetes	Imitervirales	IM_01	g335	0	2	1	1	1	1	1	1	0	100	58.8089	41.1911	0	0	76.1146	236333	238	302.5	53	207	58	0	58	1
	Schulz_GVMAG_M_3300027771_10	Schulz	included	Megaviricetes	Imitervirales	IM_01	Mesomimiviridae	meso_4	meso_4_F3						0	3	1	1	2	1	1	0	13.5319	86.4681	100	0	0	0	4.02572	251102	271	287.8	44	227	62	2	61	0
	Schulz_GVMAG_M_3300027771_3	Schulz	included	Megaviricetes	Algavirales	AG_04	alga_1	Raphidovirinae	NA	Nucleocytoviricota	Megaviricetes	Algavirales	AG_04	g173	0	0	1	0	1	1	1	1	0	0	0	0	0	0	0	204158	219	285.7	50	140	65	2	63	0
	Schulz_GVMAG_M_3300027779_26	Schulz	included	Megaviricetes	Imitervirales	IM_01	Mesomimiviridae	meso_4	meso_4_H3	Nucleocytoviricota	Megaviricetes	Imitervirales	IM_01	g343	1	0	1	0	2	1	1	1	1.99199	98.008	88.081	11.919	0	0	22.3123	240123	241	301	42	176	44	2	42	1
	Schulz_GVMAG_M_3300027779_53	Schulz	included	Megaviricetes	Imitervirales	IM_09	Mesomimiviridae	meso_5	meso_5_D2	Nucleocytoviricota	Megaviricetes	Imitervirales	IM_09	g274	1	0	1	1	5	1	1	0	0	100	81.7918	18.2082	0	0	54.4832	255253	280	281	58	216	66	2	64	0
	Schulz_GVMAG_M_3300027779_64	Schulz	included	Megaviricetes	Imitervirales	IM_01	Mesomimiviridae	meso_4	meso_4_E	Nucleocytoviricota	Megaviricetes	Imitervirales	IM_01	g329	1	2	1	0	2	0	1	1	0	100	53.269	0	46.731	0	3.96111	321703	339	296.9	74	272	80	2	79	4
	Schulz_GVMAG_M_3300027790_3	Schulz	included	Megaviricetes	Pimascovirales		Pithoviridae	NA	NA	Nucleocytoviricota	Megaviricetes	Pimascovirales	PM_08	g75	1	1	1	1	0	2	1	1	0	0	0	0	0	0	0	385543	504	226.4	60	82
	Schulz_GVMAG_M_3300027791_30	Schulz	included	Megaviricetes	Algavirales	AG_04	alga_1	Raphidovirinae	NA	Nucleocytoviricota	Megaviricetes	Algavirales	AG_04	g173	0	0	1	1	1	2	1	1	0	0	0	0	0	0	0	291798	317	274.5	48	196	89	5	84	0
	Schulz_GVMAG_M_3300027810_10	Schulz	included	Megaviricetes	Imitervirales	IM_01	Mesomimiviridae	meso_4	meso_4_F2						0	2	0	1	2	1	1	1	0.302997	99.697	44.4976	55.5024	0	0	87.2286	224181	228	301.2	55	195	64	0	64	0
	Schulz_GVMAG_M_3300027810_12	Schulz	included	Megaviricetes	Imitervirales	IM_01	Mesomimiviridae	meso_4	meso_4_H1	Nucleocytoviricota	Megaviricetes	Imitervirales	IM_01	g341	0	2	1	1	2	2	1	2	49.7697	50.2303	77.9864	22.0136	0	0	28.6252	341486	340	306.6	57	256	88	2	86	2
	Schulz_GVMAG_M_3300027810_23	Schulz	included	Megaviricetes	Imitervirales	IM_01	Mesomimiviridae	meso_4	meso_4_H1						0	3	1	0	0	0	1	1	4.06943	95.9306	48.8387	47.6075	3.55373	0	224.771	230616	257	268.2	42	199	55	2	53	0
	Schulz_GVMAG_M_3300027810_8	Schulz	included	Megaviricetes	Imitervirales	IM_01	Mesomimiviridae	meso_4	meso_4_E						1	2	0	1	2	1	2	1	3.10241	96.8976	94.1687	5.83134	0	0	43.2932	320273	329	306.4	53	201	69	20	48	1
	Schulz_GVMAG_M_3300027833_11	Schulz	included	Megaviricetes	Imitervirales	IM_01	Mesomimiviridae	meso_4	meso_4_H2	Nucleocytoviricota	Megaviricetes	Imitervirales	IM_01	g344	1	2	1	1	2	1	1	1	0	0	0	0	0	0	0	457946	456	308.5	97	372	95	3	92	3
	Schulz_GVMAG_M_3300027833_19	Schulz	included	Pokkesviricetes	Asfuvirales	AF_01	ND	NA	NA	Nucleocytoviricota	Pokkesviricetes	Asfuvirales	AF_01	g28	1	1	1	0	1	0	1	1	100	0	100	0	0	0	0.417428	297297	327	278.2	36	79
	Schulz_GVMAG_M_3300027833_22	Schulz	included	Megaviricetes	Imitervirales	IM_01	Mesomimiviridae	meso_4	meso_4_H1	Nucleocytoviricota	Megaviricetes	Imitervirales	IM_01	g341	3	2	1	1	1	1	1	1	1.62858	98.3714	49.2966	48.3878	2.31559	0	95.7869	367778	374	293.6	64	310	82	2	80	2
	Schulz_GVMAG_M_3300027833_42	Schulz	included	Megaviricetes	Imitervirales	IM_07	Mesomimiviridae	meso_5	meso_5_B2						1	2	0	1	15	1	1	2	100	0	100	0	0	0	12.4028	648424	590	345.8	131	422	87	3	84	3
	Schulz_GVMAG_S_1004661_13	Schulz	included	Megaviricetes	Imitervirales	IM_16	Mimiviridae	mimi_3	mimi_3_A	Nucleocytoviricota	Megaviricetes	Imitervirales	IM_16	g231	2	0	1	1	4	0	1	1	0	0	0	0	0	0	0	423120	399	323.5	47	138	50	2	49	0
	Schulz_GVMAG_S_1015567_928	Schulz	included	Megaviricetes	Pimascovirales	PM_06	Marseilleviridae	incertae_sedis	NA	Nucleocytoviricota	Megaviricetes	Pimascovirales	PM_06	g45	1	1	1	1	1	1	1	1	0	0	0	0	0	0	0	325450	311	299.7	36	68
	Schulz_GVMAG_S_1016704_108	Schulz	included	Megaviricetes	Imitervirales	IM_01	Mesomimiviridae	meso_4	meso_4_H2						1	2	1	1	2	1	1	1	0	100	81.0198	18.4532	0.526967	0	129.708	430536	428	310.4	84	303	87	5	83	0
	Schulz_GVMAG_S_1016704_121	Schulz	included	Megaviricetes	Pandoravirales	PV_05	pando_1	Coccolithovirinae	NA						1	1	1	1	1	2	1	1	0	100	49.9003	25.923	24.1767	0	7.95673	353512	430	249.5	39	315	74	4	70	0
	Schulz_GVMAG_S_1016710_161	Schulz	included	Megaviricetes	Pimascovirales	PM_01	pima_1	pima_1_A	NA	Nucleocytoviricota	Megaviricetes	Pimascovirales	PM_01	g105	2	1	1	1	0	1	0	1	0	0	0	0	0	0	0	170407	155	318.2	20	103	50	0	50	0
	Schulz_GVMAG_S_1016713_123	Schulz	included	Megaviricetes	Imitervirales	IM_01	Mesomimiviridae	meso_4	meso_4_F2	Nucleocytoviricota	Megaviricetes	Imitervirales	IM_01	g339	1	2	1	1	2	1	1	1	0	100	42.5254	57.4746	0	0	52.8865	415888	426	298	84	356	90	4	86	3
	Schulz_GVMAG_S_1016713_134	Schulz	included	Megaviricetes	Imitervirales	IM_01	Mesomimiviridae	meso_4	meso_4_F1						1	0	1	1	2	1	1	1	0	100	100	0	0	0	2.57025	346776	329	316.5	48	246	75	1	74	4
	Schulz_GVMAG_S_1016713_147	Schulz	included	Megaviricetes	Algavirales	AG_04	alga_1	Raphidovirinae	NA						0	0	2	1	1	3	1	0	0	0	0	0	0	0	0	327975	367	272.4	54	106	44	9	35	8
	Schulz_GVMAG_S_1016713_148	Schulz	included	Megaviricetes	Imitervirales	IM_01	Mesomimiviridae	meso_4	meso_4_F3						2	2	1	1	2	1	1	1	22.0761	77.9239	67.8091	32.1909	0	0	33.3628	242869	259	287.5	53	196	45	0	45	1
	Schulz_GVMAG_S_1016713_150	Schulz	included	Megaviricetes	Imitervirales	IM_01	Mesomimiviridae	meso_4	meso_4_F1						0	2	0	1	1	1	1	1	0	100	74.6876	25.3124	0	0	8.31513	291342	292	297	38	217	62	2	61	3
	Schulz_GVMAG_S_1016713_159	Schulz	excluded	Megaviricetes	Pimascovirales		NA	NA	NA						1	1	1	1	1	1	1	1	0	0	0	0	0	0	0	250410	205	362.7	20	43
	Schulz_GVMAG_S_1016713_165	Schulz	included	Megaviricetes	Pandoravirales		pando_2	NA	NA	Nucleocytoviricota	Megaviricetes	Pandoravirales	incertae_sedis	g164	1	1	1	1	1	2	1	1	0	100	29.4038	70.5962	0	0	74.6749	214404	209	294.8	34	34
	Schulz_GVMAG_S_1016713_174	Schulz	included	Megaviricetes	Algavirales	AG_03	alga_2	alga_2_A	NA						1	0	1	1	3	4	1	1	0	0	0	0	0	0	0	167518	204	244.7	28	98
	Schulz_GVMAG_S_1016722_115	Schulz	included	Megaviricetes	Imitervirales	IM_01	Mesomimiviridae	meso_4	meso_4_F1	Nucleocytoviricota	Megaviricetes	Imitervirales	IM_01	g336	2	2	1	1	2	1	1	1	22.1481	77.8519	62.1873	37.8127	0	0	13.8475	443870	396	341	53	298	83	1	82	4
	Schulz_GVMAG_S_1016722_118	Schulz	excluded	Na	NA		NA	NA	NA						1	1	0	0	0	1	0	1	1.73731	98.2627	54.5001	45.4999	0	0	17.5649	252896	264	299.1	40	185
	Schulz_GVMAG_S_1016722_178	Schulz	included	Megaviricetes	Algavirales	AG_03	alga_2	alga_2_A	NA						1	1	1	1	1	2	1	1	0	0	0	0	0	0	0	179191	202	271.5	48	97
	Schulz_GVMAG_S_1016725_158	Schulz	included	Megaviricetes	Pandoravirales	PV_03	pando_2	NA	NA						2	2	0	0	2	0	1	1	0	0	0	0	0	0	0	143438	146	274	29	55
	Schulz_GVMAG_S_1016728_106	Schulz	included	Megaviricetes	Imitervirales		Mesomimiviridae	meso_4	NA						2	3	1	0	2	1	0	1	100	0	100	0	0	0	1.02716	299271	297	306.8	56	126
	Schulz_GVMAG_S_1016728_84	Schulz	included	Megaviricetes	Imitervirales	IM_09	Mesomimiviridae	meso_5	meso_5_D2	Nucleocytoviricota	Megaviricetes	Imitervirales	IM_09	g274	1	2	1	2	2	1	1	1	100	0	100	0	0	0	3.13797	397473	422	288.2	66	274	72	14	58	8
	Schulz_GVMAG_S_1017745_107	Schulz	included	Megaviricetes	Imitervirales	IM_01	Mesomimiviridae	meso_4	meso_4_F2						2	2	2	1	1	1	1	1	100	0	100	0	0	0	0.433305	459953	425	324.6	60	249	83	28	55	1
	Schulz_GVMAG_S_1017745_132	Schulz	included	Megaviricetes	Imitervirales	IM_01	Mesomimiviridae	meso_4	meso_4_E						0	1	1	0	0	0	0	1	21.6845	78.3155	85.9611	9.99702	4.04188	0	66.2345	138315	162	254.2	39	112	20	4	17	7
	Schulz_GVMAG_S_1024967_63	Schulz	included	Megaviricetes	Imitervirales		basal_clade	NA	NA						0	0	1	0	1	1	0	1	0	0	0	0	0	0	0	149137	190	244.9	24	81
	Schulz_GVMAG_S_1030632_100	Schulz	included	Megaviricetes	Pimascovirales	PM_01	pima_1	pima_1_A	NA						2	0	1	0	0	1	0	0	100	0	100	0	0	0	0.565904	189608	222	253.9	26	100	42	0	42	2
	Schulz_GVMAG_S_1030632_135	Schulz	included	Megaviricetes	Algavirales	AG_01	alga_2	Prasinovirinae	NA						0	0	2	2	10	3	1	2	0	0	0	0	0	0	0	265901	378	212.8	21	183	69	50	18	8
	Schulz_GVMAG_S_1030632_69	Schulz	included	Megaviricetes	Imitervirales	IM_01	Mesomimiviridae	meso_4	meso_4_E	Nucleocytoviricota	Megaviricetes	Imitervirales	IM_01	g327	1	2	1	1	2	1	1	1	100	0	100	0	0	0	0.573723	425058	455	282.6	86	260	85	1	84	1
	Schulz_GVMAG_S_1037362_75	Schulz	included	Megaviricetes	Algavirales	AG_01	alga_2	Prasinovirinae	NA						0	0	1	2	10	4	1	2	100	0	89.4394	10.5606	0	0	17.0201	287385	393	228.5	43	254	98	54	44	0
	Schulz_GVMAG_S_1037362_78	Schulz	included	Megaviricetes	Algavirales	AG_01	alga_2	Prasinovirinae	NA	Nucleocytoviricota	Megaviricetes	Algavirales	AG_01	g177	0	0	2	1	9	3	1	0	100	0	100	0	0	0	1.03053	231497	325	221	44	202	88	47	42	2
	Schulz_GVMAG_S_1037371_165	Schulz	included	Megaviricetes	Algavirales	AG_01	alga_2	Prasinovirinae	NA	Nucleocytoviricota	Megaviricetes	Algavirales	AG_01	g177	0	0	1	1	12	1	1	1	0	0	0	0	0	0	0	150484	163	296.2	25	110	47	11	36	3
	Schulz_GVMAG_S_1037377_104	Schulz	included	Megaviricetes	Algavirales	AG_01	alga_2	Prasinovirinae	NA	Nucleocytoviricota	Megaviricetes	Algavirales	AG_01	g177	0	0	1	2	9	3	3	2	0	0	0	0	0	0	0	215107	312	218.7	31	154	85	69	17	0
	Schulz_GVMAG_S_1037377_105	Schulz	included	Megaviricetes	Algavirales	AG_03	alga_2	alga_2_A	NA						2	2	0	0	1	1	1	1	0	0	0	0	0	0	0	188329	234	248.6	34	179
	Schulz_GVMAG_S_1037377_112	Schulz	included	Megaviricetes	Algavirales	AG_01	alga_2	Prasinovirinae	NA	Nucleocytoviricota	Megaviricetes	Algavirales	AG_01	g177	0	0	1	0	7	3	1	1	100	0	100	0	0	0	0.887326	165893	233	222.7	23	163	72	16	56	2
	Schulz_GVMAG_S_1037383_112	Schulz	included	Megaviricetes	Algavirales	AG_01	alga_2	Prasinovirinae	NA						0	0	2	0	4	0	1	1	0	0	0	0	0	0	0	195877	284	215.5	46	184	81	29	51	1
	Schulz_GVMAG_S_1037383_93	Schulz	included	Megaviricetes	Imitervirales	IM_01	Mesomimiviridae	meso_4	meso_4_F3						1	3	1	2	1	2	0	1	100	0	100	0	0	0	0.961311	266642	279	295.9	57	208	63	8	55	2
	Schulz_GVMAG_S_1038524_41	Schulz	included	Megaviricetes	Pimascovirales	PM_01	pima_1	pima_1_A	NA	Nucleocytoviricota	Megaviricetes	Pimascovirales	PM_01	g95	2	1	1	1	1	1	1	1	75.1145	24.8855	100	0	0	0	4.66287	400226	447	264	65	187	85	0	85	0
	Schulz_GVMAG_S_1039698_54	Schulz	included	Megaviricetes	Imitervirales	IM_01	Mesomimiviridae	meso_4	meso_4_E	Nucleocytoviricota	Megaviricetes	Imitervirales	IM_01	g329	1	2	1	1	1	1	1	1	85.5632	14.4368	100	0	0	0	14.4976	401197	439	286.3	75	347	80	11	70	1
	Schulz_GVMAG_S_1039716_42	Schulz	included	Megaviricetes	Imitervirales	IM_01	Mesomimiviridae	meso_4	meso_4_F1	Nucleocytoviricota	Megaviricetes	Imitervirales	IM_01	g336	1	2	1	1	2	1	1	1	0	0	0	0	0	0	0	415869	393	306.8	58	246	70	2	69	4
	Schulz_GVMAG_S_1039734_46	Schulz	included	Megaviricetes	Imitervirales	IM_01	Mesomimiviridae	meso_4	meso_4_F3	Nucleocytoviricota	Megaviricetes	Imitervirales	IM_01	g335	1	2	1	0	2	1	1	1	18.688	81.312	70.149	18.442	11.4091	0	23.1	421070	434	297.6	89	347	73	2	72	1
	Schulz_GVMAG_S_1040241_131	Schulz	excluded	Na	NA		NA	NA	NA						0	0	0	2	5	1	1	1	29.7471	70.2529	98.7638	1.23617	0	0	135.678	167232	243	218.3	39	170
	Schulz_GVMAG_S_1040241_146	Schulz	included	Megaviricetes	Algavirales	AG_01	alga_2	Prasinovirinae	NA	Nucleocytoviricota	Megaviricetes	Algavirales	AG_01	g177	0	0	1	1	7	2	1	2	100	0	71.1352	7.6587	6.26451	14.9416	30.5828	176773	237	235.3	21	165	79	9	70	3
	Schulz_GVMAG_S_1040241_154	Schulz	included	Megaviricetes	Imitervirales	IM_12	Mesomimiviridae	meso_5	meso_5_C2	Nucleocytoviricota	Megaviricetes	Imitervirales	IM_12	g300	1	1	1	1	4	1	1	1	100	0	100	0	0	0	1.12423	513685	468	347	87	381	97	5	91	0
	Schulz_GVMAG_S_1048034_38	Schulz	included	Megaviricetes	Pimascovirales	PM_06	Marseilleviridae	incertae_sedis	NA						0	2	1	0	1	1	1	1	0	0	0	0	0	0	0	139360	159	253.5	16	43
	Schulz_GVMAG_S_1055481_12	Schulz	included	Megaviricetes	Imitervirales	IM_12	Mesomimiviridae	meso_5	meso_5_C2	Nucleocytoviricota	Megaviricetes	Imitervirales	IM_12	g300	1	2	1	1	5	1	1	0	13.4014	86.5986	100	0	0	0	70.0189	529447	524	315.9	89	382	87	1	86	0
	Schulz_GVMAG_S_1059911_62	Schulz	included	Megaviricetes	Algavirales	AG_01	alga_2	Prasinovirinae	NA						0	0	1	1	9	3	1	1	100	0	100	0	0	0	239.802	209747	322	202.6	29	216	91	32	59	2
	Schulz_GVMAG_S_1059923_44	Schulz	included	Megaviricetes	Algavirales	AG_01	alga_2	Prasinovirinae	NA	Nucleocytoviricota	Megaviricetes	Algavirales	AG_01	g177	0	0	1	1	7	4	1	1	100	0	100	0	0	0	171.323	183476	272	209.8	44	177	82	35	47	3
	Schulz_GVMAG_S_1059924_57	Schulz	included	Megaviricetes	Algavirales	AG_01	alga_2	Prasinovirinae	NA						0	0	1	1	7	3	1	2	100	0	100	0	0	0	42.0296	189388	252	231.1	31	158	77	14	63	3
	Schulz_GVMAG_S_1063923_109	Schulz	included	Megaviricetes	Pandoravirales		pando_1	Pandoraviruses	NA						0	0	1	0	1	1	1	1	0	0	0	0	0	0	0	322838	334	290.5	49	12
	Schulz_GVMAG_S_1063924_116	Schulz	excluded	Megaviricetes	Pimascovirales		NA	NA	NA						2	0	1	1	0	1	1	0	0	0	0	0	0	0	0	251049	233	328	20	13
	Schulz_GVMAG_S_1064190_106	Schulz	included	Megaviricetes	Algavirales	AG_01	alga_2	Prasinovirinae	NA						0	0	3	1	10	4	2	2	0	0	0	0	0	0	0	218247	328	209.9	35	183	92	72	20	1
	Schulz_GVMAG_S_1064195_113	Schulz	included	Megaviricetes	Pimascovirales	PM_01	pima_1	pima_1_A	NA	Nucleocytoviricota	Megaviricetes	Pimascovirales	PM_01	g114	2	1	1	1	2	0	0	1	0	0	0	0	0	0	0	164930	180	284.5	16	88	63	2	62	2
	Schulz_GVMAG_S_1074258_71	Schulz	included	Megaviricetes	Imitervirales	IM_09	Mesomimiviridae	meso_5	meso_5_D1						1	3	1	0	5	0	0	1	0	100	100	0	0	0	25.7177	222922	235	297.8	43	143	39	5	34	2
	Schulz_GVMAG_S_1074258_81	Schulz	included	Megaviricetes	Pandoravirales	PV_03	pando_2	NA	NA	Nucleocytoviricota	Megaviricetes	Pandoravirales	PV_03	g158	1	1	1	1	1	0	1	1	0	100	0	100	0	0	3.11573	281956	279	299.1	28	68
	Schulz_GVMAG_S_1074260_36	Schulz	included	Megaviricetes	Imitervirales	IM_01	Mesomimiviridae	meso_4	meso_4_F3	Nucleocytoviricota	Megaviricetes	Imitervirales	IM_01	g335	1	2	1	2	3	1	1	1	70.8924	29.1076	94.9702	0	5.02981	0	18.9955	570235	532	325.3	105	369	90	11	79	2
	Schulz_GVMAG_S_1074260_43	Schulz	included	Megaviricetes	Imitervirales	IM_01	Mesomimiviridae	meso_4	meso_4_E						2	3	1	0	1	1	0	0	4.3525	95.6475	100	0	0	0	59.8355	294309	311	293.7	48	226	55	7	48	0
	Schulz_GVMAG_S_1074260_58	Schulz	included	Megaviricetes	Imitervirales	IM_01	Mesomimiviridae	meso_4	meso_4_H2	Nucleocytoviricota	Megaviricetes	Imitervirales	IM_01	g344	1	2	1	1	2	1	1	1	0	100	54.289	45.711	0	0	10.3336	318544	342	287.8	67	238	83	0	83	1
	Schulz_GVMAG_S_1074262_49	Schulz	included	Megaviricetes	Imitervirales	IM_13	Mesomimiviridae	meso_2	NA	Nucleocytoviricota	Megaviricetes	Imitervirales	IM_13	g269	1	1	1	1	2	1	2	0	0	100	100	0	0	0	0.748879	430510	473	285.1	73	186	61	2	59	0
	Schulz_GVMAG_S_1074262_51	Schulz	included	Megaviricetes	Imitervirales	IM_01	Mesomimiviridae	meso_4	meso_4_F2	Nucleocytoviricota	Megaviricetes	Imitervirales	IM_01	g339	1	2	1	1	2	1	1	1	0	100	100	0	0	0	0.612269	444739	459	297.7	87	379	90	2	89	3
	Schulz_GVMAG_S_1074264_73	Schulz	included	Megaviricetes	Algavirales	AG_01	alga_2	Prasinovirinae	NA	Nucleocytoviricota	Megaviricetes	Algavirales	AG_01	g177	0	0	1	2	8	2	2	1	5.94305	94.0569	98.6228	1.37718	0	0	112.336	207023	280	230.7	38	208	89	15	75	1
	Schulz_GVMAG_S_1074330_19	Schulz	included	Megaviricetes	Imitervirales	IM_01	Mesomimiviridae	meso_4	meso_4_E						1	0	2	0	3	1	1	2	76.06	23.94	100	0	0	0	7.96671	495132	546	270.7	78	343	72	39	33	4
	Schulz_GVMAG_S_1074330_31	Schulz	included	Megaviricetes	Algavirales	AG_01	alga_2	Prasinovirinae	NA	Nucleocytoviricota	Megaviricetes	Algavirales	AG_01	g177	0	0	3	2	14	4	3	2	0	0	0	0	0	0	0	340196	485	221.3	55	238	97	103	-6	3
	Schulz_GVMAG_S_1074330_49	Schulz	included	Megaviricetes	Algavirales	AG_01	alga_2	Prasinovirinae	NA						0	0	3	1	11	2	1	1	9.6635	90.3365	100	0	0	0	50.883	209635	278	236.4	20	167	82	14	68	9
	Schulz_GVMAG_S_1074334_30	Schulz	included	Megaviricetes	Imitervirales	IM_01	Mesomimiviridae	meso_4	meso_4_F3						1	2	0	1	2	3	1	1	0	0	0	0	0	0	0	443075	466	285.8	79	265	83	8	76	7
	Schulz_GVMAG_S_1074335_3	Schulz	included	Megaviricetes	Imitervirales	IM_01	Mesomimiviridae	meso_4	meso_4_F3	Nucleocytoviricota	Megaviricetes	Imitervirales	IM_01	g335	2	2	1	1	2	1	1	1	0	0	0	0	0	0	0	454728	402	328.3	70	238	80	2	78	2
	Schulz_GVMAG_S_1074346_73	Schulz	included	Megaviricetes	Algavirales	AG_01	alga_2	Prasinovirinae	NA						0	0	3	2	14	4	1	3	100	0	100	0	0	0	2.68787	198781	291	215.1	42	178	83	55	27	1
	Schulz_GVMAG_S_1085336_36	Schulz	included	Megaviricetes	Algavirales	AG_01	alga_2	Prasinovirinae	NA						0	0	2	0	6	2	1	0	23.921	76.079	95.5755	3.53131	0.662194	0.230976	630.431	177057	254	219	28	157	66	35	31	0
	Schulz_GVMAG_S_1091795_7	Schulz	Taxon_sampling	Megaviricetes	Imitervirales		imiter_0	NA	NA						0	0	2	1	2	1	0	1	0	0	0	0	0	0	0	332001	311	318	47	124
	Schulz_GVMAG_S_1091796_13	Schulz	Taxon_sampling	Megaviricetes	Imitervirales		imiter_0	NA	NA	Nucleocytoviricota	Megaviricetes	Imitervirales	IM_18	g200	0	0	2	2	2	4	1	1	0	0	0	0	0	0	0	435281	411	323.9	52	253
	Schulz_GVMAG_S_1091797_24	Schulz	included	Megaviricetes	Imitervirales	IM_01	Mesomimiviridae	meso_4	meso_4_F1						0	2	1	0	1	1	1	1	0	0	0	0	0	0	0	280414	274	305.7	44	204	48	2	46	0
	Schulz_GVMAG_S_1092152_17	Schulz	excluded	Megaviricetes	Algavirales		NA	NA	NA						0	0	0	1	4	2	1	1	14.7378	85.2622	96.5547	2.82576	0.469247	0.150284	394.288	164939	246	206.9	38	191
	Schulz_GVMAG_S_1093511_40	Schulz	included	Megaviricetes	Imitervirales	IM_01	Mesomimiviridae	meso_4	meso_4_H1						2	2	0	1	2	1	1	1	100	0	100	0	0	0	1.7242	419731	418	299.7	75	342	89	4	85	1
	Schulz_GVMAG_S_1093511_60	Schulz	included	Megaviricetes	Imitervirales	IM_01	Mesomimiviridae	meso_4	meso_4_F3						0	2	0	0	1	1	0	0	0	100	59.7502	0	40.2498	0	2.79906	151975	151	306.7	30	114	31	1	30	1
	Schulz_GVMAG_S_1096102_67	Schulz	included	Megaviricetes	Imitervirales	IM_01	Mesomimiviridae	meso_4	meso_4_H1						1	2	1	1	1	1	0	0	0	100	40.6403	33.615	24.5499	1.19479	98.224	388072	431	275.8	79	338	86	3	83	1
	Schulz_GVMAG_S_1096103_95	Schulz	included	Megaviricetes	Pimascovirales	PM_07	Pithoviridae	NA	NA	Nucleocytoviricota	Megaviricetes	Pimascovirales	PM_07	g61	2	1	1	1	1	1	1	0	0	0	0	0	0	0	0	460884	484	276.1	100	169
	Schulz_GVMAG_S_1096104_89	Schulz	included	Megaviricetes	Pimascovirales	PM_07	Pithoviridae	NA	NA						2	1	2	1	1	1	0	0	0	0	0	0	0	0	0	134773	130	299.4	23	27
	Schulz_GVMAG_S_1096109_48	Schulz	included	Megaviricetes	Imitervirales	IM_01	Mesomimiviridae	meso_4	meso_4_E						1	2	1	1	3	1	1	1	0	0	0	0	0	0	0	281981	308	282.6	64	189	68	2	67	2
	Schulz_GVMAG_S_1102104_103	Schulz	included	Megaviricetes	Imitervirales	IM_08	Mesomimiviridae	meso_5	meso_5_B1						0	1	1	1	3	2	0	1	0	100	52.1435	47.8565	0	0	13.3463	156999	164	298.2	42	96	30	3	27	1
	Schulz_GVMAG_S_1102104_120	Schulz	included	Megaviricetes	Algavirales	AG_01	alga_2	Prasinovirinae	NA	Nucleocytoviricota	Megaviricetes	Algavirales	AG_01	g177	0	0	2	3	11	5	1	1	0.275024	99.725	79.6775	19.4455	0.591966	0.284994	2394.89	221221	320	215	34	206	90	51	39	5
	Schulz_GVMAG_S_1102105_80	Schulz	included	Megaviricetes	Imitervirales	IM_01	Mesomimiviridae	meso_4	meso_4_H2						1	2	1	1	1	1	1	1	0	100	50.2428	49.7572	0	0	3.14928	341507	350	293.7	67	187	73	2	71	2
	Schulz_GVMAG_S_1102105_81	Schulz	included	Megaviricetes	Imitervirales	IM_01	Mesomimiviridae	meso_4	meso_4_E						0	0	1	0	3	0	1	1	0.210602	99.7894	78.1164	19.0337	2.84999	0	262.374	287779	321	272.9	53	245	49	8	41	5
	Schulz_GVMAG_S_1102107_116	Schulz	included	Megaviricetes	Imitervirales	IM_09_fixed	Mesomimiviridae	meso_5	meso_5_A1						3	3	1	1	1	1	1	0	0	0	0	0	0	0	0	227655	225	302.9	25	112	53	0	53	0
	Schulz_GVMAG_S_1102107_72	Schulz	included	Megaviricetes	Imitervirales	IM_01	Mesomimiviridae	meso_4	meso_4_E						1	2	1	1	3	2	2	1	0	100	80.1029	19.0508	0.846247	0	238.313	395776	413	293.9	67	303	69	3	66	7
	Schulz_GVMAG_S_1102109_162	Schulz	included	Megaviricetes	Imitervirales	IM_09	Mesomimiviridae	meso_5	meso_5_D2						1	2	1	1	1	1	1	1	0	100	87.5016	12.4984	0	0	10.6788	247004	284	263.6	47	180	62	5	58	0
	Schulz_GVMAG_S_1102110_105	Schulz	included	Megaviricetes	Pandoravirales	PV_03	pando_2	NA	NA						1	1	1	1	1	0	1	1	3.67078	96.3292	49.0966	12.7925	15.5101	22.6008	71.6808	271036	284	275.1	45	123
	Schulz_GVMAG_S_1102110_122	Schulz	included	Megaviricetes	Algavirales	AG_01	alga_2	Prasinovirinae	NA	Nucleocytoviricota	Megaviricetes	Algavirales	AG_01	g177	0	0	2	1	16	2	2	2	0	100	86.0214	13.7021	0.276451	0	748.062	214775	312	216.1	20	181	80	49	31	6
	Schulz_GVMAG_S_1102113_118	Schulz	included	Megaviricetes	Algavirales	AG_04	alga_1	Raphidovirinae	NA	Nucleocytoviricota	Megaviricetes	Algavirales	AG_04	g176	0	0	1	1	1	1	1	1	0	100	100	0	0	0	6.56352	244122	293	243.7	49	134	61	2	60	0
	Schulz_GVMAG_S_1102113_126	Schulz	included	Megaviricetes	Algavirales	AG_04	alga_1	Raphidovirinae	NA	Nucleocytoviricota	Megaviricetes	Algavirales	AG_04	g176	0	0	1	1	1	1	1	1	0	100	100	0	0	0	0.420044	166173	187	263.1	26	84	42	2	40	5
	Schulz_GVMAG_S_1102114_101	Schulz	included	Megaviricetes	Imitervirales	IM_12	Mesomimiviridae	meso_5	meso_5_C1						2	0	1	0	1	1	1	1	0	100	89.3832	10.6168	0	0	17.7733	196488	198	298.5	32	125	38	1	37	3
	Schulz_GVMAG_S_1102114_122	Schulz	included	Megaviricetes	Algavirales	AG_04	alga_1	Raphidovirinae	NA						0	0	1	1	1	2	1	1	0	100	100	0	0	0	1.40506	148108	177	245.6	26	88	44	2	42	1
	Schulz_GVMAG_S_1102114_126	Schulz	included	Megaviricetes	Algavirales	AG_01	alga_2	Prasinovirinae	NA						0	0	2	1	9	2	1	1	0	100	82.1068	17.2609	0.521925	0.110354	1980.32	162825	236	213.7	24	165	74	21	52	2
	Schulz_GVMAG_S_1102114_93	Schulz	included	Megaviricetes	Imitervirales	IM_01	Mesomimiviridae	meso_4	meso_4_C						1	2	1	1	2	1	1	1	42.5541	57.4459	100	0	0	0	3.87735	269558	308	269.6	43	227	53	8	45	3
	Schulz_GVMAG_S_1102237_47	Schulz	included	Megaviricetes	Imitervirales	IM_12	Mesomimiviridae	meso_5	meso_5_C1	Nucleocytoviricota	Megaviricetes	Imitervirales	IM_12	g304	1	2	2	0	4	3	1	1	0	100	80.3667	19.6333	0	0	12.28	335544	341	304.7	64	230	60	11	49	4
	Schulz_GVMAG_S_1102237_83	Schulz	included	Megaviricetes	Algavirales	AG_03	alga_2	alga_2_A	NA						1	1	0	2	2	2	1	1	0	100	100	0	0	0	0.806743	176884	218	238.7	26	124
	Schulz_GVMAG_S_1102238_66	Schulz	included	Megaviricetes	Imitervirales	IM_01	Mesomimiviridae	meso_4	meso_4_H1	Nucleocytoviricota	Megaviricetes	Imitervirales	IM_01	g341	1	2	1	1	2	1	1	1	0	100	45.778	46.1735	7.13405	0.914531	232.787	381579	388	299.1	61	320	93	2	92	1
	Schulz_GVMAG_S_1102244_53	Schulz	included	Megaviricetes	Imitervirales	IM_01	Mesomimiviridae	meso_4	meso_4_F2	Nucleocytoviricota	Megaviricetes	Imitervirales	IM_01	g339	1	2	1	1	2	1	1	1	100	0	93.5502	6.44978	0	0	21.7494	431874	470	286.2	93	381	86	2	84	4
	Schulz_GVMAG_S_1102244_55	Schulz	included	Megaviricetes	Imitervirales	IM_01	Mesomimiviridae	meso_4	meso_4_E	Nucleocytoviricota	Megaviricetes	Imitervirales	IM_01	g329	1	2	1	1	2	1	1	1	100	0	100	0	0	0	21.8485	445381	465	300	77	384	74	2	72	5
	Schulz_GVMAG_S_1102993_41	Schulz	included	Megaviricetes	Imitervirales	IM_09_fixed	Mesomimiviridae	meso_5	meso_5_A1						1	2	0	0	1	1	1	1	0	0	0	0	0	0	0	348271	301	327.7	43	82	17	2	15	5
	Schulz_GVMAG_S_1102993_45	Schulz	included	Megaviricetes	Imitervirales		Mimiviridae	mimi_1	NA						0	0	1	0	1	1	1	1	0	0	0	0	0	0	0	275554	270	302.4	54	46
	Schulz_GVMAG_S_1102994_63	Schulz	included	Megaviricetes	Imitervirales	IM_09	Mesomimiviridae	meso_5	meso_5_D1						1	3	0	1	1	1	0	1	0	100	82.7119	17.2881	0	0	193.585	179115	205	273.9	32	156	56	2	55	0
	Schulz_GVMAG_S_1103007_57	Schulz	included	Megaviricetes	Imitervirales	IM_01	Mesomimiviridae	meso_4	meso_4_F3						0	3	1	1	1	1	1	0	3.08722	96.9128	47.5194	52.4806	0	0	16.7891	261455	285	279.5	46	202	54	3	51	0
	Schulz_GVMAG_S_1103008_47	Schulz	included	Megaviricetes	Imitervirales	IM_01	Mesomimiviridae	meso_4	meso_4_F2						1	3	4	1	2	1	1	2	22.1901	77.8099	73.338	0	26.662	0	8.54414	533613	570	286.4	102	374	84	23	61	2
	Schulz_GVMAG_S_1103012_103	Schulz	included	Megaviricetes	Imitervirales	IM_01	Mesomimiviridae	meso_4	meso_4_H2	Nucleocytoviricota	Megaviricetes	Imitervirales	IM_01	g344	1	2	1	1	4	1	1	1	0	100	78.434	21.566	0	0	7.34178	351825	351	289.7	48	211	74	7	67	4
	Schulz_GVMAG_S_1103017_68	Schulz	included	Megaviricetes	Pandoravirales	PV_05	pando_1	pando_1_A	NA	Nucleocytoviricota	Megaviricetes	Pandoravirales	PV_05	g152	1	1	1	1	1	1	1	1	0	100	13.8865	86.1135	0	0	4.82566	281205	278	303.4	26	52	41	0	41	3
	Schulz_GVMAG_S_1103018_80	Schulz	included	Megaviricetes	Imitervirales	IM_01	Mesomimiviridae	meso_4	meso_4_H3						1	1	1	1	1	2	1	3	16.6436	83.3564	20.7514	40.9987	38.2499	0	19.9766	370453	443	256.5	62	260	54	23	30	5
	Schulz_GVMAG_S_1103018_91	Schulz	included	Megaviricetes	Imitervirales	IM_08	Mesomimiviridae	meso_5	meso_5_B1						1	3	1	1	5	1	1	1	61.7796	38.2204	100	0	0	0	6.78533	242785	282	269	62	217	49	2	47	0
	Schulz_GVMAG_S_3300000115_46	Schulz	included	Megaviricetes	Imitervirales	IM_13	Mesomimiviridae	meso_2	NA	Nucleocytoviricota	Megaviricetes	Imitervirales	IM_13	g259	1	1	1	1	3	1	1	1	1.9228	98.0772	35.5101	64.4899	0	0	13.8061	667126	674	301.6	136	472	90	6	84	0
	Schulz_GVMAG_S_3300000115_70	Schulz	included	Megaviricetes	Imitervirales	IM_08_fixed	Mesomimiviridae	meso_3	NA						1	1	0	1	3	1	1	2	29.2083	70.7917	82.3565	15.6616	1.98196	0	66.5142	318639	357	271.8	61	237
	Schulz_GVMAG_S_3300000115_74	Schulz	included	Megaviricetes	Imitervirales	IM_01	Mesomimiviridae	meso_4	meso_4_F3						1	2	2	1	2	1	1	1	0	0	0	0	0	0	0	361411	345	315.9	64	245	85	2	83	0
	Schulz_GVMAG_S_3300000171_20	Schulz	included	Megaviricetes	Imitervirales	IM_16	Mimiviridae	mimi_3	mimi_3_A						2	0	1	0	4	0	1	1	0	0	0	0	0	0	0	455328	474	292.3	50	340	53	6	48	0
	Schulz_GVMAG_S_3300000226_21	Schulz	included	Megaviricetes	Imitervirales	IM_01	Mesomimiviridae	meso_4	meso_4_F3						2	3	2	0	2	1	1	1	0	0	0	0	0	0	0	344441	339	305	66	274	71	2	70	1
	Schulz_GVMAG_S_3300000385_45	Schulz	included	Megaviricetes	Pimascovirales		ND	NA	NA						3	1	1	1	0	1	0	0	0	0	0	0	0	0	0	216514	236	270.5	31	54
	Schulz_GVMAG_S_3300000929_19	Schulz	included	Megaviricetes	Imitervirales	IM_01	Mesomimiviridae	meso_4	meso_4_H1						0	4	1	0	1	0	0	1	0.114039	99.886	61.3551	38.6449	0	0	250.098	253862	250	300	25	101	28	1	27	0
	Schulz_GVMAG_S_3300000929_49	Schulz	included	Megaviricetes	Imitervirales	IM_01	Mesomimiviridae	meso_4	meso_4_F1	Nucleocytoviricota	Megaviricetes	Imitervirales	IM_01	g336	2	2	1	1	2	2	1	1	0	0	0	0	0	0	0	314077	273	324.1	42	199	69	2	67	1
	Schulz_GVMAG_S_3300001941_2	Schulz	excluded	Na	NA		NA	NA	NA						0	0	0	0	3	0	1	1	9.21837	90.7816	97.7684	2.2316	0	0	238.051	165332	188	265.6	25	144
	Schulz_GVMAG_S_3300002154_22	Schulz	included	Megaviricetes	Algavirales	AG_03	alga_2	alga_2_A	NA	Nucleocytoviricota	Megaviricetes	Algavirales	AG_03	g196	1	1	1	2	2	2	1	1	0	100	100	0	0	0	7.56772	195290	223	265.9	27	107
	Schulz_GVMAG_S_3300002186_34	Schulz	excluded	Na	NA		NA	NA	NA						0	2	0	0	1	0	0	0	0.655266	99.3447	92.3806	7.61941	0	0	244.25	314018	362	265.7	57	245
	Schulz_GVMAG_S_3300002186_40	Schulz	included	Megaviricetes	Pimascovirales	PM_01	pima_1	pima_1_A	NA	Nucleocytoviricota	Megaviricetes	Pimascovirales	PM_01	g117	2	0	1	1	1	1	1	2	0	0	0	0	0	0	0	280046	309	265.9	38	135	85	10	75	0
	Schulz_GVMAG_S_3300002466_75	Schulz	included	Megaviricetes	Imitervirales	IM_13	Mesomimiviridae	meso_2	NA	Nucleocytoviricota	Megaviricetes	Imitervirales	IM_13	g263	2	0	1	0	2	2	1	1	0	0	0	0	0	0	0	561960	619	281.6	135	222	55	6	49	0
	Schulz_GVMAG_S_3300004097_149	Schulz	included	Megaviricetes	Imitervirales	IM_01	Mesomimiviridae	meso_4	meso_4_E	Nucleocytoviricota	Megaviricetes	Imitervirales	IM_01	g329	1	2	1	1	2	0	1	1	100	0	87.7087	12.2913	0	0	15.6425	419888	448	292.9	76	354	76	0	76	3
	Schulz_GVMAG_S_3300004097_159	Schulz	included	Megaviricetes	Imitervirales	IM_09	Mesomimiviridae	meso_5	meso_5_D2						2	3	1	2	6	0	1	1	34.836	65.164	100	0	0	0	2.31168	424559	433	299.1	90	245	43	14	29	11
	Schulz_GVMAG_S_3300005056_23	Schulz	included	Pokkesviricetes	Asfuvirales		ND	NA	NA						3	1	2	1	2	1	1	1	0	0	0	0	0	0	0	518885	545	281.7	55	70
	Schulz_GVMAG_S_3300006565_14	Schulz	included	Megaviricetes	Algavirales	AG_01	alga_2	Prasinovirinae	NA						0	0	1	1	6	2	0	1	100	0	100	0	0	0	180.622	181714	264	215.7	38	176	83	26	57	2
	Schulz_GVMAG_S_3300007345_62	Schulz	included	Megaviricetes	Pimascovirales	PM_01	pima_1	pima_1_A	NA						0	1	2	0	1	3	1	4	18.5257	81.4743	1.932	14.18	82.5381	1.34992	69.4116	174788	203	258.5	19	78	37	8	29	3
	Schulz_GVMAG_S_3300009702_144	Schulz	included	Pokkesviricetes	Asfuvirales	AF_02	ND	NA	NA	Nucleocytoviricota	Pokkesviricetes	Asfuvirales	AF_02	g29	1	2	1	1	2	2	1	1	0	0	0	0	0	0	0	580795	601	288.1	75	88
	Schulz_GVMAG_S_3300009702_216	Schulz	included	Megaviricetes	Pimascovirales	PM_07	Pithoviridae	NA	NA						2	1	2	1	1	1	1	0	0	0	0	0	0	0	0	286505	304	251.7	64	135
	Schulz_GVMAG_S_3300009703_83	Schulz	included	Megaviricetes	Imitervirales	IM_07	Mesomimiviridae	meso_5	meso_5_B2	Nucleocytoviricota	Megaviricetes	Imitervirales	IM_07	g293	2	3	1	1	4	1	2	0	0	0	0	0	0	0	0	709731	668	277.9	139	223	50	4	46	5
	Schulz_GVMAG_S_3300009790_139	Schulz	included	Megaviricetes	Algavirales	AG_01	alga_2	Prasinovirinae	NA						0	0	1	1	6	2	4	1	100	0	100	0	0	0	36.8203	157442	234	209.2	33	155	79	33	46	2
	Schulz_GVMAG_S_3300010299_37	Schulz	included	Megaviricetes	Imitervirales	IM_12	Mesomimiviridae	meso_5	meso_5_C1						1	2	1	0	1	2	1	1	100	0	98.5897	0	1.41032	0	41.3367	341488	406	256	90	265	51	6	44	8
	Schulz_GVMAG_S_3300010312_35	Schulz	included	Megaviricetes	Imitervirales	IM_01	Mesomimiviridae	meso_4	meso_4_H1						1	2	1	0	1	0	0	1	0	0	0	0	0	0	0	375796	368	301.7	73	290	75	2	73	0
	Schulz_GVMAG_S_3300010316_20	Schulz	included	Megaviricetes	Imitervirales	IM_09	Mesomimiviridae	meso_5	meso_5_D2	Nucleocytoviricota	Megaviricetes	Imitervirales	IM_09	g274	1	2	2	0	2	3	2	1	0	0	0	0	0	0	0	334532	429	237.1	52	254	67	5	62	0
	Schulz_GVMAG_S_3300010316_21	Schulz	included	Megaviricetes	Pandoravirales	PV_05	pando_1	pando_1_B	NA	Nucleocytoviricota	Megaviricetes	Pandoravirales	PV_05	g149	2	1	1	1	1	2	1	0	0	0	0	0	0	0	0	443388	438	281.4	46	79	70	7	63	0
	Schulz_GVMAG_S_3300010316_51	Schulz	included	Pokkesviricetes	Asfuvirales	AF_01	Asfaviridae	NA	NA						0	1	1	1	2	1	0	0	0	0	0	0	0	0	0	148563	130	343	16	32
	Schulz_GVMAG_S_3300010354_157	Schulz	included	Megaviricetes	Imitervirales	IM_13	Mesomimiviridae	meso_2	NA						2	1	2	1	1	1	1	0	0	0	0	0	0	0	0	461271	478	298.1	100	163	43	3	40	2
	Schulz_GVMAG_S_3300010354_171	Schulz	included	Megaviricetes	Imitervirales	IM_01	Mesomimiviridae	meso_4	meso_4_H1						0	1	1	0	2	1	1	0	0	0	0	0	0	0	0	245724	227	333.4	31	130	32	3	29	4
	Schulz_GVMAG_S_3300010354_217	Schulz	included	Megaviricetes	Imitervirales		Mesomimiviridae	meso_4	NA						1	2	1	1	3	1	0	0	0	0	0	0	0	0	0	308821	338	283	66	100
	Schulz_GVMAG_S_3300010354_221	Schulz	excluded	Megaviricetes	Imitervirales		NA	NA	NA						0	0	0	1	0	1	1	0	0	0	0	0	0	0	0	144439	153	295.7	27	58
	Schulz_GVMAG_S_3300010354_241	Schulz	included	Megaviricetes	Imitervirales	IM_01	Mesomimiviridae	meso_4	meso_4_F1						1	1	1	0	0	1	0	1	0	0	0	0	0	0	0	200106	202	299.5	40	145	37	1	36	0
	Schulz_GVMAG_S_3300010354_242	Schulz	included	Megaviricetes	Imitervirales	IM_01	Mesomimiviridae	meso_4	meso_4_H1						2	1	0	1	1	1	1	0	0	0	0	0	0	0	0	220845	207	305	40	106	34	2	32	4
	Schulz_GVMAG_S_3300010354_249	Schulz	included	Megaviricetes	Imitervirales	IM_01	Mesomimiviridae	meso_4	meso_4_F3						0	1	0	1	3	2	0	2	0	0	0	0	0	0	0	228302	261	261.5	35	162	45	2	42	1
	Schulz_GVMAG_S_3300010368_40	Schulz	included	Megaviricetes	Pandoravirales	PV_05	pando_1	pando_1_B	NA						0	0	1	1	0	0	1	1	0	100	17.2098	82.7902	0	0	3.73592	276763	349	224.2	45	145	33	0	33	13
	Schulz_GVMAG_S_3300010368_67	Schulz	included	Megaviricetes	Imitervirales	IM_01	Mesomimiviridae	meso_4	meso_4_F3						2	1	1	1	1	1	0	0	100	0	100	0	0	0	11.486	381264	343	331.7	69	247	67	3	64	4
	Schulz_GVMAG_S_3300010368_70	Schulz	included	Megaviricetes	Pimascovirales	PM_01	pima_1	pima_1_A	NA	Nucleocytoviricota	Megaviricetes	Pimascovirales	PM_01	g113	5	0	1	1	1	1	2	1	0	0	0	0	0	0	0	326663	343	282.7	49	150	73	29	44	4
	Schulz_GVMAG_S_3300010368_72	Schulz	included	Megaviricetes	Imitervirales	IM_01	Mesomimiviridae	meso_4	meso_4_F3						2	0	0	0	1	1	0	1	100	0	100	0	0	0	0.3546	285956	293	291	61	165	55	2	52	1
	Schulz_GVMAG_S_3300010368_75	Schulz	included	Megaviricetes	Imitervirales	IM_01	Mesomimiviridae	meso_4	meso_4_F3						1	2	0	1	1	2	0	1	0	0	0	0	0	0	0	283032	301	289.5	57	224	64	0	64	2
	Schulz_GVMAG_S_3300010368_80	Schulz	included	Megaviricetes	Imitervirales	IM_09_fixed	Mesomimiviridae	meso_5	meso_5_A1						2	3	0	1	1	0	1	2	9.82119	90.1788	86.9922	13.0078	0	0	31.8019	249279	272	276.8	33	138	41	0	41	1
	Schulz_GVMAG_S_3300010368_97	Schulz	included	Megaviricetes	Imitervirales	IM_01	Mesomimiviridae	meso_4	meso_4_H2						1	2	0	0	2	1	1	1	0	0	0	0	0	0	0	224827	219	296.4	42	139	46	2	45	2
	Schulz_GVMAG_S_3300011013_114	Schulz	included	Megaviricetes	Pimascovirales	PM_01	pima_1	pima_1_B	NA	Nucleocytoviricota	Megaviricetes	Pimascovirales	PM_01	g90	2	0	1	0	1	0	1	1	0	0	0	0	0	0	0	158294	168	297.1	31	76	48	2	46	1
	Schulz_GVMAG_S_3300011013_78	Schulz	included	Megaviricetes	Imitervirales	IM_01	Mesomimiviridae	meso_4	meso_4_E	Nucleocytoviricota	Megaviricetes	Imitervirales	IM_01	g326	1	2	1	1	2	1	1	1	0	0	0	0	0	0	0	414502	441	287.5	111	266	89	2	87	1
	Schulz_GVMAG_S_3300012919_55	Schulz	included	Megaviricetes	Imitervirales	IM_01	Mesomimiviridae	meso_4	meso_4_A	Nucleocytoviricota	Megaviricetes	Imitervirales	IM_01	g342	1	2	1	1	2	1	1	1	100	0	100	0	0	0	20.3467	490578	558	272.7	107	360	81	2	79	1
	Schulz_GVMAG_S_3300012919_56	Schulz	included	Megaviricetes	Imitervirales	IM_01	Mesomimiviridae	meso_4	meso_4_C						1	2	1	2	1	2	0	0	100	0	100	0	0	0	26.3085	327140	388	262.8	71	238	42	8	34	5
	Schulz_GVMAG_S_3300012919_62	Schulz	included	Megaviricetes	Imitervirales	IM_01	Mesomimiviridae	meso_4	meso_4_C						1	1	2	1	2	1	1	1	100	0	100	0	0	0	62.2936	446590	517	270	83	388	89	2	86	8
	Schulz_GVMAG_S_3300012919_65	Schulz	included	Megaviricetes	Imitervirales	IM_01	Mesomimiviridae	meso_4	meso_4_C	Nucleocytoviricota	Megaviricetes	Imitervirales	IM_01	g334	1	2	1	1	3	1	1	1	100	0	100	0	0	0	9.03154	383434	420	278.1	78	315	65	1	64	6
	Schulz_GVMAG_S_3300012919_72	Schulz	included	Megaviricetes	Imitervirales	IM_01	Mesomimiviridae	meso_4	meso_4_D						1	2	1	1	2	1	1	1	100	0	97.0735	2.46108	0.465449	0	156.308	342892	363	302	73	299	79	5	74	0
	Schulz_GVMAG_S_3300012952_63	Schulz	included	Megaviricetes	Imitervirales	IM_01	Mesomimiviridae	meso_4	meso_4_E						1	3	1	0	1	1	0	0	100	0	70.4847	23.8972	5.61811	0	27.2235	354099	387	286.7	71	287	70	10	61	2
	Schulz_GVMAG_S_3300012953_123	Schulz	included	Megaviricetes	Imitervirales	IM_01	Mesomimiviridae	meso_4	meso_4_E						1	1	0	0	1	1	0	0	100	0	58.7363	41.2637	0	0	8.32231	222979	238	294	47	105	38	2	36	1
	Schulz_GVMAG_S_3300012954_83	Schulz	included	Megaviricetes	Imitervirales	IM_09_fixed	Mesomimiviridae	meso_5	meso_5_A1						1	1	3	1	2	0	1	1	100	0	100	0	0	0	2.46359	340438	340	287.4	46	187	57	0	57	0
	Schulz_GVMAG_S_3300013195_8	Schulz	included	Megaviricetes	Algavirales	AG_01	alga_2	Prasinovirinae	NA						0	0	1	0	4	1	2	1	100	0	99.3948	0	0.500523	0.104698	742.97	126384	174	227.7	27	141	64	12	52	0
	Schulz_GVMAG_S_403982_34	Schulz	included	Megaviricetes	Imitervirales	IM_12	Mesomimiviridae	meso_5	meso_5_C1						1	1	0	1	2	2	1	1	100	0	100	0	0	0	0.738804	340288	423	250.5	66	223	52	6	45	0
	Schulz_GVMAG_S_403982_43	Schulz	included	Megaviricetes	Imitervirales	IM_12	Mesomimiviridae	meso_5	meso_5_C2	Nucleocytoviricota	Megaviricetes	Imitervirales	IM_12	g300	1	2	1	1	2	0	1	1	0	0	0	0	0	0	0	353687	320	343.1	46	193	90	1	89	1
	Schulz_GVMAG_S_403982_53	Schulz	included	Megaviricetes	Algavirales	AG_01	alga_2	Prasinovirinae	NA	Nucleocytoviricota	Megaviricetes	Algavirales	AG_01	g177	0	0	2	1	7	4	1	1	8.06476	91.9352	95.4655	4.5345	0	0	366.382	198707	274	229.6	28	190	86	36	50	1
	Schulz_GVMAG_S_403983_43	Schulz	included	Megaviricetes	Imitervirales	IM_01	Mesomimiviridae	meso_4	meso_4_E						1	1	0	1	1	1	1	1	72.7505	27.2495	75.0301	24.9699	0	0	10.9373	214861	243	272.1	44	197	43	1	42	3
	Schulz_GVMAG_S_403985_54	Schulz	included	Megaviricetes	Pimascovirales	PM_01	pima_1	pima_1_B	NA						1	1	0	1	1	0	1	1	0	0	0	0	0	0	0	142452	147	300.8	28	51	44	0	44	2
	Schulz_GVMAG_S_405408_21	Schulz	included	Megaviricetes	Imitervirales	IM_09_fixed	Mesomimiviridae	meso_5	meso_5_A1	Nucleocytoviricota	Megaviricetes	Imitervirales	IM_09	g278	3	3	1	1	1	1	1	1	0	100	100	0	0	0	2.14992	288987	297	287.7	31	201	54	0	54	0
	Schulz_GVMAG_S_405408_30	Schulz	included	Megaviricetes	Algavirales	AG_01	alga_2	Prasinovirinae	NA						0	0	1	0	5	2	2	1	49.0358	50.9642	98.0834	1.91661	0	0	229.467	143764	189	239.5	18	139	60	14	47	0
	Schulz_GVMAG_S_405429_37	Schulz	included	Megaviricetes	Algavirales	AG_03	alga_2	alga_2_A	NA						1	0	1	2	1	1	0	0	100	0	100	0	0	0	1.42427	113040	130	268.5	18	56
	Schulz_GVMAG_S_ERX555907_102	Schulz	included	Megaviricetes	Imitervirales	IM_01	Mesomimiviridae	meso_4	meso_4_A	Nucleocytoviricota	Megaviricetes	Imitervirales	IM_01	g342	1	2	1	1	2	1	1	1	100	0	97.1015	2.89849	0	0	38.0871	389247	394	304.8	78	302	78	2	76	2
	Schulz_GVMAG_S_ERX555907_72	Schulz	included	Megaviricetes	Algavirales	AG_03	alga_2	alga_2_A	NA	Nucleocytoviricota	Megaviricetes	Algavirales	AG_03	g191	2	3	1	4	2	4	3	1	100	0	100	0	0	0	29.1527	514666	706	220.5	102	195
	Schulz_GVMAG_S_ERX555907_83	Schulz	included	Megaviricetes	Imitervirales	IM_09_fixed	Mesomimiviridae	meso_5	meso_5_A1						2	2	0	1	2	1	1	1	96.2362	3.7638	99.0497	0.950275	0	0	113.786	231997	247	294.5	43	172	29	3	26	2
	Schulz_GVMAG_S_ERX555907_90	Schulz	included	Megaviricetes	Imitervirales	IM_09	Mesomimiviridae	meso_5	meso_5_D1	Nucleocytoviricota	Megaviricetes	Imitervirales	IM_09	g276	2	1	1	1	1	1	1	1	100	0	100	0	0	0	72.799	417396	400	328.2	74	292	91	4	87	0
	Schulz_GVMAG_S_ERX555907_94	Schulz	included	Megaviricetes	Imitervirales	IM_09	Mesomimiviridae	meso_5	meso_5_D1	Nucleocytoviricota	Megaviricetes	Imitervirales	IM_09	g276	1	2	1	1	3	1	1	0	100	0	100	0	0	0	53.5376	413750	428	302.5	79	283	94	2	92	0
	Schulz_GVMAG_S_ERX555913_37	Schulz	included	Megaviricetes	Imitervirales	IM_01	Mesomimiviridae	meso_4	meso_4_H3						2	6	1	2	1	1	0	1	97.9654	2.03461	100	0	0	0	93.0686	568158	600	292.2	98	363	81	33	48	1
	Schulz_GVMAG_S_ERX555915_91	Schulz	included	Megaviricetes	Pandoravirales	PV_05	pando_1	Coccolithovirinae	NA	Nucleocytoviricota	Megaviricetes	Pandoravirales	PV_05	g151	1	1	1	1	0	3	1	1	100	0	100	0	0	0	26.0693	248430	312	246.2	33	221	74	4	70	0
	Schulz_GVMAG_S_ERX555917_56	Schulz	included	Megaviricetes	Imitervirales	IM_01	Mesomimiviridae	meso_4	meso_4_D						1	2	1	1	2	0	1	1	95.698	4.30195	100	0	0	0	225.281	425067	435	294.7	101	274	74	2	72	0
	Schulz_GVMAG_S_ERX555917_73	Schulz	excluded	Megaviricetes	Pandoravirales		NA	NA	NA						4	1	1	1	1	1	1	1	100	0	100	0	0	0	74.236	245785	272	260.1	44	92
	Schulz_GVMAG_S_ERX555926_38	Schulz	included	Megaviricetes	Imitervirales	IM_01	Mesomimiviridae	meso_4	meso_4_F2						1	3	0	1	3	2	1	1	100	0	92.0191	2.50381	0	5.47712	35.3159	532135	596	280.8	110	430	91	8	83	6
	Schulz_GVMAG_S_ERX555935_167	Schulz	included	Megaviricetes	Imitervirales	IM_09	Mesomimiviridae	meso_5	meso_5_D2						1	1	2	1	2	0	1	0	100	0	100	0	0	0	13.9934	166848	173	300.2	25	104	31	4	27	0
	Schulz_GVMAG_S_ERX555943_23	Schulz	included	Megaviricetes	Imitervirales	IM_01	Mesomimiviridae	meso_4	meso_4_H3						2	2	1	1	1	1	0	1	100	0	100	0	0	0	64.8237	288979	336	265.7	53	228	45	7	38	3
	Schulz_GVMAG_S_ERX555943_30	Schulz	included	Megaviricetes	Imitervirales	IM_01	Mesomimiviridae	meso_4	meso_4_F3	Nucleocytoviricota	Megaviricetes	Imitervirales	IM_01	g335	1	2	1	1	3	1	1	1	100	0	99.1213	0	0.513727	0.365013	173.788	433050	424	314.4	89	345	92	2	89	1
	Schulz_GVMAG_S_ERX555945_21	Schulz	included	Megaviricetes	Imitervirales	IM_09_fixed	Mesomimiviridae	meso_5	meso_5_A1						3	2	1	0	1	0	1	0	100	0	100	0	0	0	151.716	322903	296	345.6	53	238	44	0	44	0
	Schulz_GVMAG_S_ERX555947_63	Schulz	included	Megaviricetes	Imitervirales	IM_09	Mesomimiviridae	meso_5	meso_5_D2						1	2	1	1	1	1	0	0	100	0	98.4952	1.50484	0	0	85.1199	240543	261	289.2	62	164	61	1	60	0
	Schulz_GVMAG_S_ERX555947_70	Schulz	included	Megaviricetes	Imitervirales	IM_09	Mesomimiviridae	meso_5	meso_5_D2	Nucleocytoviricota	Megaviricetes	Imitervirales	IM_09	g275	1	2	1	1	4	1	1	1	100	0	100	0	0	0	38.6788	260352	312	259.5	54	170	59	0	59	0
	Schulz_GVMAG_S_ERX555951_64	Schulz	included	Megaviricetes	Imitervirales	IM_01	Mesomimiviridae	meso_4	meso_4_F3						1	3	1	0	1	2	1	1	77.8378	22.1622	88.7836	11.2164	0	0	25.377	231488	261	272	48	177	45	5	39	1
	Schulz_GVMAG_S_ERX555954_49	Schulz	included	Megaviricetes	Imitervirales	IM_09	Mesomimiviridae	meso_5	meso_5_D2	Nucleocytoviricota	Megaviricetes	Imitervirales	IM_09	g274	1	1	1	2	1	1	1	1	100	0	100	0	0	0	39.8503	302740	315	301.7	55	215	64	18	45	0
	Schulz_GVMAG_S_ERX555957_26	Schulz	included	Megaviricetes	Algavirales	AG_04	alga_1	Raphidovirinae	NA						0	0	1	0	0	2	1	1	97.047	2.95295	100	0	0	0	58.8805	106681	117	287.8	22	98	75	0	75	0
	Schulz_GVMAG_S_ERX555959_42	Schulz	included	Megaviricetes	Imitervirales	IM_09	Mesomimiviridae	meso_5	meso_5_D1						2	2	2	1	6	1	0	1	100	0	100	0	0	0	32.2177	340629	368	293.1	52	270	76	11	65	0
	Schulz_GVMAG_S_ERX555961_93	Schulz	included	Megaviricetes	Algavirales	AG_04	alga_1	Raphidovirinae	NA	Nucleocytoviricota	Megaviricetes	Algavirales	AG_04	g175	0	0	1	0	4	1	1	1	100	0	100	0	0	0	93.5286	224852	272	248.7	44	224	54	0	54	0
	Schulz_GVMAG_S_ERX555964_61	Schulz	included	Megaviricetes	Imitervirales	IM_01	Mesomimiviridae	meso_4	meso_4_F3	Nucleocytoviricota	Megaviricetes	Imitervirales	IM_01	g335	1	2	1	1	2	1	1	1	100	0	100	0	0	0	92.9115	413035	409	317	81	300	88	2	86	0
	Schulz_GVMAG_S_ERX555965_48	Schulz	included	Megaviricetes	Imitervirales	IM_01	Mesomimiviridae	meso_4	meso_4_F2						1	2	0	1	2	1	1	1	79.7454	20.2546	96.6891	3.3109	0	0	61.7714	445952	486	288.6	91	353	82	5	77	1
	Schulz_GVMAG_S_ERX555967_113	TARA	included	Megaviricetes	Imitervirales	IM_01	Mesomimiviridae	meso_4	meso_4_A	Nucleocytoviricota	Megaviricetes	Imitervirales	IM_01	g342	1	2	1	1	2	1	1	1	100	0	97.0772	2.92276	0	0	116.367	413332	442	290.3	88	317	78	2	77	0
	Schulz_GVMAG_S_ERX555967_120	Schulz	excluded	Na	NA		NA	NA	NA						0	0	0	0	0	1	0	0	100	0	100	0	0	0	38.7925	323208	362	281	50	201
	Schulz_GVMAG_S_ERX555967_130	Schulz	included	Megaviricetes	Imitervirales	IM_09	Mesomimiviridae	meso_5	meso_5_D2	Nucleocytoviricota	Megaviricetes	Imitervirales	IM_09	g274	1	2	1	1	2	1	1	1	100	0	100	0	0	0	47.8351	335816	360	290.2	64	191	82	1	81	0
	Schulz_GVMAG_S_ERX555967_131	Schulz	included	Megaviricetes	Algavirales	AG_03	alga_2	alga_2_A	NA	Nucleocytoviricota	Megaviricetes	Algavirales	AG_03	g192	1	1	1	2	2	2	1	1	100	0	100	0	0	0	67.7613	322116	408	246.1	57	161
	Schulz_GVMAG_S_ERX555967_140	Schulz	included	Megaviricetes	Imitervirales	IM_09	Mesomimiviridae	meso_5	meso_5_D2	Nucleocytoviricota	Megaviricetes	Imitervirales	IM_09	g273	0	2	1	1	2	1	1	1	100	0	100	0	0	0	64.6896	235013	267	277.3	45	202	73	0	73	0
	Schulz_GVMAG_S_ERX555967_67	Schulz	included	Megaviricetes	Imitervirales	IM_01	Mesomimiviridae	meso_4	meso_4_E						1	5	1	2	3	2	2	2	88.2266	11.7734	100	0	0	0	58.9613	673120	741	284.7	132	496	92	49	42	6
	Schulz_GVMAG_S_ERX555967_69	Schulz	included	Megaviricetes	Imitervirales	IM_01	Mesomimiviridae	meso_4	meso_4_C	Nucleocytoviricota	Megaviricetes	Imitervirales	IM_01	g334	1	1	1	1	1	2	1	2	100	0	84.8439	10.5776	2.02972	2.54875	105.357	468890	554	263.6	86	383	80	13	67	6
	Schulz_GVMAG_S_ERX555967_93	Schulz	included	Megaviricetes	Imitervirales	IM_16	Mimiviridae	mimi_4	mimi_4_A	Nucleocytoviricota	Megaviricetes	Imitervirales	IM_16	g215	2	2	1	1	7	1	2	1	100	0	100	0	0	0	89.7956	560189	514	346.6	94	382	80	7	73	0
	Schulz_GVMAG_S_ERX555976_100	Schulz	included	Megaviricetes	Algavirales	AG_01	alga_2	Prasinovirinae	NA						0	0	1	0	16	2	2	2	100	0	100	0	0	0	316.161	231435	308	237.4	22	173	81	59	21	2
	Schulz_GVMAG_S_ERX555999_24	Schulz	included	Megaviricetes	Imitervirales	IM_01	Mesomimiviridae	meso_4	meso_4_F3						2	2	2	1	1	0	0	1	100	0	97.3786	2.62138	0	0	44.0438	310559	346	278.7	71	246	64	2	63	0
	Schulz_GVMAG_S_ERX556000_70	Schulz	included	Pokkesviricetes	Asfuvirales		ND	NA	NA						0	1	1	0	0	1	0	1	100	0	100	0	0	0	1.11921	115885	129	281.3	4	6
	Schulz_GVMAG_S_ERX556003_78	Schulz	included	Megaviricetes	Algavirales	AG_01	alga_2	Prasinovirinae	NA	Nucleocytoviricota	Megaviricetes	Algavirales	AG_01	g177	0	0	1	2	10	4	2	1	100	0	100	0	0	0	201.402	241071	314	239.2	37	222	91	38	53	0
	Schulz_GVMAG_S_ERX556017_93	Schulz	included	Megaviricetes	Algavirales	AG_03	alga_2	alga_2_A	NA						2	1	1	2	1	2	1	0	100	0	81.8395	18.1605	0	0	23.1324	296476	329	273.1	40	130
	Schulz_GVMAG_S_ERX556019_101	Schulz	included	Megaviricetes	Imitervirales	IM_09	Mesomimiviridae	meso_5	meso_5_D2						0	1	0	1	2	1	0	1	100	0	100	0	0	0	59.3349	138288	177	245	37	135	50	1	49	0
	Schulz_GVMAG_S_ERX556019_29	Schulz	included	Megaviricetes	Imitervirales	IM_01	Mesomimiviridae	meso_4	meso_4_D						1	3	2	0	4	2	1	1	100	0	100	0	0	0	63.3294	407321	479	270.8	101	308	67	26	41	12
	Schulz_GVMAG_S_ERX556019_34	Schulz	included	Megaviricetes	Imitervirales	IM_01	Mesomimiviridae	meso_4	meso_4_F2	Nucleocytoviricota	Megaviricetes	Imitervirales	IM_01	g339	1	2	1	1	2	2	1	1	100	0	99.3268	0	0.673209	0	89.1231	409459	453	283.3	95	296	79	2	77	1
	Schulz_GVMAG_S_ERX556019_57	Schulz	included	Megaviricetes	Imitervirales	IM_01	Mesomimiviridae	meso_4	meso_4_F3						1	2	2	1	1	1	0	1	100	0	100	0	0	0	208.28	416188	428	306.4	97	346	86	1	86	3
	Schulz_GVMAG_S_ERX556022_25	Schulz	included	Megaviricetes	Imitervirales	IM_01	Mesomimiviridae	meso_4	meso_4_H3	Nucleocytoviricota	Megaviricetes	Imitervirales	IM_01	g343	1	2	1	1	2	1	1	1	100	0	100	0	0	0	57.3145	481302	511	289.6	100	348	95	2	93	3
	Schulz_GVMAG_S_ERX556028_72	Schulz	included	Megaviricetes	Imitervirales	IM_01	Mesomimiviridae	meso_4	meso_4_H2	Nucleocytoviricota	Megaviricetes	Imitervirales	IM_01	g344	1	2	1	1	2	1	1	1	100	0	97.3305	2.66947	0	0	174.621	466758	505	287.9	96	399	98	3	95	3
	Schulz_GVMAG_S_ERX556028_76	Schulz	included	Megaviricetes	Pandoravirales	PV_05	pando_1	pando_1_B	NA	Nucleocytoviricota	Megaviricetes	Pandoravirales	PV_03	g163	0	1	1	1	2	1	0	1	100	0	95.0025	2.14389	0	2.85357	50.1509	205256	209	287.8	20	32	26	4	22	1
	Schulz_GVMAG_S_ERX556032_80	Schulz	included	Megaviricetes	Imitervirales	IM_12	Mesomimiviridae	meso_5	meso_5_C2						1	0	1	1	4	1	1	1	100	0	100	0	0	0	17.8853	248511	228	336.6	39	90	42	0	42	0
	Schulz_GVMAG_S_ERX556032_86	Schulz	included	Megaviricetes	Imitervirales	IM_01	Mesomimiviridae	meso_4	meso_4_F2						1	2	1	1	1	1	1	0	100	0	100	0	0	0	18.6114	246455	255	302.9	49	200	48	0	48	1
	Schulz_GVMAG_S_ERX556037_58	Schulz	included	Megaviricetes	Imitervirales	IM_01	Mesomimiviridae	meso_4	meso_4_H2						2	2	1	1	2	0	0	1	100	0	100	0	0	0	48.5067	249316	279	271.9	56	201	56	2	55	2
	Schulz_GVMAG_S_ERX556045_64	Schulz	included	Megaviricetes	Imitervirales	IM_01	Mesomimiviridae	meso_4	meso_4_F3						1	1	1	1	1	1	1	2	100	0	87.6929	12.3071	0	0	48.206	334741	325	308.4	62	235	64	2	61	3
	Schulz_GVMAG_S_ERX556045_90	Schulz	included	Megaviricetes	Imitervirales	IM_09	Mesomimiviridae	meso_5	meso_5_D1						1	2	1	1	3	1	1	1	100	0	100	0	0	0	42.0355	217306	269	255.2	59	210	66	2	64	0
	Schulz_GVMAG_S_ERX556052_48	Schulz	included	Megaviricetes	Imitervirales	IM_01	Mesomimiviridae	meso_4	meso_4_F3						0	2	1	1	0	1	0	0	100	0	100	0	0	0	41.3205	182216	212	268.3	47	131	25	2	23	1
	Schulz_GVMAG_S_ERX556054_45	Schulz	included	Megaviricetes	Imitervirales	IM_01	Mesomimiviridae	meso_4	meso_4_F3						2	2	1	1	2	1	0	1	100	0	100	0	0	0	44.3984	558777	554	309	94	386	86	5	80	0
	Schulz_GVMAG_S_ERX556058_31	Schulz	included	Megaviricetes	Imitervirales	IM_01	Mesomimiviridae	meso_4	meso_4_H3						2	4	0	2	3	2	1	0	9.83012	90.1699	91.7448	6.78677	0	1.46842	58.6602	629047	688	272.2	94	443	76	30	46	23
	Schulz_GVMAG_S_ERX556060_80	Schulz	included	Megaviricetes	Imitervirales	IM_01	Mesomimiviridae	meso_4	meso_4_H3	Nucleocytoviricota	Megaviricetes	Imitervirales	IM_01	g343	0	1	1	1	1	1	1	0	100	0	100	0	0	0	51.1304	189934	209	277.6	43	152	33	1	32	1
	Schulz_GVMAG_S_ERX556063_31	Schulz	included	Megaviricetes	Pandoravirales	PV_05	pando_1	pando_1_B	NA						2	1	1	0	1	0	1	0	100	0	100	0	0	0	46.1233	272048	330	249.6	45	205	56	0	56	2
	Schulz_GVMAG_S_ERX556063_42	Schulz	included	Megaviricetes	Imitervirales	IM_09	Mesomimiviridae	meso_5	meso_5_D1	Nucleocytoviricota	Megaviricetes	Imitervirales	IM_09	g276	2	2	1	1	2	1	0	1	100	0	100	0	0	0	54.4416	362148	366	311.7	61	306	89	3	86	0
	Schulz_GVMAG_S_ERX556068_53	Schulz	included	Megaviricetes	Imitervirales	IM_09	Mesomimiviridae	meso_5	meso_5_D2						1	2	1	1	1	0	0	1	100	0	100	0	0	0	30.7923	157486	177	279.2	37	139	47	0	47	0
	Schulz_GVMAG_S_ERX556068_66	Schulz	included	Megaviricetes	Imitervirales	IM_01	Mesomimiviridae	meso_4	meso_4_E	Nucleocytoviricota	Megaviricetes	Imitervirales	IM_01	g333	1	3	1	0	1	0	1	1	100	0	98.3593	1.64065	0	0	56.0639	192294	173	350.2	45	125	41	2	39	0
	Schulz_GVMAG_S_ERX556088_21	Schulz	included	Megaviricetes	Imitervirales	IM_01	Mesomimiviridae	meso_4	meso_4_D						1	1	1	1	1	1	1	1	100	0	96.486	1.65099	1.86297	0	84.6815	448581	523	267.2	108	405	88	2	86	4
	Schulz_GVMAG_S_ERX556091_19	Schulz	included	Megaviricetes	Imitervirales	IM_12	Mesomimiviridae	meso_5	meso_5_C2	Nucleocytoviricota	Megaviricetes	Imitervirales	IM_12	g300	1	1	1	1	5	1	1	1	100	0	100	0	0	0	47.6382	353618	332	333.2	43	258	78	0	78	1
	Schulz_GVMAG_S_ERX556098_98	Schulz	included	Megaviricetes	Imitervirales	IM_09	Mesomimiviridae	meso_5	meso_5_D2						1	1	1	1	1	0	1	1	100	0	100	0	0	0	104.734	207048	223	287	49	138	45	0	45	0
	Schulz_GVMAG_S_ERX556101_77	Schulz	included	Megaviricetes	Imitervirales	IM_01	Mesomimiviridae	meso_4	meso_4_A						1	2	1	1	2	1	1	1	100	0	100	0	0	0	15.5385	339022	391	269.2	71	261	66	1	65	2
	Schulz_GVMAG_S_ERX556101_89	Schulz	included	Megaviricetes	Algavirales	AG_04	alga_1	Raphidovirinae	NA	Nucleocytoviricota	Megaviricetes	Algavirales	AG_04	g175	0	0	1	1	2	1	1	1	100	0	100	0	0	0	123.177	259977	290	276.4	45	227	67	2	65	0
	Schulz_GVMAG_S_ERX556106_33	Schulz	included	Megaviricetes	Pandoravirales	PV_05	pando_1	pando_1_B	NA						0	1	0	1	1	1	1	0	100	0	100	0	0	0	25.3586	413205	496	248.3	71	272	70	7	63	0
	Schulz_GVMAG_S_ERX556106_38	Schulz	included	Megaviricetes	Imitervirales	IM_01	Mesomimiviridae	meso_4	meso_4_F1	Nucleocytoviricota	Megaviricetes	Imitervirales	IM_01	g336	1	2	1	1	1	1	1	1	100	0	100	0	0	0	72.2029	454699	413	333.6	81	277	81	1	80	4
	Schulz_GVMAG_S_ERX556109_35	Schulz	included	Megaviricetes	Algavirales	AG_01	alga_2	Prasinovirinae	NA	Nucleocytoviricota	Megaviricetes	Algavirales	AG_01	g177	0	0	2	2	9	2	0	1	100	0	99.7532	0	0.246808	0	254.117	170958	248	217.5	40	184	79	22	56	0
	Schulz_GVMAG_S_ERX556119_27	Schulz	included	Megaviricetes	Imitervirales	IM_12	Mesomimiviridae	meso_5	meso_5_C1						1	2	0	1	1	1	1	1	100	0	100	0	0	0	156.883	405552	412	297	65	220	54	0	54	6
	Schulz_GVMAG_S_ERX556121_86	Schulz	included	Megaviricetes	Algavirales	AG_01	alga_2	Prasinovirinae	NA						0	0	2	2	13	4	2	2	100	0	100	0	0	0	120.252	332145	427	243.9	51	217	95	89	6	2
	Schulz_GVMAG_S_ERX556125_36	Schulz	included	Megaviricetes	Algavirales	AG_01	alga_2	Prasinovirinae	NA						0	0	2	2	11	4	2	2	100	0	100	0	0	0	476.447	226982	326	217.4	43	198	95	62	33	1
	Schulz_GVMAG_S_ERX556126_77	Schulz	included	Megaviricetes	Imitervirales	IM_01	Mesomimiviridae	meso_4	meso_4_H2						1	2	1	1	2	1	1	1	100	0	79.4593	12.3444	4.68285	3.51343	39.6059	491002	461	324.1	92	282	80	2	79	4
	Schulz_GVMAG_S_ERX556126_91	Schulz	included	Megaviricetes	Imitervirales	IM_09	Mesomimiviridae	meso_5	meso_5_D1						0	4	1	0	2	0	1	1	100	0	97.316	2.68404	0	0	40.5498	282722	288	308	60	176	49	2	47	0
	Schulz_GVMAG_S_ERX556126_94	Schulz	included	Megaviricetes	Imitervirales	IM_09	Mesomimiviridae	meso_5	meso_5_D2	Nucleocytoviricota	Megaviricetes	Imitervirales	IM_09	g274	1	2	1	1	3	1	1	1	100	0	93.4008	6.5992	0	0	82.3829	372321	405	283.8	73	324	95	4	92	0
	Schulz_GVMAG_S_ERX556126_98	Schulz	included	Megaviricetes	Imitervirales	IM_09	Mesomimiviridae	meso_5	meso_5_D2	Nucleocytoviricota	Megaviricetes	Imitervirales	IM_09	g275	1	2	1	1	2	2	1	1	100	0	97.0952	2.90477	0	0	102.888	326038	394	253.7	47	259	84	0	84	0
	Schulz_GVMAG_S_ERX556127_47	Schulz	included	Megaviricetes	Imitervirales	IM_01	Mesomimiviridae	meso_4	meso_4_C						1	2	1	1	2	1	1	1	100	0	100	0	0	0	38.3626	399976	451	274.1	86	300	73	1	72	1
	TARA_AON_NCLDV_00001	TARA	included	Megaviricetes	Imitervirales	IM_08	Mesomimiviridae	meso_5	meso_5_B1						2	3	1	0	3	1	1	0	100	0	100	0	0	0	31.6309	690191	740	274.8	148	261	44	7	37	6
	TARA_AON_NCLDV_00002	TARA	included	Megaviricetes	Pimascovirales	PM_01	pima_1	pima_1_B	NA						2	1	1	1	1	1	1	1	100	0	63.709	23.9064	12.3845	0	59.66	524388	581	284.2	111	305	94	8	87	8
	TARA_AON_NCLDV_00003	TARA	included	Megaviricetes	Imitervirales	IM_12	Mesomimiviridae	meso_5	meso_5_C2						1	2	1	1	6	1	1	0	25.02	74.98	66.1033	33.8967	0	0	214.039	489531	481	319.2	82	381	92	1	91	1
	TARA_AON_NCLDV_00004	TARA	included	Megaviricetes	Imitervirales	IM_01	Mesomimiviridae	meso_4	meso_4_D						1	2	1	1	2	1	1	1	100	0	95.8817	2.0806	2.0377	0	152.042	466859	557	260.8	88	424	90	2	89	2
	TARA_AON_NCLDV_00006	TARA	included	Megaviricetes	Imitervirales	IM_01	Mesomimiviridae	meso_4	meso_4_E						1	3	1	1	2	1	1	1	100	0	99.0928	0.907249	0	0	98.4681	429275	489	277.2	78	379	83	5	79	1
	TARA_AON_NCLDV_00007	TARA	included	Megaviricetes	Imitervirales	IM_09_fixed	Mesomimiviridae	meso_5	meso_5_A1						0	0	1	1	1	1	0	0	100	0	100	0	0	0	21.0192	427257	380	323.3	56	133	21	0	21	2
	TARA_AON_NCLDV_00008	TARA	included	Megaviricetes	Imitervirales	IM_07	Mesomimiviridae	meso_5	meso_5_B2						1	2	2	1	10	1	1	1	100	0	100	0	0	0	106.555	424155	385	349.4	90	302	70	1	68	0
	TARA_AON_NCLDV_00009	TARA	included	Megaviricetes	Imitervirales	IM_01	Mesomimiviridae	meso_4	meso_4_E						1	2	1	1	3	1	1	1	100	0	61.3201	38.3333	0.346681	0	206.476	416316	493	264.3	77	389	84	5	80	3
	TARA_AON_NCLDV_00010	TARA	included	Megaviricetes	Pandoravirales	PV_05	pando_1	pando_1_B	NA						1	2	0	1	1	2	0	1	100	0	90.0175	4.15636	3.43633	2.38984	38.255	406675	532	230.2	64	228	78	7	70	1
	TARA_AON_NCLDV_00011	TARA	included	Megaviricetes	Pandoravirales	PV_05	pando_1	pando_1_B	NA						1	1	1	1	1	1	1	1	100	0	100	0	0	0	86.1067	399897	399	291.2	47	95	74	0	74	0
	TARA_AON_NCLDV_00012	TARA	included	Megaviricetes	Pandoravirales	PV_05	pando_1	pando_1_B	NA						2	0	1	0	0	2	1	0	100	0	100	0	0	0	31.1103	385660	530	221.6	63	215	56	0	56	0
	TARA_AON_NCLDV_00013	TARA	excluded	Megaviricetes	Pandoravirales		NA	NA	NA						0	0	0	1	2	0	0	1	100	0	91.1415	8.8585	0	0	49.6432	372051	286	395.8	61	111
	TARA_AON_NCLDV_00014	TARA	included	Megaviricetes	Imitervirales	IM_01	Mesomimiviridae	meso_4	meso_4_H3						1	2	1	1	2	1	1	1	100	0	100	0	0	0	108.792	356244	426	257.6	72	311	67	8	59	5
	TARA_AON_NCLDV_00015	TARA	included	Megaviricetes	Imitervirales	IM_01	Mesomimiviridae	meso_4	meso_4_C						1	1	1	1	2	1	1	1	98.1089	1.89112	57.6873	40.0089	1.85446	0.449327	187.511	344807	367	295.2	84	302	86	5	82	2
	TARA_AON_NCLDV_00016	TARA	included	Megaviricetes	Pimascovirales	PM_01	pima_1	pima_1_C	NA						2	0	1	0	0	1	0	2	100	0	43.3854	31.7636	24.851	0	27.5292	319645	370	262.8	67	166	33	8	25	2
	TARA_AON_NCLDV_00017	TARA	included	Megaviricetes	Pimascovirales	PM_01	pima_1	pima_1_C	NA						2	1	1	0	1	1	1	1	100	0	85.797	14.203	0	0	13.5524	296080	334	262.2	27	135	50	2	48	3
	TARA_AON_NCLDV_00018	TARA	included	Megaviricetes	Pimascovirales	PM_01	pima_1	pima_1_D	NA						2	1	1	1	1	1	1	1	100	0	54.4825	44.0273	1.49021	0	31.5776	294177	287	319.4	38	160	71	2	69	1
	TARA_AON_NCLDV_00019	TARA	included	Megaviricetes	Pandoravirales	PV_03	pando_2	NA	NA						2	1	1	1	1	1	1	1	100	0	100	0	0	0	18.8398	286182	271	300	39	49
	TARA_AON_NCLDV_00020	TARA	excluded	Na	NA		NA	NA	NA						1	1	0	0	1	0	0	2	100	0	100	0	0	0	245.104	281403	219	369.1	16	24
	TARA_AON_NCLDV_00021	TARA	included	Megaviricetes	Imitervirales	IM_01	Mesomimiviridae	meso_4	meso_4_H2						1	2	0	0	0	1	0	0	100	0	59.9165	22.4238	16.073	1.58675	42.774	278141	314	276.7	56	242	52	2	49	2
	TARA_AON_NCLDV_00023	TARA	included	Megaviricetes	Imitervirales	IM_01	Mesomimiviridae	meso_4	meso_4_C						1	1	1	0	1	1	1	1	100	0	100	0	0	0	32.0336	268494	292	274.8	55	184	36	1	35	6
	TARA_AON_NCLDV_00024	TARA	included	Megaviricetes	Imitervirales	IM_01	Mesomimiviridae	meso_4	meso_4_E						2	2	0	1	2	1	0	0	100	0	82.9518	15.9104	1.13779	0	68.2728	257876	287	282.5	70	222	51	4	47	5
	TARA_AON_NCLDV_00026	TARA	included	Megaviricetes	Imitervirales	IM_01	Mesomimiviridae	meso_4	meso_4_C						1	1	2	1	0	0	1	1	100	0	95.4852	4.51481	0	0	89.7987	232938	285	247	53	190	47	1	46	2
	TARA_AON_NCLDV_00027	TARA	included	Megaviricetes	Imitervirales	IM_01	Mesomimiviridae	meso_4	meso_4_A						1	2	2	1	2	1	1	0	100	0	37.2469	62.7531	0	0	66.6105	232157	267	272.3	58	202	55	1	55	1
	TARA_AON_NCLDV_00029	TARA	included	Megaviricetes	Imitervirales	IM_01	Mesomimiviridae	meso_4	meso_4_E						1	2	1	1	2	1	1	1	96.9035	3.09651	69.959	30.041	0	0	110.855	226756	204	339.8	30	173	70	1	69	0
	TARA_AON_NCLDV_00030	TARA	included	Megaviricetes	Pandoravirales	PV_03	pando_2	NA	NA						4	3	0	0	0	0	1	0	100	0	91.0389	8.96113	0	0	40.2826	226432	206	322.9	28	78
	TARA_AON_NCLDV_00031	TARA	included	Megaviricetes	Imitervirales	IM_01	Mesomimiviridae	meso_4	meso_4_C						0	3	1	0	1	0	0	0	100	0	94.5847	3.10721	1.2557	1.05242	63.4072	225211	271	263.2	56	204	45	2	43	3
	TARA_AON_NCLDV_00033	TARA	included	Megaviricetes	Algavirales	AG_01	alga_2	Prasinovirinae	NA						0	0	1	1	6	2	1	1	100	0	100	0	0	0	479.62	215921	239	284.5	33	196	87	3	84	1
	TARA_AON_NCLDV_00034	TARA	excluded	Megaviricetes	Imitervirales		NA	NA	NA						0	0	0	1	0	2	0	1	47.9368	52.0632	100	0	0	0	61.4251	207640	218	292.4	38	160
	TARA_AON_NCLDV_00035	TARA	included	Megaviricetes	Imitervirales	IM_01	Mesomimiviridae	meso_4	meso_4_H2						0	0	1	1	3	0	1	1	100	0	59.0306	24.2079	15.2232	1.53825	40.8927	206489	197	327.7	51	153	45	0	45	1
	TARA_AON_NCLDV_00036	TARA	included	Mirusviricetes	Mirusvirales	MR_01	NA	NA	NA						1	1	1	1	0	0	0	0	100	0	47.0982	52.9018	0	0	55.8533	204849	225	278.1	41	155	84	3	81	0
	TARA_AON_NCLDV_00037	TARA	included	Megaviricetes	Imitervirales	IM_01	Mesomimiviridae	meso_4	meso_4_E						1	2	0	0	0	1	0	0	100	0	89.49	9.70921	0.800812	0	80.9979	194736	216	284.4	35	177	43	1	42	0
	TARA_AON_NCLDV_00038	TARA	included	Megaviricetes	Imitervirales	IM_01	Mesomimiviridae	meso_4	meso_4_E						1	1	0	1	2	1	1	0	100	0	100	0	0	0	57.2784	191521	242	249.9	43	183	45	2	43	1
	TARA_AON_NCLDV_00039	TARA	included	Megaviricetes	Imitervirales	IM_12	Mesomimiviridae	meso_5	meso_5_C2						1	3	1	0	4	2	1	0	75.7627	24.2373	88.1844	11.8156	0	0	120.458	184334	178	328.9	23	130	44	0	44	2
	TARA_AON_NCLDV_00040	TARA	included	Mirusviricetes	Mirusvirales	MR_02	NA	NA	NA						1	3	1	0	0	0	0	0	100	0	100	0	0	0	20.9741	168422	169	295.5	11	56	20	0	20	0
	TARA_AON_NCLDV_00041	TARA	included	Megaviricetes	Imitervirales	IM_09	Mesomimiviridae	meso_5	meso_5_D2						1	2	0	1	0	0	1	1	100	0	100	0	0	0	23.6936	166808	201	262.2	31	133	47	1	46	0
	TARA_AON_NCLDV_00042	TARA	included	Megaviricetes	Imitervirales	IM_01	Mesomimiviridae	meso_4	meso_4_E						1	2	1	0	2	0	1	0	100	0	100	0	0	0	28.3612	166402	229	224.9	38	119	24	1	23	2
	TARA_AON_NCLDV_00043	TARA	included	Megaviricetes	Imitervirales	IM_01	Mesomimiviridae	meso_4	meso_4_H3						1	1	2	0	0	0	1	0	51.2022	48.7978	98.9808	0	1.0192	0	77.5505	165524	168	292.4	18	106	18	1	17	0
	TARA_AON_NCLDV_00044	TARA	included	Megaviricetes	Imitervirales	IM_01	Mesomimiviridae	meso_4	meso_4_E						0	0	1	1	1	0	0	1	100	0	88.708	11.292	0	0	80.7419	163659	218	233.8	43	172	44	0	44	0
	TARA_AON_NCLDV_00045	TARA	excluded	Megaviricetes	Imitervirales		NA	NA	NA						0	1	0	1	1	0	0	1	100	0	100	0	0	0	203.958	160220	187	267.7	25	130
	TARA_AON_NCLDV_00046	TARA	included	Megaviricetes	Pimascovirales	PM_01	pima_1	pima_1_A	NA						1	1	1	0	0	1	0	0	100	0	78.2614	19.1672	2.57136	0	34.1123	155690	187	259	36	100	40	0	40	1
	TARA_AON_NCLDV_00047	TARA	included	Megaviricetes	Pimascovirales	PM_01	pima_1	pima_1_D	NA						0	0	2	1	1	0	1	1	100	0	100	0	0	0	21.6628	155571	204	236	29	131	35	0	35	2
	TARA_AON_NCLDV_00048	TARA	included	Megaviricetes	Algavirales	AG_01	alga_2	Prasinovirinae	NA						0	0	1	1	8	2	1	1	100	0	99.1978	0.216922	0.38711	0.198172	990.18	153728	225	217.4	46	192	81	2	79	2
	TARA_AON_NCLDV_00049	TARA	included	Megaviricetes	Pimascovirales	PM_01	pima_1	pima_1_D	NA						2	1	0	1	1	0	1	1	100	0	50.8572	46.3371	2.8057	0	77.8564	149263	185	253.1	18	121	38	0	38	4
	TARA_AON_NCLDV_00050	TARA	included	Mirusviricetes	Mirusvirales	MR_03	NA	NA	NA						2	2	0	1	0	0	0	0	100	0	100	0	0	0	30.1666	146142	150	297.5	19	121
	TARA_AON_NCLDV_00051	TARA	excluded	Megaviricetes	Algavirales		NA	NA	NA						0	0	0	1	3	2	1	1	61.6315	38.3685	97.2026	1.47477	1.01396	0.308677	1249.68	134831	193	216.4	33	165
	TARA_AON_NCLDV_00052	TARA	included	Mirusviricetes	Mirusvirales	MR_03	NA	NA	NA						1	1	0	1	0	0	0	0	94.8251	5.17494	44.0392	55.9608	0	0	372.413	133897	121	337.8	13	75
	TARA_AON_NCLDV_00053	TARA	included	Megaviricetes	Pimascovirales	PM_01	pima_1	pima_1_C	NA						1	1	0	0	1	1	0	0	100	0	46.9653	27.8944	25.1403	0	32.6729	126632	132	292.3	23	68	15	0	15	1
	TARA_AON_NCLDV_00054	TARA	included	Megaviricetes	Imitervirales	IM_01	Mesomimiviridae	meso_4	meso_4_E						1	2	1	0	1	0	0	0	100	0	54.1768	38.5644	6.0411	1.21777	374.594	123210	148	263.2	27	120	35	1	34	1
	TARA_AON_NCLDV_00055	TARA	included	Megaviricetes	Algavirales	AG_01	alga_2	Prasinovirinae	NA						0	0	1	0	5	2	1	1	44.2721	55.7279	96.5376	2.74092	0.537105	0.184343	730.673	115353	164	218	16	143	72	0	72	4
	TARA_AON_NCLDV_00057	TARA	included	Megaviricetes	Imitervirales	IM_01	Mesomimiviridae	meso_4	meso_4_E						1	1	1	0	1	1	0	0	100	0	60.3181	29.3382	10.3437	0	31.4149	109066	140	241.8	30	115	27	0	27	2
	TARA_AON_NCLDV_00058	TARA	excluded	Megaviricetes	Algavirales		NA	NA	NA						0	0	0	1	2	1	1	0	100	0	100	0	0	0	158.335	107599	129	261.1	24	100
	TARA_AON_NCLDV_00059	TARA	included	Megaviricetes	Algavirales	AG_01	alga_2	Prasinovirinae	NA						0	0	2	1	7	2	0	1	100	0	100	0	0	0	765.51	107534	167	201.5	17	147	69	0	69	0
	TARA_AON_NCLDV_00060	TARA	included	Megaviricetes	Algavirales	AG_01	alga_2	Prasinovirinae	NA						0	0	1	1	7	1	1	1	100	0	98.4127	0	0.26129	1.32598	583.853	106921	134	247.3	21	111	52	1	51	0
	TARA_AON_NCLDV_00061	TARA	included	Megaviricetes	Algavirales	AG_01	alga_2	Prasinovirinae	NA						0	0	1	0	3	2	1	1	100	0	100	0	0	0	836.808	101169	143	221.6	10	119	51	0	51	1
	TARA_AON_NCLDV_00062	TARA	included	Megaviricetes	Imitervirales	IM_08	Mesomimiviridae	meso_5	meso_5_B1						1	1	0	0	0	0	0	0	98.3085	1.69153	91.3232	4.23153	4.44532	0	32.4501	99475	117	250.4	30	51	5	0	5	1
	TARA_AON_NCLDV_00063	TARA	included	Megaviricetes	Algavirales	AG_01	alga_2	Prasinovirinae	NA						0	0	2	0	6	2	0	1	100	0	90.5603	9.43972	0	0	147.425	89422	119	233.8	12	65	34	0	34	1
	TARA_AON_NCLDV_00064	TARA	included	Megaviricetes	Imitervirales	IM_01	Mesomimiviridae	meso_4	meso_4_H2						1	1	1	0	0	0	1	1	100	0	80.1171	0	19.8829	0	16.3868	79741	89	270.1	28	71	16	0	16	1
	TARA_AON_NCLDV_00065	TARA	included	Mirusviricetes	Mirusvirales	MR_03	NA	NA	NA						3	1	0	0	0	0	0	0	100	0	99.2062	0	0.793773	0	79.6275	77057	97	224.7	12	49
	TARA_AON_NCLDV_00066	TARA	included	Megaviricetes	Imitervirales	IM_01	Mesomimiviridae	meso_4	meso_4_H2						0	0	2	1	1	0	0	0	100	0	84.7458	15.2542	0	0	21.9997	72783	97	233.5	14	65	14	0	14	0
	TARA_AON_NCLDV_00067	TARA	included	Mirusviricetes	Mirusvirales	MR_02	NA	NA	NA						2	2	0	0	0	0	0	0	100	0	100	0	0	0	25.5637	72196	54	409.7	13	38	10	0	10	1
	TARA_AON_NCLDV_00068	TARA	included	Megaviricetes	Algavirales	AG_01	alga_2	Prasinovirinae	NA						0	0	1	0	3	1	0	1	100	0	100	0	0	0	818.086	71864	96	236.9	12	75	33	0	33	0
	TARA_AON_NCLDV_00069	TARA	excluded	Na	NA		NA	NA	NA						1	1	0	0	0	0	1	0	100	0	100	0	0	0	11.9284	61475	59	311.3	6	6
	TARA_AON_NCLDV_00070	TARA	included	Megaviricetes	Algavirales	AG_01	alga_2	Prasinovirinae	NA						0	0	1	0	4	2	1	1	100	0	99.5829	0.417112	0	0	212.004	60371	88	217.3	8	77	49	0	49	0
	TARA_AON_NCLDV_00071	TARA	included	Megaviricetes	Imitervirales	IM_01	Mesomimiviridae	meso_4	meso_4_C						1	1	0	0	0	0	0	0	100	0	100	0	0	0	34.503	56502	76	230.8	26	58	16	0	16	1
	TARA_AON_NCLDV_00072	TARA	included	Megaviricetes	Algavirales	AG_01	alga_2	Prasinovirinae	NA						0	0	1	0	5	1	1	1	100	0	100	0	0	0	349.027	56452	88	204.4	13	75	37	1	36	0
	TARA_AON_NCLDV_00073	TARA	included	Mirusviricetes	Mirusvirales	MR_03	NA	NA	NA						0	1	0	0	0	0	0	0	100	0	30.6106	69.3894	0	0	31.4049	52667	40	377.2	9	26
	TARA_AON_NCLDV_00074	TARA	included	Megaviricetes	Algavirales	AG_01	alga_2	Prasinovirinae	NA						0	0	1	1	3	1	1	0	100	0	99.8698	0	0.130152	0	650.19	51009	90	176.9	6	77	39	0	39	1
	TARA_AOS_NCLDV_00001	TARA	included	Megaviricetes	Imitervirales	IM_16	Mimiviridae	mimi_4	mimi_4_A						1	2	1	1	7	1	2	2	100	0	100	0	0	0	65.5127	1354909	1428	289.7	266	880	80	7	73	0
	TARA_AOS_NCLDV_00002	TARA	included	Megaviricetes	Pandoravirales	PV_05	pando_1	Coccolithovirinae	incertae_sedis						1	2	1	1	1	1	1	1	100	0	92.1268	0	0	7.87319	58.6731	467761	492	269.6	64	148	81	0	81	0
	TARA_AOS_NCLDV_00003	TARA	included	Megaviricetes	Imitervirales	IM_01	Mesomimiviridae	meso_4	meso_4_A						1	2	1	1	2	1	1	1	100	0	99.7168	0	0	0.283162	227.404	428394	495	272.8	87	384	85	4	81	7
	TARA_AOS_NCLDV_00004	TARA	included	Megaviricetes	Pandoravirales	PV_05	pando_1	pando_1_B	NA						4	3	2	1	1	0	1	1	93.3515	6.64853	100	0	0	0	23.9963	402937	482	226.7	37	67	41	4	37	0
	TARA_AOS_NCLDV_00005	TARA	included	Megaviricetes	Pimascovirales	PM_01	pima_1	pima_1_C	NA						2	0	1	1	1	1	1	1	100	0	83.93	0	0	16.07	29.0153	401962	435	281.3	97	265	71	4	67	0
	TARA_AOS_NCLDV_00006	TARA	included	Megaviricetes	Imitervirales	IM_01	Mesomimiviridae	meso_4	meso_4_C						1	2	0	1	2	1	0	0	100	0	100	0	0	0	61.2383	381036	452	262.8	97	305	68	3	65	2
	TARA_AOS_NCLDV_00007	TARA	included	Megaviricetes	Imitervirales	IM_01	Mesomimiviridae	meso_4	meso_4_A						1	2	1	1	2	1	1	1	100	0	97.5171	0	0	2.48293	141.864	373447	430	275.8	85	324	80	2	78	5
	TARA_AOS_NCLDV_00008	TARA	included	Megaviricetes	Pandoravirales	PV_05	pando_1	pando_1_B	NA						1	0	0	1	0	1	1	1	100	0	100	0	0	0	21.8719	366644	406	251.8	37	110	70	22	48	0
	TARA_AOS_NCLDV_00009	TARA	included	Megaviricetes	Imitervirales	IM_16	Mimiviridae	mimi_4	mimi_4_B						2	1	1	1	1	0	1	1	100	0	100	0	0	0	25.1179	356780	396	274.1	81	263	36	3	33	3
	TARA_AOS_NCLDV_00010	TARA	included	Megaviricetes	Pandoravirales	PV_05	pando_1	pando_1_B	NA						1	1	1	0	1	1	1	1	100	0	100	0	0	0	24.9385	343501	350	278.8	50	61	52	0	52	1
	TARA_AOS_NCLDV_00011	TARA	included	Megaviricetes	Imitervirales	IM_01	Mesomimiviridae	meso_4	meso_4_C						1	1	1	1	3	1	0	1	100	0	100	0	0	0	90.2746	334017	406	254.4	57	257	76	2	73	2
	TARA_AOS_NCLDV_00012	TARA	included	Megaviricetes	Imitervirales	IM_01	Mesomimiviridae	meso_4	meso_4_C						1	2	1	0	2	1	1	1	100	0	100	0	0	0	99.2906	314526	342	290.8	65	245	80	2	78	2
	TARA_AOS_NCLDV_00013	TARA	included	Megaviricetes	Pimascovirales	PM_01	pima_1	pima_1_C	NA						2	1	1	0	1	1	1	1	100	0	87.247	8.1205	4.63249	0	38.0842	301004	329	283	27	249	71	4	67	3
	TARA_AOS_NCLDV_00014	TARA	included	Megaviricetes	Pandoravirales	PV_03	pando_2	NA	NA						1	1	1	1	1	0	1	1	100	0	76.6105	2.66212	20.7274	0	136.679	287354	247	358.7	35	191
	TARA_AOS_NCLDV_00015	TARA	included	Megaviricetes	Imitervirales	IM_01	Mesomimiviridae	meso_4	meso_4_H3						1	1	1	1	2	1	1	1	100	0	73.4804	13.5759	12.9437	0	41.2535	269570	292	287.1	53	237	64	3	61	2
	TARA_AOS_NCLDV_00016	TARA	included	Megaviricetes	Imitervirales	IM_01	Mesomimiviridae	meso_4	meso_4_E						1	0	2	1	1	0	0	1	85.2793	14.7207	100	0	0	0	28.5707	246940	283	267.9	53	229	55	2	52	1
	TARA_AOS_NCLDV_00017	TARA	included	Megaviricetes	Pimascovirales	PM_01	pima_1	pima_1_C	NA						1	0	0	1	1	1	1	1	100	0	75.0269	2.01197	4.56372	18.3974	128.563	234196	265	263.6	51	165	63	4	60	0
	TARA_AOS_NCLDV_00018	TARA	included	Megaviricetes	Pimascovirales	PM_01	pima_1	pima_1_A	NA						2	1	1	1	1	1	1	1	100	0	80.9495	10.1418	8.90872	0	34.3126	203788	257	246.7	41	137	71	0	71	3
	TARA_AOS_NCLDV_00019	TARA	included	Megaviricetes	Imitervirales	IM_01	Mesomimiviridae	meso_4	meso_4_F3						2	2	0	1	0	1	0	0	100	0	100	0	0	0	39.0276	188044	213	270.9	46	156	37	2	36	0
	TARA_AOS_NCLDV_00020	TARA	included	Megaviricetes	Imitervirales	IM_16	Mimiviridae	mimi_4	mimi_4_A						0	1	1	0	2	0	0	0	100	0	100	0	0	0	40.0154	176523	207	263.1	54	122	15	0	15	0
	TARA_AOS_NCLDV_00021	TARA	included	Megaviricetes	Imitervirales	IM_01	Mesomimiviridae	meso_4	meso_4_C						1	2	2	1	1	2	0	1	97.844	2.156	95.9536	0	4.04642	0	20.0883	166702	209	247.8	37	153	44	3	41	3
	TARA_AOS_NCLDV_00022	TARA	included	Megaviricetes	Pimascovirales	PM_01	pima_1	pima_1_C	NA						1	1	1	0	0	0	0	0	100	0	74.7016	2.13657	4.65799	18.5038	127.914	163513	170	290.8	34	93	21	0	21	1
	TARA_AOS_NCLDV_00023	TARA	included	Megaviricetes	Imitervirales	IM_16	Mimiviridae	mimi_4	mimi_4_A						1	1	0	0	4	2	1	0	100	0	100	0	0	0	64.5725	158169	178	278.3	40	117	17	0	17	3
	TARA_AOS_NCLDV_00024	TARA	included	Megaviricetes	Imitervirales	IM_01	Mesomimiviridae	meso_4	meso_4_F3						2	2	2	0	0	1	0	1	100	0	100	0	0	0	80.6477	147879	164	284.2	34	127	25	1	24	2
	TARA_AOS_NCLDV_00025	TARA	included	Megaviricetes	Pandoravirales	PV_05	pando_1	Coccolithovirinae	NA						1	1	1	0	0	1	1	0	100	0	96.1143	0	1.0843	2.80136	84.9122	127149	138	264.3	13	29	30	0	30	0
	TARA_AOS_NCLDV_00026	TARA	included	Megaviricetes	Imitervirales	IM_01	Mesomimiviridae	meso_4	meso_4_F3						0	1	0	1	2	0	0	1	100	0	97.8908	0	0	2.10918	57.5801	98818	147	207.4	17	100	20	2	18	1
	TARA_AOS_NCLDV_00027	TARA	included	Megaviricetes	Imitervirales	IM_01	Mesomimiviridae	meso_4	meso_4_F3						1	1	0	0	0	1	0	1	100	0	98.3271	0	0	1.6729	48.6239	97958	115	260.9	13	87	23	1	23	0
	TARA_AOS_NCLDV_00028	TARA	included	Megaviricetes	Imitervirales	IM_01	Mesomimiviridae	meso_4	meso_4_E						0	1	1	1	0	0	0	0	100	0	100	0	0	0	36.4202	87869	99	275.5	16	57	8	0	8	1
	TARA_ARC_NCLDV_00001	TARA	included	Megaviricetes	Imitervirales	IM_07	Mesomimiviridae	meso_5	meso_5_B2						1	2	1	1	2	3	1	1	0	100	33.7903	56.9566	9.25307	0	20.2822	801228	857	282.1	163	252	52	1	51	10
	TARA_ARC_NCLDV_00002	TARA	included	Megaviricetes	Imitervirales	IM_13	Mesomimiviridae	meso_2	NA						1	1	1	1	3	1	1	1	0	100	40.2394	56.5939	3.16668	0	116.207	800879	810	298.4	132	468	90	4	86	0
	TARA_ARC_NCLDV_00003	TARA	included	Megaviricetes	Pandoravirales	PV_05	pando_1	pando_1_B	NA						1	1	1	1	0	2	1	1	0	100	34.5368	63.1417	2.32143	0	39.9264	660287	735	236	78	186	78	0	78	1
	TARA_ARC_NCLDV_00004	TARA	included	Megaviricetes	Imitervirales	IM_16	Mimiviridae	mimi_4	mimi_4_A						1	1	1	1	7	1	1	1	0	100	26.6782	73.3218	0	0	41.9183	585496	622	279.9	123	283	64	3	61	0
	TARA_ARC_NCLDV_00005	TARA	included	Megaviricetes	Imitervirales	IM_07	Mesomimiviridae	meso_5	meso_5_B2						1	1	1	1	7	1	1	1	0	100	69.6836	30.3164	0	0	72.0893	571710	529	322.9	113	343	87	3	84	2
	TARA_ARC_NCLDV_00006	TARA	included	Megaviricetes	Imitervirales	IM_07	Mesomimiviridae	meso_5	meso_5_B2						1	2	1	1	9	1	1	1	1.48075	98.5193	88.7074	9.59624	1.69634	0	111.26	508192	540	286.2	102	321	79	1	78	0
	TARA_ARC_NCLDV_00007	TARA	included	Megaviricetes	Imitervirales	IM_07	Mesomimiviridae	meso_5	meso_5_B2						1	2	1	1	9	1	1	1	2.09802	97.902	30.9606	62.6178	3.92453	2.49714	31.997	482029	450	312.6	105	243	70	1	69	0
	TARA_ARC_NCLDV_00008	TARA	included	Megaviricetes	Pandoravirales	PV_05	pando_1	Coccolithovirinae	incertae_sedis						2	4	1	1	1	2	0	1	0	100	23.2903	73.9107	1.2227	1.57633	196.305	479600	442	312.1	42	158	63	0	63	1
	TARA_ARC_NCLDV_00009	TARA	included	Megaviricetes	Pandoravirales	PV_05	pando_1	Coccolithovirinae	incertae_sedis						5	4	1	1	1	2	2	1	0	100	29.4844	69.7943	0.721324	0	192.07	458982	465	281.4	40	165	67	0	67	0
	TARA_ARC_NCLDV_00010	TARA	included	Megaviricetes	Imitervirales	IM_07	Mesomimiviridae	meso_5	meso_5_B2						1	2	1	1	5	1	1	1	0	100	84.9341	15.0659	0	0	193.219	438496	437	301.9	85	232	58	3	55	2
	TARA_ARC_NCLDV_00011	TARA	included	Megaviricetes	Pandoravirales	PV_05	pando_1	pando_1_B	NA						2	1	1	0	1	3	1	1	0	100	42.5827	57.4173	0	0	278.186	422722	456	245.2	55	144	81	4	78	1
	TARA_ARC_NCLDV_00012	TARA	included	Megaviricetes	Imitervirales	IM_01	Mesomimiviridae	meso_4	meso_4_F3						1	2	0	1	4	1	1	1	19.0306	80.9694	57.4264	42.5736	0	0	52.7179	411665	533	241.4	64	136	28	2	27	6
	TARA_ARC_NCLDV_00013	TARA	included	Megaviricetes	Pandoravirales	PV_05	pando_1	pando_1_A	NA						2	1	1	0	1	2	1	1	0	100	1.10231	98.8977	0	0	25.4258	404292	384	270	20	10	15	0	15	1
	TARA_ARC_NCLDV_00014	TARA	included	Megaviricetes	Imitervirales	IM_13	Mesomimiviridae	meso_2	NA						1	1	1	1	3	1	1	1	0.752252	99.2477	30.2208	69.7792	0	0	32.2801	396470	397	304.1	98	320	67	0	67	0
	TARA_ARC_NCLDV_00015	TARA	included	Megaviricetes	Imitervirales	IM_01	Mesomimiviridae	meso_4	meso_4_E						1	3	1	1	2	1	1	2	0	100	58.1764	38.9958	2.82783	0	77.5056	392374	423	286	70	326	84	5	80	0
	TARA_ARC_NCLDV_00016	TARA	included	Megaviricetes	Pandoravirales	PV_05	pando_1	pando_1_B	NA						5	5	1	0	1	1	0	0	0	100	36.6485	63.3515	0	0	43.665	389211	440	224.8	49	64	44	4	41	0
	TARA_ARC_NCLDV_00017	TARA	included	Megaviricetes	Imitervirales	IM_07	Mesomimiviridae	meso_5	meso_5_B2						1	2	1	0	8	1	1	0	0.710253	99.2897	83.8341	14.7882	1.37767	0	51.3622	385469	433	279.1	80	253	59	2	57	0
	TARA_ARC_NCLDV_00018	TARA	included	Megaviricetes	Imitervirales	IM_01	Mesomimiviridae	meso_4	meso_4_E						1	1	1	1	2	1	1	1	0	100	38.9566	49.3392	11.7042	0	41.8163	381891	447	257	87	337	85	2	83	5
	TARA_ARC_NCLDV_00019	TARA	included	Megaviricetes	Imitervirales	IM_07	Mesomimiviridae	meso_5	meso_5_B2						1	2	0	0	7	1	1	2	0	100	70.1221	29.8779	0	0	89.5098	377953	398	287.2	84	254	60	3	57	2
	TARA_ARC_NCLDV_00020	TARA	included	Megaviricetes	Imitervirales	IM_01	Mesomimiviridae	meso_4	meso_4_H2						1	2	1	1	3	1	1	1	2.80921	97.1908	23.5112	39.2269	35.0114	2.25045	34.1641	372596	420	269.1	92	319	94	4	90	4
	TARA_ARC_NCLDV_00021	TARA	included	Megaviricetes	Pimascovirales	PM_01	pima_1	pima_1_A	NA						3	1	1	1	1	1	1	1	0	100	54.8051	20.1349	25.06	0	172.746	363553	399	272.8	59	256	88	2	87	5
	TARA_ARC_NCLDV_00022	TARA	included	Megaviricetes	Imitervirales	IM_01	Mesomimiviridae	meso_4	meso_4_F2						1	1	2	0	4	0	1	2	0.569228	99.4308	43.1633	56.8367	0	0	46.1536	361358	376	295.7	56	234	67	29	39	0
	TARA_ARC_NCLDV_00024	TARA	included	Megaviricetes	Pandoravirales	PV_05	pando_1	pando_1_B	NA						1	1	2	1	0	2	1	1	0	100	21.5874	76.5292	1.20509	0.678253	302.714	359816	407	252.5	45	211	85	4	81	0
	TARA_ARC_NCLDV_00025	TARA	included	Megaviricetes	Imitervirales	IM_01	Mesomimiviridae	meso_4	meso_4_H3						1	2	1	1	2	1	1	1	33.6556	66.3444	56.3952	32.5712	11.0337	0	37.921	340169	359	289.2	64	244	78	1	77	2
	TARA_ARC_NCLDV_00026	TARA	included	Megaviricetes	Imitervirales	IM_01	Mesomimiviridae	meso_4	meso_4_F2						1	2	1	1	2	2	1	0	0.868833	99.1312	75.5986	22.8982	1.50325	0	68.1237	336055	351	285.2	69	201	67	2	66	0
	TARA_ARC_NCLDV_00029	TARA	included	Megaviricetes	Imitervirales	IM_01	Mesomimiviridae	meso_4	meso_4_F1						1	2	2	0	2	1	1	1	0	100	32.7356	55.6396	11.0091	0.615622	76.6198	329210	355	277	56	220	74	2	73	3
	TARA_ARC_NCLDV_00030	TARA	included	Megaviricetes	Imitervirales	IM_01	Mesomimiviridae	meso_4	meso_4_F1						1	2	1	1	2	1	1	1	0	100	35.623	58.5961	5.78094	0	111.824	323676	318	308.8	58	221	83	3	80	0
	TARA_ARC_NCLDV_00033	TARA	included	Megaviricetes	Imitervirales	IM_09	Mesomimiviridae	meso_5	meso_5_D2						1	2	1	1	2	1	1	1	0	100	41.8326	38.6731	19.4943	0	29.7924	319736	369	271.1	58	241	75	2	73	0
	TARA_ARC_NCLDV_00034	TARA	included	Megaviricetes	Pandoravirales	PV_05	pando_1	pando_1_B	NA						1	1	1	0	1	1	1	1	0	100	32.0674	67.9326	0	0	109.476	319021	338	253.5	37	128	56	0	56	0
	TARA_ARC_NCLDV_00036	TARA	included	Megaviricetes	Pandoravirales	PV_05	pando_1	Coccolithovirinae	NA						1	1	1	1	1	1	1	1	0.29011	99.7099	70.6756	27.2417	1.64563	0.437095	746.911	315247	333	277.3	32	59	63	7	56	0
	TARA_ARC_NCLDV_00037	TARA	included	Megaviricetes	Pandoravirales	PV_05	pando_1	pando_1_B	NA						1	0	0	1	1	1	1	1	0	100	36.0418	63.9582	0	0	68.86	313019	346	242.6	27	69	78	0	78	0
	TARA_ARC_NCLDV_00039	TARA	included	Megaviricetes	Imitervirales	IM_07	Mesomimiviridae	meso_5	meso_5_B2						1	1	0	0	3	1	0	1	0	100	13.1233	86.8767	0	0	26.3344	305999	311	277.6	53	126	15	0	15	11
	TARA_ARC_NCLDV_00040	TARA	included	Megaviricetes	Pimascovirales	PM_01	pima_1	pima_1_D	NA						2	1	1	1	1	1	1	1	0	100	45.9516	42.6958	11.3525	0	47.7851	301211	347	255.5	44	208	83	2	81	1
	TARA_ARC_NCLDV_00041	TARA	included	Megaviricetes	Imitervirales	IM_01	Mesomimiviridae	meso_4	meso_4_F3						2	2	1	1	2	1	1	0	0	100	54.7818	45.2182	0	0	103.357	298364	309	291.6	55	241	86	1	85	0
	TARA_ARC_NCLDV_00042	TARA	included	Megaviricetes	Imitervirales	IM_01	Mesomimiviridae	meso_4	meso_4_H2						1	1	1	1	2	1	1	1	0	100	33.0423	40.6458	24.6777	1.63423	58.8785	298056	326	276.3	76	263	80	2	78	2
	TARA_ARC_NCLDV_00043	TARA	included	Megaviricetes	Imitervirales	IM_01	Mesomimiviridae	meso_4	meso_4_C						1	2	1	1	1	0	0	1	0	100	53.821	17.5772	26.6646	1.93718	33.1564	296703	327	287.4	79	208	59	2	58	1
	TARA_ARC_NCLDV_00044	TARA	included	Megaviricetes	Imitervirales	IM_13	Mesomimiviridae	meso_2	NA						1	1	1	0	3	1	0	1	0	100	79.801	11.5991	8.59985	0	105.289	293806	338	268.2	51	263	67	1	66	0
	TARA_ARC_NCLDV_00045	TARA	included	Megaviricetes	Imitervirales	IM_09	Mesomimiviridae	meso_5	meso_5_D1						1	2	1	1	2	1	1	1	0	100	73.1434	26.8566	0	0	54.056	290839	340	267.9	54	251	86	1	85	0
	TARA_ARC_NCLDV_00046	TARA	included	Megaviricetes	Imitervirales	IM_16	Mimiviridae	mimi_4	mimi_4_B						0	5	2	1	2	1	1	1	0	100	37.9005	62.0995	0	0	19.2194	290406	312	284.2	37	137	54	1	53	0
	TARA_ARC_NCLDV_00048	TARA	included	Megaviricetes	Imitervirales	IM_01	Mesomimiviridae	meso_4	meso_4_F2						1	2	1	1	2	1	1	1	0	100	41.5351	58.4649	0	0	38.0077	288092	276	308.4	62	182	66	0	66	2
	TARA_ARC_NCLDV_00049	TARA	included	Megaviricetes	Imitervirales	IM_01	Mesomimiviridae	meso_4	meso_4_C						0	2	0	1	1	0	1	1	2.52881	97.4712	60.5447	39.4553	0	0	47.0347	287059	353	252.5	77	250	75	2	73	1
	TARA_ARC_NCLDV_00050	TARA	included	Megaviricetes	Imitervirales	IM_01	Mesomimiviridae	meso_4	meso_4_H3						1	2	1	1	3	0	0	1	21.0877	78.9123	81.8911	18.1089	0	0	70.8624	283592	316	272.9	42	196	48	1	47	2
	TARA_ARC_NCLDV_00051	TARA	included	Megaviricetes	Imitervirales	IM_12	Mesomimiviridae	meso_5	meso_5_C1						1	3	1	1	3	2	1	1	0	100	71.4821	28.5179	0	0	114.15	280797	310	271.4	51	192	56	3	53	1
	TARA_ARC_NCLDV_00052	TARA	included	Megaviricetes	Imitervirales	IM_01	Mesomimiviridae	meso_4	meso_4_F3						1	2	0	1	2	1	0	1	0	100	55.8443	44.1557	0	0	92.0893	278900	290	293.4	55	229	76	2	73	0
	TARA_ARC_NCLDV_00053	TARA	included	Megaviricetes	Imitervirales	IM_01	Mesomimiviridae	meso_4	meso_4_A						1	2	1	1	2	1	1	1	0	100	80.5368	17.4699	1.99336	0	81.5306	270106	348	248.2	70	257	75	2	73	3
	TARA_ARC_NCLDV_00054	TARA	included	Mirusviricetes	Mirusvirales	MR_02	NA	NA	NA						3	2	1	0	0	0	0	0	0.326493	99.6735	78.0894	10.476	9.37795	2.0567	80.1634	269982	294	267.5	52	197	75	0	75	0
	TARA_ARC_NCLDV_00055	TARA	included	Megaviricetes	Imitervirales	IM_01	Mesomimiviridae	meso_4	meso_4_H3						1	2	1	1	2	1	1	1	0	100	88.445	11.555	0	0	99.8781	269973	263	309.8	46	200	70	2	68	1
	TARA_ARC_NCLDV_00056	TARA	included	Megaviricetes	Imitervirales	IM_07	Mesomimiviridae	meso_5	meso_5_B2						1	1	0	0	4	1	1	1	0	100	72.5747	27.4253	0	0	25.0942	263866	310	261.8	78	231	42	1	42	2
	TARA_ARC_NCLDV_00057	TARA	included	Megaviricetes	Pandoravirales	PV_05	pando_1	pando_1_B	NA						1	1	1	1	1	1	1	1	0	100	15.6653	83.5081	0.379877	0.446687	508.183	262047	253	283.3	22	80	85	0	85	1
	TARA_ARC_NCLDV_00058	TARA	included	Megaviricetes	Imitervirales	IM_01	Mesomimiviridae	meso_4	meso_4_E						1	3	0	1	1	1	1	1	0	100	24.6283	33.8906	41.481	0	16.4819	261445	310	265.4	55	230	57	4	53	1
	TARA_ARC_NCLDV_00059	TARA	included	Megaviricetes	Imitervirales	IM_09	Mesomimiviridae	meso_5	meso_5_D2						1	2	1	1	0	2	1	1	2.10031	97.8997	85.3554	14.6446	0	0	99.4866	259435	312	258.6	59	213	77	3	73	0
	TARA_ARC_NCLDV_00060	TARA	included	Megaviricetes	Pandoravirales	PV_05	pando_1	pando_1_B	NA						1	1	0	1	1	2	1	1	0	100	20.5756	79.4244	0	0	30.08	257729	274	260.9	30	100	78	4	74	0
	TARA_ARC_NCLDV_00061	TARA	included	Megaviricetes	Pandoravirales	PV_05	pando_1	pando_1_B	NA						1	1	1	1	1	1	1	0	0	100	8.14401	58.7262	28.163	4.96684	57.0998	257719	238	265.6	35	56	56	0	56	0
	TARA_ARC_NCLDV_00062	TARA	included	Megaviricetes	Pandoravirales	PV_05	pando_1	pando_1_A	NA						1	1	0	1	1	0	0	1	0	100	2.66368	97.3363	0	0	20.5171	256830	242	322	22	52	33	0	33	4
	TARA_ARC_NCLDV_00063	TARA	included	Megaviricetes	Imitervirales		Mesomimiviridae	meso_5	meso_5_D0						1	2	1	0	1	1	0	1	2.28018	97.7198	55.1061	44.8939	0	0	46.45	256706	270	282.8	54	108
	TARA_ARC_NCLDV_00064	TARA	included	Megaviricetes	Pandoravirales	PV_05	pando_1	pando_1_B	NA						1	1	1	1	0	2	1	1	0	100	54.6941	45.3059	0	0	41.216	256500	270	266.9	34	95	81	4	78	0
	TARA_ARC_NCLDV_00065	TARA	included	Megaviricetes	Imitervirales	IM_01	Mesomimiviridae	meso_4	meso_4_H1						2	3	1	1	2	0	1	0	1.9997	98.0003	49.3024	48.9248	1.77277	0	40.3343	256023	290	265.9	58	227	64	3	61	1
	TARA_ARC_NCLDV_00066	TARA	included	Megaviricetes	Imitervirales	IM_16	Mimiviridae	mimi_4	mimi_4_B						1	1	1	0	3	2	1	1	22.9544	77.0456	89.8749	10.1251	0	0	51.3329	254353	273	292.4	53	163	44	0	44	0
	TARA_ARC_NCLDV_00067	TARA	included	Megaviricetes	Imitervirales	IM_01	Mesomimiviridae	meso_4	meso_4_F1						1	3	1	1	3	1	1	1	0	100	34.2867	64.6254	1.08788	0	72.1894	253411	280	275.7	69	211	74	1	73	1
	TARA_ARC_NCLDV_00068	TARA	included	Megaviricetes	Pandoravirales	PV_05	pando_1	pando_1_B	NA						1	1	1	1	1	1	1	0	0	100	33.5379	64.5715	1.26349	0.627092	252.353	252772	303	241.9	38	169	74	0	74	1
	TARA_ARC_NCLDV_00069	TARA	included	Megaviricetes	Imitervirales	IM_01	Mesomimiviridae	meso_4	meso_4_F1						1	2	1	1	2	1	1	1	0	100	38.6701	61.3299	0	0	40.2147	251050	266	280.6	47	158	64	2	62	3
	TARA_ARC_NCLDV_00070	TARA	included	Megaviricetes	Imitervirales	IM_01	Mesomimiviridae	meso_4	meso_4_E						1	2	1	1	2	1	1	1	0	100	20.6637	73.4297	5.50666	0.399878	111.038	247849	257	299.1	43	201	73	0	73	3
	TARA_ARC_NCLDV_00071	TARA	included	Megaviricetes	Imitervirales	IM_13	Mesomimiviridae	meso_2	NA						1	1	2	0	3	1	1	0	0	100	39.0643	45.3589	13.2491	2.32771	235.209	246218	304	250.7	55	195	60	1	59	0
	TARA_ARC_NCLDV_00073	TARA	included	Megaviricetes	Imitervirales	IM_01	Mesomimiviridae	meso_4	meso_4_E						1	1	1	0	1	1	1	0	16.5139	83.4861	81.2627	11.267	7.47033	0	95.486	243535	283	260.2	46	205	56	2	54	0
	TARA_ARC_NCLDV_00074	TARA	included	Pokkesviricetes	Asfuvirales		ND	NA	NA						1	1	1	0	2	1	1	1	0	100	40.0026	59.9974	0	0	79.1359	242781	168	454.8	7	61
	TARA_ARC_NCLDV_00075	TARA	included	Megaviricetes	Imitervirales	IM_01	Mesomimiviridae	meso_4	meso_4_H2						1	2	1	1	2	1	1	1	9.23481	90.7652	40.8905	42.7032	16.4064	0	31.4477	239732	273	272.4	54	181	63	2	61	1
	TARA_ARC_NCLDV_00076	TARA	included	Megaviricetes	Imitervirales	IM_01	Mesomimiviridae	meso_4	meso_4_H2						1	2	2	1	1	1	0	1	0	100	61.3059	37.8334	0.860679	0	77.1908	237865	270	269.2	46	212	66	2	64	1
	TARA_ARC_NCLDV_00077	TARA	included	Megaviricetes	Imitervirales	IM_09	Mesomimiviridae	meso_5	meso_5_D2						1	2	1	1	2	1	1	1	0	100	53.0718	46.9282	0	0	67.3119	236762	232	317.1	44	163	63	0	63	0
	TARA_ARC_NCLDV_00079	TARA	included	Megaviricetes	Pandoravirales	PV_05	pando_1	pando_1_B	NA						1	1	1	1	1	1	1	1	0	100	6.94948	93.0505	0	0	17.8795	231047	252	249.9	17	77	74	0	74	0
	TARA_ARC_NCLDV_00080	TARA	included	Megaviricetes	Imitervirales	IM_12	Mesomimiviridae	meso_5	meso_5_C1						1	2	1	1	0	3	0	1	0	100	39.0248	60.9752	0	0	22.6793	229623	241	289.8	38	139	45	3	42	2
	TARA_ARC_NCLDV_00081	TARA	included	Megaviricetes	Imitervirales	IM_01	Mesomimiviridae	meso_4	meso_4_F3						1	2	2	1	2	1	1	1	0	100	41.8166	58.1834	0	0	74.193	229581	235	296.8	49	164	56	2	54	1
	TARA_ARC_NCLDV_00082	TARA	included	Megaviricetes	Imitervirales	IM_09	Mesomimiviridae	meso_5	meso_5_D2						1	2	1	1	3	1	1	1	0	100	65.4752	34.5248	0	0	61.5866	226624	245	284.9	42	148	64	0	64	0
	TARA_ARC_NCLDV_00083	TARA	included	Megaviricetes	Imitervirales	IM_01	Mesomimiviridae	meso_4	meso_4_A						1	2	1	1	2	1	1	1	0	100	80.6078	18.5538	0.838378	0	74.1654	225268	270	264.1	41	161	61	1	60	1
	TARA_ARC_NCLDV_00084	TARA	included	Megaviricetes	Imitervirales	IM_01	Mesomimiviridae	meso_4	meso_4_F3						1	3	2	1	1	2	0	1	4.4311	95.5689	67.0378	32.9622	0	0	39.9862	222772	229	301.5	51	180	63	0	63	0
	TARA_ARC_NCLDV_00085	TARA	included	Proculviricetes	Proculvirales	PC_01	NA	NA	NA						1	1	1	0	0	1	1	1	0	100	16.033	83.967	0	0	37.7944	221054	226	284.2	36	64
	TARA_ARC_NCLDV_00086	TARA	included	Megaviricetes	Imitervirales	IM_01	Mesomimiviridae	meso_4	meso_4_F1						0	2	2	0	1	1	1	1	0	100	34.9256	63.0335	2.04095	0	38.1801	220526	244	277.1	50	197	61	0	61	2
	TARA_ARC_NCLDV_00087	TARA	included	Megaviricetes	Imitervirales	IM_09	Mesomimiviridae	meso_5	meso_5_D2						0	2	1	1	0	1	1	0	0	100	77.4423	22.5577	0	0	115.771	219526	278	243.9	42	185	59	2	58	0
	TARA_ARC_NCLDV_00088	TARA	included	Megaviricetes	Imitervirales	IM_01	Mesomimiviridae	meso_4	meso_4_F3						1	2	1	0	1	1	0	0	1.7572	98.2428	50.5906	26.431	22.9785	0	26.9603	218918	237	283	60	182	45	0	45	0
	TARA_ARC_NCLDV_00089	TARA	included	Megaviricetes	Imitervirales	IM_01	Mesomimiviridae	meso_4	meso_4_H1						1	1	1	1	3	0	1	1	0	100	60.0219	39.9781	0	0	29.033	218383	211	306.5	39	110	40	1	39	2
	TARA_ARC_NCLDV_00090	TARA	included	Megaviricetes	Imitervirales	IM_07	Mesomimiviridae	meso_5	meso_5_B2						1	2	0	1	4	0	0	1	0	100	24.4772	68.4479	7.07489	0	19.2706	217507	232	273.6	39	86	13	0	13	5
	TARA_ARC_NCLDV_00091	TARA	included	Megaviricetes	Imitervirales	IM_01	Mesomimiviridae	meso_4	meso_4_E						1	2	1	0	1	1	0	0	2.50617	97.4938	46.3444	48.0817	5.57389	0	76.2826	215875	234	270.7	40	172	40	2	39	3
	TARA_ARC_NCLDV_00092	TARA	included	Megaviricetes	Imitervirales	IM_01	Mesomimiviridae	meso_4	meso_4_E						1	1	2	1	1	1	1	1	0	100	80.6997	18.2664	1.03391	0	331.117	214846	249	265.9	50	186	53	2	52	1
	TARA_ARC_NCLDV_00093	TARA	included	Megaviricetes	Imitervirales	IM_09	Mesomimiviridae	meso_5	meso_5_D2						1	2	2	1	0	1	0	1	1.82263	98.1774	74.9596	25.0404	0	0	202.269	213533	246	269.3	40	154	64	2	63	0
	TARA_ARC_NCLDV_00094	TARA	included	Megaviricetes	Imitervirales	IM_09	Mesomimiviridae	meso_5	meso_5_D2						1	2	1	1	2	1	1	1	0	100	78.7309	21.2691	0	0	75.0551	212055	247	267.2	51	174	75	2	73	0
	TARA_ARC_NCLDV_00095	TARA	included	Megaviricetes	Imitervirales	IM_01	Mesomimiviridae	meso_4	meso_4_H2						1	1	1	0	1	1	0	0	1.0329	98.9671	58.4391	33.3112	8.24967	0	44.7051	211058	249	255.1	44	181	42	2	41	0
	TARA_ARC_NCLDV_00096	TARA	included	Megaviricetes	Imitervirales	IM_12	Mesomimiviridae	meso_5	meso_5_C2						1	2	1	1	3	2	1	1	0	100	73.7925	25.8743	0.333251	0	884.264	207132	237	271.5	28	153	51	0	51	1
	TARA_ARC_NCLDV_00097	TARA	Taxon_sampling	Megaviricetes	Algavirales		alga_0	NA	NA						0	0	2	1	0	1	1	1	2.55876	97.4412	24.1069	75.8931	0	0	40.9716	203558	250	243.1	18	145
	TARA_ARC_NCLDV_00098	TARA	included	Megaviricetes	Imitervirales	IM_01	Mesomimiviridae	meso_4	meso_4_F3						1	2	1	1	1	1	0	1	0	100	63.8936	35.2146	0.891788	0	162.537	201209	209	294.6	41	161	52	1	51	0
	TARA_ARC_NCLDV_00099	TARA	included	Megaviricetes	Imitervirales	IM_09	Mesomimiviridae	meso_5	meso_5_D2						1	1	2	1	2	1	0	1	0	100	65.3879	34.6121	0	0	34.8949	198909	214	296.1	40	131	54	1	53	0
	TARA_ARC_NCLDV_00100	TARA	included	Megaviricetes	Imitervirales	IM_01	Mesomimiviridae	meso_4	meso_4_E						0	2	2	1	2	1	1	1	0	100	73.2009	13.4347	13.3644	0	24.5071	196243	262	232.2	37	200	45	1	45	0
	TARA_ARC_NCLDV_00101	TARA	included	Mirusviricetes	Mirusvirales	MR_02	NA	NA	NA						2	1	1	1	0	0	0	0	2.62935	97.3706	31.8192	68.1808	0	0	38.5278	194309	224	260.4	36	158	73	0	73	0
	TARA_ARC_NCLDV_00102	TARA	included	Megaviricetes	Imitervirales	IM_01	Mesomimiviridae	meso_4	meso_4_H2						1	1	2	1	1	1	0	0	0.206811	99.7932	72.2949	27.7051	0	0	196.332	194061	237	251.1	51	188	61	5	56	0
	TARA_ARC_NCLDV_00103	TARA	included	Megaviricetes	Imitervirales	IM_01	Mesomimiviridae	meso_4	meso_4_F3						1	0	1	1	2	1	0	1	0	100	49.2084	50.7916	0	0	35.9821	192415	214	275.6	45	180	40	2	39	0
	TARA_ARC_NCLDV_00104	TARA	included	Megaviricetes	Pandoravirales	PV_05	pando_1	Coccolithovirinae	incertae_sedis						2	1	1	1	1	1	1	1	0	100	36.2104	63.296	0.493542	0	182.507	191284	188	283	20	44	52	4	48	0
	TARA_ARC_NCLDV_00105	TARA	included	Megaviricetes	Imitervirales	IM_09	Mesomimiviridae	meso_5	meso_5_D1						1	2	0	0	7	1	0	1	0	100	67.871	9.03526	6.47581	16.618	228.464	191022	207	284.5	37	137	55	1	55	0
	TARA_ARC_NCLDV_00107	TARA	included	Megaviricetes	Imitervirales	IM_01	Mesomimiviridae	meso_4	meso_4_H3						1	2	1	1	2	1	1	2	0	100	77.8646	9.90972	12.2256	0	93.067	186369	186	300	22	135	45	2	43	1
	TARA_ARC_NCLDV_00108	TARA	included	Megaviricetes	Algavirales	AG_01	alga_2	Prasinovirinae	NA						0	0	1	1	8	3	1	1	0	100	43.9142	56.0858	0	0	41.8863	184291	246	229.9	31	159	79	1	78	2
	TARA_ARC_NCLDV_00109	TARA	included	Megaviricetes	Imitervirales	IM_01	Mesomimiviridae	meso_4	meso_4_E						1	1	1	0	1	1	1	0	0	100	67.5598	20.4779	11.9623	0	132.893	183689	212	267.6	51	159	47	2	45	2
	TARA_ARC_NCLDV_00110	TARA	included	Proculviricetes	Proculvirales	PC_02	NA	NA	NA						1	1	1	1	0	1	1	1	0	100	8.3603	90.4491	1.19055	0	46.5478	183128	172	279.7	21	29
	TARA_ARC_NCLDV_00111	TARA	included	Megaviricetes	Imitervirales	IM_12	Mesomimiviridae	meso_5	meso_5_C1						1	1	0	0	4	0	1	1	2.68257	97.3174	74.0195	25.9805	0	0	75.1815	182239	181	312.9	19	138	31	0	31	2
	TARA_ARC_NCLDV_00112	TARA	included	Megaviricetes	Imitervirales	IM_01	Mesomimiviridae	meso_4	meso_4_E						1	1	1	1	0	1	0	0	28.689	71.311	90.8566	9.14335	0	0	73.5495	182127	238	237.9	60	179	31	1	30	3
	TARA_ARC_NCLDV_00113	TARA	included	Megaviricetes	Imitervirales	IM_09	Mesomimiviridae	meso_5	meso_5_D1						0	1	1	1	3	0	1	1	0	100	52.9376	47.0624	0	0	35.9972	181878	191	303	29	132	51	0	51	0
	TARA_ARC_NCLDV_00114	TARA	included	Megaviricetes	Imitervirales	IM_12	Mesomimiviridae	meso_5	meso_5_C2						1	1	1	1	0	1	0	0	0.264608	99.7354	86.8826	13.1174	0	0	290.975	181311	215	262.9	35	164	37	0	37	1
	TARA_ARC_NCLDV_00116	TARA	included	Megaviricetes	Pandoravirales	PV_05	pando_1	Coccolithovirinae	NA						1	1	1	1	1	3	1	0	0	100	41.1308	25.1317	33.7375	0	22.2405	180297	239	232.9	22	147	56	4	52	0
	TARA_ARC_NCLDV_00117	TARA	included	Megaviricetes	Imitervirales	IM_01	Mesomimiviridae	meso_4	meso_4_E						1	1	2	1	1	2	0	0	25.3852	74.6148	59.4817	34.1722	6.34603	0	45.8565	180101	209	273	44	163	53	1	52	0
	TARA_ARC_NCLDV_00119	TARA	included	Megaviricetes	Imitervirales	IM_01	Mesomimiviridae	meso_4	meso_4_H1						1	1	0	0	2	1	1	1	0	100	66.922	31.7353	1.34269	0	81.9661	176268	168	319.9	22	122	45	1	45	0
	TARA_ARC_NCLDV_00120	TARA	included	Megaviricetes	Imitervirales	IM_01	Mesomimiviridae	meso_4	meso_4_F3						0	1	1	0	1	2	1	1	0	100	61.0203	38.9797	0	0	26.6872	172461	201	265.4	30	155	45	2	43	3
	TARA_ARC_NCLDV_00121	TARA	included	Megaviricetes	Imitervirales	IM_12	Mesomimiviridae	meso_5	meso_5_C2						2	1	1	1	1	0	0	0	1.11327	98.8867	99.4175	0.582522	0	0	654.642	172354	194	274.6	45	148	28	0	28	1
	TARA_ARC_NCLDV_00122	TARA	included	Megaviricetes	Imitervirales	IM_01	Mesomimiviridae	meso_4	meso_4_F3						1	1	1	1	1	2	1	1	2.62795	97.3721	37.7467	62.2533	0	0	16.5215	171394	189	277.1	42	127	36	1	35	2
	TARA_ARC_NCLDV_00124	TARA	included	Megaviricetes	Imitervirales	IM_12	Mesomimiviridae	meso_5	meso_5_C2						1	1	1	0	2	0	1	1	0	100	92.6576	7.34244	0	0	380.129	170662	177	305.6	31	139	33	2	31	1
	TARA_ARC_NCLDV_00125	TARA	included	Mirusviricetes	Mirusvirales	MR_02	NA	NA	NA						1	1	0	1	0	0	0	0	0	100	38.9565	59.8561	1.18744	0	173.2	166693	213	227	28	161	72	1	71	0
	TARA_ARC_NCLDV_00126	TARA	included	Megaviricetes	Imitervirales	IM_09	Mesomimiviridae	meso_5	meso_5_D2						1	2	1	0	0	1	1	1	0.387941	99.6121	68.5083	31.2758	0.215877	0	342.426	164883	185	281	25	135	46	0	46	0
	TARA_ARC_NCLDV_00127	TARA	included	Megaviricetes	Algavirales	AG_01	alga_2	Prasinovirinae	NA						0	0	1	1	9	2	1	1	1.64002	98.36	95.6142	3.30028	1.0855	0	1709.85	164779	222	229	27	177	89	1	88	0
	TARA_ARC_NCLDV_00129	TARA	included	Megaviricetes	Algavirales	AG_01	alga_2	Prasinovirinae	NA						0	0	1	1	3	0	1	1	0	100	43.3638	56.6362	0	0	25.6808	155654	218	219.3	23	83	19	0	19	4
	TARA_ARC_NCLDV_00130	TARA	excluded	Na	NA		NA	NA	NA						0	1	1	0	4	0	1	0	0	100	76.4713	22.6061	0.922511	0	385.919	154634	176	273.4	37	133
	TARA_ARC_NCLDV_00131	TARA	included	Proculviricetes	Proculvirales	PC_01	NA	NA	NA						1	1	1	0	0	1	0	0	0	100	23.3501	76.6499	0	0	80.707	153983	161	267.9	18	64
	TARA_ARC_NCLDV_00132	TARA	excluded	Megaviricetes	Algavirales		NA	NA	NA						0	0	0	1	1	1	1	0	0	100	42.8326	54.8291	2.33828	0	47.393	152381	154	293.9	26	94
	TARA_ARC_NCLDV_00133	TARA	included	Megaviricetes	Imitervirales	IM_12	Mesomimiviridae	meso_5	meso_5_C1						2	1	1	0	0	0	0	1	0	100	78.7787	14.4986	6.7227	0	60.0072	152220	163	286.1	26	84	30	2	28	4
	TARA_ARC_NCLDV_00134	TARA	included	Megaviricetes	Imitervirales	IM_01	Mesomimiviridae	meso_4	meso_4_H3						0	1	1	1	1	1	1	1	0	100	88.0049	11.3364	0.332065	0.326647	202.746	151743	132	348.8	26	104	42	2	40	0
	TARA_ARC_NCLDV_00135	TARA	included	Proculviricetes	Proculvirales	PC_01	NA	NA	NA						1	1	1	0	0	1	1	1	0	100	0	45.5323	44.8482	9.61945	21.7469	151412	150	280.9	28	42
	TARA_ARC_NCLDV_00136	TARA	included	Megaviricetes	Imitervirales	IM_01	Mesomimiviridae	meso_4	meso_4_F3						1	1	1	1	0	1	0	0	0.711477	99.2885	42.8339	57.1661	0	0	43.6152	150035	146	319.7	36	117	45	2	43	0
	TARA_ARC_NCLDV_00137	TARA	included	Megaviricetes	Imitervirales	IM_01	Mesomimiviridae	meso_4	meso_4_H1						2	1	1	1	0	1	0	2	0	100	46.2705	49.1741	4.55549	0	256.084	148477	169	268.2	26	140	39	0	39	1
	TARA_ARC_NCLDV_00139	TARA	included	Megaviricetes	Pandoravirales	PV_05	pando_1	pando_1_B	NA						1	1	1	1	0	0	0	0	0	100	6.27819	79.9673	9.36027	4.39429	23.4756	145125	142	284.4	29	45	41	4	37	0
	TARA_ARC_NCLDV_00140	TARA	included	Megaviricetes	Pimascovirales	PM_01	pima_1	pima_1_A	NA						1	1	1	1	2	1	1	1	0	100	35.1796	61.6149	3.2055	0	87.474	144348	164	269.3	16	78	54	2	52	0
	TARA_ARC_NCLDV_00141	TARA	included	Pokkesviricetes	Asfuvirales	AF_01	ND	NA	NA						0	1	0	1	1	0	1	1	0	100	42.7728	23.012	30.4107	3.80447	41.7417	144007	157	276	21	43
	TARA_ARC_NCLDV_00143	TARA	included	Megaviricetes	Imitervirales	IM_09	Mesomimiviridae	meso_5	meso_5_D1						1	1	1	0	2	1	1	0	1.49391	98.5061	73.1368	26.8632	0	0	77.0281	142618	161	276.4	34	124	39	1	39	0
	TARA_ARC_NCLDV_00144	TARA	included	Megaviricetes	Imitervirales	IM_01	Mesomimiviridae	meso_4	meso_4_F3						1	3	1	0	0	1	0	0	0	100	59.0922	39.7083	1.19948	0	54.8228	139057	147	293.6	34	113	30	0	30	0
	TARA_ARC_NCLDV_00145	TARA	included	Megaviricetes	Algavirales	AG_03	alga_2	alga_2_A	NA						1	1	0	1	1	1	1	2	0	100	39.6286	60.3714	0	0	61.261	138334	152	275.8	23	76
	TARA_ARC_NCLDV_00146	TARA	included	Megaviricetes	Imitervirales	IM_01	Mesomimiviridae	meso_4	meso_4_H2						2	1	2	0	1	1	1	1	0.6621	99.3379	85.7396	14.2604	0	0	92.6685	136656	154	268.5	34	118	43	1	42	2
	TARA_ARC_NCLDV_00147	TARA	included	Megaviricetes	Imitervirales	IM_12	Mesomimiviridae	meso_5	meso_5_C1						2	0	1	0	2	1	1	1	3.2838	96.7162	87.462	9.72455	2.81348	0	76.4544	136282	157	268.8	15	87	26	2	24	5
	TARA_ARC_NCLDV_00149	TARA	included	Megaviricetes	Imitervirales		basal_clade	NA	NA						0	1	1	0	1	1	0	1	0.986465	99.0135	43.2985	56.7015	0	0	19.8877	130328	171	234.3	36	91
	TARA_ARC_NCLDV_00151	TARA	excluded	Na	NA		NA	NA	NA						0	0	0	0	1	0	1	1	0	100	10.3004	89.6996	0	0	48.3601	128668	109	364.2	3	4
	TARA_ARC_NCLDV_00152	TARA	included	Megaviricetes	Imitervirales	IM_01	Mesomimiviridae	meso_4	meso_4_E						2	1	2	0	3	1	1	0	0	100	55.6808	44.3192	0	0	25.2565	125627	124	302.6	33	90	25	2	23	3
	TARA_ARC_NCLDV_00153	TARA	included	Megaviricetes	Pandoravirales	PV_05	pando_1	pando_1_A	NA						2	1	0	1	0	1	0	0	0	100	2.56782	97.4322	0	0	13.5047	124483	106	327.3	16	6	4	0	4	0
	TARA_ARC_NCLDV_00154	TARA	included	Megaviricetes	Imitervirales	IM_12	Mesomimiviridae	meso_5	meso_5_C2						1	1	1	0	1	1	0	0	0	100	68.3384	31.6616	0	0	42.7482	123343	122	315.7	20	88	38	0	38	0
	TARA_ARC_NCLDV_00155	TARA	included	Megaviricetes	Pandoravirales	PV_05	pando_1	pando_1_A	NA						1	0	1	1	0	0	1	1	0	100	3.00858	96.9914	0	0	13.6031	121575	110	314.8	9	7	19	0	19	0
	TARA_ARC_NCLDV_00156	TARA	included	Megaviricetes	Algavirales	AG_01	alga_2	Prasinovirinae	NA						0	0	1	1	6	1	1	1	0	100	50.9431	38.3999	10.657	0	51.5384	116552	173	207.8	23	96	63	1	62	2
	TARA_ARC_NCLDV_00157	TARA	included	Megaviricetes	Imitervirales	IM_01	Mesomimiviridae	meso_4	meso_4_F3						0	1	0	1	1	1	0	1	0	100	61.537	38.463	0	0	51.983	108651	140	233.2	21	108	31	2	29	0
	TARA_ARC_NCLDV_00158	TARA	included	Megaviricetes	Imitervirales	IM_01	Mesomimiviridae	meso_4	meso_4_E						1	1	1	0	2	1	0	0	8.53478	91.4652	62.844	37.156	0	0	25.4932	108459	116	291.7	28	78	28	0	28	0
	TARA_ARC_NCLDV_00159	TARA	included	Megaviricetes	Imitervirales	IM_01	Mesomimiviridae	meso_4	meso_4_E						1	2	1	0	0	1	0	1	0.553686	99.4463	62.917	35.0663	2.01671	0	82.4563	107839	113	304.5	23	78	25	0	25	1
	TARA_ARC_NCLDV_00160	TARA	included	Megaviricetes	Imitervirales	IM_07	Mesomimiviridae	meso_5	meso_5_B2						2	2	1	0	1	0	0	0	0	100	76.4239	22.9394	0.636692	0	248.794	105199	119	275.5	25	83	24	1	23	0
	TARA_ARC_NCLDV_00161	TARA	included	Megaviricetes	Algavirales	AG_01	alga_2	Prasinovirinae	NA						0	0	2	1	3	2	1	1	2.60067	97.3993	96.777	2.56954	0.541909	0.111596	723.586	102678	167	193.8	18	139	64	4	60	1
	TARA_ARC_NCLDV_00162	TARA	included	Megaviricetes	Imitervirales	IM_07	Mesomimiviridae	meso_5	meso_5_B2						2	1	1	0	0	0	0	1	0	100	75.6581	23.2844	1.05748	0	400.171	102484	107	297	23	75	18	0	18	0
	TARA_ARC_NCLDV_00163	TARA	Taxon_sampling	Megaviricetes	Pimascovirales		pima_0	NA	NA						2	0	0	1	1	1	1	1	0	100	4.46911	95.5309	0	0	24.2681	101409	100	306.9	7	35
	TARA_ARC_NCLDV_00164	TARA	excluded	Megaviricetes	Algavirales		NA	NA	NA						0	0	0	1	0	2	1	1	13.8653	86.1347	52.7003	46.8892	0	0.410462	206.579	98736	135	226.1	21	103
	TARA_ARC_NCLDV_00165	TARA	included	Megaviricetes	Imitervirales	IM_09	Mesomimiviridae	meso_5	meso_5_D1						1	0	0	0	0	1	0	1	0	100	61.7612	38.2388	0	0	41.5397	96753	118	257.2	21	75	19	2	17	0
	TARA_ARC_NCLDV_00166	TARA	excluded	Na	NA		NA	NA	NA						0	0	0	0	3	1	1	1	0	100	12.2151	65.7129	10.0651	12.007	130.872	96391	110	257.9	2	8
	TARA_ARC_NCLDV_00167	TARA	excluded	Na	NA		NA	NA	NA						1	1	0	0	0	0	0	0	0	100	0	0	100	0	16.6496	95816	102	287	47	1
	TARA_ARC_NCLDV_00168	TARA	included	Megaviricetes	Algavirales	AG_04	alga_1	Raphidovirinae	NA						0	0	1	1	0	2	1	1	0	100	28.99	69.4539	1.55607	0	92.3502	95100	120	248.2	17	83	81	0	81	0
	TARA_ARC_NCLDV_00169	TARA	Taxon_sampling	Megaviricetes	Pimascovirales		pima_0	NA	NA						2	1	0	1	1	1	0	0	0	100	4.58117	95.4188	0	0	11.4359	93145	108	258.4	12	29
	TARA_ARC_NCLDV_00170	TARA	included	Megaviricetes	Pandoravirales	PV_05	pando_1	pando_1_B	NA						1	1	0	1	0	1	0	0	0	100	9.09716	79.6673	11.2356	0	10.2673	90296	74	359.8	10	20	15	0	15	0
	TARA_ARC_NCLDV_00171	TARA	Taxon_sampling	Megaviricetes	Pimascovirales		pima_0	NA	NA						2	1	0	1	1	1	1	1	0	100	13.2574	86.7426	0	0	26.9207	89838	91	302.8	9	10
	TARA_ARC_NCLDV_00172	TARA	included	Megaviricetes	Imitervirales	IM_09	Mesomimiviridae	meso_5	meso_5_D1						2	1	1	1	2	0	0	0	0	100	68.3583	8.95947	6.28662	16.3956	178.843	89177	84	331.7	13	52	11	1	11	0
	TARA_ARC_NCLDV_00173	TARA	included	Megaviricetes	Imitervirales	IM_07	Mesomimiviridae	meso_5	meso_5_B2						1	2	0	0	0	1	0	0	0.227047	99.773	92.0353	7.96473	0	0	121.548	88217	88	308.8	22	57	13	0	13	0
	TARA_ARC_NCLDV_00174	TARA	included	Megaviricetes	Algavirales	AG_01	alga_2	Prasinovirinae	NA						0	0	2	0	5	2	0	1	0.393328	99.6067	95.1218	4.06074	0.81743	0	156.903	87988	135	209.3	12	112	56	1	55	0
	TARA_ARC_NCLDV_00175	TARA	included	Megaviricetes	Imitervirales	IM_01	Mesomimiviridae	meso_4	meso_4_H2						1	1	0	0	1	0	1	1	21.7048	78.2952	45.3693	35.024	19.6067	0	23.5102	86154	107	245.6	16	68	16	0	16	0
	TARA_ARC_NCLDV_00176	TARA	included	Megaviricetes	Imitervirales	IM_01	Mesomimiviridae	meso_4	meso_4_E						0	2	0	1	1	0	0	0	4.23602	95.764	41.4302	46.7041	11.8657	0	34.7128	85175	103	256.2	19	84	22	0	22	0
	TARA_ARC_NCLDV_00177	TARA	included	Megaviricetes	Algavirales	AG_01	alga_2	Prasinovirinae	NA						0	0	1	1	5	1	1	0	3.05931	96.9407	96.1372	2.86227	0.659382	0.341121	253.783	83434	123	211.5	18	104	54	0	54	0
	TARA_ARC_NCLDV_00179	TARA	included	Megaviricetes	Algavirales	AG_03	alga_2	alga_2_A	NA						1	1	0	1	1	3	0	0	0	100	31.6681	68.3319	0	0	27.8985	80015	98	247.6	17	72
	TARA_ARC_NCLDV_00180	TARA	included	Megaviricetes	Imitervirales	IM_07	Mesomimiviridae	meso_5	meso_5_B2						1	1	1	0	3	0	1	0	1.62642	98.3736	30.3306	69.6694	0	0	21.4863	78279	88	251.9	9	25	6	0	6	1
	TARA_ARC_NCLDV_00182	TARA	included	Megaviricetes	Pandoravirales	PV_03	pando_2	NA	NA						1	3	1	0	1	0	1	1	0	100	0	100	0	0	36.1793	71610	80	261.3	11	27
	TARA_ARC_NCLDV_00183	TARA	included	Megaviricetes	Imitervirales	IM_12	Mesomimiviridae	meso_5	meso_5_C1						1	1	1	0	2	1	0	0	0	100	58.6176	40.6203	0.762065	0	256.578	70441	68	306	14	36	10	0	10	1
	TARA_ARC_NCLDV_00184	TARA	included	Megaviricetes	Imitervirales	IM_12	Mesomimiviridae	meso_5	meso_5_C2						1	1	0	0	1	1	1	0	15.5244	84.4756	89.2838	10.7162	0	0	92.5976	70220	96	233.9	17	72	25	0	25	0
	TARA_ARC_NCLDV_00185	TARA	included	Megaviricetes	Algavirales	AG_03	alga_2	alga_2_A	NA						0	0	1	1	1	2	0	0	0	100	41.0326	58.9674	0	0	71.4957	68488	89	236.2	10	39
	TARA_ARC_NCLDV_00186	TARA	included	Proculviricetes	Proculvirales	PC_01	NA	NA	NA						1	1	0	0	0	0	0	0	0	100	10.7486	89.2514	0	0	18.9099	64120	59	338.9	10	31
	TARA_ARC_NCLDV_00187	TARA	included	Megaviricetes	Imitervirales	IM_12	Mesomimiviridae	meso_5	meso_5_C2						0	1	1	0	1	1	1	1	1.19321	98.8068	95.4019	4.59808	0	0	500.709	62173	65	298.9	12	49	16	0	16	0
	TARA_ARC_NCLDV_00188	TARA	included	Megaviricetes	Algavirales	AG_01	alga_2	Prasinovirinae	NA						0	0	1	1	3	1	1	0	2.94373	97.0563	94.5531	4.72832	0.620399	0.0982271	1294.72	59923	101	186.1	11	83	45	0	45	0
	TARA_ARC_NCLDV_00189	TARA	included	Megaviricetes	Imitervirales	IM_01	Mesomimiviridae	meso_4	meso_4_F3						1	1	1	0	0	1	0	0	17.7185	82.2815	69.8179	18.587	11.5951	0	31.9859	56181	59	300.1	16	46	15	0	15	0
	TARA_ARC_NCLDV_00190	TARA	included	Megaviricetes	Imitervirales	IM_01	Mesomimiviridae	meso_4	meso_4_E						1	1	1	0	1	0	1	1	0	100	94.014	5.98605	0	0	123.459	56166	53	330	13	47	17	0	17	0
	TARA_ARC_NCLDV_00191	TARA	included	Megaviricetes	Imitervirales	IM_09	Mesomimiviridae	meso_5	meso_5_D2						1	1	0	0	1	0	1	0	0	100	81.3757	18.2217	0.402579	0	202.417	55201	74	230.9	15	43	11	0	11	0
	TARA_ARC_NCLDV_00193	TARA	included	Megaviricetes	Imitervirales	IM_12	Mesomimiviridae	meso_5	meso_5_C1						1	1	0	0	3	1	0	0	0	100	79.8242	18.7717	1.40402	0	50.3361	52515	53	307.1	8	34	11	0	11	2
	TARA_ION_NCLDV_00001	TARA	included	Megaviricetes	Imitervirales	IM_16	Mimiviridae	mimi_4	mimi_4_A						1	1	1	1	2	1	1	1	100	0	95.8542	4.14576	0	0	54.4278	718372	747	298.7	188	510	67	3	64	0
	TARA_ION_NCLDV_00002	TARA	included	Megaviricetes	Imitervirales	IM_07	Mesomimiviridae	meso_5	meso_5_B2						1	2	3	0	12	1	1	1	100	0	96.5458	1.7912	0	1.66304	66.2157	515390	560	290	114	384	75	3	72	1
	TARA_ION_NCLDV_00003	TARA	included	Megaviricetes	Imitervirales	IM_16	Mimiviridae	mimi_3	mimi_3_A						0	2	1	0	1	1	1	1	100	0	22.0078	77.9922	0	0	3.80519	512011	552	271.8	96	136	22	0	22	0
	TARA_ION_NCLDV_00004	TARA	included	Megaviricetes	Imitervirales	IM_16	Mimiviridae	mimi_4	mimi_4_A						1	1	1	1	9	1	1	1	100	0	93.2693	2.74796	0.841543	3.14125	97.8405	409675	430	299.5	59	333	53	3	50	0
	TARA_ION_NCLDV_00005	TARA	included	Megaviricetes	Imitervirales	IM_07	Mesomimiviridae	meso_5	meso_5_B2						1	3	1	0	5	0	1	1	100	0	100	0	0	0	11.5772	390853	428	288.4	106	322	61	1	60	1
	TARA_ION_NCLDV_00006	TARA	included	Megaviricetes	Imitervirales	IM_16	Mimiviridae	mimi_4	mimi_4_A						1	1	1	1	3	0	1	0	100	0	81.3232	15.8696	2.80716	0	49.2818	379272	368	323.2	49	274	61	1	60	0
	TARA_ION_NCLDV_00007	TARA	included	Megaviricetes	Imitervirales	IM_01	Mesomimiviridae	meso_4	meso_4_H2						1	2	1	1	2	1	1	1	100	0	95.7779	2.07101	2.15109	0	40.0417	365546	380	301.9	78	331	94	3	91	2
	TARA_ION_NCLDV_00008	TARA	included	Megaviricetes	Imitervirales	IM_16	Mimiviridae	mimi_4	mimi_4_A						1	1	1	0	8	1	2	1	100	0	100	0	0	0	29.8835	356005	391	287.4	65	250	53	4	50	0
	TARA_ION_NCLDV_00009	TARA	included	Megaviricetes	Imitervirales	IM_01	Mesomimiviridae	meso_4	meso_4_F3						2	2	0	1	1	1	0	0	100	0	96.4063	1.28047	1.26266	1.05057	93.8534	333631	322	319.6	67	236	67	0	67	0
	TARA_ION_NCLDV_00010	TARA	included	Megaviricetes	Pimascovirales	PM_01	pima_1	pima_1_C	NA						3	1	1	1	1	0	1	1	100	0	69.1244	29.252	1.6236	0	28.9672	256061	294	262.5	29	215	65	4	62	0
	TARA_ION_NCLDV_00012	TARA	Taxon_sampling	Megaviricetes	Pimascovirales		pima_0	NA	NA						2	2	1	1	1	1	0	1	100	0	0	0	0	100	14.1382	193136	136	390.7	18	46
	TARA_ION_NCLDV_00013	TARA	excluded	Na	NA		NA	NA	NA						1	1	2	1	0	0	0	0	100	0	96.9488	0	0	3.05123	50.9448	175125	142	382.8	17	7
	TARA_ION_NCLDV_00014	TARA	included	Mirusviricetes	Mirusvirales	MR_04	NA	NA	NA						2	1	0	0	0	0	0	0	100	0	94.2329	0	2.60559	3.16154	59.4166	130721	123	311.5	11	69
	TARA_ION_NCLDV_00015	TARA	excluded	Na	NA		NA	NA	NA						0	0	0	0	2	1	0	1	100	0	85.3947	12.4806	2.12464	0	66.8123	113738	113	316	19	85
	TARA_ION_NCLDV_00016	TARA	included	Megaviricetes	Imitervirales	IM_01	Mesomimiviridae	meso_4	meso_4_F3						1	1	0	0	2	0	1	1	100	0	99.4214	0	0.578577	0	106.855	102519	125	253.1	18	97	21	1	20	2
	TARA_ION_NCLDV_00017	TARA	included	Megaviricetes	Imitervirales	IM_01	Mesomimiviridae	meso_4	meso_4_F3						1	1	1	1	0	1	0	0	100	0	97.9097	0	2.09026	0	54.6838	91580	96	300.2	18	80	21	0	21	1
	TARA_IOS_NCLDV_00001	TARA	included	Megaviricetes	Pimascovirales	PM_01	pima_1	pima_1_C	NA						1	1	0	1	1	1	1	0	100	0	37.2141	44.5012	17.0011	1.28366	40.3851	334819	376	271.1	69	202	65	4	62	1
	TARA_IOS_NCLDV_00002	TARA	included	Megaviricetes	Imitervirales	IM_09_fixed	Mesomimiviridae	meso_5	meso_5_A1						1	2	1	1	1	0	1	1	100	0	99.1488	0.674601	0.17655	0	378.872	267607	301	274.1	61	246	52	0	52	0
	TARA_IOS_NCLDV_00003	TARA	included	Megaviricetes	Imitervirales	IM_01	Mesomimiviridae	meso_4	meso_4_E						1	2	0	1	0	1	0	1	100	0	62.7183	22.5307	14.4929	0.258212	189.101	190697	235	254.9	65	199	48	1	48	3
	TARA_IOS_NCLDV_00005	TARA	included	Megaviricetes	Algavirales	AG_01	alga_2	Prasinovirinae	NA						0	0	1	1	6	2	1	1	100	0	99.6386	0.361416	0	0	1140.44	175647	233	235.7	22	201	87	0	87	0
	TARA_IOS_NCLDV_00006	TARA	included	Megaviricetes	Pimascovirales	PM_01	pima_1	pima_1_D	NA						2	1	0	0	1	1	1	1	100	0	32.167	58.7875	9.04554	0	34.1364	166646	206	252.3	24	145	42	2	40	1
	TARA_IOS_NCLDV_00007	TARA	included	Megaviricetes	Imitervirales	IM_09_fixed	Mesomimiviridae	meso_5	meso_5_A1						2	1	1	1	0	0	0	0	100	0	100	0	0	0	119.97	148144	168	276.9	22	132	28	0	28	0
	TARA_IOS_NCLDV_00008	TARA	included	Megaviricetes	Imitervirales	IM_09_fixed	Mesomimiviridae	meso_5	meso_5_A1						2	2	0	0	1	1	1	0	100	0	100	0	0	0	137.747	135059	143	300.8	31	106	28	0	28	0
	TARA_IOS_NCLDV_00010	TARA	included	Megaviricetes	Algavirales	AG_01	alga_2	Prasinovirinae	NA						0	0	1	1	7	1	1	1	100	0	100	0	0	0	209.543	133765	184	224.3	24	152	69	2	67	0
	TARA_IOS_NCLDV_00011	TARA	included	Megaviricetes	Algavirales	AG_01	alga_2	Prasinovirinae	NA						0	0	1	1	5	2	1	0	100	0	99.655	0.225106	0.119845	0	819.835	108412	160	214.3	24	139	68	1	67	0
	TARA_IOS_NCLDV_00012	TARA	excluded	Megaviricetes	Algavirales		NA	NA	NA						0	0	0	1	3	1	1	1	100	0	99.175	0.645468	0.179545	0	642.269	85346	115	233.6	13	97
	TARA_IOS_NCLDV_00013	TARA	included	Mirusviricetes	Mirusvirales	MR_01	NA	NA	NA						1	1	0	0	0	0	0	0	100	0	98.6856	0	0	1.3144	59.6741	68430	89	240.8	18	44	10	0	10	2
	TARA_IOS_NCLDV_00014	TARA	included	Megaviricetes	Pimascovirales	PM_01	pima_1	pima_1_B	NA						1	1	0	1	3	1	0	0	100	0	100	0	0	0	52.8849	51943	60	271.9	13	25	13	0	13	6
	TARA_MED_NCLDV_00001	TARA	included	Megaviricetes	Imitervirales	IM_08	Mesomimiviridae	meso_5	meso_5_B1						1	2	1	1	4	0	1	1	100	0	100	0	0	0	40.2868	1092799	1118	289.1	239	474	72	3	69	0
	TARA_MED_NCLDV_00002	TARA	included	Megaviricetes	Imitervirales	IM_13	Mesomimiviridae	meso_2	NA						1	1	1	1	4	1	1	1	100	0	100	0	0	0	27.7784	868403	989	271.2	186	495	74	10	64	2
	TARA_MED_NCLDV_00003	TARA	included	Megaviricetes	Imitervirales	IM_16	Mimiviridae	mimi_4	mimi_4_B						1	1	1	1	4	1	1	1	100	0	100	0	0	0	39.8858	831494	815	318.2	187	512	82	6	77	0
	TARA_MED_NCLDV_00004	TARA	included	Megaviricetes	Imitervirales	IM_16	Mimiviridae	mimi_4	mimi_4_A						2	2	1	1	7	1	1	1	100	0	98.367	1.63304	0	0	74.9367	778880	896	270.6	161	429	69	5	64	0
	TARA_MED_NCLDV_00005	TARA	included	Megaviricetes	Imitervirales	IM_16	Mimiviridae	mimi_4	mimi_4_B						0	2	1	2	4	1	1	1	100	0	100	0	0	0	74.9802	743856	744	313.1	131	506	81	4	78	0
	TARA_MED_NCLDV_00006	TARA	included	Megaviricetes	Pandoravirales		pando_2	NA	NA						0	1	1	1	1	1	1	1	100	0	95.3107	0	0	4.68933	28.7349	740593	742	299.6	130	129
	TARA_MED_NCLDV_00007	TARA	included	Megaviricetes	Pandoravirales		pando_2	NA	NA						1	1	1	1	1	1	1	1	100	0	100	0	0	0	17.8031	686673	687	303.9	127	111
	TARA_MED_NCLDV_00008	TARA	included	Megaviricetes	Imitervirales	IM_07	Mesomimiviridae	meso_5	meso_5_B2						1	1	1	1	8	1	1	1	100	0	100	0	0	0	27.1999	672407	692	300.6	161	384	66	2	64	1
	TARA_MED_NCLDV_00009	TARA	included	Megaviricetes	Imitervirales	IM_09_fixed	Mesomimiviridae	meso_5	meso_5_A1						1	1	0	1	0	1	1	1	100	0	95.065	4.93502	0	0	16.8058	666282	598	325.2	92	142	18	2	17	5
	TARA_MED_NCLDV_00010	TARA	included	Megaviricetes	Imitervirales	IM_16	Mimiviridae	mimi_4	mimi_4_A						1	1	1	1	5	1	1	1	100	0	100	0	0	0	23.1617	644448	607	332.6	164	392	62	1	61	0
	TARA_MED_NCLDV_00011	TARA	included	Megaviricetes	Imitervirales	IM_16	Mimiviridae	mimi_4	mimi_4_A						1	2	1	1	3	1	1	0	100	0	92.4572	4.78748	2.75528	0	135.871	585811	559	331.4	128	408	77	3	74	0
	TARA_MED_NCLDV_00012	TARA	included	Pokkesviricetes	Asfuvirales	AF_02	ND	NA	NA						2	2	1	1	2	1	1	1	100	0	100	0	0	0	10.5446	548149	594	275.1	58	65
	TARA_MED_NCLDV_00013	TARA	included	Megaviricetes	Imitervirales	IM_01	Mesomimiviridae	meso_4	meso_4_E						1	3	1	1	2	1	1	1	100	0	100	0	0	0	47.5054	531540	512	329	88	313	81	4	77	2
	TARA_MED_NCLDV_00014	TARA	included	Megaviricetes	Imitervirales	IM_01	Mesomimiviridae	meso_4	meso_4_E						1	2	1	1	2	1	1	1	100	0	93.3452	6.65484	0	0	22.8693	530186	475	350.9	86	402	92	2	90	1
	TARA_MED_NCLDV_00015	TARA	included	Megaviricetes	Imitervirales	IM_07	Mesomimiviridae	meso_5	meso_5_B2						1	2	1	0	9	0	1	1	100	0	100	0	0	0	26.4953	524105	594	275.7	108	402	75	6	69	0
	TARA_MED_NCLDV_00016	TARA	included	Megaviricetes	Imitervirales	IM_16	Mimiviridae	mimi_4	mimi_4_B						1	1	1	0	2	1	1	1	100	0	100	0	0	0	29.6817	514194	564	286.4	98	376	56	4	52	0
	TARA_MED_NCLDV_00017	TARA	included	Megaviricetes	Imitervirales	IM_07	Mesomimiviridae	meso_5	meso_5_B2						1	1	1	1	7	1	1	1	100	0	100	0	0	0	30.9318	508070	490	313.5	125	304	59	2	57	1
	TARA_MED_NCLDV_00018	TARA	included	Megaviricetes	Imitervirales	IM_01	Mesomimiviridae	meso_4	meso_4_F1						1	2	1	1	2	1	1	1	100	0	84.4647	5.53841	9.99687	0	19.4707	505025	526	295.4	87	351	88	4	84	2
	TARA_MED_NCLDV_00019	TARA	included	Megaviricetes	Imitervirales	IM_01	Mesomimiviridae	meso_4	meso_4_H2						1	2	1	1	2	1	1	1	100	0	80.6589	7.47597	10.6843	1.18085	58.1052	500437	505	308.7	113	418	97	3	94	4
	TARA_MED_NCLDV_00020	TARA	included	Megaviricetes	Imitervirales	IM_01	Mesomimiviridae	meso_4	meso_4_F3						2	2	1	1	3	1	1	1	100	0	100	0	0	0	65.3092	482776	526	287.6	109	374	86	5	81	2
	TARA_MED_NCLDV_00021	TARA	included	Megaviricetes	Imitervirales	IM_01	Mesomimiviridae	meso_4	meso_4_H2						1	2	1	1	2	1	1	1	100	0	63.6404	22.2629	14.0967	0	52.3439	479114	532	273.8	91	377	92	2	89	1
	TARA_MED_NCLDV_00022	TARA	included	Megaviricetes	Imitervirales	IM_06	Mesomimiviridae	meso_5	meso_5_A2						1	2	2	1	6	1	1	1	100	0	98.9695	0	1.03045	0	60.5236	477833	452	330.8	77	191
	TARA_MED_NCLDV_00023	TARA	included	Megaviricetes	Pandoravirales	PV_05	pando_1	pando_1_B	NA						1	1	1	1	1	0	1	1	100	0	97.0551	2.39574	0.549179	0	86.9114	465420	541	240.6	62	149	89	4	85	0
	TARA_MED_NCLDV_00024	TARA	excluded	Na	NA		NA	NA	NA						0	0	1	0	3	1	0	0	100	0	100	0	0	0	8.52072	454893	466	300.4	80	134
	TARA_MED_NCLDV_00025	TARA	included	Megaviricetes	Imitervirales		Mimiviridae	mimi_1	NA						1	2	1	1	4	1	1	1	100	0	100	0	0	0	16.2383	443932	428	326.5	73	227
	TARA_MED_NCLDV_00026	TARA	included	Megaviricetes	Imitervirales	IM_01	Mesomimiviridae	meso_4	meso_4_D						1	2	1	1	1	1	0	1	100	0	100	0	0	0	68.5981	441630	532	262.6	90	408	86	2	85	2
	TARA_MED_NCLDV_00027	TARA	included	Megaviricetes	Imitervirales	IM_01	Mesomimiviridae	meso_4	meso_4_D						1	2	1	1	2	1	1	1	100	0	95.8174	0	4.18256	0	36.5337	439843	536	257.9	80	405	90	3	87	4
	TARA_MED_NCLDV_00028	TARA	included	Megaviricetes	Imitervirales	IM_01	Mesomimiviridae	meso_4	meso_4_G						1	2	2	1	1	1	1	1	100	0	95.8069	4.19309	0	0	23.2919	426663	488	266.9	112	374	82	4	78	3
	TARA_MED_NCLDV_00029	TARA	included	Megaviricetes	Imitervirales	IM_01	Mesomimiviridae	meso_4	meso_4_E						1	2	1	1	3	1	1	1	100	0	100	0	0	0	9.63533	419730	458	286	79	358	70	4	67	2
	TARA_MED_NCLDV_00030	TARA	included	Megaviricetes	Imitervirales	IM_01	Mesomimiviridae	meso_4	meso_4_H2						2	3	1	1	2	2	1	1	100	0	100	0	0	0	14.3732	416919	491	266.3	73	306	89	4	85	3
	TARA_MED_NCLDV_00031	TARA	included	Megaviricetes	Imitervirales	IM_01	Mesomimiviridae	meso_4	meso_4_H1						2	2	1	0	2	1	0	1	100	0	100	0	0	0	48.8155	411201	463	275.1	103	354	79	3	76	1
	TARA_MED_NCLDV_00032	TARA	included	Megaviricetes	Imitervirales	IM_01	Mesomimiviridae	meso_4	meso_4_E						1	3	1	1	2	1	1	1	100	0	100	0	0	0	36.3686	410885	461	281.1	72	378	84	3	81	1
	TARA_MED_NCLDV_00033	TARA	included	Megaviricetes	Imitervirales	IM_16	Mimiviridae	mimi_4	mimi_4_A						1	1	1	1	7	1	2	1	100	0	98.9019	0	0	1.09812	51.108	409928	384	335.5	62	297	69	3	66	0
	TARA_MED_NCLDV_00034	TARA	included	Megaviricetes	Imitervirales		Mimiviridae	mimi_1	NA						1	1	0	0	2	1	0	1	100	0	98.6034	1.39658	0	0	82.9636	399387	422	292.5	70	170
	TARA_MED_NCLDV_00035	TARA	included	Megaviricetes	Imitervirales	IM_01	Mesomimiviridae	meso_4	meso_4_E						1	2	1	1	2	2	1	1	100	0	100	0	0	0	77.5174	391013	410	299.2	69	355	77	4	73	1
	TARA_MED_NCLDV_00036	TARA	included	Megaviricetes	Imitervirales	IM_01	Mesomimiviridae	meso_4	NA						1	2	1	1	1	1	1	1	100	0	77.8514	6.74995	13.5642	1.83443	54.5986	390459	422	286.5	80	229	87	2	86	1
	TARA_MED_NCLDV_00037	TARA	included	Megaviricetes	Imitervirales	IM_01	Mesomimiviridae	meso_4	meso_4_F3						1	2	1	1	2	1	1	1	100	0	87.9615	0	3.04552	8.99296	51.4118	382006	392	306.2	76	311	86	2	85	1
	TARA_MED_NCLDV_00038	TARA	included	Megaviricetes	Imitervirales	IM_01	Mesomimiviridae	meso_4	meso_4_H2						1	1	1	0	3	0	1	1	100	0	89.998	0	5.51719	4.48484	15.5134	381734	429	279.5	80	300	81	1	80	3
	TARA_MED_NCLDV_00039	TARA	included	Megaviricetes	Imitervirales	IM_01	Mesomimiviridae	meso_4	meso_4_F2						1	2	0	0	2	0	1	1	100	0	95.3942	0	0	4.6058	35.3234	375258	393	297.2	79	275	65	0	65	4
	TARA_MED_NCLDV_00040	TARA	included	Megaviricetes	Imitervirales		incertae_sedis	NA	NA						0	1	0	1	2	0	1	1	100	0	100	0	0	0	16.9835	369440	374	284.3	58	77
	TARA_MED_NCLDV_00041	TARA	included	Megaviricetes	Imitervirales	IM_09_fixed	Mesomimiviridae	meso_5	meso_5_A1						1	1	2	1	1	0	1	1	100	0	100	0	0	0	25.1741	367473	377	284.5	52	134	28	0	28	4
	TARA_MED_NCLDV_00042	TARA	included	Megaviricetes	Imitervirales	IM_16	Mimiviridae	mimi_4	mimi_4_B						1	0	0	1	5	1	1	1	100	0	100	0	0	0	17.7032	367031	421	271.7	80	291	39	0	39	0
	TARA_MED_NCLDV_00043	TARA	included	Megaviricetes	Imitervirales	IM_01	Mesomimiviridae	meso_4	meso_4_D						1	3	1	1	2	2	1	1	100	0	96.2603	1.22683	2.51285	0	109.112	361242	467	243.1	79	334	64	2	62	4
	TARA_MED_NCLDV_00044	TARA	included	Megaviricetes	Pandoravirales	PV_05	pando_1	Coccolithovirinae	incertae_sedis						1	2	1	1	0	1	1	0	100	0	92.6417	7.35827	0	0	9.7579	357882	391	255.9	52	96	52	0	52	1
	TARA_MED_NCLDV_00045	TARA	included	Megaviricetes	Imitervirales	IM_01	Mesomimiviridae	meso_4	meso_4_C						1	2	0	1	2	1	1	1	100	0	98.6939	0	0	1.30614	47.5002	357714	381	297.1	90	297	76	2	74	3
	TARA_MED_NCLDV_00046	TARA	included	Megaviricetes	Imitervirales	IM_01	Mesomimiviridae	meso_4	NA						2	1	1	1	2	1	1	1	100	0	65.7716	6.05749	25.8888	2.28215	35.1517	354802	371	284.6	81	238	84	1	83	1
	TARA_MED_NCLDV_00047	TARA	included	Megaviricetes	Pandoravirales	PV_03	pando_2	NA	NA						3	4	1	1	0	0	0	1	100	0	97.5737	0	2.42626	0	27.2054	341785	305	335.3	42	26
	TARA_MED_NCLDV_00049	TARA	included	Megaviricetes	Pandoravirales	PV_03	pando_2	NA	NA						4	1	1	0	0	0	1	1	100	0	73.4524	3.48892	19.2567	3.80198	59.2369	337160	339	301.4	41	73
	TARA_MED_NCLDV_00050	TARA	included	Megaviricetes	Imitervirales	IM_01	Mesomimiviridae	meso_4	meso_4_E						1	0	1	0	2	0	1	1	100	0	95.7631	4.23685	0	0	24.738	324404	362	277.6	65	292	70	2	69	3
	TARA_MED_NCLDV_00051	TARA	included	Megaviricetes	Imitervirales	IM_09_fixed	Mesomimiviridae	meso_5	meso_5_A1						1	2	1	0	0	1	1	1	100	0	94.2784	3.86563	0	1.85598	27.5799	316292	327	255.5	53	98	14	0	14	4
	TARA_MED_NCLDV_00052	TARA	included	Megaviricetes	Imitervirales	IM_16	Mimiviridae	mimi_4	mimi_4_A						1	1	0	1	4	1	0	1	100	0	91.2133	4.15995	0.757798	3.86898	185.328	310081	317	306.5	69	250	54	1	53	0
	TARA_MED_NCLDV_00053	TARA	included	Megaviricetes	Pimascovirales	PM_01	pima_1	pima_1_D	NA						1	1	1	1	1	0	1	1	100	0	97.3224	0	0	2.67763	32.8474	303321	327	293.6	71	211	63	4	60	2
	TARA_MED_NCLDV_00054	TARA	included	Megaviricetes	Imitervirales	IM_01	Mesomimiviridae	meso_4	meso_4_F3						0	1	2	1	1	1	1	1	100	0	100	0	0	0	80.747	298760	335	276.9	78	274	55	0	55	0
	TARA_MED_NCLDV_00055	TARA	included	Megaviricetes	Imitervirales		Mimiviridae	mimi_1	NA						0	2	1	1	3	1	1	0	100	0	89.5527	10.4473	0	0	44.6945	296862	282	329.4	42	136
	TARA_MED_NCLDV_00056	TARA	included	Megaviricetes	Imitervirales	IM_01	Mesomimiviridae	meso_4	meso_4_A						1	2	1	0	1	1	1	0	100	0	100	0	0	0	42.4865	293985	327	280	64	236	66	2	64	1
	TARA_MED_NCLDV_00057	TARA	included	Megaviricetes	Pimascovirales	PM_01	pima_1	pima_1_C	NA						2	1	1	0	1	1	1	1	100	0	92.5331	6.26143	1.20549	0	44.2658	290068	294	306.9	58	224	65	8	58	1
	TARA_MED_NCLDV_00058	TARA	included	Megaviricetes	Imitervirales	IM_01	Mesomimiviridae	meso_4	meso_4_F3						1	1	1	1	2	1	1	1	100	0	100	0	0	0	70.2628	289849	302	301.8	56	263	56	0	56	0
	TARA_MED_NCLDV_00059	TARA	included	Megaviricetes	Imitervirales	IM_01	Mesomimiviridae	meso_4	meso_4_A						1	2	1	1	1	1	1	0	100	0	96.5055	0.619191	1.64223	1.23311	210.246	288146	311	293	63	233	68	2	67	3
	TARA_MED_NCLDV_00060	TARA	included	Megaviricetes	Imitervirales	IM_07	Mesomimiviridae	meso_5	meso_5_B2						1	2	1	0	6	1	0	1	100	0	98.5355	0	0	1.46454	109.433	284913	271	329.6	71	129	30	1	29	0
	TARA_MED_NCLDV_00061	TARA	included	Megaviricetes	Imitervirales	IM_01	Mesomimiviridae	meso_4	meso_4_F2						1	3	1	0	1	0	0	1	100	0	100	0	0	0	22.2846	284475	303	294.7	81	237	49	1	48	2
	TARA_MED_NCLDV_00062	TARA	included	Megaviricetes	Imitervirales	IM_01	Mesomimiviridae	meso_4	meso_4_F3						0	3	1	1	2	1	1	1	100	0	94.3368	0	5.66323	0	25.0425	283216	307	277.9	68	239	59	1	58	3
	TARA_MED_NCLDV_00063	TARA	included	Megaviricetes	Imitervirales	IM_01	Mesomimiviridae	meso_4	meso_4_D						2	2	1	1	1	1	0	0	100	0	97.185	2.34875	0.466283	0	141.692	278678	351	249.8	65	264	62	1	61	3
	TARA_MED_NCLDV_00064	TARA	included	Megaviricetes	Imitervirales	IM_01	Mesomimiviridae	meso_4	meso_4_G						1	2	0	1	1	2	1	1	100	0	100	0	0	0	13.3242	274545	323	264	88	272	60	0	60	0
	TARA_MED_NCLDV_00065	TARA	included	Megaviricetes	Imitervirales	IM_01	Mesomimiviridae	meso_4	meso_4_E						1	0	0	0	1	1	0	1	100	0	100	0	0	0	44.733	268270	315	270.6	48	225	51	4	47	1
	TARA_MED_NCLDV_00066	TARA	included	Megaviricetes	Imitervirales	IM_01	Mesomimiviridae	meso_4	meso_4_F3						2	1	1	1	1	0	0	1	100	0	100	0	0	0	108.565	264225	295	280.9	70	244	45	1	44	2
	TARA_MED_NCLDV_00070	TARA	included	Megaviricetes	Pimascovirales	PM_01	pima_1	pima_1_C	NA						2	1	1	0	1	1	1	1	100	0	96.8587	1.83463	0	1.30671	57.0677	251214	266	293	59	214	63	8	56	1
	TARA_MED_NCLDV_00071	TARA	included	Mirusviricetes	Mirusvirales	MR_02	NA	NA	NA						1	1	0	0	0	0	0	0	100	0	96.8044	3.19561	0	0	26.5053	248469	270	289.5	32	146	37	1	35	1
	TARA_MED_NCLDV_00073	TARA	included	Megaviricetes	Pimascovirales	PM_01	pima_1	pima_1_C	NA						1	1	1	1	1	1	1	0	100	0	82.9598	2.99829	7.68258	6.35931	31.3094	244257	277	270.6	54	201	44	2	42	3
	TARA_MED_NCLDV_00074	TARA	included	Megaviricetes	Imitervirales	IM_01	Mesomimiviridae	meso_4	meso_4_G						1	2	1	1	1	1	1	1	100	0	87.4785	4.65028	7.87118	0	28.6688	243599	231	327.1	61	154	68	1	67	1
	TARA_MED_NCLDV_00075	TARA	included	Megaviricetes	Imitervirales	IM_09_fixed	Mesomimiviridae	meso_5	meso_5_A1						2	1	0	0	2	0	1	0	100	0	91.1296	5.044	0	3.8264	26.5827	238476	201	344.6	46	52	12	0	12	4
	TARA_MED_NCLDV_00076	TARA	included	Mirusviricetes	Mirusvirales	MR_04	NA	NA	NA						1	1	0	1	0	0	0	0	100	0	100	0	0	0	29.7604	238149	173	417.2	11	66
	TARA_MED_NCLDV_00077	TARA	included	Megaviricetes	Imitervirales	IM_01	Mesomimiviridae	meso_4	meso_4_C						1	2	1	1	2	1	1	1	100	0	100	0	0	0	47.8781	237693	282	264.3	44	188	45	0	45	0
	TARA_MED_NCLDV_00079	TARA	included	Megaviricetes	Imitervirales	IM_16	Mimiviridae	mimi_4	mimi_4_A						1	0	1	1	4	1	1	0	100	0	95.2843	4.71568	0	0	36.1558	231072	206	351.1	34	174	41	1	40	0
	TARA_MED_NCLDV_00080	TARA	included	Megaviricetes	Imitervirales	IM_09_fixed	Mesomimiviridae	meso_5	meso_5_A1						0	1	2	0	1	1	0	0	100	0	100	0	0	0	13.5313	230585	214	319.9	24	25	5	0	5	1
	TARA_MED_NCLDV_00081	TARA	included	Megaviricetes	Pimascovirales	PM_01	pima_1	pima_1_C	NA						1	1	1	1	1	1	1	1	100	0	91.5897	8.41029	0	0	15.7121	229878	275	254	26	207	56	2	54	4
	TARA_MED_NCLDV_00082	TARA	included	Megaviricetes	Imitervirales	IM_01	Mesomimiviridae	meso_4	meso_4_D						1	3	1	1	0	1	0	1	100	0	93.85	6.15003	0	0	40.2148	216931	268	257.5	44	193	46	1	45	1
	TARA_MED_NCLDV_00083	TARA	included	Mirusviricetes	Mirusvirales	MR_02	NA	NA	NA						0	1	0	1	0	0	0	0	100	0	100	0	0	0	44.6972	216149	191	363.2	23	96	35	0	35	1
	TARA_MED_NCLDV_00084	TARA	included	Megaviricetes	Imitervirales	IM_01	Mesomimiviridae	meso_4	meso_4_E						2	3	1	1	2	1	0	0	100	0	95.4583	0	4.5417	0	18.043	213160	270	243.3	49	198	40	2	39	2
	TARA_MED_NCLDV_00085	TARA	included	Megaviricetes	Pimascovirales	PM_01	pima_1	pima_1_D	NA						1	1	1	0	1	1	1	0	100	0	78.1973	18.8269	2.97573	0	27.768	206344	240	270.2	35	147	65	2	63	0
	TARA_MED_NCLDV_00086	TARA	included	Megaviricetes	Imitervirales		Mimiviridae	mimi_1	NA						0	0	1	1	1	0	0	0	100	0	98.5923	1.40766	0	0	95.5352	201060	209	295.1	44	100
	TARA_MED_NCLDV_00087	TARA	included	Megaviricetes	Imitervirales	IM_16	Mimiviridae	mimi_4	mimi_4_B						1	0	1	1	4	0	1	0	100	0	100	0	0	0	22.8183	196865	212	291	44	143	26	1	25	0
	TARA_MED_NCLDV_00088	TARA	included	Megaviricetes	Imitervirales	IM_01	Mesomimiviridae	meso_4	meso_4_F3						1	0	2	0	1	0	1	1	100	0	100	0	0	0	29.7234	196216	209	295.7	42	151	39	1	38	1
	TARA_MED_NCLDV_00089	TARA	included	Megaviricetes	Imitervirales	IM_01	Mesomimiviridae	meso_4	meso_4_E						1	2	2	0	2	1	1	1	100	0	100	0	0	0	13.6594	194709	225	259.7	28	104	37	1	36	1
	TARA_MED_NCLDV_00090	TARA	included	Megaviricetes	Imitervirales	IM_01	Mesomimiviridae	meso_4	meso_4_E						2	1	0	0	2	1	1	1	100	0	85.4012	9.13616	5.46259	0	17.0982	185473	205	285.8	37	140	48	2	46	1
	TARA_MED_NCLDV_00092	TARA	included	Megaviricetes	Pimascovirales	PM_01	pima_1	pima_1_C	NA						1	1	1	0	1	1	0	1	100	0	66.7736	21.8369	8.54342	2.84604	23.0961	181191	211	264.3	36	122	31	0	31	0
	TARA_MED_NCLDV_00093	TARA	included	Megaviricetes	Pimascovirales	PM_01	pima_1	pima_1_C	NA						2	1	1	1	0	1	1	1	100	0	88.3779	11.6221	0	0	32.9427	180440	210	263.1	22	151	40	0	40	0
	TARA_MED_NCLDV_00095	TARA	excluded	Megaviricetes	Pandoravirales		NA	NA	NA						3	1	0	0	1	0	1	1	100	0	96.6161	2.12094	1.26297	0	69.1645	177607	166	307.5	13	8
	TARA_MED_NCLDV_00097	TARA	included	Megaviricetes	Imitervirales		Mimiviridae	mimi_1	NA						1	1	1	0	2	1	0	0	100	0	94.2294	0	5.77058	0	11.0097	172589	161	337.8	35	72
	TARA_MED_NCLDV_00098	TARA	included	Mirusviricetes	Mirusvirales	MR_04	NA	NA	NA						2	2	0	0	0	0	0	0	100	0	100	0	0	0	21.9103	171901	138	377.1	16	36
	TARA_MED_NCLDV_00101	TARA	included	Megaviricetes	Imitervirales	IM_01	Mesomimiviridae	meso_4	meso_4_F3						0	2	1	1	0	1	0	1	100	0	100	0	0	0	27.8983	167773	183	287.9	41	152	40	1	39	0
	TARA_MED_NCLDV_00102	TARA	excluded	Megaviricetes	Imitervirales		NA	NA	NA						0	0	0	1	2	0	0	1	100	0	100	0	0	0	40.5919	163301	192	261.7	35	121
	TARA_MED_NCLDV_00105	TARA	included	Megaviricetes	Imitervirales	IM_16	Mimiviridae	mimi_4	mimi_4_A						0	0	1	0	5	1	1	0	100	0	91.1011	4.49977	0.945735	3.45339	201.346	157859	133	363.1	33	98	19	1	18	0
	TARA_MED_NCLDV_00109	TARA	included	Megaviricetes	Imitervirales	IM_08	Mesomimiviridae	meso_5	meso_5_B1						1	1	0	2	2	0	0	0	100	0	100	0	0	0	53.8595	150125	157	300.4	50	58	15	0	15	1
	TARA_MED_NCLDV_00110	TARA	included	Megaviricetes	Imitervirales	IM_01	Mesomimiviridae	meso_4	meso_4_E						0	1	1	1	0	0	0	0	100	0	85.4948	8.32182	6.18343	0	18.5678	141986	154	284.7	26	106	19	0	19	4
	TARA_MED_NCLDV_00111	TARA	included	Megaviricetes	Imitervirales	IM_01	Mesomimiviridae	meso_4	meso_4_E						1	0	1	0	2	1	1	1	100	0	97.8981	2.10187	0	0	57.7025	139949	160	264.9	28	97	33	0	33	0
	TARA_MED_NCLDV_00113	TARA	included	Megaviricetes	Algavirales	AG_04	alga_1	Raphidovirinae	NA						0	0	1	1	1	2	1	0	100	0	100	0	0	0	25.4839	135882	165	249.7	36	116	75	0	75	0
	TARA_MED_NCLDV_00115	TARA	included	Megaviricetes	Imitervirales	IM_16	Mimiviridae	mimi_4	mimi_4_A						0	1	1	0	2	1	1	0	100	0	100	0	0	0	38.504	131541	136	309.7	34	95	15	0	15	0
	TARA_MED_NCLDV_00116	TARA	included	Megaviricetes	Imitervirales	IM_07	Mesomimiviridae	meso_5	meso_5_B2						1	1	0	0	3	0	0	0	100	0	100	0	0	0	31.5755	131203	137	301.4	33	108	13	0	13	0
	TARA_MED_NCLDV_00117	TARA	included	Megaviricetes	Pimascovirales	PM_01	pima_1	pima_1_A	NA						0	1	0	1	1	0	1	1	100	0	100	0	0	0	8.16184	130130	163	251.4	27	84	42	0	42	0
	TARA_MED_NCLDV_00118	TARA	included	Mirusviricetes	Mirusvirales	MR_01	NA	NA	NA						1	1	0	1	0	0	0	0	100	0	95.5434	4.45663	0	0	44.2907	124270	184	206.7	30	63	42	3	39	0
	TARA_MED_NCLDV_00119	TARA	included	Megaviricetes	Imitervirales	IM_01	Mesomimiviridae	meso_4	meso_4_C						1	1	0	0	0	1	0	0	100	0	98.847	0	0	1.153	58.4917	123502	142	273.4	30	99	23	0	23	0
	TARA_MED_NCLDV_00120	TARA	included	Megaviricetes	Imitervirales		Mesomimiviridae	meso_4	NA						1	2	1	0	1	1	1	1	100	0	94.084	5.91602	0	0	14.5745	119277	127	274.1	19	29
	TARA_MED_NCLDV_00121	TARA	included	Megaviricetes	Pimascovirales	PM_01	pima_1	pima_1_C	NA						1	0	1	0	1	0	1	0	100	0	73.8374	9.77333	8.00574	8.38349	12.2672	119179	131	275.9	28	82	25	0	25	1
	TARA_MED_NCLDV_00122	TARA	included	Megaviricetes	Pimascovirales	PM_01	pima_1	pima_1_B	NA						1	0	0	0	1	1	1	0	100	0	92.1617	0	5.58336	2.25494	30.6472	117704	128	288.4	28	107	35	0	35	1
	TARA_MED_NCLDV_00123	TARA	excluded	Megaviricetes	Imitervirales		NA	NA	NA						0	0	0	1	3	1	1	0	100	0	100	0	0	0	35.531	117010	132	267.9	32	91
	TARA_MED_NCLDV_00124	TARA	included	Megaviricetes	Imitervirales	IM_14	Mesomimiviridae	meso_1	NA						1	1	1	0	0	0	1	0	100	0	100	0	0	0	18.8644	116728	72	484.8	8	15
	TARA_MED_NCLDV_00125	TARA	included	Mirusviricetes	Mirusvirales	MR_01	NA	NA	NA						1	1	1	0	0	0	0	0	100	0	97.7334	0	0	2.26662	34.0453	114007	139	246.8	21	96	68	0	68	0
	TARA_MED_NCLDV_00126	TARA	included	Megaviricetes	Imitervirales	IM_07	Mesomimiviridae	meso_5	meso_5_B2						1	1	1	0	1	1	1	0	100	0	100	0	0	0	12.5169	113710	96	373.7	21	66	12	0	12	0
	TARA_MED_NCLDV_00127	TARA	excluded	Megaviricetes	Imitervirales		NA	NA	NA						0	0	0	1	1	1	0	0	100	0	100	0	0	0	21.992	112200	135	257.2	28	108
	TARA_MED_NCLDV_00128	TARA	included	Megaviricetes	Imitervirales	IM_01	Mesomimiviridae	meso_4	meso_4_C						1	1	0	1	1	1	0	0	100	0	91.7548	8.24523	0	0	13.8783	110314	137	251.5	25	94	23	0	23	1
	TARA_MED_NCLDV_00129	TARA	excluded	Na	NA		NA	NA	NA						0	1	0	0	1	0	1	1	100	0	98.1212	0	0	1.87875	48.527	106584	131	254.6	27	111
	TARA_MED_NCLDV_00130	TARA	included	Megaviricetes	Imitervirales	IM_07	Mesomimiviridae	meso_5	meso_5_B2						1	2	0	0	1	0	0	0	100	0	100	0	0	0	31.2577	103244	96	336.9	25	53	11	0	11	3
	TARA_MED_NCLDV_00131	TARA	included	Megaviricetes	Imitervirales	IM_01	Mesomimiviridae	meso_4	meso_4_H3						1	2	0	1	1	1	1	1	100	0	95.9812	0	4.01881	0	24.9431	93402	99	281.9	21	64	19	0	19	0
	TARA_MED_NCLDV_00132	TARA	included	Megaviricetes	Algavirales	AG_04	alga_1	Raphidovirinae	NA						0	0	1	1	3	0	0	0	100	0	100	0	0	0	54.5976	88382	112	247.5	16	70	14	2	12	6
	TARA_MED_NCLDV_00133	TARA	included	Megaviricetes	Imitervirales	IM_01	Mesomimiviridae	meso_4	meso_4_A						1	2	0	0	1	1	0	1	100	0	100	0	0	0	106.539	79640	78	325.6	18	46	17	0	17	0
	TARA_MED_NCLDV_00134	TARA	included	Megaviricetes	Imitervirales	IM_08	Mesomimiviridae	meso_5	meso_5_B1						0	1	1	1	1	1	0	0	94.8982	5.10181	93.8141	6.18593	0	0	24.4571	74220	74	304.1	22	42	10	0	10	1
	TARA_MED_NCLDV_00135	TARA	included	Megaviricetes	Algavirales	AG_01	alga_2	Prasinovirinae	NA						0	0	1	1	4	0	0	0	100	0	98.1247	1.40248	0.311315	0.161544	851.23	72718	117	191.7	18	85	46	0	46	0
	TARA_MED_NCLDV_00136	TARA	included	Mirusviricetes	Mirusvirales	MR_02	NA	NA	NA						0	1	1	1	0	0	0	0	100	0	90.8889	3.55307	5.55804	0	26.572	71726	91	231.8	16	45	13	0	13	0
	TARA_MED_NCLDV_00137	TARA	included	Megaviricetes	Pandoravirales	PV_03	pando_2	NA	NA						1	0	1	0	1	0	1	1	100	0	86.4687	13.5313	0	0	9.70976	69322	80	258.7	8	21
	TARA_MED_NCLDV_00138	TARA	included	Megaviricetes	Imitervirales	IM_09	Mesomimiviridae	meso_5	meso_5_D2						0	1	1	0	2	1	2	0	100	0	96.0077	0	3.99229	0	37.5684	68382	89	240.8	11	63	19	1	18	0
	TARA_MED_NCLDV_00139	TARA	included	Megaviricetes	Imitervirales	IM_01	Mesomimiviridae	meso_4	meso_4_C						0	1	1	1	0	0	0	1	100	0	90.3524	0	9.64761	0	8.58202	67504	75	278.8	19	47	11	0	11	0
	TARA_MED_NCLDV_00140	TARA	included	Megaviricetes	Imitervirales	IM_01	Mesomimiviridae	meso_4	meso_4_C						1	1	0	0	2	0	1	0	100	0	79.2501	0	20.7499	0	5.69484	67447	76	277.9	23	52	14	0	14	0
	TARA_MED_NCLDV_00141	TARA	included	Megaviricetes	Imitervirales	IM_09	Mesomimiviridae	meso_5	meso_5_D2						1	0	1	0	2	1	0	0	100	0	97.9765	0	2.0235	0	108.006	65287	71	291	14	46	18	1	17	0
	TARA_MED_NCLDV_00142	TARA	excluded	Na	NA		NA	NA	NA						0	0	0	0	4	1	2	0	100	0	97.5056	2.4944	0	0	134.949	62521	98	188.7	8	65
	TARA_MED_NCLDV_00143	TARA	included	Megaviricetes	Imitervirales	IM_01	Mesomimiviridae	meso_4	meso_4_G						0	2	1	1	0	1	0	0	100	0	96.2215	3.77854	0	0	29.3096	56009	57	306.6	9	42	16	0	16	0
	TARA_MED_NCLDV_00144	TARA	included	Megaviricetes	Imitervirales	IM_01	Mesomimiviridae	meso_4	meso_4_F3						1	1	0	0	1	1	1	0	100	0	95.214	3.17224	0	1.61375	173.993	51898	60	273	11	48	6	0	6	0
	TARA_MED_NCLDV_00145	TARA	included	Megaviricetes	Imitervirales	IM_16	Mimiviridae	mimi_4	mimi_4_B						2	1	1	0	2	0	0	0	100	0	100	0	0	0	9.38952	51664	37	439.3	6	16	5	1	4	0
	TARA_PON_NCLDV_00001	TARA	included	Megaviricetes	Imitervirales	IM_13	Mesomimiviridae	meso_2	NA						1	1	0	1	3	1	1	1	100	0	62.8304	30.0985	7.07108	0	46.4751	562688	583	298.1	137	293	80	3	77	0
	TARA_PON_NCLDV_00002	TARA	included	Megaviricetes	Imitervirales	IM_16	Mimiviridae	mimi_4	mimi_4_B						1	1	1	0	3	0	1	1	89.4827	10.5173	100	0	0	0	13.6554	527843	639	249.2	138	256	36	2	34	0
	TARA_PON_NCLDV_00003	TARA	included	Megaviricetes	Imitervirales	IM_08	Mesomimiviridae	meso_5	meso_5_B1						1	2	1	0	0	1	1	0	100	0	100	0	0	0	18.482	504686	618	250.7	171	356	41	0	41	13
	TARA_PON_NCLDV_00004	TARA	included	Megaviricetes	Pimascovirales	PM_01	pima_1	pima_1_C	NA						2	1	1	1	1	2	1	1	100	0	8.41221	61.3194	30.2684	0	32.5924	487564	496	291.9	113	244	69	6	63	2
	TARA_PON_NCLDV_00005	TARA	included	Megaviricetes	Imitervirales	IM_01	Mesomimiviridae	meso_4	meso_4_H3						1	2	1	1	4	1	1	1	100	0	46.1899	39.7258	10.1872	3.89708	43.2267	462251	502	289.3	85	387	93	4	89	6
	TARA_PON_NCLDV_00006	TARA	included	Megaviricetes	Imitervirales	IM_07	Mesomimiviridae	meso_5	meso_5_B2						1	3	2	0	11	1	1	1	100	0	97.3823	0	0	2.61768	73.8371	460997	534	271	110	377	74	4	70	0
	TARA_PON_NCLDV_00007	TARA	included	Megaviricetes	Imitervirales	IM_01	Mesomimiviridae	meso_4	meso_4_B						2	2	2	1	2	1	1	1	100	0	93.4694	6.53058	0	0	47.2014	457417	448	307.3	90	322	83	2	81	4
	TARA_PON_NCLDV_00008	TARA	included	Megaviricetes	Imitervirales	IM_01	Mesomimiviridae	meso_4	meso_4_C						1	3	2	1	2	1	0	1	100	0	81.5003	12.3306	4.07376	2.09531	72.0347	441064	488	284.2	86	365	87	4	83	4
	TARA_PON_NCLDV_00009	TARA	included	Megaviricetes	Imitervirales	IM_09_fixed	Mesomimiviridae	meso_5	meso_5_A1						2	2	1	0	0	0	1	0	100	0	99.5463	0.453735	0	0	234.707	422550	362	371.6	53	305	61	1	60	0
	TARA_PON_NCLDV_00010	TARA	included	Megaviricetes	Imitervirales	IM_09_fixed	Mesomimiviridae	meso_5	meso_5_A1						3	1	2	1	2	1	1	1	100	0	100	0	0	0	330.927	415021	425	307.8	67	332	78	0	78	0
	TARA_PON_NCLDV_00011	TARA	included	Megaviricetes	Imitervirales	IM_01	Mesomimiviridae	meso_4	meso_4_H3						1	3	1	1	2	1	1	0	100	0	52.2866	36.65	7.24653	3.81682	32.8	413422	508	254.3	82	343	80	2	77	3
	TARA_PON_NCLDV_00013	TARA	included	Megaviricetes	Imitervirales	IM_09_fixed	Mesomimiviridae	meso_5	meso_5_A1						1	2	1	1	2	1	1	1	100	0	100	0	0	0	165.47	382455	431	274.5	75	322	64	1	63	0
	TARA_PON_NCLDV_00014	TARA	included	Megaviricetes	Pimascovirales	PM_01	pima_1	pima_1_A	NA						1	0	1	1	0	1	1	0	100	0	42.9591	44.7407	9.20064	3.09957	36.7551	329168	315	309.9	45	100	54	2	52	1
	TARA_PON_NCLDV_00015	TARA	included	Megaviricetes	Pimascovirales	PM_01	pima_1	pima_1_B	NA						2	1	1	1	5	1	1	1	100	0	24.1842	63.7386	12.0772	0	33.9906	322889	345	285.4	48	132	83	10	73	2
	TARA_PON_NCLDV_00016	TARA	included	Megaviricetes	Pimascovirales	PM_01	pima_1	pima_1_A	NA						2	1	1	1	1	1	1	1	100	0	21.9249	61.9062	16.1689	0	27.8824	309159	370	262.6	49	191	94	0	94	0
	TARA_PON_NCLDV_00017	TARA	included	Megaviricetes	Pimascovirales	PM_01	pima_1	pima_1_C	NA						1	1	1	1	1	1	0	1	100	0	33.0491	48.4679	18.483	0	18.6235	304227	339	275.6	58	199	65	6	60	3
	TARA_PON_NCLDV_00019	TARA	included	Megaviricetes	Pimascovirales	PM_01	pima_1	pima_1_C	NA						2	1	0	1	1	2	0	1	100	0	62.8045	29.1149	8.08064	0	42.4339	285910	335	265.1	53	178	58	0	58	2
	TARA_PON_NCLDV_00022	TARA	included	Megaviricetes	Pandoravirales	PV_05	pando_1	Coccolithovirinae	incertae_sedis						1	1	2	0	0	1	0	0	100	0	100	0	0	0	17.2275	268594	287	280.5	31	102	52	4	48	0
	TARA_PON_NCLDV_00023	TARA	included	Megaviricetes	Imitervirales	IM_16	Mimiviridae	mimi_4	mimi_4_A						1	1	0	1	5	2	1	0	100	0	92.7537	2.68035	0	4.56593	69.3723	265593	276	303.5	38	220	42	1	41	0
	TARA_PON_NCLDV_00024	TARA	included	Megaviricetes	Imitervirales	IM_07	Mesomimiviridae	meso_5	meso_5_B2						1	1	2	1	1	1	0	0	100	0	93.6034	4.09743	0	2.29916	59.1057	253580	286	278.7	65	211	47	0	47	0
	TARA_PON_NCLDV_00025	TARA	included	Megaviricetes	Imitervirales	IM_01	Mesomimiviridae	meso_4	meso_4_H2						1	3	1	0	2	1	1	1	100	0	51.1301	40.6097	5.14715	3.11302	25.5718	244404	271	282.5	52	190	36	6	30	2
	TARA_PON_NCLDV_00026	TARA	included	Megaviricetes	Imitervirales	IM_09	Mesomimiviridae	meso_5	meso_5_D1						1	2	0	1	3	1	1	1	100	0	100	0	0	0	202.535	244173	298	254.7	50	192	71	3	68	0
	TARA_PON_NCLDV_00027	TARA	included	Megaviricetes	Pimascovirales	PM_01	pima_1	pima_1_D	NA						1	1	1	1	2	0	1	0	100	0	23.3624	64.0109	12.2422	0.384502	122.685	239832	283	263.4	55	175	75	2	73	1
	TARA_PON_NCLDV_00028	TARA	included	Megaviricetes	Imitervirales	IM_09_fixed	Mesomimiviridae	meso_5	meso_5_A1						2	1	0	0	1	1	0	0	100	0	98.8776	0.658502	0.463884	0	208.054	237656	250	296.9	48	171	28	0	28	1
	TARA_PON_NCLDV_00029	TARA	excluded	Na	NA		NA	NA	NA						1	1	1	1	1	0	0	1	100	0	97.8111	0	0	2.18892	55.928	233804	229	313.5	32	5
	TARA_PON_NCLDV_00030	TARA	excluded	Megaviricetes	Imitervirales		NA	NA	NA						0	0	0	1	0	0	1	1	100	0	100	0	0	0	278.773	233656	199	376.6	34	169
	TARA_PON_NCLDV_00031	TARA	included	Megaviricetes	Pimascovirales	PM_01	pima_1	pima_1_A	NA						1	1	0	0	0	0	0	1	100	0	43.481	44.2599	8.97271	3.28632	37.7606	221681	208	320.9	45	78	29	0	29	4
	TARA_PON_NCLDV_00032	TARA	included	Megaviricetes	Imitervirales	IM_01	Mesomimiviridae	meso_4	meso_4_C						2	2	1	1	0	1	0	1	100	0	57.5093	37.5226	4.96808	0	15.4578	215788	245	278.4	57	162	35	2	33	2
	TARA_PON_NCLDV_00034	TARA	included	Mirusviricetes	Mirusvirales	MR_03	NA	NA	NA						2	4	0	1	0	0	0	0	100	0	99.0116	0	0	0.988356	72.8791	210450	195	334.3	11	69
	TARA_PON_NCLDV_00035	TARA	included	Megaviricetes	Imitervirales	IM_01	Mesomimiviridae	meso_4	meso_4_H2						1	1	1	1	2	1	1	1	100	0	18.8571	65.9458	9.93858	5.25855	17.3919	190071	231	255.1	48	188	49	1	48	0
	TARA_PON_NCLDV_00036	TARA	included	Megaviricetes	Imitervirales	IM_01	Mesomimiviridae	meso_4	meso_4_H2						1	1	0	0	2	0	0	0	45.7253	54.2747	42.6733	48.1303	9.1964	0	35.8537	188012	246	239.8	48	165	42	0	42	3
	TARA_PON_NCLDV_00037	TARA	included	Megaviricetes	Imitervirales	IM_01	Mesomimiviridae	meso_4	meso_4_H2						3	2	1	0	0	1	0	0	100	0	74.444	18.5499	4.70476	2.30137	53.6911	173627	217	249.1	56	149	34	3	31	1
	TARA_PON_NCLDV_00039	TARA	excluded	Na	NA		NA	NA	NA						0	0	2	0	1	0	1	0	91.7801	8.21995	88.3554	11.6446	0	0	62.022	163225	160	305.4	22	14
	TARA_PON_NCLDV_00040	TARA	included	Mirusviricetes	Mirusvirales	MR_03	NA	NA	NA						1	2	0	1	0	0	0	0	100	0	83.3234	14.1346	0	2.54204	33.0654	163074	188	254.3	19	85
	TARA_PON_NCLDV_00041	TARA	included	Megaviricetes	Imitervirales	IM_01	Mesomimiviridae	meso_4	meso_4_E						0	0	1	1	1	2	1	1	100	0	98.1971	0	1.80292	0	48.1502	162169	205	249.1	23	151	35	2	33	0
	TARA_PON_NCLDV_00042	TARA	included	Megaviricetes	Pimascovirales	PM_01	pima_1	pima_1_A	NA						1	0	2	1	1	0	1	0	100	0	50.5151	49.4849	0	0	67.1632	149022	157	289.4	17	89	71	0	71	2
	TARA_PON_NCLDV_00043	TARA	included	Megaviricetes	Pimascovirales	PM_03	Iridoviridae	Alphairidovirinae	NA						2	1	1	1	0	1	1	1	100	0	6.64488	0	0	93.3551	20.8198	148200	146	294.3	16	94	31	2	29	23
	TARA_PON_NCLDV_00044	TARA	excluded	Na	NA		NA	NA	NA						1	1	1	0	0	1	1	1	100	0	93.7125	3.69004	0	2.59748	35.9518	137979	142	296.2	6	4
	TARA_PON_NCLDV_00046	TARA	Taxon_sampling	Megaviricetes	Pimascovirales		pima_0	NA	NA						2	2	1	1	1	0	0	0	100	0	0	0	0	100	27.4525	114270	86	395.9	10	44
	TARA_PON_NCLDV_00047	TARA	included	Megaviricetes	Imitervirales	IM_01	Mesomimiviridae	meso_4	meso_4_H3						1	2	1	0	2	0	1	1	100	0	20.41	66.9307	12.6593	0	24.0513	114235	96	366.4	17	51	22	0	22	0
	TARA_PON_NCLDV_00048	TARA	included	Megaviricetes	Imitervirales	IM_09_fixed	Mesomimiviridae	meso_5	meso_5_A1						1	2	1	0	1	0	0	0	100	0	100	0	0	0	265.615	113025	124	288	15	102	29	0	29	0
	TARA_PON_NCLDV_00049	TARA	included	Megaviricetes	Imitervirales	IM_01	Mesomimiviridae	meso_4	meso_4_H2						2	3	1	0	0	2	0	0	100	0	78.7527	13.0866	5.33095	2.8298	40.2131	109539	143	240.2	13	100	19	2	17	1
	TARA_PON_NCLDV_00050	TARA	excluded	Na	NA		NA	NA	NA						0	1	0	0	4	1	1	1	100	0	93.1795	4.1139	0	2.70658	57.9818	99245	95	331.1	15	79
	TARA_PON_NCLDV_00051	TARA	excluded	Megaviricetes	Imitervirales		NA	NA	NA						0	0	0	1	0	1	0	1	100	0	97.08	2.92005	0	0	53.7142	96028	110	270.8	23	81
	TARA_PON_NCLDV_00052	TARA	included	Megaviricetes	Imitervirales	IM_01	Mesomimiviridae	meso_4	meso_4_H3						1	1	1	0	1	0	0	1	100	0	91.7778	4.80709	0	3.41507	29.7694	95906	122	246.3	22	88	21	0	21	1
	TARA_PON_NCLDV_00053	TARA	included	Megaviricetes	Pimascovirales	PM_01	pima_1	pima_1_A	NA						1	0	1	1	1	0	0	0	100	0	55.5441	38.9451	5.51076	0	23.3809	85413	101	263.7	13	67	21	0	21	1
	TARA_PON_NCLDV_00054	TARA	included	Megaviricetes	Imitervirales	IM_01	Mesomimiviridae	meso_4	meso_4_G						1	1	0	0	0	0	1	1	100	0	56.5693	39.9027	3.52801	0	35.9023	85277	94	282.6	24	73	17	0	17	0
	TARA_PON_NCLDV_00055	TARA	included	Megaviricetes	Imitervirales	IM_16	Mimiviridae	mimi_4	mimi_4_B						0	1	0	1	1	1	0	0	100	0	77.0134	22.9866	0	0	26.1509	73372	92	250	21	43	10	0	10	0
	TARA_PON_NCLDV_00056	TARA	included	Megaviricetes	Imitervirales	IM_01	Mesomimiviridae	meso_4	meso_4_H2						1	0	0	1	1	1	0	0	100	0	47.8481	46.0667	6.08516	0	23.7104	72774	89	256.2	19	60	14	0	14	0
	TARA_PON_NCLDV_00057	TARA	included	Megaviricetes	Imitervirales		Mimiviridae	mimi_1	NA						1	1	0	0	1	1	1	0	100	0	100	0	0	0	32.6814	51315	51	320.6	13	31
	TARA_PSE_NCLDV_00001	TARA	excluded	Na	NA		NA	NA	NA						3	1	1	1	1	0	0	0	100	0	100	0	0	0	68.6084	1130843	1344	232.4	39	214
	TARA_PSE_NCLDV_00002	TARA	included	Megaviricetes	Imitervirales	IM_16	Mimiviridae	mimi_4	mimi_4_A						1	1	1	1	7	2	1	2	100	0	100	0	0	0	26.9581	967456	1010	293.6	220	558	85	4	81	0
	TARA_PSE_NCLDV_00003	TARA	excluded	Na	Singleton_Order_02		NA	NA	NA						2	1	1	0	1	1	0	0	100	0	100	0	0	0	42.8861	747182	1044	191.4	43	67
	TARA_PSE_NCLDV_00004	TARA	included	Megaviricetes	Imitervirales	IM_16	Mimiviridae	mimi_4	mimi_4_A						1	1	1	1	6	1	1	1	100	0	100	0	0	0	68.4588	663477	606	341.9	93	435	83	7	77	0
	TARA_PSE_NCLDV_00005	TARA	included	Megaviricetes	Imitervirales	IM_16	Mimiviridae	mimi_4	mimi_4_B						1	3	0	1	4	2	1	1	100	0	100	0	0	0	64.6325	624989	640	306.3	111	423	69	4	65	0
	TARA_PSE_NCLDV_00006	TARA	included	Megaviricetes	Imitervirales	IM_16	Mimiviridae	mimi_4	mimi_4_A						1	1	0	0	7	1	2	1	100	0	100	0	0	0	62.6817	606559	701	270.6	119	399	48	2	46	0
	TARA_PSE_NCLDV_00007	TARA	included	Megaviricetes	Imitervirales	IM_01	Mesomimiviridae	meso_4	meso_4_F3						1	2	1	1	2	1	1	1	100	0	98.3564	0	1.64359	0	74.3806	517905	556	290.6	116	426	83	1	82	0
	TARA_PSE_NCLDV_00008	TARA	included	Megaviricetes	Pandoravirales	PV_05	pando_1	pando_1_B	NA						3	1	1	1	2	2	1	1	100	0	87.8022	12.1978	0	0	16.7589	445627	522	241.4	62	102	74	11	63	2
	TARA_PSE_NCLDV_00009	TARA	included	Megaviricetes	Pimascovirales	PM_01	pima_1	pima_1_C	NA						1	1	1	1	1	1	1	1	100	0	26.1905	58.4563	15.3532	0	24.6094	411757	428	297	76	225	75	8	67	2
	TARA_PSE_NCLDV_00010	TARA	included	Megaviricetes	Imitervirales	IM_09_fixed	Mesomimiviridae	meso_5	meso_5_A1						1	0	0	1	2	1	1	1	100	0	100	0	0	0	169.965	405071	363	352.7	51	291	57	1	56	0
	TARA_PSE_NCLDV_00011	TARA	included	Megaviricetes	Pandoravirales	PV_05	pando_1	pando_1_A	NA						1	1	1	1	1	2	1	1	100	0	100	0	0	0	43.2979	374298	373	301.6	44	37	26	0	26	4
	TARA_PSE_NCLDV_00012	TARA	included	Megaviricetes	Imitervirales	IM_01	Mesomimiviridae	meso_4	meso_4_D						1	2	1	1	2	1	1	1	100	0	100	0	0	0	107.041	355080	397	282.9	83	317	78	1	77	1
	TARA_PSE_NCLDV_00014	TARA	included	Megaviricetes	Imitervirales	IM_01	Mesomimiviridae	meso_4	meso_4_F2						1	2	1	1	2	1	1	1	100	0	100	0	0	0	75.2499	342390	374	286	84	309	80	4	77	3
	TARA_PSE_NCLDV_00016	TARA	included	Megaviricetes	Imitervirales	IM_01	Mesomimiviridae	meso_4	meso_4_F3						2	2	1	1	2	1	0	0	100	0	96.4272	1.60202	1.97075	0	96.2391	325427	333	304.3	78	266	67	3	64	0
	TARA_PSE_NCLDV_00017	TARA	included	Megaviricetes	Imitervirales	IM_01	Mesomimiviridae	meso_4	meso_4_B						1	2	1	1	2	1	1	1	100	0	96.9271	3.07293	0	0	37.6329	322844	347	280.8	67	273	71	2	70	3
	TARA_PSE_NCLDV_00018	TARA	included	Megaviricetes	Pandoravirales	PV_05	pando_1	pando_1_B	NA						2	1	2	0	1	2	1	1	100	0	100	0	0	0	22.6134	305097	414	220.6	68	246	67	4	63	0
	TARA_PSE_NCLDV_00019	TARA	included	Megaviricetes	Imitervirales	IM_01	Mesomimiviridae	meso_4	meso_4_A						1	3	1	1	2	1	1	1	100	0	100	0	0	0	69.571	304500	376	250.7	74	249	67	1	66	2
	TARA_PSE_NCLDV_00020	TARA	included	Megaviricetes	Imitervirales	IM_01	Mesomimiviridae	meso_4	meso_4_D						1	2	1	1	2	1	1	1	100	0	88.7661	4.46784	6.76605	0	40.8125	297972	325	282.3	59	155	58	1	58	2
	TARA_PSE_NCLDV_00021	TARA	included	Megaviricetes	Pandoravirales	PV_05	pando_1	Coccolithovirinae	NA						1	1	1	1	1	1	1	1	100	0	27.8735	18.5765	34.2799	19.2701	29.4129	297862	402	228.4	41	131	67	0	67	0
	TARA_PSE_NCLDV_00022	TARA	included	Megaviricetes	Imitervirales	IM_01	Mesomimiviridae	meso_4	meso_4_H3						2	2	1	1	2	1	1	1	100	0	89.3702	8.01319	0	2.61662	38.8009	276560	322	268.2	59	220	65	2	64	2
	TARA_PSE_NCLDV_00023	TARA	included	Megaviricetes	Imitervirales	IM_01	Mesomimiviridae	meso_4	meso_4_F2						0	2	1	1	3	1	1	1	100	0	100	0	0	0	80.9735	267210	323	255.1	60	198	60	0	60	2
	TARA_PSE_NCLDV_00024	TARA	included	Megaviricetes	Imitervirales	IM_01	Mesomimiviridae	meso_4	meso_4_F3						1	1	2	1	1	1	0	0	100	0	92.6114	5.85245	0.292048	1.24414	235.563	265188	329	253.9	71	249	49	2	48	0
	TARA_PSE_NCLDV_00025	TARA	included	Megaviricetes	Pimascovirales	PM_01	pima_1	pima_1_C	NA						1	1	1	1	1	1	1	1	100	0	97.2005	2.79954	0	0	41.918	249684	278	271.9	28	214	67	2	65	0
	TARA_PSE_NCLDV_00027	TARA	included	Megaviricetes	Imitervirales	IM_01	Mesomimiviridae	meso_4	meso_4_E						0	2	0	1	1	1	0	0	100	0	100	0	0	0	62.5022	237382	247	297.9	43	211	61	1	61	2
	TARA_PSE_NCLDV_00028	TARA	included	Megaviricetes	Algavirales	AG_04	alga_1	Raphidovirinae	NA						0	0	1	1	6	2	1	1	100	0	100	0	0	0	188.464	228236	251	292.5	43	176	49	2	47	17
	TARA_PSE_NCLDV_00029	TARA	included	Megaviricetes	Imitervirales	IM_01	Mesomimiviridae	meso_4	meso_4_A						2	2	1	1	2	1	1	1	100	0	95.7453	4.25475	0	0	102.581	225982	252	285.4	49	191	63	1	62	0
	TARA_PSE_NCLDV_00030	TARA	included	Megaviricetes	Imitervirales	IM_01	Mesomimiviridae	meso_4	meso_4_E						1	2	1	0	1	1	1	1	100	0	80.4684	17.2987	2.23286	0	75.4837	221151	270	258	54	214	46	0	46	1
	TARA_PSE_NCLDV_00031	TARA	included	Megaviricetes	Imitervirales	IM_01	Mesomimiviridae	meso_4	meso_4_E						1	1	0	1	1	1	0	0	100	0	78.3715	19.2603	2.36824	0	60.4106	218682	241	286.2	52	178	35	0	35	4
	TARA_PSE_NCLDV_00032	TARA	included	Megaviricetes	Pandoravirales	PV_03	pando_2	NA	NA						2	1	1	0	1	0	1	1	100	0	84.0121	9.89604	6.09184	0	82.3671	203704	231	272.8	41	188
	TARA_PSE_NCLDV_00033	TARA	included	Megaviricetes	Imitervirales	IM_16	Mimiviridae	mimi_4	mimi_4_A						1	1	1	0	0	0	0	1	100	0	100	0	0	0	36.082	166723	191	272.2	27	137	16	1	15	0
	TARA_PSE_NCLDV_00035	TARA	included	Megaviricetes	Algavirales	AG_01	alga_2	Prasinovirinae	NA						0	0	1	1	7	2	1	1	100	0	99.7485	0.25147	0	0	415.566	164596	235	222.7	23	182	83	3	81	2
	TARA_PSE_NCLDV_00036	TARA	included	Megaviricetes	Pimascovirales	PM_01	pima_1	pima_1_A	NA						3	1	2	0	0	1	0	1	100	0	81.3268	8.64604	10.0272	0	131.718	160725	168	291.1	32	128	60	0	60	1
	TARA_PSE_NCLDV_00037	TARA	included	Megaviricetes	Imitervirales	IM_01	Mesomimiviridae	meso_4	meso_4_D						1	1	0	0	1	1	0	2	100	0	100	0	0	0	47.7768	154929	198	247.1	32	143	33	0	33	1
	TARA_PSE_NCLDV_00038	TARA	included	Megaviricetes	Algavirales	AG_04	alga_1	Raphidovirinae	NA						0	0	1	1	0	2	1	1	100	0	100	0	0	0	253.555	149391	168	278.4	31	135	96	2	95	0
	TARA_PSE_NCLDV_00039	TARA	included	Megaviricetes	Imitervirales	IM_01	Mesomimiviridae	meso_4	meso_4_F3						1	1	0	0	2	0	0	0	100	0	46.8029	53.1971	0	0	24.9314	128352	141	281.5	28	104	24	1	23	0
	TARA_PSE_NCLDV_00040	TARA	included	Megaviricetes	Algavirales	AG_01	alga_2	Prasinovirinae	NA						0	0	1	1	2	1	1	1	100	0	78.3585	11.6985	6.74726	3.19577	179.573	119198	170	222.8	30	146	66	1	65	2
	TARA_PSE_NCLDV_00041	TARA	included	Megaviricetes	Pimascovirales	PM_01	pima_1	pima_1_A	NA						1	0	0	1	1	0	1	0	100	0	81.3678	8.71653	9.91568	0	128.998	115388	134	257.4	24	90	31	0	31	1
	TARA_PSE_NCLDV_00042	TARA	included	Mirusviricetes	Mirusvirales	MR_03	NA	NA	NA						0	1	0	0	0	0	0	0	100	0	93.4808	6.51923	0	0	42.6681	98063	101	286.5	8	39
	TARA_PSE_NCLDV_00043	TARA	included	Megaviricetes	Imitervirales	IM_01	Mesomimiviridae	meso_4	meso_4_E						0	1	2	1	1	1	1	0	100	0	92.9438	4.63293	0	2.42324	67.7235	93149	98	298.2	26	65	15	0	15	1
	TARA_PSE_NCLDV_00044	TARA	included	Megaviricetes	Imitervirales	IM_01	Mesomimiviridae	meso_4	meso_4_E						1	2	0	1	0	1	1	1	100	0	86.365	2.85713	8.44985	2.32804	238.206	92631	103	286.7	21	84	28	2	27	0
	TARA_PSE_NCLDV_00045	TARA	included	Megaviricetes	Imitervirales	IM_01	Mesomimiviridae	meso_4	meso_4_H2						0	1	0	1	1	1	0	0	100	0	53.7194	32.0977	4.90919	9.27371	15.2752	76719	76	320	14	65	17	0	17	1
	TARA_PSE_NCLDV_00046	TARA	excluded	Na	NA		NA	NA	NA						0	1	0	0	1	0	1	1	100	0	100	0	0	0	90.9497	74658	96	241.4	12	53
	TARA_PSE_NCLDV_00047	TARA	included	Megaviricetes	Imitervirales	IM_01	Mesomimiviridae	meso_4	meso_4_E						0	1	1	1	0	1	0	1	100	0	94.7385	3.23438	1.11744	0.909661	89.7792	68664	82	265.5	17	72	22	0	22	0
	TARA_PSE_NCLDV_00048	TARA	included	Megaviricetes	Pandoravirales	PV_03	pando_2	NA	NA						1	1	1	0	0	0	0	1	100	0	100	0	0	0	16.1165	58803	77	236.8	13	49
	TARA_PSE_NCLDV_00049	TARA	included	Megaviricetes	Imitervirales	IM_01	Mesomimiviridae	meso_4	meso_4_F3						1	2	1	0	0	0	0	1	89.2979	10.7021	94.03	5.96998	0	0	46.1261	58737	65	285.1	11	44	13	0	13	0
	TARA_PSE_NCLDV_00050	TARA	included	Mirusviricetes	Mirusvirales	MR_01	NA	NA	NA						0	1	0	0	0	0	0	0	100	0	54.6126	18.9062	26.4812	0	59.0156	54291	52	310.4	7	11	8	0	8	0
	TARA_PSW_NCLDV_00001	TARA	included	Megaviricetes	Imitervirales	IM_16	Mimiviridae	mimi_3	mimi_3_A						2	1	1	1	3	1	1	2	100	0	100	0	0	0	19.0802	1452025	1170	370.6	192	189	51	0	51	0
	TARA_PSW_NCLDV_00002	TARA	included	Megaviricetes	Imitervirales	IM_08	Mesomimiviridae	meso_5	meso_5_B1						1	2	2	1	5	1	2	1	100	0	100	0	0	0	27.4301	1416456	1379	307.6	318	551	77	12	66	11
	TARA_PSW_NCLDV_00003	TARA	included	Megaviricetes	Imitervirales	IM_08	Mesomimiviridae	meso_5	meso_5_B1						0	1	2	1	1	1	1	1	94.8624	5.13759	100	0	0	0	20.9336	1018005	1215	255.9	271	552	70	12	59	15
	TARA_PSW_NCLDV_00004	TARA	included	Megaviricetes	Imitervirales	IM_16	Mimiviridae	mimi_4	mimi_4_B						0	0	1	2	3	1	1	1	100	0	100	0	0	0	36.5784	981308	947	320.8	204	558	69	7	62	0
	TARA_PSW_NCLDV_00005	TARA	included	Megaviricetes	Imitervirales	IM_16	Mimiviridae	mimi_4	mimi_4_A						2	1	1	1	8	1	1	1	100	0	97.3541	0	0	2.64589	475.978	785571	750	327.6	104	474	72	0	72	0
	TARA_PSW_NCLDV_00006	TARA	included	Megaviricetes	Imitervirales	IM_07	Mesomimiviridae	meso_5	meso_5_B2						0	1	2	0	6	0	1	1	100	0	76.9474	0	0	23.0526	31.9944	568775	553	323.5	148	406	66	1	65	2
	TARA_PSW_NCLDV_00007	TARA	included	Megaviricetes	Imitervirales	IM_06	Mesomimiviridae	meso_5	meso_5_A2						1	3	2	1	6	1	1	1	95.4034	4.59655	100	0	0	0	46.5284	564303	548	317.7	105	367
	TARA_PSW_NCLDV_00008	TARA	included	Megaviricetes	Imitervirales	IM_07	Mesomimiviridae	meso_5	meso_5_B2						2	3	1	1	11	1	1	1	100	0	58.2981	32.4205	0	9.28145	31.9932	526549	570	289.7	110	417	71	5	66	0
	TARA_PSW_NCLDV_00009	TARA	included	Megaviricetes	Imitervirales	IM_01	Mesomimiviridae	meso_4	meso_4_G						1	2	1	1	2	1	1	1	100	0	47.2156	45.446	7.33845	0	34.2666	510550	513	305.1	118	417	97	2	95	2
	TARA_PSW_NCLDV_00010	TARA	included	Megaviricetes	Imitervirales	IM_16	Mimiviridae	mimi_4	mimi_4_A						0	1	0	1	8	0	1	1	100	0	100	0	0	0	49.1494	494083	460	335.2	80	234	43	2	41	0
	TARA_PSW_NCLDV_00011	TARA	included	Megaviricetes	Imitervirales	IM_12	Mesomimiviridae	meso_5	meso_5_C2						1	1	1	1	6	2	1	0	84.2707	15.7293	100	0	0	0	24.6326	491914	463	337.1	76	364	92	2	90	1
	TARA_PSW_NCLDV_00012	TARA	included	Megaviricetes	Pandoravirales	PV_03	pando_2	NA	NA						0	1	1	1	4	0	0	0	100	0	83.7979	9.30783	0	6.89424	40.6451	486160	449	330.3	80	115
	TARA_PSW_NCLDV_00013	TARA	included	Megaviricetes	Imitervirales	IM_06	Mesomimiviridae	meso_5	meso_5_A2						1	3	1	1	4	1	1	1	100	0	100	0	0	0	18.6031	483785	437	343.5	86	260
	TARA_PSW_NCLDV_00014	TARA	included	Megaviricetes	Imitervirales	IM_06	Mesomimiviridae	meso_5	meso_5_A2						1	2	1	1	7	1	1	1	100	0	100	0	0	0	72.1931	479268	477	314.5	104	352
	TARA_PSW_NCLDV_00015	TARA	included	Megaviricetes	Imitervirales	IM_01	Mesomimiviridae	meso_4	meso_4_F3						1	1	2	1	2	1	1	1	100	0	86.9381	8.95753	0	4.10432	64.1575	477119	502	299.9	107	397	81	4	77	1
	TARA_PSW_NCLDV_00016	TARA	included	Megaviricetes	Imitervirales	IM_01	Mesomimiviridae	meso_4	meso_4_G						1	3	2	1	2	1	1	2	100	0	54.5166	38.9125	4.65792	1.91291	71.3876	475349	506	292.8	111	369	92	2	89	1
	TARA_PSW_NCLDV_00017	TARA	included	Megaviricetes	Imitervirales	IM_01	Mesomimiviridae	meso_4	meso_4_H3						2	2	1	1	4	1	1	1	100	0	38.8114	46.5913	12.2372	2.36007	31.1291	459837	536	272.2	93	371	92	5	87	3
	TARA_PSW_NCLDV_00018	TARA	included	Megaviricetes	Imitervirales	IM_01	Mesomimiviridae	meso_4	meso_4_G						1	2	1	1	2	1	1	1	100	0	73.2033	22.5934	0	4.20321	59.1865	450339	480	290.4	96	252	86	3	83	3
	TARA_PSW_NCLDV_00019	TARA	included	Megaviricetes	Imitervirales	IM_01	Mesomimiviridae	meso_4	meso_4_E						1	2	1	1	2	1	1	1	100	0	87.132	3.25602	0	9.61196	105.567	417252	403	316	72	231	80	1	80	1
	TARA_PSW_NCLDV_00020	TARA	excluded	Na	NA		NA	NA	NA						1	1	1	0	1	1	1	1	100	0	0	0	0	0	42.5327	409017	318	379.4	22	26
	TARA_PSW_NCLDV_00022	TARA	included	Megaviricetes	Imitervirales	IM_13	Mesomimiviridae	meso_2	NA						0	1	1	0	2	1	1	1	100	0	79.9732	19.1103	0.916551	0	65.1414	388220	457	266.3	97	252	67	1	66	0
	TARA_PSW_NCLDV_00023	TARA	included	Megaviricetes	Imitervirales	IM_01	Mesomimiviridae	meso_4	meso_4_H3						1	3	1	1	1	1	0	1	100	0	64.8205	0	0	35.1795	15.082	358319	416	258.7	71	271	68	2	67	0
	TARA_PSW_NCLDV_00024	TARA	included	Megaviricetes	Imitervirales	IM_16	Mimiviridae	mimi_4	mimi_4_A						1	0	1	0	1	1	0	0	100	0	100	0	0	0	48.4498	356627	318	354.1	81	185	32	0	32	1
	TARA_PSW_NCLDV_00025	TARA	included	Megaviricetes	Imitervirales	IM_01	Mesomimiviridae	meso_4	meso_4_E						1	2	1	1	2	1	1	1	100	0	16.3574	16.7148	41.7736	25.1542	85.388	355618	325	341.1	73	246	82	0	82	2
	TARA_PSW_NCLDV_00027	TARA	included	Megaviricetes	Imitervirales	IM_12	Mesomimiviridae	meso_5	meso_5_C1						1	2	0	1	0	2	0	1	100	0	21.8056	0	49.4993	28.6952	101.663	336777	297	346.2	53	163	35	2	33	5
	TARA_PSW_NCLDV_00028	TARA	included	Megaviricetes	Imitervirales		Mimiviridae	mimi_2	NA						2	1	1	1	2	1	1	1	100	0	62.9001	0	24.0451	13.0548	136.364	333405	354	290	43	170
	TARA_PSW_NCLDV_00029	TARA	included	Megaviricetes	Imitervirales	IM_01	Mesomimiviridae	meso_4	meso_4_H1						0	2	1	0	2	1	0	0	100	0	66.8244	0	0	33.1756	19.4963	320717	330	295.1	64	184	61	0	61	1
	TARA_PSW_NCLDV_00030	TARA	included	Megaviricetes	Imitervirales	IM_01	Mesomimiviridae	meso_4	meso_4_E						1	2	2	1	0	1	0	1	100	0	88.4916	0	3.16425	8.34417	63.5765	318144	353	284.1	58	150	20	0	20	14
	TARA_PSW_NCLDV_00031	TARA	included	Megaviricetes	Imitervirales		Mimiviridae	mimi_2	NA						3	1	0	1	2	1	1	1	100	0	93.1298	0	6.87019	0	18.6353	299357	344	265.7	46	176
	TARA_PSW_NCLDV_00032	TARA	included	Megaviricetes	Imitervirales	IM_01	Mesomimiviridae	meso_4	meso_4_E						2	2	0	0	3	2	0	1	100	0	45.6526	45.9952	7.02486	1.32739	300.221	274621	316	274.8	66	236	46	2	44	1
	TARA_PSW_NCLDV_00033	TARA	included	Megaviricetes	Imitervirales	IM_01	Mesomimiviridae	meso_4	meso_4_G						0	2	0	1	2	1	1	0	100	0	32.7331	4.66441	22.7002	39.9024	26.1881	272528	260	322.9	54	211	42	0	42	3
	TARA_PSW_NCLDV_00034	TARA	included	Megaviricetes	Pandoravirales	PV_03	pando_2	NA	NA						0	0	1	1	0	1	1	1	100	0	100	0	0	0	19.0373	266141	241	331	36	131
	TARA_PSW_NCLDV_00035	TARA	included	Megaviricetes	Imitervirales	IM_01	Mesomimiviridae	meso_4	meso_4_B						1	1	1	0	1	2	1	1	100	0	70.2824	29.7176	0	0	16.5392	260032	287	272.4	62	162	45	2	43	3
	TARA_PSW_NCLDV_00036	TARA	included	Megaviricetes	Algavirales	AG_03	alga_2	alga_2_A	NA						1	1	1	1	2	3	1	1	100	0	100	0	0	0	52.7793	255729	287	274.4	42	127
	TARA_PSW_NCLDV_00037	TARA	included	Megaviricetes	Imitervirales	IM_01	Mesomimiviridae	meso_4	meso_4_E						1	2	1	0	1	1	0	0	100	0	25.2553	61.8392	10.9568	1.94869	54.2279	250087	259	306.2	62	220	61	3	58	1
	TARA_PSW_NCLDV_00038	TARA	included	Megaviricetes	Algavirales	AG_03	alga_2	alga_2_A	NA						2	1	0	1	3	3	1	1	100	0	0	0	0	0	18.681	245303	283	270	56	192
	TARA_PSW_NCLDV_00039	TARA	Taxon_sampling	Megaviricetes	Algavirales		alga_0	NA	NA						0	0	2	0	1	0	1	1	100	0	84.043	15.7751	0.181838	0	429.053	243394	276	258.2	15	130
	TARA_PSW_NCLDV_00041	TARA	included	Megaviricetes	Pandoravirales	PV_05	pando_1	Coccolithovirinae	incertae_sedis						0	1	1	1	1	0	2	1	100	0	86.9281	11.6675	1.40445	0	46.4657	235600	292	238.1	28	59	37	0	37	1
	TARA_PSW_NCLDV_00042	TARA	included	Megaviricetes	Pimascovirales		pima_1	incertae_sedis	NA						3	4	1	1	0	1	0	1	100	0	89.6269	0	0	10.3731	17.7759	226858	231	305	39	52
	TARA_PSW_NCLDV_00046	TARA	included	Mirusviricetes	Mirusvirales	MR_01	NA	NA	NA						1	1	2	1	0	0	0	0	100	0	86.1773	0	0	13.8227	61.6578	209263	200	325	37	127	70	2	68	0
	TARA_PSW_NCLDV_00047	TARA	included	Megaviricetes	Imitervirales	IM_12	Mesomimiviridae	meso_5	meso_5_C1						0	0	1	0	2	0	1	0	100	0	21.4861	0	49.2571	29.2569	106.822	205072	197	303.2	36	119	29	0	29	3
	TARA_PSW_NCLDV_00048	TARA	included	Megaviricetes	Pimascovirales	PM_01	pima_1	pima_1_D	NA						2	1	0	1	1	1	1	1	100	0	20.0492	68.788	8.38826	2.77459	123.994	204719	204	315.1	25	140	81	2	79	2
	TARA_PSW_NCLDV_00049	TARA	included	Megaviricetes	Pandoravirales	PV_03	pando_2	NA	NA						1	1	0	0	0	0	1	1	100	0	13.2508	71.6399	13.5847	1.52452	66.3752	195414	185	316.6	16	19
	TARA_PSW_NCLDV_00050	TARA	included	Megaviricetes	Imitervirales	IM_01	Mesomimiviridae	meso_4	meso_4_E						1	0	0	1	1	1	0	0	100	0	0	0	100	0	31.1507	195363	150	411	38	113	41	0	41	1
	TARA_PSW_NCLDV_00052	TARA	excluded	Megaviricetes	Algavirales		NA	NA	NA						2	1	1	1	2	2	1	0	100	0	100	0	0	0	17.4507	192034	210	283.9	16	21
	TARA_PSW_NCLDV_00053	TARA	included	Megaviricetes	Imitervirales	IM_01	Mesomimiviridae	meso_4	meso_4_E						0	2	0	1	0	0	1	1	100	0	99.1402	0	0.859752	0	89.6342	190262	231	251.1	49	143	33	3	30	1
	TARA_PSW_NCLDV_00055	TARA	included	Mirusviricetes	Mirusvirales	MR_01	NA	NA	NA						1	1	1	1	0	0	0	0	100	0	49.7525	0	50.2475	0	36.7768	182270	157	353	32	100	56	0	56	0
	TARA_PSW_NCLDV_00056	TARA	included	Megaviricetes	Pandoravirales	PV_05	pando_1	pando_1_A	NA						2	0	0	1	1	1	1	0	100	0	64.6859	0	0	35.3141	43.4852	172215	159	320.9	24	19	22	0	22	1
	TARA_PSW_NCLDV_00057	TARA	included	Megaviricetes	Imitervirales	IM_01	Mesomimiviridae	meso_4	meso_4_E						0	2	0	1	1	1	1	1	100	0	35.2642	54.6891	8.37921	1.66755	113.954	159207	168	303	38	140	49	0	49	2
	TARA_PSW_NCLDV_00058	TARA	included	Megaviricetes	Algavirales	AG_01	alga_2	Prasinovirinae	NA						0	0	1	1	6	2	1	1	100	0	89.9084	8.9601	0.789964	0.341505	1802.3	158941	215	226.9	23	97	57	0	57	2
	TARA_PSW_NCLDV_00059	TARA	included	Megaviricetes	Imitervirales	IM_01	Mesomimiviridae	meso_4	meso_4_C						0	1	0	0	1	1	1	0	100	0	91.9335	8.06648	0	0	95.3365	157423	201	235.1	37	137	31	1	30	2
	TARA_PSW_NCLDV_00060	TARA	included	Mirusviricetes	Mirusvirales	MR_02	NA	NA	NA						3	3	0	0	0	0	0	0	100	0	8.34225	0	0	91.6578	13.2982	150824	163	285.7	15	83	26	0	26	1
	TARA_PSW_NCLDV_00061	TARA	included	Mirusviricetes	Mirusvirales	MR_04	NA	NA	NA						0	1	0	0	0	0	0	0	100	0	73.1307	0	0	26.8693	44.1122	147295	109	403.6	12	53
	TARA_PSW_NCLDV_00062	TARA	included	Mirusviricetes	Mirusvirales	MR_03	NA	NA	NA						2	1	0	1	0	0	0	0	100	0	92.9484	0	5.94724	1.10431	70.2181	147022	161	271.8	17	103
	TARA_PSW_NCLDV_00063	TARA	included	Megaviricetes	Pandoravirales	PV_05	pando_1	Coccolithovirinae	incertae_sedis						0	0	1	1	0	2	1	1	100	0	92.5197	0	0	7.48031	34.3926	144749	149	280.7	16	68	44	0	44	3
	TARA_PSW_NCLDV_00064	TARA	included	Megaviricetes	Imitervirales	IM_12	Mesomimiviridae	meso_5	meso_5_C1						0	0	1	1	1	2	1	0	100	0	0	0	100	0	11.197	143306	191	224.7	24	101	27	0	27	2
	TARA_PSW_NCLDV_00065	TARA	included	Megaviricetes	Imitervirales		Mimiviridae	mimi_2	NA						2	3	1	0	1	1	1	0	100	0	95.293	0	4.70696	0	86.1119	142957	128	334.1	26	55
	TARA_PSW_NCLDV_00066	TARA	included	Mirusviricetes	Mirusvirales	MR_02	NA	NA	NA						0	1	0	0	0	0	0	0	100	0	17.4052	0	24.7501	57.8446	42.4056	137713	148	271	25	89	32	0	32	0
	TARA_PSW_NCLDV_00067	TARA	included	Megaviricetes	Imitervirales	IM_01	Mesomimiviridae	meso_4	meso_4_E						1	0	0	0	0	0	1	1	100	0	68.1694	9.49733	0	22.3333	23.241	129052	133	292.9	37	71	11	0	11	3
	TARA_PSW_NCLDV_00068	TARA	included	Megaviricetes	Imitervirales	IM_01	Mesomimiviridae	meso_4	meso_4_E						1	0	0	1	2	1	1	1	100	0	37.3447	0	62.6553	0	23.9814	126911	142	280	25	120	50	0	50	2
	TARA_PSW_NCLDV_00069	TARA	included	Megaviricetes	Pimascovirales	PM_01	pima_1	pima_1_B	NA						1	1	1	0	3	0	1	0	100	0	23.3739	0	22.1782	54.4479	24.6421	122437	141	272.2	26	55	27	4	23	1
	TARA_PSW_NCLDV_00071	TARA	included	Megaviricetes	Imitervirales	IM_01	Mesomimiviridae	meso_4	meso_4_E						1	1	1	1	1	0	1	2	100	0	83.9891	0	0	16.0109	13.2444	122165	109	349.9	19	60	26	0	26	1
	TARA_PSW_NCLDV_00072	TARA	included	Megaviricetes	Imitervirales	IM_01	Mesomimiviridae	meso_4	meso_4_E						0	1	1	1	1	1	0	1	100	0	100	0	0	0	16.8127	122140	136	281.2	21	74	33	0	33	1
	TARA_PSW_NCLDV_00073	TARA	included	Megaviricetes	Imitervirales	IM_01	Mesomimiviridae	meso_4	meso_4_E						0	1	0	1	1	0	1	0	100	0	43.0978	48.3768	7.93188	0.593505	186.015	113367	146	245.5	29	106	26	1	25	2
	TARA_PSW_NCLDV_00074	TARA	included	Megaviricetes	Pandoravirales	PV_05	pando_1	pando_1_B	NA						2	1	1	0	1	0	0	0	100	0	50.2853	0	0	49.7147	14.0013	113311	148	225	17	33	33	4	30	0
	TARA_PSW_NCLDV_00076	TARA	included	Mirusviricetes	Mirusvirales	MR_01	NA	NA	NA						3	1	1	1	0	0	0	0	100	0	49.1935	50.8065	0	0	105.613	110332	102	327.9	24	64	34	2	32	0
	TARA_PSW_NCLDV_00077	TARA	included	Megaviricetes	Algavirales	AG_01	alga_2	Prasinovirinae	NA						0	0	1	1	4	0	0	0	100	0	94.4847	0	0	5.51526	121.432	108723	114	298.7	20	94	32	0	32	1
	TARA_PSW_NCLDV_00078	TARA	included	Megaviricetes	Algavirales	AG_01	alga_2	Prasinovirinae	NA						0	0	1	0	5	2	1	1	100	0	60.0384	0	8.0464	31.9152	59.4215	105970	122	275.4	13	85	45	1	44	1
	TARA_PSW_NCLDV_00079	TARA	included	Megaviricetes	Pimascovirales	PM_01	pima_1	pima_1_D	NA						2	0	0	1	1	1	1	1	100	0	25.7098	64.6968	8.18369	1.40973	207.027	101544	99	322.7	13	87	52	2	50	0
	TARA_PSW_NCLDV_00081	TARA	included	Megaviricetes	Algavirales	AG_01	alga_2	Prasinovirinae	NA						0	0	1	0	3	1	1	1	100	0	89.7816	0.204967	3.15769	6.85574	1312.22	93918	114	261.3	18	87	33	2	31	0
	TARA_PSW_NCLDV_00082	TARA	included	Megaviricetes	Algavirales	AG_01	alga_2	Prasinovirinae	NA						0	0	1	1	5	1	0	1	100	0	89.6155	0.202888	3.23335	6.94822	1397.21	89798	117	233.2	16	90	48	1	47	1
	TARA_PSW_NCLDV_00083	TARA	included	Mirusviricetes	Mirusvirales	MR_04	NA	NA	NA						0	1	0	0	0	0	0	0	100	0	35.5436	0	0	64.4564	13.143	79594	86	268.5	6	21
	TARA_PSW_NCLDV_00084	TARA	included	Megaviricetes	Imitervirales	IM_16	Mimiviridae	mimi_4	mimi_4_A						0	1	0	1	0	0	1	0	100	0	71.0192	22.3228	0	6.65803	13.246	76565	89	268.7	22	43	7	0	7	2
	TARA_PSW_NCLDV_00085	TARA	included	Mirusviricetes	Mirusvirales	MR_01	NA	NA	NA						1	1	0	0	0	0	0	0	100	0	77.4291	0	0	22.5709	30.5368	72595	98	225.7	16	59	38	0	38	1
	TARA_PSW_NCLDV_00086	TARA	included	Megaviricetes	Imitervirales	IM_12	Mesomimiviridae	meso_5	meso_5_C2						1	1	0	0	1	0	0	1	72.76	27.24	100	0	0	0	27.8672	65994	59	344.1	5	45	6	0	6	1
	TARA_PSW_NCLDV_00087	TARA	included	Mirusviricetes	Mirusvirales	MR_01	NA	NA	NA						0	1	1	0	0	0	0	0	100	0	55.1509	0	44.8491	0	35.2309	65735	61	330.5	16	39	8	0	8	0
	TARA_PSW_NCLDV_00088	TARA	included	Mirusviricetes	Mirusvirales	MR_01	NA	NA	NA						1	1	1	0	0	0	0	0	100	0	100	0	0	0	43.0072	63115	77	247.2	21	49	24	2	22	0
	TARA_PSW_NCLDV_00089	TARA	included	Megaviricetes	Imitervirales	IM_01	Mesomimiviridae	meso_4	meso_4_H3						0	1	1	0	1	1	1	0	100	0	41.2303	48.6632	8.11879	1.98772	32.9561	58887	78	233.8	14	59	13	0	13	0
	TARA_PSW_NCLDV_00090	TARA	excluded	Megaviricetes	Algavirales		NA	NA	NA						0	0	0	1	0	1	1	1	74.3045	25.6955	12.2919	87.7081	0	0	13.5431	58163	81	217.7	17	54
	TARA_PSW_NCLDV_00091	TARA	included	Megaviricetes	Imitervirales	IM_01	Mesomimiviridae	meso_4	meso_4_H3						1	1	1	0	4	0	0	0	100	0	62.6472	27.1153	10.2375	0	37.2061	50524	54	284.6	5	41	8	0	8	1
	TARA_RED_NCLDV_00001	TARA	included	Mirusviricetes	Mirusvirales	MR_03	NA	NA	NA						1	1	0	1	0	0	0	0	100	0	79.3042	20.6958	0	0	10.8409	159640	150	327.2	9	76
	TARA_SOC_NCLDV_00001	TARA	included	Megaviricetes	Imitervirales	IM_01	Mesomimiviridae	meso_4	meso_4_E						2	2	1	1	2	1	1	1	0	100	88.8067	11.1933	0	0	32.5194	516896	541	278.3	90	358	81	1	80	5
	TARA_SOC_NCLDV_00003	TARA	included	Megaviricetes	Pandoravirales	PV_05	pando_1	Coccolithovirinae	incertae_sedis						2	1	1	1	0	1	1	1	0	100	100	0	0	0	19.1878	388165	420	264.5	52	120	67	4	63	4
	TARA_SOC_NCLDV_00005	TARA	included	Megaviricetes	Pandoravirales	PV_05	pando_1	Coccolithovirinae	incertae_sedis						2	1	1	1	1	1	1	0	0	100	100	0	0	0	99.4406	350746	367	259.6	51	117	74	7	67	1
	TARA_SOC_NCLDV_00006	TARA	included	Megaviricetes	Imitervirales	IM_01	Mesomimiviridae	meso_4	meso_4_E						1	2	1	1	1	1	0	1	0	100	100	0	0	0	100.029	337513	342	306.6	66	278	83	2	81	2
	TARA_SOC_NCLDV_00008	TARA	included	Megaviricetes	Imitervirales	IM_01	Mesomimiviridae	meso_4	meso_4_E						1	2	1	0	1	1	1	1	2.52177	97.4782	80.4137	12.4853	7.10107	0	40.4167	299772	310	300.9	59	247	74	2	73	3
	TARA_SOC_NCLDV_00010	TARA	included	Megaviricetes	Imitervirales	IM_13	Mesomimiviridae	meso_2	NA						1	0	1	1	0	1	0	0	3.11925	96.8807	95.2842	4.71582	0	0	27.7172	238730	306	235.4	57	76	17	1	17	2
	TARA_SOC_NCLDV_00011	TARA	included	Megaviricetes	Imitervirales	IM_01	Mesomimiviridae	meso_4	meso_4_E						1	2	1	1	1	1	0	0	7.94004	92.06	91.0919	8.90814	0	0	54.3616	231293	274	261.6	55	206	49	1	48	2
	TARA_SOC_NCLDV_00012	TARA	included	Megaviricetes	Imitervirales	IM_01	Mesomimiviridae	meso_4	meso_4_H3						1	1	1	1	2	1	1	1	0.543367	99.4566	100	0	0	0	74.3811	229682	221	306.6	35	167	45	1	44	2
	TARA_SOC_NCLDV_00013	TARA	included	Megaviricetes	Imitervirales	IM_01	Mesomimiviridae	meso_4	meso_4_E						1	1	1	1	1	1	0	1	1.91089	98.0891	100	0	0	0	69.2503	227830	238	299.6	40	201	55	1	55	0
	TARA_SOC_NCLDV_00014	TARA	included	Megaviricetes	Pandoravirales		ND	NA	NA						1	1	1	1	1	1	0	1	0	100	0.963974	0	99.036	0	57.5894	216104	260	225.3	29	25
	TARA_SOC_NCLDV_00015	TARA	included	Pokkesviricetes	Asfuvirales	AF_02	ND	NA	NA						1	1	1	1	0	2	1	1	0	100	8.46533	0	91.5347	0	10.9146	198229	209	286.4	20	42
	TARA_SOC_NCLDV_00017	TARA	included	Megaviricetes	Pandoravirales	PV_05	pando_1	pando_1_B	NA						1	1	1	1	1	2	1	2	0	100	100	0	0	0	11.8826	173733	174	289.2	26	51	44	0	44	0
	TARA_SOC_NCLDV_00018	TARA	included	Megaviricetes	Imitervirales		Mesomimiviridae	meso_4	NA						1	0	0	1	3	0	0	0	0	100	96.0068	0	3.99317	0	28.7	170561	161	262.6	17	15
	TARA_SOC_NCLDV_00019	TARA	excluded	Megaviricetes	Imitervirales		NA	NA	NA						1	1	0	0	0	0	0	0	0	100	100	0	0	0	16.8467	169458	98	448.8	8	3
	TARA_SOC_NCLDV_00020	TARA	included	Megaviricetes	Imitervirales	IM_01	Mesomimiviridae	meso_4	meso_4_E						2	1	2	1	1	2	0	0	0	100	100	0	0	0	22.0021	156392	187	261.5	35	119	20	0	20	2
	TARA_SOC_NCLDV_00021	TARA	included	Megaviricetes	Algavirales	AG_04	alga_1	Raphidovirinae	NA						0	0	1	1	0	2	1	1	0.442821	99.5572	100	0	0	0	355.089	152385	157	298.2	24	122	98	0	98	0
	TARA_SOC_NCLDV_00022	TARA	included	Megaviricetes	Imitervirales	IM_01	Mesomimiviridae	meso_4	meso_4_H2						1	2	1	0	2	1	1	1	4.63616	95.3638	95.7057	4.29429	0	0	158.216	138700	140	297.8	28	112	45	0	45	3
	TARA_SOC_NCLDV_00023	TARA	included	Megaviricetes	Imitervirales		Mesomimiviridae	meso_4	NA						0	1	1	0	1	1	1	1	0	100	95.7248	0	4.27517	0	26.2536	110880	87	329.9	10	13
	TARA_SOC_NCLDV_00024	TARA	included	Proculviricetes	Proculvirales	PC_01	NA	NA	NA						1	1	1	1	0	1	0	2	0	100	0	71.9684	20.9455	7.08616	16.1632	110727	127	247	14	14
	TARA_SOC_NCLDV_00025	TARA	included	Megaviricetes	Imitervirales	IM_09	Mesomimiviridae	meso_5	meso_5_D1						1	2	0	1	3	1	0	0	0	100	100	0	0	0	25.7009	88678	99	281.2	23	66	20	0	20	1
	TARA_SOC_NCLDV_00026	TARA	included	Megaviricetes	Algavirales	AG_01	alga_2	Prasinovirinae	NA						0	0	1	1	3	2	0	1	0.110982	99.889	73.3529	25.83	0.697105	0.11998	6273.13	85598	135	200	23	113	57	0	57	0
	TARA_SOC_NCLDV_00027	TARA	included	Pokkesviricetes	Asfuvirales	AF_02	ND	NA	NA						1	1	1	0	2	1	0	1	0	100	13.8005	0	86.1995	0	9.54556	60866	49	378	4	16
	Phylogenetic tree RNApolA:
	(Ascoviridae_CU469068_Complete_DpAV4:0.9081408004,(Ascoviridae_DQ517337_Trichoplusia_ni_ascovirus_2c:0.3523226928,((Ascoviridae_EF133465_Heliothis_virescens_ascovirus_3e:0.0094636268,Ascoviridae_KJ755191_Heliothis_virescens_ascovirus_3f_isolate_LD135790:0.0102062186)100/100:0.1683955303,Ascoviridae_NC_008361_Spodoptera_frugiperda_ascovirus_1a:0.2195388740)100/100:0.3330754666)100/100:1.2503634640…
	_M_3300009706_33:0.7278420225,Schulz_GVMAG_S_3300009703_83:0.3725180339)98.2/100:0.0923054413)16/78:0.0462322058)100/100:0.1852250058)99/79:0.0656063618)73.3/74:0.0397349624,(((((((((((((((((((oPacV_421:0.3520058430,(Moniruzzaman_MM01_ERX552302_47_dc:0.2327674817,((Schulz_GVMAG_M_3300000115_2:0.0265932486,Schulz_GVMAG_M_3300023210_14:0.0555142308)99.4/100:0.0495628177,Schulz_GVMAG_S_1102114_93:0.…
	aman_MM09_ERX555917_28_dc:0.0031833177)100/100:0.0648149426)99.7/100:0.0482865627,(((TARA_PON_NCLDV_00010:0.0093644028,Moniruzzaman_MM09_ERX555951_15_dc:0.0061745410)100/100:0.0249155952,Moniruzzaman_MM09_ERX556034_16_dc:0.0278770900)28.4/95:0.0075828741,Moniruzzaman_MM09_ERX555961_42_dc:0.0135836393)100/100:0.0896393946)100/100:0.0871537327,Moniruzzaman_MM09_ERX552270_56_dc:0.2553918267)94.5/100…
	Phylogenetic tree RNApolB:
	(Ascoviridae_CU469068_Complete_DpAV4:0.6378528088,(Ascoviridae_DQ517337_Trichoplusia_ni_ascovirus_2c:0.3484704902,((Ascoviridae_EF133465_Heliothis_virescens_ascovirus_3e:0.0088260941,Ascoviridae_KJ755191_Heliothis_virescens_ascovirus_3f_isolate_LD135790:0.0086588195)100/100:0.1255016868,Ascoviridae_NC_008361_Spodoptera_frugiperda_ascovirus_1a:0.1167052344)100/100:0.2671690473)100/100:0.9438501625…
	5931_15_dc:0.0010354944)100/100:0.1789603496)43.2/100:0.0275823900,((TARA_ARC_NCLDV_00113:0.1036066599,Schulz_GVMAG_S_ERX555907_94:0.1001392885)100/100:0.0934941303,((Moniruzzaman_MM05_ERX555907_15_dc:0.0117013618,Moniruzzaman_MM05_ERX555931_9_dc:0.0135192190)100/100:0.0417907751,Schulz_GVMAG_M_3300023109_49:0.0700086252)100/100:0.0994981203)91.5/100:0.0343844641)98.4/100:0.0417594883)50.1/99:0.0…
	0202013,TARA_SOC_NCLDV_00008:0.0297743623)89.8/100:0.0142246069,TARA_MED_NCLDV_00110:0.0076289304)100/100:0.5142845847)64.3/93:0.0334672033,Schulz_GVMAG_M_3300024252_9:0.5359756291)92/100:0.0734858541,Schulz_GVMAG_S_1016728_106:0.5599126319)100/100:0.3097188197,((TARA_MED_NCLDV_00120:0.3947148851,TARA_SOC_NCLDV_00023:0.3378146513)100/100:0.8668045622,((((Schulz_GVMAG_M_3300007363_5:0.0152745236,S…
	Phylogenetic tree DNApolB:
	(Ascoviridae_CU469068_Complete_DpAV4:0.6206231662,(Ascoviridae_DQ517337_Trichoplusia_ni_ascovirus_2c:0.4444939894,((Ascoviridae_EF133465_Heliothis_virescens_ascovirus_3e:0.0056541972,Ascoviridae_KJ755191_Heliothis_virescens_ascovirus_3f_isolate_LD135790:0.0030774341)100/100:0.1802010715,Ascoviridae_NC_008361_Spodoptera_frugiperda_ascovirus_1a:0.2066539879)99.8/100:0.3338189432)100/100:1.437273636…
	012919_55:0.1066161475,((Schulz_GVMAG_S_ERX555967_113:0.0062276127,TARA_PSE_NCLDV_00029:0.0000025610)99/100:0.0501832148,TARA_AON_NCLDV_00027:0.0798512373)83.7/100:0.0298436718)95.1/77:0.0240082407,TARA_PSE_NCLDV_00019:0.0720279269)78.3/77:0.0255397000,Schulz_GVMAG_S_ERX556101_77:0.0863533963)100/100:0.0955119603)100/100:0.1090093180,((Phycodnaviridae_HQ704802_Organic_Lake_phycodnavirus_1:0.15604…
	095961,((TARA_AON_NCLDV_00019:1.1705500019,(TARA_PSW_NCLDV_00034:0.6426759980,TARA_PSW_NCLDV_00012:0.6611315283)100/100:0.4722387753)91.3/100:0.1919137845,(TARA_MED_NCLDV_00007:0.6731704138,TARA_MED_NCLDV_00006:0.5640882122)100/100:0.6436226111)75.9/95:0.1036199831)92.6/83:0.1013482796,((((((((Moniruzzaman_EP05_ERX552277_13_dc:0.2191654713,TARA_AON_NCLDV_00012:0.2525200004)98.3/100:0.1133087084,T…
	Phylogenetic tree TFIIS:
	(Acanthamoeba_castellanii_medusavirus:1.6238439758,((((((((((((((Ascoviridae_DQ517337_Trichoplusia_ni_ascovirus_2c:0.5161922990,((Ascoviridae_EF133465_Heliothis_virescens_ascovirus_3e:0.0000010136,Ascoviridae_KJ755191_Heliothis_virescens_ascovirus_3f_isolate_LD135790:0.0000010136)94.3/100:0.3662733330,Ascoviridae_NC_008361_Spodoptera_frugiperda_ascovirus_1a:0.2929576682)87.8/100:0.4604568248)95.9…
	94/99:0.1411785836,((((((((((((Moniruzzaman_MM07_ERX552261_47_dc:0.0169255699,(Schulz_GVMAG_M_3300024185_4:0.0201550056,TARA_AON_NCLDV_00008:0.0175499622)46.1/100:0.0062659895)90.8/100:0.0474939788,TARA_PON_NCLDV_00024:0.0338386060)99.3/100:0.1609240190,Moniruzzaman_MM07_ERX555933_5_dc:0.1648785215)23.9/93:0.0921958803,(Moniruzzaman_MM07_ERX555963_2_dc:0.1482530471,Schulz_GVMAG_M_3300026093_6:0.2…
	G_M_3300024180_11:0.0628770151,Schulz_GVMAG_M_3300025727_44:0.0653991137)90.5/100:0.0618813452)91.9/100:0.0666225067,Schulz_GVMAG_M_3300024252_27:0.1758041288)2.6/41:0.0226389989,(Schulz_GVMAG_M_3300023108_6:0.0250523250,TARA_AON_NCLDV_00029:0.1153408964)84.8/100:0.0419148900)98.4/100:0.1974069656,((Schulz_GVMAG_M_3300012936_4:0.0022631906,TARA_MED_NCLDV_00084:0.0096339412)91.3/100:0.0570212570,S…
	Phylogenetic tree concatenation:
	(Ascoviridae_CU469068_Complete_DpAV4:0.8880536400,(Ascoviridae_DQ517337_Trichoplusia_ni_ascovirus_2c:0.4206752031,((Ascoviridae_EF133465_Heliothis_virescens_ascovirus_3e:0.0084628219,Ascoviridae_KJ755191_Heliothis_virescens_ascovirus_3f_isolate_LD135790:0.0088105530)100/100:0.1734358563,Ascoviridae_NC_008361_Spodoptera_frugiperda_ascovirus_1a:0.1915623854)100/100:0.3476184408)100/100:1.4320553300…
