# Supplementary material for: Mirusviruses link herpesviruses to giant viruses
Source: Nature. 2023 Apr 19;616(7958):783–9. doi: 10.1038/s41586-023-05962-4 (PMC10132985; doi:10.1038/s41586-023-05962-4)
Supplement: Supplementary file 19 — Source Data Extended Data Fig. 4 [file 41586_2023_5962_MOESM19_ESM.xlsx]

## Sheet: Source Data Figure S4
	Source data for Figure S4
	#1: Box plot data:
		BLASTp Percent Identity											BLASTp Alignment length											BLASTp Bitscore											FOLDSEEK Tmscore (3D comparisons)
	MEDIAN:	27.451	39.482	27.16	32.52	30.137	30.189	30.3055	30.5235	32.3925		MEDIAN:	443	258	81	44.5	41	41	40	39.5	37.5		MEDIAN:	73.2	174	22.1	23.1	21.6	21.9	22.3	21	23.1		MEDIAN:	0.5105	0.7185	0.461	0.3285	0.378	0.378	0.362	0.3065	0.3475
		HERPES_HERPES	MIRUS_MIRUS	CAUDO_CAUDO	HERPES_CAUDO	CAUDO_MIRUS	MIRUS_CAUDO	MIRUS_HERPES	CAUDO_HERPES	HERPES_MIRUS			HERPES_HERPES	MIRUS_MIRUS	CAUDO_CAUDO	HERPES_CAUDO	CAUDO_MIRUS	MIRUS_CAUDO	MIRUS_HERPES	CAUDO_HERPES	HERPES_MIRUS			HERPES_HERPES	MIRUS_MIRUS	CAUDO_CAUDO	HERPES_CAUDO	CAUDO_MIRUS	MIRUS_CAUDO	MIRUS_HERPES	CAUDO_HERPES	HERPES_MIRUS			HERPES_HERPES	MIRUS_MIRUS	CAUDO_CAUDO	HERPES_CAUDO	CAUDO_MIRUS	MIRUS_CAUDO	MIRUS_HERPES	CAUDO_HERPES	HERPES_MIRUS
		20.161	22.078	20.339	24.658	21.008	21.008	21.429	21.429	21.429			18	9	20	11	13	13	11	11	16			1551	350	25.4	23.1	20.8	20	22.3	21.2	22.7			0.366	0.431	0.102	0.116	0.0912	0.0991	0.153	0.116	0.15
		20.161	23.75	20.339	24.742	23.529	23.529	22.5	22.857	22.727			32	17	20	16	17	17	16	11	23			184	155	23.1	22.3	22.3	20.8	27.3	20.4	21.9			0.37	0.436	0.106	0.116	0.108	0.117	0.167	0.116	0.186
		21.445	23.75	21.656	25	25.275	25.275	22.727	23.077	22.807			32	17	24	21	20	20	20	13	25			226	384	92.8	23.5	25.4	28.1	21.6	22.7	23.9			0.376	0.54	0.127	0.117	0.119	0.127	0.186	0.128	0.21
		21.445	24.691	21.656	26.667	25.51	26.667	22.807	23.077	23.664			41	19	36	23	21	22	21	14	27			381	173	23.9	22.7	22.3	21.9	21.6	20.8	22.3			0.38	0.54	0.127	0.128	0.129	0.134	0.239	0.143	0.214
		21.622	25	23.513	28.986	26.667	26.829	23	24.051	26.19			41	19	36	25	22	22	23	16	28			406	23.5	20.4	23.1	20	21.2	23.1	20.4	21.9			0.383	0.541	0.13	0.143	0.137	0.155	0.253	0.145	0.23
		21.622	26.923	23.513	30.612	26.829	26.829	23.664	24.658	27			41	23	36	30	22	22	25	17	28			462	348	22.7	24.3	20	20.4	23.1	20.4	23.1			0.384	0.55	0.13	0.164	0.141	0.158	0.253	0.164	0.243
		22.132	26.923	23.529	30.882	26.829	27.586	24.615	24.742	27.778			41	23	36	30	22	29	27	21	29			21.9	171	21.9	24.6	20.8	23.1	22.3	21.9	23.1			0.384	0.565	0.139	0.169	0.142	0.175	0.254	0.169	0.244
		22.283	27.907	23.529	31.707	27.273	28	25	25	27.778			41	26	56	41	22	33	28	23	34			1531	317	73.6	21.9	20.8	21.9	24.6	20.4	24.3			0.389	0.566	0.139	0.19	0.149	0.2	0.26	0.171	0.245
		22.283	27.907	24.051	33.333	27.586	28.571	25.926	25	28.261			41	26	56	48	24	33	28	23	35			184	138	22.3	24.6	20.8	22.3	21.6	20.4	25			0.391	0.57	0.142	0.193	0.149	0.203	0.26	0.176	0.251
		22.361	28.846	25.078	33.333	27.586	28.947	26.19	25.373	31.579			44	30	58	49	29	33	29	23	36			235	26.2	92.8	21.9	27.7	21.9	22.7	21.9	23.1			0.391	0.574	0.142	0.194	0.151	0.206	0.265	0.194	0.255
		22.361	28.846	25.078	37.255	27.778	29.412	26.667	25.49	32.353			44	33	58	51	29	38	31	25	37			183	306	20.4	21.6	22.3	22.3	22.7	20	22.3			0.393	0.575	0.147	0.198	0.155	0.224	0.266	0.196	0.257
		22.388	29.066	25.61	44	28	29.577	26.829	25.581	32.432			46	33	59	64	33	39	32	25	38			227	123	21.6	21.9	23.1	25.4	22.7	20.8	22.7			0.396	0.597	0.147	0.207	0.157	0.234	0.276	0.206	0.257
		22.388	29.197	25.61	47.619	28.571	30.189	26.829	25.758	33.333			46	33	59	68	33	41	34	26	42			25.4	217	23.9	23.1	24.3	24.3	20.4	19.6	22.7			0.397	0.604	0.162	0.208	0.19	0.239	0.278	0.207	0.257
		22.496	29.836	26.19	47.826	28.947	30.233	27	26.316	34.884			50	33	68	69	33	41	34	28	43			25	253	26.6	23.5	20.8	25.4	21.9	21.6	25.4			0.399	0.611	0.162	0.212	0.191	0.247	0.279	0.208	0.266
		22.496	30	26.19	56.25	29.412	33.333	27.778	26.667	37.143			51	37	79	73	36	43	35	30	46			25	174	80.5	21.9	24.3	20.8	20.4	23.5	22.3			0.402	0.613	0.167	0.216	0.2	0.25	0.28	0.21	0.268
		22.736	30.29	26.25	81.818	29.577	33.803	28.125	28.125	39.286			51	37	80	97	38	45	36	30	51			21.9	80.9	20.4	23.1	20	20.8	25.8	20	22.3			0.402	0.613	0.167	0.217	0.206	0.251	0.28	0.211	0.269
		22.892	30.402	26.25		29.851	35.897	28.261	28.169	39.286			54	39	80		39	49	37	32	72			427	201	21.6		20.4	20.8	22.7	21.6	27.3			0.403	0.617	0.168	0.218	0.217	0.262	0.283	0.214	0.269
		22.892	30.622	26.596		30.137	36.364	28.571	28.571	40			67	40	81		41	50	37	33	100			486	25	21.2		22.3	20.8	21.2	23.1	25.8			0.403	0.619	0.168	0.223	0.221	0.263	0.285	0.214	0.272
		22.997	30.769	26.596		30.189	36.364	29.032	28.916	41.379			67	41	81		41	53	38	35	110			23.1	1074	19.6		21.9	23.9	20.8	20.4	26.6			0.405	0.623	0.232	0.224	0.233	0.263	0.29	0.216	0.273
		22.997	31.356	27.16		30.233	44.828	31.579	28.986	43.478			69	41	81		43	58	42	35	114			22.3	310	21.2		23.9	21.6	23.5	23.1	23.1			0.406	0.631	0.255	0.229	0.234	0.269	0.29	0.217	0.277
		23.121	31.707	27.16		31.915	48.485	32.353	29.73	44.444			69	43	81		45	68	43	36	126			21.9	133	23.9		21.2	30	22.7	20.4	23.5			0.407	0.641	0.273	0.234	0.237	0.278	0.291	0.218	0.279
		23.121	31.707	27.16		33.333	48.485	32.432	29.851	50			74	43	82		47	71	45	37	131			562	20.8	80.5		22.3	24.3	21.9	20.4	22.7			0.408	0.647	0.273	0.236	0.239	0.28	0.292	0.219	0.28
		23.243	31.915	27.16		33.333	50	33.333	30.233				74	74	82		49	71	46	38				574	132	21.2		20.8	26.6	26.6	20.8				0.408	0.65	0.278	0.237	0.24	0.281	0.295	0.22	0.284
		23.243	31.915	27.174		33.803	50	33.333	30.303				74	74	84		50	91	48	38				564	56.2	21.2		20	20.8	23.9	21.2				0.409	0.661	0.281	0.239	0.248	0.284	0.297	0.223	0.284
		23.423	32.075	27.413		35.897	53.846	34.884	30.435				74	75	84		53	119	51	38				65.1	350	20		25.4	21.9	20.8	21.6				0.41	0.662	0.283	0.242	0.255	0.286	0.298	0.223	0.285
		23.423	32.432	27.413		36.364		35.294	30.612				94	75	92		54		57	41				54.3	155	21.9		20.8		21.2	20.4				0.412	0.665	0.31	0.244	0.263	0.291	0.306	0.223	0.285
		24.299	32.432	27.586		36.364		37.143	30.882				94	75	94		58		65	41				67.4	540	20		21.6		22.3	21.9				0.413	0.668	0.32	0.246	0.265	0.292	0.309	0.223	0.287
		24.299	32.489	27.586		37.5		37.838	31.111				100	76	94		67		70	43				61.2	306	21.2		30		25.4	22.3				0.414	0.673	0.32	0.248	0.267	0.294	0.311	0.225	0.29
		24.638	32.489	27.941		38.095		38.095	31.579				100	76	119		68		80	43				185	149	860		26.6		21.9	20.8				0.416	0.674	0.323	0.249	0.271	0.294	0.314	0.23	0.293
		24.638	32.743	30.357		44.828		39.286	31.707				107	76	119		71		82	45				231	304	25.4		20.4		24.6	20.4				0.419	0.678	0.325	0.249	0.271	0.298	0.315	0.232	0.295
		25.203	33.086	30.357		48.485		39.286	31.707				107	77	157		71		100	46				185	154	21.2		21.6		22.7	24.3				0.419	0.678	0.325	0.251	0.277	0.298	0.316	0.234	0.296
		25.203	33.333	30.556		48.485		40	32.143				138	77	157		73		100	48				241	371	73.6		21.9		22.3	23.1				0.421	0.681	0.326	0.251	0.28	0.302	0.318	0.237	0.297
		25.532	33.466	30.556		50		41.379	33.333				138	77	259		91		108	49				22.7	175	21.2		19.6		21.9	20.4				0.421	0.681	0.331	0.251	0.284	0.304	0.318	0.237	0.297
		25.532	33.466	33.333		50		43.478	33.333				169	78	259		98		110	51				2548	238	22.3		21.2		23.1	21.2				0.422	0.686	0.35	0.252	0.288	0.304	0.318	0.238	0.297
		25.559	33.7	44.444		53.846		44.444	33.333				169	78	319		119		114	51				21.9	259	21.2		19.6		21.6	20.8				0.424	0.687	0.365	0.252	0.289	0.308	0.319	0.238	0.301
		25.617	33.7	44.444				50	34.211				180	80	319				123	52				21.6	152	19.6				21.2	19.6				0.424	0.689	0.365	0.252	0.294	0.31	0.32	0.242	0.306
		25.789	33.75	50				50	34.286				182	80	353				126	56				286	281	860				21.2	20.8				0.427	0.691	0.374	0.253	0.294	0.312	0.323	0.242	0.307
		25.789	33.75	50				72.727	36				188	81	353				131	60				333	340	20.4				20.8	21.2				0.428	0.692	0.378	0.254	0.294	0.312	0.324	0.246	0.308
		25.926	34.118	92.727					37.255				188	83	440					63				284	154	23.9					19.6				0.428	0.693	0.379	0.255	0.295	0.314	0.324	0.248	0.308
		26.087	34.118	92.727					39.13				190	84	440					64				324	465	26.6					23.9				0.431	0.693	0.379	0.255	0.299	0.317	0.324	0.25	0.308
		26.087	34.156						39.13				190	92						66				22.7	209						22.7				0.433	0.693	0.383	0.255	0.301	0.321	0.325	0.251	0.31
		26.648	34.156						44				210	92						67				388	384						24.6				0.435	0.694	0.384	0.258	0.301	0.325	0.325	0.252	0.31
		26.683	34.298						47.619				210	94						67				183	173						21.9				0.445	0.695	0.386	0.259	0.304	0.326	0.326	0.252	0.311
		26.707	34.298						47.826				332	94						68				234	23.5						23.1				0.445	0.695	0.387	0.26	0.305	0.328	0.332	0.253	0.312
		26.812	34.545						50				332	104						69				25.4	540						20.4				0.45	0.695	0.389	0.261	0.305	0.33	0.334	0.253	0.316
		26.862	34.545						52.941				346	104						71				22.3	354						19.6				0.452	0.696	0.389	0.262	0.307	0.334	0.335	0.254	0.318
		26.862	34.583						53.846				346	106						73				21.9	155						20				0.453	0.696	0.39	0.263	0.307	0.335	0.336	0.256	0.321
		26.878	34.583						54.545				369	110						79				2577	345						24.6				0.454	0.696	0.392	0.266	0.311	0.337	0.336	0.256	0.322
		27.027	34.615						56.25				369	110						83				590	162						21.6				0.455	0.698	0.392	0.266	0.311	0.337	0.337	0.257	0.322
		27.027	34.783						81.818				370	113						97				575	332						23.5				0.462	0.698	0.393	0.267	0.313	0.338	0.337	0.257	0.323
		27.128	34.783										370	139										25	135										0.463	0.698	0.396	0.267	0.316	0.339	0.337	0.258	0.323
		27.128	34.836										393	139										548	244										0.465	0.701	0.396	0.268	0.316	0.339	0.337	0.26	0.324
		27.175	34.836										393	226										1703	403										0.465	0.701	0.397	0.269	0.32	0.339	0.338	0.26	0.326
		27.197	35										394	226										1938	297										0.472	0.704	0.397	0.271	0.321	0.344	0.338	0.262	0.326
		27.219	35										394	227										68.2	30										0.474	0.704	0.398	0.272	0.325	0.345	0.339	0.264	0.328
		27.219	35.043										396	227										69.7	377										0.475	0.705	0.398	0.272	0.325	0.346	0.339	0.265	0.329
		27.222	35.043										396	228										68.2	164										0.477	0.707	0.399	0.273	0.33	0.346	0.343	0.266	0.329
		27.451	35.345										436	228										66.2	557										0.482	0.708	0.4	0.273	0.334	0.347	0.346	0.269	0.33
		27.451	35.345										443	232										25.4	180										0.482	0.711	0.401	0.274	0.334	0.347	0.347	0.271	0.33
		27.544	36.111										443	232										555	348										0.487	0.711	0.402	0.276	0.335	0.349	0.348	0.271	0.331
		27.544	36.111										460	234										1700	170										0.488	0.712	0.402	0.278	0.335	0.349	0.349	0.272	0.332
		27.616	36.177										496	234										1714	306										0.494	0.713	0.402	0.28	0.338	0.353	0.351	0.272	0.336
		27.726	36.177										496	234										67	150										0.496	0.713	0.402	0.281	0.339	0.357	0.351	0.272	0.336
		28	36.179										497	234										23.9	354										0.503	0.714	0.402	0.282	0.343	0.359	0.355	0.272	0.337
		28	36.179										552	234										73.2	155										0.505	0.716	0.404	0.282	0.344	0.36	0.355	0.274	0.339
		28.022	36.332										552	236										70.5	292										0.509	0.718	0.405	0.287	0.346	0.36	0.357	0.275	0.339
		28.134	36.332										555	236										67	137										0.512	0.719	0.407	0.293	0.346	0.361	0.357	0.275	0.341
		28.156	36.364										555	236										21.9	283										0.515	0.72	0.408	0.293	0.347	0.362	0.359	0.276	0.342
		28.156	36.364										559	237										547	130										0.524	0.72	0.408	0.294	0.35	0.363	0.36	0.276	0.343
		28.202	36.437										559	237										21.9	241										0.529	0.722	0.408	0.296	0.355	0.366	0.36	0.278	0.343
		28.368	36.437										569	239										1937	424										0.533	0.724	0.408	0.298	0.356	0.367	0.361	0.278	0.344
		28.538	36.502										569	239										1714	383										0.543	0.724	0.409	0.301	0.357	0.369	0.362	0.279	0.347
		28.571	36.502										574	239										25.4	94.4										0.637	0.727	0.41	0.303	0.361	0.369	0.362	0.279	0.348
		28.571	36.531										574	239										67.8	213										0.64	0.728	0.413	0.304	0.361	0.37	0.363	0.28	0.35
		29.032	36.578										619	240										97.1	326										0.647	0.731	0.414	0.311	0.362	0.37	0.364	0.281	0.35
		29.032	36.578										832	240										63.2	155										0.653	0.731	0.414	0.311	0.362	0.371	0.365	0.281	0.352
		29.161	36.755										835	240										83.6	308										0.664	0.733	0.415	0.312	0.363	0.372	0.365	0.282	0.352
		29.71	36.755										839	240										410	139										0.664	0.741	0.42	0.313	0.364	0.372	0.365	0.283	0.354
		29.71	36.992										842	241										450	58.9										0.667	0.744	0.422	0.316	0.366	0.373	0.365	0.283	0.355
		30.303	36.992										848	242										590	118										0.669	0.747	0.422	0.317	0.366	0.373	0.366	0.285	0.356
		30.303	37.143										849	242										590	317										0.673	0.748	0.426	0.318	0.366	0.373	0.367	0.288	0.36
		30.496	37.143										851	242										21.9	139										0.675	0.75	0.427	0.32	0.367	0.374	0.367	0.292	0.363
		30.496	37.19										852	242										25.4	26.2										0.677	0.754	0.427	0.32	0.367	0.375	0.37	0.293	0.363
		30.698	37.19										1269	243										2083	304										0.678	0.755	0.427	0.321	0.369	0.377	0.372	0.293	0.364
		30.698	37.453										1269	243										24.6	154										0.684	0.762	0.428	0.323	0.373	0.377	0.375	0.295	0.364
		31.043	37.453										1275	243										468	345										0.699	0.762	0.429	0.325	0.373	0.377	0.376	0.295	0.364
		31.043	37.53										1275	243										503	162										0.704	0.769	0.433	0.326	0.374	0.377	0.377	0.299	0.365
		31.169	37.53										1277	243										578	293										0.716	0.769	0.433	0.328	0.377	0.378	0.377	0.301	0.365
		31.169	37.838										1277	243										575	137										0.728	0.77	0.434	0.328	0.378	0.381	0.381	0.304	0.365
		31.818	37.838										1279	243										2083	291										0.728	0.771	0.436	0.328	0.378	0.384	0.383	0.306	0.366
		31.818	37.984										1279	243										23.9	124										0.741	0.774	0.44	0.329	0.381	0.384	0.385	0.307	0.366
		32	37.984										1290	243										21.9	23.1										0.741	0.775	0.443	0.329	0.382	0.385	0.389	0.308	0.367
		33.503	37.984										1290	244										65.1	248										0.744	0.778	0.443	0.331	0.385	0.386	0.389	0.309	0.367
		33.503	37.984										1309	244										48.5	228										0.749	0.779	0.448	0.331	0.386	0.388	0.39	0.309	0.368
		34.13	38.144										1309	245										22.7	132										0.755	0.78	0.45	0.332	0.387	0.389	0.39	0.311	0.369
		34.375	38.144										1355	245										68.6	100										0.759	0.781	0.45	0.333	0.388	0.391	0.392	0.311	0.371
		34.375	38.272										1355	245										72.8	241										0.789	0.781	0.451	0.333	0.389	0.392	0.393	0.312	0.372
		35.55	38.462										1383	245										66.6	301										0.79	0.783	0.454	0.334	0.39	0.392	0.393	0.314	0.378
		36.585	38.462										1383	246										24.3	149										0.822	0.785	0.455	0.334	0.393	0.393	0.394	0.317	0.381
		36.585	38.53										1386	246										72	308										0.827	0.785	0.455	0.335	0.393	0.396	0.396	0.317	0.383
		36.585	38.699										1386	246										67.8	125										0.851	0.804	0.456	0.341	0.393	0.396	0.397	0.317	0.384
		36.585	38.699										1403	246										95.5	125										0.854	0.807	0.459	0.343	0.393	0.396	0.4	0.318	0.384
		36.585	38.92										1403	247										24.6	41.2										0.856	0.808	0.461	0.345	0.394	0.397	0.401	0.319	0.385
		36.585	38.92										1404	247										23.9	306										0.859	0.81	0.461	0.347	0.396	0.397	0.401	0.319	0.389
		50	38.947										1405	248										90.9	123										0.863	0.811	0.461	0.35	0.396	0.398	0.402	0.32	0.389
		56.679	38.947										1405	248										114	371										0.864	0.811	0.464	0.352	0.397	0.4	0.403	0.32	0.391
		56.679	38.983										1405	251										67.4	175										0.868	0.814	0.465	0.352	0.399	0.405	0.406	0.321	0.393
		64.191	38.983										1410	251										61.2	332										0.869	0.816	0.465	0.352	0.402	0.406	0.41	0.322	0.394
		64.191	39.095										1410	252										68.2	135										0.869	0.819	0.466	0.353	0.405	0.406	0.415	0.323	0.394
		65.388	39.095										1411	252										70.5	284										0.871	0.822	0.468	0.355	0.407	0.407	0.417	0.324	0.395
		65.388	39.243										1421	253										70.5	130										0.873	0.823	0.469	0.355	0.41	0.408	0.418	0.324	0.398
		69.487	39.286										1426	253										67.4	293										0.874	0.826	0.472	0.357	0.41	0.408	0.42	0.327	0.401
		69.487	39.375										1426	255										21.6	21.9										0.874	0.827	0.473	0.357	0.411	0.409	0.42	0.328	0.401
		72.549	39.375										1429	255										63.2	124										0.876	0.828	0.475	0.358	0.411	0.41	0.423	0.329	0.405
		72.549	39.394										1430	255										84.7	231										0.878	0.83	0.475	0.36	0.412	0.411	0.425	0.331	0.406
		87.518	39.394										1437	255										90.9	127										0.883	0.83	0.476	0.362	0.413	0.412	0.427	0.332	0.406
		87.807	39.401										1437	258										118	243										0.889	0.831	0.477	0.363	0.414	0.413	0.428	0.334	0.407
			39.401											258											93.2										0.889	0.831	0.48	0.364	0.415	0.413	0.428	0.334	0.408
			39.482											258											207										0.89	0.832	0.481	0.366	0.416	0.415	0.428	0.334	0.411
			39.482											258											296										0.89	0.832	0.487	0.368	0.418	0.416	0.434	0.335	0.411
			39.871											259											120										0.892	0.842	0.488	0.369	0.418	0.417	0.434	0.339	0.412
			39.871											259											297										0.892	0.843	0.489	0.372	0.419	0.419	0.434	0.339	0.415
			40.167											260											135										0.898	0.851	0.489	0.372	0.421	0.42	0.435	0.341	0.417
			40.167											260											21.6										0.901	0.856	0.49	0.373	0.422	0.421	0.441	0.345	0.419
			40.167											263											157										0.902	0.865	0.494	0.374	0.425	0.422	0.442	0.346	0.42
			40.167											263											39.7										0.905	0.871	0.494	0.374	0.425	0.423	0.445	0.347	0.422
			40.323											267											217										0.975	0.872	0.494	0.375	0.426	0.425	0.447	0.352	0.425
			40.323											267											238										0.975	0.872	0.494	0.378	0.429	0.426	0.448	0.352	0.426
			40.329											270											244										0.984	0.883	0.495	0.383	0.431	0.429	0.451	0.353	0.428
			40.329											270											242										0.984	0.888	0.495	0.385	0.432	0.43	0.452	0.355	0.43
			40.599											271											23.1										0.997	0.888	0.495	0.39	0.433	0.433	0.454	0.356	0.432
			40.599											273											249										0.997	0.894	0.495	0.399	0.433	0.433	0.461	0.358	0.433
			40.722											273											231												0.496	0.4	0.435	0.437	0.462	0.358	0.434
			40.722											285											207												0.498	0.4	0.435	0.437	0.463	0.36	0.436
			40.845											285											337												0.501	0.403	0.436	0.442	0.465	0.36	0.439
			40.845											285											204												0.503	0.403	0.438	0.444	0.472	0.36	0.442
			41.108											285											210												0.503	0.404	0.44	0.445	0.475	0.368	0.445
			41.108											288											20.8												0.504	0.405	0.441	0.446	0.481	0.37	0.451
			41.593											288											253												0.504	0.406	0.442	0.447	0.483	0.371	0.454
			41.593											289											174												0.504	0.408	0.444	0.451	0.484	0.372	0.455
			41.667											291											259												0.504	0.408	0.446	0.452	0.489	0.374	0.466
			41.667											291											152												0.505	0.41	0.446	0.453	0.491	0.377	0.483
			41.824											292											403												0.506	0.418	0.447	0.453	0.536	0.377	0.489
			41.824											292											424												0.507	0.422	0.449	0.454	0.572	0.38	0.552
			42.105											293											383												0.508	0.424	0.449	0.459		0.383
			42.105											293											228												0.509	0.432	0.451	0.459		0.383
			42.645											297											132												0.509	0.437	0.451	0.459		0.386
			42.645											297											127												0.511	0.446	0.453	0.468		0.39
			43.333											302											243												0.511	0.459	0.456	0.469		0.39
			43.363											302											207												0.512	0.462	0.457	0.469		0.393
			43.363											305											258												0.513	0.463	0.457	0.471		0.396
			43.402											309											258												0.515	0.467	0.458	0.473		0.403
			43.402											309											159												0.515	0.472	0.459	0.477		0.404
			43.478											309											337												0.516	0.473	0.466	0.477		0.406
			43.478											309											120												0.519	0.474	0.469	0.483		0.408
			43.621											311											80.9												0.519	0.475	0.471	0.485		0.412
			43.621											311											201												0.524	0.475	0.473	0.486		0.422
			43.784											317											24.6												0.524	0.478	0.474	0.497		0.424
			44.023											317											281												0.525	0.481	0.481	0.499		0.432
			44.023											318											297												0.525	0.483	0.482	0.5		0.459
			44.108											318											30												0.527	0.488	0.482	0.5		0.462
			44.108											319											94.4												0.529	0.493	0.483	0.53		0.467
			44.126											319											214												0.53	0.499	0.486	0.533		0.472
			44.126											320											100												0.53	0.501	0.489	0.539		0.475
			44.38											320											241												0.539	0.503	0.489	0.539		0.481
			44.38											326											93.2												0.544	0.507	0.497	0.546		0.487
			44.501											326											207												0.547	0.513	0.499	0.549		0.488
			44.501											328											337												0.548	0.516	0.5	0.55		0.493
			44.637											328											258												0.548	0.519	0.512	0.597		0.499
			44.637											333											94.7												0.552	0.527	0.515	0.598		0.501
			45.045											333											186												0.552	0.529	0.524	0.662		0.503
			45.045											333											23.5												0.555	0.537	0.531	0.699		0.507
			45.245											333											270												0.558	0.539	0.534	0.711		0.516
			45.345											336											27.3												0.559	0.54	0.549	0.72		0.527
			45.345											336											21.9												0.563	0.543	0.554	0.732		0.529
			46.037											339											95.9												0.564	0.546	0.595			0.537
			46.037											339											20.8												0.571	0.546	0.711			0.539
			46.082											339											25.8												0.571	0.564	0.72			0.54
			46.082											339											1065												0.578	0.598	0.732			0.548
			46.131											341											341												0.579	0.62				0.558
			46.131											341											154												0.58
			46.218											341											378												0.582
			46.218											341											164												0.584
			46.974											343											327												0.595
			46.974											343											155												0.595
			46.988											343											301												0.596
			47.036											343											148												0.603
			47.036											343											296												0.606
			47.059											343											120												0.607
			47.059											344											204												0.607
			47.258											344											258												0.609
			47.258											347											159												0.613
			47.674											347											94.7												0.621
			47.674											347											186												0.631
			47.755											347											23.9												0.64
			47.755											347											309												0.644
			47.853											349											132												0.647
			47.853											349											53.9												0.65
			48.246											352											135												0.676
			48.246											352											310												0.677
			48.397											356											133												0.697
			48.397											356											465												0.699
			48.458											357											557												0.807
			48.458											357											308												0.812
			48.921											370											139												0.816
			48.921											383											308												0.816
			49.333											383											125												0.946
			49.668											387											297												0.946
			49.668											387											135
			49.804											388											21.6
			49.804											388											20.4
			50.129											391											210
			50.129											391											337
			50.733											398											271
			50.733											399											27.3
			51.107											405											21.9
			51.526											411											309
			52.247											413											132
			52.247											413											175
			55.128											418											132
			55.128											423											56.6
			55.844											426											204
			55.844											426											165
			56.467											434											59.3
			56.467											434											116
			56.579											449											124
			56.579											567											41.2
			58.667											567											156
			58.667											601											40.4
			59.259											601											20.4
			59.259											602											120
			59.459											602											95.5
			59.459											605											21.2
			61.489											605											26.6
			61.489											634											53.5
			71.228											634											134
			71.228											1081											57.4
			88.889											1084											139
	#2: Foldseek Tmscore matrix distance for the dendrogram
		Proteins	MCP_CAUDO_Arthrobacter_phage_YP_008857877.pdb	MCP_CAUDO_Bacillus_phage_UXN78503.pdb	MCP_CAUDO_Bacillus_phage_YP_002300349.pdb	MCP_CAUDO_Bacteriophage_Lily_YP_009202213.pdb	MCP_CAUDO_Clostridium_phage_YP_006488665.pdb	MCP_CAUDO_Escherichia_phage_CAG9546539.pdb	MCP_CAUDO_Escherichia_phage_YP_009812348.pdb	MCP_CAUDO_Escherichia_phage_YP_009843463.pdb	MCP_CAUDO_Escherichia_phage_YP_009850530.pdb	MCP_CAUDO_Klebsiella_phage_YP_009884753.pdb	MCP_CAUDO_Kosakonia_phage_QYN79877.pdb	MCP_CAUDO_Lentibacter_phage_YP_009834230.pdb	MCP_CAUDO_Pectobacterium_phage_YP_010000201.pdb	MCP_CAUDO_Salmonella_phage_YP_009140190.pdb	MCP_CAUDO_Staphylococcus_phage_YP_004957434.pdb	MCP_HERPES_alphaherpesvirus_YP_009137093.pdb	MCP_HERPES_alphaherpesvirus_YP_010084972.pdb	MCP_HERPES_Anguillid_herpesvirus_YP_003358243.pdb	MCP_HERPES_betaherpesvirus_NP_612719.pdb	MCP_HERPES_betaherpesvirus_YP_081534.pdb	MCP_HERPES_Cyprinid_herpesvirus_YP_001096127.pdb	MCP_HERPES_Cyprinid_herpesvirus_YP_007003755.pdb	MCP_HERPES_Cyprinid_herpesvirus_YP_007003911.pdb	MCP_HERPES_gammaherpesvirus_YP_009118415.pdb	MCP_HERPES_gammaherpesvirus_YP_009229859.pdb	MCP_HERPES_Ictalurid_herpesvirus_NP_041130.pdb	MCP_HERPES_Ranid_herpesvirus_YP_656709.pdb	MCP_MIRUS_422494_TARA_AON_NCLDV_00025_000000000011_M3.pdb	MCP_MIRUS_423101_TARA_AON_NCLDV_00028_000000000002_M1.pdb	MCP_MIRUS_453844_TARA_ARC_NCLDV_00031_000000000001_M2.pdb	MCP_MIRUS_467924_TARA_ARC_NCLDV_00078_000000000003_M5.pdb	MCP_MIRUS_477967_TARA_ARC_NCLDV_00123_000000000001_M7.pdb	MCP_MIRUS_481238_TARA_ARC_NCLDV_00142_000000000003_M1.pdb	MCP_MIRUS_482543_TARA_ARC_NCLDV_00150_000000000003_M6.pdb	MCP_MIRUS_485779-485725_TARA_ARC_NCLDV_00178_000000000016_13848-13856_con_M5.pdb	MCP_MIRUS_486823_TARA_ARC_NCLDV_00192_000000000002_M6.pdb	MCP_MIRUS_526656_TARA_MED_NCLDV_00069_000000000027_M3.pdb	MCP_MIRUS_533209_TARA_MED_NCLDV_00099_000000000008_M2.pdb	MCP_MIRUS_593090_TARA_PSW_NCLDV_00054_000000000009_4985_M4.pdb
		MCP_CAUDO_Arthrobacter_phage_YP_008857877.pdb	1	0.519	0.527	0.515	0.516	0.582	0.613	1	0.58	0.529	0.579	0.603	0.548	0.53	0.466	0.332	0.487	0.39	0.327	0.272	0.278	0.499	0.488	0.529	0.516	0.295	0.459	0.512	0.433	0.435	0.421	0.451	0.473	0.453	0.515	0.499	0.442	0.411	0
		MCP_CAUDO_Bacillus_phage_UXN78503.pdb	0.519	1	0.283	0.448	0.697	0.465	0.548	0.32	0.475	0.365	0.427	0.571	0.383	0.402	0.607	0.32	0.318	0.238	0.304	0.283	0.237	0.253	0.223	0.328	0.25	0.293	0.246	0.335	0.377	0.35	0.732	0.72	0.711	0.393	0.367	0.432	0.294	0.335	0.19
		MCP_CAUDO_Bacillus_phage_YP_002300349.pdb	0.524	0.35	1	0.45	0.477	0.525	0.504	0.106	0.559	0.379	0.49	0.64	0.472	0.378	0.402	0.265	0.383	0.317	0.257	0.258	0.217	0.28	0.257	0.372	0.271	0.256	0.281	0.357	0.402	0.381	0.41	0.385	0.364	0.362	0.334	0.436	0.367	0.388	0.396
		MCP_CAUDO_Bacteriophage_Lily_YP_009202213.pdb	0.515	0.451	0.45	1	0.402	0.4	0.41	0.167	0.436	0.402	0.459	0.552	0.816	0.393	0.422	0.242	0.309	0.501	0.274	0.331	0.377	0.396	0.39	0.269	0.234	0.317	0.256	0.39	0.482	0.446	0.399	0.338	0.393	0.347	0.451	0.595	0.394	0.481	0.362
		MCP_CAUDO_Clostridium_phage_YP_006488665.pdb	0.511	0.699	0.476	0.396	1	0.365	0.489	0.273	0.454	0.399	0.408	0.504	0.398	0.433	0.644	0.288	0.292	0.252	0.322	0.334	0.314	0.311	0.324	0.295	0.32	0.299	0.307	0.316	0.413	0.393	0.316	0.305	0.28	0.307	0.418	0.418	0.301	0.425	0.255
		MCP_CAUDO_Escherichia_phage_CAG9546539.pdb	0.609	0.414	0.511	0.42	0.384	1	0.415	0.325	0.812	0.396	0.434	0.455	0.461	0.408	0.255	0.279	0.334	0.386	0.36	0.352	0.223	0.424	0.356	0.353	0.371	0.248	0.262	0.459	0.457	0.471	0.449	0.456	0.474	0.407	0.554	0.435	0.389	0.441	0.151
		MCP_CAUDO_Escherichia_phage_YP_009812348.pdb	0.607	0.539	0.503	0.413	0.495	0.456	1	0.139	0.489	0.509	0.513	0.631	0.39	0.498	0.455	0.254	0.278	0.335	0.527	0.272	0.341	0.38	0.393	0.23	0.225	0.282	0.383	0.433	0.531	0.524	0.486	0.469	0.449	0.419	0.489	0.534	0.457	0.497	0.233
		MCP_CAUDO_Escherichia_phage_YP_009843463.pdb	0	0.32	0.102	0.167	0.273	0.31	0.139	1	0.232	0.162	0.147	0.13	0.168	0.142	0.127	0.169	0.128	0.164	0.145	0.26	0.218	0.208	0.194	0.116	0.116	0.171	0.143	0.2	0.157	0.191	0.234	0.129	0.141	0.239	0.149	0.206	0.294	0.155	0.0912
		MCP_CAUDO_Escherichia_phage_YP_009850530.pdb	0.584	0.481	0.564	0.44	0.461	0.807	0.468	0.281	1	0.544	0.507	0.595	0.512	0.563	0.427	0.324	0.339	0.36	0.214	0.237	0.279	0.272	0.266	0.368	0.264	0.26	0.275	0.304	0.447	0.411	0.33	0.311	0.426	0.366	0.41	0.482	0.313	0.458	0.466
		MCP_CAUDO_Klebsiella_phage_YP_009884753.pdb	0.525	0.374	0.389	0.398	0.401	0.397	0.495	0.162	0.504	1	0.496	0.508	0.433	0.946	0.323	0.301	0.275	0.352	0.312	0.311	0.223	0.211	0.176	0.309	0.272	0.219	0.206	0.267	0.339	0.294	0.217	0.24	0.288	0.248	0.307	0.32	0.271	0.299	0.142
		MCP_CAUDO_Kosakonia_phage_QYN79877.pdb	0.578	0.427	0.494	0.429	0.408	0.389	0.504	0.147	0.48	0.495	1	0.676	0.506	0.495	0.409	0.37	0.539	0.377	0.321	0.308	0.285	0.276	0.306	0.422	0.408	0.346	0.475	0.386	0.396	0.422	0.5	0.305	0.325	0.378	0.369	0.429	0.344	0.373	0.149
		MCP_CAUDO_Lentibacter_phage_YP_009834230.pdb	0.596	0.571	0.65	0.555	0.501	0.469	0.647	0.13	0.595	0.505	0.677	1	0.558	0.503	0.494	0.358	0.404	0.412	0.374	0.548	0.36	0.323	0.355	0.537	0.503	0.345	0.339	0.366	0.489	0.393	0.325	0.374	0.284	0.444	0.446	0.549	0.373	0.438	0.221
		MCP_CAUDO_Pectobacterium_phage_YP_010000201.pdb	0.53	0.387	0.464	0.816	0.397	0.461	0.404	0.168	0.475	0.426	0.509	0.547	1	0.443	0.428	0.432	0.403	0.334	0.319	0.406	0.493	0.507	0.467	0.472	0.481	0.358	0.462	0.397	0.412	0.414	0.483	0.378	0.387	0.44	0.415	0.431	0.416	0.405	0.137
		MCP_CAUDO_Salmonella_phage_YP_009140190.pdb	0.524	0.402	0.379	0.386	0.414	0.408	0.488	0.142	0.552	0.946	0.487	0.494	0.443	1	0.326	0.281	0.271	0.347	0.317	0.319	0.214	0.21	0.54	0.558	0.253	0.251	0.329	0.289	0.334	0.295	0.108	0.271	0.343	0.265	0.321	0.361	0.277	0.311	0.119
		MCP_CAUDO_Staphylococcus_phage_YP_004957434.pdb	0.465	0.606	0.405	0.392	0.621	0.278	0.473	0.127	0.422	0.325	0.392	0.494	0.407	0.331	1	0.196	0.242	0.207	0.238	0.283	0.232	0.223	0.22	0.252	0.216	0.293	0.276	0.361	0.366	0.363	0.237	0.356	0.355	0.346	0.301	0.425	0.346	0.382	0.263
		MCP_HERPES_alphaherpesvirus_YP_009137093.pdb	0.332	0.323	0.259	0.301	0.293	0.273	0.287	0.169	0.258	0.294	0.473	0.4	0.432	0.321	0.239	1	0.984	0.366	0.863	0.876	0.383	0.406	0.412	0.89	0.883	0.487	0.465	0.273	0.293	0.367	0.371	0.257	0.29	0.284	0.269	0.381	0.312	0.266	0.489
		MCP_HERPES_alphaherpesvirus_YP_010084972.pdb	0.564	0.32	0.383	0.41	0.298	0.334	0.62	0.128	0.304	0.252	0.539	0.404	0.403	0.437	0.255	0.984	1	0.38	0.856	0.864	0.391	0.422	0.413	0.873	0.869	0.529	0.488	0.295	0.297	0.306	0.367	0.329	0.343	0.296	0.31	0.425	0.307	0.483	0.451
		MCP_HERPES_Anguillid_herpesvirus_YP_003358243.pdb	0.39	0.266	0.364	0.501	0.251	0.333	0.343	0.164	0.328	0.352	0.333	0.405	0.334	0.347	0.251	0.391	0.402	1	0.397	0.424	0.749	0.741	0.755	0.403	0.409	0.653	0.675	0.422	0.311	0.384	0.455	0.411	0.384	0.297	0.21	0.297	0.385	0.406	0.337
		MCP_HERPES_betaherpesvirus_NP_612719.pdb	0.329	0.325	0.253	0.236	0.369	0.36	0.527	0.274	0.255	0.296	0.418	0.328	0.318	0.317	0.255	0.868	0.851	0.396	1	0.975	0.405	0.445	0.419	0.89	0.892	0.494	0.475	0.326	0.285	0.342	0.401	0.331	0.31	0.322	0.23	0.344	0.35	0.336	0.343
		MCP_HERPES_betaherpesvirus_YP_081534.pdb	0.341	0.311	0.372	0.331	0.331	0.326	0.598	0.26	0.234	0.267	0.374	0.546	0.406	0.293	0.276	0.874	0.869	0.399	0.975	1	0.393	0.433	0.408	0.905	0.901	0.524	0.482	0.321	0.28	0.426	0.363	0.326	0.33	0.323	0.318	0.394	0.339	0.366	0.442
		MCP_HERPES_Cyprinid_herpesvirus_YP_001096127.pdb	0.475	0.252	0.207	0.463	0.313	0.229	0.374	0.218	0.272	0.224	0.399	0.357	0.493	0.373	0.217	0.407	0.424	0.744	0.403	0.445	1	0.79	0.854	0.419	0.421	0.637	0.673	0.394	0.352	0.389	0.436	0.405	0.364	0.214	0.415	0.272	0.347	0.356	0.277
		MCP_HERPES_Cyprinid_herpesvirus_YP_007003755.pdb	0.499	0.269	0.267	0.546	0.311	0.424	0.345	0.208	0.268	0.223	0.272	0.335	0.507	0.212	0.198	0.416	0.435	0.741	0.455	0.45	0.789	1	0.822	0.428	0.428	0.684	0.677	0.417	0.372	0.35	0.411	0.454	0.43	0.466	0.243	0.308	0.391	0.365	0.316
		MCP_HERPES_Cyprinid_herpesvirus_YP_007003911.pdb	0.488	0.251	0.282	0.353	0.28	0.263	0.358	0.194	0.266	0.543	0.242	0.355	0.467	0.54	0.282	0.421	0.431	0.759	0.454	0.465	0.859	0.827	1	0.41	0.427	0.699	0.678	0.401	0.355	0.336	0.412	0.407	0.389	0.341	0.406	0.301	0.365	0.36	0.393
		MCP_HERPES_gammaherpesvirus_YP_009118415.pdb	0.529	0.303	0.372	0.278	0.357	0.366	0.513	0.116	0.352	0.403	0.422	0.537	0.472	0.4	0.252	0.889	0.874	0.37	0.889	0.902	0.384	0.408	0.384	1	0.997	0.472	0.453	0.328	0.244	0.329	0.364	0.268	0.308	0.308	0.255	0.251	0.339	0.284	0.15
		MCP_HERPES_gammaherpesvirus_YP_009229859.pdb	0.516	0.237	0.375	0.474	0.355	0.363	0.519	0.116	0.362	0.446	0.408	0.503	0.481	0.483	0.19	0.878	0.871	0.376	0.892	0.898	0.389	0.414	0.402	0.997	1	0.496	0.452	0.285	0.287	0.363	0.366	0.279	0.352	0.269	0.257	0.368	0.323	0.364	0.186
		MCP_HERPES_Ictalurid_herpesvirus_NP_041130.pdb	0.117	0.35	0.244	0.328	0.249	0.248	0.312	0.193	0.249	0.216	0.273	0.378	0.368	0.254	0.32	0.505	0.543	0.64	0.509	0.533	0.647	0.716	0.704	0.515	0.512	1	0.728	0.354	0.419	0.42	0.432	0.428	0.408	0.257	0.395	0.439	0.322	0.398	0.365
		MCP_HERPES_Ranid_herpesvirus_YP_656709.pdb	0.459	0.246	0.281	0.478	0.316	0.262	0.385	0.143	0.261	0.408	0.475	0.352	0.462	0.329	0.271	0.463	0.503	0.667	0.482	0.477	0.664	0.664	0.669	0.474	0.462	0.728	1	0.378	0.348	0.332	0.434	0.433	0.383	0.552	0.324	0.245	0.369	0.33	0.445
		MCP_MIRUS_422494_TARA_AON_NCLDV_00025_000000000011_M3.pdb	0.473	0.334	0.338	0.386	0.326	0.459	0.433	0.2	0.347	0.328	0.384	0.33	0.384	0.291	0.4	0.297	0.298	0.452	0.363	0.36	0.41	0.434	0.435	0.355	0.365	0.39	0.406	1	0.826	0.872	0.713	0.701	0.613	0.727	0.783	0.711	0.708	0.771	0.678
		MCP_MIRUS_423101_TARA_AON_NCLDV_00028_000000000002_M1.pdb	0.43	0.377	0.339	0.447	0.413	0.469	0.55	0.175	0.454	0.337	0.391	0.497	0.419	0.337	0.372	0.325	0.324	0.334	0.29	0.314	0.351	0.465	0.357	0.239	0.291	0.475	0.355	0.819	1	0.843	0.81	0.804	0.83	0.785	0.724	0.714	0.823	0.827	0.668
		MCP_MIRUS_453844_TARA_ARC_NCLDV_00031_000000000001_M2.pdb	0.433	0.37	0.373	0.411	0.393	0.471	0.539	0.127	0.408	0.263	0.42	0.41	0.408	0.286	0.366	0.29	0.276	0.381	0.337	0.385	0.389	0.347	0.332	0.326	0.325	0.536	0.311	0.872	0.851	1	0.888	0.832	0.832	0.769	0.75	0.695	0.883	0.871	0.678
		MCP_MIRUS_467924_TARA_ARC_NCLDV_00078_000000000003_M5.pdb	0.397	0.732	0.373	0.362	0.347	0.409	0.485	0.234	0.349	0.396	0.5	0.304	0.483	0.367	0.251	0.32	0.389	0.481	0.417	0.392	0.461	0.454	0.42	0.309	0.28	0.463	0.472	0.72	0.816	0.894	1	0.695	0.65	0.566	0.814	0.704	0.733	0.779	0.691
		MCP_MIRUS_477967_TARA_ARC_NCLDV_00123_000000000001_M7.pdb	0.392	0.72	0.377	0.298	0.359	0.377	0.469	0.0991	0.302	0.247	0.429	0.426	0.597	0.262	0.346	0.26	0.266	0.441	0.364	0.292	0.434	0.447	0.428	0.278	0.283	0.448	0.462	0.718	0.808	0.842	0.705	1	0.674	0.619	0.692	0.698	0.695	0.762	0.647
		MCP_MIRUS_481238_TARA_ARC_NCLDV_00142_000000000003_M1.pdb	0.459	0.711	0.28	0.388	0.263	0.459	0.398	0.203	0.425	0.312	0.546	0.294	0.598	0.292	0.345	0.279	0.365	0.42	0.319	0.337	0.397	0.451	0.425	0.362	0.295	0.423	0.418	0.623	0.831	0.831	0.631	0.661	1	0.57	0.719	0.693	0.604	0.775	0.724
		MCP_MIRUS_482543_TARA_ARC_NCLDV_00150_000000000003_M6.pdb	0.381	0.37	0.699	0.339	0	0.415	0.397	0.239	0.378	0.269	0	0.477	0.437	0.281	0.533	0.26	0.346	0.434	0.359	0.401	0.39	0.339	0.572	0.338	0.372	0.315	0.375	0.72	0.785	0.769	0.55	0.748	0.574	1	0.641	0.856	0.741	0.811	0.54
		MCP_MIRUS_485779-485725_TARA_ARC_NCLDV_00178_000000000016_13848-13856_con_M5.pdb	0.451	0.357	0.325	0.468	0.361	0.662	0.486	0.158	0.406	0.304	0.374	0.446	0.421	0.317	0.284	0.167	0.318	0.316	0.254	0.318	0.4	0.484	0.415	0.339	0.253	0.367	0.324	0.78	0.731	0.754	0.807	0.687	0.712	0.565	1	0.611	0.755	0.707	0.575
		MCP_MIRUS_486823_TARA_ARC_NCLDV_00192_000000000002_M6.pdb	0.499	0.416	0.406	0.53	0.396	0.417	0.539	0.206	0.412	0.349	0.437	0.549	0.453	0.36	0.422	0.357	0.348	0.393	0.338	0.37	0.28	0.306	0.324	0.253	0.323	0.428	0.402	0.711	0.713	0.696	0.704	0.694	0.693	0.541	0.613	1	0.698	0.716	0.431
		MCP_MIRUS_526656_TARA_MED_NCLDV_00069_000000000027_M3.pdb	0.442	0.298	0.339	0.385	0.371	0.389	0.452	0.294	0.31	0.278	0.344	0.377	0.369	0.308	0.363	0.335	0.337	0.428	0.377	0.365	0.383	0.427	0.396	0.361	0.36	0.351	0.401	0.701	0.828	0.888	0.728	0.681	0.597	0.731	0.744	0.698	1	0.781	0.747
		MCP_MIRUS_533209_TARA_MED_NCLDV_00099_000000000008_M2.pdb	0.413	0.335	0.353	0.477	0.392	0.444	0.5	0.155	0.445	0.312	0.372	0.453	0.407	0.321	0.369	0.265	0.483	0.394	0.336	0.366	0.377	0.393	0.362	0.349	0.318	0.403	0.367	0.77	0.83	0.865	0.778	0.762	0.774	0.811	0.696	0.722	0.781	1	0.665
		MCP_MIRUS_593090_TARA_PSW_NCLDV_00054_000000000009_4985_M4.pdb	0	0.346	0.396	0.423	0.373	0.25	0	0	0.405	0.134	0.224	0.314	0.36	0.117	0.375	0.489	0.491	0.337	0.343	0.442	0.285	0.336	0.376	0.153	0.186	0.365	0.445	0.689	0.693	0.686	0.681	0.662	0.696	0.54	0.617	0.436	0.822	0.673	1
	#3: Dendrogram
	((((MCP_HERPES_gammaherpesvirus_YP_009118415.pdb:0.00846392,MCP_HERPES_gammaherpesvirus_YP_009229859.pdb:0.00846392)0:0.0216866,((MCP_HERPES_betaherpesvirus_NP_612719.pdb:0.00977458,MCP_HERPES_betaherpesvirus_YP_081534.pdb:0.00977458)0:0.0159709,(MCP_HERPES_alphaherpesvirus_YP_009137093.pdb:0.0149162,MCP_HERPES_alphaherpesvirus_YP_010084972.pdb:0.0149162)0:0.0159709)0:0.0216866)0:0.105129,(MCP_HE…
