# Supplementary material for: Mirusviruses link herpesviruses to giant viruses
Source: Nature. 2023 Apr 19;616(7958):783–9. doi: 10.1038/s41586-023-05962-4 (PMC10132985; doi:10.1038/s41586-023-05962-4)
Supplement: Supplementary file 20 — Source Data Extended Data Fig. 5 [file 41586_2023_5962_MOESM20_ESM.xlsx]

## Sheet: Source Data Figure S5
	Source data for Figure S5
	This table was used as metadata in the anvi'o interactive interface
	Final_names	Source	Status	Class	Order	Family	Subfamily	Genus
	Ascoviridae_CU469068_Complete_DpAV4	Reference	included	Megaviricetes	Pimascovirales	Ascoviridae	N_A	N_A
	Ascoviridae_DQ517337_Trichoplusia_ni_ascovirus_2c	Reference	included	Megaviricetes	Pimascovirales	Ascoviridae	N_A	N_A
	Ascoviridae_EF133465_Heliothis_virescens_ascovirus_3e	Reference	included	Megaviricetes	Pimascovirales	Ascoviridae	N_A	N_A
	Ascoviridae_KJ755191_Heliothis_virescens_ascovirus_3f_isolate_LD135790	Reference	included	Megaviricetes	Pimascovirales	Ascoviridae	N_A	N_A
	Ascoviridae_NC_008361_Spodoptera_frugiperda_ascovirus_1a	Reference	included	Megaviricetes	Pimascovirales	Ascoviridae	N_A	N_A
	cPacV_1605	Reference	included	Megaviricetes	Imitervirales	Mimiviridae	mimi_4	mimi_4_B
	Iridoviridae_AF303741_Chilo_iridescent_virus	Reference	included	Megaviricetes	Pimascovirales	Iridoviridae	Betairidovirinae	N_A
	Iridoviridae_AF371960_Infectious_spleen_and_kidney_necrosis_virus	Reference	included	Megaviricetes	Pimascovirales	Iridoviridae	Alphairidovirinae	N_A
	Iridoviridae_AF389451_Tiger_frog_virus	Reference	included	Megaviricetes	Pimascovirales	Iridoviridae	Alphairidovirinae	N_A
	Iridoviridae_AP017456_Red_seabream_iridovirus	Reference	included	Megaviricetes	Pimascovirales	Iridoviridae	Alphairidovirinae	N_A
	Iridoviridae_AY150217_Ambystoma_tigrinum_stebbensi_virus	Reference	included	Megaviricetes	Pimascovirales	Iridoviridae	Alphairidovirinae	N_A
	Iridoviridae_AY380826_Lymphocystis_disease_virus	Reference	included	Megaviricetes	Pimascovirales	Iridoviridae	Alphairidovirinae	N_A
	Iridoviridae_AY521625_Singapore_grouper_iridovirus	Reference	included	Megaviricetes	Pimascovirales	Iridoviridae	Alphairidovirinae	N_A
	Iridoviridae_DQ643392_Aedes_taeniorhynchus_iridescent_virus	Reference	included	Megaviricetes	Pimascovirales	Iridoviridae	Betairidovirinae	N_A
	Iridoviridae_EU627010_Soft_shelled_turtle_iridovirus	Reference	included	Megaviricetes	Pimascovirales	Iridoviridae	Alphairidovirinae	N_A
	Iridoviridae_FJ433873_Epizootic_haematopoietic_necrosis_virus	Reference	included	Megaviricetes	Pimascovirales	Iridoviridae	Alphairidovirinae	N_A
	Iridoviridae_GQ273492_Turbot_reddish_body_iridovirus	Reference	included	Megaviricetes	Pimascovirales	Iridoviridae	Alphairidovirinae	N_A
	Iridoviridae_GQ918152_Wiseana_iridescent_virus	Reference	included	Megaviricetes	Pimascovirales	Iridoviridae	Betairidovirinae	N_A
	Iridoviridae_HF920633_Invertebrate_iridovirus_22	Reference	included	Megaviricetes	Pimascovirales	Iridoviridae	Betairidovirinae	N_A
	Iridoviridae_HF920634_Invertebrate_iridescent_virus_22_isolate_IIV22Aberystwyth	Reference	included	Megaviricetes	Pimascovirales	Iridoviridae	Betairidovirinae	N_A
	Iridoviridae_HF920635_Invertebrate_iridovirus_25	Reference	included	Megaviricetes	Pimascovirales	Iridoviridae	Betairidovirinae	N_A
	Iridoviridae_HF920636_Invertebrate_iridescent_virus_30	Reference	included	Megaviricetes	Pimascovirales	Iridoviridae	Betairidovirinae	N_A
	Iridoviridae_HF920637_Armadillidium_vulgare_iridescent	Reference	included	Megaviricetes	Pimascovirales	Iridoviridae	Betairidovirinae	N_A
	Iridoviridae_JQ724856_European_sheatfish_virus	Reference	included	Megaviricetes	Pimascovirales	Iridoviridae	Alphairidovirinae	N_A
	Iridoviridae_KF033124_Andrias_davidianus_ranavirus_isolate_2010SX	Reference	included	Megaviricetes	Pimascovirales	Iridoviridae	Alphairidovirinae	N_A
	Iridoviridae_KF938901_UNVERIFIED_Anopheles_minimus_irodovirus_isolate_AMIV	Reference	included	Megaviricetes	Pimascovirales	Iridoviridae	Betairidovirinae	N_A
	Iridoviridae_KP056312_Common_midwife_toad_ranavirus_isolate_Pelophylax_kl	Reference	included	Megaviricetes	Pimascovirales	Iridoviridae	Alphairidovirinae	N_A
	Iridoviridae_KP266743_Tortoise_ranavirus_isolate_1	Reference	included	Megaviricetes	Pimascovirales	Iridoviridae	Alphairidovirinae	N_A
	Iridoviridae_KR139659_Scale_drop_disease_virus_isolate_C4575	Reference	included	Megaviricetes	Pimascovirales	Iridoviridae	Alphairidovirinae	N_A
	Iridoviridae_KX185156_Bohle_iridovirus_isolate_BIV_ME_93_35	Reference	included	Megaviricetes	Pimascovirales	Iridoviridae	Alphairidovirinae	N_A
	Iridoviridae_KX353311_Short_finned_eel_ranavirus_isolate_ANGA14001	Reference	included	Megaviricetes	Pimascovirales	Iridoviridae	Alphairidovirinae	N_A
	Iridoviridae_KX574343_Ranavirus_maximus_isolate_SMA15001	Reference	included	Megaviricetes	Pimascovirales	Iridoviridae	Alphairidovirinae	N_A
	Iridoviridae_KX643370_Lymphocystis_disease_virus_Sa_isolate_SA9	Reference	included	Megaviricetes	Pimascovirales	Iridoviridae	Alphairidovirinae	N_A
	Iridoviridae_L63545_Lymphocystis_disease_virus_1	Reference	included	Megaviricetes	Pimascovirales	Iridoviridae	Alphairidovirinae	N_A
	Iridoviridae_LS484712_Daphnia_iridovirus_1	Reference	included	Megaviricetes	Pimascovirales	Iridoviridae	Betairidovirinae	N_A
	Iridoviridae_MF197913_Cherax_quadricarinatus_iridovirus_strain_CQIV_CN01	Reference	included	Megaviricetes	Pimascovirales	Iridoviridae	Alphairidovirinae	N_A
	Marseilleviridae_AP017398_Tokyovirus_A1_DNA	Reference	included	Megaviricetes	Pimascovirales	Marseilleviridae	N_A	N_A
	Marseilleviridae_HQ113105_Lausannevirus_isolate_7715	Reference	included	Megaviricetes	Pimascovirales	Marseilleviridae	N_A	N_A
	Marseilleviridae_JF909596_Senegalvirus_SSV_A_contig1	Reference	included	Megaviricetes	Pimascovirales	Marseilleviridae	N_A	N_A
	Marseilleviridae_KF527888_Insectomime_virus_strain_V478	Reference	included	Megaviricetes	Pimascovirales	Marseilleviridae	N_A	N_A
	Marseilleviridae_KT752522_Brazilian_marseillevirus_strain_BH2014	Reference	included	Megaviricetes	Pimascovirales	Marseilleviridae	N_A	N_A
	Marseilleviridae_KT835053_Golden_Marseillevirus	Reference	included	Megaviricetes	Pimascovirales	Marseilleviridae	N_A	N_A
	Marseilleviridae_KX066233_Noumeavirus_isolate_NMV1	Reference	included	Megaviricetes	Pimascovirales	Marseilleviridae	N_A	N_A
	Mimiviridae_ChoanoV1	Reference	included	Megaviricetes	Imitervirales	Mesomimiviridae	meso_5	meso_5_B1
	Mimiviridae_GU244497_Cafeteria_roenbergensis_virus_BV_PW1	Reference	included	Megaviricetes	Imitervirales	Mimiviridae	mimi_4	mimi_4_B
	Mimiviridae_JN258408_Megavirus_chiliensis	Reference	included	Megaviricetes	Imitervirales	Mimiviridae	mimi_3	mimi_3_B
	Mimiviridae_JN885990_Megavirus_courdo7_isolate_Mv13_c7	Reference	included	Megaviricetes	Imitervirales	Mimiviridae	mimi_3	mimi_3_B
	Mimiviridae_KC008572_UNVERIFIED_Moumouvirus_goulette	Reference	included	Megaviricetes	Imitervirales	Mimiviridae	mimi_3	mimi_3_B
	Mimiviridae_KF527228_Mimivirus_terra2	Reference	included	Megaviricetes	Imitervirales	Mimiviridae	mimi_3	mimi_3_B
	Mimiviridae_KM982402_UNVERIFIED_Acanthamoeba_polyphaga_mimivirus_strain_Kroon	Reference	included	Megaviricetes	Imitervirales	Mimiviridae	mimi_3	mimi_3_B
	Mimiviridae_KU877344_Powai_lake_megavirus_isolate	Reference	included	Megaviricetes	Imitervirales	Mimiviridae	mimi_3	mimi_3_B
	Mimiviridae_KY110734_Saudi_moumouvirus	Reference	included	Megaviricetes	Imitervirales	Mimiviridae	mimi_3	mimi_3_B
	Mimiviridae_KY523104_Tupanvirus_soda_lake	Reference	included	Megaviricetes	Imitervirales	Mimiviridae	mimi_3	mimi_3_B
	Mimiviridae_KY565516_Mimivirus_AB_566_O17	Reference	excluded	Megaviricetes	NA	NA	NA	NA
	Mimiviridae_KY684083_Catovirus_CTV1_Catovirus_1	Reference	included	Megaviricetes	Imitervirales	Mimiviridae	mimi_3	mimi_3_A
	Mimiviridae_KY684085_Indivirus_ILV1_Indivirus_1	Reference	included	Megaviricetes	Imitervirales	Mimiviridae	mimi_3	mimi_3_A
	Mimiviridae_KY684103_Hokovirus_HKV1_Hokovirus_1	Reference	included	Megaviricetes	Imitervirales	Mimiviridae	mimi_3	mimi_3_A
	Mimiviridae_KY684108_Klosneuvirus_KNV1_Klosneuvirus_1	Reference	included	Megaviricetes	Imitervirales	Mimiviridae	mimi_3	mimi_3_A
	Mimiviridae_LC015646_Yellowstone_lake_mimivirus_DNA	Reference	excluded	Megaviricetes	NA	NA	NA	NA
	Mimiviridae_MF405918_Tupanvirus_deep_ocean	Reference	included	Megaviricetes	Imitervirales	Mimiviridae	mimi_3	mimi_3_B
	Mimiviridae_MF782455_Bodo_saltans_virus_strain_NG1	Reference	included	Megaviricetes	Imitervirales	Mimiviridae	mimi_3	mimi_3_A
	Mimiviridae_MG602507_UNVERIFIED_Acanthamoeba_polyphaga_mimivirus	Reference	included	Megaviricetes	Imitervirales	Mimiviridae	mimi_3	mimi_3_B
	Mimiviridae_MG779292_Bandra_megavirus_isolate_KK_1	Reference	included	Megaviricetes	Imitervirales	Mimiviridae	mimi_3	mimi_3_B
	Mimiviridae_MG807320_Moumouvirus_australiensis_isolate_10A	Reference	included	Megaviricetes	Imitervirales	Mimiviridae	mimi_3	mimi_3_B
	Mimiviridae_MH046830_Mimivirus_sp_SH_clone	Reference	included	Megaviricetes	Imitervirales	Mimiviridae	mimi_3	mimi_3_B
	Mimiviridae_MK071979_Terrestrivirus_sp_clone_Terrestrivirus_1	Reference	included	Megaviricetes	Imitervirales	Mimiviridae	mimi_3	mimi_3_A
	Mimiviridae_MK071998_Barrevirus_sp_clone_Barrevirus_1	Reference	included	Megaviricetes	Imitervirales	Mimiviridae	mimi_3	mimi_3_A
	Mimiviridae_MK072042_Dasosvirus_sp_clone_Dasosvirus_1	Reference	included	Megaviricetes	Imitervirales	Mimiviridae	mimi_3	mimi_3_A
	Mimiviridae_MK072066_Edafosvirus_sp_clone_Edafosvirus_1	Reference	included	Megaviricetes	Imitervirales	Mimiviridae	mimi_3	mimi_3_A
	Mimiviridae_MK072132_Faunusvirus_sp_clone_Faunusvirus_1	Reference	included	Megaviricetes	Imitervirales	Mimiviridae	mimi_4	mimi_4_A
	Mimiviridae_MK072199_Gaeavirus_sp_clone_Gaeavirus_1	Reference	included	Megaviricetes	Imitervirales	Mimiviridae	mimi_3	mimi_3_A
	Mimiviridae_MK072243_Harvfovirus_sp_clone_Harvfovirus_1	Reference	included	Megaviricetes	Imitervirales	Mimiviridae	mimi_3	mimi_3_A
	Mimiviridae_MK072332_Homavirus_sp_clone_Homavirus_1	Reference	included	Megaviricetes	Imitervirales	Mimiviridae	mimi_3	mimi_3_A
	Mimiviridae_MK072383_Hyperionvirus_sp_clone_Hyperionvirus_1	Reference	included	Megaviricetes	Imitervirales	Mimiviridae	mimi_3	mimi_3_A
	Mimiviridae_MK072437_Satyrvirus_sp_clone_Satyrvirus_1	Reference	included	Megaviricetes	Imitervirales	Mimiviridae	mimi_3	mimi_3_B
	Moniruzzaman_EP01_ERX552279_2_dc	Moniruzzaman et al., 2020	included	Megaviricetes	Pandoravirales	pando_2	N_A	N_A
	Moniruzzaman_EP02_SRX802202_129_dc	Moniruzzaman et al., 2020	excluded	Megaviricetes	Pandoravirales	NA	NA	NA
	Moniruzzaman_EP04_SRX802073_108_dc	Moniruzzaman et al., 2020	included	Megaviricetes	Pandoravirales	pando_2	N_A	N_A
	Moniruzzaman_EP05_ERX552277_13_dc	Moniruzzaman et al., 2020	included	Megaviricetes	Pandoravirales	pando_1	pando_1_B	N_A
	Moniruzzaman_EP06_ERX552244_11_dc	Moniruzzaman et al., 2020	included	Megaviricetes	Pandoravirales	pando_1	incertae_sedis	N_A
	Moniruzzaman_EP08_ERX552299_29_dc	Moniruzzaman et al., 2020	included	Megaviricetes	Pandoravirales	ND	N_A	N_A
	Moniruzzaman_EP12_ERX555967_47_dc	Moniruzzaman et al., 2020	excluded	Megaviricetes	Pandoravirales	NA	NA	NA
	Moniruzzaman_IR01_ERX552261_5_dc	Moniruzzaman et al., 2020	included	Megaviricetes	Pimascovirales	pima_1	pima_1_A	N_A
	Moniruzzaman_IR01_ERX552261_56_dc	Moniruzzaman et al., 2020	included	Megaviricetes	Pimascovirales	pima_1	pima_1_A	N_A
	Moniruzzaman_IR01_ERX552270_117_dc	Moniruzzaman et al., 2020	included	Megaviricetes	Pimascovirales	pima_1	pima_1_B	N_A
	Moniruzzaman_IR01_ERX552270_122_dc	Moniruzzaman et al., 2020	included	Megaviricetes	Pimascovirales	pima_1	pima_1_A	N_A
	Moniruzzaman_IR01_SRX802077_164_dc	Moniruzzaman et al., 2020	included	Megaviricetes	Pimascovirales	pima_1	pima_1_D	N_A
	Moniruzzaman_IR01_SRX802189_61_dc	Moniruzzaman et al., 2020	included	Megaviricetes	Pimascovirales	pima_1	pima_1_A	N_A
	Moniruzzaman_IR01_SRX802963_105_dc	Moniruzzaman et al., 2020	included	Megaviricetes	Pimascovirales	pima_1	pima_1_A	N_A
	Moniruzzaman_IR01_SRX803008_97_dc	Moniruzzaman et al., 2020	included	Megaviricetes	Pimascovirales	pima_1	pima_1_A	N_A
	Moniruzzaman_IR02_ERX943717_62_dc	Moniruzzaman et al., 2020	included	Megaviricetes	Pimascovirales	Iridoviridae	Alphairidovirinae	N_A
	Moniruzzaman_LP01_ERX552252_57_dc	Moniruzzaman et al., 2020	included	Megaviricetes	Algavirales	alga_2	Prasinovirinae	N_A
	Moniruzzaman_LP01_ERX552274_25_dc	Moniruzzaman et al., 2020	included	Megaviricetes	Algavirales	alga_2	Prasinovirinae	N_A
	Moniruzzaman_LP01_ERX552283_12_dc	Moniruzzaman et al., 2020	included	Megaviricetes	Algavirales	alga_2	Prasinovirinae	N_A
	Moniruzzaman_LP01_ERX552326_9_dc	Moniruzzaman et al., 2020	included	Megaviricetes	Algavirales	alga_2	Prasinovirinae	N_A
	Moniruzzaman_LP01_ERX552333_20_dc	Moniruzzaman et al., 2020	included	Megaviricetes	Algavirales	alga_2	Prasinovirinae	N_A
	Moniruzzaman_LP01_ERX552336_20_dc	Moniruzzaman et al., 2020	included	Megaviricetes	Algavirales	alga_2	Prasinovirinae	N_A
	Moniruzzaman_LP01_ERX555907_107_dc	Moniruzzaman et al., 2020	included	Megaviricetes	Algavirales	alga_2	Prasinovirinae	N_A
	Moniruzzaman_LP01_ERX555961_17_dc	Moniruzzaman et al., 2020	included	Megaviricetes	Algavirales	alga_2	Prasinovirinae	N_A
	Moniruzzaman_LP01_ERX555961_3_dc	Moniruzzaman et al., 2020	included	Megaviricetes	Algavirales	alga_2	Prasinovirinae	N_A
	Moniruzzaman_LP01_ERX555967_111_dc	Moniruzzaman et al., 2020	included	Megaviricetes	Algavirales	alga_2	Prasinovirinae	N_A
	Moniruzzaman_LP01_ERX555976_71_dc	Moniruzzaman et al., 2020	included	Megaviricetes	Algavirales	alga_2	Prasinovirinae	N_A
	Moniruzzaman_LP01_ERX555978_25_dc	Moniruzzaman et al., 2020	included	Megaviricetes	Algavirales	alga_2	Prasinovirinae	N_A
	Moniruzzaman_LP01_ERX555987_14_dc	Moniruzzaman et al., 2020	included	Megaviricetes	Algavirales	alga_2	Prasinovirinae	N_A
	Moniruzzaman_LP01_ERX555987_30_dc	Moniruzzaman et al., 2020	included	Megaviricetes	Algavirales	alga_2	Prasinovirinae	N_A
	Moniruzzaman_LP01_ERX556023_2_dc	Moniruzzaman et al., 2020	included	Megaviricetes	Algavirales	alga_2	Prasinovirinae	N_A
	Moniruzzaman_LP01_ERX556034_38_dc	Moniruzzaman et al., 2020	included	Megaviricetes	Algavirales	alga_2	Prasinovirinae	N_A
	Moniruzzaman_LP01_ERX556037_11_dc	Moniruzzaman et al., 2020	included	Megaviricetes	Algavirales	alga_2	Prasinovirinae	N_A
	Moniruzzaman_LP01_ERX556059_2_dc	Moniruzzaman et al., 2020	included	Megaviricetes	Algavirales	alga_2	Prasinovirinae	N_A
	Moniruzzaman_LP01_ERX556101_60_dc	Moniruzzaman et al., 2020	included	Megaviricetes	Algavirales	alga_2	Prasinovirinae	N_A
	Moniruzzaman_LP01_ERX556127_13_dc	Moniruzzaman et al., 2020	included	Megaviricetes	Algavirales	alga_2	Prasinovirinae	N_A
	Moniruzzaman_LP01_ERX633348_16_dc	Moniruzzaman et al., 2020	included	Megaviricetes	Algavirales	alga_2	Prasinovirinae	N_A
	Moniruzzaman_LP01_ERX633354_21_dc	Moniruzzaman et al., 2020	included	Megaviricetes	Algavirales	alga_2	Prasinovirinae	N_A
	Moniruzzaman_LP01_ERX633355_23_dc	Moniruzzaman et al., 2020	included	Megaviricetes	Algavirales	alga_2	Prasinovirinae	N_A
	Moniruzzaman_LP01_ERX943717_70_dc	Moniruzzaman et al., 2020	included	Megaviricetes	Algavirales	alga_2	Prasinovirinae	N_A
	Moniruzzaman_LP01_SRX514547_24_dc	Moniruzzaman et al., 2020	included	Megaviricetes	Algavirales	alga_2	Prasinovirinae	N_A
	Moniruzzaman_LP01_SRX672316_10_dc	Moniruzzaman et al., 2020	included	Megaviricetes	Algavirales	alga_2	Prasinovirinae	N_A
	Moniruzzaman_LP01_SRX802076_50_dc	Moniruzzaman et al., 2020	included	Megaviricetes	Algavirales	alga_2	Prasinovirinae	N_A
	Moniruzzaman_LP01_SRX803008_7_dc	Moniruzzaman et al., 2020	included	Megaviricetes	Algavirales	alga_2	Prasinovirinae	N_A
	Moniruzzaman_LP03_ERX552261_44_dc	Moniruzzaman et al., 2020	included	Megaviricetes	Algavirales	alga_2	alga_2_A	N_A
	Moniruzzaman_LP03_ERX552270_64_dc	Moniruzzaman et al., 2020	included	Megaviricetes	Algavirales	alga_2	alga_2_A	N_A
	Moniruzzaman_LP03_ERX555907_69_dc	Moniruzzaman et al., 2020	included	Megaviricetes	Algavirales	alga_2	alga_2_A	N_A
	Moniruzzaman_LP04_ERX552270_119_dc	Moniruzzaman et al., 2020	included	Megaviricetes	Algavirales	alga_1	Raphidovirinae	N_A
	Moniruzzaman_LP04_ERX552274_3_dc	Moniruzzaman et al., 2020	included	Megaviricetes	Algavirales	alga_1	Raphidovirinae	N_A
	Moniruzzaman_LP04_ERX552283_9_dc	Moniruzzaman et al., 2020	included	Megaviricetes	Algavirales	alga_1	Raphidovirinae	N_A
	Moniruzzaman_LP04_ERX555917_66_dc	Moniruzzaman et al., 2020	included	Megaviricetes	Algavirales	alga_1	Raphidovirinae	N_A
	Moniruzzaman_LP04_ERX556005_53_dc	Moniruzzaman et al., 2020	excluded	Megaviricetes	Algavirales	NA	NA	NA
	Moniruzzaman_LP04_ERX556017_11_dc	Moniruzzaman et al., 2020	included	Megaviricetes	Algavirales	alga_1	Raphidovirinae	N_A
	Moniruzzaman_LP04_ERX556034_5_dc	Moniruzzaman et al., 2020	included	Megaviricetes	Algavirales	alga_1	Raphidovirinae	N_A
	Moniruzzaman_LP04_ERX556101_9_dc	Moniruzzaman et al., 2020	included	Megaviricetes	Algavirales	alga_1	Raphidovirinae	N_A
	Moniruzzaman_LP04_ERX633347_21_dc	Moniruzzaman et al., 2020	included	Megaviricetes	Algavirales	alga_1	Raphidovirinae	N_A
	Moniruzzaman_LP04_SRX802143_131_dc	Moniruzzaman et al., 2020	included	Megaviricetes	Algavirales	alga_1	Raphidovirinae	N_A
	Moniruzzaman_LP05_ERX552270_7_dc	Moniruzzaman et al., 2020	included	Megaviricetes	Algavirales	alga_1	Raphidovirinae	incertae_sedis
	Moniruzzaman_LP05_ERX552270_8_dc	Moniruzzaman et al., 2020	included	Megaviricetes	Algavirales	alga_1	Raphidovirinae	incertae_sedis
	Moniruzzaman_LP06_ERX552270_50_dc	Moniruzzaman et al., 2020	excluded	Megaviricetes	Pandoravirales	NA	NA	NA
	Moniruzzaman_MM01_ERX288947_11_dc	Moniruzzaman et al., 2020	included	Megaviricetes	Imitervirales	Mesomimiviridae	meso_4	meso_4_H3
	Moniruzzaman_MM01_ERX552243_80_dc	Moniruzzaman et al., 2020	included	Megaviricetes	Imitervirales	Mesomimiviridae	meso_4	meso_4_E
	Moniruzzaman_MM01_ERX552243_92_dc	Moniruzzaman et al., 2020	included	Megaviricetes	Imitervirales	Mesomimiviridae	meso_4	meso_4_A
	Moniruzzaman_MM01_ERX552244_9_dc	Moniruzzaman et al., 2020	included	Megaviricetes	Imitervirales	Mesomimiviridae	meso_4	meso_4_H2
	Moniruzzaman_MM01_ERX552246_27_dc	Moniruzzaman et al., 2020	included	Megaviricetes	Imitervirales	Mesomimiviridae	meso_4	meso_4_E
	Moniruzzaman_MM01_ERX552252_1_dc	Moniruzzaman et al., 2020	included	Megaviricetes	Imitervirales	Mesomimiviridae	meso_4	meso_4_H2
	Moniruzzaman_MM01_ERX552255_28_dc	Moniruzzaman et al., 2020	included	Megaviricetes	Imitervirales	Mesomimiviridae	meso_4	meso_4_G
	Moniruzzaman_MM01_ERX552257_75_dc	Moniruzzaman et al., 2020	included	Megaviricetes	Imitervirales	Mesomimiviridae	meso_4	meso_4_H3
	Moniruzzaman_MM01_ERX552270_100_dc	Moniruzzaman et al., 2020	included	Megaviricetes	Imitervirales	Mesomimiviridae	meso_4	meso_4_H3
	Moniruzzaman_MM01_ERX552270_106_dc	Moniruzzaman et al., 2020	included	Megaviricetes	Imitervirales	Mesomimiviridae	meso_4	meso_4_H3
	Moniruzzaman_MM01_ERX552270_108_dc	Moniruzzaman et al., 2020	included	Megaviricetes	Imitervirales	Mesomimiviridae	meso_4	meso_4_H2
	Moniruzzaman_MM01_ERX552270_110_dc	Moniruzzaman et al., 2020	included	Megaviricetes	Imitervirales	Mesomimiviridae	meso_4	meso_4_F3
	Moniruzzaman_MM01_ERX552270_114_dc	Moniruzzaman et al., 2020	included	Megaviricetes	Imitervirales	Mesomimiviridae	meso_4	meso_4_H3
	Moniruzzaman_MM01_ERX552270_24_dc	Moniruzzaman et al., 2020	included	Megaviricetes	Imitervirales	Mesomimiviridae	meso_4	meso_4_D
	Moniruzzaman_MM01_ERX552270_27_dc	Moniruzzaman et al., 2020	included	Megaviricetes	Imitervirales	Mesomimiviridae	meso_4	meso_4_F3
	Moniruzzaman_MM01_ERX552270_51_dc	Moniruzzaman et al., 2020	included	Megaviricetes	Imitervirales	Mesomimiviridae	meso_4	meso_4_H2
	Moniruzzaman_MM01_ERX552270_52_dc	Moniruzzaman et al., 2020	included	Megaviricetes	Imitervirales	Mesomimiviridae	meso_4	meso_4_H3
	Moniruzzaman_MM01_ERX552270_55_dc	Moniruzzaman et al., 2020	included	Megaviricetes	Imitervirales	Mesomimiviridae	meso_4	meso_4_H2
	Moniruzzaman_MM01_ERX552270_62_dc	Moniruzzaman et al., 2020	included	Megaviricetes	Imitervirales	Mesomimiviridae	meso_4	meso_4_H3
	Moniruzzaman_MM01_ERX552270_65_dc	Moniruzzaman et al., 2020	included	Megaviricetes	Imitervirales	Mesomimiviridae	meso_4	meso_4_A
	Moniruzzaman_MM01_ERX552270_73_dc	Moniruzzaman et al., 2020	included	Megaviricetes	Imitervirales	Mesomimiviridae	meso_4	meso_4_F3
	Moniruzzaman_MM01_ERX552270_74_dc	Moniruzzaman et al., 2020	included	Megaviricetes	Imitervirales	Mesomimiviridae	meso_4	meso_4_A
	Moniruzzaman_MM01_ERX552270_87_dc	Moniruzzaman et al., 2020	included	Megaviricetes	Imitervirales	Mesomimiviridae	meso_4	meso_4_E
	Moniruzzaman_MM01_ERX552270_94_dc	Moniruzzaman et al., 2020	included	Megaviricetes	Imitervirales	Mesomimiviridae	meso_4	meso_4_H2
	Moniruzzaman_MM01_ERX552274_30_dc	Moniruzzaman et al., 2020	included	Megaviricetes	Imitervirales	Mesomimiviridae	meso_4	meso_4_H3
	Moniruzzaman_MM01_ERX552274_9_dc	Moniruzzaman et al., 2020	included	Megaviricetes	Imitervirales	Mesomimiviridae	meso_4	meso_4_C
	Moniruzzaman_MM01_ERX552283_5_dc	Moniruzzaman et al., 2020	included	Megaviricetes	Imitervirales	Mesomimiviridae	meso_4	meso_4_F3
	Moniruzzaman_MM01_ERX552288_39_dc	Moniruzzaman et al., 2020	included	Megaviricetes	Imitervirales	Mesomimiviridae	meso_4	meso_4_E
	Moniruzzaman_MM01_ERX552288_95_dc	Moniruzzaman et al., 2020	included	Megaviricetes	Imitervirales	Mesomimiviridae	meso_4	meso_4_F3
	Moniruzzaman_MM01_ERX552292_53_dc	Moniruzzaman et al., 2020	included	Megaviricetes	Imitervirales	Mesomimiviridae	meso_4	meso_4_E
	Moniruzzaman_MM01_ERX552296_13_dc	Moniruzzaman et al., 2020	included	Megaviricetes	Imitervirales	Mesomimiviridae	meso_4	meso_4_H3
	Moniruzzaman_MM01_ERX552296_3_dc	Moniruzzaman et al., 2020	included	Megaviricetes	Imitervirales	Mesomimiviridae	meso_4	meso_4_F3
	Moniruzzaman_MM01_ERX552296_31_dc	Moniruzzaman et al., 2020	included	Megaviricetes	Imitervirales	Mesomimiviridae	meso_4	meso_4_F1
	Moniruzzaman_MM01_ERX552296_34_dc	Moniruzzaman et al., 2020	included	Megaviricetes	Imitervirales	Mesomimiviridae	meso_4	meso_4_C
	Moniruzzaman_MM01_ERX552296_45_dc	Moniruzzaman et al., 2020	included	Megaviricetes	Imitervirales	Mesomimiviridae	meso_4	meso_4_F2
	Moniruzzaman_MM01_ERX552296_8_dc	Moniruzzaman et al., 2020	included	Megaviricetes	Imitervirales	Mesomimiviridae	meso_4	meso_4_F1
	Moniruzzaman_MM01_ERX552297_80_dc	Moniruzzaman et al., 2020	included	Megaviricetes	Imitervirales	Mesomimiviridae	meso_4	meso_4_H2
	Moniruzzaman_MM01_ERX552302_25_dc	Moniruzzaman et al., 2020	included	Megaviricetes	Imitervirales	Mesomimiviridae	meso_4	meso_4_C
	Moniruzzaman_MM01_ERX552302_42_dc	Moniruzzaman et al., 2020	included	Megaviricetes	Imitervirales	Mesomimiviridae	meso_4	meso_4_H2
	Moniruzzaman_MM01_ERX552302_47_dc	Moniruzzaman et al., 2020	included	Megaviricetes	Imitervirales	Mesomimiviridae	meso_4	meso_4_C
	Moniruzzaman_MM01_ERX555913_6_dc	Moniruzzaman et al., 2020	included	Megaviricetes	Imitervirales	Mesomimiviridae	meso_4	meso_4_D
	Moniruzzaman_MM01_ERX555913_65_dc	Moniruzzaman et al., 2020	included	Megaviricetes	Imitervirales	Mesomimiviridae	meso_4	meso_4_E
	Moniruzzaman_MM01_ERX555926_39_dc	Moniruzzaman et al., 2020	included	Megaviricetes	Imitervirales	Mesomimiviridae	meso_4	meso_4_C
	Moniruzzaman_MM01_ERX555951_10_dc	Moniruzzaman et al., 2020	included	Megaviricetes	Imitervirales	Mesomimiviridae	meso_4	meso_4_E
	Moniruzzaman_MM01_ERX555954_29_dc	Moniruzzaman et al., 2020	included	Megaviricetes	Imitervirales	Mesomimiviridae	meso_4	meso_4_F3
	Moniruzzaman_MM01_ERX555965_10_dc	Moniruzzaman et al., 2020	included	Megaviricetes	Imitervirales	Mesomimiviridae	meso_4	meso_4_E
	Moniruzzaman_MM01_ERX555965_20_dc	Moniruzzaman et al., 2020	included	Megaviricetes	Imitervirales	Mesomimiviridae	meso_4	meso_4_E
	Moniruzzaman_MM01_ERX555965_5_dc	Moniruzzaman et al., 2020	included	Megaviricetes	Imitervirales	Mesomimiviridae	meso_4	meso_4_E
	Moniruzzaman_MM01_ERX555965_52_dc	Moniruzzaman et al., 2020	included	Megaviricetes	Imitervirales	Mesomimiviridae	meso_4	meso_4_A
	Moniruzzaman_MM01_ERX555965_56_dc	Moniruzzaman et al., 2020	included	Megaviricetes	Imitervirales	Mesomimiviridae	meso_4	meso_4_F2
	Moniruzzaman_MM01_ERX555967_26_dc	Moniruzzaman et al., 2020	included	Megaviricetes	Imitervirales	Mesomimiviridae	meso_4	meso_4_F3
	Moniruzzaman_MM01_ERX555988_97_dc	Moniruzzaman et al., 2020	included	Megaviricetes	Imitervirales	Mesomimiviridae	meso_4	meso_4_H3
	Moniruzzaman_MM01_ERX555997_4_dc	Moniruzzaman et al., 2020	included	Megaviricetes	Imitervirales	Mesomimiviridae	meso_4	meso_4_E
	Moniruzzaman_MM01_ERX555997_5_dc	Moniruzzaman et al., 2020	included	Megaviricetes	Imitervirales	Mesomimiviridae	meso_4	meso_4_E
	Moniruzzaman_MM01_ERX556007_6_dc	Moniruzzaman et al., 2020	included	Megaviricetes	Imitervirales	Mesomimiviridae	meso_4	meso_4_H3
	Moniruzzaman_MM01_ERX556009_10_dc	Moniruzzaman et al., 2020	included	Megaviricetes	Imitervirales	Mesomimiviridae	meso_4	meso_4_H1
	Moniruzzaman_MM01_ERX556009_6_dc	Moniruzzaman et al., 2020	included	Megaviricetes	Imitervirales	Mesomimiviridae	meso_4	meso_4_A
	Moniruzzaman_MM01_ERX556028_70_dc	Moniruzzaman et al., 2020	included	Megaviricetes	Imitervirales	Mesomimiviridae	meso_4	meso_4_H2
	Moniruzzaman_MM01_ERX556031_10_dc	Moniruzzaman et al., 2020	included	Megaviricetes	Imitervirales	Mesomimiviridae	meso_4	meso_4_G
	Moniruzzaman_MM01_ERX556031_42_dc	Moniruzzaman et al., 2020	included	Megaviricetes	Imitervirales	Mesomimiviridae	meso_4	meso_4_F3
	Moniruzzaman_MM01_ERX556032_62_dc	Moniruzzaman et al., 2020	included	Megaviricetes	Imitervirales	Mesomimiviridae	meso_4	meso_4_F3
	Moniruzzaman_MM01_ERX556037_19_dc	Moniruzzaman et al., 2020	included	Megaviricetes	Imitervirales	Mesomimiviridae	meso_4	meso_4_H2
	Moniruzzaman_MM01_ERX556037_25_dc	Moniruzzaman et al., 2020	included	Megaviricetes	Imitervirales	Mesomimiviridae	meso_4	meso_4_H3
	Moniruzzaman_MM01_ERX556045_12_dc	Moniruzzaman et al., 2020	included	Megaviricetes	Imitervirales	Mesomimiviridae	meso_4	meso_4_E
	Moniruzzaman_MM01_ERX556058_18_dc	Moniruzzaman et al., 2020	included	Megaviricetes	Imitervirales	Mesomimiviridae	meso_4	meso_4_H3
	Moniruzzaman_MM01_ERX556068_30_dc	Moniruzzaman et al., 2020	excluded	Megaviricetes	Imitervirales	NA	NA	NA
	Moniruzzaman_MM01_ERX633356_44_dc	Moniruzzaman et al., 2020	included	Megaviricetes	Imitervirales	Mesomimiviridae	meso_4	meso_4_H1
	Moniruzzaman_MM01_ERX943721_3_dc	Moniruzzaman et al., 2020	included	Megaviricetes	Imitervirales	Mesomimiviridae	meso_4	meso_4_H1
	Moniruzzaman_MM01_SRX802073_110_dc	Moniruzzaman et al., 2020	included	Megaviricetes	Imitervirales	Mesomimiviridae	meso_4	meso_4_E
	Moniruzzaman_MM01_SRX802073_18_dc	Moniruzzaman et al., 2020	included	Megaviricetes	Imitervirales	Mesomimiviridae	meso_4	meso_4_F3
	Moniruzzaman_MM01_SRX802073_68_dc	Moniruzzaman et al., 2020	included	Megaviricetes	Imitervirales	Mesomimiviridae	meso_4	meso_4_F3
	Moniruzzaman_MM01_SRX802073_70_dc	Moniruzzaman et al., 2020	included	Megaviricetes	Imitervirales	Mesomimiviridae	meso_4	meso_4_F2
	Moniruzzaman_MM01_SRX802073_74_dc	Moniruzzaman et al., 2020	included	Megaviricetes	Imitervirales	Mesomimiviridae	meso_4	meso_4_F3
	Moniruzzaman_MM01_SRX802073_99_dc	Moniruzzaman et al., 2020	included	Megaviricetes	Imitervirales	Mesomimiviridae	meso_4	meso_4_F2
	Moniruzzaman_MM01_SRX802076_68_dc	Moniruzzaman et al., 2020	included	Megaviricetes	Imitervirales	Mesomimiviridae	meso_4	meso_4_H2
	Moniruzzaman_MM01_SRX802077_162_dc	Moniruzzaman et al., 2020	included	Megaviricetes	Imitervirales	Mesomimiviridae	meso_4	meso_4_F1
	Moniruzzaman_MM01_SRX802077_72_dc	Moniruzzaman et al., 2020	included	Megaviricetes	Imitervirales	Mesomimiviridae	meso_4	meso_4_C
	Moniruzzaman_MM01_SRX802077_84_dc	Moniruzzaman et al., 2020	included	Megaviricetes	Imitervirales	Mesomimiviridae	meso_4	meso_4_F3
	Moniruzzaman_MM01_SRX802143_26_dc	Moniruzzaman et al., 2020	included	Megaviricetes	Imitervirales	Mesomimiviridae	meso_4	meso_4_F3
	Moniruzzaman_MM01_SRX802143_8_dc	Moniruzzaman et al., 2020	included	Megaviricetes	Imitervirales	Mesomimiviridae	meso_4	meso_4_C
	Moniruzzaman_MM01_SRX802189_102_dc	Moniruzzaman et al., 2020	included	Megaviricetes	Imitervirales	Mesomimiviridae	meso_4	meso_4_H2
	Moniruzzaman_MM01_SRX802202_1_dc	Moniruzzaman et al., 2020	included	Megaviricetes	Imitervirales	Mesomimiviridae	meso_4	meso_4_F2
	Moniruzzaman_MM01_SRX802202_63_dc	Moniruzzaman et al., 2020	included	Megaviricetes	Imitervirales	Mesomimiviridae	meso_4	meso_4_E
	Moniruzzaman_MM01_SRX803008_123_dc	Moniruzzaman et al., 2020	included	Megaviricetes	Imitervirales	Mesomimiviridae	meso_4	meso_4_H2
	Moniruzzaman_MM01_SRX803008_24_dc	Moniruzzaman et al., 2020	included	Megaviricetes	Imitervirales	Mesomimiviridae	meso_4	meso_4_H2
	Moniruzzaman_MM05_ERX552261_43_dc	Moniruzzaman et al., 2020	included	Megaviricetes	Imitervirales	Mesomimiviridae	meso_5	meso_5_D2
	Moniruzzaman_MM05_ERX552264_42_dc	Moniruzzaman et al., 2020	included	Megaviricetes	Imitervirales	Mesomimiviridae	meso_5	meso_5_D1
	Moniruzzaman_MM05_ERX552270_107_dc	Moniruzzaman et al., 2020	included	Megaviricetes	Imitervirales	Mesomimiviridae	meso_5	meso_5_D1
	Moniruzzaman_MM05_ERX552270_36_dc	Moniruzzaman et al., 2020	included	Megaviricetes	Imitervirales	Mesomimiviridae	meso_5	meso_5_D2
	Moniruzzaman_MM05_ERX552270_38_dc	Moniruzzaman et al., 2020	included	Megaviricetes	Imitervirales	Mesomimiviridae	meso_5	meso_5_D2
	Moniruzzaman_MM05_ERX552285_69_dc	Moniruzzaman et al., 2020	included	Megaviricetes	Imitervirales	Mesomimiviridae	meso_5	meso_5_D1
	Moniruzzaman_MM05_ERX555907_104_dc	Moniruzzaman et al., 2020	included	Megaviricetes	Imitervirales	Mesomimiviridae	meso_5	meso_5_D1
	Moniruzzaman_MM05_ERX555907_15_dc	Moniruzzaman et al., 2020	included	Megaviricetes	Imitervirales	Mesomimiviridae	meso_5	meso_5_D1
	Moniruzzaman_MM05_ERX555931_15_dc	Moniruzzaman et al., 2020	included	Megaviricetes	Imitervirales	Mesomimiviridae	meso_5	meso_5_D1
	Moniruzzaman_MM05_ERX555931_51_dc	Moniruzzaman et al., 2020	included	Megaviricetes	Imitervirales	Mesomimiviridae	meso_5	meso_5_D2
	Moniruzzaman_MM05_ERX555931_9_dc	Moniruzzaman et al., 2020	included	Megaviricetes	Imitervirales	Mesomimiviridae	meso_5	meso_5_D1
	Moniruzzaman_MM05_ERX555935_132_dc	Moniruzzaman et al., 2020	included	Megaviricetes	Imitervirales	Mesomimiviridae	meso_5	meso_5_D1
	Moniruzzaman_MM05_ERX555954_49_dc	Moniruzzaman et al., 2020	included	Megaviricetes	Imitervirales	Mesomimiviridae	meso_5	meso_5_D2
	Moniruzzaman_MM05_ERX556094_31_dc	Moniruzzaman et al., 2020	included	Megaviricetes	Imitervirales	Mesomimiviridae	meso_5	meso_5_D2
	Moniruzzaman_MM05_SRX802073_24_dc	Moniruzzaman et al., 2020	included	Megaviricetes	Imitervirales	Mesomimiviridae	meso_5	meso_5_D1
	Moniruzzaman_MM05_SRX802074_61_dc	Moniruzzaman et al., 2020	included	Megaviricetes	Imitervirales	Mesomimiviridae	meso_5	meso_5_D1
	Moniruzzaman_MM05_SRX802143_55_dc	Moniruzzaman et al., 2020	included	Megaviricetes	Imitervirales	Mesomimiviridae	meso_5	meso_5_D2
	Moniruzzaman_MM05_SRX802963_50_dc	Moniruzzaman et al., 2020	included	Megaviricetes	Imitervirales	Mesomimiviridae	meso_5	meso_5_D1
	Moniruzzaman_MM06_ERX555933_51_dc	Moniruzzaman et al., 2020	included	Megaviricetes	Imitervirales	Mesomimiviridae	meso_3	N_A
	Moniruzzaman_MM06_SRX802073_13_dc	Moniruzzaman et al., 2020	included	Megaviricetes	Imitervirales	Mesomimiviridae	meso_3	N_A
	Moniruzzaman_MM07_ERX552253_37_dc	Moniruzzaman et al., 2020	included	Megaviricetes	Imitervirales	Mesomimiviridae	meso_5	meso_5_A2
	Moniruzzaman_MM07_ERX552255_64_dc	Moniruzzaman et al., 2020	included	Megaviricetes	Imitervirales	Mesomimiviridae	meso_5	meso_5_A2
	Moniruzzaman_MM07_ERX552256_88_dc	Moniruzzaman et al., 2020	included	Megaviricetes	Imitervirales	Mesomimiviridae	meso_5	meso_5_A2
	Moniruzzaman_MM07_ERX552261_47_dc	Moniruzzaman et al., 2020	included	Megaviricetes	Imitervirales	Mesomimiviridae	meso_5	meso_5_B2
	Moniruzzaman_MM07_ERX552302_17_dc	Moniruzzaman et al., 2020	included	Megaviricetes	Imitervirales	Mesomimiviridae	meso_5	meso_5_A2
	Moniruzzaman_MM07_ERX555933_5_dc	Moniruzzaman et al., 2020	included	Megaviricetes	Imitervirales	Mesomimiviridae	meso_5	meso_5_B2
	Moniruzzaman_MM07_ERX555957_21_dc	Moniruzzaman et al., 2020	included	Megaviricetes	Imitervirales	Mesomimiviridae	meso_5	meso_5_A2
	Moniruzzaman_MM07_ERX555963_2_dc	Moniruzzaman et al., 2020	included	Megaviricetes	Imitervirales	Mesomimiviridae	meso_5	meso_5_B2
	Moniruzzaman_MM07_ERX555967_32_dc	Moniruzzaman et al., 2020	included	Megaviricetes	Imitervirales	Mesomimiviridae	meso_5	meso_5_B2
	Moniruzzaman_MM07_SRX802073_62_dc	Moniruzzaman et al., 2020	included	Megaviricetes	Imitervirales	Mesomimiviridae	meso_5	meso_5_B2
	Moniruzzaman_MM07_SRX802143_100_dc	Moniruzzaman et al., 2020	included	Megaviricetes	Imitervirales	Mesomimiviridae	meso_5	meso_5_B2
	Moniruzzaman_MM07_SRX802963_33_dc	Moniruzzaman et al., 2020	included	Megaviricetes	Imitervirales	Mesomimiviridae	meso_5	meso_5_B2
	Moniruzzaman_MM07_SRX803008_112_dc	Moniruzzaman et al., 2020	included	Megaviricetes	Imitervirales	Mesomimiviridae	meso_5	meso_5_A2
	Moniruzzaman_MM08_ERX552287_8_dc	Moniruzzaman et al., 2020	included	Megaviricetes	Imitervirales	Mesomimiviridae	meso_5	meso_5_B1
	Moniruzzaman_MM08_ERX555915_1_dc	Moniruzzaman et al., 2020	included	Megaviricetes	Imitervirales	Mesomimiviridae	meso_5	meso_5_B1
	Moniruzzaman_MM08_ERX555935_69_dc	Moniruzzaman et al., 2020	included	Megaviricetes	Imitervirales	Mesomimiviridae	meso_5	meso_5_B1
	Moniruzzaman_MM08_SRX802077_138_dc	Moniruzzaman et al., 2020	included	Megaviricetes	Imitervirales	Mesomimiviridae	meso_5	meso_5_B1
	Moniruzzaman_MM08_SRX802202_7_dc	Moniruzzaman et al., 2020	included	Megaviricetes	Imitervirales	Mesomimiviridae	meso_5	meso_5_B1
	Moniruzzaman_MM09_ERX552253_3_dc	Moniruzzaman et al., 2020	included	Megaviricetes	Imitervirales	Mesomimiviridae	meso_5	meso_5_A1
	Moniruzzaman_MM09_ERX552255_7_dc	Moniruzzaman et al., 2020	included	Megaviricetes	Imitervirales	Mesomimiviridae	meso_5	meso_5_A1
	Moniruzzaman_MM09_ERX552270_10_dc	Moniruzzaman et al., 2020	included	Megaviricetes	Imitervirales	Mesomimiviridae	meso_5	meso_5_A1
	Moniruzzaman_MM09_ERX552270_42_dc	Moniruzzaman et al., 2020	included	Megaviricetes	Imitervirales	Mesomimiviridae	meso_5	meso_5_A1
	Moniruzzaman_MM09_ERX552270_56_dc	Moniruzzaman et al., 2020	included	Megaviricetes	Imitervirales	Mesomimiviridae	meso_5	meso_5_A1
	Moniruzzaman_MM09_ERX552270_76_dc	Moniruzzaman et al., 2020	included	Megaviricetes	Imitervirales	Mesomimiviridae	meso_5	meso_5_A1
	Moniruzzaman_MM09_ERX552302_1_dc	Moniruzzaman et al., 2020	included	Megaviricetes	Imitervirales	Mesomimiviridae	meso_5	meso_5_A1
	Moniruzzaman_MM09_ERX552302_45_dc	Moniruzzaman et al., 2020	included	Megaviricetes	Imitervirales	Mesomimiviridae	meso_5	meso_5_A1
	Moniruzzaman_MM09_ERX555917_28_dc	Moniruzzaman et al., 2020	included	Megaviricetes	Imitervirales	Mesomimiviridae	meso_5	meso_5_A1
	Moniruzzaman_MM09_ERX555951_15_dc	Moniruzzaman et al., 2020	included	Megaviricetes	Imitervirales	Mesomimiviridae	meso_5	meso_5_A1
	Moniruzzaman_MM09_ERX555951_28_dc	Moniruzzaman et al., 2020	included	Megaviricetes	Imitervirales	Mesomimiviridae	meso_5	meso_5_A1
	Moniruzzaman_MM09_ERX555961_42_dc	Moniruzzaman et al., 2020	included	Megaviricetes	Imitervirales	Mesomimiviridae	meso_5	meso_5_A1
	Moniruzzaman_MM09_ERX556034_16_dc	Moniruzzaman et al., 2020	included	Megaviricetes	Imitervirales	Mesomimiviridae	meso_5	meso_5_A1
	Moniruzzaman_MM09_ERX556103_23_dc	Moniruzzaman et al., 2020	excluded	Megaviricetes	Imitervirales	NA	NA	NA
	Moniruzzaman_MM09_ERX556134_17_dc	Moniruzzaman et al., 2020	included	Megaviricetes	Imitervirales	Mesomimiviridae	meso_5	meso_5_A1
	Moniruzzaman_MM10_SRX802076_48_dc	Moniruzzaman et al., 2020	included	Megaviricetes	Imitervirales	Mesomimiviridae	meso_5	meso_5_A1
	Moniruzzaman_MM11_ERX552257_96_dc	Moniruzzaman et al., 2020	included	Megaviricetes	Imitervirales	Mesomimiviridae	meso_5	meso_5_B1
	Moniruzzaman_MM12_ERX552261_23_dc	Moniruzzaman et al., 2020	included	Megaviricetes	Imitervirales	Mesomimiviridae	meso_5	meso_5_C1
	Moniruzzaman_MM12_ERX552270_116_dc	Moniruzzaman et al., 2020	included	Megaviricetes	Imitervirales	Mesomimiviridae	meso_5	meso_5_C1
	Moniruzzaman_MM12_ERX552270_61_dc	Moniruzzaman et al., 2020	included	Megaviricetes	Imitervirales	Mesomimiviridae	meso_5	meso_5_C2
	Moniruzzaman_MM12_ERX552270_89_dc	Moniruzzaman et al., 2020	included	Megaviricetes	Imitervirales	Mesomimiviridae	meso_5	meso_5_C2
	Moniruzzaman_MM12_ERX555958_4_dc	Moniruzzaman et al., 2020	included	Megaviricetes	Imitervirales	Mesomimiviridae	meso_5	meso_5_C2
	Moniruzzaman_MM12_ERX555997_39_dc	Moniruzzaman et al., 2020	included	Megaviricetes	Imitervirales	Mesomimiviridae	meso_5	meso_5_C2
	Moniruzzaman_MM12_ERX556059_13_dc	Moniruzzaman et al., 2020	included	Megaviricetes	Imitervirales	Mesomimiviridae	meso_5	meso_5_C2
	Moniruzzaman_MM12_ERX556059_41_dc	Moniruzzaman et al., 2020	included	Megaviricetes	Imitervirales	Mesomimiviridae	meso_5	meso_5_C2
	Moniruzzaman_MM12_ERX556091_17_dc	Moniruzzaman et al., 2020	included	Megaviricetes	Imitervirales	Mesomimiviridae	meso_5	meso_5_C2
	Moniruzzaman_MM12_ERX556133_24_dc	Moniruzzaman et al., 2020	included	Megaviricetes	Imitervirales	Mesomimiviridae	meso_5	meso_5_C2
	Moniruzzaman_MM12_SRX802189_96_dc	Moniruzzaman et al., 2020	included	Megaviricetes	Imitervirales	Mesomimiviridae	meso_5	meso_5_C2
	Moniruzzaman_MM13_SRX802073_118_dc	Moniruzzaman et al., 2020	included	Megaviricetes	Imitervirales	Mesomimiviridae	meso_2	N_A
	Moniruzzaman_MM13_SRX802077_119_dc	Moniruzzaman et al., 2020	included	Megaviricetes	Imitervirales	Mesomimiviridae	meso_2	N_A
	Moniruzzaman_MM13_SRX802077_35_dc	Moniruzzaman et al., 2020	included	Megaviricetes	Imitervirales	Mesomimiviridae	meso_2	N_A
	Moniruzzaman_MM13_SRX802143_64_dc	Moniruzzaman et al., 2020	included	Megaviricetes	Imitervirales	Mesomimiviridae	meso_2	N_A
	Moniruzzaman_MM13_SRX803008_78_dc	Moniruzzaman et al., 2020	included	Megaviricetes	Imitervirales	Mesomimiviridae	meso_2	N_A
	Moniruzzaman_MM14_ERX556315_47_dc	Moniruzzaman et al., 2020	included	Megaviricetes	Imitervirales	Mesomimiviridae	meso_1	N_A
	Moniruzzaman_MM14_ERX633345_33_dc	Moniruzzaman et al., 2020	included	Megaviricetes	Imitervirales	incertae_sedis	N_A	N_A
	Moniruzzaman_MM14_SRX802963_76_dc	Moniruzzaman et al., 2020	included	Megaviricetes	Imitervirales	Mesomimiviridae	meso_1	N_A
	Moniruzzaman_MM15_ERX556043_42_dc	Moniruzzaman et al., 2020	included	Megaviricetes	Imitervirales	basal_clade	N_A	N_A
	Moniruzzaman_MM16_ERX552254_13_dc	Moniruzzaman et al., 2020	included	Megaviricetes	Imitervirales	Mimiviridae	mimi_4	mimi_4_B
	Moniruzzaman_MM16_ERX552255_53_dc	Moniruzzaman et al., 2020	included	Megaviricetes	Imitervirales	Mimiviridae	mimi_4	mimi_4_A
	Moniruzzaman_MM16_ERX552256_53_dc	Moniruzzaman et al., 2020	included	Megaviricetes	Imitervirales	Mimiviridae	mimi_4	mimi_4_B
	Moniruzzaman_MM16_ERX552300_8_dc	Moniruzzaman et al., 2020	included	Megaviricetes	Imitervirales	Mimiviridae	mimi_3	mimi_3_A
	Moniruzzaman_MM16_ERX555926_32_dc	Moniruzzaman et al., 2020	included	Megaviricetes	Imitervirales	Mimiviridae	mimi_4	mimi_4_A
	Moniruzzaman_MM16_ERX556094_26_dc	Moniruzzaman et al., 2020	included	Megaviricetes	Imitervirales	Mimiviridae	mimi_4	mimi_4_B
	Moniruzzaman_MM16_ERX556094_51_dc	Moniruzzaman et al., 2020	included	Megaviricetes	Imitervirales	Mimiviridae	mimi_4	mimi_4_B
	Moniruzzaman_MM16_SRX802202_77_dc	Moniruzzaman et al., 2020	included	Megaviricetes	Imitervirales	Mimiviridae	mimi_4	mimi_4_A
	Moniruzzaman_MM16_SRX802963_30_dc	Moniruzzaman et al., 2020	included	Megaviricetes	Imitervirales	Mimiviridae	mimi_4	mimi_4_B
	Moniruzzaman_MM17_ERX552270_68_dc	Moniruzzaman et al., 2020	included	Megaviricetes	Imitervirales	Mimiviridae	incertae_sedis	N_A
	Moniruzzaman_MM18_ERX633342_1_dc	Moniruzzaman et al., 2020	excluded	Megaviricetes	Imitervirales	NA	NA	NA
	mPacV_611	Reference	included	Megaviricetes	Imitervirales	Mimiviridae	mimi_4	mimi_4_B
	oPacV_421	Reference	included	Megaviricetes	Imitervirales	Mesomimiviridae	meso_4	meso_4_C
	oPacV_662	Reference	included	Megaviricetes	Imitervirales	Mimiviridae	mimi_2	N_A
	Pandoravirus_KP136319_inopinatum_isolate_KlaHel	Reference	included	Megaviricetes	Pandoravirales	pando_1	Pandoraviruses	N_A
	Pandoraviruses_MG011689_Pandoravirus_quercus_	Reference	excluded	Megaviricetes	Pandoravirales	NA	NA	NA
	Pandoraviruses_MG011690_Pandoravirus_neocaledonia	Reference	included	Megaviricetes	Pandoravirales	pando_1	Pandoraviruses	N_A
	Pandoraviruses_MG011691_Pandoravirus_macleodensis	Reference	included	Megaviricetes	Pandoravirales	pando_1	Pandoraviruses	N_A
	Pandoraviruses_NC_021858_Pandoravirus_dulcis	Reference	included	Megaviricetes	Pandoravirales	pando_1	Pandoraviruses	N_A
	Pandoraviruses_NC_022098_Pandoravirus_salinus	Reference	included	Megaviricetes	Pandoravirales	pando_1	Pandoraviruses	N_A
	Pandoraviruses_NC_027867_Mollivirus_sibericum_isolate_P1084_T	Reference	included	Megaviricetes	Pandoravirales	pando_1	Pandoraviruses	N_A
	Phycodnaviridae_AF204951_Ectocarpus_siliculosus_virus	Reference	Taxon_sampling	Megaviricetes	Pandoravirales	Phaeovirinae	N_A	N_A
	Phycodnaviridae_AY225135_Feldmannia_irregularis_virus_a_strain_FirrV_1	Reference	Taxon_sampling	Megaviricetes	Pandoravirales	Phaeovirinae	N_A	N_A
	Phycodnaviridae_DQ491001_Paramecium_bursaria_chlorella_virus_MT325	Reference	included	Megaviricetes	Algavirales	alga_2	Chlorovirinae	N_A
	Phycodnaviridae_DQ491002_Paramecium_bursaria_Chlorella_virus_NY2A_Chlorella_virus_NY2A	Reference	included	Megaviricetes	Algavirales	alga_2	Chlorovirinae	N_A
	Phycodnaviridae_DQ491003_Paramecium_bursaria_Chlorella_virus_AR158	Reference	included	Megaviricetes	Algavirales	alga_2	Chlorovirinae	N_A
	Phycodnaviridae_DQ890022_Paramecium_bursaria_Chlorella_virus_FR483	Reference	included	Megaviricetes	Algavirales	alga_2	Chlorovirinae	N_A
	Phycodnaviridae_EF101928_Acanthocystis_turfacea_Chlorella_virus_1	Reference	included	Megaviricetes	Algavirales	alga_2	Chlorovirinae	N_A
	Phycodnaviridae_EU304328_Ostreococcus_tauri_virus_OtV5	Reference	included	Megaviricetes	Algavirales	alga_2	Prasinovirinae	N_A
	Phycodnaviridae_EU916176_Feldmannia_species_virus_isolate_FsV_158	Reference	Taxon_sampling	Megaviricetes	Pandoravirales	Phaeovirinae	N_A	N_A
	Phycodnaviridae_FN386611_Ostreococcus_tauri_virus_1	Reference	included	Megaviricetes	Algavirales	alga_2	Prasinovirinae	N_A
	Phycodnaviridae_FN429076_Emiliania_huxleyi_virus_99B1	Reference	included	Megaviricetes	Pandoravirales	pando_1	Coccolithovirinae	N_A
	Phycodnaviridae_HM004429_Micromonas_sp_RCC1109_virus_MpV1	Reference	included	Megaviricetes	Algavirales	alga_2	Prasinovirinae	N_A
	Phycodnaviridae_HM004430_Bathycoccus_sp_RCC1105_virus_BpV2	Reference	included	Megaviricetes	Algavirales	alga_2	Prasinovirinae	N_A
	Phycodnaviridae_HM004431_Ostreococcus_lucimarinus_virus_OlV1	Reference	included	Megaviricetes	Algavirales	alga_2	Prasinovirinae	N_A
	Phycodnaviridae_HM004432_Bathycoccus_sp_RCC1105_virus_BpV1	Reference	included	Megaviricetes	Algavirales	alga_2	Prasinovirinae	N_A
	Phycodnaviridae_HQ633059_Ostreococcus_lucimarinus_virus_OlV6	Reference	included	Megaviricetes	Algavirales	alga_2	Prasinovirinae	N_A
	Phycodnaviridae_HQ633060_Ostreococcus_lucimarinus_virus_OlV3	Reference	included	Megaviricetes	Algavirales	alga_2	Prasinovirinae	N_A
	Phycodnaviridae_HQ634144_Phaeocystis_globosa_virus_14T	Reference	included	Megaviricetes	Imitervirales	Mesomimiviridae	meso_4	meso_4_H3
	Phycodnaviridae_HQ704802_Organic_Lake_phycodnavirus_1	Reference	included	Megaviricetes	Imitervirales	Mesomimiviridae	meso_4	meso_4_A
	Phycodnaviridae_HQ704803_Organic_Lake_phycodnavirus_2	Reference	included	Megaviricetes	Imitervirales	Mesomimiviridae	meso_4	meso_4_A
	Phycodnaviridae_JF411744_Paramecium_bursaria_Chlorella_virus_1	Reference	included	Megaviricetes	Algavirales	alga_2	Chlorovirinae	N_A
	Phycodnaviridae_JF974316_Ostreococcus_lucimarinus_virus_OlV4	Reference	included	Megaviricetes	Algavirales	alga_2	Prasinovirinae	N_A
	Phycodnaviridae_JF974320_Micromonas_pusilla_virus_SP1	Reference	included	Megaviricetes	Algavirales	alga_2	Prasinovirinae	N_A
	Phycodnaviridae_JN225873_Ostreococcus_tauri_virus_RT_2011	Reference	included	Megaviricetes	Algavirales	alga_2	Prasinovirinae	N_A
	Phycodnaviridae_JX997154_Paramecium_bursaria_Chlorella_virus_AP110A	Reference	included	Megaviricetes	Algavirales	alga_2	Chlorovirinae	N_A
	Phycodnaviridae_JX997155_Acanthocystis_turfacea_Chlorella_virus_Br0604L	Reference	included	Megaviricetes	Algavirales	alga_2	Chlorovirinae	N_A
	Phycodnaviridae_JX997156_Acanthocystis_turfacea_Chlorella_virus_Can0610SP	Reference	included	Megaviricetes	Algavirales	alga_2	Chlorovirinae	N_A
	Phycodnaviridae_JX997157_Paramecium_bursaria_Chlorella_virus_Can18_4	Reference	included	Megaviricetes	Algavirales	alga_2	Chlorovirinae	N_A
	Phycodnaviridae_JX997158_Acanthocystis_turfacea_Chlorella_virus_Canal_1	Reference	included	Megaviricetes	Algavirales	alga_2	Chlorovirinae	N_A
	Phycodnaviridae_JX997160_Paramecium_bursaria_Chlorella_virus_CVB_1	Reference	included	Megaviricetes	Algavirales	alga_2	Chlorovirinae	N_A
	Phycodnaviridae_JX997161_Paramecium_bursaria_Chlorella_virus_CVG_1	Reference	included	Megaviricetes	Algavirales	alga_2	Chlorovirinae	N_A
	Phycodnaviridae_JX997163_Paramecium_bursaria_Chlorella_virus_CVM_1	Reference	included	Megaviricetes	Algavirales	alga_2	Chlorovirinae	N_A
	Phycodnaviridae_JX997164_Paramecium_bursaria_Chlorella_virus_CVR_1	Reference	included	Megaviricetes	Algavirales	alga_2	Chlorovirinae	N_A
	Phycodnaviridae_JX997165_Paramecium_bursaria_Chlorella_virus_CvsA1	Reference	included	Megaviricetes	Algavirales	alga_2	Chlorovirinae	N_A
	Phycodnaviridae_JX997166_Paramecium_bursaria_Chlorella_virus_CZ_2	Reference	included	Megaviricetes	Algavirales	alga_2	Chlorovirinae	N_A
	Phycodnaviridae_JX997167_Paramecium_bursaria_Chlorella_virus_Fr5L	Reference	included	Megaviricetes	Algavirales	alga_2	Chlorovirinae	N_A
	Phycodnaviridae_JX997168_Acanthocystis_turfacea_Chlorella_virus_GM0701_1	Reference	included	Megaviricetes	Algavirales	alga_2	Chlorovirinae	N_A
	Phycodnaviridae_JX997169_Paramecium_bursaria_Chlorella_virus_IL_3A	Reference	included	Megaviricetes	Algavirales	alga_2	Chlorovirinae	N_A
	Phycodnaviridae_JX997170_Paramecium_bursaria_Chlorella_virus_IL_5_2s1	Reference	included	Megaviricetes	Algavirales	alga_2	Chlorovirinae	N_A
	Phycodnaviridae_JX997171_Paramecium_bursaria_Chlorella_virus_KS1B	Reference	included	Megaviricetes	Algavirales	alga_2	Chlorovirinae	N_A
	Phycodnaviridae_JX997174_Acanthocystis_turfacea_Chlorella_virus_MN0810_1	Reference	included	Megaviricetes	Algavirales	alga_2	Chlorovirinae	N_A
	Phycodnaviridae_JX997176_Paramecium_bursaria_Chlorella_virus_NE_JV_1	Reference	included	Megaviricetes	Algavirales	alga_2	Chlorovirinae	N_A
	Phycodnaviridae_JX997177_Acanthocystis_turfacea_Chlorella_virus_NE_JV_2	Reference	included	Megaviricetes	Algavirales	alga_2	Chlorovirinae	N_A
	Phycodnaviridae_JX997178_Acanthocystis_turfacea_Chlorella_virus_NE_JV_3	Reference	included	Megaviricetes	Algavirales	alga_2	Chlorovirinae	N_A
	Phycodnaviridae_JX997180_Acanthocystis_turfacea_Chlorella_virus_NTS_1	Reference	included	Megaviricetes	Algavirales	alga_2	Chlorovirinae	N_A
	Phycodnaviridae_JX997181_Paramecium_bursaria_Chlorella_virus_NW665_2	Reference	included	Megaviricetes	Algavirales	alga_2	Chlorovirinae	N_A
	Phycodnaviridae_JX997184_Paramecium_bursaria_Chlorella_virus_OR0704_2_2	Reference	included	Megaviricetes	Algavirales	alga_2	Chlorovirinae	N_A
	Phycodnaviridae_JX997185_Acanthocystis_turfacea_Chlorella_virus_OR0704_3	Reference	included	Megaviricetes	Algavirales	alga_2	Chlorovirinae	N_A
	Phycodnaviridae_JX997186_Acanthocystis_turfacea_Chlorella_virus_TN603_4_2	Reference	included	Megaviricetes	Algavirales	alga_2	Chlorovirinae	N_A
	Phycodnaviridae_JX997187_Acanthocystis_turfacea_Chlorella_virus_WI0606	Reference	included	Megaviricetes	Algavirales	alga_2	Chlorovirinae	N_A
	Phycodnaviridae_KF481685_Emiliania_huxleyi_virus_18	Reference	included	Megaviricetes	Pandoravirales	pando_1	Coccolithovirinae	N_A
	Phycodnaviridae_KF481686_Emiliania_huxleyi_virus_145	Reference	included	Megaviricetes	Pandoravirales	pando_1	Coccolithovirinae	N_A
	Phycodnaviridae_KJ645900_Aureococcus_anophagefferens_virus_isolate_BtV_01	Reference	included	Megaviricetes	Imitervirales	Mesomimiviridae	meso_5	meso_5_A1
	Phycodnaviridae_KP874735_Ostreococcus_mediterraneus_virus_1_isolate_OmV1	Reference	included	Megaviricetes	Algavirales	alga_2	Prasinovirinae	N_A
	Phycodnaviridae_KP874736_Ostreococcus_lucimarinus_virus_2_isolate_Olv2	Reference	included	Megaviricetes	Algavirales	alga_2	Prasinovirinae	N_A
	Phycodnaviridae_KP874737_Ostreococcus_lucimarinus_virus_7_isolate_OlV7	Reference	included	Megaviricetes	Algavirales	alga_2	Prasinovirinae	N_A
	Phycodnaviridae_KT820662_Chrysochromulina_ericina_virus_isolate_CeV_01B	Reference	included	Megaviricetes	Imitervirales	Mesomimiviridae	meso_4	meso_4_H3
	Phycodnaviridae_KX008963_Heterosigma_akashiwo_virus_01_isolate_HaV53	Reference	included	Megaviricetes	Algavirales	alga_1	Raphidovirinae	N_A
	Phycodnaviridae_KX857749_Only_Syngen_Nebraska_virus_5	Reference	included	Megaviricetes	Algavirales	alga_2	Chlorovirinae	N_A
	Phycodnaviridae_KY747489_Dishui_lake_phycodnavirus_1	Reference	included	Megaviricetes	Algavirales	alga_2	Prasinovirinae	N_A
	Phycodnaviridae_LC015647_Yellowstone_lake_phycodnavirus_1	Reference	included	Megaviricetes	Algavirales	alga_2	Prasinovirinae	N_A
	Phycodnaviridae_LC015648_Yellowstone_lake_phycodnavirus_2	Reference	included	Megaviricetes	Algavirales	alga_2	Prasinovirinae	N_A
	Phycodnaviridae_LC015649_Yellowstone_lake_phycodnavirus_3	Reference	excluded	Megaviricetes	Algavirales	NA	NA	NA
	Pithoviridae_KF740664_Pithovirus_sibericum_isolate_P1084_T	Reference	included	Megaviricetes	Pimascovirales	Pithoviridae	N_A	N_A
	Pithoviridae_LT671577_Cedratvirus_A11_monopartite	Reference	included	Megaviricetes	Pimascovirales	Pithoviridae	N_A	N_A
	Pithoviridae_LT906555_Orpheovirus_IHUMI_LCC2	Reference	included	Megaviricetes	Pimascovirales	Pithoviridae	N_A	N_A
	Pithoviridae_LT907979_Cedratvirus_lausannensis_cClCRIB_75	Reference	included	Megaviricetes	Pimascovirales	Pithoviridae	N_A	N_A
	Pithoviridae_LT994651_Brazilian_cedratvirus_IHUMI_strain_IHUMI_27_7	Reference	included	Megaviricetes	Pimascovirales	Pithoviridae	N_A	N_A
	Pithoviridae_LT994652_Cedratvirus_Zaza_IHUMI_strain_IHUMI_S29	Reference	included	Megaviricetes	Pimascovirales	Pithoviridae	N_A	N_A
	Pithoviridae_MK072489_Solivirus_sp_clone_Solivirus_1	Reference	included	Megaviricetes	Pimascovirales	Pithoviridae	N_A	N_A
	Pithoviridae_MK072498_Solumvirus_sp_clone_Solumvirus_1	Reference	included	Megaviricetes	Pimascovirales	Pithoviridae	N_A	N_A
	Schulz_GVMAG_M_3300000115_12	Schulz	included	Megaviricetes	Imitervirales	Mesomimiviridae	meso_4	meso_4_F3
	Schulz_GVMAG_M_3300000115_18	Schulz	included	Megaviricetes	Imitervirales	Mesomimiviridae	meso_4	meso_4_H2
	Schulz_GVMAG_M_3300000115_19	Schulz	included	Megaviricetes	Imitervirales	Mesomimiviridae	meso_3	N_A
	Schulz_GVMAG_M_3300000115_2	Schulz	included	Megaviricetes	Imitervirales	Mesomimiviridae	meso_4	meso_4_C
	Schulz_GVMAG_M_3300000115_3	Schulz	included	Megaviricetes	Imitervirales	Mesomimiviridae	meso_4	meso_4_F3
	Schulz_GVMAG_M_3300000115_5	Schulz	included	Megaviricetes	Imitervirales	Mesomimiviridae	meso_5	meso_5_B2
	Schulz_GVMAG_M_3300000115_9	Schulz	included	Megaviricetes	Imitervirales	Mesomimiviridae	meso_4	meso_4_G
	Schulz_GVMAG_M_3300000116_5	Schulz	included	Megaviricetes	Imitervirales	Mesomimiviridae	meso_5	meso_5_B1
	Schulz_GVMAG_M_3300000117_10	Schulz	included	Megaviricetes	Imitervirales	Mesomimiviridae	meso_5	meso_5_C2
	Schulz_GVMAG_M_3300000128_11	Schulz	included	Megaviricetes	Imitervirales	Mesomimiviridae	meso_4	meso_4_E
	Schulz_GVMAG_M_3300000517_4	Schulz	included	Megaviricetes	Imitervirales	Mesomimiviridae	meso_4	meso_4_E
	Schulz_GVMAG_M_3300001348_11	Schulz	included	Megaviricetes	Imitervirales	Mesomimiviridae	meso_4	meso_4_F3
	Schulz_GVMAG_M_3300001348_19	Schulz	included	Megaviricetes	Imitervirales	Mesomimiviridae	meso_5	meso_5_D1
	Schulz_GVMAG_M_3300001348_24	Schulz	included	Megaviricetes	Imitervirales	Mesomimiviridae	meso_4	meso_4_H1
	Schulz_GVMAG_M_3300001348_25	Schulz	included	Megaviricetes	Imitervirales	Mesomimiviridae	meso_4	meso_4_F2
	Schulz_GVMAG_M_3300001348_34	Schulz	excluded	Megaviricetes	Algavirales	NA	NA	NA
	Schulz_GVMAG_M_3300001348_35	Schulz	included	Megaviricetes	Imitervirales	Mesomimiviridae	meso_4	meso_4_F3
	Schulz_GVMAG_M_3300001348_41	Schulz	included	Megaviricetes	Imitervirales	Mesomimiviridae	meso_5	meso_5_D1
	Schulz_GVMAG_M_3300001349_29	Schulz	included	Megaviricetes	Imitervirales	Mimiviridae	mimi_4	mimi_4_B
	Schulz_GVMAG_M_3300001352_25	Schulz	included	Megaviricetes	Imitervirales	Mimiviridae	mimi_4	mimi_4_B
	Schulz_GVMAG_M_3300001352_32	Schulz	included	Megaviricetes	Imitervirales	Mesomimiviridae	meso_3	N_A
	Schulz_GVMAG_M_3300001352_44	Schulz	included	Megaviricetes	Imitervirales	Mesomimiviridae	meso_5	meso_5_D1
	Schulz_GVMAG_M_3300001460_12	Schulz	included	Megaviricetes	Algavirales	alga_2	Prasinovirinae	N_A
	Schulz_GVMAG_M_3300001589_11	Schulz	included	Megaviricetes	Imitervirales	Mesomimiviridae	meso_5	meso_5_B1
	Schulz_GVMAG_M_3300001589_6	Schulz	included	Megaviricetes	Imitervirales	Mesomimiviridae	meso_4	meso_4_E
	Schulz_GVMAG_M_3300001718_3	Schulz	included	Megaviricetes	Algavirales	alga_2	Prasinovirinae	N_A
	Schulz_GVMAG_M_3300002154_3	Schulz	included	Megaviricetes	Imitervirales	Mesomimiviridae	meso_5	meso_5_C1
	Schulz_GVMAG_M_3300002186_2	Schulz	included	Megaviricetes	Imitervirales	Mesomimiviridae	meso_5	meso_5_C2
	Schulz_GVMAG_M_3300002242_2	Schulz	included	Megaviricetes	Imitervirales	Mesomimiviridae	meso_4	meso_4_F3
	Schulz_GVMAG_M_3300003410_18	Schulz	included	Megaviricetes	Imitervirales	Mesomimiviridae	meso_5	meso_5_C2
	Schulz_GVMAG_M_3300004097_33	Schulz	included	Megaviricetes	Imitervirales	Mesomimiviridae	meso_4	meso_4_F3
	Schulz_GVMAG_M_3300004277_10	Schulz	included	Megaviricetes	Imitervirales	Mimiviridae	mimi_3	mimi_3_A
	Schulz_GVMAG_M_3300005523_3	Schulz	included	Megaviricetes	Algavirales	alga_2	Prasinovirinae	N_A
	Schulz_GVMAG_M_3300005589_24	Schulz	included	Megaviricetes	Pimascovirales	pima_1	pima_1_A	N_A
	Schulz_GVMAG_M_3300006165_1	Schulz	included	Megaviricetes	Imitervirales	Mesomimiviridae	meso_4	meso_4_H2
	Schulz_GVMAG_M_3300006190_14	Schulz	included	Megaviricetes	Imitervirales	Mesomimiviridae	meso_5	meso_5_C2
	Schulz_GVMAG_M_3300006641_22	Schulz	Taxon_sampling	Megaviricetes	Imitervirales	imiter_0	N_A	N_A
	Schulz_GVMAG_M_3300006752_9	Schulz	included	Megaviricetes	Imitervirales	Mesomimiviridae	meso_4	meso_4_F1
	Schulz_GVMAG_M_3300006802_11	Schulz	included	Megaviricetes	Pimascovirales	Pithoviridae	N_A	N_A
	Schulz_GVMAG_M_3300006805_8	Schulz	included	Megaviricetes	Imitervirales	Mesomimiviridae	meso_4	meso_4_F1
	Schulz_GVMAG_M_3300006810_1	Schulz	included	Megaviricetes	Pimascovirales	Pithoviridae	N_A	N_A
	Schulz_GVMAG_M_3300006810_14	Schulz	included	Megaviricetes	Imitervirales	Mesomimiviridae	meso_4	meso_4_H1
	Schulz_GVMAG_M_3300006810_8	Schulz	included	Megaviricetes	Imitervirales	Mesomimiviridae	meso_4	meso_4_H2
	Schulz_GVMAG_M_3300006922_4	Schulz	included	Megaviricetes	Imitervirales	Mesomimiviridae	meso_4	N_A
	Schulz_GVMAG_M_3300007236_6	Schulz	included	Megaviricetes	Imitervirales	Mesomimiviridae	meso_5	meso_5_C2
	Schulz_GVMAG_M_3300007345_3	Schulz	included	Megaviricetes	Algavirales	alga_1	Raphidovirinae	N_A
	Schulz_GVMAG_M_3300007345_7	Schulz	included	Megaviricetes	Pimascovirales	Pithoviridae	N_A	N_A
	Schulz_GVMAG_M_3300007363_5	Schulz	included	Megaviricetes	Imitervirales	Mesomimiviridae	meso_4	N_A
	Schulz_GVMAG_M_3300007559_2	Schulz	included	Megaviricetes	Imitervirales	Mesomimiviridae	meso_4	N_A
	Schulz_GVMAG_M_3300007618_2	Schulz	included	Megaviricetes	Imitervirales	Mimiviridae	mimi_4	mimi_4_B
	Schulz_GVMAG_M_3300007622_7	Schulz	Taxon_sampling	Megaviricetes	Imitervirales	imiter_0	N_A	N_A
	Schulz_GVMAG_M_3300007708_3	Schulz	Taxon_sampling	Megaviricetes	Imitervirales	imiter_0	N_A	N_A
	Schulz_GVMAG_M_3300007708_4	Schulz	Taxon_sampling	Megaviricetes	Imitervirales	imiter_0	N_A	N_A
	Schulz_GVMAG_M_3300008012_16	Schulz	included	Megaviricetes	Imitervirales	Mesomimiviridae	meso_5	meso_5_D2
	Schulz_GVMAG_M_3300008012_32	Schulz	included	Megaviricetes	Imitervirales	Mesomimiviridae	meso_5	meso_5_C1
	Schulz_GVMAG_M_3300008224_9	Schulz	excluded	Megaviricetes	Pimascovirales	NA	NA	NA
	Schulz_GVMAG_M_3300009051_3	Schulz	included	Megaviricetes	Imitervirales	Mesomimiviridae	meso_5	meso_5_C2
	Schulz_GVMAG_M_3300009059_10	Schulz	Taxon_sampling	Megaviricetes	Imitervirales	imiter_0	N_A	N_A
	Schulz_GVMAG_M_3300009059_8	Schulz	Taxon_sampling	Megaviricetes	Imitervirales	imiter_0	N_A	N_A
	Schulz_GVMAG_M_3300009071_15	Schulz	included	Megaviricetes	Algavirales	alga_2	Prasinovirinae	N_A
	Schulz_GVMAG_M_3300009076_8	Schulz	included	Megaviricetes	Imitervirales	Mesomimiviridae	meso_4	meso_4_F2
	Schulz_GVMAG_M_3300009077_7	Schulz	included	Megaviricetes	Imitervirales	Mesomimiviridae	meso_5	meso_5_B1
	Schulz_GVMAG_M_3300009149_34	Schulz	included	Megaviricetes	Imitervirales	Mesomimiviridae	meso_4	meso_4_E
	Schulz_GVMAG_M_3300009172_8	Schulz	included	Megaviricetes	Imitervirales	Mesomimiviridae	meso_4	meso_4_F3
	Schulz_GVMAG_M_3300009193_33	Schulz	included	Megaviricetes	Imitervirales	Mesomimiviridae	meso_5	meso_5_C2
	Schulz_GVMAG_M_3300009409_46	Schulz	included	Megaviricetes	Imitervirales	Mesomimiviridae	meso_4	meso_4_E
	Schulz_GVMAG_M_3300009420_1	Schulz	included	Megaviricetes	Imitervirales	Mesomimiviridae	meso_4	meso_4_F2
	Schulz_GVMAG_M_3300009422_16	Schulz	included	Megaviricetes	Imitervirales	Mesomimiviridae	meso_5	meso_5_B2
	Schulz_GVMAG_M_3300009425_37	Schulz	included	Megaviricetes	Imitervirales	Mesomimiviridae	meso_4	meso_4_E
	Schulz_GVMAG_M_3300009426_8	Schulz	included	Megaviricetes	Imitervirales	Mesomimiviridae	meso_4	meso_4_H3
	Schulz_GVMAG_M_3300009428_8	Schulz	included	Megaviricetes	Imitervirales	Mesomimiviridae	meso_4	meso_4_H1
	Schulz_GVMAG_M_3300009432_20	Schulz	included	Megaviricetes	Imitervirales	Mesomimiviridae	meso_4	meso_4_F3
	Schulz_GVMAG_M_3300009434_15	Schulz	included	Megaviricetes	Imitervirales	Mesomimiviridae	meso_4	meso_4_D
	Schulz_GVMAG_M_3300009434_22	Schulz	included	Megaviricetes	Imitervirales	Mesomimiviridae	meso_5	meso_5_D2
	Schulz_GVMAG_M_3300009436_15	Schulz	included	Megaviricetes	Imitervirales	Mimiviridae	mimi_3	mimi_3_A
	Schulz_GVMAG_M_3300009436_18	Schulz	included	Megaviricetes	Imitervirales	Mesomimiviridae	meso_4	meso_4_E
	Schulz_GVMAG_M_3300009436_33	Schulz	included	Megaviricetes	Imitervirales	Mesomimiviridae	meso_4	meso_4_F3
	Schulz_GVMAG_M_3300009436_41	Schulz	included	Megaviricetes	Imitervirales	Mesomimiviridae	meso_4	meso_4_C
	Schulz_GVMAG_M_3300009441_23	Schulz	included	Megaviricetes	Imitervirales	Mesomimiviridae	meso_4	meso_4_F3
	Schulz_GVMAG_M_3300009467_15	Schulz	included	Megaviricetes	Pimascovirales	ND	N_A	N_A
	Schulz_GVMAG_M_3300009488_1	Schulz	included	Megaviricetes	Pimascovirales	pima_1	pima_1_D	N_A
	Schulz_GVMAG_M_3300009488_12	Schulz	included	Megaviricetes	Imitervirales	Mesomimiviridae	meso_4	meso_4_E
	Schulz_GVMAG_M_3300009488_16	Schulz	included	Megaviricetes	Pimascovirales	pima_1	pima_1_A	N_A
	Schulz_GVMAG_M_3300009495_27	Schulz	included	Megaviricetes	Imitervirales	Mesomimiviridae	meso_5	meso_5_D2
	Schulz_GVMAG_M_3300009496_9	Schulz	included	Megaviricetes	Pandoravirales	pando_1	pando_1_B	N_A
	Schulz_GVMAG_M_3300009497_12	Schulz	included	Megaviricetes	Imitervirales	Mesomimiviridae	meso_4	meso_4_F3
	Schulz_GVMAG_M_3300009498_22	Schulz	included	Megaviricetes	Imitervirales	Mesomimiviridae	meso_4	meso_4_D
	Schulz_GVMAG_M_3300009507_18	Schulz	included	Megaviricetes	Imitervirales	Mesomimiviridae	meso_4	meso_4_E
	Schulz_GVMAG_M_3300009512_5	Schulz	included	Megaviricetes	Algavirales	alga_2	alga_2_A	N_A
	Schulz_GVMAG_M_3300009529_2	Schulz	included	Megaviricetes	Pimascovirales	Pithoviridae	N_A	N_A
	Schulz_GVMAG_M_3300009544_28	Schulz	included	Megaviricetes	Algavirales	alga_2	alga_2_A	N_A
	Schulz_GVMAG_M_3300009550_18	Schulz	included	Megaviricetes	Algavirales	alga_1	Raphidovirinae	N_A
	Schulz_GVMAG_M_3300009705_27	Schulz	included	Megaviricetes	Imitervirales	Mesomimiviridae	meso_4	meso_4_E
	Schulz_GVMAG_M_3300009706_33	Schulz	included	Megaviricetes	Imitervirales	Mesomimiviridae	meso_5	meso_5_B2
	Schulz_GVMAG_M_3300009706_38	Schulz	included	Megaviricetes	Imitervirales	Mesomimiviridae	meso_4	meso_4_H3
	Schulz_GVMAG_M_3300009706_42	Schulz	included	Megaviricetes	Imitervirales	Mesomimiviridae	meso_5	meso_5_D1
	Schulz_GVMAG_M_3300009785_4	Schulz	included	Megaviricetes	Imitervirales	Mesomimiviridae	meso_5	meso_5_D2
	Schulz_GVMAG_M_3300009786_46	Schulz	included	Megaviricetes	Imitervirales	Mesomimiviridae	meso_4	meso_4_E
	Schulz_GVMAG_M_3300010299_5	Schulz	included	Megaviricetes	Imitervirales	Mesomimiviridae	meso_5	meso_5_B1
	Schulz_GVMAG_M_3300010354_11	Schulz	included	Megaviricetes	Imitervirales	Mesomimiviridae	meso_5	meso_5_C1
	Schulz_GVMAG_M_3300010354_16	Schulz	included	Megaviricetes	Imitervirales	Mesomimiviridae	meso_4	meso_4_H1
	Schulz_GVMAG_M_3300010354_26	Schulz	included	Megaviricetes	Imitervirales	Mimiviridae	mimi_4	mimi_4_A
	Schulz_GVMAG_M_3300010354_31	Schulz	included	Megaviricetes	Imitervirales	Mesomimiviridae	meso_5	meso_5_C2
	Schulz_GVMAG_M_3300010354_52	Schulz	included	Megaviricetes	Imitervirales	Mesomimiviridae	meso_4	meso_4_F3
	Schulz_GVMAG_M_3300010368_17	Schulz	included	Megaviricetes	Imitervirales	Mesomimiviridae	meso_5	meso_5_D2
	Schulz_GVMAG_M_3300010368_24	Schulz	included	Megaviricetes	Imitervirales	Mesomimiviridae	meso_4	meso_4_F3
	Schulz_GVMAG_M_3300010368_29	Schulz	included	Megaviricetes	Imitervirales	Mesomimiviridae	meso_3	N_A
	Schulz_GVMAG_M_3300010368_35	Schulz	included	Megaviricetes	Imitervirales	Mesomimiviridae	meso_4	meso_4_A
	Schulz_GVMAG_M_3300010368_6	Schulz	included	Megaviricetes	Imitervirales	Mesomimiviridae	meso_4	meso_4_H1
	Schulz_GVMAG_M_3300010370_19	Schulz	included	Megaviricetes	Imitervirales	Mesomimiviridae	meso_5	meso_5_C2
	Schulz_GVMAG_M_3300010370_26	Schulz	included	Megaviricetes	Imitervirales	Mesomimiviridae	meso_5	meso_5_C2
	Schulz_GVMAG_M_3300010370_30	Schulz	included	Megaviricetes	Imitervirales	Mesomimiviridae	meso_4	meso_4_F1
	Schulz_GVMAG_M_3300010370_5	Schulz	included	Megaviricetes	Imitervirales	Mesomimiviridae	meso_5	meso_5_C2
	Schulz_GVMAG_M_3300011013_19	Schulz	included	Megaviricetes	Imitervirales	Mesomimiviridae	meso_2	N_A
	Schulz_GVMAG_M_3300012920_24	Schulz	included	Megaviricetes	Imitervirales	Mesomimiviridae	meso_4	meso_4_G
	Schulz_GVMAG_M_3300012920_30	Schulz	included	Megaviricetes	Imitervirales	Mesomimiviridae	meso_5	meso_5_A2
	Schulz_GVMAG_M_3300012936_1	Schulz	included	Megaviricetes	Imitervirales	Mesomimiviridae	meso_4	N_A
	Schulz_GVMAG_M_3300012936_15	Schulz	included	Megaviricetes	Imitervirales	Mesomimiviridae	meso_4	meso_4_F2
	Schulz_GVMAG_M_3300012936_19	Schulz	included	Megaviricetes	Imitervirales	Mesomimiviridae	meso_4	meso_4_F2
	Schulz_GVMAG_M_3300012936_23	Schulz	included	Megaviricetes	Imitervirales	Mesomimiviridae	meso_4	meso_4_H3
	Schulz_GVMAG_M_3300012936_34	Schulz	included	Megaviricetes	Imitervirales	Mesomimiviridae	meso_4	meso_4_E
	Schulz_GVMAG_M_3300012936_37	Schulz	included	Megaviricetes	Imitervirales	Mesomimiviridae	meso_4	meso_4_A
	Schulz_GVMAG_M_3300012936_38	Schulz	included	Megaviricetes	Imitervirales	Mimiviridae	mimi_4	mimi_4_A
	Schulz_GVMAG_M_3300012936_4	Schulz	included	Megaviricetes	Imitervirales	Mesomimiviridae	meso_4	meso_4_E
	Schulz_GVMAG_M_3300012952_13	Schulz	included	Megaviricetes	Imitervirales	Mesomimiviridae	meso_4	meso_4_H2
	Schulz_GVMAG_M_3300012952_3	Schulz	included	Megaviricetes	Pandoravirales	pando_2	N_A	N_A
	Schulz_GVMAG_M_3300012952_6	Schulz	included	Megaviricetes	Pimascovirales	pima_1	pima_1_B	N_A
	Schulz_GVMAG_M_3300012953_22	Schulz	included	Megaviricetes	Pimascovirales	pima_1	pima_1_A	N_A
	Schulz_GVMAG_M_3300012954_15	Schulz	included	Megaviricetes	Imitervirales	Mesomimiviridae	meso_4	meso_4_H3
	Schulz_GVMAG_M_3300012954_17	Schulz	included	Megaviricetes	Imitervirales	Mesomimiviridae	meso_4	meso_4_H2
	Schulz_GVMAG_M_3300013010_19	Schulz	included	Megaviricetes	Pimascovirales	pima_1	pima_1_A	N_A
	Schulz_GVMAG_M_3300017697_11	Schulz	included	Megaviricetes	Imitervirales	Mesomimiviridae	meso_5	meso_5_D1
	Schulz_GVMAG_M_3300017724_7	Schulz	included	Megaviricetes	Imitervirales	Mesomimiviridae	meso_4	meso_4_F3
	Schulz_GVMAG_M_3300017735_4	Schulz	included	Megaviricetes	Imitervirales	Mesomimiviridae	meso_4	meso_4_F2
	Schulz_GVMAG_M_3300017741_2	Schulz	Taxon_sampling	Megaviricetes	Algavirales	alga_0	N_A	N_A
	Schulz_GVMAG_M_3300017741_4	Schulz	included	Megaviricetes	Imitervirales	Mesomimiviridae	meso_4	meso_4_C
	Schulz_GVMAG_M_3300017744_9	Schulz	included	Megaviricetes	Algavirales	alga_2	Prasinovirinae	N_A
	Schulz_GVMAG_M_3300017763_4	Schulz	included	Megaviricetes	Imitervirales	Mesomimiviridae	meso_5	meso_5_A1
	Schulz_GVMAG_M_3300017765_1	Schulz	included	Megaviricetes	Imitervirales	Mesomimiviridae	meso_5	meso_5_C1
	Schulz_GVMAG_M_3300017771_11	Schulz	excluded	Megaviricetes	Algavirales	NA	NA	NA
	Schulz_GVMAG_M_3300017772_13	Schulz	included	Megaviricetes	Imitervirales	Mesomimiviridae	meso_4	meso_4_E
	Schulz_GVMAG_M_3300017773_3	Schulz	included	Megaviricetes	Algavirales	alga_2	Prasinovirinae	N_A
	Schulz_GVMAG_M_3300017783_11	Schulz	included	Megaviricetes	Imitervirales	Mesomimiviridae	meso_5	meso_5_D1
	Schulz_GVMAG_M_3300017783_9	Schulz	included	Megaviricetes	Pimascovirales	pima_1	pima_1_A	N_A
	Schulz_GVMAG_M_3300017786_5	Schulz	included	Megaviricetes	Imitervirales	Mesomimiviridae	meso_4	meso_4_E
	Schulz_GVMAG_M_3300017824_10	Schulz	included	Megaviricetes	Imitervirales	Mesomimiviridae	meso_5	meso_5_D1
	Schulz_GVMAG_M_3300017824_14	Schulz	included	Megaviricetes	Imitervirales	Mesomimiviridae	meso_5	meso_5_C2
	Schulz_GVMAG_M_3300017950_2	Schulz	included	Megaviricetes	Imitervirales	Mesomimiviridae	meso_4	meso_4_F3
	Schulz_GVMAG_M_3300017952_11	Schulz	included	Megaviricetes	Imitervirales	Mesomimiviridae	meso_5	meso_5_C1
	Schulz_GVMAG_M_3300017956_10	Schulz	included	Megaviricetes	Imitervirales	Mesomimiviridae	meso_4	meso_4_E
	Schulz_GVMAG_M_3300017956_15	Schulz	included	Megaviricetes	Imitervirales	Mesomimiviridae	meso_5	meso_5_C1
	Schulz_GVMAG_M_3300017956_2	Schulz	included	Megaviricetes	Imitervirales	Mesomimiviridae	meso_4	meso_4_E
	Schulz_GVMAG_M_3300017956_25	Schulz	included	Megaviricetes	Imitervirales	Mesomimiviridae	meso_5	meso_5_C2
	Schulz_GVMAG_M_3300017956_3	Schulz	included	Megaviricetes	Imitervirales	Mesomimiviridae	meso_4	meso_4_F3
	Schulz_GVMAG_M_3300017967_12	Schulz	included	Megaviricetes	Imitervirales	Mesomimiviridae	meso_4	meso_4_E
	Schulz_GVMAG_M_3300017967_22	Schulz	included	Megaviricetes	Imitervirales	Mesomimiviridae	meso_5	meso_5_C1
	Schulz_GVMAG_M_3300017969_5	Schulz	included	Megaviricetes	Algavirales	alga_2	Prasinovirinae	N_A
	Schulz_GVMAG_M_3300017986_28	Schulz	included	Megaviricetes	Imitervirales	Mesomimiviridae	meso_4	meso_4_E
	Schulz_GVMAG_M_3300017986_31	Schulz	included	Megaviricetes	Imitervirales	basal_clade	N_A	N_A
	Schulz_GVMAG_M_3300018048_10	Schulz	included	Megaviricetes	Imitervirales	basal_clade	N_A	N_A
	Schulz_GVMAG_M_3300018049_14	Schulz	included	Megaviricetes	Imitervirales	Mesomimiviridae	meso_4	meso_4_F3
	Schulz_GVMAG_M_3300018410_27	Schulz	included	Megaviricetes	Imitervirales	Mesomimiviridae	meso_4	meso_4_H2
	Schulz_GVMAG_M_3300018415_41	Schulz	included	Megaviricetes	Imitervirales	Mesomimiviridae	meso_4	meso_4_F3
	Schulz_GVMAG_M_3300018416_26	Schulz	included	Megaviricetes	Imitervirales	Mesomimiviridae	meso_5	meso_5_C1
	Schulz_GVMAG_M_3300018416_45	Schulz	included	Megaviricetes	Imitervirales	Mesomimiviridae	meso_4	meso_4_H2
	Schulz_GVMAG_M_3300018417_32	Schulz	included	Megaviricetes	Imitervirales	Mesomimiviridae	meso_4	meso_4_H1
	Schulz_GVMAG_M_3300018426_17	Schulz	included	Megaviricetes	Imitervirales	Mesomimiviridae	meso_4	meso_4_F3
	Schulz_GVMAG_M_3300018428_16	Schulz	included	Megaviricetes	Imitervirales	Mesomimiviridae	meso_4	meso_4_F2
	Schulz_GVMAG_M_3300018428_35	Schulz	included	Megaviricetes	Imitervirales	Mesomimiviridae	meso_5	meso_5_D2
	Schulz_GVMAG_M_3300018876_24	Schulz	included	Megaviricetes	Imitervirales	Mesomimiviridae	meso_4	meso_4_F2
	Schulz_GVMAG_M_3300019459_16	Schulz	included	Megaviricetes	Imitervirales	Mesomimiviridae	meso_4	meso_4_H1
	Schulz_GVMAG_M_3300019459_27	Schulz	included	Megaviricetes	Imitervirales	Mesomimiviridae	meso_2	N_A
	Schulz_GVMAG_M_3300020051_27	Schulz	included	Megaviricetes	Imitervirales	Mesomimiviridae	meso_5	meso_5_C2
	Schulz_GVMAG_M_3300020165_1	Schulz	included	Megaviricetes	Imitervirales	Mesomimiviridae	meso_4	meso_4_E
	Schulz_GVMAG_M_3300020165_16	Schulz	included	Megaviricetes	Imitervirales	Mesomimiviridae	meso_5	meso_5_B1
	Schulz_GVMAG_M_3300020165_3	Schulz	included	Megaviricetes	Imitervirales	Mesomimiviridae	meso_4	meso_4_F1
	Schulz_GVMAG_M_3300020165_35	Schulz	included	Megaviricetes	Imitervirales	Mesomimiviridae	meso_2	N_A
	Schulz_GVMAG_M_3300020165_47	Schulz	included	Megaviricetes	Imitervirales	Mesomimiviridae	meso_4	meso_4_F1
	Schulz_GVMAG_M_3300020165_62	Schulz	included	Megaviricetes	Imitervirales	Mesomimiviridae	meso_5	meso_5_B1
	Schulz_GVMAG_M_3300020166_18	Schulz	included	Megaviricetes	Imitervirales	Mesomimiviridae	meso_4	meso_4_G
	Schulz_GVMAG_M_3300020166_5	Schulz	included	Megaviricetes	Imitervirales	Mesomimiviridae	meso_4	meso_4_H2
	Schulz_GVMAG_M_3300020169_51	Schulz	included	Megaviricetes	Imitervirales	Mesomimiviridae	meso_4	meso_4_E
	Schulz_GVMAG_M_3300020178_18	Schulz	included	Megaviricetes	Algavirales	alga_2	Prasinovirinae	N_A
	Schulz_GVMAG_M_3300020178_21	Schulz	included	Megaviricetes	Algavirales	alga_2	Prasinovirinae	N_A
	Schulz_GVMAG_M_3300020182_10	Schulz	included	Megaviricetes	Imitervirales	Mesomimiviridae	meso_4	meso_4_H3
	Schulz_GVMAG_M_3300020182_22	Schulz	included	Megaviricetes	Imitervirales	Mesomimiviridae	meso_4	meso_4_F3
	Schulz_GVMAG_M_3300020182_33	Schulz	included	Megaviricetes	Pandoravirales	pando_1	Pandoraviruses	N_A
	Schulz_GVMAG_M_3300020182_48	Schulz	included	Megaviricetes	Imitervirales	Mesomimiviridae	meso_4	meso_4_F3
	Schulz_GVMAG_M_3300020182_84	Schulz	included	Megaviricetes	Imitervirales	Mesomimiviridae	meso_4	meso_4_F3
	Schulz_GVMAG_M_3300020185_10	Schulz	included	Megaviricetes	Imitervirales	Mesomimiviridae	meso_5	meso_5_B1
	Schulz_GVMAG_M_3300020185_109	Schulz	included	Megaviricetes	Imitervirales	Mesomimiviridae	meso_4	meso_4_H1
	Schulz_GVMAG_M_3300020185_18	Schulz	included	Megaviricetes	Imitervirales	Mesomimiviridae	meso_4	meso_4_E
	Schulz_GVMAG_M_3300020185_23	Schulz	included	Megaviricetes	Imitervirales	Mesomimiviridae	meso_4	meso_4_E
	Schulz_GVMAG_M_3300020185_3	Schulz	included	Megaviricetes	Imitervirales	Mesomimiviridae	meso_5	meso_5_B1
	Schulz_GVMAG_M_3300020185_33	Schulz	included	Megaviricetes	Imitervirales	Mesomimiviridae	meso_4	meso_4_E
	Schulz_GVMAG_M_3300020185_35	Schulz	included	Megaviricetes	Imitervirales	Mesomimiviridae	meso_4	meso_4_E
	Schulz_GVMAG_M_3300020185_39	Schulz	included	Megaviricetes	Imitervirales	Mesomimiviridae	meso_4	meso_4_H2
	Schulz_GVMAG_M_3300020185_4	Schulz	included	Megaviricetes	Imitervirales	Mesomimiviridae	meso_4	meso_4_F3
	Schulz_GVMAG_M_3300020185_49	Schulz	included	Megaviricetes	Imitervirales	Mimiviridae	mimi_4	mimi_4_B
	Schulz_GVMAG_M_3300020185_59	Schulz	included	Megaviricetes	Imitervirales	Mesomimiviridae	meso_4	meso_4_F2
	Schulz_GVMAG_M_3300020185_65	Schulz	included	Megaviricetes	Imitervirales	Mesomimiviridae	meso_4	meso_4_E
	Schulz_GVMAG_M_3300020185_69	Schulz	included	Megaviricetes	Imitervirales	Mesomimiviridae	meso_4	meso_4_E
	Schulz_GVMAG_M_3300020185_70	Schulz	included	Megaviricetes	Imitervirales	Mesomimiviridae	meso_5	meso_5_C2
	Schulz_GVMAG_M_3300020185_80	Schulz	included	Megaviricetes	Imitervirales	Mesomimiviridae	meso_4	meso_4_F3
	Schulz_GVMAG_M_3300020187_12	Schulz	included	Megaviricetes	Imitervirales	Mesomimiviridae	meso_5	meso_5_D1
	Schulz_GVMAG_M_3300020187_22	Schulz	included	Megaviricetes	Imitervirales	Mimiviridae	mimi_3	mimi_3_A
	Schulz_GVMAG_M_3300020187_27	Schulz	included	Megaviricetes	Imitervirales	Mesomimiviridae	meso_5	meso_5_B2
	Schulz_GVMAG_M_3300020187_37	Schulz	included	Megaviricetes	Imitervirales	Mesomimiviridae	meso_5	meso_5_D1
	Schulz_GVMAG_M_3300020187_58	Schulz	included	Megaviricetes	Imitervirales	Mesomimiviridae	meso_4	meso_4_H1
	Schulz_GVMAG_M_3300020187_69	Schulz	included	Megaviricetes	Imitervirales	Mesomimiviridae	meso_4	meso_4_E
	Schulz_GVMAG_M_3300020187_86	Schulz	included	Megaviricetes	Imitervirales	Mesomimiviridae	meso_5	meso_5_D2
	Schulz_GVMAG_M_3300020187_94	Schulz	included	Megaviricetes	Imitervirales	Mesomimiviridae	meso_4	meso_4_F3
	Schulz_GVMAG_M_3300020194_16	Schulz	included	Megaviricetes	Imitervirales	Mesomimiviridae	meso_4	meso_4_F3
	Schulz_GVMAG_M_3300020194_30	Schulz	included	Megaviricetes	Imitervirales	Mesomimiviridae	meso_5	meso_5_B1
	Schulz_GVMAG_M_3300020194_44	Schulz	included	Megaviricetes	Imitervirales	Mesomimiviridae	meso_3	N_A
	Schulz_GVMAG_M_3300020595_13	Schulz	included	Megaviricetes	Imitervirales	Mesomimiviridae	meso_4	meso_4_C
	Schulz_GVMAG_M_3300020595_14	Schulz	included	Megaviricetes	Imitervirales	Mesomimiviridae	meso_4	meso_4_H2
	Schulz_GVMAG_M_3300020595_15	Schulz	included	Megaviricetes	Imitervirales	Mesomimiviridae	meso_4	meso_4_E
	Schulz_GVMAG_M_3300020595_32	Schulz	included	Megaviricetes	Imitervirales	Mesomimiviridae	meso_5	meso_5_D2
	Schulz_GVMAG_M_3300020595_37	Schulz	included	Megaviricetes	Imitervirales	Mesomimiviridae	meso_5	meso_5_D1
	Schulz_GVMAG_M_3300020595_7	Schulz	included	Megaviricetes	Imitervirales	Mesomimiviridae	meso_5	meso_5_B1
	Schulz_GVMAG_M_3300020810_20	Schulz	included	Megaviricetes	Imitervirales	Mesomimiviridae	meso_4	meso_4_F3
	Schulz_GVMAG_M_3300020810_3	Schulz	included	Megaviricetes	Imitervirales	Mesomimiviridae	meso_4	meso_4_F3
	Schulz_GVMAG_M_3300021185_19	Schulz	included	Megaviricetes	Imitervirales	Mesomimiviridae	meso_4	meso_4_H1
	Schulz_GVMAG_M_3300021185_21	Schulz	included	Megaviricetes	Imitervirales	Mimiviridae	mimi_4	mimi_4_A
	Schulz_GVMAG_M_3300021185_22	Schulz	included	Megaviricetes	Imitervirales	Mesomimiviridae	meso_5	meso_5_D1
	Schulz_GVMAG_M_3300021185_27	Schulz	included	Megaviricetes	Imitervirales	Mesomimiviridae	meso_5	meso_5_D2
	Schulz_GVMAG_M_3300021185_39	Schulz	included	Megaviricetes	Imitervirales	Mesomimiviridae	meso_4	meso_4_C
	Schulz_GVMAG_M_3300021185_41	Schulz	included	Megaviricetes	Imitervirales	Mesomimiviridae	meso_5	meso_5_B1
	Schulz_GVMAG_M_3300021185_43	Schulz	included	Megaviricetes	Algavirales	alga_2	Prasinovirinae	N_A
	Schulz_GVMAG_M_3300021185_45	Schulz	included	Megaviricetes	Imitervirales	Mesomimiviridae	meso_4	meso_4_H1
	Schulz_GVMAG_M_3300021364_5	Schulz	included	Megaviricetes	Pimascovirales	pima_1	pima_1_A	N_A
	Schulz_GVMAG_M_3300021365_10	Schulz	included	Megaviricetes	Imitervirales	Mesomimiviridae	meso_5	meso_5_C2
	Schulz_GVMAG_M_3300021365_13	Schulz	included	Megaviricetes	Imitervirales	Mesomimiviridae	meso_5	meso_5_B2
	Schulz_GVMAG_M_3300021371_30	Schulz	included	Megaviricetes	Imitervirales	Mesomimiviridae	meso_4	meso_4_H2
	Schulz_GVMAG_M_3300021373_23	Schulz	included	Megaviricetes	Pimascovirales	pima_1	pima_1_A	N_A
	Schulz_GVMAG_M_3300021375_16	Schulz	included	Megaviricetes	Imitervirales	Mesomimiviridae	meso_4	meso_4_F3
	Schulz_GVMAG_M_3300021375_17	Schulz	included	Megaviricetes	Imitervirales	Mesomimiviridae	meso_4	meso_4_F3
	Schulz_GVMAG_M_3300021378_36	Schulz	included	Megaviricetes	Imitervirales	Mesomimiviridae	meso_4	meso_4_C
	Schulz_GVMAG_M_3300021378_40	Schulz	included	Megaviricetes	Imitervirales	Mesomimiviridae	meso_4	meso_4_F1
	Schulz_GVMAG_M_3300021379_1	Schulz	included	Megaviricetes	Imitervirales	Mesomimiviridae	meso_5	meso_5_C2
	Schulz_GVMAG_M_3300021389_12	Schulz	included	Megaviricetes	Pimascovirales	Pithoviridae	N_A	N_A
	Schulz_GVMAG_M_3300021389_22	Schulz	included	Megaviricetes	Imitervirales	Mesomimiviridae	meso_4	meso_4_F3
	Schulz_GVMAG_M_3300021389_31	Schulz	included	Megaviricetes	Imitervirales	Mesomimiviridae	meso_4	meso_4_H1
	Schulz_GVMAG_M_3300021389_45	Schulz	included	Megaviricetes	Algavirales	alga_2	Prasinovirinae	N_A
	Schulz_GVMAG_M_3300021389_49	Schulz	included	Megaviricetes	Imitervirales	Mesomimiviridae	meso_4	meso_4_F3
	Schulz_GVMAG_M_3300021425_14	Schulz	included	Megaviricetes	Imitervirales	Mesomimiviridae	meso_4	meso_4_E
	Schulz_GVMAG_M_3300021425_21	Schulz	included	Megaviricetes	Imitervirales	Mesomimiviridae	meso_4	meso_4_H1
	Schulz_GVMAG_M_3300021425_30	Schulz	included	Megaviricetes	Imitervirales	Mesomimiviridae	meso_4	meso_4_H2
	Schulz_GVMAG_M_3300021957_23	Schulz	included	Megaviricetes	Imitervirales	Mesomimiviridae	meso_4	meso_4_A
	Schulz_GVMAG_M_3300021958_1	Schulz	included	Megaviricetes	Imitervirales	Mesomimiviridae	meso_5	meso_5_B1
	Schulz_GVMAG_M_3300021958_28	Schulz	included	Megaviricetes	Pimascovirales	pima_1	pima_1_A	N_A
	Schulz_GVMAG_M_3300021958_3	Schulz	excluded	Megaviricetes	Imitervirales	NA	NA	NA
	Schulz_GVMAG_M_3300021958_32	Schulz	excluded	Megaviricetes	Imitervirales	NA	NA	NA
	Schulz_GVMAG_M_3300021960_18	Schulz	included	Megaviricetes	Imitervirales	Mesomimiviridae	meso_4	meso_4_H1
	Schulz_GVMAG_M_3300021960_2	Schulz	included	Megaviricetes	Imitervirales	Mesomimiviridae	meso_4	meso_4_F3
	Schulz_GVMAG_M_3300021960_31	Schulz	included	Megaviricetes	Imitervirales	Mesomimiviridae	meso_4	meso_4_H3
	Schulz_GVMAG_M_3300021960_34	Schulz	included	Megaviricetes	Imitervirales	Mesomimiviridae	meso_4	meso_4_F1
	Schulz_GVMAG_M_3300021961_10	Schulz	included	Megaviricetes	Imitervirales	Mesomimiviridae	meso_5	meso_5_B1
	Schulz_GVMAG_M_3300021961_22	Schulz	included	Megaviricetes	Imitervirales	Mesomimiviridae	meso_4	meso_4_F3
	Schulz_GVMAG_M_3300021961_40	Schulz	included	Megaviricetes	Imitervirales	Mesomimiviridae	meso_4	meso_4_H2
	Schulz_GVMAG_M_3300021961_46	Schulz	included	Megaviricetes	Imitervirales	Mesomimiviridae	meso_4	meso_4_F3
	Schulz_GVMAG_M_3300021961_52	Schulz	included	Megaviricetes	Imitervirales	Mesomimiviridae	meso_4	meso_4_H1
	Schulz_GVMAG_M_3300021961_60	Schulz	included	Megaviricetes	Imitervirales	Mesomimiviridae	meso_4	meso_4_H1
	Schulz_GVMAG_M_3300021961_61	Schulz	included	Megaviricetes	Imitervirales	Mesomimiviridae	meso_4	meso_4_H2
	Schulz_GVMAG_M_3300021961_64	Schulz	included	Megaviricetes	Imitervirales	Mesomimiviridae	meso_5	meso_5_D2
	Schulz_GVMAG_M_3300021962_14	Schulz	included	Megaviricetes	Imitervirales	Mesomimiviridae	meso_4	meso_4_F1
	Schulz_GVMAG_M_3300021962_22	Schulz	included	Megaviricetes	Algavirales	alga_2	Prasinovirinae	N_A
	Schulz_GVMAG_M_3300021962_24	Schulz	included	Megaviricetes	Imitervirales	Mesomimiviridae	meso_4	meso_4_F3
	Schulz_GVMAG_M_3300021962_46	Schulz	included	Megaviricetes	Imitervirales	Mesomimiviridae	meso_5	meso_5_C2
	Schulz_GVMAG_M_3300021962_5	Schulz	included	Megaviricetes	Imitervirales	Mesomimiviridae	meso_4	meso_4_F1
	Schulz_GVMAG_M_3300021962_56	Schulz	included	Megaviricetes	Imitervirales	Mesomimiviridae	meso_5	meso_5_C2
	Schulz_GVMAG_M_3300021962_60	Schulz	included	Megaviricetes	Imitervirales	Mesomimiviridae	meso_5	meso_5_C2
	Schulz_GVMAG_M_3300021962_62	Schulz	included	Megaviricetes	Imitervirales	Mesomimiviridae	meso_4	meso_4_H1
	Schulz_GVMAG_M_3300021963_12	Schulz	included	Megaviricetes	Imitervirales	Mesomimiviridae	meso_4	N_A
	Schulz_GVMAG_M_3300021963_19	Schulz	included	Megaviricetes	Algavirales	alga_2	Prasinovirinae	N_A
	Schulz_GVMAG_M_3300021963_34	Schulz	included	Megaviricetes	Imitervirales	Mesomimiviridae	meso_4	N_A
	Schulz_GVMAG_M_3300021963_39	Schulz	included	Megaviricetes	Algavirales	alga_2	Prasinovirinae	N_A
	Schulz_GVMAG_M_3300021963_5	Schulz	included	Megaviricetes	Imitervirales	Mesomimiviridae	meso_5	meso_5_C2
	Schulz_GVMAG_M_3300021964_16	Schulz	included	Megaviricetes	Pimascovirales	pima_1	pima_1_A	N_A
	Schulz_GVMAG_M_3300021964_29	Schulz	included	Megaviricetes	Imitervirales	Mesomimiviridae	meso_5	meso_5_C2
	Schulz_GVMAG_M_3300021964_31	Schulz	included	Megaviricetes	Imitervirales	Mesomimiviridae	meso_4	meso_4_F3
	Schulz_GVMAG_M_3300021964_36	Schulz	included	Megaviricetes	Imitervirales	Mesomimiviridae	meso_5	meso_5_C1
	Schulz_GVMAG_M_3300021964_56	Schulz	included	Megaviricetes	Imitervirales	Mesomimiviridae	meso_5	meso_5_C2
	Schulz_GVMAG_M_3300021964_8	Schulz	included	Megaviricetes	Imitervirales	Mesomimiviridae	meso_5	meso_5_C2
	Schulz_GVMAG_M_3300021964_9	Schulz	included	Megaviricetes	Imitervirales	Mesomimiviridae	meso_5	meso_5_C2
	Schulz_GVMAG_M_3300022905_10	Schulz	included	Megaviricetes	Algavirales	alga_2	Prasinovirinae	N_A
	Schulz_GVMAG_M_3300022905_7	Schulz	included	Megaviricetes	Algavirales	alga_2	Prasinovirinae	N_A
	Schulz_GVMAG_M_3300022916_4	Schulz	included	Megaviricetes	Imitervirales	Mimiviridae	mimi_3	mimi_3_A
	Schulz_GVMAG_M_3300022920_3	Schulz	included	Megaviricetes	Imitervirales	Mesomimiviridae	meso_5	meso_5_D2
	Schulz_GVMAG_M_3300022920_41	Schulz	included	Megaviricetes	Imitervirales	Mesomimiviridae	meso_4	meso_4_F2
	Schulz_GVMAG_M_3300022925_12	Schulz	included	Megaviricetes	Algavirales	alga_2	Prasinovirinae	N_A
	Schulz_GVMAG_M_3300022931_18	Schulz	included	Megaviricetes	Imitervirales	Mesomimiviridae	meso_4	meso_4_F3
	Schulz_GVMAG_M_3300022933_32	Schulz	included	Megaviricetes	Imitervirales	Mesomimiviridae	meso_3	N_A
	Schulz_GVMAG_M_3300022934_23	Schulz	included	Megaviricetes	Algavirales	alga_2	Prasinovirinae	N_A
	Schulz_GVMAG_M_3300023087_13	Schulz	included	Megaviricetes	Algavirales	alga_2	Prasinovirinae	N_A
	Schulz_GVMAG_M_3300023087_9	Schulz	included	Megaviricetes	Algavirales	alga_2	Prasinovirinae	N_A
	Schulz_GVMAG_M_3300023108_6	Schulz	included	Megaviricetes	Imitervirales	Mesomimiviridae	meso_4	meso_4_E
	Schulz_GVMAG_M_3300023109_20	Schulz	included	Megaviricetes	Imitervirales	Mesomimiviridae	meso_5	meso_5_C2
	Schulz_GVMAG_M_3300023109_32	Schulz	included	Megaviricetes	Imitervirales	Mesomimiviridae	meso_5	meso_5_C2
	Schulz_GVMAG_M_3300023109_37	Schulz	included	Megaviricetes	Imitervirales	Mesomimiviridae	meso_5	meso_5_D2
	Schulz_GVMAG_M_3300023109_43	Schulz	included	Megaviricetes	Imitervirales	Mesomimiviridae	meso_5	meso_5_D2
	Schulz_GVMAG_M_3300023109_49	Schulz	included	Megaviricetes	Imitervirales	Mesomimiviridae	meso_5	meso_5_D1
	Schulz_GVMAG_M_3300023109_53	Schulz	included	Megaviricetes	Imitervirales	Mesomimiviridae	meso_4	meso_4_H1
	Schulz_GVMAG_M_3300023110_24	Schulz	included	Megaviricetes	Imitervirales	Mesomimiviridae	meso_5	meso_5_D2
	Schulz_GVMAG_M_3300023110_7	Schulz	included	Megaviricetes	Imitervirales	Mesomimiviridae	meso_5	meso_5_D2
	Schulz_GVMAG_M_3300023112_4	Schulz	included	Megaviricetes	Imitervirales	Mesomimiviridae	meso_2	N_A
	Schulz_GVMAG_M_3300023170_28	Schulz	included	Megaviricetes	Imitervirales	Mesomimiviridae	meso_5	meso_5_C2
	Schulz_GVMAG_M_3300023172_18	Schulz	included	Megaviricetes	Imitervirales	Mesomimiviridae	meso_5	meso_5_C1
	Schulz_GVMAG_M_3300023173_22	Schulz	included	Megaviricetes	Imitervirales	Mesomimiviridae	meso_4	meso_4_F3
	Schulz_GVMAG_M_3300023175_3	Schulz	included	Megaviricetes	Imitervirales	Mesomimiviridae	meso_4	meso_4_F3
	Schulz_GVMAG_M_3300023176_9	Schulz	included	Megaviricetes	Imitervirales	Mesomimiviridae	meso_4	meso_4_E
	Schulz_GVMAG_M_3300023178_17	Schulz	included	Megaviricetes	Imitervirales	Mesomimiviridae	meso_5	meso_5_C1
	Schulz_GVMAG_M_3300023178_18	Schulz	included	Megaviricetes	Imitervirales	Mesomimiviridae	meso_5	meso_5_C1
	Schulz_GVMAG_M_3300023210_14	Schulz	included	Megaviricetes	Imitervirales	Mesomimiviridae	meso_4	meso_4_C
	Schulz_GVMAG_M_3300023210_19	Schulz	included	Megaviricetes	Imitervirales	Mesomimiviridae	meso_4	meso_4_F3
	Schulz_GVMAG_M_3300023210_27	Schulz	included	Megaviricetes	Imitervirales	Mesomimiviridae	meso_4	meso_4_G
	Schulz_GVMAG_M_3300023210_35	Schulz	included	Megaviricetes	Imitervirales	Mesomimiviridae	meso_4	meso_4_E
	Schulz_GVMAG_M_3300023210_4	Schulz	included	Megaviricetes	Imitervirales	Mesomimiviridae	meso_5	meso_5_D2
	Schulz_GVMAG_M_3300024059_2	Schulz	included	Megaviricetes	Imitervirales	Mesomimiviridae	meso_4	meso_4_E
	Schulz_GVMAG_M_3300024180_11	Schulz	included	Megaviricetes	Imitervirales	Mesomimiviridae	meso_4	meso_4_E
	Schulz_GVMAG_M_3300024185_4	Schulz	included	Megaviricetes	Imitervirales	Mesomimiviridae	meso_5	meso_5_B2
	Schulz_GVMAG_M_3300024185_6	Schulz	included	Megaviricetes	Imitervirales	Mesomimiviridae	meso_4	meso_4_F3
	Schulz_GVMAG_M_3300024230_8	Schulz	included	Megaviricetes	Imitervirales	Mesomimiviridae	meso_4	meso_4_E
	Schulz_GVMAG_M_3300024252_27	Schulz	included	Megaviricetes	Imitervirales	Mesomimiviridae	meso_4	meso_4_E
	Schulz_GVMAG_M_3300024252_29	Schulz	included	Megaviricetes	Imitervirales	Mesomimiviridae	meso_4	meso_4_F1
	Schulz_GVMAG_M_3300024252_35	Schulz	included	Megaviricetes	Imitervirales	Mesomimiviridae	meso_5	meso_5_B1
	Schulz_GVMAG_M_3300024252_9	Schulz	included	Megaviricetes	Imitervirales	Mesomimiviridae	meso_4	meso_4_F1
	Schulz_GVMAG_M_3300024255_31	Schulz	included	Megaviricetes	Imitervirales	Mesomimiviridae	meso_5	meso_5_C1
	Schulz_GVMAG_M_3300024258_14	Schulz	included	Megaviricetes	Imitervirales	Mesomimiviridae	meso_4	meso_4_F1
	Schulz_GVMAG_M_3300024258_28	Schulz	included	Megaviricetes	Imitervirales	Mesomimiviridae	meso_4	meso_4_F3
	Schulz_GVMAG_M_3300024261_25	Schulz	included	Megaviricetes	Imitervirales	Mesomimiviridae	meso_4	meso_4_F3
	Schulz_GVMAG_M_3300024261_26	Schulz	included	Megaviricetes	Imitervirales	Mesomimiviridae	meso_4	meso_4_F3
	Schulz_GVMAG_M_3300024261_33	Schulz	included	Megaviricetes	Imitervirales	Mimiviridae	mimi_4	mimi_4_B
	Schulz_GVMAG_M_3300024261_37	Schulz	included	Megaviricetes	Imitervirales	Mesomimiviridae	meso_4	meso_4_E
	Schulz_GVMAG_M_3300024261_42	Schulz	included	Megaviricetes	Imitervirales	Mesomimiviridae	meso_4	meso_4_F2
	Schulz_GVMAG_M_3300024261_56	Schulz	included	Megaviricetes	Imitervirales	Mesomimiviridae	meso_4	meso_4_E
	Schulz_GVMAG_M_3300024261_60	Schulz	included	Megaviricetes	Imitervirales	Mesomimiviridae	meso_4	meso_4_F1
	Schulz_GVMAG_M_3300024261_61	Schulz	included	Megaviricetes	Imitervirales	Mesomimiviridae	meso_4	meso_4_F3
	Schulz_GVMAG_M_3300024261_71	Schulz	included	Megaviricetes	Imitervirales	Mesomimiviridae	meso_3	N_A
	Schulz_GVMAG_M_3300024261_78	Schulz	included	Megaviricetes	Imitervirales	Mesomimiviridae	meso_4	meso_4_E
	Schulz_GVMAG_M_3300024261_8	Schulz	included	Megaviricetes	Imitervirales	Mesomimiviridae	meso_4	meso_4_F3
	Schulz_GVMAG_M_3300024294_11	Schulz	included	Megaviricetes	Imitervirales	Mesomimiviridae	meso_4	meso_4_H3
	Schulz_GVMAG_M_3300024294_14	Schulz	included	Megaviricetes	Imitervirales	Mesomimiviridae	meso_4	meso_4_F3
	Schulz_GVMAG_M_3300024294_5	Schulz	included	Megaviricetes	Imitervirales	Mesomimiviridae	meso_4	meso_4_H3
	Schulz_GVMAG_M_3300024299_4	Schulz	included	Megaviricetes	Imitervirales	Mesomimiviridae	meso_4	meso_4_F3
	Schulz_GVMAG_M_3300024301_20	Schulz	included	Megaviricetes	Imitervirales	Mesomimiviridae	meso_4	meso_4_F1
	Schulz_GVMAG_M_3300024302_11	Schulz	included	Megaviricetes	Imitervirales	Mimiviridae	mimi_4	mimi_4_B
	Schulz_GVMAG_M_3300024314_16	Schulz	included	Megaviricetes	Imitervirales	Mesomimiviridae	meso_4	meso_4_F3
	Schulz_GVMAG_M_3300024314_17	Schulz	included	Megaviricetes	Imitervirales	Mesomimiviridae	meso_4	meso_4_F3
	Schulz_GVMAG_M_3300024319_1	Schulz	included	Megaviricetes	Pimascovirales	pima_1	pima_1_A	N_A
	Schulz_GVMAG_M_3300024327_2	Schulz	included	Megaviricetes	Imitervirales	Mesomimiviridae	meso_4	meso_4_F1
	Schulz_GVMAG_M_3300024329_1	Schulz	included	Megaviricetes	Imitervirales	Mesomimiviridae	meso_4	meso_4_F3
	Schulz_GVMAG_M_3300024329_18	Schulz	included	Megaviricetes	Imitervirales	Mesomimiviridae	meso_5	meso_5_A2
	Schulz_GVMAG_M_3300024519_1	Schulz	included	Megaviricetes	Imitervirales	Mesomimiviridae	meso_5	meso_5_D2
	Schulz_GVMAG_M_3300025138_11	Schulz	included	Megaviricetes	Imitervirales	Mesomimiviridae	meso_5	meso_5_B2
	Schulz_GVMAG_M_3300025138_2	Schulz	included	Megaviricetes	Pimascovirales	Pithoviridae	N_A	N_A
	Schulz_GVMAG_M_3300025168_6	Schulz	excluded	Megaviricetes	Imitervirales	NA	NA	NA
	Schulz_GVMAG_M_3300025617_32	Schulz	included	Megaviricetes	Imitervirales	Mesomimiviridae	meso_4	meso_4_F3
	Schulz_GVMAG_M_3300025622_10	Schulz	included	Megaviricetes	Imitervirales	Mesomimiviridae	meso_2	N_A
	Schulz_GVMAG_M_3300025622_31	Schulz	included	Megaviricetes	Imitervirales	Mimiviridae	mimi_4	mimi_4_B
	Schulz_GVMAG_M_3300025626_8	Schulz	Taxon_sampling	Megaviricetes	Algavirales	alga_0	N_A	N_A
	Schulz_GVMAG_M_3300025643_32	Schulz	included	Megaviricetes	Imitervirales	Mesomimiviridae	meso_4	meso_4_F3
	Schulz_GVMAG_M_3300025644_21	Schulz	Taxon_sampling	Megaviricetes	Algavirales	alga_0	N_A	N_A
	Schulz_GVMAG_M_3300025652_16	Schulz	included	Megaviricetes	Algavirales	alga_2	Prasinovirinae	N_A
	Schulz_GVMAG_M_3300025654_17	Schulz	included	Megaviricetes	Imitervirales	Mesomimiviridae	meso_4	meso_4_E
	Schulz_GVMAG_M_3300025676_16	Schulz	included	Megaviricetes	Pimascovirales	pima_1	pima_1_A	N_A
	Schulz_GVMAG_M_3300025695_2	Schulz	included	Megaviricetes	Imitervirales	Mesomimiviridae	meso_5	meso_5_C1
	Schulz_GVMAG_M_3300025695_21	Schulz	included	Megaviricetes	Imitervirales	Mesomimiviridae	meso_5	meso_5_C2
	Schulz_GVMAG_M_3300025695_27	Schulz	included	Megaviricetes	Imitervirales	Mesomimiviridae	meso_5	meso_5_C2
	Schulz_GVMAG_M_3300025699_48	Schulz	included	Megaviricetes	Imitervirales	Mesomimiviridae	meso_4	meso_4_F3
	Schulz_GVMAG_M_3300025705_7	Schulz	included	Megaviricetes	Imitervirales	Mesomimiviridae	meso_2	N_A
	Schulz_GVMAG_M_3300025707_20	Schulz	included	Megaviricetes	Imitervirales	Mesomimiviridae	meso_2	N_A
	Schulz_GVMAG_M_3300025727_44	Schulz	included	Megaviricetes	Imitervirales	Mesomimiviridae	meso_4	meso_4_E
	Schulz_GVMAG_M_3300025727_45	Schulz	included	Megaviricetes	Imitervirales	Mesomimiviridae	meso_1	N_A
	Schulz_GVMAG_M_3300025767_13	Schulz	included	Megaviricetes	Imitervirales	Mesomimiviridae	meso_4	meso_4_F3
	Schulz_GVMAG_M_3300025767_17	Schulz	included	Megaviricetes	Imitervirales	Mesomimiviridae	meso_4	meso_4_F1
	Schulz_GVMAG_M_3300025767_21	Schulz	included	Megaviricetes	Imitervirales	Mesomimiviridae	meso_4	meso_4_F3
	Schulz_GVMAG_M_3300025767_29	Schulz	included	Megaviricetes	Imitervirales	Mesomimiviridae	meso_4	meso_4_F1
	Schulz_GVMAG_M_3300025822_14	Schulz	included	Megaviricetes	Imitervirales	Mesomimiviridae	meso_3	N_A
	Schulz_GVMAG_M_3300025849_19	Schulz	included	Megaviricetes	Imitervirales	Mesomimiviridae	meso_4	meso_4_H3
	Schulz_GVMAG_M_3300025853_1	Schulz	included	Megaviricetes	Imitervirales	Mesomimiviridae	meso_4	meso_4_H2
	Schulz_GVMAG_M_3300025860_17	Schulz	included	Megaviricetes	Imitervirales	Mesomimiviridae	meso_4	meso_4_H3
	Schulz_GVMAG_M_3300025860_25	Schulz	included	Megaviricetes	Imitervirales	Mesomimiviridae	meso_5	meso_5_B1
	Schulz_GVMAG_M_3300025870_5	Schulz	excluded	Megaviricetes	Imitervirales	NA	NA	NA
	Schulz_GVMAG_M_3300025874_52	Schulz	included	Megaviricetes	Imitervirales	Mesomimiviridae	meso_5	meso_5_D1
	Schulz_GVMAG_M_3300025874_67	Schulz	included	Megaviricetes	Imitervirales	Mesomimiviridae	meso_4	meso_4_H1
	Schulz_GVMAG_M_3300025880_17	Schulz	included	Megaviricetes	Imitervirales	Mimiviridae	mimi_4	mimi_4_A
	Schulz_GVMAG_M_3300025880_30	Schulz	included	Megaviricetes	Imitervirales	Mesomimiviridae	meso_4	meso_4_F3
	Schulz_GVMAG_M_3300025880_76	Schulz	included	Megaviricetes	Imitervirales	Mesomimiviridae	meso_4	meso_4_F2
	Schulz_GVMAG_M_3300025894_42	Schulz	included	Megaviricetes	Imitervirales	Mesomimiviridae	meso_4	meso_4_H2
	Schulz_GVMAG_M_3300025894_55	Schulz	included	Megaviricetes	Imitervirales	Mesomimiviridae	meso_5	meso_5_B1
	Schulz_GVMAG_M_3300025897_2	Schulz	included	Megaviricetes	Imitervirales	Mesomimiviridae	meso_5	meso_5_B2
	Schulz_GVMAG_M_3300025897_42	Schulz	included	Megaviricetes	Imitervirales	Mesomimiviridae	meso_4	meso_4_H2
	Schulz_GVMAG_M_3300026093_6	Schulz	included	Megaviricetes	Imitervirales	Mesomimiviridae	meso_5	meso_5_B2
	Schulz_GVMAG_M_3300027206_1	Schulz	included	Megaviricetes	Algavirales	alga_2	Prasinovirinae	N_A
	Schulz_GVMAG_M_3300027687_8	Schulz	included	Megaviricetes	Imitervirales	Mesomimiviridae	meso_5	meso_5_B2
	Schulz_GVMAG_M_3300027752_12	Schulz	included	Megaviricetes	Imitervirales	Mesomimiviridae	meso_4	meso_4_F3
	Schulz_GVMAG_M_3300027771_10	Schulz	included	Megaviricetes	Imitervirales	Mesomimiviridae	meso_4	meso_4_F3
	Schulz_GVMAG_M_3300027771_3	Schulz	included	Megaviricetes	Algavirales	alga_1	Raphidovirinae	N_A
	Schulz_GVMAG_M_3300027779_26	Schulz	included	Megaviricetes	Imitervirales	Mesomimiviridae	meso_4	meso_4_H3
	Schulz_GVMAG_M_3300027779_53	Schulz	included	Megaviricetes	Imitervirales	Mesomimiviridae	meso_5	meso_5_D2
	Schulz_GVMAG_M_3300027779_64	Schulz	included	Megaviricetes	Imitervirales	Mesomimiviridae	meso_4	meso_4_E
	Schulz_GVMAG_M_3300027790_3	Schulz	included	Megaviricetes	Pimascovirales	Pithoviridae	N_A	N_A
	Schulz_GVMAG_M_3300027791_30	Schulz	included	Megaviricetes	Algavirales	alga_1	Raphidovirinae	N_A
	Schulz_GVMAG_M_3300027810_10	Schulz	included	Megaviricetes	Imitervirales	Mesomimiviridae	meso_4	meso_4_F2
	Schulz_GVMAG_M_3300027810_12	Schulz	included	Megaviricetes	Imitervirales	Mesomimiviridae	meso_4	meso_4_H1
	Schulz_GVMAG_M_3300027810_23	Schulz	included	Megaviricetes	Imitervirales	Mesomimiviridae	meso_4	meso_4_H1
	Schulz_GVMAG_M_3300027810_8	Schulz	included	Megaviricetes	Imitervirales	Mesomimiviridae	meso_4	meso_4_E
	Schulz_GVMAG_M_3300027833_11	Schulz	included	Megaviricetes	Imitervirales	Mesomimiviridae	meso_4	meso_4_H2
	Schulz_GVMAG_M_3300027833_22	Schulz	included	Megaviricetes	Imitervirales	Mesomimiviridae	meso_4	meso_4_H1
	Schulz_GVMAG_M_3300027833_42	Schulz	included	Megaviricetes	Imitervirales	Mesomimiviridae	meso_5	meso_5_B2
	Schulz_GVMAG_S_1004661_13	Schulz	included	Megaviricetes	Imitervirales	Mimiviridae	mimi_3	mimi_3_A
	Schulz_GVMAG_S_1015567_928	Schulz	included	Megaviricetes	Pimascovirales	Marseilleviridae	incertae_sedis	N_A
	Schulz_GVMAG_S_1016704_108	Schulz	included	Megaviricetes	Imitervirales	Mesomimiviridae	meso_4	meso_4_H2
	Schulz_GVMAG_S_1016704_121	Schulz	included	Megaviricetes	Pandoravirales	pando_1	Coccolithovirinae	N_A
	Schulz_GVMAG_S_1016710_161	Schulz	included	Megaviricetes	Pimascovirales	pima_1	pima_1_A	N_A
	Schulz_GVMAG_S_1016713_123	Schulz	included	Megaviricetes	Imitervirales	Mesomimiviridae	meso_4	meso_4_F2
	Schulz_GVMAG_S_1016713_134	Schulz	included	Megaviricetes	Imitervirales	Mesomimiviridae	meso_4	meso_4_F1
	Schulz_GVMAG_S_1016713_147	Schulz	included	Megaviricetes	Algavirales	alga_1	Raphidovirinae	N_A
	Schulz_GVMAG_S_1016713_148	Schulz	included	Megaviricetes	Imitervirales	Mesomimiviridae	meso_4	meso_4_F3
	Schulz_GVMAG_S_1016713_150	Schulz	included	Megaviricetes	Imitervirales	Mesomimiviridae	meso_4	meso_4_F1
	Schulz_GVMAG_S_1016713_159	Schulz	excluded	Megaviricetes	Pimascovirales	NA	NA	NA
	Schulz_GVMAG_S_1016713_165	Schulz	included	Megaviricetes	Pandoravirales	pando_2	N_A	N_A
	Schulz_GVMAG_S_1016713_174	Schulz	included	Megaviricetes	Algavirales	alga_2	alga_2_A	N_A
	Schulz_GVMAG_S_1016722_115	Schulz	included	Megaviricetes	Imitervirales	Mesomimiviridae	meso_4	meso_4_F1
	Schulz_GVMAG_S_1016722_178	Schulz	included	Megaviricetes	Algavirales	alga_2	alga_2_A	N_A
	Schulz_GVMAG_S_1016725_158	Schulz	included	Megaviricetes	Pandoravirales	pando_2	N_A	N_A
	Schulz_GVMAG_S_1016728_106	Schulz	included	Megaviricetes	Imitervirales	Mesomimiviridae	meso_4	N_A
	Schulz_GVMAG_S_1016728_84	Schulz	included	Megaviricetes	Imitervirales	Mesomimiviridae	meso_5	meso_5_D2
	Schulz_GVMAG_S_1017745_107	Schulz	included	Megaviricetes	Imitervirales	Mesomimiviridae	meso_4	meso_4_F2
	Schulz_GVMAG_S_1017745_132	Schulz	included	Megaviricetes	Imitervirales	Mesomimiviridae	meso_4	meso_4_E
	Schulz_GVMAG_S_1024967_63	Schulz	included	Megaviricetes	Imitervirales	basal_clade	N_A	N_A
	Schulz_GVMAG_S_1030632_100	Schulz	included	Megaviricetes	Pimascovirales	pima_1	pima_1_A	N_A
	Schulz_GVMAG_S_1030632_135	Schulz	included	Megaviricetes	Algavirales	alga_2	Prasinovirinae	N_A
	Schulz_GVMAG_S_1030632_69	Schulz	included	Megaviricetes	Imitervirales	Mesomimiviridae	meso_4	meso_4_E
	Schulz_GVMAG_S_1037362_75	Schulz	included	Megaviricetes	Algavirales	alga_2	Prasinovirinae	N_A
	Schulz_GVMAG_S_1037362_78	Schulz	included	Megaviricetes	Algavirales	alga_2	Prasinovirinae	N_A
	Schulz_GVMAG_S_1037371_165	Schulz	included	Megaviricetes	Algavirales	alga_2	Prasinovirinae	N_A
	Schulz_GVMAG_S_1037377_104	Schulz	included	Megaviricetes	Algavirales	alga_2	Prasinovirinae	N_A
	Schulz_GVMAG_S_1037377_105	Schulz	included	Megaviricetes	Algavirales	alga_2	alga_2_A	N_A
	Schulz_GVMAG_S_1037377_112	Schulz	included	Megaviricetes	Algavirales	alga_2	Prasinovirinae	N_A
	Schulz_GVMAG_S_1037383_112	Schulz	included	Megaviricetes	Algavirales	alga_2	Prasinovirinae	N_A
	Schulz_GVMAG_S_1037383_93	Schulz	included	Megaviricetes	Imitervirales	Mesomimiviridae	meso_4	meso_4_F3
	Schulz_GVMAG_S_1038524_41	Schulz	included	Megaviricetes	Pimascovirales	pima_1	pima_1_A	N_A
	Schulz_GVMAG_S_1039698_54	Schulz	included	Megaviricetes	Imitervirales	Mesomimiviridae	meso_4	meso_4_E
	Schulz_GVMAG_S_1039716_42	Schulz	included	Megaviricetes	Imitervirales	Mesomimiviridae	meso_4	meso_4_F1
	Schulz_GVMAG_S_1039734_46	Schulz	included	Megaviricetes	Imitervirales	Mesomimiviridae	meso_4	meso_4_F3
	Schulz_GVMAG_S_1040241_146	Schulz	included	Megaviricetes	Algavirales	alga_2	Prasinovirinae	N_A
	Schulz_GVMAG_S_1040241_154	Schulz	included	Megaviricetes	Imitervirales	Mesomimiviridae	meso_5	meso_5_C2
	Schulz_GVMAG_S_1048034_38	Schulz	included	Megaviricetes	Pimascovirales	Marseilleviridae	incertae_sedis	N_A
	Schulz_GVMAG_S_1055481_12	Schulz	included	Megaviricetes	Imitervirales	Mesomimiviridae	meso_5	meso_5_C2
	Schulz_GVMAG_S_1059911_62	Schulz	included	Megaviricetes	Algavirales	alga_2	Prasinovirinae	N_A
	Schulz_GVMAG_S_1059923_44	Schulz	included	Megaviricetes	Algavirales	alga_2	Prasinovirinae	N_A
	Schulz_GVMAG_S_1059924_57	Schulz	included	Megaviricetes	Algavirales	alga_2	Prasinovirinae	N_A
	Schulz_GVMAG_S_1063923_109	Schulz	included	Megaviricetes	Pandoravirales	pando_1	Pandoraviruses	N_A
	Schulz_GVMAG_S_1063924_116	Schulz	excluded	Megaviricetes	Pimascovirales	NA	NA	NA
	Schulz_GVMAG_S_1064190_106	Schulz	included	Megaviricetes	Algavirales	alga_2	Prasinovirinae	N_A
	Schulz_GVMAG_S_1064195_113	Schulz	included	Megaviricetes	Pimascovirales	pima_1	pima_1_A	N_A
	Schulz_GVMAG_S_1074258_71	Schulz	included	Megaviricetes	Imitervirales	Mesomimiviridae	meso_5	meso_5_D1
	Schulz_GVMAG_S_1074258_81	Schulz	included	Megaviricetes	Pandoravirales	pando_2	N_A	N_A
	Schulz_GVMAG_S_1074260_36	Schulz	included	Megaviricetes	Imitervirales	Mesomimiviridae	meso_4	meso_4_F3
	Schulz_GVMAG_S_1074260_43	Schulz	included	Megaviricetes	Imitervirales	Mesomimiviridae	meso_4	meso_4_E
	Schulz_GVMAG_S_1074260_58	Schulz	included	Megaviricetes	Imitervirales	Mesomimiviridae	meso_4	meso_4_H2
	Schulz_GVMAG_S_1074262_49	Schulz	included	Megaviricetes	Imitervirales	Mesomimiviridae	meso_2	N_A
	Schulz_GVMAG_S_1074262_51	Schulz	included	Megaviricetes	Imitervirales	Mesomimiviridae	meso_4	meso_4_F2
	Schulz_GVMAG_S_1074264_73	Schulz	included	Megaviricetes	Algavirales	alga_2	Prasinovirinae	N_A
	Schulz_GVMAG_S_1074330_19	Schulz	included	Megaviricetes	Imitervirales	Mesomimiviridae	meso_4	meso_4_E
	Schulz_GVMAG_S_1074330_31	Schulz	included	Megaviricetes	Algavirales	alga_2	Prasinovirinae	N_A
	Schulz_GVMAG_S_1074330_49	Schulz	included	Megaviricetes	Algavirales	alga_2	Prasinovirinae	N_A
	Schulz_GVMAG_S_1074334_30	Schulz	included	Megaviricetes	Imitervirales	Mesomimiviridae	meso_4	meso_4_F3
	Schulz_GVMAG_S_1074335_3	Schulz	included	Megaviricetes	Imitervirales	Mesomimiviridae	meso_4	meso_4_F3
	Schulz_GVMAG_S_1074346_73	Schulz	included	Megaviricetes	Algavirales	alga_2	Prasinovirinae	N_A
	Schulz_GVMAG_S_1085336_36	Schulz	included	Megaviricetes	Algavirales	alga_2	Prasinovirinae	N_A
	Schulz_GVMAG_S_1091795_7	Schulz	Taxon_sampling	Megaviricetes	Imitervirales	imiter_0	N_A	N_A
	Schulz_GVMAG_S_1091796_13	Schulz	Taxon_sampling	Megaviricetes	Imitervirales	imiter_0	N_A	N_A
	Schulz_GVMAG_S_1091797_24	Schulz	included	Megaviricetes	Imitervirales	Mesomimiviridae	meso_4	meso_4_F1
	Schulz_GVMAG_S_1092152_17	Schulz	excluded	Megaviricetes	Algavirales	NA	NA	NA
	Schulz_GVMAG_S_1093511_40	Schulz	included	Megaviricetes	Imitervirales	Mesomimiviridae	meso_4	meso_4_H1
	Schulz_GVMAG_S_1093511_60	Schulz	included	Megaviricetes	Imitervirales	Mesomimiviridae	meso_4	meso_4_F3
	Schulz_GVMAG_S_1096102_67	Schulz	included	Megaviricetes	Imitervirales	Mesomimiviridae	meso_4	meso_4_H1
	Schulz_GVMAG_S_1096103_95	Schulz	included	Megaviricetes	Pimascovirales	Pithoviridae	N_A	N_A
	Schulz_GVMAG_S_1096104_89	Schulz	included	Megaviricetes	Pimascovirales	Pithoviridae	N_A	N_A
	Schulz_GVMAG_S_1096109_48	Schulz	included	Megaviricetes	Imitervirales	Mesomimiviridae	meso_4	meso_4_E
	Schulz_GVMAG_S_1102104_103	Schulz	included	Megaviricetes	Imitervirales	Mesomimiviridae	meso_5	meso_5_B1
	Schulz_GVMAG_S_1102104_120	Schulz	included	Megaviricetes	Algavirales	alga_2	Prasinovirinae	N_A
	Schulz_GVMAG_S_1102105_80	Schulz	included	Megaviricetes	Imitervirales	Mesomimiviridae	meso_4	meso_4_H2
	Schulz_GVMAG_S_1102105_81	Schulz	included	Megaviricetes	Imitervirales	Mesomimiviridae	meso_4	meso_4_E
	Schulz_GVMAG_S_1102107_116	Schulz	included	Megaviricetes	Imitervirales	Mesomimiviridae	meso_5	meso_5_A1
	Schulz_GVMAG_S_1102107_72	Schulz	included	Megaviricetes	Imitervirales	Mesomimiviridae	meso_4	meso_4_E
	Schulz_GVMAG_S_1102109_162	Schulz	included	Megaviricetes	Imitervirales	Mesomimiviridae	meso_5	meso_5_D2
	Schulz_GVMAG_S_1102110_105	Schulz	included	Megaviricetes	Pandoravirales	pando_2	N_A	N_A
	Schulz_GVMAG_S_1102110_122	Schulz	included	Megaviricetes	Algavirales	alga_2	Prasinovirinae	N_A
	Schulz_GVMAG_S_1102113_118	Schulz	included	Megaviricetes	Algavirales	alga_1	Raphidovirinae	N_A
	Schulz_GVMAG_S_1102113_126	Schulz	included	Megaviricetes	Algavirales	alga_1	Raphidovirinae	N_A
	Schulz_GVMAG_S_1102114_101	Schulz	included	Megaviricetes	Imitervirales	Mesomimiviridae	meso_5	meso_5_C1
	Schulz_GVMAG_S_1102114_122	Schulz	included	Megaviricetes	Algavirales	alga_1	Raphidovirinae	N_A
	Schulz_GVMAG_S_1102114_126	Schulz	included	Megaviricetes	Algavirales	alga_2	Prasinovirinae	N_A
	Schulz_GVMAG_S_1102114_93	Schulz	included	Megaviricetes	Imitervirales	Mesomimiviridae	meso_4	meso_4_C
	Schulz_GVMAG_S_1102237_47	Schulz	included	Megaviricetes	Imitervirales	Mesomimiviridae	meso_5	meso_5_C1
	Schulz_GVMAG_S_1102237_83	Schulz	included	Megaviricetes	Algavirales	alga_2	alga_2_A	N_A
	Schulz_GVMAG_S_1102238_66	Schulz	included	Megaviricetes	Imitervirales	Mesomimiviridae	meso_4	meso_4_H1
	Schulz_GVMAG_S_1102244_53	Schulz	included	Megaviricetes	Imitervirales	Mesomimiviridae	meso_4	meso_4_F2
	Schulz_GVMAG_S_1102244_55	Schulz	included	Megaviricetes	Imitervirales	Mesomimiviridae	meso_4	meso_4_E
	Schulz_GVMAG_S_1102993_41	Schulz	included	Megaviricetes	Imitervirales	Mesomimiviridae	meso_5	meso_5_A1
	Schulz_GVMAG_S_1102993_45	Schulz	included	Megaviricetes	Imitervirales	Mimiviridae	mimi_1	N_A
	Schulz_GVMAG_S_1102994_63	Schulz	included	Megaviricetes	Imitervirales	Mesomimiviridae	meso_5	meso_5_D1
	Schulz_GVMAG_S_1103007_57	Schulz	included	Megaviricetes	Imitervirales	Mesomimiviridae	meso_4	meso_4_F3
	Schulz_GVMAG_S_1103008_47	Schulz	included	Megaviricetes	Imitervirales	Mesomimiviridae	meso_4	meso_4_F2
	Schulz_GVMAG_S_1103012_103	Schulz	included	Megaviricetes	Imitervirales	Mesomimiviridae	meso_4	meso_4_H2
	Schulz_GVMAG_S_1103017_68	Schulz	included	Megaviricetes	Pandoravirales	pando_1	pando_1_A	N_A
	Schulz_GVMAG_S_1103018_80	Schulz	included	Megaviricetes	Imitervirales	Mesomimiviridae	meso_4	meso_4_H3
	Schulz_GVMAG_S_1103018_91	Schulz	included	Megaviricetes	Imitervirales	Mesomimiviridae	meso_5	meso_5_B1
	Schulz_GVMAG_S_3300000115_46	Schulz	included	Megaviricetes	Imitervirales	Mesomimiviridae	meso_2	N_A
	Schulz_GVMAG_S_3300000115_70	Schulz	included	Megaviricetes	Imitervirales	Mesomimiviridae	meso_3	N_A
	Schulz_GVMAG_S_3300000115_74	Schulz	included	Megaviricetes	Imitervirales	Mesomimiviridae	meso_4	meso_4_F3
	Schulz_GVMAG_S_3300000171_20	Schulz	included	Megaviricetes	Imitervirales	Mimiviridae	mimi_3	mimi_3_A
	Schulz_GVMAG_S_3300000226_21	Schulz	included	Megaviricetes	Imitervirales	Mesomimiviridae	meso_4	meso_4_F3
	Schulz_GVMAG_S_3300000385_45	Schulz	included	Megaviricetes	Pimascovirales	ND	N_A	N_A
	Schulz_GVMAG_S_3300000929_19	Schulz	included	Megaviricetes	Imitervirales	Mesomimiviridae	meso_4	meso_4_H1
	Schulz_GVMAG_S_3300000929_49	Schulz	included	Megaviricetes	Imitervirales	Mesomimiviridae	meso_4	meso_4_F1
	Schulz_GVMAG_S_3300002154_22	Schulz	included	Megaviricetes	Algavirales	alga_2	alga_2_A	N_A
	Schulz_GVMAG_S_3300002186_40	Schulz	included	Megaviricetes	Pimascovirales	pima_1	pima_1_A	N_A
	Schulz_GVMAG_S_3300002466_75	Schulz	included	Megaviricetes	Imitervirales	Mesomimiviridae	meso_2	N_A
	Schulz_GVMAG_S_3300004097_149	Schulz	included	Megaviricetes	Imitervirales	Mesomimiviridae	meso_4	meso_4_E
	Schulz_GVMAG_S_3300004097_159	Schulz	included	Megaviricetes	Imitervirales	Mesomimiviridae	meso_5	meso_5_D2
	Schulz_GVMAG_S_3300006565_14	Schulz	included	Megaviricetes	Algavirales	alga_2	Prasinovirinae	N_A
	Schulz_GVMAG_S_3300007345_62	Schulz	included	Megaviricetes	Pimascovirales	pima_1	pima_1_A	N_A
	Schulz_GVMAG_S_3300009702_216	Schulz	included	Megaviricetes	Pimascovirales	Pithoviridae	N_A	N_A
	Schulz_GVMAG_S_3300009703_83	Schulz	included	Megaviricetes	Imitervirales	Mesomimiviridae	meso_5	meso_5_B2
	Schulz_GVMAG_S_3300009790_139	Schulz	included	Megaviricetes	Algavirales	alga_2	Prasinovirinae	N_A
	Schulz_GVMAG_S_3300010299_37	Schulz	included	Megaviricetes	Imitervirales	Mesomimiviridae	meso_5	meso_5_C1
	Schulz_GVMAG_S_3300010312_35	Schulz	included	Megaviricetes	Imitervirales	Mesomimiviridae	meso_4	meso_4_H1
	Schulz_GVMAG_S_3300010316_20	Schulz	included	Megaviricetes	Imitervirales	Mesomimiviridae	meso_5	meso_5_D2
	Schulz_GVMAG_S_3300010316_21	Schulz	included	Megaviricetes	Pandoravirales	pando_1	pando_1_B	N_A
	Schulz_GVMAG_S_3300010354_157	Schulz	included	Megaviricetes	Imitervirales	Mesomimiviridae	meso_2	N_A
	Schulz_GVMAG_S_3300010354_171	Schulz	included	Megaviricetes	Imitervirales	Mesomimiviridae	meso_4	meso_4_H1
	Schulz_GVMAG_S_3300010354_217	Schulz	included	Megaviricetes	Imitervirales	Mesomimiviridae	meso_4	N_A
	Schulz_GVMAG_S_3300010354_221	Schulz	excluded	Megaviricetes	Imitervirales	NA	NA	NA
	Schulz_GVMAG_S_3300010354_241	Schulz	included	Megaviricetes	Imitervirales	Mesomimiviridae	meso_4	meso_4_F1
	Schulz_GVMAG_S_3300010354_242	Schulz	included	Megaviricetes	Imitervirales	Mesomimiviridae	meso_4	meso_4_H1
	Schulz_GVMAG_S_3300010354_249	Schulz	included	Megaviricetes	Imitervirales	Mesomimiviridae	meso_4	meso_4_F3
	Schulz_GVMAG_S_3300010368_40	Schulz	included	Megaviricetes	Pandoravirales	pando_1	pando_1_B	N_A
	Schulz_GVMAG_S_3300010368_67	Schulz	included	Megaviricetes	Imitervirales	Mesomimiviridae	meso_4	meso_4_F3
	Schulz_GVMAG_S_3300010368_70	Schulz	included	Megaviricetes	Pimascovirales	pima_1	pima_1_A	N_A
	Schulz_GVMAG_S_3300010368_72	Schulz	included	Megaviricetes	Imitervirales	Mesomimiviridae	meso_4	meso_4_F3
	Schulz_GVMAG_S_3300010368_75	Schulz	included	Megaviricetes	Imitervirales	Mesomimiviridae	meso_4	meso_4_F3
	Schulz_GVMAG_S_3300010368_80	Schulz	included	Megaviricetes	Imitervirales	Mesomimiviridae	meso_5	meso_5_A1
	Schulz_GVMAG_S_3300010368_97	Schulz	included	Megaviricetes	Imitervirales	Mesomimiviridae	meso_4	meso_4_H2
	Schulz_GVMAG_S_3300011013_114	Schulz	included	Megaviricetes	Pimascovirales	pima_1	pima_1_B	N_A
	Schulz_GVMAG_S_3300011013_78	Schulz	included	Megaviricetes	Imitervirales	Mesomimiviridae	meso_4	meso_4_E
	Schulz_GVMAG_S_3300012919_55	Schulz	included	Megaviricetes	Imitervirales	Mesomimiviridae	meso_4	meso_4_A
	Schulz_GVMAG_S_3300012919_56	Schulz	included	Megaviricetes	Imitervirales	Mesomimiviridae	meso_4	meso_4_C
	Schulz_GVMAG_S_3300012919_62	Schulz	included	Megaviricetes	Imitervirales	Mesomimiviridae	meso_4	meso_4_C
	Schulz_GVMAG_S_3300012919_65	Schulz	included	Megaviricetes	Imitervirales	Mesomimiviridae	meso_4	meso_4_C
	Schulz_GVMAG_S_3300012919_72	Schulz	included	Megaviricetes	Imitervirales	Mesomimiviridae	meso_4	meso_4_D
	Schulz_GVMAG_S_3300012952_63	Schulz	included	Megaviricetes	Imitervirales	Mesomimiviridae	meso_4	meso_4_E
	Schulz_GVMAG_S_3300012953_123	Schulz	included	Megaviricetes	Imitervirales	Mesomimiviridae	meso_4	meso_4_E
	Schulz_GVMAG_S_3300012954_83	Schulz	included	Megaviricetes	Imitervirales	Mesomimiviridae	meso_5	meso_5_A1
	Schulz_GVMAG_S_3300013195_8	Schulz	included	Megaviricetes	Algavirales	alga_2	Prasinovirinae	N_A
	Schulz_GVMAG_S_403982_34	Schulz	included	Megaviricetes	Imitervirales	Mesomimiviridae	meso_5	meso_5_C1
	Schulz_GVMAG_S_403982_43	Schulz	included	Megaviricetes	Imitervirales	Mesomimiviridae	meso_5	meso_5_C2
	Schulz_GVMAG_S_403982_53	Schulz	included	Megaviricetes	Algavirales	alga_2	Prasinovirinae	N_A
	Schulz_GVMAG_S_403983_43	Schulz	included	Megaviricetes	Imitervirales	Mesomimiviridae	meso_4	meso_4_E
	Schulz_GVMAG_S_403985_54	Schulz	included	Megaviricetes	Pimascovirales	pima_1	pima_1_B	N_A
	Schulz_GVMAG_S_405408_21	Schulz	included	Megaviricetes	Imitervirales	Mesomimiviridae	meso_5	meso_5_A1
	Schulz_GVMAG_S_405408_30	Schulz	included	Megaviricetes	Algavirales	alga_2	Prasinovirinae	N_A
	Schulz_GVMAG_S_405429_37	Schulz	included	Megaviricetes	Algavirales	alga_2	alga_2_A	N_A
	Schulz_GVMAG_S_ERX555907_102	Schulz	included	Megaviricetes	Imitervirales	Mesomimiviridae	meso_4	meso_4_A
	Schulz_GVMAG_S_ERX555907_72	Schulz	included	Megaviricetes	Algavirales	alga_2	alga_2_A	N_A
	Schulz_GVMAG_S_ERX555907_83	Schulz	included	Megaviricetes	Imitervirales	Mesomimiviridae	meso_5	meso_5_A1
	Schulz_GVMAG_S_ERX555907_90	Schulz	included	Megaviricetes	Imitervirales	Mesomimiviridae	meso_5	meso_5_D1
	Schulz_GVMAG_S_ERX555907_94	Schulz	included	Megaviricetes	Imitervirales	Mesomimiviridae	meso_5	meso_5_D1
	Schulz_GVMAG_S_ERX555913_37	Schulz	included	Megaviricetes	Imitervirales	Mesomimiviridae	meso_4	meso_4_H3
	Schulz_GVMAG_S_ERX555915_91	Schulz	included	Megaviricetes	Pandoravirales	pando_1	Coccolithovirinae	N_A
	Schulz_GVMAG_S_ERX555917_56	Schulz	included	Megaviricetes	Imitervirales	Mesomimiviridae	meso_4	meso_4_D
	Schulz_GVMAG_S_ERX555917_73	Schulz	excluded	Megaviricetes	Pandoravirales	NA	NA	NA
	Schulz_GVMAG_S_ERX555926_38	Schulz	included	Megaviricetes	Imitervirales	Mesomimiviridae	meso_4	meso_4_F2
	Schulz_GVMAG_S_ERX555935_167	Schulz	included	Megaviricetes	Imitervirales	Mesomimiviridae	meso_5	meso_5_D2
	Schulz_GVMAG_S_ERX555943_23	Schulz	included	Megaviricetes	Imitervirales	Mesomimiviridae	meso_4	meso_4_H3
	Schulz_GVMAG_S_ERX555943_30	Schulz	included	Megaviricetes	Imitervirales	Mesomimiviridae	meso_4	meso_4_F3
	Schulz_GVMAG_S_ERX555945_21	Schulz	included	Megaviricetes	Imitervirales	Mesomimiviridae	meso_5	meso_5_A1
	Schulz_GVMAG_S_ERX555947_63	Schulz	included	Megaviricetes	Imitervirales	Mesomimiviridae	meso_5	meso_5_D2
	Schulz_GVMAG_S_ERX555947_70	Schulz	included	Megaviricetes	Imitervirales	Mesomimiviridae	meso_5	meso_5_D2
	Schulz_GVMAG_S_ERX555951_64	Schulz	included	Megaviricetes	Imitervirales	Mesomimiviridae	meso_4	meso_4_F3
	Schulz_GVMAG_S_ERX555954_49	Schulz	included	Megaviricetes	Imitervirales	Mesomimiviridae	meso_5	meso_5_D2
	Schulz_GVMAG_S_ERX555957_26	Schulz	included	Megaviricetes	Algavirales	alga_1	Raphidovirinae	N_A
	Schulz_GVMAG_S_ERX555959_42	Schulz	included	Megaviricetes	Imitervirales	Mesomimiviridae	meso_5	meso_5_D1
	Schulz_GVMAG_S_ERX555961_93	Schulz	included	Megaviricetes	Algavirales	alga_1	Raphidovirinae	N_A
	Schulz_GVMAG_S_ERX555964_61	Schulz	included	Megaviricetes	Imitervirales	Mesomimiviridae	meso_4	meso_4_F3
	Schulz_GVMAG_S_ERX555965_48	Schulz	included	Megaviricetes	Imitervirales	Mesomimiviridae	meso_4	meso_4_F2
	Schulz_GVMAG_S_ERX555967_113	TARA	included	Megaviricetes	Imitervirales	Mesomimiviridae	meso_4	meso_4_A
	Schulz_GVMAG_S_ERX555967_130	Schulz	included	Megaviricetes	Imitervirales	Mesomimiviridae	meso_5	meso_5_D2
	Schulz_GVMAG_S_ERX555967_131	Schulz	included	Megaviricetes	Algavirales	alga_2	alga_2_A	N_A
	Schulz_GVMAG_S_ERX555967_140	Schulz	included	Megaviricetes	Imitervirales	Mesomimiviridae	meso_5	meso_5_D2
	Schulz_GVMAG_S_ERX555967_67	Schulz	included	Megaviricetes	Imitervirales	Mesomimiviridae	meso_4	meso_4_E
	Schulz_GVMAG_S_ERX555967_69	Schulz	included	Megaviricetes	Imitervirales	Mesomimiviridae	meso_4	meso_4_C
	Schulz_GVMAG_S_ERX555967_93	Schulz	included	Megaviricetes	Imitervirales	Mimiviridae	mimi_4	mimi_4_A
	Schulz_GVMAG_S_ERX555976_100	Schulz	included	Megaviricetes	Algavirales	alga_2	Prasinovirinae	N_A
	Schulz_GVMAG_S_ERX555999_24	Schulz	included	Megaviricetes	Imitervirales	Mesomimiviridae	meso_4	meso_4_F3
	Schulz_GVMAG_S_ERX556003_78	Schulz	included	Megaviricetes	Algavirales	alga_2	Prasinovirinae	N_A
	Schulz_GVMAG_S_ERX556017_93	Schulz	included	Megaviricetes	Algavirales	alga_2	alga_2_A	N_A
	Schulz_GVMAG_S_ERX556019_101	Schulz	included	Megaviricetes	Imitervirales	Mesomimiviridae	meso_5	meso_5_D2
	Schulz_GVMAG_S_ERX556019_29	Schulz	included	Megaviricetes	Imitervirales	Mesomimiviridae	meso_4	meso_4_D
	Schulz_GVMAG_S_ERX556019_34	Schulz	included	Megaviricetes	Imitervirales	Mesomimiviridae	meso_4	meso_4_F2
	Schulz_GVMAG_S_ERX556019_57	Schulz	included	Megaviricetes	Imitervirales	Mesomimiviridae	meso_4	meso_4_F3
	Schulz_GVMAG_S_ERX556022_25	Schulz	included	Megaviricetes	Imitervirales	Mesomimiviridae	meso_4	meso_4_H3
	Schulz_GVMAG_S_ERX556028_72	Schulz	included	Megaviricetes	Imitervirales	Mesomimiviridae	meso_4	meso_4_H2
	Schulz_GVMAG_S_ERX556028_76	Schulz	included	Megaviricetes	Pandoravirales	pando_1	pando_1_B	N_A
	Schulz_GVMAG_S_ERX556032_80	Schulz	included	Megaviricetes	Imitervirales	Mesomimiviridae	meso_5	meso_5_C2
	Schulz_GVMAG_S_ERX556032_86	Schulz	included	Megaviricetes	Imitervirales	Mesomimiviridae	meso_4	meso_4_F2
	Schulz_GVMAG_S_ERX556037_58	Schulz	included	Megaviricetes	Imitervirales	Mesomimiviridae	meso_4	meso_4_H2
	Schulz_GVMAG_S_ERX556045_64	Schulz	included	Megaviricetes	Imitervirales	Mesomimiviridae	meso_4	meso_4_F3
	Schulz_GVMAG_S_ERX556045_90	Schulz	included	Megaviricetes	Imitervirales	Mesomimiviridae	meso_5	meso_5_D1
	Schulz_GVMAG_S_ERX556052_48	Schulz	included	Megaviricetes	Imitervirales	Mesomimiviridae	meso_4	meso_4_F3
	Schulz_GVMAG_S_ERX556054_45	Schulz	included	Megaviricetes	Imitervirales	Mesomimiviridae	meso_4	meso_4_F3
	Schulz_GVMAG_S_ERX556058_31	Schulz	included	Megaviricetes	Imitervirales	Mesomimiviridae	meso_4	meso_4_H3
	Schulz_GVMAG_S_ERX556060_80	Schulz	included	Megaviricetes	Imitervirales	Mesomimiviridae	meso_4	meso_4_H3
	Schulz_GVMAG_S_ERX556063_31	Schulz	included	Megaviricetes	Pandoravirales	pando_1	pando_1_B	N_A
	Schulz_GVMAG_S_ERX556063_42	Schulz	included	Megaviricetes	Imitervirales	Mesomimiviridae	meso_5	meso_5_D1
	Schulz_GVMAG_S_ERX556068_53	Schulz	included	Megaviricetes	Imitervirales	Mesomimiviridae	meso_5	meso_5_D2
	Schulz_GVMAG_S_ERX556068_66	Schulz	included	Megaviricetes	Imitervirales	Mesomimiviridae	meso_4	meso_4_E
	Schulz_GVMAG_S_ERX556088_21	Schulz	included	Megaviricetes	Imitervirales	Mesomimiviridae	meso_4	meso_4_D
	Schulz_GVMAG_S_ERX556091_19	Schulz	included	Megaviricetes	Imitervirales	Mesomimiviridae	meso_5	meso_5_C2
	Schulz_GVMAG_S_ERX556098_98	Schulz	included	Megaviricetes	Imitervirales	Mesomimiviridae	meso_5	meso_5_D2
	Schulz_GVMAG_S_ERX556101_77	Schulz	included	Megaviricetes	Imitervirales	Mesomimiviridae	meso_4	meso_4_A
	Schulz_GVMAG_S_ERX556101_89	Schulz	included	Megaviricetes	Algavirales	alga_1	Raphidovirinae	N_A
	Schulz_GVMAG_S_ERX556106_33	Schulz	included	Megaviricetes	Pandoravirales	pando_1	pando_1_B	N_A
	Schulz_GVMAG_S_ERX556106_38	Schulz	included	Megaviricetes	Imitervirales	Mesomimiviridae	meso_4	meso_4_F1
	Schulz_GVMAG_S_ERX556109_35	Schulz	included	Megaviricetes	Algavirales	alga_2	Prasinovirinae	N_A
	Schulz_GVMAG_S_ERX556119_27	Schulz	included	Megaviricetes	Imitervirales	Mesomimiviridae	meso_5	meso_5_C1
	Schulz_GVMAG_S_ERX556121_86	Schulz	included	Megaviricetes	Algavirales	alga_2	Prasinovirinae	N_A
	Schulz_GVMAG_S_ERX556125_36	Schulz	included	Megaviricetes	Algavirales	alga_2	Prasinovirinae	N_A
	Schulz_GVMAG_S_ERX556126_77	Schulz	included	Megaviricetes	Imitervirales	Mesomimiviridae	meso_4	meso_4_H2
	Schulz_GVMAG_S_ERX556126_91	Schulz	included	Megaviricetes	Imitervirales	Mesomimiviridae	meso_5	meso_5_D1
	Schulz_GVMAG_S_ERX556126_94	Schulz	included	Megaviricetes	Imitervirales	Mesomimiviridae	meso_5	meso_5_D2
	Schulz_GVMAG_S_ERX556126_98	Schulz	included	Megaviricetes	Imitervirales	Mesomimiviridae	meso_5	meso_5_D2
	Schulz_GVMAG_S_ERX556127_47	Schulz	included	Megaviricetes	Imitervirales	Mesomimiviridae	meso_4	meso_4_C
	TARA_AON_NCLDV_00001	TARA	included	Megaviricetes	Imitervirales	Mesomimiviridae	meso_5	meso_5_B1
	TARA_AON_NCLDV_00002	TARA	included	Megaviricetes	Pimascovirales	pima_1	pima_1_B	N_A
	TARA_AON_NCLDV_00003	TARA	included	Megaviricetes	Imitervirales	Mesomimiviridae	meso_5	meso_5_C2
	TARA_AON_NCLDV_00004	TARA	included	Megaviricetes	Imitervirales	Mesomimiviridae	meso_4	meso_4_D
	TARA_AON_NCLDV_00006	TARA	included	Megaviricetes	Imitervirales	Mesomimiviridae	meso_4	meso_4_E
	TARA_AON_NCLDV_00007	TARA	included	Megaviricetes	Imitervirales	Mesomimiviridae	meso_5	meso_5_A1
	TARA_AON_NCLDV_00008	TARA	included	Megaviricetes	Imitervirales	Mesomimiviridae	meso_5	meso_5_B2
	TARA_AON_NCLDV_00009	TARA	included	Megaviricetes	Imitervirales	Mesomimiviridae	meso_4	meso_4_E
	TARA_AON_NCLDV_00010	TARA	included	Megaviricetes	Pandoravirales	pando_1	pando_1_B	N_A
	TARA_AON_NCLDV_00011	TARA	included	Megaviricetes	Pandoravirales	pando_1	pando_1_B	N_A
	TARA_AON_NCLDV_00012	TARA	included	Megaviricetes	Pandoravirales	pando_1	pando_1_B	N_A
	TARA_AON_NCLDV_00013	TARA	excluded	Megaviricetes	Pandoravirales	NA	NA	NA
	TARA_AON_NCLDV_00014	TARA	included	Megaviricetes	Imitervirales	Mesomimiviridae	meso_4	meso_4_H3
	TARA_AON_NCLDV_00015	TARA	included	Megaviricetes	Imitervirales	Mesomimiviridae	meso_4	meso_4_C
	TARA_AON_NCLDV_00016	TARA	included	Megaviricetes	Pimascovirales	pima_1	pima_1_C	N_A
	TARA_AON_NCLDV_00017	TARA	included	Megaviricetes	Pimascovirales	pima_1	pima_1_C	N_A
	TARA_AON_NCLDV_00018	TARA	included	Megaviricetes	Pimascovirales	pima_1	pima_1_D	N_A
	TARA_AON_NCLDV_00019	TARA	included	Megaviricetes	Pandoravirales	pando_2	N_A	N_A
	TARA_AON_NCLDV_00021	TARA	included	Megaviricetes	Imitervirales	Mesomimiviridae	meso_4	meso_4_H2
	TARA_AON_NCLDV_00023	TARA	included	Megaviricetes	Imitervirales	Mesomimiviridae	meso_4	meso_4_C
	TARA_AON_NCLDV_00024	TARA	included	Megaviricetes	Imitervirales	Mesomimiviridae	meso_4	meso_4_E
	TARA_AON_NCLDV_00026	TARA	included	Megaviricetes	Imitervirales	Mesomimiviridae	meso_4	meso_4_C
	TARA_AON_NCLDV_00027	TARA	included	Megaviricetes	Imitervirales	Mesomimiviridae	meso_4	meso_4_A
	TARA_AON_NCLDV_00029	TARA	included	Megaviricetes	Imitervirales	Mesomimiviridae	meso_4	meso_4_E
	TARA_AON_NCLDV_00030	TARA	included	Megaviricetes	Pandoravirales	pando_2	N_A	N_A
	TARA_AON_NCLDV_00031	TARA	included	Megaviricetes	Imitervirales	Mesomimiviridae	meso_4	meso_4_C
	TARA_AON_NCLDV_00033	TARA	included	Megaviricetes	Algavirales	alga_2	Prasinovirinae	N_A
	TARA_AON_NCLDV_00034	TARA	excluded	Megaviricetes	Imitervirales	NA	NA	NA
	TARA_AON_NCLDV_00035	TARA	included	Megaviricetes	Imitervirales	Mesomimiviridae	meso_4	meso_4_H2
	TARA_AON_NCLDV_00037	TARA	included	Megaviricetes	Imitervirales	Mesomimiviridae	meso_4	meso_4_E
	TARA_AON_NCLDV_00038	TARA	included	Megaviricetes	Imitervirales	Mesomimiviridae	meso_4	meso_4_E
	TARA_AON_NCLDV_00039	TARA	included	Megaviricetes	Imitervirales	Mesomimiviridae	meso_5	meso_5_C2
	TARA_AON_NCLDV_00041	TARA	included	Megaviricetes	Imitervirales	Mesomimiviridae	meso_5	meso_5_D2
	TARA_AON_NCLDV_00042	TARA	included	Megaviricetes	Imitervirales	Mesomimiviridae	meso_4	meso_4_E
	TARA_AON_NCLDV_00043	TARA	included	Megaviricetes	Imitervirales	Mesomimiviridae	meso_4	meso_4_H3
	TARA_AON_NCLDV_00044	TARA	included	Megaviricetes	Imitervirales	Mesomimiviridae	meso_4	meso_4_E
	TARA_AON_NCLDV_00045	TARA	excluded	Megaviricetes	Imitervirales	NA	NA	NA
	TARA_AON_NCLDV_00046	TARA	included	Megaviricetes	Pimascovirales	pima_1	pima_1_A	N_A
	TARA_AON_NCLDV_00047	TARA	included	Megaviricetes	Pimascovirales	pima_1	pima_1_D	N_A
	TARA_AON_NCLDV_00048	TARA	included	Megaviricetes	Algavirales	alga_2	Prasinovirinae	N_A
	TARA_AON_NCLDV_00049	TARA	included	Megaviricetes	Pimascovirales	pima_1	pima_1_D	N_A
	TARA_AON_NCLDV_00051	TARA	excluded	Megaviricetes	Algavirales	NA	NA	NA
	TARA_AON_NCLDV_00053	TARA	included	Megaviricetes	Pimascovirales	pima_1	pima_1_C	N_A
	TARA_AON_NCLDV_00054	TARA	included	Megaviricetes	Imitervirales	Mesomimiviridae	meso_4	meso_4_E
	TARA_AON_NCLDV_00055	TARA	included	Megaviricetes	Algavirales	alga_2	Prasinovirinae	N_A
	TARA_AON_NCLDV_00057	TARA	included	Megaviricetes	Imitervirales	Mesomimiviridae	meso_4	meso_4_E
	TARA_AON_NCLDV_00058	TARA	excluded	Megaviricetes	Algavirales	NA	NA	NA
	TARA_AON_NCLDV_00059	TARA	included	Megaviricetes	Algavirales	alga_2	Prasinovirinae	N_A
	TARA_AON_NCLDV_00060	TARA	included	Megaviricetes	Algavirales	alga_2	Prasinovirinae	N_A
	TARA_AON_NCLDV_00061	TARA	included	Megaviricetes	Algavirales	alga_2	Prasinovirinae	N_A
	TARA_AON_NCLDV_00062	TARA	included	Megaviricetes	Imitervirales	Mesomimiviridae	meso_5	meso_5_B1
	TARA_AON_NCLDV_00063	TARA	included	Megaviricetes	Algavirales	alga_2	Prasinovirinae	N_A
	TARA_AON_NCLDV_00064	TARA	included	Megaviricetes	Imitervirales	Mesomimiviridae	meso_4	meso_4_H2
	TARA_AON_NCLDV_00066	TARA	included	Megaviricetes	Imitervirales	Mesomimiviridae	meso_4	meso_4_H2
	TARA_AON_NCLDV_00068	TARA	included	Megaviricetes	Algavirales	alga_2	Prasinovirinae	N_A
	TARA_AON_NCLDV_00070	TARA	included	Megaviricetes	Algavirales	alga_2	Prasinovirinae	N_A
	TARA_AON_NCLDV_00071	TARA	included	Megaviricetes	Imitervirales	Mesomimiviridae	meso_4	meso_4_C
	TARA_AON_NCLDV_00072	TARA	included	Megaviricetes	Algavirales	alga_2	Prasinovirinae	N_A
	TARA_AON_NCLDV_00074	TARA	included	Megaviricetes	Algavirales	alga_2	Prasinovirinae	N_A
	TARA_AOS_NCLDV_00001	TARA	included	Megaviricetes	Imitervirales	Mimiviridae	mimi_4	mimi_4_A
	TARA_AOS_NCLDV_00002	TARA	included	Megaviricetes	Pandoravirales	pando_1	Coccolithovirinae	incertae_sedis
	TARA_AOS_NCLDV_00003	TARA	included	Megaviricetes	Imitervirales	Mesomimiviridae	meso_4	meso_4_A
	TARA_AOS_NCLDV_00004	TARA	included	Megaviricetes	Pandoravirales	pando_1	pando_1_B	N_A
	TARA_AOS_NCLDV_00005	TARA	included	Megaviricetes	Pimascovirales	pima_1	pima_1_C	N_A
	TARA_AOS_NCLDV_00006	TARA	included	Megaviricetes	Imitervirales	Mesomimiviridae	meso_4	meso_4_C
	TARA_AOS_NCLDV_00007	TARA	included	Megaviricetes	Imitervirales	Mesomimiviridae	meso_4	meso_4_A
	TARA_AOS_NCLDV_00008	TARA	included	Megaviricetes	Pandoravirales	pando_1	pando_1_B	N_A
	TARA_AOS_NCLDV_00009	TARA	included	Megaviricetes	Imitervirales	Mimiviridae	mimi_4	mimi_4_B
	TARA_AOS_NCLDV_00010	TARA	included	Megaviricetes	Pandoravirales	pando_1	pando_1_B	N_A
	TARA_AOS_NCLDV_00011	TARA	included	Megaviricetes	Imitervirales	Mesomimiviridae	meso_4	meso_4_C
	TARA_AOS_NCLDV_00012	TARA	included	Megaviricetes	Imitervirales	Mesomimiviridae	meso_4	meso_4_C
	TARA_AOS_NCLDV_00013	TARA	included	Megaviricetes	Pimascovirales	pima_1	pima_1_C	N_A
	TARA_AOS_NCLDV_00014	TARA	included	Megaviricetes	Pandoravirales	pando_2	N_A	N_A
	TARA_AOS_NCLDV_00015	TARA	included	Megaviricetes	Imitervirales	Mesomimiviridae	meso_4	meso_4_H3
	TARA_AOS_NCLDV_00016	TARA	included	Megaviricetes	Imitervirales	Mesomimiviridae	meso_4	meso_4_E
	TARA_AOS_NCLDV_00017	TARA	included	Megaviricetes	Pimascovirales	pima_1	pima_1_C	N_A
	TARA_AOS_NCLDV_00018	TARA	included	Megaviricetes	Pimascovirales	pima_1	pima_1_A	N_A
	TARA_AOS_NCLDV_00019	TARA	included	Megaviricetes	Imitervirales	Mesomimiviridae	meso_4	meso_4_F3
	TARA_AOS_NCLDV_00020	TARA	included	Megaviricetes	Imitervirales	Mimiviridae	mimi_4	mimi_4_A
	TARA_AOS_NCLDV_00021	TARA	included	Megaviricetes	Imitervirales	Mesomimiviridae	meso_4	meso_4_C
	TARA_AOS_NCLDV_00022	TARA	included	Megaviricetes	Pimascovirales	pima_1	pima_1_C	N_A
	TARA_AOS_NCLDV_00023	TARA	included	Megaviricetes	Imitervirales	Mimiviridae	mimi_4	mimi_4_A
	TARA_AOS_NCLDV_00024	TARA	included	Megaviricetes	Imitervirales	Mesomimiviridae	meso_4	meso_4_F3
	TARA_AOS_NCLDV_00025	TARA	included	Megaviricetes	Pandoravirales	pando_1	Coccolithovirinae	N_A
	TARA_AOS_NCLDV_00026	TARA	included	Megaviricetes	Imitervirales	Mesomimiviridae	meso_4	meso_4_F3
	TARA_AOS_NCLDV_00027	TARA	included	Megaviricetes	Imitervirales	Mesomimiviridae	meso_4	meso_4_F3
	TARA_AOS_NCLDV_00028	TARA	included	Megaviricetes	Imitervirales	Mesomimiviridae	meso_4	meso_4_E
	TARA_ARC_NCLDV_00001	TARA	included	Megaviricetes	Imitervirales	Mesomimiviridae	meso_5	meso_5_B2
	TARA_ARC_NCLDV_00002	TARA	included	Megaviricetes	Imitervirales	Mesomimiviridae	meso_2	N_A
	TARA_ARC_NCLDV_00003	TARA	included	Megaviricetes	Pandoravirales	pando_1	pando_1_B	N_A
	TARA_ARC_NCLDV_00004	TARA	included	Megaviricetes	Imitervirales	Mimiviridae	mimi_4	mimi_4_A
	TARA_ARC_NCLDV_00005	TARA	included	Megaviricetes	Imitervirales	Mesomimiviridae	meso_5	meso_5_B2
	TARA_ARC_NCLDV_00006	TARA	included	Megaviricetes	Imitervirales	Mesomimiviridae	meso_5	meso_5_B2
	TARA_ARC_NCLDV_00007	TARA	included	Megaviricetes	Imitervirales	Mesomimiviridae	meso_5	meso_5_B2
	TARA_ARC_NCLDV_00008	TARA	included	Megaviricetes	Pandoravirales	pando_1	Coccolithovirinae	incertae_sedis
	TARA_ARC_NCLDV_00009	TARA	included	Megaviricetes	Pandoravirales	pando_1	Coccolithovirinae	incertae_sedis
	TARA_ARC_NCLDV_00010	TARA	included	Megaviricetes	Imitervirales	Mesomimiviridae	meso_5	meso_5_B2
	TARA_ARC_NCLDV_00011	TARA	included	Megaviricetes	Pandoravirales	pando_1	pando_1_B	N_A
	TARA_ARC_NCLDV_00012	TARA	included	Megaviricetes	Imitervirales	Mesomimiviridae	meso_4	meso_4_F3
	TARA_ARC_NCLDV_00013	TARA	included	Megaviricetes	Pandoravirales	pando_1	pando_1_A	N_A
	TARA_ARC_NCLDV_00014	TARA	included	Megaviricetes	Imitervirales	Mesomimiviridae	meso_2	N_A
	TARA_ARC_NCLDV_00015	TARA	included	Megaviricetes	Imitervirales	Mesomimiviridae	meso_4	meso_4_E
	TARA_ARC_NCLDV_00016	TARA	included	Megaviricetes	Pandoravirales	pando_1	pando_1_B	N_A
	TARA_ARC_NCLDV_00017	TARA	included	Megaviricetes	Imitervirales	Mesomimiviridae	meso_5	meso_5_B2
	TARA_ARC_NCLDV_00018	TARA	included	Megaviricetes	Imitervirales	Mesomimiviridae	meso_4	meso_4_E
	TARA_ARC_NCLDV_00019	TARA	included	Megaviricetes	Imitervirales	Mesomimiviridae	meso_5	meso_5_B2
	TARA_ARC_NCLDV_00020	TARA	included	Megaviricetes	Imitervirales	Mesomimiviridae	meso_4	meso_4_H2
	TARA_ARC_NCLDV_00021	TARA	included	Megaviricetes	Pimascovirales	pima_1	pima_1_A	N_A
	TARA_ARC_NCLDV_00022	TARA	included	Megaviricetes	Imitervirales	Mesomimiviridae	meso_4	meso_4_F2
	TARA_ARC_NCLDV_00024	TARA	included	Megaviricetes	Pandoravirales	pando_1	pando_1_B	N_A
	TARA_ARC_NCLDV_00025	TARA	included	Megaviricetes	Imitervirales	Mesomimiviridae	meso_4	meso_4_H3
	TARA_ARC_NCLDV_00026	TARA	included	Megaviricetes	Imitervirales	Mesomimiviridae	meso_4	meso_4_F2
	TARA_ARC_NCLDV_00029	TARA	included	Megaviricetes	Imitervirales	Mesomimiviridae	meso_4	meso_4_F1
	TARA_ARC_NCLDV_00030	TARA	included	Megaviricetes	Imitervirales	Mesomimiviridae	meso_4	meso_4_F1
	TARA_ARC_NCLDV_00033	TARA	included	Megaviricetes	Imitervirales	Mesomimiviridae	meso_5	meso_5_D2
	TARA_ARC_NCLDV_00034	TARA	included	Megaviricetes	Pandoravirales	pando_1	pando_1_B	N_A
	TARA_ARC_NCLDV_00036	TARA	included	Megaviricetes	Pandoravirales	pando_1	Coccolithovirinae	N_A
	TARA_ARC_NCLDV_00037	TARA	included	Megaviricetes	Pandoravirales	pando_1	pando_1_B	N_A
	TARA_ARC_NCLDV_00039	TARA	included	Megaviricetes	Imitervirales	Mesomimiviridae	meso_5	meso_5_B2
	TARA_ARC_NCLDV_00040	TARA	included	Megaviricetes	Pimascovirales	pima_1	pima_1_D	N_A
	TARA_ARC_NCLDV_00041	TARA	included	Megaviricetes	Imitervirales	Mesomimiviridae	meso_4	meso_4_F3
	TARA_ARC_NCLDV_00042	TARA	included	Megaviricetes	Imitervirales	Mesomimiviridae	meso_4	meso_4_H2
	TARA_ARC_NCLDV_00043	TARA	included	Megaviricetes	Imitervirales	Mesomimiviridae	meso_4	meso_4_C
	TARA_ARC_NCLDV_00044	TARA	included	Megaviricetes	Imitervirales	Mesomimiviridae	meso_2	N_A
	TARA_ARC_NCLDV_00045	TARA	included	Megaviricetes	Imitervirales	Mesomimiviridae	meso_5	meso_5_D1
	TARA_ARC_NCLDV_00046	TARA	included	Megaviricetes	Imitervirales	Mimiviridae	mimi_4	mimi_4_B
	TARA_ARC_NCLDV_00048	TARA	included	Megaviricetes	Imitervirales	Mesomimiviridae	meso_4	meso_4_F2
	TARA_ARC_NCLDV_00049	TARA	included	Megaviricetes	Imitervirales	Mesomimiviridae	meso_4	meso_4_C
	TARA_ARC_NCLDV_00050	TARA	included	Megaviricetes	Imitervirales	Mesomimiviridae	meso_4	meso_4_H3
	TARA_ARC_NCLDV_00051	TARA	included	Megaviricetes	Imitervirales	Mesomimiviridae	meso_5	meso_5_C1
	TARA_ARC_NCLDV_00052	TARA	included	Megaviricetes	Imitervirales	Mesomimiviridae	meso_4	meso_4_F3
	TARA_ARC_NCLDV_00053	TARA	included	Megaviricetes	Imitervirales	Mesomimiviridae	meso_4	meso_4_A
	TARA_ARC_NCLDV_00055	TARA	included	Megaviricetes	Imitervirales	Mesomimiviridae	meso_4	meso_4_H3
	TARA_ARC_NCLDV_00056	TARA	included	Megaviricetes	Imitervirales	Mesomimiviridae	meso_5	meso_5_B2
	TARA_ARC_NCLDV_00057	TARA	included	Megaviricetes	Pandoravirales	pando_1	pando_1_B	N_A
	TARA_ARC_NCLDV_00058	TARA	included	Megaviricetes	Imitervirales	Mesomimiviridae	meso_4	meso_4_E
	TARA_ARC_NCLDV_00059	TARA	included	Megaviricetes	Imitervirales	Mesomimiviridae	meso_5	meso_5_D2
	TARA_ARC_NCLDV_00060	TARA	included	Megaviricetes	Pandoravirales	pando_1	pando_1_B	N_A
	TARA_ARC_NCLDV_00061	TARA	included	Megaviricetes	Pandoravirales	pando_1	pando_1_B	N_A
	TARA_ARC_NCLDV_00062	TARA	included	Megaviricetes	Pandoravirales	pando_1	pando_1_A	N_A
	TARA_ARC_NCLDV_00063	TARA	included	Megaviricetes	Imitervirales	Mesomimiviridae	meso_5	meso_5_D0
	TARA_ARC_NCLDV_00064	TARA	included	Megaviricetes	Pandoravirales	pando_1	pando_1_B	N_A
	TARA_ARC_NCLDV_00065	TARA	included	Megaviricetes	Imitervirales	Mesomimiviridae	meso_4	meso_4_H1
	TARA_ARC_NCLDV_00066	TARA	included	Megaviricetes	Imitervirales	Mimiviridae	mimi_4	mimi_4_B
	TARA_ARC_NCLDV_00067	TARA	included	Megaviricetes	Imitervirales	Mesomimiviridae	meso_4	meso_4_F1
	TARA_ARC_NCLDV_00068	TARA	included	Megaviricetes	Pandoravirales	pando_1	pando_1_B	N_A
	TARA_ARC_NCLDV_00069	TARA	included	Megaviricetes	Imitervirales	Mesomimiviridae	meso_4	meso_4_F1
	TARA_ARC_NCLDV_00070	TARA	included	Megaviricetes	Imitervirales	Mesomimiviridae	meso_4	meso_4_E
	TARA_ARC_NCLDV_00071	TARA	included	Megaviricetes	Imitervirales	Mesomimiviridae	meso_2	N_A
	TARA_ARC_NCLDV_00073	TARA	included	Megaviricetes	Imitervirales	Mesomimiviridae	meso_4	meso_4_E
	TARA_ARC_NCLDV_00075	TARA	included	Megaviricetes	Imitervirales	Mesomimiviridae	meso_4	meso_4_H2
	TARA_ARC_NCLDV_00076	TARA	included	Megaviricetes	Imitervirales	Mesomimiviridae	meso_4	meso_4_H2
	TARA_ARC_NCLDV_00077	TARA	included	Megaviricetes	Imitervirales	Mesomimiviridae	meso_5	meso_5_D2
	TARA_ARC_NCLDV_00079	TARA	included	Megaviricetes	Pandoravirales	pando_1	pando_1_B	N_A
	TARA_ARC_NCLDV_00080	TARA	included	Megaviricetes	Imitervirales	Mesomimiviridae	meso_5	meso_5_C1
	TARA_ARC_NCLDV_00081	TARA	included	Megaviricetes	Imitervirales	Mesomimiviridae	meso_4	meso_4_F3
	TARA_ARC_NCLDV_00082	TARA	included	Megaviricetes	Imitervirales	Mesomimiviridae	meso_5	meso_5_D2
	TARA_ARC_NCLDV_00083	TARA	included	Megaviricetes	Imitervirales	Mesomimiviridae	meso_4	meso_4_A
	TARA_ARC_NCLDV_00084	TARA	included	Megaviricetes	Imitervirales	Mesomimiviridae	meso_4	meso_4_F3
	TARA_ARC_NCLDV_00086	TARA	included	Megaviricetes	Imitervirales	Mesomimiviridae	meso_4	meso_4_F1
	TARA_ARC_NCLDV_00087	TARA	included	Megaviricetes	Imitervirales	Mesomimiviridae	meso_5	meso_5_D2
	TARA_ARC_NCLDV_00088	TARA	included	Megaviricetes	Imitervirales	Mesomimiviridae	meso_4	meso_4_F3
	TARA_ARC_NCLDV_00089	TARA	included	Megaviricetes	Imitervirales	Mesomimiviridae	meso_4	meso_4_H1
	TARA_ARC_NCLDV_00090	TARA	included	Megaviricetes	Imitervirales	Mesomimiviridae	meso_5	meso_5_B2
	TARA_ARC_NCLDV_00091	TARA	included	Megaviricetes	Imitervirales	Mesomimiviridae	meso_4	meso_4_E
	TARA_ARC_NCLDV_00092	TARA	included	Megaviricetes	Imitervirales	Mesomimiviridae	meso_4	meso_4_E
	TARA_ARC_NCLDV_00093	TARA	included	Megaviricetes	Imitervirales	Mesomimiviridae	meso_5	meso_5_D2
	TARA_ARC_NCLDV_00094	TARA	included	Megaviricetes	Imitervirales	Mesomimiviridae	meso_5	meso_5_D2
	TARA_ARC_NCLDV_00095	TARA	included	Megaviricetes	Imitervirales	Mesomimiviridae	meso_4	meso_4_H2
	TARA_ARC_NCLDV_00096	TARA	included	Megaviricetes	Imitervirales	Mesomimiviridae	meso_5	meso_5_C2
	TARA_ARC_NCLDV_00097	TARA	Taxon_sampling	Megaviricetes	Algavirales	alga_0	N_A	N_A
	TARA_ARC_NCLDV_00098	TARA	included	Megaviricetes	Imitervirales	Mesomimiviridae	meso_4	meso_4_F3
	TARA_ARC_NCLDV_00099	TARA	included	Megaviricetes	Imitervirales	Mesomimiviridae	meso_5	meso_5_D2
	TARA_ARC_NCLDV_00100	TARA	included	Megaviricetes	Imitervirales	Mesomimiviridae	meso_4	meso_4_E
	TARA_ARC_NCLDV_00102	TARA	included	Megaviricetes	Imitervirales	Mesomimiviridae	meso_4	meso_4_H2
	TARA_ARC_NCLDV_00103	TARA	included	Megaviricetes	Imitervirales	Mesomimiviridae	meso_4	meso_4_F3
	TARA_ARC_NCLDV_00104	TARA	included	Megaviricetes	Pandoravirales	pando_1	Coccolithovirinae	incertae_sedis
	TARA_ARC_NCLDV_00105	TARA	included	Megaviricetes	Imitervirales	Mesomimiviridae	meso_5	meso_5_D1
	TARA_ARC_NCLDV_00107	TARA	included	Megaviricetes	Imitervirales	Mesomimiviridae	meso_4	meso_4_H3
	TARA_ARC_NCLDV_00108	TARA	included	Megaviricetes	Algavirales	alga_2	Prasinovirinae	N_A
	TARA_ARC_NCLDV_00109	TARA	included	Megaviricetes	Imitervirales	Mesomimiviridae	meso_4	meso_4_E
	TARA_ARC_NCLDV_00111	TARA	included	Megaviricetes	Imitervirales	Mesomimiviridae	meso_5	meso_5_C1
	TARA_ARC_NCLDV_00112	TARA	included	Megaviricetes	Imitervirales	Mesomimiviridae	meso_4	meso_4_E
	TARA_ARC_NCLDV_00113	TARA	included	Megaviricetes	Imitervirales	Mesomimiviridae	meso_5	meso_5_D1
	TARA_ARC_NCLDV_00114	TARA	included	Megaviricetes	Imitervirales	Mesomimiviridae	meso_5	meso_5_C2
	TARA_ARC_NCLDV_00116	TARA	included	Megaviricetes	Pandoravirales	pando_1	Coccolithovirinae	N_A
	TARA_ARC_NCLDV_00117	TARA	included	Megaviricetes	Imitervirales	Mesomimiviridae	meso_4	meso_4_E
	TARA_ARC_NCLDV_00119	TARA	included	Megaviricetes	Imitervirales	Mesomimiviridae	meso_4	meso_4_H1
	TARA_ARC_NCLDV_00120	TARA	included	Megaviricetes	Imitervirales	Mesomimiviridae	meso_4	meso_4_F3
	TARA_ARC_NCLDV_00121	TARA	included	Megaviricetes	Imitervirales	Mesomimiviridae	meso_5	meso_5_C2
	TARA_ARC_NCLDV_00122	TARA	included	Megaviricetes	Imitervirales	Mesomimiviridae	meso_4	meso_4_F3
	TARA_ARC_NCLDV_00124	TARA	included	Megaviricetes	Imitervirales	Mesomimiviridae	meso_5	meso_5_C2
	TARA_ARC_NCLDV_00126	TARA	included	Megaviricetes	Imitervirales	Mesomimiviridae	meso_5	meso_5_D2
	TARA_ARC_NCLDV_00127	TARA	included	Megaviricetes	Algavirales	alga_2	Prasinovirinae	N_A
	TARA_ARC_NCLDV_00129	TARA	included	Megaviricetes	Algavirales	alga_2	Prasinovirinae	N_A
	TARA_ARC_NCLDV_00132	TARA	excluded	Megaviricetes	Algavirales	NA	NA	NA
	TARA_ARC_NCLDV_00133	TARA	included	Megaviricetes	Imitervirales	Mesomimiviridae	meso_5	meso_5_C1
	TARA_ARC_NCLDV_00134	TARA	included	Megaviricetes	Imitervirales	Mesomimiviridae	meso_4	meso_4_H3
	TARA_ARC_NCLDV_00136	TARA	included	Megaviricetes	Imitervirales	Mesomimiviridae	meso_4	meso_4_F3
	TARA_ARC_NCLDV_00137	TARA	included	Megaviricetes	Imitervirales	Mesomimiviridae	meso_4	meso_4_H1
	TARA_ARC_NCLDV_00139	TARA	included	Megaviricetes	Pandoravirales	pando_1	pando_1_B	N_A
	TARA_ARC_NCLDV_00140	TARA	included	Megaviricetes	Pimascovirales	pima_1	pima_1_A	N_A
	TARA_ARC_NCLDV_00143	TARA	included	Megaviricetes	Imitervirales	Mesomimiviridae	meso_5	meso_5_D1
	TARA_ARC_NCLDV_00144	TARA	included	Megaviricetes	Imitervirales	Mesomimiviridae	meso_4	meso_4_F3
	TARA_ARC_NCLDV_00145	TARA	included	Megaviricetes	Algavirales	alga_2	alga_2_A	N_A
	TARA_ARC_NCLDV_00146	TARA	included	Megaviricetes	Imitervirales	Mesomimiviridae	meso_4	meso_4_H2
	TARA_ARC_NCLDV_00147	TARA	included	Megaviricetes	Imitervirales	Mesomimiviridae	meso_5	meso_5_C1
	TARA_ARC_NCLDV_00149	TARA	included	Megaviricetes	Imitervirales	basal_clade	N_A	N_A
	TARA_ARC_NCLDV_00152	TARA	included	Megaviricetes	Imitervirales	Mesomimiviridae	meso_4	meso_4_E
	TARA_ARC_NCLDV_00153	TARA	included	Megaviricetes	Pandoravirales	pando_1	pando_1_A	N_A
	TARA_ARC_NCLDV_00154	TARA	included	Megaviricetes	Imitervirales	Mesomimiviridae	meso_5	meso_5_C2
	TARA_ARC_NCLDV_00155	TARA	included	Megaviricetes	Pandoravirales	pando_1	pando_1_A	N_A
	TARA_ARC_NCLDV_00156	TARA	included	Megaviricetes	Algavirales	alga_2	Prasinovirinae	N_A
	TARA_ARC_NCLDV_00157	TARA	included	Megaviricetes	Imitervirales	Mesomimiviridae	meso_4	meso_4_F3
	TARA_ARC_NCLDV_00158	TARA	included	Megaviricetes	Imitervirales	Mesomimiviridae	meso_4	meso_4_E
	TARA_ARC_NCLDV_00159	TARA	included	Megaviricetes	Imitervirales	Mesomimiviridae	meso_4	meso_4_E
	TARA_ARC_NCLDV_00160	TARA	included	Megaviricetes	Imitervirales	Mesomimiviridae	meso_5	meso_5_B2
	TARA_ARC_NCLDV_00161	TARA	included	Megaviricetes	Algavirales	alga_2	Prasinovirinae	N_A
	TARA_ARC_NCLDV_00162	TARA	included	Megaviricetes	Imitervirales	Mesomimiviridae	meso_5	meso_5_B2
	TARA_ARC_NCLDV_00163	TARA	Taxon_sampling	Megaviricetes	Pimascovirales	pima_0	N_A	N_A
	TARA_ARC_NCLDV_00164	TARA	excluded	Megaviricetes	Algavirales	NA	NA	NA
	TARA_ARC_NCLDV_00165	TARA	included	Megaviricetes	Imitervirales	Mesomimiviridae	meso_5	meso_5_D1
	TARA_ARC_NCLDV_00168	TARA	included	Megaviricetes	Algavirales	alga_1	Raphidovirinae	N_A
	TARA_ARC_NCLDV_00169	TARA	Taxon_sampling	Megaviricetes	Pimascovirales	pima_0	N_A	N_A
	TARA_ARC_NCLDV_00170	TARA	included	Megaviricetes	Pandoravirales	pando_1	pando_1_B	N_A
	TARA_ARC_NCLDV_00171	TARA	Taxon_sampling	Megaviricetes	Pimascovirales	pima_0	N_A	N_A
	TARA_ARC_NCLDV_00172	TARA	included	Megaviricetes	Imitervirales	Mesomimiviridae	meso_5	meso_5_D1
	TARA_ARC_NCLDV_00173	TARA	included	Megaviricetes	Imitervirales	Mesomimiviridae	meso_5	meso_5_B2
	TARA_ARC_NCLDV_00174	TARA	included	Megaviricetes	Algavirales	alga_2	Prasinovirinae	N_A
	TARA_ARC_NCLDV_00175	TARA	included	Megaviricetes	Imitervirales	Mesomimiviridae	meso_4	meso_4_H2
	TARA_ARC_NCLDV_00176	TARA	included	Megaviricetes	Imitervirales	Mesomimiviridae	meso_4	meso_4_E
	TARA_ARC_NCLDV_00177	TARA	included	Megaviricetes	Algavirales	alga_2	Prasinovirinae	N_A
	TARA_ARC_NCLDV_00179	TARA	included	Megaviricetes	Algavirales	alga_2	alga_2_A	N_A
	TARA_ARC_NCLDV_00180	TARA	included	Megaviricetes	Imitervirales	Mesomimiviridae	meso_5	meso_5_B2
	TARA_ARC_NCLDV_00182	TARA	included	Megaviricetes	Pandoravirales	pando_2	N_A	N_A
	TARA_ARC_NCLDV_00183	TARA	included	Megaviricetes	Imitervirales	Mesomimiviridae	meso_5	meso_5_C1
	TARA_ARC_NCLDV_00184	TARA	included	Megaviricetes	Imitervirales	Mesomimiviridae	meso_5	meso_5_C2
	TARA_ARC_NCLDV_00185	TARA	included	Megaviricetes	Algavirales	alga_2	alga_2_A	N_A
	TARA_ARC_NCLDV_00187	TARA	included	Megaviricetes	Imitervirales	Mesomimiviridae	meso_5	meso_5_C2
	TARA_ARC_NCLDV_00188	TARA	included	Megaviricetes	Algavirales	alga_2	Prasinovirinae	N_A
	TARA_ARC_NCLDV_00189	TARA	included	Megaviricetes	Imitervirales	Mesomimiviridae	meso_4	meso_4_F3
	TARA_ARC_NCLDV_00190	TARA	included	Megaviricetes	Imitervirales	Mesomimiviridae	meso_4	meso_4_E
	TARA_ARC_NCLDV_00191	TARA	included	Megaviricetes	Imitervirales	Mesomimiviridae	meso_5	meso_5_D2
	TARA_ARC_NCLDV_00193	TARA	included	Megaviricetes	Imitervirales	Mesomimiviridae	meso_5	meso_5_C1
	TARA_ION_NCLDV_00001	TARA	included	Megaviricetes	Imitervirales	Mimiviridae	mimi_4	mimi_4_A
	TARA_ION_NCLDV_00002	TARA	included	Megaviricetes	Imitervirales	Mesomimiviridae	meso_5	meso_5_B2
	TARA_ION_NCLDV_00003	TARA	included	Megaviricetes	Imitervirales	Mimiviridae	mimi_3	mimi_3_A
	TARA_ION_NCLDV_00004	TARA	included	Megaviricetes	Imitervirales	Mimiviridae	mimi_4	mimi_4_A
	TARA_ION_NCLDV_00005	TARA	included	Megaviricetes	Imitervirales	Mesomimiviridae	meso_5	meso_5_B2
	TARA_ION_NCLDV_00006	TARA	included	Megaviricetes	Imitervirales	Mimiviridae	mimi_4	mimi_4_A
	TARA_ION_NCLDV_00007	TARA	included	Megaviricetes	Imitervirales	Mesomimiviridae	meso_4	meso_4_H2
	TARA_ION_NCLDV_00008	TARA	included	Megaviricetes	Imitervirales	Mimiviridae	mimi_4	mimi_4_A
	TARA_ION_NCLDV_00009	TARA	included	Megaviricetes	Imitervirales	Mesomimiviridae	meso_4	meso_4_F3
	TARA_ION_NCLDV_00010	TARA	included	Megaviricetes	Pimascovirales	pima_1	pima_1_C	N_A
	TARA_ION_NCLDV_00012	TARA	Taxon_sampling	Megaviricetes	Pimascovirales	pima_0	N_A	N_A
	TARA_ION_NCLDV_00016	TARA	included	Megaviricetes	Imitervirales	Mesomimiviridae	meso_4	meso_4_F3
	TARA_ION_NCLDV_00017	TARA	included	Megaviricetes	Imitervirales	Mesomimiviridae	meso_4	meso_4_F3
	TARA_IOS_NCLDV_00001	TARA	included	Megaviricetes	Pimascovirales	pima_1	pima_1_C	N_A
	TARA_IOS_NCLDV_00002	TARA	included	Megaviricetes	Imitervirales	Mesomimiviridae	meso_5	meso_5_A1
	TARA_IOS_NCLDV_00003	TARA	included	Megaviricetes	Imitervirales	Mesomimiviridae	meso_4	meso_4_E
	TARA_IOS_NCLDV_00005	TARA	included	Megaviricetes	Algavirales	alga_2	Prasinovirinae	N_A
	TARA_IOS_NCLDV_00006	TARA	included	Megaviricetes	Pimascovirales	pima_1	pima_1_D	N_A
	TARA_IOS_NCLDV_00007	TARA	included	Megaviricetes	Imitervirales	Mesomimiviridae	meso_5	meso_5_A1
	TARA_IOS_NCLDV_00008	TARA	included	Megaviricetes	Imitervirales	Mesomimiviridae	meso_5	meso_5_A1
	TARA_IOS_NCLDV_00010	TARA	included	Megaviricetes	Algavirales	alga_2	Prasinovirinae	N_A
	TARA_IOS_NCLDV_00011	TARA	included	Megaviricetes	Algavirales	alga_2	Prasinovirinae	N_A
	TARA_IOS_NCLDV_00012	TARA	excluded	Megaviricetes	Algavirales	NA	NA	NA
	TARA_IOS_NCLDV_00014	TARA	included	Megaviricetes	Pimascovirales	pima_1	pima_1_B	N_A
	TARA_MED_NCLDV_00001	TARA	included	Megaviricetes	Imitervirales	Mesomimiviridae	meso_5	meso_5_B1
	TARA_MED_NCLDV_00002	TARA	included	Megaviricetes	Imitervirales	Mesomimiviridae	meso_2	N_A
	TARA_MED_NCLDV_00003	TARA	included	Megaviricetes	Imitervirales	Mimiviridae	mimi_4	mimi_4_B
	TARA_MED_NCLDV_00004	TARA	included	Megaviricetes	Imitervirales	Mimiviridae	mimi_4	mimi_4_A
	TARA_MED_NCLDV_00005	TARA	included	Megaviricetes	Imitervirales	Mimiviridae	mimi_4	mimi_4_B
	TARA_MED_NCLDV_00006	TARA	included	Megaviricetes	Pandoravirales	pando_2	N_A	N_A
	TARA_MED_NCLDV_00007	TARA	included	Megaviricetes	Pandoravirales	pando_2	N_A	N_A
	TARA_MED_NCLDV_00008	TARA	included	Megaviricetes	Imitervirales	Mesomimiviridae	meso_5	meso_5_B2
	TARA_MED_NCLDV_00009	TARA	included	Megaviricetes	Imitervirales	Mesomimiviridae	meso_5	meso_5_A1
	TARA_MED_NCLDV_00010	TARA	included	Megaviricetes	Imitervirales	Mimiviridae	mimi_4	mimi_4_A
	TARA_MED_NCLDV_00011	TARA	included	Megaviricetes	Imitervirales	Mimiviridae	mimi_4	mimi_4_A
	TARA_MED_NCLDV_00013	TARA	included	Megaviricetes	Imitervirales	Mesomimiviridae	meso_4	meso_4_E
	TARA_MED_NCLDV_00014	TARA	included	Megaviricetes	Imitervirales	Mesomimiviridae	meso_4	meso_4_E
	TARA_MED_NCLDV_00015	TARA	included	Megaviricetes	Imitervirales	Mesomimiviridae	meso_5	meso_5_B2
	TARA_MED_NCLDV_00016	TARA	included	Megaviricetes	Imitervirales	Mimiviridae	mimi_4	mimi_4_B
	TARA_MED_NCLDV_00017	TARA	included	Megaviricetes	Imitervirales	Mesomimiviridae	meso_5	meso_5_B2
	TARA_MED_NCLDV_00018	TARA	included	Megaviricetes	Imitervirales	Mesomimiviridae	meso_4	meso_4_F1
	TARA_MED_NCLDV_00019	TARA	included	Megaviricetes	Imitervirales	Mesomimiviridae	meso_4	meso_4_H2
	TARA_MED_NCLDV_00020	TARA	included	Megaviricetes	Imitervirales	Mesomimiviridae	meso_4	meso_4_F3
	TARA_MED_NCLDV_00021	TARA	included	Megaviricetes	Imitervirales	Mesomimiviridae	meso_4	meso_4_H2
	TARA_MED_NCLDV_00022	TARA	included	Megaviricetes	Imitervirales	Mesomimiviridae	meso_5	meso_5_A2
	TARA_MED_NCLDV_00023	TARA	included	Megaviricetes	Pandoravirales	pando_1	pando_1_B	N_A
	TARA_MED_NCLDV_00025	TARA	included	Megaviricetes	Imitervirales	Mimiviridae	mimi_1	N_A
	TARA_MED_NCLDV_00026	TARA	included	Megaviricetes	Imitervirales	Mesomimiviridae	meso_4	meso_4_D
	TARA_MED_NCLDV_00027	TARA	included	Megaviricetes	Imitervirales	Mesomimiviridae	meso_4	meso_4_D
	TARA_MED_NCLDV_00028	TARA	included	Megaviricetes	Imitervirales	Mesomimiviridae	meso_4	meso_4_G
	TARA_MED_NCLDV_00029	TARA	included	Megaviricetes	Imitervirales	Mesomimiviridae	meso_4	meso_4_E
	TARA_MED_NCLDV_00030	TARA	included	Megaviricetes	Imitervirales	Mesomimiviridae	meso_4	meso_4_H2
	TARA_MED_NCLDV_00031	TARA	included	Megaviricetes	Imitervirales	Mesomimiviridae	meso_4	meso_4_H1
	TARA_MED_NCLDV_00032	TARA	included	Megaviricetes	Imitervirales	Mesomimiviridae	meso_4	meso_4_E
	TARA_MED_NCLDV_00033	TARA	included	Megaviricetes	Imitervirales	Mimiviridae	mimi_4	mimi_4_A
	TARA_MED_NCLDV_00034	TARA	included	Megaviricetes	Imitervirales	Mimiviridae	mimi_1	N_A
	TARA_MED_NCLDV_00035	TARA	included	Megaviricetes	Imitervirales	Mesomimiviridae	meso_4	meso_4_E
	TARA_MED_NCLDV_00036	TARA	included	Megaviricetes	Imitervirales	Mesomimiviridae	meso_4	N_A
	TARA_MED_NCLDV_00037	TARA	included	Megaviricetes	Imitervirales	Mesomimiviridae	meso_4	meso_4_F3
	TARA_MED_NCLDV_00038	TARA	included	Megaviricetes	Imitervirales	Mesomimiviridae	meso_4	meso_4_H2
	TARA_MED_NCLDV_00039	TARA	included	Megaviricetes	Imitervirales	Mesomimiviridae	meso_4	meso_4_F2
	TARA_MED_NCLDV_00040	TARA	included	Megaviricetes	Imitervirales	incertae_sedis	N_A	N_A
	TARA_MED_NCLDV_00041	TARA	included	Megaviricetes	Imitervirales	Mesomimiviridae	meso_5	meso_5_A1
	TARA_MED_NCLDV_00042	TARA	included	Megaviricetes	Imitervirales	Mimiviridae	mimi_4	mimi_4_B
	TARA_MED_NCLDV_00043	TARA	included	Megaviricetes	Imitervirales	Mesomimiviridae	meso_4	meso_4_D
	TARA_MED_NCLDV_00044	TARA	included	Megaviricetes	Pandoravirales	pando_1	Coccolithovirinae	incertae_sedis
	TARA_MED_NCLDV_00045	TARA	included	Megaviricetes	Imitervirales	Mesomimiviridae	meso_4	meso_4_C
	TARA_MED_NCLDV_00046	TARA	included	Megaviricetes	Imitervirales	Mesomimiviridae	meso_4	N_A
	TARA_MED_NCLDV_00047	TARA	included	Megaviricetes	Pandoravirales	pando_2	N_A	N_A
	TARA_MED_NCLDV_00049	TARA	included	Megaviricetes	Pandoravirales	pando_2	N_A	N_A
	TARA_MED_NCLDV_00050	TARA	included	Megaviricetes	Imitervirales	Mesomimiviridae	meso_4	meso_4_E
	TARA_MED_NCLDV_00051	TARA	included	Megaviricetes	Imitervirales	Mesomimiviridae	meso_5	meso_5_A1
	TARA_MED_NCLDV_00052	TARA	included	Megaviricetes	Imitervirales	Mimiviridae	mimi_4	mimi_4_A
	TARA_MED_NCLDV_00053	TARA	included	Megaviricetes	Pimascovirales	pima_1	pima_1_D	N_A
	TARA_MED_NCLDV_00054	TARA	included	Megaviricetes	Imitervirales	Mesomimiviridae	meso_4	meso_4_F3
	TARA_MED_NCLDV_00055	TARA	included	Megaviricetes	Imitervirales	Mimiviridae	mimi_1	N_A
	TARA_MED_NCLDV_00056	TARA	included	Megaviricetes	Imitervirales	Mesomimiviridae	meso_4	meso_4_A
	TARA_MED_NCLDV_00057	TARA	included	Megaviricetes	Pimascovirales	pima_1	pima_1_C	N_A
	TARA_MED_NCLDV_00058	TARA	included	Megaviricetes	Imitervirales	Mesomimiviridae	meso_4	meso_4_F3
	TARA_MED_NCLDV_00059	TARA	included	Megaviricetes	Imitervirales	Mesomimiviridae	meso_4	meso_4_A
	TARA_MED_NCLDV_00060	TARA	included	Megaviricetes	Imitervirales	Mesomimiviridae	meso_5	meso_5_B2
	TARA_MED_NCLDV_00061	TARA	included	Megaviricetes	Imitervirales	Mesomimiviridae	meso_4	meso_4_F2
	TARA_MED_NCLDV_00062	TARA	included	Megaviricetes	Imitervirales	Mesomimiviridae	meso_4	meso_4_F3
	TARA_MED_NCLDV_00063	TARA	included	Megaviricetes	Imitervirales	Mesomimiviridae	meso_4	meso_4_D
	TARA_MED_NCLDV_00064	TARA	included	Megaviricetes	Imitervirales	Mesomimiviridae	meso_4	meso_4_G
	TARA_MED_NCLDV_00065	TARA	included	Megaviricetes	Imitervirales	Mesomimiviridae	meso_4	meso_4_E
	TARA_MED_NCLDV_00066	TARA	included	Megaviricetes	Imitervirales	Mesomimiviridae	meso_4	meso_4_F3
	TARA_MED_NCLDV_00070	TARA	included	Megaviricetes	Pimascovirales	pima_1	pima_1_C	N_A
	TARA_MED_NCLDV_00073	TARA	included	Megaviricetes	Pimascovirales	pima_1	pima_1_C	N_A
	TARA_MED_NCLDV_00074	TARA	included	Megaviricetes	Imitervirales	Mesomimiviridae	meso_4	meso_4_G
	TARA_MED_NCLDV_00075	TARA	included	Megaviricetes	Imitervirales	Mesomimiviridae	meso_5	meso_5_A1
	TARA_MED_NCLDV_00077	TARA	included	Megaviricetes	Imitervirales	Mesomimiviridae	meso_4	meso_4_C
	TARA_MED_NCLDV_00079	TARA	included	Megaviricetes	Imitervirales	Mimiviridae	mimi_4	mimi_4_A
	TARA_MED_NCLDV_00080	TARA	included	Megaviricetes	Imitervirales	Mesomimiviridae	meso_5	meso_5_A1
	TARA_MED_NCLDV_00081	TARA	included	Megaviricetes	Pimascovirales	pima_1	pima_1_C	N_A
	TARA_MED_NCLDV_00082	TARA	included	Megaviricetes	Imitervirales	Mesomimiviridae	meso_4	meso_4_D
	TARA_MED_NCLDV_00084	TARA	included	Megaviricetes	Imitervirales	Mesomimiviridae	meso_4	meso_4_E
	TARA_MED_NCLDV_00085	TARA	included	Megaviricetes	Pimascovirales	pima_1	pima_1_D	N_A
	TARA_MED_NCLDV_00086	TARA	included	Megaviricetes	Imitervirales	Mimiviridae	mimi_1	N_A
	TARA_MED_NCLDV_00087	TARA	included	Megaviricetes	Imitervirales	Mimiviridae	mimi_4	mimi_4_B
	TARA_MED_NCLDV_00088	TARA	included	Megaviricetes	Imitervirales	Mesomimiviridae	meso_4	meso_4_F3
	TARA_MED_NCLDV_00089	TARA	included	Megaviricetes	Imitervirales	Mesomimiviridae	meso_4	meso_4_E
	TARA_MED_NCLDV_00090	TARA	included	Megaviricetes	Imitervirales	Mesomimiviridae	meso_4	meso_4_E
	TARA_MED_NCLDV_00092	TARA	included	Megaviricetes	Pimascovirales	pima_1	pima_1_C	N_A
	TARA_MED_NCLDV_00093	TARA	included	Megaviricetes	Pimascovirales	pima_1	pima_1_C	N_A
	TARA_MED_NCLDV_00095	TARA	excluded	Megaviricetes	Pandoravirales	NA	NA	NA
	TARA_MED_NCLDV_00097	TARA	included	Megaviricetes	Imitervirales	Mimiviridae	mimi_1	N_A
	TARA_MED_NCLDV_00101	TARA	included	Megaviricetes	Imitervirales	Mesomimiviridae	meso_4	meso_4_F3
	TARA_MED_NCLDV_00102	TARA	excluded	Megaviricetes	Imitervirales	NA	NA	NA
	TARA_MED_NCLDV_00105	TARA	included	Megaviricetes	Imitervirales	Mimiviridae	mimi_4	mimi_4_A
	TARA_MED_NCLDV_00109	TARA	included	Megaviricetes	Imitervirales	Mesomimiviridae	meso_5	meso_5_B1
	TARA_MED_NCLDV_00110	TARA	included	Megaviricetes	Imitervirales	Mesomimiviridae	meso_4	meso_4_E
	TARA_MED_NCLDV_00111	TARA	included	Megaviricetes	Imitervirales	Mesomimiviridae	meso_4	meso_4_E
	TARA_MED_NCLDV_00113	TARA	included	Megaviricetes	Algavirales	alga_1	Raphidovirinae	N_A
	TARA_MED_NCLDV_00115	TARA	included	Megaviricetes	Imitervirales	Mimiviridae	mimi_4	mimi_4_A
	TARA_MED_NCLDV_00116	TARA	included	Megaviricetes	Imitervirales	Mesomimiviridae	meso_5	meso_5_B2
	TARA_MED_NCLDV_00117	TARA	included	Megaviricetes	Pimascovirales	pima_1	pima_1_A	N_A
	TARA_MED_NCLDV_00119	TARA	included	Megaviricetes	Imitervirales	Mesomimiviridae	meso_4	meso_4_C
	TARA_MED_NCLDV_00120	TARA	included	Megaviricetes	Imitervirales	Mesomimiviridae	meso_4	N_A
	TARA_MED_NCLDV_00121	TARA	included	Megaviricetes	Pimascovirales	pima_1	pima_1_C	N_A
	TARA_MED_NCLDV_00122	TARA	included	Megaviricetes	Pimascovirales	pima_1	pima_1_B	N_A
	TARA_MED_NCLDV_00123	TARA	excluded	Megaviricetes	Imitervirales	NA	NA	NA
	TARA_MED_NCLDV_00124	TARA	included	Megaviricetes	Imitervirales	Mesomimiviridae	meso_1	N_A
	TARA_MED_NCLDV_00126	TARA	included	Megaviricetes	Imitervirales	Mesomimiviridae	meso_5	meso_5_B2
	TARA_MED_NCLDV_00127	TARA	excluded	Megaviricetes	Imitervirales	NA	NA	NA
	TARA_MED_NCLDV_00128	TARA	included	Megaviricetes	Imitervirales	Mesomimiviridae	meso_4	meso_4_C
	TARA_MED_NCLDV_00130	TARA	included	Megaviricetes	Imitervirales	Mesomimiviridae	meso_5	meso_5_B2
	TARA_MED_NCLDV_00131	TARA	included	Megaviricetes	Imitervirales	Mesomimiviridae	meso_4	meso_4_H3
	TARA_MED_NCLDV_00132	TARA	included	Megaviricetes	Algavirales	alga_1	Raphidovirinae	N_A
	TARA_MED_NCLDV_00133	TARA	included	Megaviricetes	Imitervirales	Mesomimiviridae	meso_4	meso_4_A
	TARA_MED_NCLDV_00134	TARA	included	Megaviricetes	Imitervirales	Mesomimiviridae	meso_5	meso_5_B1
	TARA_MED_NCLDV_00135	TARA	included	Megaviricetes	Algavirales	alga_2	Prasinovirinae	N_A
	TARA_MED_NCLDV_00137	TARA	included	Megaviricetes	Pandoravirales	pando_2	N_A	N_A
	TARA_MED_NCLDV_00138	TARA	included	Megaviricetes	Imitervirales	Mesomimiviridae	meso_5	meso_5_D2
	TARA_MED_NCLDV_00139	TARA	included	Megaviricetes	Imitervirales	Mesomimiviridae	meso_4	meso_4_C
	TARA_MED_NCLDV_00140	TARA	included	Megaviricetes	Imitervirales	Mesomimiviridae	meso_4	meso_4_C
	TARA_MED_NCLDV_00141	TARA	included	Megaviricetes	Imitervirales	Mesomimiviridae	meso_5	meso_5_D2
	TARA_MED_NCLDV_00143	TARA	included	Megaviricetes	Imitervirales	Mesomimiviridae	meso_4	meso_4_G
	TARA_MED_NCLDV_00144	TARA	included	Megaviricetes	Imitervirales	Mesomimiviridae	meso_4	meso_4_F3
	TARA_MED_NCLDV_00145	TARA	included	Megaviricetes	Imitervirales	Mimiviridae	mimi_4	mimi_4_B
	TARA_PON_NCLDV_00001	TARA	included	Megaviricetes	Imitervirales	Mesomimiviridae	meso_2	N_A
	TARA_PON_NCLDV_00002	TARA	included	Megaviricetes	Imitervirales	Mimiviridae	mimi_4	mimi_4_B
	TARA_PON_NCLDV_00003	TARA	included	Megaviricetes	Imitervirales	Mesomimiviridae	meso_5	meso_5_B1
	TARA_PON_NCLDV_00004	TARA	included	Megaviricetes	Pimascovirales	pima_1	pima_1_C	N_A
	TARA_PON_NCLDV_00005	TARA	included	Megaviricetes	Imitervirales	Mesomimiviridae	meso_4	meso_4_H3
	TARA_PON_NCLDV_00006	TARA	included	Megaviricetes	Imitervirales	Mesomimiviridae	meso_5	meso_5_B2
	TARA_PON_NCLDV_00007	TARA	included	Megaviricetes	Imitervirales	Mesomimiviridae	meso_4	meso_4_B
	TARA_PON_NCLDV_00008	TARA	included	Megaviricetes	Imitervirales	Mesomimiviridae	meso_4	meso_4_C
	TARA_PON_NCLDV_00009	TARA	included	Megaviricetes	Imitervirales	Mesomimiviridae	meso_5	meso_5_A1
	TARA_PON_NCLDV_00010	TARA	included	Megaviricetes	Imitervirales	Mesomimiviridae	meso_5	meso_5_A1
	TARA_PON_NCLDV_00011	TARA	included	Megaviricetes	Imitervirales	Mesomimiviridae	meso_4	meso_4_H3
	TARA_PON_NCLDV_00013	TARA	included	Megaviricetes	Imitervirales	Mesomimiviridae	meso_5	meso_5_A1
	TARA_PON_NCLDV_00014	TARA	included	Megaviricetes	Pimascovirales	pima_1	pima_1_A	N_A
	TARA_PON_NCLDV_00015	TARA	included	Megaviricetes	Pimascovirales	pima_1	pima_1_B	N_A
	TARA_PON_NCLDV_00016	TARA	included	Megaviricetes	Pimascovirales	pima_1	pima_1_A	N_A
	TARA_PON_NCLDV_00017	TARA	included	Megaviricetes	Pimascovirales	pima_1	pima_1_C	N_A
	TARA_PON_NCLDV_00019	TARA	included	Megaviricetes	Pimascovirales	pima_1	pima_1_C	N_A
	TARA_PON_NCLDV_00022	TARA	included	Megaviricetes	Pandoravirales	pando_1	Coccolithovirinae	incertae_sedis
	TARA_PON_NCLDV_00023	TARA	included	Megaviricetes	Imitervirales	Mimiviridae	mimi_4	mimi_4_A
	TARA_PON_NCLDV_00024	TARA	included	Megaviricetes	Imitervirales	Mesomimiviridae	meso_5	meso_5_B2
	TARA_PON_NCLDV_00025	TARA	included	Megaviricetes	Imitervirales	Mesomimiviridae	meso_4	meso_4_H2
	TARA_PON_NCLDV_00026	TARA	included	Megaviricetes	Imitervirales	Mesomimiviridae	meso_5	meso_5_D1
	TARA_PON_NCLDV_00027	TARA	included	Megaviricetes	Pimascovirales	pima_1	pima_1_D	N_A
	TARA_PON_NCLDV_00028	TARA	included	Megaviricetes	Imitervirales	Mesomimiviridae	meso_5	meso_5_A1
	TARA_PON_NCLDV_00030	TARA	excluded	Megaviricetes	Imitervirales	NA	NA	NA
	TARA_PON_NCLDV_00031	TARA	included	Megaviricetes	Pimascovirales	pima_1	pima_1_A	N_A
	TARA_PON_NCLDV_00032	TARA	included	Megaviricetes	Imitervirales	Mesomimiviridae	meso_4	meso_4_C
	TARA_PON_NCLDV_00035	TARA	included	Megaviricetes	Imitervirales	Mesomimiviridae	meso_4	meso_4_H2
	TARA_PON_NCLDV_00036	TARA	included	Megaviricetes	Imitervirales	Mesomimiviridae	meso_4	meso_4_H2
	TARA_PON_NCLDV_00037	TARA	included	Megaviricetes	Imitervirales	Mesomimiviridae	meso_4	meso_4_H2
	TARA_PON_NCLDV_00041	TARA	included	Megaviricetes	Imitervirales	Mesomimiviridae	meso_4	meso_4_E
	TARA_PON_NCLDV_00042	TARA	included	Megaviricetes	Pimascovirales	pima_1	pima_1_A	N_A
	TARA_PON_NCLDV_00043	TARA	included	Megaviricetes	Pimascovirales	Iridoviridae	Alphairidovirinae	N_A
	TARA_PON_NCLDV_00046	TARA	Taxon_sampling	Megaviricetes	Pimascovirales	pima_0	N_A	N_A
	TARA_PON_NCLDV_00047	TARA	included	Megaviricetes	Imitervirales	Mesomimiviridae	meso_4	meso_4_H3
	TARA_PON_NCLDV_00048	TARA	included	Megaviricetes	Imitervirales	Mesomimiviridae	meso_5	meso_5_A1
	TARA_PON_NCLDV_00049	TARA	included	Megaviricetes	Imitervirales	Mesomimiviridae	meso_4	meso_4_H2
	TARA_PON_NCLDV_00051	TARA	excluded	Megaviricetes	Imitervirales	NA	NA	NA
	TARA_PON_NCLDV_00052	TARA	included	Megaviricetes	Imitervirales	Mesomimiviridae	meso_4	meso_4_H3
	TARA_PON_NCLDV_00053	TARA	included	Megaviricetes	Pimascovirales	pima_1	pima_1_A	N_A
	TARA_PON_NCLDV_00054	TARA	included	Megaviricetes	Imitervirales	Mesomimiviridae	meso_4	meso_4_G
	TARA_PON_NCLDV_00055	TARA	included	Megaviricetes	Imitervirales	Mimiviridae	mimi_4	mimi_4_B
	TARA_PON_NCLDV_00056	TARA	included	Megaviricetes	Imitervirales	Mesomimiviridae	meso_4	meso_4_H2
	TARA_PON_NCLDV_00057	TARA	included	Megaviricetes	Imitervirales	Mimiviridae	mimi_1	N_A
	TARA_PSE_NCLDV_00002	TARA	included	Megaviricetes	Imitervirales	Mimiviridae	mimi_4	mimi_4_A
	TARA_PSE_NCLDV_00004	TARA	included	Megaviricetes	Imitervirales	Mimiviridae	mimi_4	mimi_4_A
	TARA_PSE_NCLDV_00005	TARA	included	Megaviricetes	Imitervirales	Mimiviridae	mimi_4	mimi_4_B
	TARA_PSE_NCLDV_00006	TARA	included	Megaviricetes	Imitervirales	Mimiviridae	mimi_4	mimi_4_A
	TARA_PSE_NCLDV_00007	TARA	included	Megaviricetes	Imitervirales	Mesomimiviridae	meso_4	meso_4_F3
	TARA_PSE_NCLDV_00008	TARA	included	Megaviricetes	Pandoravirales	pando_1	pando_1_B	N_A
	TARA_PSE_NCLDV_00009	TARA	included	Megaviricetes	Pimascovirales	pima_1	pima_1_C	N_A
	TARA_PSE_NCLDV_00010	TARA	included	Megaviricetes	Imitervirales	Mesomimiviridae	meso_5	meso_5_A1
	TARA_PSE_NCLDV_00011	TARA	included	Megaviricetes	Pandoravirales	pando_1	pando_1_A	N_A
	TARA_PSE_NCLDV_00012	TARA	included	Megaviricetes	Imitervirales	Mesomimiviridae	meso_4	meso_4_D
	TARA_PSE_NCLDV_00014	TARA	included	Megaviricetes	Imitervirales	Mesomimiviridae	meso_4	meso_4_F2
	TARA_PSE_NCLDV_00016	TARA	included	Megaviricetes	Imitervirales	Mesomimiviridae	meso_4	meso_4_F3
	TARA_PSE_NCLDV_00017	TARA	included	Megaviricetes	Imitervirales	Mesomimiviridae	meso_4	meso_4_B
	TARA_PSE_NCLDV_00018	TARA	included	Megaviricetes	Pandoravirales	pando_1	pando_1_B	N_A
	TARA_PSE_NCLDV_00019	TARA	included	Megaviricetes	Imitervirales	Mesomimiviridae	meso_4	meso_4_A
	TARA_PSE_NCLDV_00020	TARA	included	Megaviricetes	Imitervirales	Mesomimiviridae	meso_4	meso_4_D
	TARA_PSE_NCLDV_00021	TARA	included	Megaviricetes	Pandoravirales	pando_1	Coccolithovirinae	N_A
	TARA_PSE_NCLDV_00022	TARA	included	Megaviricetes	Imitervirales	Mesomimiviridae	meso_4	meso_4_H3
	TARA_PSE_NCLDV_00023	TARA	included	Megaviricetes	Imitervirales	Mesomimiviridae	meso_4	meso_4_F2
	TARA_PSE_NCLDV_00024	TARA	included	Megaviricetes	Imitervirales	Mesomimiviridae	meso_4	meso_4_F3
	TARA_PSE_NCLDV_00025	TARA	included	Megaviricetes	Pimascovirales	pima_1	pima_1_C	N_A
	TARA_PSE_NCLDV_00027	TARA	included	Megaviricetes	Imitervirales	Mesomimiviridae	meso_4	meso_4_E
	TARA_PSE_NCLDV_00028	TARA	included	Megaviricetes	Algavirales	alga_1	Raphidovirinae	N_A
	TARA_PSE_NCLDV_00029	TARA	included	Megaviricetes	Imitervirales	Mesomimiviridae	meso_4	meso_4_A
	TARA_PSE_NCLDV_00030	TARA	included	Megaviricetes	Imitervirales	Mesomimiviridae	meso_4	meso_4_E
	TARA_PSE_NCLDV_00031	TARA	included	Megaviricetes	Imitervirales	Mesomimiviridae	meso_4	meso_4_E
	TARA_PSE_NCLDV_00032	TARA	included	Megaviricetes	Pandoravirales	pando_2	N_A	N_A
	TARA_PSE_NCLDV_00033	TARA	included	Megaviricetes	Imitervirales	Mimiviridae	mimi_4	mimi_4_A
	TARA_PSE_NCLDV_00035	TARA	included	Megaviricetes	Algavirales	alga_2	Prasinovirinae	N_A
	TARA_PSE_NCLDV_00036	TARA	included	Megaviricetes	Pimascovirales	pima_1	pima_1_A	N_A
	TARA_PSE_NCLDV_00037	TARA	included	Megaviricetes	Imitervirales	Mesomimiviridae	meso_4	meso_4_D
	TARA_PSE_NCLDV_00038	TARA	included	Megaviricetes	Algavirales	alga_1	Raphidovirinae	N_A
	TARA_PSE_NCLDV_00039	TARA	included	Megaviricetes	Imitervirales	Mesomimiviridae	meso_4	meso_4_F3
	TARA_PSE_NCLDV_00040	TARA	included	Megaviricetes	Algavirales	alga_2	Prasinovirinae	N_A
	TARA_PSE_NCLDV_00041	TARA	included	Megaviricetes	Pimascovirales	pima_1	pima_1_A	N_A
	TARA_PSE_NCLDV_00043	TARA	included	Megaviricetes	Imitervirales	Mesomimiviridae	meso_4	meso_4_E
	TARA_PSE_NCLDV_00044	TARA	included	Megaviricetes	Imitervirales	Mesomimiviridae	meso_4	meso_4_E
	TARA_PSE_NCLDV_00045	TARA	included	Megaviricetes	Imitervirales	Mesomimiviridae	meso_4	meso_4_H2
	TARA_PSE_NCLDV_00047	TARA	included	Megaviricetes	Imitervirales	Mesomimiviridae	meso_4	meso_4_E
	TARA_PSE_NCLDV_00048	TARA	included	Megaviricetes	Pandoravirales	pando_2	N_A	N_A
	TARA_PSE_NCLDV_00049	TARA	included	Megaviricetes	Imitervirales	Mesomimiviridae	meso_4	meso_4_F3
	TARA_PSW_NCLDV_00001	TARA	included	Megaviricetes	Imitervirales	Mimiviridae	mimi_3	mimi_3_A
	TARA_PSW_NCLDV_00002	TARA	included	Megaviricetes	Imitervirales	Mesomimiviridae	meso_5	meso_5_B1
	TARA_PSW_NCLDV_00003	TARA	included	Megaviricetes	Imitervirales	Mesomimiviridae	meso_5	meso_5_B1
	TARA_PSW_NCLDV_00004	TARA	included	Megaviricetes	Imitervirales	Mimiviridae	mimi_4	mimi_4_B
	TARA_PSW_NCLDV_00005	TARA	included	Megaviricetes	Imitervirales	Mimiviridae	mimi_4	mimi_4_A
	TARA_PSW_NCLDV_00006	TARA	included	Megaviricetes	Imitervirales	Mesomimiviridae	meso_5	meso_5_B2
	TARA_PSW_NCLDV_00007	TARA	included	Megaviricetes	Imitervirales	Mesomimiviridae	meso_5	meso_5_A2
	TARA_PSW_NCLDV_00008	TARA	included	Megaviricetes	Imitervirales	Mesomimiviridae	meso_5	meso_5_B2
	TARA_PSW_NCLDV_00009	TARA	included	Megaviricetes	Imitervirales	Mesomimiviridae	meso_4	meso_4_G
	TARA_PSW_NCLDV_00010	TARA	included	Megaviricetes	Imitervirales	Mimiviridae	mimi_4	mimi_4_A
	TARA_PSW_NCLDV_00011	TARA	included	Megaviricetes	Imitervirales	Mesomimiviridae	meso_5	meso_5_C2
	TARA_PSW_NCLDV_00012	TARA	included	Megaviricetes	Pandoravirales	pando_2	N_A	N_A
	TARA_PSW_NCLDV_00013	TARA	included	Megaviricetes	Imitervirales	Mesomimiviridae	meso_5	meso_5_A2
	TARA_PSW_NCLDV_00014	TARA	included	Megaviricetes	Imitervirales	Mesomimiviridae	meso_5	meso_5_A2
	TARA_PSW_NCLDV_00015	TARA	included	Megaviricetes	Imitervirales	Mesomimiviridae	meso_4	meso_4_F3
	TARA_PSW_NCLDV_00016	TARA	included	Megaviricetes	Imitervirales	Mesomimiviridae	meso_4	meso_4_G
	TARA_PSW_NCLDV_00017	TARA	included	Megaviricetes	Imitervirales	Mesomimiviridae	meso_4	meso_4_H3
	TARA_PSW_NCLDV_00018	TARA	included	Megaviricetes	Imitervirales	Mesomimiviridae	meso_4	meso_4_G
	TARA_PSW_NCLDV_00019	TARA	included	Megaviricetes	Imitervirales	Mesomimiviridae	meso_4	meso_4_E
	TARA_PSW_NCLDV_00022	TARA	included	Megaviricetes	Imitervirales	Mesomimiviridae	meso_2	N_A
	TARA_PSW_NCLDV_00023	TARA	included	Megaviricetes	Imitervirales	Mesomimiviridae	meso_4	meso_4_H3
	TARA_PSW_NCLDV_00024	TARA	included	Megaviricetes	Imitervirales	Mimiviridae	mimi_4	mimi_4_A
	TARA_PSW_NCLDV_00025	TARA	included	Megaviricetes	Imitervirales	Mesomimiviridae	meso_4	meso_4_E
	TARA_PSW_NCLDV_00027	TARA	included	Megaviricetes	Imitervirales	Mesomimiviridae	meso_5	meso_5_C1
	TARA_PSW_NCLDV_00028	TARA	included	Megaviricetes	Imitervirales	Mimiviridae	mimi_2	N_A
	TARA_PSW_NCLDV_00029	TARA	included	Megaviricetes	Imitervirales	Mesomimiviridae	meso_4	meso_4_H1
	TARA_PSW_NCLDV_00030	TARA	included	Megaviricetes	Imitervirales	Mesomimiviridae	meso_4	meso_4_E
	TARA_PSW_NCLDV_00031	TARA	included	Megaviricetes	Imitervirales	Mimiviridae	mimi_2	N_A
	TARA_PSW_NCLDV_00032	TARA	included	Megaviricetes	Imitervirales	Mesomimiviridae	meso_4	meso_4_E
	TARA_PSW_NCLDV_00033	TARA	included	Megaviricetes	Imitervirales	Mesomimiviridae	meso_4	meso_4_G
	TARA_PSW_NCLDV_00034	TARA	included	Megaviricetes	Pandoravirales	pando_2	N_A	N_A
	TARA_PSW_NCLDV_00035	TARA	included	Megaviricetes	Imitervirales	Mesomimiviridae	meso_4	meso_4_B
	TARA_PSW_NCLDV_00036	TARA	included	Megaviricetes	Algavirales	alga_2	alga_2_A	N_A
	TARA_PSW_NCLDV_00037	TARA	included	Megaviricetes	Imitervirales	Mesomimiviridae	meso_4	meso_4_E
	TARA_PSW_NCLDV_00038	TARA	included	Megaviricetes	Algavirales	alga_2	alga_2_A	N_A
	TARA_PSW_NCLDV_00039	TARA	Taxon_sampling	Megaviricetes	Algavirales	alga_0	N_A	N_A
	TARA_PSW_NCLDV_00041	TARA	included	Megaviricetes	Pandoravirales	pando_1	Coccolithovirinae	incertae_sedis
	TARA_PSW_NCLDV_00042	TARA	included	Megaviricetes	Pimascovirales	pima_1	incertae_sedis	N_A
	TARA_PSW_NCLDV_00047	TARA	included	Megaviricetes	Imitervirales	Mesomimiviridae	meso_5	meso_5_C1
	TARA_PSW_NCLDV_00048	TARA	included	Megaviricetes	Pimascovirales	pima_1	pima_1_D	N_A
	TARA_PSW_NCLDV_00049	TARA	included	Megaviricetes	Pandoravirales	pando_2	N_A	N_A
	TARA_PSW_NCLDV_00050	TARA	included	Megaviricetes	Imitervirales	Mesomimiviridae	meso_4	meso_4_E
	TARA_PSW_NCLDV_00052	TARA	excluded	Megaviricetes	Algavirales	NA	NA	NA
	TARA_PSW_NCLDV_00053	TARA	included	Megaviricetes	Imitervirales	Mesomimiviridae	meso_4	meso_4_E
	TARA_PSW_NCLDV_00056	TARA	included	Megaviricetes	Pandoravirales	pando_1	pando_1_A	N_A
	TARA_PSW_NCLDV_00057	TARA	included	Megaviricetes	Imitervirales	Mesomimiviridae	meso_4	meso_4_E
	TARA_PSW_NCLDV_00058	TARA	included	Megaviricetes	Algavirales	alga_2	Prasinovirinae	N_A
	TARA_PSW_NCLDV_00059	TARA	included	Megaviricetes	Imitervirales	Mesomimiviridae	meso_4	meso_4_C
	TARA_PSW_NCLDV_00063	TARA	included	Megaviricetes	Pandoravirales	pando_1	Coccolithovirinae	incertae_sedis
	TARA_PSW_NCLDV_00064	TARA	included	Megaviricetes	Imitervirales	Mesomimiviridae	meso_5	meso_5_C1
	TARA_PSW_NCLDV_00065	TARA	included	Megaviricetes	Imitervirales	Mimiviridae	mimi_2	N_A
	TARA_PSW_NCLDV_00067	TARA	included	Megaviricetes	Imitervirales	Mesomimiviridae	meso_4	meso_4_E
	TARA_PSW_NCLDV_00068	TARA	included	Megaviricetes	Imitervirales	Mesomimiviridae	meso_4	meso_4_E
	TARA_PSW_NCLDV_00069	TARA	included	Megaviricetes	Pimascovirales	pima_1	pima_1_B	N_A
	TARA_PSW_NCLDV_00071	TARA	included	Megaviricetes	Imitervirales	Mesomimiviridae	meso_4	meso_4_E
	TARA_PSW_NCLDV_00072	TARA	included	Megaviricetes	Imitervirales	Mesomimiviridae	meso_4	meso_4_E
	TARA_PSW_NCLDV_00073	TARA	included	Megaviricetes	Imitervirales	Mesomimiviridae	meso_4	meso_4_E
	TARA_PSW_NCLDV_00074	TARA	included	Megaviricetes	Pandoravirales	pando_1	pando_1_B	N_A
	TARA_PSW_NCLDV_00077	TARA	included	Megaviricetes	Algavirales	alga_2	Prasinovirinae	N_A
	TARA_PSW_NCLDV_00078	TARA	included	Megaviricetes	Algavirales	alga_2	Prasinovirinae	N_A
	TARA_PSW_NCLDV_00079	TARA	included	Megaviricetes	Pimascovirales	pima_1	pima_1_D	N_A
	TARA_PSW_NCLDV_00081	TARA	included	Megaviricetes	Algavirales	alga_2	Prasinovirinae	N_A
	TARA_PSW_NCLDV_00082	TARA	included	Megaviricetes	Algavirales	alga_2	Prasinovirinae	N_A
	TARA_PSW_NCLDV_00084	TARA	included	Megaviricetes	Imitervirales	Mimiviridae	mimi_4	mimi_4_A
	TARA_PSW_NCLDV_00086	TARA	included	Megaviricetes	Imitervirales	Mesomimiviridae	meso_5	meso_5_C2
	TARA_PSW_NCLDV_00089	TARA	included	Megaviricetes	Imitervirales	Mesomimiviridae	meso_4	meso_4_H3
	TARA_PSW_NCLDV_00090	TARA	excluded	Megaviricetes	Algavirales	NA	NA	NA
	TARA_PSW_NCLDV_00091	TARA	included	Megaviricetes	Imitervirales	Mesomimiviridae	meso_4	meso_4_H3
	TARA_SOC_NCLDV_00001	TARA	included	Megaviricetes	Imitervirales	Mesomimiviridae	meso_4	meso_4_E
	TARA_SOC_NCLDV_00003	TARA	included	Megaviricetes	Pandoravirales	pando_1	Coccolithovirinae	incertae_sedis
	TARA_SOC_NCLDV_00005	TARA	included	Megaviricetes	Pandoravirales	pando_1	Coccolithovirinae	incertae_sedis
	TARA_SOC_NCLDV_00006	TARA	included	Megaviricetes	Imitervirales	Mesomimiviridae	meso_4	meso_4_E
	TARA_SOC_NCLDV_00008	TARA	included	Megaviricetes	Imitervirales	Mesomimiviridae	meso_4	meso_4_E
	TARA_SOC_NCLDV_00010	TARA	included	Megaviricetes	Imitervirales	Mesomimiviridae	meso_2	N_A
	TARA_SOC_NCLDV_00011	TARA	included	Megaviricetes	Imitervirales	Mesomimiviridae	meso_4	meso_4_E
	TARA_SOC_NCLDV_00012	TARA	included	Megaviricetes	Imitervirales	Mesomimiviridae	meso_4	meso_4_H3
	TARA_SOC_NCLDV_00013	TARA	included	Megaviricetes	Imitervirales	Mesomimiviridae	meso_4	meso_4_E
	TARA_SOC_NCLDV_00014	TARA	included	Megaviricetes	Pandoravirales	ND	N_A	N_A
	TARA_SOC_NCLDV_00017	TARA	included	Megaviricetes	Pandoravirales	pando_1	pando_1_B	N_A
	TARA_SOC_NCLDV_00018	TARA	included	Megaviricetes	Imitervirales	Mesomimiviridae	meso_4	N_A
	TARA_SOC_NCLDV_00019	TARA	excluded	Megaviricetes	Imitervirales	NA	NA	NA
	TARA_SOC_NCLDV_00020	TARA	included	Megaviricetes	Imitervirales	Mesomimiviridae	meso_4	meso_4_E
	TARA_SOC_NCLDV_00021	TARA	included	Megaviricetes	Algavirales	alga_1	Raphidovirinae	N_A
	TARA_SOC_NCLDV_00022	TARA	included	Megaviricetes	Imitervirales	Mesomimiviridae	meso_4	meso_4_H2
	TARA_SOC_NCLDV_00023	TARA	included	Megaviricetes	Imitervirales	Mesomimiviridae	meso_4	N_A
	TARA_SOC_NCLDV_00025	TARA	included	Megaviricetes	Imitervirales	Mesomimiviridae	meso_5	meso_5_D1
	TARA_SOC_NCLDV_00026	TARA	included	Megaviricetes	Algavirales	alga_2	Prasinovirinae	N_A
	TARA_AON_NCLDV_00005	TARA	included	Mirusviricetes	M2	N_A	N_A	N_A
	TARA_AON_NCLDV_00022	TARA	included	Mirusviricetes	M1	N_A	N_A	N_A
	TARA_AON_NCLDV_00025	TARA	included	Mirusviricetes	M3	N_A	N_A	N_A
	TARA_AON_NCLDV_00028	TARA	included	Mirusviricetes	M1	N_A	N_A	N_A
	TARA_AON_NCLDV_00032	TARA	included	Mirusviricetes	M1	N_A	N_A	N_A
	TARA_AON_NCLDV_00036	TARA	included	Mirusviricetes	M1	N_A	N_A	N_A
	TARA_AON_NCLDV_00040	TARA	included	Mirusviricetes	M2	N_A	N_A	N_A
	TARA_AON_NCLDV_00050	TARA	included	Mirusviricetes	M3	N_A	N_A	N_A
	TARA_AON_NCLDV_00052	TARA	included	Mirusviricetes	M3	N_A	N_A	N_A
	TARA_AON_NCLDV_00056	TARA	included	Mirusviricetes	M1	N_A	N_A	N_A
	TARA_AON_NCLDV_00065	TARA	included	Mirusviricetes	M3	N_A	N_A	N_A
	TARA_AON_NCLDV_00067	TARA	included	Mirusviricetes	M2	N_A	N_A	N_A
	TARA_AON_NCLDV_00073	TARA	included	Mirusviricetes	M3	N_A	N_A	N_A
	TARA_ARC_NCLDV_00023	TARA	included	Mirusviricetes	M2	N_A	N_A	N_A
	TARA_ARC_NCLDV_00027	TARA	included	Mirusviricetes	M2	N_A	N_A	N_A
	TARA_ARC_NCLDV_00028	TARA	included	Mirusviricetes	M2	N_A	N_A	N_A
	TARA_ARC_NCLDV_00031	TARA	included	Mirusviricetes	M2	N_A	N_A	N_A
	TARA_ARC_NCLDV_00032	TARA	included	Mirusviricetes	M2	N_A	N_A	N_A
	TARA_ARC_NCLDV_00035	TARA	included	Mirusviricetes	M2	N_A	N_A	N_A
	TARA_ARC_NCLDV_00038	TARA	included	Mirusviricetes	M2	N_A	N_A	N_A
	TARA_ARC_NCLDV_00047	TARA	included	Mirusviricetes	M2	N_A	N_A	N_A
	TARA_ARC_NCLDV_00054	TARA	included	Mirusviricetes	M2	N_A	N_A	N_A
	TARA_ARC_NCLDV_00072	TARA	included	Mirusviricetes	M2	N_A	N_A	N_A
	TARA_ARC_NCLDV_00078	TARA	included	Mirusviricetes	M5	N_A	N_A	N_A
	TARA_ARC_NCLDV_00101	TARA	included	Mirusviricetes	M2	N_A	N_A	N_A
	TARA_ARC_NCLDV_00106	TARA	included	Mirusviricetes	M2	N_A	N_A	N_A
	TARA_ARC_NCLDV_00115	TARA	included	Mirusviricetes	M1	N_A	N_A	N_A
	TARA_ARC_NCLDV_00118	TARA	included	Mirusviricetes	M2	N_A	N_A	N_A
	TARA_ARC_NCLDV_00123	TARA	included	Mirusviricetes	M4	N_A	N_A	N_A
	TARA_ARC_NCLDV_00125	TARA	included	Mirusviricetes	M2	N_A	N_A	N_A
	TARA_ARC_NCLDV_00128	TARA	included	Mirusviricetes	M2	N_A	N_A	N_A
	TARA_ARC_NCLDV_00138	TARA	included	Mirusviricetes	M2	N_A	N_A	N_A
	TARA_ARC_NCLDV_00142	TARA	included	Mirusviricetes	M1	N_A	N_A	N_A
	TARA_ARC_NCLDV_00148	TARA	included	Mirusviricetes	M1	N_A	N_A	N_A
	TARA_ARC_NCLDV_00150	TARA	included	Mirusviricetes	incertae_sedis	N_A	N_A	N_A
	TARA_ARC_NCLDV_00178	TARA	included	Mirusviricetes	M5	N_A	N_A	N_A
	TARA_ARC_NCLDV_00181	TARA	included	Mirusviricetes	M2	N_A	N_A	N_A
	TARA_ARC_NCLDV_00192	TARA	included	Mirusviricetes	incertae_sedis	N_A	N_A	N_A
	TARA_ION_NCLDV_00011	TARA	included	Mirusviricetes	M2	N_A	N_A	N_A
	TARA_ION_NCLDV_00014	TARA	included	Mirusviricetes	M4	N_A	N_A	N_A
	TARA_IOS_NCLDV_00004	TARA	included	Mirusviricetes	M1	N_A	N_A	N_A
	TARA_IOS_NCLDV_00009	TARA	included	Mirusviricetes	M1	N_A	N_A	N_A
	TARA_IOS_NCLDV_00013	TARA	included	Mirusviricetes	M1	N_A	N_A	N_A
	TARA_MED_NCLDV_00048	TARA	included	Mirusviricetes	M2	N_A	N_A	N_A
	TARA_MED_NCLDV_00067	TARA	included	Mirusviricetes	M1	N_A	N_A	N_A
	TARA_MED_NCLDV_00068	TARA	included	Mirusviricetes	M2	N_A	N_A	N_A
	TARA_MED_NCLDV_00069	TARA	included	Mirusviricetes	M3	N_A	N_A	N_A
	TARA_MED_NCLDV_00071	TARA	included	Mirusviricetes	M2	N_A	N_A	N_A
	TARA_MED_NCLDV_00072	TARA	included	Mirusviricetes	M1	N_A	N_A	N_A
	TARA_MED_NCLDV_00076	TARA	included	Mirusviricetes	M4	N_A	N_A	N_A
	TARA_MED_NCLDV_00078	TARA	included	Mirusviricetes	M2	N_A	N_A	N_A
	TARA_MED_NCLDV_00083	TARA	included	Mirusviricetes	M2	N_A	N_A	N_A
	TARA_MED_NCLDV_00091	TARA	included	Mirusviricetes	M1	N_A	N_A	N_A
	TARA_MED_NCLDV_00094	TARA	excluded	Mirusviricetes	Mirusviridae	NA	NA	NA
	TARA_MED_NCLDV_00096	TARA	included	Mirusviricetes	M1	N_A	N_A	N_A
	TARA_MED_NCLDV_00098	TARA	included	Mirusviricetes	M4	N_A	N_A	N_A
	TARA_MED_NCLDV_00099	TARA	included	Mirusviricetes	M2	N_A	N_A	N_A
	TARA_MED_NCLDV_00100	TARA	included	Mirusviricetes	M1	N_A	N_A	N_A
	TARA_MED_NCLDV_00103	TARA	included	Mirusviricetes	M3	N_A	N_A	N_A
	TARA_MED_NCLDV_00104	TARA	included	Mirusviricetes	M2	N_A	N_A	N_A
	TARA_MED_NCLDV_00106	TARA	included	Mirusviricetes	M3	N_A	N_A	N_A
	TARA_MED_NCLDV_00107	TARA	included	Mirusviricetes	M1	N_A	N_A	N_A
	TARA_MED_NCLDV_00108	TARA	included	Mirusviricetes	M1	N_A	N_A	N_A
	TARA_MED_NCLDV_00112	TARA	included	Mirusviricetes	M2	N_A	N_A	N_A
	TARA_MED_NCLDV_00114	TARA	included	Mirusviricetes	M1	N_A	N_A	N_A
	TARA_MED_NCLDV_00118	TARA	included	Mirusviricetes	M1	N_A	N_A	N_A
	TARA_MED_NCLDV_00125	TARA	included	Mirusviricetes	M1	N_A	N_A	N_A
	TARA_MED_NCLDV_00136	TARA	included	Mirusviricetes	M2	N_A	N_A	N_A
	TARA_PON_NCLDV_00012	TARA	included	Mirusviricetes	M2	N_A	N_A	N_A
	TARA_PON_NCLDV_00018	TARA	included	Mirusviricetes	M3	N_A	N_A	N_A
	TARA_PON_NCLDV_00020	TARA	included	Mirusviricetes	M3	N_A	N_A	N_A
	TARA_PON_NCLDV_00021	TARA	included	Mirusviricetes	M1	N_A	N_A	N_A
	TARA_PON_NCLDV_00033	TARA	included	Mirusviricetes	M1	N_A	N_A	N_A
	TARA_PON_NCLDV_00034	TARA	included	Mirusviricetes	M3	N_A	N_A	N_A
	TARA_PON_NCLDV_00038	TARA	included	Mirusviricetes	M1	N_A	N_A	N_A
	TARA_PON_NCLDV_00040	TARA	included	Mirusviricetes	M3	N_A	N_A	N_A
	TARA_PON_NCLDV_00045	TARA	included	Mirusviricetes	M1	N_A	N_A	N_A
	TARA_PSE_NCLDV_00013	TARA	included	Mirusviricetes	M1	N_A	N_A	N_A
	TARA_PSE_NCLDV_00015	TARA	included	Mirusviricetes	M2	N_A	N_A	N_A
	TARA_PSE_NCLDV_00026	TARA	included	Mirusviricetes	M3	N_A	N_A	N_A
	TARA_PSE_NCLDV_00034	TARA	included	Mirusviricetes	M3	N_A	N_A	N_A
	TARA_PSE_NCLDV_00042	TARA	included	Mirusviricetes	M3	N_A	N_A	N_A
	TARA_PSE_NCLDV_00050	TARA	included	Mirusviricetes	M1	N_A	N_A	N_A
	TARA_PSW_NCLDV_00021	TARA	included	Mirusviricetes	M2	N_A	N_A	N_A
	TARA_PSW_NCLDV_00026	TARA	included	Mirusviricetes	M2	N_A	N_A	N_A
	TARA_PSW_NCLDV_00040	TARA	included	Mirusviricetes	M1	N_A	N_A	N_A
	TARA_PSW_NCLDV_00043	TARA	included	Mirusviricetes	M1	N_A	N_A	N_A
	TARA_PSW_NCLDV_00044	TARA	included	Mirusviricetes	M1	N_A	N_A	N_A
	TARA_PSW_NCLDV_00045	TARA	included	Mirusviricetes	M1	N_A	N_A	N_A
	TARA_PSW_NCLDV_00046	TARA	included	Mirusviricetes	M1	N_A	N_A	N_A
	TARA_PSW_NCLDV_00051	TARA	included	Mirusviricetes	M1	N_A	N_A	N_A
	TARA_PSW_NCLDV_00054	TARA	included	Mirusviricetes	M4	N_A	N_A	N_A
	TARA_PSW_NCLDV_00055	TARA	included	Mirusviricetes	M1	N_A	N_A	N_A
	TARA_PSW_NCLDV_00060	TARA	included	Mirusviricetes	M2	N_A	N_A	N_A
	TARA_PSW_NCLDV_00061	TARA	included	Mirusviricetes	M4	N_A	N_A	N_A
	TARA_PSW_NCLDV_00062	TARA	included	Mirusviricetes	M3	N_A	N_A	N_A
	TARA_PSW_NCLDV_00066	TARA	included	Mirusviricetes	M2	N_A	N_A	N_A
	TARA_PSW_NCLDV_00070	TARA	included	Mirusviricetes	M1	N_A	N_A	N_A
	TARA_PSW_NCLDV_00075	TARA	included	Mirusviricetes	M1	N_A	N_A	N_A
	TARA_PSW_NCLDV_00076	TARA	included	Mirusviricetes	M1	N_A	N_A	N_A
	TARA_PSW_NCLDV_00080	TARA	included	Mirusviricetes	M1	N_A	N_A	N_A
	TARA_PSW_NCLDV_00083	TARA	included	Mirusviricetes	M4	N_A	N_A	N_A
	TARA_PSW_NCLDV_00085	TARA	included	Mirusviricetes	M1	N_A	N_A	N_A
	TARA_PSW_NCLDV_00087	TARA	included	Mirusviricetes	M1	N_A	N_A	N_A
	TARA_PSW_NCLDV_00088	TARA	included	Mirusviricetes	M1	N_A	N_A	N_A
	TARA_RED_NCLDV_00001	TARA	included	Mirusviricetes	M3	N_A	N_A	N_A
	TARA_SOC_NCLDV_00002	TARA	included	Mirusviricetes	M2	N_A	N_A	N_A
	TARA_SOC_NCLDV_00004	TARA	included	Mirusviricetes	M2	N_A	N_A	N_A
	TARA_SOC_NCLDV_00007	TARA	included	Mirusviricetes	M2	N_A	N_A	N_A
	TARA_SOC_NCLDV_00009	TARA	included	Mirusviricetes	M2	N_A	N_A	N_A
	TARA_SOC_NCLDV_00016	TARA	included	Mirusviricetes	M1	N_A	N_A	N_A
	Acanthamoeba_castellanii_medusavirus	Reference	Taxon_sampling	N_A	N_A	N_A	N_A	N_A
	Moniruzzaman_LP04_ERX555919_35_dc	Moniruzzaman et al., 2020	excluded	Na	NA	NA	NA	NA
	Schulz_GVMAG_M_3300006802_13	Schulz	excluded	Na	NA	NA	NA	NA
	Schulz_GVMAG_M_3300008012_2	Schulz	excluded	Na	NA	NA	NA	NA
	Schulz_GVMAG_M_3300009443_14	Schulz	excluded	Na	NA	NA	NA	NA
	Schulz_GVMAG_M_3300010151_7	Schulz	excluded	Na	Singleton_Order_01	NA	NA	NA
	Schulz_GVMAG_M_3300021343_4	Schulz	excluded	Na	NA	NA	NA	NA
	Schulz_GVMAG_M_3300021389_5	Schulz	excluded	Na	NA	NA	NA	NA
	Schulz_GVMAG_M_3300025880_56	Schulz	excluded	Na	NA	NA	NA	NA
	Schulz_GVMAG_S_1016722_118	Schulz	excluded	Na	NA	NA	NA	NA
	Schulz_GVMAG_S_1040241_131	Schulz	excluded	Na	NA	NA	NA	NA
	Schulz_GVMAG_S_3300001941_2	Schulz	excluded	Na	NA	NA	NA	NA
	Schulz_GVMAG_S_3300002186_34	Schulz	excluded	Na	NA	NA	NA	NA
	Schulz_GVMAG_S_ERX555967_120	Schulz	excluded	Na	NA	NA	NA	NA
	TARA_AON_NCLDV_00020	TARA	excluded	Na	No_phylogeny	NA	NA	NA
	TARA_AON_NCLDV_00069	TARA	excluded	Na	NA	NA	NA	NA
	TARA_ARC_NCLDV_00130	TARA	excluded	Na	NA	NA	NA	NA
	TARA_ARC_NCLDV_00151	TARA	excluded	Na	NA	NA	NA	NA
	TARA_ARC_NCLDV_00166	TARA	excluded	Na	NA	NA	NA	NA
	TARA_ARC_NCLDV_00167	TARA	excluded	Na	NA	NA	NA	NA
	TARA_ION_NCLDV_00013	TARA	excluded	Na	No_phylogeny	NA	NA	NA
	TARA_ION_NCLDV_00015	TARA	excluded	Na	NA	NA	NA	NA
	TARA_MED_NCLDV_00024	TARA	excluded	Na	NA	NA	NA	NA
	TARA_MED_NCLDV_00129	TARA	excluded	Na	NA	NA	NA	NA
	TARA_MED_NCLDV_00142	TARA	excluded	Na	NA	NA	NA	NA
	TARA_PON_NCLDV_00029	TARA	excluded	Na	No_phylogeny	NA	NA	NA
	TARA_PON_NCLDV_00039	TARA	excluded	Na	NA	NA	NA	NA
	TARA_PON_NCLDV_00044	TARA	excluded	Na	No_phylogeny	NA	NA	NA
	TARA_PON_NCLDV_00050	TARA	excluded	Na	NA	NA	NA	NA
	TARA_PSE_NCLDV_00001	TARA	excluded	Na	No_phylogeny	NA	NA	NA
	TARA_PSE_NCLDV_00003	TARA	excluded	Na	Singleton_Order_02	NA	NA	NA
	TARA_PSE_NCLDV_00046	TARA	excluded	Na	NA	NA	NA	NA
	TARA_PSW_NCLDV_00020	TARA	excluded	Na	No_phylogeny	NA	NA	NA
	Asfarviridae_AM712240_African_swine_fever_virus_OURT_88_3	Reference	included	Pokkesviricetes	Asfuvirales	Asfaviridae	N_A	N_A
	Asfarviridae_AY261360_African_swine_fever_virus_isolate_Kenya_1950	Reference	included	Pokkesviricetes	Asfuvirales	Asfaviridae	N_A	N_A
	Asfarviridae_AY261361_African_swine_fever_virus_isolate_Malawi_Lil_20_1	Reference	included	Pokkesviricetes	Asfuvirales	Asfaviridae	N_A	N_A
	Asfarviridae_AY261362_African_swine_fever_virus_isolate_Mkuzi_1979	Reference	included	Pokkesviricetes	Asfuvirales	Asfaviridae	N_A	N_A
	Asfarviridae_AY261363_African_swine_fever_virus_isolate_Pretorisuskop_96_4	Reference	included	Pokkesviricetes	Asfuvirales	Asfaviridae	N_A	N_A
	Asfarviridae_AY261364_African_swine_fever_virus_isolate_Tengani_62	Reference	included	Pokkesviricetes	Asfuvirales	Asfaviridae	N_A	N_A
	Asfarviridae_AY261365_African_swine_fever_virus_isolate_Warmbaths	Reference	included	Pokkesviricetes	Asfuvirales	Asfaviridae	N_A	N_A
	Asfarviridae_AY261366_African_swine_fever_virus_isolate_Warthog	Reference	included	Pokkesviricetes	Asfuvirales	Asfaviridae	N_A	N_A
	Asfarviridae_KJ614390_Faustovirus_strain_E12	Reference	included	Pokkesviricetes	Asfuvirales	Faustoviruses	N_A	N_A
	Asfarviridae_KM111294_African_swine_fever_virus_strain_Ken05_Tk1	Reference	included	Pokkesviricetes	Asfuvirales	Asfaviridae	N_A	N_A
	Asfarviridae_KU702951_Faustovirus_strain_D6	Reference	included	Pokkesviricetes	Asfuvirales	Faustoviruses	N_A	N_A
	Asfarviridae_MG939588_UNVERIFIED_African_swine_fever_virus_isolate_Pol17_04461_C210	Reference	included	Pokkesviricetes	Asfuvirales	Asfaviridae	N_A	N_A
	Asfarviridae_MH025920_African_swine_fever_virus_strain_R35	Reference	included	Pokkesviricetes	Asfuvirales	Asfaviridae	N_A	N_A
	Moniruzzaman_AF01_SRX802982_1_dc	Moniruzzaman et al., 2020	included	Pokkesviricetes	Asfuvirales	Faustoviruses	N_A	N_A
	Moniruzzaman_AF02_ERX556003_45_dc	Moniruzzaman et al., 2020	included	Pokkesviricetes	Asfuvirales	ND	N_A	N_A
	Moniruzzaman_AF02_SRX802963_109_dc	Moniruzzaman et al., 2020	included	Pokkesviricetes	Asfuvirales	ND	N_A	N_A
	Moniruzzaman_AF05_ERX552270_16_dc	Moniruzzaman et al., 2020	included	Pokkesviricetes	Asfuvirales	ND	N_A	N_A
	Poxviridae_AF012825_Ectromelia_virus_strain_Moscow	Reference	included	Pokkesviricetes	Chitovirales	Chordopoxviridae	N_A	N_A
	Poxviridae_AF063866_Melanoplus_sanguinipes_entomopoxvirus_Tucson	Reference	included	Pokkesviricetes	Chitovirales	Entomopoxviridae	N_A	N_A
	Poxviridae_AF170722_Rabbit_fibroma_virus	Reference	included	Pokkesviricetes	Chitovirales	Chordopoxviridae	N_A	N_A
	Poxviridae_AF198100_Fowlpox_virus	Reference	included	Pokkesviricetes	Chitovirales	Chordopoxviridae	N_A	N_A
	Poxviridae_AF250284_Amsacta_moorei_entomopoxvirus	Reference	included	Pokkesviricetes	Chitovirales	Entomopoxviridae	N_A	N_A
	Poxviridae_AF325528_Lumpy_skin_disease_virus_NI_2490_isolate_Neethling_2490	Reference	included	Pokkesviricetes	Chitovirales	Chordopoxviridae	N_A	N_A
	Poxviridae_AF380138_Monkeypox_virus_strain_Zaire_96_I_16	Reference	included	Pokkesviricetes	Chitovirales	Chordopoxviridae	N_A	N_A
	Poxviridae_AF410153_Swinepox_virus_isolate_17077_99	Reference	included	Pokkesviricetes	Chitovirales	Chordopoxviridae	N_A	N_A
	Poxviridae_AF438165_Camelpox_virus_M_96_Kazakhstan	Reference	included	Pokkesviricetes	Chitovirales	Chordopoxviridae	N_A	N_A
	Poxviridae_AF482758_Cowpox_virus_strain_Brighton_Red	Reference	included	Pokkesviricetes	Chitovirales	Chordopoxviridae	N_A	N_A
	Poxviridae_AJ293568_Yaba_like_disease_virus_YLDV	Reference	included	Pokkesviricetes	Chitovirales	Chordopoxviridae	N_A	N_A
	Poxviridae_AP013055_Anomala_cuprea_entomopoxvirus_strain_CV6M	Reference	included	Pokkesviricetes	Chitovirales	Entomopoxviridae	N_A	N_A
	Poxviridae_AY077832_Sheeppox_virus_10700_99_strain_TU_V02127	Reference	included	Pokkesviricetes	Chitovirales	Chordopoxviridae	N_A	N_A
	Poxviridae_AY077835_Goatpox_virus_Pellor	Reference	included	Pokkesviricetes	Chitovirales	Chordopoxviridae	N_A	N_A
	Poxviridae_AY318871_Canarypox_virus_strain_ATCC_VR_111	Reference	included	Pokkesviricetes	Chitovirales	Chordopoxviridae	N_A	N_A
	Poxviridae_AY386264_Orf_virus_strain_OV_SA00	Reference	included	Pokkesviricetes	Chitovirales	Chordopoxviridae	N_A	N_A
	Poxviridae_AY386265_Bovine_papular_stomatitis_virus_strain_BV_AR02	Reference	included	Pokkesviricetes	Chitovirales	Chordopoxviridae	N_A	N_A
	Poxviridae_AY386371_Yaba_monkey_tumor_virus	Reference	included	Pokkesviricetes	Chitovirales	Chordopoxviridae	N_A	N_A
	Poxviridae_AY689436_Deerpox_virus_W_848_83	Reference	included	Pokkesviricetes	Chitovirales	Chordopoxviridae	N_A	N_A
	Poxviridae_DQ356948_Nile_crocodilepox_virus	Reference	included	Pokkesviricetes	Chitovirales	Chordopoxviridae	N_A	N_A
	Poxviridae_GQ329670_Pseudocowpox_virus_strain_VR634	Reference	included	Pokkesviricetes	Chitovirales	Chordopoxviridae	N_A	N_A
	Poxviridae_HE601899_Squirrel_poxvirus_strain_Red_squirrel	Reference	included	Pokkesviricetes	Chitovirales	Chordopoxviridae	N_A	N_A
	Poxviridae_HF679131_Adoxophyes_honmai_enomopoxvirus	Reference	included	Pokkesviricetes	Chitovirales	Entomopoxviridae	N_A	N_A
	Poxviridae_HF679132_Choristoneura_biennis_entomopoxvirus	Reference	included	Pokkesviricetes	Chitovirales	Entomopoxviridae	N_A	N_A
	Poxviridae_HF679133_Choristoneura_rosaceana_entomopoxvirus	Reference	included	Pokkesviricetes	Chitovirales	Entomopoxviridae	N_A	N_A
	Poxviridae_HF679134_Mythimna_separata_entomopoxvirus	Reference	included	Pokkesviricetes	Chitovirales	Entomopoxviridae	N_A	N_A
	Poxviridae_HQ647181_Cotia_virus_SPAn232	Reference	included	Pokkesviricetes	Chitovirales	Chordopoxviridae	N_A	N_A
	Poxviridae_HQ849551_Yoka_poxvirus_strain_DakArB_4268	Reference	included	Pokkesviricetes	Chitovirales	Chordopoxviridae	N_A	N_A
	Poxviridae_KJ801920_Pigeonpox_virus_isolate_FeP2	Reference	included	Pokkesviricetes	Chitovirales	Chordopoxviridae	N_A	N_A
	Poxviridae_KJ859677_Penguinpox_virus_isolate_PSan92	Reference	included	Pokkesviricetes	Chitovirales	Chordopoxviridae	N_A	N_A
	Poxviridae_KM502564_Parapoxvirus_red_deer_HL953_strain_HL953	Reference	included	Pokkesviricetes	Chitovirales	Chordopoxviridae	N_A	N_A
	Poxviridae_KP143769_Raccoonpox_virus	Reference	included	Pokkesviricetes	Chitovirales	Chordopoxviridae	N_A	N_A
	Poxviridae_KP728110_Turkeypox_virus_strain_TKPV_HU1124_2011	Reference	included	Pokkesviricetes	Chitovirales	Chordopoxviridae	N_A	N_A
	Poxviridae_KT159937_Salmon_gill_poxvirus	Reference	included	Pokkesviricetes	Chitovirales	Chordopoxviridae	N_A	N_A
	Poxviridae_KU749310_Skunkpox_virus_strain_WA	Reference	included	Pokkesviricetes	Chitovirales	Chordopoxviridae	N_A	N_A
	Poxviridae_KU749311_Volepox_virus_strain_CA	Reference	included	Pokkesviricetes	Chitovirales	Chordopoxviridae	N_A	N_A
	Poxviridae_KU980965_Pteropox_virus_strain_Australia	Reference	included	Pokkesviricetes	Chitovirales	Chordopoxviridae	N_A	N_A
	Poxviridae_KY094066_BeAn_58058_virus	Reference	included	Pokkesviricetes	Chitovirales	Chordopoxviridae	N_A	N_A
	Poxviridae_KY382358_Seal_parapoxvirus_isolate_AFK76s1	Reference	included	Pokkesviricetes	Chitovirales	Chordopoxviridae	N_A	N_A
	Poxviridae_KY569020_Cowpox_virus_strain_CPXV_CheNuru_DK_2012	Reference	included	Pokkesviricetes	Chitovirales	Chordopoxviridae	N_A	N_A
	Poxviridae_KY747497_Eptesipox_virus_strain_Washington	Reference	included	Pokkesviricetes	Chitovirales	Chordopoxviridae	N_A	N_A
	Poxviridae_LT706528_Variola_virus_isolate_VARV_V563	Reference	included	Pokkesviricetes	Chitovirales	Chordopoxviridae	N_A	N_A
	Poxviridae_LT896721_Cowpox_virus_isolate_Ger_2010_MKY	Reference	included	Pokkesviricetes	Chitovirales	Chordopoxviridae	N_A	N_A
	Poxviridae_LT896722_Cowpox_virus_isolate_Ger_2007_Vole	Reference	included	Pokkesviricetes	Chitovirales	Chordopoxviridae	N_A	N_A
	Poxviridae_LT966077_Vaccinia_virus_WR_strain_WR_ATCC_VR_2035	Reference	included	Pokkesviricetes	Chitovirales	Chordopoxviridae	N_A	N_A
	Poxviridae_LT993231_Cowpox_virus_isolate_Ger_2015_Prairie_dog	Reference	included	Pokkesviricetes	Chitovirales	Chordopoxviridae	N_A	N_A
	Poxviridae_MF001304_Murmansk_poxvirus_strain_LEIV_11411	Reference	included	Pokkesviricetes	Chitovirales	Chordopoxviridae	N_A	N_A
	Poxviridae_MF001305_NY_014_poxvirus_strain_2013	Reference	included	Pokkesviricetes	Chitovirales	Chordopoxviridae	N_A	N_A
	Poxviridae_MF503315_UNVERIFIED_Squirrelpox_virus_Berlin_2015	Reference	included	Pokkesviricetes	Chitovirales	Chordopoxviridae	N_A	N_A
	Poxviridae_MF678796_Flamingopox_virus_FGPVKD09	Reference	included	Pokkesviricetes	Chitovirales	Chordopoxviridae	N_A	N_A
	Poxviridae_MG012795_Vaccinia_virus_isolate_CEyV1	Reference	included	Pokkesviricetes	Chitovirales	Chordopoxviridae	N_A	N_A
	Poxviridae_MH427217_Sea_otter_poxvirus_strain_ELK	Reference	included	Pokkesviricetes	Chitovirales	Chordopoxviridae	N_A	N_A
	Poxviridae_MK035750_Cowpox_virus_strain_CPXV_Compiegne	Reference	included	Pokkesviricetes	Chitovirales	Chordopoxviridae	N_A	N_A
	Poxviridae_MK388095_Myxoma_virus_isolate_Aust_ACT_Mulligans_Flat_04_2013_1	Reference	included	Pokkesviricetes	Chitovirales	Chordopoxviridae	N_A	N_A
	Schulz_GVMAG_M_3300009436_29	Schulz	included	Pokkesviricetes	Asfuvirales	ND	N_A	N_A
	Schulz_GVMAG_M_3300018416_36	Schulz	included	Pokkesviricetes	Asfuvirales	ND	N_A	N_A
	Schulz_GVMAG_M_3300022309_7	Schulz	included	Pokkesviricetes	Asfuvirales	ND	N_A	N_A
	Schulz_GVMAG_M_3300022916_57	Schulz	included	Pokkesviricetes	Asfuvirales	ND	N_A	N_A
	Schulz_GVMAG_M_3300024336_7	Schulz	included	Pokkesviricetes	Asfuvirales	ND	N_A	N_A
	Schulz_GVMAG_M_3300027833_19	Schulz	included	Pokkesviricetes	Asfuvirales	ND	N_A	N_A
	Schulz_GVMAG_S_3300005056_23	Schulz	included	Pokkesviricetes	Asfuvirales	ND	N_A	N_A
	Schulz_GVMAG_S_3300009702_144	Schulz	included	Pokkesviricetes	Asfuvirales	ND	N_A	N_A
	Schulz_GVMAG_S_3300010316_51	Schulz	included	Pokkesviricetes	Asfuvirales	Asfaviridae	N_A	N_A
	Schulz_GVMAG_S_ERX556000_70	Schulz	included	Pokkesviricetes	Asfuvirales	ND	N_A	N_A
	TARA_ARC_NCLDV_00074	TARA	included	Pokkesviricetes	Asfuvirales	ND	N_A	N_A
	TARA_ARC_NCLDV_00141	TARA	included	Pokkesviricetes	Asfuvirales	ND	N_A	N_A
	TARA_MED_NCLDV_00012	TARA	included	Pokkesviricetes	Asfuvirales	ND	N_A	N_A
	TARA_SOC_NCLDV_00015	TARA	included	Pokkesviricetes	Asfuvirales	ND	N_A	N_A
	TARA_SOC_NCLDV_00027	TARA	included	Pokkesviricetes	Asfuvirales	ND	N_A	N_A
	TARA_ARC_NCLDV_00085	TARA	included	Proculviricetes	N_A	N_A	N_A	N_A
	TARA_ARC_NCLDV_00110	TARA	included	Proculviricetes	N_A	N_A	N_A	N_A
	TARA_ARC_NCLDV_00131	TARA	included	Proculviricetes	N_A	N_A	N_A	N_A
	TARA_ARC_NCLDV_00135	TARA	included	Proculviricetes	N_A	N_A	N_A	N_A
	TARA_ARC_NCLDV_00186	TARA	included	Proculviricetes	N_A	N_A	N_A	N_A
	TARA_SOC_NCLDV_00024	TARA	included	Proculviricetes	N_A	N_A	N_A	N_A
	GVMAG_M_3300014838_26_Ga0182030_10012262_6_DNApol	Schulz	test	N_A	N_A	N_A	N_A	N_A
	GVMAG_M_3300025310_20_Ga0209172_10001351_35_TFIIS	Schulz	test	N_A	N_A	N_A	N_A	N_A
	GVMAG_M_3300025880_56_Ga0209534_10000062_89_DNApol	Schulz	test	N_A	N_A	N_A	N_A	N_A
	GVMAG_S_1041349_163_1041349_contig_26_35_DNApol	Schulz	test	N_A	N_A	N_A	N_A	N_A
	GVMAG_S_1041349_163_1041349_contig_224_26_RNApolB	Schulz	test	N_A	N_A	N_A	N_A	N_A
	GVMAG_M_3300025310_20_Ga0209172_10001999_11_RNApolA	Schulz	test	N_A	N_A	N_A	N_A	N_A
	GVMAG_M_3300014838_26_Ga0182030_10011351_7_RNApolA	Schulz	test	N_A	N_A	N_A	N_A	N_A
	GVMAG_S_1041349_163_1041349_contig_26_78_RNApolA	Schulz	test	N_A	N_A	N_A	N_A	N_A
	GVMAG_M_3300014838_26_Ga0182030_10008679_12_TFIIS	Schulz	test	N_A	N_A	N_A	N_A	N_A
	Clandestinovirus	Schulz	test	N_A	N_A	N_A	N_A	N_A
	GVMAG_S_1041349_163_1041349_contig_1521_18_RNApolB	Schulz	test	N_A	N_A	N_A	N_A	N_A
	GVMAG_S_3300009084_278_3300009084_a_Ga0105046_10005983_6_DNApol	Schulz	test	N_A	N_A	N_A	N_A	N_A
	GVMAG_S_3300009084_278_3300009084_a_Ga0105046_10001788_38_RNApolB_FUSED_4	Schulz	test	N_A	N_A	N_A	N_A	N_A
	GVMAG_S_1041349_163_1041349_contig_5746_7_TFIIS	Schulz	test	N_A	N_A	N_A	N_A	N_A
	GVMAG_S_3300009084_278_3300009084_a_Ga0105046_10002645_9_TFIIS	Schulz	test	N_A	N_A	N_A	N_A	N_A
	GVMAG_M_3300025880_56_Ga0209534_10000104_62_RNApolB_FUSED_2	Schulz	test	N_A	N_A	N_A	N_A	N_A
	GVMAG_M_3300025310_20_Ga0209172_10004182_14_DNApol	Schulz	test	N_A	N_A	N_A	N_A	N_A
	GVMAG_M_3300025880_56_Ga0209534_10000104_16_RNApolA	Schulz	test	N_A	N_A	N_A	N_A	N_A
	GVMAG_M_3300025880_56_Ga0209534_10002803_17_TFIIS	Schulz	test	N_A	N_A	N_A	N_A	N_A
	GVMAG_S_1041349_163_1041349_contig_26_45_RNApolA	Schulz	test	N_A	N_A	N_A	N_A	N_A
	zeta_KNC36164_1_Eukaryota_Alveolata_Apicomplexa_Aconoidasida_Haemosporida_Plasmodiidae_Plasmodium_Plasmodium_Laverania_Plasmodium_falciparum_Plasmodium_falciparum_RAJ116	Ref_zeta	Eukarya
	zeta_GAW80063_1_Eukaryota_Alveolata_Apicomplexa_Aconoidasida_Haemosporida_Plasmodiidae_Plasmodium_Plasmodium_Plasmodium_Plasmodium_gonderi	Ref_zeta	Eukarya
	zeta_XP_002261886_1_Eukaryota_Alveolata_Apicomplexa_Aconoidasida_Haemosporida_Plasmodiidae_Plasmodium_Plasmodium_Plasmodium_Plasmodium_knowlesi_Plasmodium_knowlesi_strain_H	Ref_zeta	Eukarya
	zeta_UniRef100_A0A1D3RJ92_Eukaryota_Alveolata_Apicomplexa_Aconoidasida_Haemosporida_Plasmodiidae_Plasmodium_Plasmodium_Plasmodium_Plasmodium_malariae	Ref_zeta	Eukarya
	zeta_ORM41827_1_Eukaryota_Alveolata_Apicomplexa_Aconoidasida_Piroplasmida_Babesiidae_Babesia_unclassified_Babesia_Babesia_sp_Xinjiang	Ref_zeta	Eukarya
	zeta_UniRef100_A0A1D3D399_Eukaryota_Alveolata_Apicomplexa_Conoidasida_Coccidia_Eucoccidiorida_Eimeriorina_Eimeriidae_Cyclospora_Cyclospora_cayetanensis	Ref_zeta	Eukarya
	zeta_UniRef100_U6MTJ4_Eukaryota_Alveolata_Apicomplexa_Conoidasida_Coccidia_Eucoccidiorida_Eimeriorina_Eimeriidae_Eimeria_Eimeria_necatrix	Ref_zeta	Eukarya
	zeta_U6H684_Eukaryota_Alveolata_Apicomplexa_Conoidasida_Coccidia_Eucoccidiorida_Eimeriorina_Eimeriidae_Eimeria_Eimeria_praecox	Ref_zeta	Eukarya
	zeta_KFG58240_1_Eukaryota_Alveolata_Apicomplexa_Conoidasida_Coccidia_Eucoccidiorida_Eimeriorina_Sarcocystidae_Toxoplasma_Toxoplasma_gondii_Toxoplasma_gondii_RUB	Ref_zeta	Eukarya
	zeta_UniRef100_A0A0G4EBX7_Eukaryota_Alveolata_Chromerida_Vitrella_Vitrella_brassicaformis_Vitrella_brassicaformis_CCMP3155	Ref_zeta	Eukarya
	zeta_XP_001424691_1_Eukaryota_Alveolata_Ciliophora_Intramacronucleata_Oligohymenophorea_Peniculida_Parameciidae_Paramecium_Paramecium_tetraurelia_Paramecium_tetraurelia_strain_d4-2	Ref_zeta	Eukarya
	zeta_UniRef100_A0A0V0QSU5_Eukaryota_Alveolata_Ciliophora_Intramacronucleata_Oligohymenophorea_Scuticociliatia_Philasterida_Pseudocohnilembidae_Pseudocohnilembus_Pseudocohnilembus_persalinus	Ref_zeta	Eukarya
	zeta_UniRef100_J9IFK1_Eukaryota_Alveolata_Ciliophora_Intramacronucleata_Spirotrichea_Stichotrichia_Sporadotrichida_Oxytrichidae_Oxytrichinae_Oxytricha_Oxytricha_trifallax	Ref_zeta	Eukarya
	zeta_XP_020435269_1_Eukaryota_Amoebozoa_Mycetozoa_Dictyostelids_Acytosteliales_Acytosteliaceae_Heterostelium_Heterostelium_album_Heterostelium_album_PN500	Ref_zeta	Eukarya
	zeta_UniRef100_F4QBX1_Eukaryota_Amoebozoa_Mycetozoa_Dictyostelids_Acytosteliales_Cavenderiaceae_Cavenderia_Cavenderia_fasciculata_Cavenderia_fasciculata_SH3	Ref_zeta	Eukarya
	zeta_A0A152A7U0_Eukaryota_Amoebozoa_Mycetozoa_Dictyostelids_Dictyosteliales_Raperosteliaceae_Tieghemostelium_Tieghemostelium_lacteum	Ref_zeta	Eukarya
	zeta_A0A2P6N531_Eukaryota_Amoebozoa_Mycetozoa_Protosteliales_Cavosteliaceae_Planoprotostelium_Planoprotostelium_fungivorum	Ref_zeta	Eukarya
	zeta_UniRef100_S9TXR4_Eukaryota_Euglenozoa_Kinetoplastida_Trypanosomatidae_Strigomonadinae_Angomonas_Angomonas_deanei	Ref_zeta	Eukarya
	zeta_CCC49665_1_Eukaryota_Euglenozoa_Kinetoplastida_Trypanosomatidae_Trypanosoma_Duttonella_Trypanosoma_vivax_Trypanosoma_vivax_Y486	Ref_zeta	Eukarya
	zeta_CCC92115_1_Eukaryota_Euglenozoa_Kinetoplastida_Trypanosomatidae_Trypanosoma_Nannomonas_Trypanosoma_congolense_Trypanosoma_congolense_IL3000	Ref_zeta	Eukarya
	zeta_XP_815001_1_Eukaryota_Euglenozoa_Kinetoplastida_Trypanosomatidae_Trypanosoma_Schizotrypanum_Trypanosoma_cruzi_Trypanosoma_cruzi_strain_CL_Brener	Ref_zeta	Eukarya
	zeta_UniRef100_A0A1X0NY99_Eukaryota_Euglenozoa_Kinetoplastida_Trypanosomatidae_Trypanosoma_Trypanosoma_with_unspecified_subgenus_Trypanosoma_theileri	Ref_zeta	Eukarya
	zeta_XP_847160_1_Eukaryota_Euglenozoa_Kinetoplastida_Trypanosomatidae_Trypanosoma_Trypanozoon_Trypanosoma_brucei_Trypanosoma_brucei_brucei_Trypanosoma_brucei_brucei_TREU927	Ref_zeta	Eukarya
	zeta_Q6FK10_Eukaryota_Fungi_Dikarya_Ascomycota_Saccharomycotina_Saccharomycetes_Saccharomycetales_Saccharomycetaceae_Nakaseomyces_Nakaseomyces_Candida_clade	Ref_zeta	Eukarya
	zeta_XP_016756111_1_Eukaryota_Opisthokonta_Fungi_Dikarya_Ascomycota_saccharomyceta_Pezizomycotina_leotiomyceta_dothideomyceta_Dothideomycetes_Dothideomycetidae_Capnodiales_Mycosphaerellaceae_Sphaerulina_Sphaerulina_musiva_Sphaerulina_musiva_SO2202	Ref_zeta	Eukarya
	zeta_XP_018037224_1_Eukaryota_Opisthokonta_Fungi_Dikarya_Ascomycota_saccharomyceta_Pezizomycotina_leotiomyceta_dothideomyceta_Dothideomycetes_Pleosporomycetidae_Pleosporales_Massarineae_Didymosphaeriaceae_Paraphaeosphaeria_Paraphaeosphaeria_sporulosa	Ref_zeta	Eukarya
	zeta_UniRef100_F2RW46_Eukaryota_Opisthokonta_Fungi_Dikarya_Ascomycota_saccharomyceta_Pezizomycotina_leotiomyceta_Eurotiomycetes_Eurotiomycetidae_Onygenales_Arthrodermataceae_Trichophyton_Trichophyton_tonsurans_Trichophyton_tonsurans_CBS_112818	Ref_zeta	Eukarya
	zeta_KZZ87689_1_Eukaryota_Opisthokonta_Fungi_Dikarya_Ascomycota_saccharomyceta_Pezizomycotina_leotiomyceta_Eurotiomycetes_Eurotiomycetidae_Onygenales_Ascosphaeraceae_Ascosphaera_Ascosphaera_apis_Ascosphaera_apis_ARSEF_7405	Ref_zeta	Eukarya
	zeta_UniRef100_K1WV67_Eukaryota_Opisthokonta_Fungi_Dikarya_Ascomycota_saccharomyceta_Pezizomycotina_leotiomyceta_sordariomyceta_Leotiomycetes_Helotiales_Dermateaceae_Marssonina_Marssonina_brunnea_Marssonina_brunnea_f_sp_multigermtubi_Marssonina_brunnea_f	Ref_zeta	Eukarya
	zeta_UniRef100_A0A0G4N2J5_Eukaryota_Opisthokonta_Fungi_Dikarya_Ascomycota_saccharomyceta_Pezizomycotina_leotiomyceta_sordariomyceta_Sordariomycetes_Hypocreomycetidae_Glomerellales_Plectosphaerellaceae_Verticillium_Verticillium_longisporum	Ref_zeta	Eukarya
	zeta_XP_006964218_1_Eukaryota_Opisthokonta_Fungi_Dikarya_Ascomycota_saccharomyceta_Pezizomycotina_leotiomyceta_sordariomyceta_Sordariomycetes_Hypocreomycetidae_Hypocreales_Hypocreaceae_Trichoderma_Trichoderma_reesei_Trichoderma_reesei_QM6a	Ref_zeta	Eukarya
	zeta_A0A2C5ZKX2_Eukaryota_Opisthokonta_Fungi_Dikarya_Ascomycota_saccharomyceta_Pezizomycotina_leotiomyceta_sordariomyceta_Sordariomycetes_Hypocreomycetidae_Hypocreales_Ophiocordycipitaceae_Ophiocordyceps_Ophiocordyceps_australis	Ref_zeta	Eukarya
	zeta_UniRef100_A0A2A9P7L0_Eukaryota_Opisthokonta_Fungi_Dikarya_Ascomycota_saccharomyceta_Pezizomycotina_leotiomyceta_sordariomyceta_Sordariomycetes_Hypocreomycetidae_Hypocreales_Ophiocordycipitaceae_Ophiocordyceps_Ophiocordyceps_unilateralis	Ref_zeta	Eukarya
	zeta_PHH55286_1_Eukaryota_Opisthokonta_Fungi_Dikarya_Ascomycota_saccharomyceta_Pezizomycotina_leotiomyceta_sordariomyceta_Sordariomycetes_Hypocreomycetidae_Microascales_Ceratocystidaceae_Ceratocystis_Ceratocystis_fimbriata_Ceratocystis_fimbriata_CBS_1147	Ref_zeta	Eukarya
	zeta_KKA30079_1_Eukaryota_Opisthokonta_Fungi_Dikarya_Ascomycota_saccharomyceta_Pezizomycotina_leotiomyceta_sordariomyceta_Sordariomycetes_Hypocreomycetidae_Microascales_Ceratocystidaceae_Thielaviopsis_Thielaviopsis_punctulata	Ref_zeta	Eukarya
	zeta_XP_003720713_1_Eukaryota_Opisthokonta_Fungi_Dikarya_Ascomycota_saccharomyceta_Pezizomycotina_leotiomyceta_sordariomyceta_Sordariomycetes_Sordariomycetidae_Magnaporthales_Magnaporthaceae_Magnaporthe_Magnaporthe_oryzae_Magnaporthe_oryzae_70-15	Ref_zeta	Eukarya
	zeta_ERS98303_1_Eukaryota_Opisthokonta_Fungi_Dikarya_Ascomycota_saccharomyceta_Pezizomycotina_leotiomyceta_sordariomyceta_Sordariomycetes_Sordariomycetidae_Ophiostomatales_Ophiostomataceae_Sporothrix_Sporothrix_schenckii_Sporothrix_schenckii_ATCC_58251	Ref_zeta	Eukarya
	zeta_F7VST9_Eukaryota_Opisthokonta_Fungi_Dikarya_Ascomycota_saccharomyceta_Pezizomycotina_leotiomyceta_sordariomyceta_Sordariomycetes_Sordariomycetidae_Sordariales_Sordariaceae_Sordaria_Sordaria_macrospora_Sordaria_macrospora_k-hell	Ref_zeta	Eukarya
	zeta_UniRef100_S8BC79_Eukaryota_Opisthokonta_Fungi_Dikarya_Ascomycota_saccharomyceta_Pezizomycotina_Orbiliomycetes_Orbiliales_Orbiliaceae_Dactylellina_Dactylellina_haptotyla_Dactylellina_haptotyla_CBS_200_50	Ref_zeta	Eukarya
	zeta_PUU76088_1_Eukaryota_Opisthokonta_Fungi_Dikarya_Ascomycota_saccharomyceta_Pezizomycotina_Pezizomycetes_Pezizales_Tuberaceae_Tuber_Tuber_borchii	Ref_zeta	Eukarya
	zeta_UniRef100_M3HFK6_Eukaryota_Opisthokonta_Fungi_Dikarya_Ascomycota_saccharomyceta_Saccharomycotina_Saccharomycetes_Saccharomycetales_Debaryomycetaceae_Candida_Lodderomyces_clade_Candida_Candida_maltosa_Candida_maltosa_Xu316	Ref_zeta	Eukarya
	zeta_XP_001526263_1_Eukaryota_Opisthokonta_Fungi_Dikarya_Ascomycota_saccharomyceta_Saccharomycotina_Saccharomycetes_Saccharomycetales_Debaryomycetaceae_Candida_Lodderomyces_clade_Lodderomyces_Lodderomyces_elongisporus_Lodderomyces_elongisporus_NRRL_YB-42	Ref_zeta	Eukarya
	zeta_UniRef100_G3ARA4_Eukaryota_Opisthokonta_Fungi_Dikarya_Ascomycota_saccharomyceta_Saccharomycotina_Saccharomycetes_Saccharomycetales_Debaryomycetaceae_Spathaspora_Spathaspora_passalidarum_Spathaspora_passalidarum_NRRL_Y-27907	Ref_zeta	Eukarya
	zeta_A0A1E4SID9_Eukaryota_Opisthokonta_Fungi_Dikarya_Ascomycota_saccharomyceta_Saccharomycotina_Saccharomycetes_Saccharomycetales_Debaryomycetaceae_Suhomyces_Suhomyces_tanzawaensis_Suhomyces_tanzawaensis_NRRL_Y-17324	Ref_zeta	Eukarya
	zeta_A0A1E3Q7Q6_Eukaryota_Opisthokonta_Fungi_Dikarya_Ascomycota_saccharomyceta_Saccharomycotina_Saccharomycetes_Saccharomycetales_Lipomycetaceae_Lipomyces_Lipomyces_starkeyi_Lipomyces_starkeyi_NRRL_Y-11557	Ref_zeta	Eukarya
	zeta_A0A2P7YZK9_Eukaryota_Opisthokonta_Fungi_Dikarya_Ascomycota_saccharomyceta_Saccharomycotina_Saccharomycetes_Saccharomycetales_Metschnikowiaceae_Clavispora_Clavispora_Candida_clade_Candida_pseudohaemulonis	Ref_zeta	Eukarya
	zeta_UniRef100_A0A1L0BY45_Eukaryota_Opisthokonta_Fungi_Dikarya_Ascomycota_saccharomyceta_Saccharomycotina_Saccharomycetes_Saccharomycetales_Metschnikowiaceae_Clavispora_Clavispora_Candida_clade_Candida_intermedia	Ref_zeta	Eukarya
	zeta_XP_018714947_1_Eukaryota_Opisthokonta_Fungi_Dikarya_Ascomycota_saccharomyceta_Saccharomycotina_Saccharomycetes_Saccharomycetales_Metschnikowiaceae_Metschnikowia_Metschnikowia_bicuspidata_Metschnikowia_bicuspidata_var_bicuspidata_Metschnikowia_bicusp	Ref_zeta	Eukarya
	zeta_ONH68842_1_Eukaryota_Opisthokonta_Fungi_Dikarya_Ascomycota_saccharomyceta_Saccharomycotina_Saccharomycetes_Saccharomycetales_Phaffomycetaceae_Cyberlindnera_Cyberlindnera_fabianii	Ref_zeta	Eukarya
	zeta_UniRef100_A0A0H5C398_Eukaryota_Opisthokonta_Fungi_Dikarya_Ascomycota_saccharomyceta_Saccharomycotina_Saccharomycetes_Saccharomycetales_Phaffomycetaceae_Cyberlindnera_Cyberlindnera_jadinii	Ref_zeta	Eukarya
	zeta_UniRef100_A0A1B2JDJ5_Eukaryota_Opisthokonta_Fungi_Dikarya_Ascomycota_saccharomyceta_Saccharomycotina_Saccharomycetes_Saccharomycetales_Phaffomycetaceae_Komagataella_Komagataella_pastoris	Ref_zeta	Eukarya
	zeta_XP_018212867_1_Eukaryota_Opisthokonta_Fungi_Dikarya_Ascomycota_saccharomyceta_Saccharomycotina_Saccharomycetes_Saccharomycetales_Pichiaceae_Ogataea_Ogataea_polymorpha	Ref_zeta	Eukarya
	zeta_A0A1E4T6L4_Eukaryota_Opisthokonta_Fungi_Dikarya_Ascomycota_saccharomyceta_Saccharomycotina_Saccharomycetes_Saccharomycetales_Pichiaceae_Ogataea_Ogataea_Candida_clade_Candida_arabinofermentans_Candida_arabinofermentans_NRRL_YB-2248	Ref_zeta	Eukarya
	zeta_UniRef100_A0A2U9R4B7_Eukaryota_Opisthokonta_Fungi_Dikarya_Ascomycota_saccharomyceta_Saccharomycotina_Saccharomycetes_Saccharomycetales_Pichiaceae_Pichia_Pichia_kudriavzevii	Ref_zeta	Eukarya
	zeta_H2AZ86_Eukaryota_Opisthokonta_Fungi_Dikarya_Ascomycota_saccharomyceta_Saccharomycotina_Saccharomycetes_Saccharomycetales_Saccharomycetaceae_Kazachstania_Kazachstania_africana_Kazachstania_africana_CBS_2517	Ref_zeta	Eukarya
	zeta_XP_022466508_1_Eukaryota_Opisthokonta_Fungi_Dikarya_Ascomycota_saccharomyceta_Saccharomycotina_Saccharomycetes_Saccharomycetales_Saccharomycetaceae_Kazachstania_Kazachstania_naganishii_Kazachstania_naganishii_CBS_8797	Ref_zeta	Eukarya
	zeta_SMN22115_1_Eukaryota_Opisthokonta_Fungi_Dikarya_Ascomycota_saccharomyceta_Saccharomycotina_Saccharomycetes_Saccharomycetales_Saccharomycetaceae_Kazachstania_Kazachstania_saulgeensis	Ref_zeta	Eukarya
	zeta_XP_022675583_1_Eukaryota_Opisthokonta_Fungi_Dikarya_Ascomycota_saccharomyceta_Saccharomycotina_Saccharomycetes_Saccharomycetales_Saccharomycetaceae_Kluyveromyces_Kluyveromyces_marxianus_Kluyveromyces_marxianus_DMKU3-1042	Ref_zeta	Eukarya
	zeta_UniRef100_A0A1G4MHG0_Eukaryota_Opisthokonta_Fungi_Dikarya_Ascomycota_saccharomyceta_Saccharomycotina_Saccharomycetes_Saccharomycetales_Saccharomycetaceae_Lachancea_Lachancea_fermentati	Ref_zeta	Eukarya
	zeta_A0A1G4JXP6_Eukaryota_Opisthokonta_Fungi_Dikarya_Ascomycota_saccharomyceta_Saccharomycotina_Saccharomycetes_Saccharomycetales_Saccharomycetaceae_Lachancea_Lachancea_mirantina	Ref_zeta	Eukarya
	zeta_A0A1G4ISU9_Eukaryota_Opisthokonta_Fungi_Dikarya_Ascomycota_saccharomyceta_Saccharomycotina_Saccharomycetes_Saccharomycetales_Saccharomycetaceae_Lachancea_Lachancea_sp_PJ-2012a_Lachancea_sp_CBS_6924	Ref_zeta	Eukarya
	zeta_XP_003672560_1_Eukaryota_Opisthokonta_Fungi_Dikarya_Ascomycota_saccharomyceta_Saccharomycotina_Saccharomycetes_Saccharomycetales_Saccharomycetaceae_Naumovozyma_Naumovozyma_dairenensis_Naumovozyma_dairenensis_CBS_421	Ref_zeta	Eukarya
	zeta_UniRef100_A0A0L8RAE2_Eukaryota_Opisthokonta_Fungi_Dikarya_Ascomycota_saccharomyceta_Saccharomycotina_Saccharomycetes_Saccharomycetales_Saccharomycetaceae_Saccharomyces_Saccharomyces_eubayanus	Ref_zeta	Eukarya
	zeta_A7TH65_Eukaryota_Opisthokonta_Fungi_Dikarya_Ascomycota_saccharomyceta_Saccharomycotina_Saccharomycetes_Saccharomycetales_Saccharomycetaceae_Vanderwaltozyma_Vanderwaltozyma_polyspora_Vanderwaltozyma_polyspora_DSM_70294	Ref_zeta	Eukarya
	zeta_C5DXU0_Eukaryota_Opisthokonta_Fungi_Dikarya_Ascomycota_saccharomyceta_Saccharomycotina_Saccharomycetes_Saccharomycetales_Saccharomycetaceae_Zygosaccharomyces_Zygosaccharomyces_rouxii_Zygosaccharomyces_rouxii_CBS_732	Ref_zeta	Eukarya
	zeta_UniRef100_A0A1U7LHI4_Eukaryota_Opisthokonta_Fungi_Dikarya_Ascomycota_Taphrinomycotina_Neolectomycetes_Neolectales_Neolectaceae_Neolecta_Neolecta_irregularis_Neolecta_irregularis_DAH-3	Ref_zeta	Eukarya
	zeta_XP_013021620_1_Eukaryota_Opisthokonta_Fungi_Dikarya_Ascomycota_Taphrinomycotina_Schizosaccharomycetes_Schizosaccharomycetales_Schizosaccharomycetaceae_Schizosaccharomyces_Schizosaccharomyces_cryophilus_Schizosaccharomyces_cryophilus_OY26	Ref_zeta	Eukarya
	zeta_GAO52548_1_Eukaryota_Opisthokonta_Fungi_Dikarya_Ascomycota_Taphrinomycotina_Taphrinomycotina_incertae_sedis_Saitoella_Saitoella_complicata_Saitoella_complicata_NRRL_Y-17804	Ref_zeta	Eukarya
	zeta_KDQ07690_1_Eukaryota_Opisthokonta_Fungi_Dikarya_Basidiomycota_Agaricomycotina_Agaricomycetes_Agaricomycetes_incertae_sedis_Cantharellales_Botryobasidiaceae_Botryobasidium_Botryobasidium_botryosum_Botryobasidium_botryosum_FD-172_SS1	Ref_zeta	Eukarya
	zeta_A0A074SBD2_Eukaryota_Opisthokonta_Fungi_Dikarya_Basidiomycota_Agaricomycotina_Agaricomycetes_Agaricomycetes_incertae_sedis_Cantharellales_Ceratobasidiaceae_Rhizoctonia_Rhizoctonia_solani_Rhizoctonia_solani_AG-3_Rhizoctonia_solani_123E	Ref_zeta	Eukarya
	zeta_XP_007378654_1_Eukaryota_Opisthokonta_Fungi_Dikarya_Basidiomycota_Agaricomycotina_Agaricomycetes_Agaricomycetes_incertae_sedis_Corticiales_Punctulariaceae_Punctularia_Punctularia_strigosozonata_Punctularia_strigosozonata_HHB-11173_SS5	Ref_zeta	Eukarya
	zeta_KIP11956_1_Eukaryota_Opisthokonta_Fungi_Dikarya_Basidiomycota_Agaricomycotina_Agaricomycetes_Agaricomycetes_incertae_sedis_Polyporales_Phanerochaetaceae_Phlebiopsis_Phlebiopsis_gigantea_Phlebiopsis_gigantea_11061_1_CR5-6	Ref_zeta	Eukarya
	zeta_OJT15841_1_Eukaryota_Opisthokonta_Fungi_Dikarya_Basidiomycota_Agaricomycotina_Agaricomycetes_Agaricomycetes_incertae_sedis_Polyporales_Polyporaceae_Trametes_Trametes_pubescens	Ref_zeta	Eukarya
	zeta_XP_009541157_1_Eukaryota_Opisthokonta_Fungi_Dikarya_Basidiomycota_Agaricomycotina_Agaricomycetes_Agaricomycetes_incertae_sedis_Russulales_Bondarzewiaceae_Heterobasidion_Heterobasidion_annosum_species_complex_Heterobasidion_irregulare_Heterobasidion_	Ref_zeta	Eukarya
	zeta_A0A166M713_Eukaryota_Opisthokonta_Fungi_Dikarya_Basidiomycota_Agaricomycotina_Agaricomycetes_Agaricomycetes_incertae_sedis_Russulales_Peniophoraceae_Peniophora_Peniophora_sp_CONT	Ref_zeta	Eukarya
	zeta_XP_007299034_1_Eukaryota_Opisthokonta_Fungi_Dikarya_Basidiomycota_Agaricomycotina_Agaricomycetes_Agaricomycetes_incertae_sedis_Russulales_Stereaceae_Stereum_Stereum_hirsutum_Stereum_hirsutum_FP-91666_SS1	Ref_zeta	Eukarya
	zeta_CCA69412_1_Eukaryota_Opisthokonta_Fungi_Dikarya_Basidiomycota_Agaricomycotina_Agaricomycetes_Agaricomycetes_incertae_sedis_Sebacinales_Serendipitaceae_Serendipita_Serendipita_indica_Serendipita_indica_DSM_11827	Ref_zeta	Eukarya
	zeta_KIM34020_1_Eukaryota_Opisthokonta_Fungi_Dikarya_Basidiomycota_Agaricomycotina_Agaricomycetes_Agaricomycetes_incertae_sedis_Sebacinales_Serendipitaceae_Serendipita_Serendipita_vermifera_Serendipita_vermifera_MAFF_305830	Ref_zeta	Eukarya
	zeta_A0A164U6J5_Eukaryota_Opisthokonta_Fungi_Dikarya_Basidiomycota_Agaricomycotina_Agaricomycetes_Agaricomycetes_incertae_sedis_Trechisporales_Hydnodontaceae_Sistotremastrum_Sistotremastrum_niveocremeum_Sistotremastrum_niveocremeum_HHB9708	Ref_zeta	Eukarya
	zeta_A0A137QRX9_Eukaryota_Opisthokonta_Fungi_Dikarya_Basidiomycota_Agaricomycotina_Agaricomycetes_Agaricomycetidae_Agaricales_Agaricaceae_Leucoagaricus_Leucoagaricus_sp_SymC_cos	Ref_zeta	Eukarya
	zeta_A0A0C2T4I6_Eukaryota_Opisthokonta_Fungi_Dikarya_Basidiomycota_Agaricomycotina_Agaricomycetes_Agaricomycetidae_Agaricales_Amanitaceae_Amanita_Amanita_muscaria_Amanita_muscaria_Koide_BX008	Ref_zeta	Eukarya
	zeta_A0A2A9NY54_Eukaryota_Opisthokonta_Fungi_Dikarya_Basidiomycota_Agaricomycotina_Agaricomycetes_Agaricomycetidae_Agaricales_Amanitaceae_Amanita_Amanita_thiersii_Amanita_thiersii_Skay4041	Ref_zeta	Eukarya
	zeta_RDB28579_1_Eukaryota_Opisthokonta_Fungi_Dikarya_Basidiomycota_Agaricomycotina_Agaricomycetes_Agaricomycetidae_Agaricales_Lyophyllaceae_Hypsizygus_Hypsizygus_marmoreus	Ref_zeta	Eukarya
	zeta_UniRef100_A0A0W0G3I5_Eukaryota_Opisthokonta_Fungi_Dikarya_Basidiomycota_Agaricomycotina_Agaricomycetes_Agaricomycetidae_Agaricales_Marasmiaceae_Moniliophthora_Moniliophthora_roreri	Ref_zeta	Eukarya
	zeta_GAT44195_1_Eukaryota_Opisthokonta_Fungi_Dikarya_Basidiomycota_Agaricomycotina_Agaricomycetes_Agaricomycetidae_Agaricales_Mycenaceae_Mycena_Mycena_chlorophos	Ref_zeta	Eukarya
	zeta_GAW03633_1_Eukaryota_Opisthokonta_Fungi_Dikarya_Basidiomycota_Agaricomycotina_Agaricomycetes_Agaricomycetidae_Agaricales_Omphalotaceae_Lentinula_Lentinula_edodes	Ref_zeta	Eukarya
	zeta_PBK96483_1_Eukaryota_Opisthokonta_Fungi_Dikarya_Basidiomycota_Agaricomycotina_Agaricomycetes_Agaricomycetidae_Agaricales_Physalacriaceae_Armillaria_Armillaria_gallica	Ref_zeta	Eukarya
	zeta_A0A0D7B7Y9_Eukaryota_Opisthokonta_Fungi_Dikarya_Basidiomycota_Agaricomycotina_Agaricomycetes_Agaricomycetidae_Agaricales_Physalacriaceae_Cylindrobasidium_Cylindrobasidium_torrendii_Cylindrobasidium_torrendii_FP15055_ss-10	Ref_zeta	Eukarya
	zeta_XP_002912108_1_Eukaryota_Opisthokonta_Fungi_Dikarya_Basidiomycota_Agaricomycotina_Agaricomycetes_Agaricomycetidae_Agaricales_Psathyrellaceae_Coprinopsis_Coprinopsis_cinerea_Coprinopsis_cinerea_okayama7#130	Ref_zeta	Eukarya
	zeta_KDR84999_1_Eukaryota_Opisthokonta_Fungi_Dikarya_Basidiomycota_Agaricomycotina_Agaricomycetes_Agaricomycetidae_Agaricales_Strophariaceae_Galerina_Galerina_marginata_Galerina_marginata_CBS_339_88	Ref_zeta	Eukarya
	zeta_KJA29231_1_Eukaryota_Opisthokonta_Fungi_Dikarya_Basidiomycota_Agaricomycotina_Agaricomycetes_Agaricomycetidae_Agaricales_Strophariaceae_Hypholoma_Hypholoma_sublateritium_Hypholoma_sublateritium_FD-334_SS-4	Ref_zeta	Eukarya
	zeta_KIK06986_1_Eukaryota_Opisthokonta_Fungi_Dikarya_Basidiomycota_Agaricomycotina_Agaricomycetes_Agaricomycetidae_Agaricales_Tricholomataceae_Laccaria_Laccaria_amethystina_Laccaria_amethystina_LaAM-08-1	Ref_zeta	Eukarya
	zeta_UniRef100_A0A166U5K3_Eukaryota_Opisthokonta_Fungi_Dikarya_Basidiomycota_Agaricomycotina_Agaricomycetes_Agaricomycetidae_Atheliales_Atheliaceae_Fibularhizoctonia_Fibularhizoctonia_sp_CBS_109695	Ref_zeta	Eukarya
	zeta_XP_007763432_1_Eukaryota_Opisthokonta_Fungi_Dikarya_Basidiomycota_Agaricomycotina_Agaricomycetes_Agaricomycetidae_Boletales_Coniophorineae_Coniophoraceae_Coniophora_Coniophora_puteana_Coniophora_puteana_RWD-64-598_SS2	Ref_zeta	Eukarya
	zeta_KIO08270_1_Eukaryota_Opisthokonta_Fungi_Dikarya_Basidiomycota_Agaricomycotina_Agaricomycetes_Agaricomycetidae_Boletales_Sclerodermatineae_Pisolithaceae_Pisolithus_Pisolithus_tinctorius_Pisolithus_tinctorius_Marx_270	Ref_zeta	Eukarya
	zeta_UniRef100_A0A1J8QDI8_Eukaryota_Opisthokonta_Fungi_Dikarya_Basidiomycota_Agaricomycotina_Agaricomycetes_Agaricomycetidae_Boletales_Suillineae_Rhizopogonaceae_Rhizopogon_Rhizopogon_vesiculosus	Ref_zeta	Eukarya
	zeta_A0A167JFW7_Eukaryota_Opisthokonta_Fungi_Dikarya_Basidiomycota_Agaricomycotina_Dacrymycetes_Dacrymycetales_Dacrymycetaceae_Calocera_Calocera_viscosa_Calocera_viscosa_TUFC12733	Ref_zeta	Eukarya
	zeta_A0A0F7SEK2_Eukaryota_Opisthokonta_Fungi_Dikarya_Basidiomycota_Agaricomycotina_Tremellomycetes_Cystofilobasidiales_Mrakiaceae_Xanthophyllomyces_Xanthophyllomyces_dendrorhous	Ref_zeta	Eukarya
	zeta_XP_021867762_1_Eukaryota_Opisthokonta_Fungi_Dikarya_Basidiomycota_Agaricomycotina_Tremellomycetes_Tremellales_Cuniculitremaceae_Kockovaella_Kockovaella_imperatae	Ref_zeta	Eukarya
	zeta_A0A1Y2F8I8_Eukaryota_Opisthokonta_Fungi_Dikarya_Basidiomycota_Pucciniomycotina_Microbotryomycetes_Leucosporidiales_Leucosporidiaceae_Leucosporidium_Leucosporidium_creatinivorum	Ref_zeta	Eukarya
	zeta_UniRef100_A0A238F6E7_Eukaryota_Opisthokonta_Fungi_Dikarya_Basidiomycota_Pucciniomycotina_Microbotryomycetes_Microbotryales_Microbotryaceae_Microbotryum_Microbotryum_intermedium	Ref_zeta	Eukarya
	zeta_XP_016275683_1_Eukaryota_Opisthokonta_Fungi_Dikarya_Basidiomycota_Pucciniomycotina_Microbotryomycetes_Sporidiobolales_Sporidiobolaceae_Rhodotorula_Rhodotorula_toruloides_Rhodotorula_toruloides_NP11	Ref_zeta	Eukarya
	zeta_XP_014569419_1_Eukaryota_Opisthokonta_Fungi_Dikarya_Basidiomycota_Pucciniomycotina_Mixiomycetes_Mixiales_Mixiaceae_Mixia_Mixia_osmundae_Mixia_osmundae_IAM_14324	Ref_zeta	Eukarya
	zeta_UniRef100_A0A0L6V0J4_Eukaryota_Opisthokonta_Fungi_Dikarya_Basidiomycota_Pucciniomycotina_Pucciniomycetes_Pucciniales_Pucciniaceae_Puccinia_Puccinia_sorghi	Ref_zeta	Eukarya
	zeta_CEH17017_1_Eukaryota_Opisthokonta_Fungi_Dikarya_Basidiomycota_Ustilaginomycotina_Exobasidiomycetes_Ceraceosorales_Ceraceosoraceae_Ceraceosorus_Ceraceosorus_bombacis	Ref_zeta	Eukarya
	zeta_XP_013241630_1_Eukaryota_Opisthokonta_Fungi_Dikarya_Basidiomycota_Ustilaginomycotina_Exobasidiomycetes_Georgefischeriales_Tilletiariaceae_Tilletiaria_Tilletiaria_anomala_Tilletiaria_anomala_UBC_951	Ref_zeta	Eukarya
	zeta_A0A177VY98_Eukaryota_Opisthokonta_Fungi_Dikarya_Basidiomycota_Ustilaginomycotina_Exobasidiomycetes_Tilletiales_Tilletiaceae_Tilletia_Tilletia_controversa	Ref_zeta	Eukarya
	zeta_R9NVY0_Eukaryota_Opisthokonta_Fungi_Dikarya_Basidiomycota_Ustilaginomycotina_Ustilaginomycetes_Ustilaginales_Ustilaginaceae_Pseudozyma_Pseudozyma_hubeiensis_Pseudozyma_hubeiensis_SY62	Ref_zeta	Eukarya
	zeta_UniRef100_A0A0L0T1L7_Eukaryota_Opisthokonta_Fungi_Fungi_incertae_sedis_Blastocladiomycota_Blastocladiomycetes_Blastocladiales_Blastocladiaceae_Allomyces_Allomyces_macrogynus_Allomyces_macrogynus_ATCC_38327	Ref_zeta	Eukarya
	zeta_UniRef100_A0A0L0H612_Eukaryota_Opisthokonta_Fungi_Fungi_incertae_sedis_Chytridiomycota_Chytridiomycetes_Spizellomycetales_Spizellomycetaceae_Spizellomyces_Spizellomyces_punctatus_Spizellomyces_punctatus_DAOM_BR117	Ref_zeta	Eukarya
	zeta_EPZ34123_1_Eukaryota_Opisthokonta_Fungi_Fungi_incertae_sedis_Cryptomycota_Rozella_Rozella_allomycis_Rozella_allomycis_CSF55	Ref_zeta	Eukarya
	zeta_A0A197JYV1_Eukaryota_Opisthokonta_Fungi_Fungi_incertae_sedis_Mucoromycota_Mortierellomycotina_Mortierellomycetes_Mortierellales_Mortierellaceae_Mortierella_Mortierella_elongata_Mortierella_elongata_AG-77	Ref_zeta	Eukarya
	zeta_UniRef100_A0A261Y5D4_Eukaryota_Opisthokonta_Fungi_Fungi_incertae_sedis_Mucoromycota_Mucoromycotina_Endogonomycetes_Endogonales_Endogonales_incertae_sedis_Bifiguratus_Bifiguratus_adelaidae	Ref_zeta	Eukarya
	zeta_ORZ16246_1_Eukaryota_Opisthokonta_Fungi_Fungi_incertae_sedis_Mucoromycota_Mucoromycotina_Mucoromycetes_Mucorales_Cunninghamellaceae_Absidia_Absidia_repens	Ref_zeta	Eukarya
	zeta_A0A068RYF6_Eukaryota_Opisthokonta_Fungi_Fungi_incertae_sedis_Mucoromycota_Mucoromycotina_Mucoromycetes_Mucorales_Lichtheimiaceae_Lichtheimia_Lichtheimia_corymbifera_Lichtheimia_corymbifera_JMRC_FSU_9682	Ref_zeta	Eukarya
	zeta_UniRef100_A0A1C7NQU7_Eukaryota_Opisthokonta_Fungi_Fungi_incertae_sedis_Mucoromycota_Mucoromycotina_Mucoromycetes_Mucorales_Mucorineae_Choanephoraceae_Choanephoroideae_Choanephora_Choanephora_cucurbitarum	Ref_zeta	Eukarya
	zeta_A0A0C9LWZ1_Eukaryota_Opisthokonta_Fungi_Fungi_incertae_sedis_Mucoromycota_Mucoromycotina_Mucoromycetes_Mucorales_Mucorineae_Mucoraceae_Mucor_Mucor_ambiguus	Ref_zeta	Eukarya
	zeta_UniRef100_A0A0A1N4J5_Eukaryota_Opisthokonta_Fungi_Fungi_incertae_sedis_Mucoromycota_Mucoromycotina_Mucoromycetes_Mucorales_Mucorineae_Rhizopodaceae_Rhizopus_Rhizopus_microsporus	Ref_zeta	Eukarya
	zeta_UniRef100_UPI000947A6D6_Eukaryota_Opisthokonta_Metazoa_Eumetazoa_Bilateria_Deuterostomia_Chordata_Cephalochordata_Branchiostomidae_Branchiostoma_Branchiostoma_belcheri	Ref_zeta	Eukarya
	zeta_XP_007892154_1_Eukaryota_Opisthokonta_Metazoa_Eumetazoa_Bilateria_Deuterostomia_Chordata_Craniata_Vertebrata_Gnathostomata_Chondrichthyes_Holocephali_Chimaeriformes_Callorhinchidae_Callorhinchus_Callorhinchus_milii	Ref_zeta	Eukarya
	zeta_UniRef100_UPI0007ACE64D_Eukaryota_Opisthokonta_Metazoa_Eumetazoa_Bilateria_Deuterostomia_Chordata_Craniata_Vertebrata_Gnathostomata_Teleostomi_Euteleostomi_Actinopterygii_Actinopteri_Neopterygii_Teleostei_Osteoglossocephalai_Clupeocephala_Otomorpha_	Ref_zeta	Eukarya
	zeta_UniRef100_UPI000B90BBCA_Eukaryota_Opisthokonta_Metazoa_Eumetazoa_Bilateria_Deuterostomia_Echinodermata_Eleutherozoa_Asterozoa_Asteroidea_Valvatacea_Valvatida_Acanthasteridae_Acanthaster_Acanthaster_planci	Ref_zeta	Eukarya
	zeta_XP_006811588_1_Eukaryota_Opisthokonta_Metazoa_Eumetazoa_Bilateria_Deuterostomia_Hemichordata_Enteropneusta_Harrimaniidae_Saccoglossus_Saccoglossus_kowalevskii	Ref_zeta	Eukarya
	zeta_VDL18906_1_Eukaryota_Opisthokonta_Metazoa_Eumetazoa_Bilateria_Platyhelminthes_Cestoda_Eucestoda_Cyclophyllidea_Hymenolepididae_Hymenolepis_Hymenolepis_diminuta	Ref_zeta	Eukarya
	zeta_XP_024349353_1_Eukaryota_Opisthokonta_Metazoa_Eumetazoa_Bilateria_Platyhelminthes_Cestoda_Eucestoda_Cyclophyllidea_Taeniidae_Echinococcus_Echinococcus_granulosus_group_Echinococcus_granulosus	Ref_zeta	Eukarya
	zeta_PAA76353_1_Eukaryota_Opisthokonta_Metazoa_Eumetazoa_Bilateria_Platyhelminthes_Rhabditophora_Macrostomorpha_Macrostomida_Macrostomidae_Macrostomum_Macrostomum_lignano	Ref_zeta	Eukarya
	zeta_UniRef100_A0A2A6BJG6_Eukaryota_Opisthokonta_Metazoa_Eumetazoa_Bilateria_Protostomia_Ecdysozoa_Nematoda_Chromadorea_Rhabditida_Rhabditina_Diplogasteromorpha_Diplogasteroidea_Neodiplogasteridae_Pristionchus_Pristionchus_pacificus	Ref_zeta	Eukarya
	zeta_XP_003111082_1_Eukaryota_Opisthokonta_Metazoa_Eumetazoa_Bilateria_Protostomia_Ecdysozoa_Nematoda_Chromadorea_Rhabditida_Rhabditina_Rhabditomorpha_Rhabditoidea_Rhabditidae_Peloderinae_Caenorhabditis_Caenorhabditis_remanei	Ref_zeta	Eukarya
	zeta_UniRef100_A0A2A2JIN9_Eukaryota_Opisthokonta_Metazoa_Eumetazoa_Bilateria_Protostomia_Ecdysozoa_Nematoda_Chromadorea_Rhabditida_Rhabditina_Rhabditomorpha_Rhabditoidea_Rhabditidae_Rhabditidae_incertae_sedis_Diploscapter_Diploscapter_pachys	Ref_zeta	Eukarya
	zeta_EPB71396_1_Eukaryota_Opisthokonta_Metazoa_Eumetazoa_Bilateria_Protostomia_Ecdysozoa_Nematoda_Chromadorea_Rhabditida_Rhabditina_Rhabditomorpha_Strongyloidea_Ancylostomatidae_Ancylostomatinae_Ancylostoma_Ancylostoma_ceylanicum	Ref_zeta	Eukarya
	zeta_A0A183UQX9_Eukaryota_Opisthokonta_Metazoa_Eumetazoa_Bilateria_Protostomia_Ecdysozoa_Nematoda_Chromadorea_Rhabditida_Spirurina_Ascaridomorpha_Ascaridoidea_Toxocaridae_Toxocara_Toxocara_canis	Ref_zeta	Eukarya
	zeta_UniRef100_A0A158R637_Eukaryota_Opisthokonta_Metazoa_Eumetazoa_Bilateria_Protostomia_Ecdysozoa_Nematoda_Chromadorea_Rhabditida_Spirurina_Oxyuridomorpha_Oxyuroidea_Oxyuridae_Syphacia_Syphacia_muris	Ref_zeta	Eukarya
	zeta_A0A044SG94_Eukaryota_Opisthokonta_Metazoa_Eumetazoa_Bilateria_Protostomia_Ecdysozoa_Nematoda_Chromadorea_Rhabditida_Spirurina_Spiruromorpha_Filarioidea_Onchocercidae_Onchocerca_Onchocerca_volvulus	Ref_zeta	Eukarya
	zeta_UniRef100_A0A0K0E894_Eukaryota_Opisthokonta_Metazoa_Eumetazoa_Bilateria_Protostomia_Ecdysozoa_Nematoda_Chromadorea_Rhabditida_Tylenchina_Panagrolaimomorpha_Strongyloidoidea_Strongyloididae_Strongyloides_Strongyloides_stercoralis	Ref_zeta	Eukarya
	zeta_UniRef100_A0A158PIQ7_Eukaryota_Opisthokonta_Metazoa_Eumetazoa_Bilateria_Protostomia_Ecdysozoa_Nematoda_Chromadorea_Strongylida_Metastrongyloidea_Angiostrongylidae_Angiostrongylus_Angiostrongylus_costaricensis	Ref_zeta	Eukarya
	zeta_CDJ84177_1_Eukaryota_Opisthokonta_Metazoa_Eumetazoa_Bilateria_Protostomia_Ecdysozoa_Nematoda_Chromadorea_Strongylida_Trichostrongyloidea_Haemonchidae_Haemonchus_Haemonchus_contortus	Ref_zeta	Eukarya
	zeta_CDJ86346_1_Eukaryota_Opisthokonta_Metazoa_Eumetazoa_Bilateria_Protostomia_Ecdysozoa_Nematoda_Chromadorea_Strongylida_Trichostrongyloidea_Haemonchidae_Haemonchus_Haemonchus_contortus	Ref_zeta	Eukarya
	zeta_XP_003377108_1_Eukaryota_Opisthokonta_Metazoa_Eumetazoa_Bilateria_Protostomia_Ecdysozoa_Nematoda_Enoplea_Dorylaimia_Trichinellida_Trichinellidae_Trichinella_Trichinella_spiralis	Ref_zeta	Eukarya
	zeta_L7M4U5_Eukaryota_Opisthokonta_Metazoa_Eumetazoa_Bilateria_Protostomia_Ecdysozoa_Panarthropoda_Arthropoda_Chelicerata_Arachnida_Acari_Parasitiformes_Ixodida_Ixodoidea_Ixodidae_Rhipicephalinae_Rhipicephalus_Rhipicephalus_Rhipicephalus_pulchellus	Ref_zeta	Eukarya
	zeta_UniRef100_UPI000BE1976E_Eukaryota_Opisthokonta_Metazoa_Eumetazoa_Bilateria_Protostomia_Ecdysozoa_Panarthropoda_Arthropoda_Chelicerata_Arachnida_Acari_Parasitiformes_Mesostigmata_Monogynaspida_Gamasina_Dermanyssoidea_Varroidae_Varroa_Varroa_destructo	Ref_zeta	Eukarya
	zeta_UniRef100_UPI00077F8914_Eukaryota_Opisthokonta_Metazoa_Eumetazoa_Bilateria_Protostomia_Ecdysozoa_Panarthropoda_Arthropoda_Chelicerata_Arachnida_Araneae_Araneomorphae_Entelegynae_Orbiculariae_Araneoidea_Theridiidae_Parasteatoda_Parasteatoda_tepidario	Ref_zeta	Eukarya
	zeta_UniRef100_UPI000BA82EE2_Eukaryota_Opisthokonta_Metazoa_Eumetazoa_Bilateria_Protostomia_Ecdysozoa_Panarthropoda_Arthropoda_Chelicerata_Merostomata_Xiphosura_Limulidae_Limulus_Limulus_polyphemus	Ref_zeta	Eukarya
	zeta_T1JC84_Eukaryota_Opisthokonta_Metazoa_Eumetazoa_Bilateria_Protostomia_Ecdysozoa_Panarthropoda_Arthropoda_Mandibulata_Myriapoda_Chilopoda_Pleurostigmophora_Epimorpha_Geophilomorpha_Linotaeniidae_Strigamia_Strigamia_maritima	Ref_zeta	Eukarya
	zeta_A0A0P6JVQ1_Eukaryota_Opisthokonta_Metazoa_Eumetazoa_Bilateria_Protostomia_Ecdysozoa_Panarthropoda_Arthropoda_Mandibulata_Pancrustacea_Crustacea_Branchiopoda_Phyllopoda_Diplostraca_Cladocera_Anomopoda_Daphniidae_Daphnia_Daphnia_magna	Ref_zeta	Eukarya
	zeta_UniRef100_A0A1D2NKN3_Eukaryota_Opisthokonta_Metazoa_Eumetazoa_Bilateria_Protostomia_Ecdysozoa_Panarthropoda_Arthropoda_Mandibulata_Pancrustacea_Hexapoda_Collembola_Entomobryomorpha_Entomobryoidea_Entomobryidae_Orchesellinae_Orchesella_Orchesella_cin	Ref_zeta	Eukarya
	zeta_UniRef100_UPI000B9014E5_Eukaryota_Opisthokonta_Metazoa_Eumetazoa_Bilateria_Protostomia_Ecdysozoa_Panarthropoda_Arthropoda_Mandibulata_Pancrustacea_Hexapoda_Collembola_Entomobryomorpha_Isotomoidea_Isotomidae_Proisotominae_Folsomia_Folsomia_candida	Ref_zeta	Eukarya
	zeta_XP_013200299_1_Eukaryota_Opisthokonta_Metazoa_Eumetazoa_Bilateria_Protostomia_Ecdysozoa_Panarthropoda_Arthropoda_Mandibulata_Pancrustacea_Hexapoda_Insecta_Dicondylia_Pterygota_Neoptera_Holometabola_Amphiesmenoptera_Lepidoptera_Glossata_Neolepidopter	Ref_zeta	Eukarya
	zeta_XP_023015597_1_Eukaryota_Opisthokonta_Metazoa_Eumetazoa_Bilateria_Protostomia_Ecdysozoa_Panarthropoda_Arthropoda_Mandibulata_Pancrustacea_Hexapoda_Insecta_Dicondylia_Pterygota_Neoptera_Holometabola_Coleoptera_Polyphaga_Cucujiformia_Chrysomeloidea_Ch	Ref_zeta	Eukarya
	zeta_XP_025828919_1_Eukaryota_Opisthokonta_Metazoa_Eumetazoa_Bilateria_Protostomia_Ecdysozoa_Panarthropoda_Arthropoda_Mandibulata_Pancrustacea_Hexapoda_Insecta_Dicondylia_Pterygota_Neoptera_Holometabola_Coleoptera_Polyphaga_Elateriformia_Buprestoidea_Bup	Ref_zeta	Eukarya
	zeta_A0A1Y1LC64_Eukaryota_Opisthokonta_Metazoa_Eumetazoa_Bilateria_Protostomia_Ecdysozoa_Panarthropoda_Arthropoda_Mandibulata_Pancrustacea_Hexapoda_Insecta_Dicondylia_Pterygota_Neoptera_Holometabola_Coleoptera_Polyphaga_Elateriformia_Elateroidea_Lampyrid	Ref_zeta	Eukarya
	zeta_XP_022909992_1_Eukaryota_Opisthokonta_Metazoa_Eumetazoa_Bilateria_Protostomia_Ecdysozoa_Panarthropoda_Arthropoda_Mandibulata_Pancrustacea_Hexapoda_Insecta_Dicondylia_Pterygota_Neoptera_Holometabola_Coleoptera_Polyphaga_Scarabaeiformia_Scarabaeoidea_	Ref_zeta	Eukarya
	zeta_XP_002063059_1_Eukaryota_Opisthokonta_Metazoa_Eumetazoa_Bilateria_Protostomia_Ecdysozoa_Panarthropoda_Arthropoda_Mandibulata_Pancrustacea_Hexapoda_Insecta_Dicondylia_Pterygota_Neoptera_Holometabola_Diptera_Brachycera_Muscomorpha_Eremoneura_Cyclorrha	Ref_zeta	Eukarya
	zeta_A0A182HK90_Eukaryota_Opisthokonta_Metazoa_Eumetazoa_Bilateria_Protostomia_Ecdysozoa_Panarthropoda_Arthropoda_Mandibulata_Pancrustacea_Hexapoda_Insecta_Dicondylia_Pterygota_Neoptera_Holometabola_Diptera_Nematocera_Culicomorpha_Culicoidea_Culicidae_An	Ref_zeta	Eukarya
	zeta_A0A1B0DQ16_Eukaryota_Opisthokonta_Metazoa_Eumetazoa_Bilateria_Protostomia_Ecdysozoa_Panarthropoda_Arthropoda_Mandibulata_Pancrustacea_Hexapoda_Insecta_Dicondylia_Pterygota_Neoptera_Holometabola_Diptera_Nematocera_Psychodomorpha_Psychodoidea_Psychodi	Ref_zeta	Eukarya
	zeta_XP_017794840_1_Eukaryota_Opisthokonta_Metazoa_Eumetazoa_Bilateria_Protostomia_Ecdysozoa_Panarthropoda_Arthropoda_Mandibulata_Pancrustacea_Hexapoda_Insecta_Dicondylia_Pterygota_Neoptera_Holometabola_Hymenoptera_Apocrita_Aculeata_Apoidea_Apidae_Anthop	Ref_zeta	Eukarya
	zeta_UniRef100_UPI000623E540_Eukaryota_Opisthokonta_Metazoa_Eumetazoa_Bilateria_Protostomia_Ecdysozoa_Panarthropoda_Arthropoda_Mandibulata_Pancrustacea_Hexapoda_Insecta_Dicondylia_Pterygota_Neoptera_Holometabola_Hymenoptera_Apocrita_Aculeata_Apoidea_Apid	Ref_zeta	Eukarya
	zeta_UniRef100_UPI0005EF5D81_Eukaryota_Opisthokonta_Metazoa_Eumetazoa_Bilateria_Protostomia_Ecdysozoa_Panarthropoda_Arthropoda_Mandibulata_Pancrustacea_Hexapoda_Insecta_Dicondylia_Pterygota_Neoptera_Holometabola_Hymenoptera_Apocrita_Aculeata_Formicoidea_	Ref_zeta	Eukarya
	zeta_UniRef100_UPI00073D2FDC_Eukaryota_Opisthokonta_Metazoa_Eumetazoa_Bilateria_Protostomia_Ecdysozoa_Panarthropoda_Arthropoda_Mandibulata_Pancrustacea_Hexapoda_Insecta_Dicondylia_Pterygota_Neoptera_Holometabola_Hymenoptera_Apocrita_Aculeata_Vespoidea_Ve	Ref_zeta	Eukarya
	zeta_XP_011498126_1_Eukaryota_Opisthokonta_Metazoa_Eumetazoa_Bilateria_Protostomia_Ecdysozoa_Panarthropoda_Arthropoda_Mandibulata_Pancrustacea_Hexapoda_Insecta_Dicondylia_Pterygota_Neoptera_Holometabola_Hymenoptera_Apocrita_Parasitoida_Chalcidoidea_Agaon	Ref_zeta	Eukarya
	zeta_UniRef100_UPI00073848E3_Eukaryota_Opisthokonta_Metazoa_Eumetazoa_Bilateria_Protostomia_Ecdysozoa_Panarthropoda_Arthropoda_Mandibulata_Pancrustacea_Hexapoda_Insecta_Dicondylia_Pterygota_Neoptera_Holometabola_Hymenoptera_Apocrita_Parasitoida_Ichneumon	Ref_zeta	Eukarya
[truncated: 2,967 more rows]
