# Supplementary material for: Mirusviruses link herpesviruses to giant viruses
Source: Nature. 2023 Apr 19;616(7958):783–9. doi: 10.1038/s41586-023-05962-4 (PMC10132985; doi:10.1038/s41586-023-05962-4)
Supplement: Supplementary file 21 — Source Data Extended Data Fig. 6 [file 41586_2023_5962_MOESM21_ESM.xlsx]

## Sheet: Source Data Figure S6
	Source data for Figure S6
	This table was used as metadata in the anvi'o interactive interface
	Orthogroup	lineage	Realm	Phylum	Class	Order_1	Order_2	Family	Subfamily	Genus
	AF083501	Viruses	Duplodnaviria	Heunggongvirae	Peploviricota	Herviviricetes	Herpesvirales	Herpesviridae	Gammaherpesvirinae	Rhadinovirus
	GQ153938	Viruses	Duplodnaviria	Heunggongvirae	Peploviricota	Herviviricetes	Herpesvirales	Malacoherpesviridae	unclassified Malacoherpesviridae
	JQ805139	Viruses	Duplodnaviria	Heunggongvirae	Peploviricota	Herviviricetes	Herpesvirales	Herpesviridae	Betaherpesvirinae	unclassified Betaherpesvirinae
	KM258880	Viruses	Duplodnaviria	Heunggongvirae	Peploviricota	Herviviricetes	Herpesvirales	Herpesviridae	Alphaherpesvirinae	Varicellovirus
	NC_000898	Viruses	Duplodnaviria	Heunggongvirae	Peploviricota	Herviviricetes	Herpesvirales	Herpesviridae	Betaherpesvirinae	Roseolovirus
	NC_001348	Viruses	Duplodnaviria	Heunggongvirae	Peploviricota	Herviviricetes	Herpesvirales	Herpesviridae	Alphaherpesvirinae	Varicellovirus
	NC_001350	Viruses	Duplodnaviria	Heunggongvirae	Peploviricota	Herviviricetes	Herpesvirales	Herpesviridae	Gammaherpesvirinae	Rhadinovirus
	NC_001493	Viruses	Duplodnaviria	Heunggongvirae	Peploviricota	Herviviricetes	Herpesvirales	Alloherpesviridae	Ictalurivirus
	NC_001650	Viruses	Duplodnaviria	Heunggongvirae	Peploviricota	Herviviricetes	Herpesvirales	Herpesviridae	Gammaherpesvirinae	Percavirus
	NC_001716	Viruses	Duplodnaviria	Heunggongvirae	Peploviricota	Herviviricetes	Herpesvirales	Herpesviridae	Betaherpesvirinae	Roseolovirus
	NC_001798	Viruses	Duplodnaviria	Heunggongvirae	Peploviricota	Herviviricetes	Herpesvirales	Herpesviridae	Alphaherpesvirinae	Simplexvirus
	NC_001806	Viruses	Duplodnaviria	Heunggongvirae	Peploviricota	Herviviricetes	Herpesvirales	Herpesviridae	Alphaherpesvirinae	Simplexvirus
	NC_001826	Viruses	Duplodnaviria	Heunggongvirae	Peploviricota	Herviviricetes	Herpesvirales	Herpesviridae	Gammaherpesvirinae	Rhadinovirus
	NC_001844	Viruses	Duplodnaviria	Heunggongvirae	Peploviricota	Herviviricetes	Herpesvirales	Herpesviridae	Alphaherpesvirinae	Varicellovirus
	NC_001987	Viruses	Duplodnaviria	Heunggongvirae	Peploviricota	Herviviricetes	Herpesvirales	Herpesviridae	Gammaherpesvirinae	Rhadinovirus
	NC_002229	Viruses	Duplodnaviria	Heunggongvirae	Peploviricota	Herviviricetes	Herpesvirales	Herpesviridae	Alphaherpesvirinae	Mardivirus
	NC_002512	Viruses	Duplodnaviria	Heunggongvirae	Peploviricota	Herviviricetes	Herpesvirales	Herpesviridae	Betaherpesvirinae	Muromegalovirus
	NC_002531	Viruses	Duplodnaviria	Heunggongvirae	Peploviricota	Herviviricetes	Herpesvirales	Herpesviridae	Gammaherpesvirinae	Macavirus
	NC_002577	Viruses	Duplodnaviria	Heunggongvirae	Peploviricota	Herviviricetes	Herpesvirales	Herpesviridae	Alphaherpesvirinae	Mardivirus
	NC_002641	Viruses	Duplodnaviria	Heunggongvirae	Peploviricota	Herviviricetes	Herpesvirales	Herpesviridae	Alphaherpesvirinae	Mardivirus
	NC_002665	Viruses	Duplodnaviria	Heunggongvirae	Peploviricota	Herviviricetes	Herpesvirales	Herpesviridae	Gammaherpesvirinae	Rhadinovirus
	NC_002686	Viruses	Duplodnaviria	Heunggongvirae	Peploviricota	Herviviricetes	Herpesvirales	Herpesviridae	Alphaherpesvirinae	Varicellovirus
	NC_002794	Viruses	Duplodnaviria	Heunggongvirae	Peploviricota	Herviviricetes	Herpesvirales	Herpesviridae	Betaherpesvirinae	Quwivirus
	NC_003521	Viruses	Duplodnaviria	Heunggongvirae	Peploviricota	Herviviricetes	Herpesvirales	Herpesviridae	Betaherpesvirinae	Cytomegalovirus
	NC_004065	Viruses	Duplodnaviria	Heunggongvirae	Peploviricota	Herviviricetes	Herpesvirales	Herpesviridae	Betaherpesvirinae	Muromegalovirus
	NC_004367	Viruses	Duplodnaviria	Heunggongvirae	Peploviricota	Herviviricetes	Herpesvirales	Herpesviridae	Gammaherpesvirinae	Lymphocryptovirus
	NC_004812	Viruses	Duplodnaviria	Heunggongvirae	Peploviricota	Herviviricetes	Herpesvirales	Herpesviridae	Alphaherpesvirinae	Simplexvirus
	NC_005264	Viruses	Duplodnaviria	Heunggongvirae	Peploviricota	Herviviricetes	Herpesvirales	Herpesviridae	Alphaherpesvirinae	Iltovirus
	NC_006146	Viruses	Duplodnaviria	Heunggongvirae	Peploviricota	Herviviricetes	Herpesvirales	Herpesviridae	Gammaherpesvirinae	Lymphocryptovirus
	NC_006151	Viruses	Duplodnaviria	Heunggongvirae	Peploviricota	Herviviricetes	Herpesvirales	Herpesviridae	Alphaherpesvirinae	Varicellovirus
	NC_006273	Viruses	Duplodnaviria	Heunggongvirae	Peploviricota	Herviviricetes	Herpesvirales	Herpesviridae	Betaherpesvirinae	Cytomegalovirus
	NC_006623	Viruses	Duplodnaviria	Heunggongvirae	Peploviricota	Herviviricetes	Herpesvirales	Herpesviridae	Alphaherpesvirinae	Iltovirus
	NC_007646	Viruses	Duplodnaviria	Heunggongvirae	Peploviricota	Herviviricetes	Herpesvirales	Herpesviridae	Gammaherpesvirinae	Macavirus
	NC_007653	Viruses	Duplodnaviria	Heunggongvirae	Peploviricota	Herviviricetes	Herpesvirales	Herpesviridae	Alphaherpesvirinae	Simplexvirus
	NC_008210	Viruses	Duplodnaviria	Heunggongvirae	Peploviricota	Herviviricetes	Herpesvirales	Alloherpesviridae	Batrachovirus
	NC_008211	Viruses	Duplodnaviria	Heunggongvirae	Peploviricota	Herviviricetes	Herpesvirales	Alloherpesviridae	Batrachovirus
	NC_009127	Viruses	Duplodnaviria	Heunggongvirae	Peploviricota	Herviviricetes	Herpesvirales	Alloherpesviridae	Cyprinivirus
	NC_009333	Viruses	Duplodnaviria	Heunggongvirae	Peploviricota	Herviviricetes	Herpesvirales	Herpesviridae	Gammaherpesvirinae	Rhadinovirus
	NC_009334	Viruses	Duplodnaviria	Heunggongvirae	Peploviricota	Herviviricetes	Herpesvirales	Herpesviridae	Gammaherpesvirinae	Lymphocryptovirus
	NC_011644	Viruses	Duplodnaviria	Heunggongvirae	Peploviricota	Herviviricetes	Herpesvirales	Herpesviridae	Alphaherpesvirinae	Varicellovirus
	NC_012783	Viruses	Duplodnaviria	Heunggongvirae	Peploviricota	Herviviricetes	Herpesvirales	Herpesviridae	Betaherpesvirinae	Cytomegalovirus
	NC_013036	Viruses	Duplodnaviria	Heunggongvirae	Peploviricota	Herviviricetes	Herpesvirales	Herpesviridae	Alphaherpesvirinae	Mardivirus
	NC_013590	Viruses	Duplodnaviria	Heunggongvirae	Peploviricota	Herviviricetes	Herpesvirales	Herpesviridae	Alphaherpesvirinae	Varicellovirus
	NC_013668	Viruses	Duplodnaviria	Heunggongvirae	Peploviricota	Herviviricetes	Herpesvirales	Alloherpesviridae	Cyprinivirus
	NC_014567	Viruses	Duplodnaviria	Heunggongvirae	Peploviricota	Herviviricetes	Herpesvirales	Herpesviridae	Alphaherpesvirinae	Simplexvirus
	NC_015049	Viruses	Duplodnaviria	Heunggongvirae	Peploviricota	Herviviricetes	Herpesvirales	Herpesviridae	Gammaherpesvirinae	Rhadinovirus
	NC_016447	Viruses	Duplodnaviria	Heunggongvirae	Peploviricota	Herviviricetes	Herpesvirales	Herpesviridae	Betaherpesvirinae	Cytomegalovirus
	NC_016448	Viruses	Duplodnaviria	Heunggongvirae	Peploviricota	Herviviricetes	Herpesvirales	Herpesviridae	Betaherpesvirinae	Cytomegalovirus
	NC_018874	Viruses	Duplodnaviria	Heunggongvirae	Peploviricota	Herviviricetes	Herpesvirales	Malacoherpesviridae	Aurivirus	Haliotid herpesvirus 1
	NC_019491	Viruses	Duplodnaviria	Heunggongvirae	Peploviricota	Herviviricetes	Herpesvirales	Alloherpesviridae	Cyprinivirus
	NC_019495	Viruses	Duplodnaviria	Heunggongvirae	Peploviricota	Herviviricetes	Herpesvirales	Alloherpesviridae	Cyprinivirus
	NC_019559	Viruses	Duplodnaviria	Heunggongvirae	Peploviricota	Herviviricetes	Herpesvirales	Herpesviridae	Betaherpesvirinae	Muromegalovirus
	NC_020231	Viruses	Duplodnaviria	Heunggongvirae	Peploviricota	Herviviricetes	Herpesvirales	Herpesviridae	Betaherpesvirinae	Quwivirus
	NC_020474	Viruses	Duplodnaviria	Heunggongvirae	Peploviricota	Herviviricetes	Herpesvirales	Herpesviridae	Betaherpesvirinae	Proboscivirus
	NC_022233	Viruses	Duplodnaviria	Heunggongvirae	Peploviricota	Herviviricetes	Herpesvirales	Herpesviridae	Betaherpesvirinae	Roseolovirus
	NC_024303	Viruses	Duplodnaviria	Heunggongvirae	Peploviricota	Herviviricetes	Herpesvirales	Herpesviridae	Gammaherpesvirinae	Macavirus
	NC_024306	Viruses	Duplodnaviria	Heunggongvirae	Peploviricota	Herviviricetes	Herpesvirales	Herpesviridae	Alphaherpesvirinae	Simplexvirus
	NC_024382	Viruses	Duplodnaviria	Heunggongvirae	Peploviricota	Herviviricetes	Herpesvirales	Herpesviridae	Gammaherpesvirinae	Macavirus
	NC_024696	Viruses	Duplodnaviria	Heunggongvirae	Peploviricota	Herviviricetes	Herpesvirales	Herpesviridae	Betaherpesvirinae	Proboscivirus
	NC_024771	Viruses	Duplodnaviria	Heunggongvirae	Peploviricota	Herviviricetes	Herpesvirales	Herpesviridae	Alphaherpesvirinae	Varicellovirus
	NC_026421	Viruses	Duplodnaviria	Heunggongvirae	Peploviricota	Herviviricetes	Herpesvirales	Herpesviridae	Gammaherpesvirinae	Percavirus
	NC_027016	Viruses	Duplodnaviria	Heunggongvirae	Peploviricota	Herviviricetes	Herpesvirales	Herpesviridae	Betaherpesvirinae	Cytomegalovirus
	NC_027916	Viruses	Duplodnaviria	Heunggongvirae	Peploviricota	Herviviricetes	Herpesvirales	Herpesviridae	Alphaherpesvirinae	Scutavirus
	NC_028099	Viruses	Duplodnaviria	Heunggongvirae	Peploviricota	Herviviricetes	Herpesvirales	Herpesviridae	Gammaherpesvirinae	Percavirus
	NC_028379	Viruses	Duplodnaviria	Heunggongvirae	Peploviricota	Herviviricetes	Herpesvirales	Herpesviridae	Betaherpesvirinae	Proboscivirus
	NC_028891	Viruses	Duplodnaviria	Heunggongvirae	Peploviricota	Herviviricetes	Herpesvirales	Herpesviridae	Alphaherpesvirinae	Scutavirus
	NC_029132	Viruses	Duplodnaviria	Heunggongvirae	Peploviricota	Herviviricetes	Herpesvirales	Herpesviridae	Alphaherpesvirinae	Simplexvirus
	NC_029255	Viruses	Duplodnaviria	Heunggongvirae	Peploviricota	Herviviricetes	Herpesvirales	Herpesviridae	Gammaherpesvirinae	unclassified Gammaherpesvirinae
	NC_029311	Viruses	Duplodnaviria	Heunggongvirae	Peploviricota	Herviviricetes	Herpesvirales	Herpesviridae	Alphaherpesvirinae	Simplexvirus
	NC_030117	Viruses	Duplodnaviria	Heunggongvirae	Peploviricota	Herviviricetes	Herpesvirales	Herpesviridae	Alphaherpesvirinae	Varicellovirus
	NC_030200	Viruses	Duplodnaviria	Heunggongvirae	Peploviricota	Herviviricetes	Herpesvirales	Herpesviridae	Betaherpesvirinae	Roseolovirus
	NC_033176	Viruses	Duplodnaviria	Heunggongvirae	Peploviricota	Herviviricetes	Herpesvirales	Herpesviridae	Betaherpesvirinae	Cytomegalovirus
	NC_033464	Viruses	Duplodnaviria	Heunggongvirae	Peploviricota	Herviviricetes	Herpesvirales	Herpesviridae	Alphaherpesvirinae	Mardivirus
	NC_033620	Viruses	Duplodnaviria	Heunggongvirae	Peploviricota	Herviviricetes	Herpesvirales	Herpesviridae	Betaherpesvirinae	Roseolovirus
	NC_034266	Viruses	Duplodnaviria	Heunggongvirae	Peploviricota	Herviviricetes	Herpesvirales	Herpesviridae	Alphaherpesvirinae	Mardivirus
	NC_034446	Viruses	Duplodnaviria	Heunggongvirae	Peploviricota	Herviviricetes	Herpesvirales	Herpesviridae	Alphaherpesvirinae	Simplexvirus
	NC_034618	Viruses	Duplodnaviria	Heunggongvirae	Peploviricota	Herviviricetes	Herpesvirales	Alloherpesviridae	Batrachovirus
	NC_035117	Viruses	Duplodnaviria	Heunggongvirae	Peploviricota	Herviviricetes	Herpesvirales	Herpesviridae	Gammaherpesvirinae	Rhadinovirus
	NC_036579	Viruses	Duplodnaviria	Heunggongvirae	Peploviricota	Herviviricetes	Herpesvirales	Alloherpesviridae	Ictalurivirus
	NC_038264	Viruses	Duplodnaviria	Heunggongvirae	Peploviricota	Herviviricetes	Herpesvirales	Herpesviridae	Gammaherpesvirinae	Macavirus
	NC_040539	Viruses	Duplodnaviria	Heunggongvirae	Peploviricota	Herviviricetes	Herpesvirales	Herpesviridae	Gammaherpesvirinae	unclassified Gammaherpesvirinae
	NC_040615	Viruses	Duplodnaviria	Heunggongvirae	Peploviricota	Herviviricetes	Herpesvirales	Herpesviridae	Gammaherpesvirinae	unclassified Gammaherpesvirinae
	NC_040681	Viruses	Duplodnaviria	Heunggongvirae	Peploviricota	Herviviricetes	Herpesvirales	unclassified Herpesvirales
	NC_043042	Viruses	Duplodnaviria	Heunggongvirae	Peploviricota	Herviviricetes	Herpesvirales	Alloherpesviridae	Ictalurivirus
	NC_043058	Viruses	Duplodnaviria	Heunggongvirae	Peploviricota	Herviviricetes	Herpesvirales	Herpesviridae	Gammaherpesvirinae	Lymphocryptovirus
	NC_055135	Viruses	Duplodnaviria	Heunggongvirae	Peploviricota	Herviviricetes	Herpesvirales	Herpesviridae	Gammaherpesvirinae	Rhadinovirus
	NC_055139	Viruses	Duplodnaviria	Heunggongvirae	Peploviricota	Herviviricetes	Herpesvirales	Herpesviridae	Gammaherpesvirinae	Percavirus
	NC_055141	Viruses	Duplodnaviria	Heunggongvirae	Peploviricota	Herviviricetes	Herpesvirales	Herpesviridae	Gammaherpesvirinae	Rhadinovirus
	NC_055166	Viruses	Duplodnaviria	Heunggongvirae	Peploviricota	Herviviricetes	Herpesvirales	Herpesviridae	Alphaherpesvirinae	Varicellovirus
	NC_055233	Viruses	Duplodnaviria	Heunggongvirae	Peploviricota	Herviviricetes	Herpesvirales	Herpesviridae	Gammaherpesvirinae	Rhadinovirus
	NC_055234	Viruses	Duplodnaviria	Heunggongvirae	Peploviricota	Herviviricetes	Herpesvirales	Herpesviridae	Gammaherpesvirinae	Macavirus
	NC_055554	Viruses	Duplodnaviria	Heunggongvirae	Peploviricota	Herviviricetes	Herpesvirales	Herpesviridae	Gammaherpesvirinae	Manticavirus
	NC_055555	Viruses	Duplodnaviria	Heunggongvirae	Peploviricota	Herviviricetes	Herpesvirales	Herpesviridae	Gammaherpesvirinae	Manticavirus
	Mirus_Closed_Genome_432K_AA	mirus_contig	Duplodnaviria	Mirusviricota
	TARA_AON_NCLDV_00005	mirus	Duplodnaviria	Mirusviricota
	TARA_AON_NCLDV_00022	mirus	Duplodnaviria	Mirusviricota
	TARA_AON_NCLDV_00025	mirus	Duplodnaviria	Mirusviricota
	TARA_AON_NCLDV_00028	mirus	Duplodnaviria	Mirusviricota
	TARA_AON_NCLDV_00032	mirus	Duplodnaviria	Mirusviricota
	TARA_AON_NCLDV_00036	mirus	Duplodnaviria	Mirusviricota
	TARA_AON_NCLDV_00040	mirus	Duplodnaviria	Mirusviricota
	TARA_AON_NCLDV_00050	mirus	Duplodnaviria	Mirusviricota
	TARA_AON_NCLDV_00052	mirus	Duplodnaviria	Mirusviricota
	TARA_AON_NCLDV_00056	mirus	Duplodnaviria	Mirusviricota
	TARA_AON_NCLDV_00065	mirus	Duplodnaviria	Mirusviricota
	TARA_AON_NCLDV_00067	mirus	Duplodnaviria	Mirusviricota
	TARA_AON_NCLDV_00073	mirus	Duplodnaviria	Mirusviricota
	TARA_ARC_NCLDV_00023	mirus	Duplodnaviria	Mirusviricota
	TARA_ARC_NCLDV_00027	mirus	Duplodnaviria	Mirusviricota
	TARA_ARC_NCLDV_00028	mirus	Duplodnaviria	Mirusviricota
	TARA_ARC_NCLDV_00031	mirus	Duplodnaviria	Mirusviricota
	TARA_ARC_NCLDV_00032	mirus	Duplodnaviria	Mirusviricota
	TARA_ARC_NCLDV_00035	mirus	Duplodnaviria	Mirusviricota
	TARA_ARC_NCLDV_00038	mirus	Duplodnaviria	Mirusviricota
	TARA_ARC_NCLDV_00047	mirus	Duplodnaviria	Mirusviricota
	TARA_ARC_NCLDV_00054	mirus	Duplodnaviria	Mirusviricota
	TARA_ARC_NCLDV_00072	mirus	Duplodnaviria	Mirusviricota
	TARA_ARC_NCLDV_00078	mirus	Duplodnaviria	Mirusviricota
	TARA_ARC_NCLDV_00101	mirus	Duplodnaviria	Mirusviricota
	TARA_ARC_NCLDV_00106	mirus	Duplodnaviria	Mirusviricota
	TARA_ARC_NCLDV_00115	mirus	Duplodnaviria	Mirusviricota
	TARA_ARC_NCLDV_00118	mirus	Duplodnaviria	Mirusviricota
	TARA_ARC_NCLDV_00123	mirus	Duplodnaviria	Mirusviricota
	TARA_ARC_NCLDV_00125	mirus	Duplodnaviria	Mirusviricota
	TARA_ARC_NCLDV_00128	mirus	Duplodnaviria	Mirusviricota
	TARA_ARC_NCLDV_00138	mirus	Duplodnaviria	Mirusviricota
	TARA_ARC_NCLDV_00142	mirus	Duplodnaviria	Mirusviricota
	TARA_ARC_NCLDV_00148	mirus	Duplodnaviria	Mirusviricota
	TARA_ARC_NCLDV_00150	mirus	Duplodnaviria	Mirusviricota
	TARA_ARC_NCLDV_00178	mirus	Duplodnaviria	Mirusviricota
	TARA_ARC_NCLDV_00181	mirus	Duplodnaviria	Mirusviricota
	TARA_ARC_NCLDV_00192	mirus	Duplodnaviria	Mirusviricota
	TARA_ION_NCLDV_00011	mirus	Duplodnaviria	Mirusviricota
	TARA_ION_NCLDV_00014	mirus	Duplodnaviria	Mirusviricota
	TARA_IOS_NCLDV_00004	mirus	Duplodnaviria	Mirusviricota
	TARA_IOS_NCLDV_00009	mirus	Duplodnaviria	Mirusviricota
	TARA_IOS_NCLDV_00013	mirus	Duplodnaviria	Mirusviricota
	TARA_MED_NCLDV_00048	mirus	Duplodnaviria	Mirusviricota
	TARA_MED_NCLDV_00067	mirus	Duplodnaviria	Mirusviricota
	TARA_MED_NCLDV_00068	mirus	Duplodnaviria	Mirusviricota
	TARA_MED_NCLDV_00069	mirus	Duplodnaviria	Mirusviricota
	TARA_MED_NCLDV_00071	mirus	Duplodnaviria	Mirusviricota
	TARA_MED_NCLDV_00072	mirus	Duplodnaviria	Mirusviricota
	TARA_MED_NCLDV_00076	mirus	Duplodnaviria	Mirusviricota
	TARA_MED_NCLDV_00078	mirus	Duplodnaviria	Mirusviricota
	TARA_MED_NCLDV_00083	mirus	Duplodnaviria	Mirusviricota
	TARA_MED_NCLDV_00091	mirus	Duplodnaviria	Mirusviricota
	TARA_MED_NCLDV_00094	mirus	Duplodnaviria	Mirusviricota
	TARA_MED_NCLDV_00096	mirus	Duplodnaviria	Mirusviricota
	TARA_MED_NCLDV_00098	mirus	Duplodnaviria	Mirusviricota
	TARA_MED_NCLDV_00099	mirus	Duplodnaviria	Mirusviricota
	TARA_MED_NCLDV_00100	mirus	Duplodnaviria	Mirusviricota
	TARA_MED_NCLDV_00103	mirus	Duplodnaviria	Mirusviricota
	TARA_MED_NCLDV_00104	mirus	Duplodnaviria	Mirusviricota
	TARA_MED_NCLDV_00106	mirus	Duplodnaviria	Mirusviricota
	TARA_MED_NCLDV_00107	mirus	Duplodnaviria	Mirusviricota
	TARA_MED_NCLDV_00108	mirus	Duplodnaviria	Mirusviricota
	TARA_MED_NCLDV_00112	mirus	Duplodnaviria	Mirusviricota
	TARA_MED_NCLDV_00114	mirus	Duplodnaviria	Mirusviricota
	TARA_MED_NCLDV_00118	mirus	Duplodnaviria	Mirusviricota
	TARA_MED_NCLDV_00125	mirus	Duplodnaviria	Mirusviricota
	TARA_MED_NCLDV_00136	mirus	Duplodnaviria	Mirusviricota
	TARA_PON_NCLDV_00012	mirus	Duplodnaviria	Mirusviricota
	TARA_PON_NCLDV_00018	mirus	Duplodnaviria	Mirusviricota
	TARA_PON_NCLDV_00020	mirus	Duplodnaviria	Mirusviricota
	TARA_PON_NCLDV_00021	mirus	Duplodnaviria	Mirusviricota
	TARA_PON_NCLDV_00033	mirus	Duplodnaviria	Mirusviricota
	TARA_PON_NCLDV_00034	mirus	Duplodnaviria	Mirusviricota
	TARA_PON_NCLDV_00038	mirus	Duplodnaviria	Mirusviricota
	TARA_PON_NCLDV_00040	mirus	Duplodnaviria	Mirusviricota
	TARA_PON_NCLDV_00045	mirus	Duplodnaviria	Mirusviricota
	TARA_PSE_NCLDV_00013	mirus	Duplodnaviria	Mirusviricota
	TARA_PSE_NCLDV_00015	mirus	Duplodnaviria	Mirusviricota
	TARA_PSE_NCLDV_00026	mirus	Duplodnaviria	Mirusviricota
	TARA_PSE_NCLDV_00034	mirus	Duplodnaviria	Mirusviricota
	TARA_PSE_NCLDV_00042	mirus	Duplodnaviria	Mirusviricota
	TARA_PSE_NCLDV_00050	mirus	Duplodnaviria	Mirusviricota
	TARA_PSW_NCLDV_00021	mirus	Duplodnaviria	Mirusviricota
	TARA_PSW_NCLDV_00026	mirus	Duplodnaviria	Mirusviricota
	TARA_PSW_NCLDV_00040	mirus	Duplodnaviria	Mirusviricota
	TARA_PSW_NCLDV_00043	mirus	Duplodnaviria	Mirusviricota
	TARA_PSW_NCLDV_00044	mirus	Duplodnaviria	Mirusviricota
	TARA_PSW_NCLDV_00045	mirus	Duplodnaviria	Mirusviricota
	TARA_PSW_NCLDV_00046	mirus	Duplodnaviria	Mirusviricota
	TARA_PSW_NCLDV_00051	mirus	Duplodnaviria	Mirusviricota
	TARA_PSW_NCLDV_00054	mirus	Duplodnaviria	Mirusviricota
	TARA_PSW_NCLDV_00055	mirus	Duplodnaviria	Mirusviricota
	TARA_PSW_NCLDV_00060	mirus	Duplodnaviria	Mirusviricota
	TARA_PSW_NCLDV_00061	mirus	Duplodnaviria	Mirusviricota
	TARA_PSW_NCLDV_00062	mirus	Duplodnaviria	Mirusviricota
	TARA_PSW_NCLDV_00066	mirus	Duplodnaviria	Mirusviricota
	TARA_PSW_NCLDV_00070	mirus	Duplodnaviria	Mirusviricota
	TARA_PSW_NCLDV_00075	mirus	Duplodnaviria	Mirusviricota
	TARA_PSW_NCLDV_00076	mirus	Duplodnaviria	Mirusviricota
	TARA_PSW_NCLDV_00080	mirus	Duplodnaviria	Mirusviricota
	TARA_PSW_NCLDV_00083	mirus	Duplodnaviria	Mirusviricota
	TARA_PSW_NCLDV_00085	mirus	Duplodnaviria	Mirusviricota
	TARA_PSW_NCLDV_00087	mirus	Duplodnaviria	Mirusviricota
	TARA_PSW_NCLDV_00088	mirus	Duplodnaviria	Mirusviricota
	TARA_RED_NCLDV_00001	mirus	Duplodnaviria	Mirusviricota
	TARA_SOC_NCLDV_00002	mirus	Duplodnaviria	Mirusviricota
	TARA_SOC_NCLDV_00004	mirus	Duplodnaviria	Mirusviricota
	TARA_SOC_NCLDV_00007	mirus	Duplodnaviria	Mirusviricota
	TARA_SOC_NCLDV_00009	mirus	Duplodnaviria	Mirusviricota
	TARA_SOC_NCLDV_00016	mirus	Duplodnaviria	Mirusviricota
	AB746912	Viruses	Duplodnaviria	Heunggongvirae	Uroviricota	Caudoviricetes	Caudovirales	Siphoviridae	unclassified Siphoviridae
	AB757801	Viruses	Duplodnaviria	Heunggongvirae	Uroviricota	Caudoviricetes	Caudovirales	Podoviridae	Kafunavirus	Edwardsiella virus KF1
	AC_000001	Viruses	Varidnaviria	Bamfordvirae	Preplasmiviricota	Tectiliviricetes	Rowavirales	Adenoviridae	Mastadenovirus
	AC_000002	Viruses	Varidnaviria	Bamfordvirae	Preplasmiviricota	Tectiliviricetes	Rowavirales	Adenoviridae	Mastadenovirus
	AC_000003	Viruses	Varidnaviria	Bamfordvirae	Preplasmiviricota	Tectiliviricetes	Rowavirales	Adenoviridae	Mastadenovirus	Canine mastadenovirus A
	AC_000004	Viruses	Varidnaviria	Bamfordvirae	Preplasmiviricota	Tectiliviricetes	Rowavirales	Adenoviridae	Atadenovirus
	AC_000005	Viruses	Varidnaviria	Bamfordvirae	Preplasmiviricota	Tectiliviricetes	Rowavirales	Adenoviridae	Mastadenovirus
	AC_000007	Viruses	Varidnaviria	Bamfordvirae	Preplasmiviricota	Tectiliviricetes	Rowavirales	Adenoviridae	Mastadenovirus	Human mastadenovirus C
	AC_000009	Viruses	Varidnaviria	Bamfordvirae	Preplasmiviricota	Tectiliviricetes	Rowavirales	Adenoviridae	Mastadenovirus
	AC_000012	Viruses	Varidnaviria	Bamfordvirae	Preplasmiviricota	Tectiliviricetes	Rowavirales	Adenoviridae	Mastadenovirus
	AC_000013	Viruses	Varidnaviria	Bamfordvirae	Preplasmiviricota	Tectiliviricetes	Rowavirales	Adenoviridae	Aviadenovirus
	AC_000014	Viruses	Varidnaviria	Bamfordvirae	Preplasmiviricota	Tectiliviricetes	Rowavirales	Adenoviridae	Aviadenovirus
	AC_000016	Viruses	Varidnaviria	Bamfordvirae	Preplasmiviricota	Tectiliviricetes	Rowavirales	Adenoviridae	Siadenovirus
	AC_000018	Viruses	Varidnaviria	Bamfordvirae	Preplasmiviricota	Tectiliviricetes	Rowavirales	Adenoviridae	Mastadenovirus	Human mastadenovirus B
	AC_000020	Viruses	Varidnaviria	Bamfordvirae	Preplasmiviricota	Tectiliviricetes	Rowavirales	Adenoviridae	Mastadenovirus	Canine mastadenovirus A
	AC_000189	Viruses	Varidnaviria	Bamfordvirae	Preplasmiviricota	Tectiliviricetes	Rowavirales	Adenoviridae	Mastadenovirus	Porcine mastadenovirus A
	AC_000190	Viruses	Varidnaviria	Bamfordvirae	Preplasmiviricota	Tectiliviricetes	Rowavirales	Adenoviridae	Mastadenovirus	Tree shrew mastadenovirus A
	AC_000191	Viruses	Varidnaviria	Bamfordvirae	Preplasmiviricota	Tectiliviricetes	Rowavirales	Adenoviridae	Mastadenovirus
	AF036092	Viruses	Varidnaviria	Bamfordvirae	Preplasmiviricota	Tectiliviricetes	Rowavirales	Adenoviridae	Atadenovirus	Bovine atadenovirus D
	AF063866	Viruses	Varidnaviria	Bamfordvirae	Nucleocytoviricota	Pokkesviricetes	Chitovirales	Poxviridae	Entomopoxvirinae	Deltaentomopoxvirus
	AY526908	Viruses	Duplodnaviria	Heunggongvirae	Uroviricota	Caudoviricetes	Caudovirales	Podoviridae	Rauchvirus	Bordetella virus BPP1
	AY689437	Viruses	Varidnaviria	Bamfordvirae	Nucleocytoviricota	Pokkesviricetes	Chitovirales	Poxviridae	Chordopoxvirinae	Cervidpoxvirus
	AY894343	Viruses	Varidnaviria	Bamfordvirae	Nucleocytoviricota	Megaviricetes	Pimascovirales	Iridoviridae	Alphairidovirinae	Megalocytivirus
	AY967407	Viruses	Duplodnaviria	Heunggongvirae	Uroviricota	Caudoviricetes	Caudovirales	Myoviridae	Tevenvirinae	Pseudotevenvirus
	CP000711	Viruses	Duplodnaviria	Heunggongvirae	Uroviricota	Caudoviricetes	Caudovirales	Podoviridae	Lederbergvirus	unclassified Lederbergvirus
	DQ315364	Viruses	Varidnaviria	Bamfordvirae	Preplasmiviricota	Tectiliviricetes	Rowavirales	Adenoviridae	Mastadenovirus	Human mastadenovirus F
	DQ393829	Viruses	Varidnaviria	Bamfordvirae	Preplasmiviricota	Tectiliviricetes	Rowavirales	Adenoviridae	Mastadenovirus	Human mastadenovirus D
	DQ466086	Viruses	Duplodnaviria	Heunggongvirae	Uroviricota	Caudoviricetes	Caudovirales	Myoviridae	Yongloolinvirus	Clostridioides virus phiC2
	DQ840344	Viruses	Duplodnaviria	Heunggongvirae	Uroviricota	Caudoviricetes	Caudovirales	Myoviridae	Svunavirus	Bacillus virus 1
	EF537008	unknown
	EU719189	Viruses	Duplodnaviria	Heunggongvirae	Uroviricota	Caudoviricetes	Caudovirales	Myoviridae	Colneyvirus	Colneyvirus CD27
	FJ025900	Viruses	Varidnaviria	Bamfordvirae	Preplasmiviricota	Tectiliviricetes	Rowavirales	Adenoviridae	Mastadenovirus	Human mastadenovirus C
	FJ025905	Viruses	Varidnaviria	Bamfordvirae	Preplasmiviricota	Tectiliviricetes	Rowavirales	Adenoviridae	Mastadenovirus	Human mastadenovirus C
	FJ025919	Viruses	Varidnaviria	Bamfordvirae	Preplasmiviricota	Tectiliviricetes	Rowavirales	Adenoviridae	Mastadenovirus	Human mastadenovirus E
	FJ236310	unknown
	FJ750948	Viruses	Duplodnaviria	Heunggongvirae	Uroviricota	Caudoviricetes	Caudovirales	Siphoviridae	Dhillonvirus	Escherichia virus SSL2unknownunknown9a
	FQ482084	Viruses	Duplodnaviria	Heunggongvirae	Uroviricota	Caudoviricetes	Caudovirales	Autographiviridae	Molineuxvirinae	Eracentumvirus
	GQ303261	Viruses	Duplodnaviria	Heunggongvirae	Uroviricota	Caudoviricetes	Caudovirales	Siphoviridae	Liefievirus	unclassified Liefievirus
	GQ478082	Viruses	Duplodnaviria	Heunggongvirae	Uroviricota	Caudoviricetes	Caudovirales	Siphoviridae	Phifelvirus	Enterococcus virus FL1
	GQ478087	Viruses	Duplodnaviria	Heunggongvirae	Uroviricota	Caudoviricetes	Caudovirales	Siphoviridae	Phifelvirus	Enterococcus virus FL3
	GU191019	Viruses	Varidnaviria	Bamfordvirae	Preplasmiviricota	Tectiliviricetes	Rowavirales	Adenoviridae	Mastadenovirus	Human mastadenovirus A
	GU196281	Viruses	Duplodnaviria	Heunggongvirae	Uroviricota	Caudoviricetes	Caudovirales	Siphoviridae	Guernseyvirinae	Kagunavirus
	GU459069	unknown
	HE983844	Viruses	Duplodnaviria	Heunggongvirae	Uroviricota	Caudoviricetes	Caudovirales	Podoviridae	Bruynoghevirus	unclassified Bruynoghevirus
	HG796219	Viruses	Duplodnaviria	Heunggongvirae	Uroviricota	Caudoviricetes	Caudovirales	Autographiviridae	Okabevirinae	Ampunavirus
	HM114315	unknown
	HQ317290	Viruses	Duplodnaviria	Heunggongvirae	Uroviricota	Caudoviricetes	Caudovirales	Myoviridae	Nerrivikvirus	Synechococcus virus SRIM2
	HQ317391	Viruses	Duplodnaviria	Heunggongvirae	Uroviricota	Caudoviricetes	Caudovirales	Myoviridae	unclassified Myoviridae
	HQ634176	Viruses	Duplodnaviria	Heunggongvirae	Uroviricota	Caudoviricetes	Caudovirales	Myoviridae	Ronodorvirus	Prochlorococcus virus PSSM4
	HQ634190	Viruses	Duplodnaviria	Heunggongvirae	Uroviricota	Caudoviricetes	Caudovirales	Myoviridae	Pontusvirus	Synechococcus virus Syn19
	HQ641343	Viruses	Duplodnaviria	Heunggongvirae	Uroviricota	Caudoviricetes	Caudovirales	Autographiviridae	Studiervirinae	Chatterjeevirus
	HQ641352	Viruses	Duplodnaviria	Heunggongvirae	Uroviricota	Caudoviricetes	Caudovirales	Myoviridae	unclassified Myoviridae
	J02459	Viruses	Duplodnaviria	Heunggongvirae	Uroviricota	Caudoviricetes	Caudovirales	Siphoviridae	Lambdavirus	Escherichia virus Lambda
	JF314845	Viruses	Duplodnaviria	Heunggongvirae	Uroviricota	Caudoviricetes	Caudovirales	Siphoviridae	unclassified Siphoviridae
	JF713456	Viruses	Duplodnaviria	Heunggongvirae	Uroviricota	Caudoviricetes	Caudovirales	Siphoviridae	unclassified Siphoviridae
	JF767210	Viruses	Duplodnaviria	Heunggongvirae	Uroviricota	Caudoviricetes	Caudovirales	Siphoviridae	unclassified Siphoviridae
	JF801956	Viruses	Varidnaviria	Bamfordvirae	Nucleocytoviricota	Megaviricetes	Imitervirales	Mimiviridae	Mimivirus	unclassified Mimivirus
	JF912400	unknown
	JF937104	unknown
	JF957058	unknown
	JF964962	Viruses	Varidnaviria	Bamfordvirae	Preplasmiviricota	Tectiliviricetes	Rowavirales	Adenoviridae	Mastadenovirus	Human mastadenovirus A
	JF974292	Viruses	Duplodnaviria	Heunggongvirae	Uroviricota	Caudoviricetes	Caudovirales	Myoviridae	Ahtivirus	Synechococcus virus SShM2
	JF974293	Viruses	Duplodnaviria	Heunggongvirae	Uroviricota	Caudoviricetes	Caudovirales	Myoviridae	Neptunevirus	unclassified Neptunevirus
	JN116826	unknown
	JN175269	Viruses	Duplodnaviria	Heunggongvirae	Uroviricota	Caudoviricetes	Caudovirales	Siphoviridae	unclassified Siphoviridae	Pseudomonas virus Ptobp6g
	JN225873	Viruses	Varidnaviria	Bamfordvirae	Nucleocytoviricota	Megaviricetes	Algavirales	Phycodnaviridae	Prasinovirus	unclassified Prasinovirus
	JN698997	unknown
	JN831653	unknown
	JN849462	Viruses	Duplodnaviria	Heunggongvirae	Uroviricota	Caudoviricetes	Caudovirales	Myoviridae	Tevenvirinae	Schizotequatrovirus
	JN880450	Viruses	Varidnaviria	Bamfordvirae	Preplasmiviricota	Tectiliviricetes	Rowavirales	Adenoviridae	Mastadenovirus	unclassified Simian adenoviruses
	JN880455	Viruses	Varidnaviria	Bamfordvirae	Preplasmiviricota	Tectiliviricetes	Rowavirales	Adenoviridae	Mastadenovirus	unclassified Simian adenoviruses
	JQ740790	Viruses	Duplodnaviria	Heunggongvirae	Uroviricota	Caudoviricetes	Caudovirales	Siphoviridae	Skunavirus	Lactococcus virus ASCC281
	JQ809701	Viruses	Duplodnaviria	Heunggongvirae	Uroviricota	Caudoviricetes	Caudovirales	Siphoviridae	Fromanvirus	Mycobacterium virus Peaches
	JQ965701	Viruses	Duplodnaviria	Heunggongvirae	Uroviricota	Caudoviricetes	Caudovirales	Autographiviridae	Studiervirinae	Teseptimavirus
	JX006077	Viruses	Duplodnaviria	Heunggongvirae	Uroviricota	Caudoviricetes	Caudovirales	Siphoviridae	unclassified Siphoviridae
	JX409895	Viruses	Duplodnaviria	Heunggongvirae	Uroviricota	Caudoviricetes	Caudovirales	Siphoviridae	unclassified Siphoviridae
	JX507079	Viruses	Duplodnaviria	Heunggongvirae	Uroviricota	Caudoviricetes	Caudovirales	Myoviridae	unclassified Myoviridae
	KC008572	Viruses	Varidnaviria	Bamfordvirae	Nucleocytoviricota	Megaviricetes	Imitervirales	Mimiviridae	unclassified Mimiviridae	Moumouvirus
	KC330681	Viruses	Duplodnaviria	Heunggongvirae	Uroviricota	Caudoviricetes	Caudovirales	Siphoviridae	Andromedavirus	Bacillus virus Andromeda
	KC348598	Viruses	Duplodnaviria	Heunggongvirae	Uroviricota	Caudoviricetes	Caudovirales	Siphoviridae	unclassified Siphoviridae
	KC348599	Viruses	Duplodnaviria	Heunggongvirae	Uroviricota	Caudoviricetes	Caudovirales	Siphoviridae	unclassified Siphoviridae
	KC348600	Viruses	Duplodnaviria	Heunggongvirae	Uroviricota	Caudoviricetes	Caudovirales	Siphoviridae	unclassified Siphoviridae
	KC348601	Viruses	Duplodnaviria	Heunggongvirae	Uroviricota	Caudoviricetes	Caudovirales	Siphoviridae	unclassified Siphoviridae
	KC348603	Viruses	Duplodnaviria	Heunggongvirae	Uroviricota	Caudoviricetes	Caudovirales	Siphoviridae	unclassified Siphoviridae
	KC348604	Viruses	Duplodnaviria	Heunggongvirae	Uroviricota	Caudoviricetes	Caudovirales	Siphoviridae	unclassified Siphoviridae
	KC413987	Viruses	Duplodnaviria	Heunggongvirae	Uroviricota	Caudoviricetes	Caudovirales	Siphoviridae	unclassified Siphoviridae
	KC413988	Viruses	Duplodnaviria	Heunggongvirae	Uroviricota	Caudoviricetes	Caudovirales	Siphoviridae	unclassified Siphoviridae
	KC542353	Viruses	Duplodnaviria	Heunggongvirae	Uroviricota	Caudoviricetes	Caudovirales	Siphoviridae	unclassified Siphoviridae
	KC556894	Viruses	Duplodnaviria	Heunggongvirae	Uroviricota	Caudoviricetes	Caudovirales	Podoviridae	Perisivirus	Brucella virus Tb
	KC595511	Viruses	Duplodnaviria	Heunggongvirae	Uroviricota	Caudoviricetes	Caudovirales	Siphoviridae	unclassified Siphoviridae
	KC595516	Viruses	Duplodnaviria	Heunggongvirae	Uroviricota	Caudoviricetes	Caudovirales	Myoviridae	unclassified Myoviridae
	KC661276	Viruses	Duplodnaviria	Heunggongvirae	Uroviricota	Caudoviricetes	Caudovirales	Siphoviridae	Bronvirus	Mycobacterium virus Faith1
	KC693024	Viruses	Varidnaviria	Bamfordvirae	Preplasmiviricota	Tectiliviricetes	Rowavirales	Adenoviridae	Mastadenovirus
	KC821630	Viruses	Duplodnaviria	Heunggongvirae	Uroviricota	Caudoviricetes	Caudovirales	Myoviridae	unclassified Myoviridae
	KC911856	Viruses	Duplodnaviria	Heunggongvirae	Uroviricota	Caudoviricetes	Caudovirales	Podoviridae	Uetakevirus	Salmonella virus SPN1S
	KC960489	Viruses	Duplodnaviria	Heunggongvirae	Uroviricota	Caudoviricetes	Caudovirales	Siphoviridae	unclassified Siphoviridae
	KF005320	Viruses	Duplodnaviria	Heunggongvirae	Uroviricota	Caudoviricetes	Caudovirales	Schitoviridae	unclassified Schitoviridae
	KF017927	Viruses	Duplodnaviria	Heunggongvirae	Uroviricota	Caudoviricetes	Caudovirales	Siphoviridae	Fromanvirus	unclassified Fromanvirus
	KF030445	Viruses	Duplodnaviria	Heunggongvirae	Uroviricota	Caudoviricetes	Caudovirales	Siphoviridae	unclassified Siphoviridae
	KF114876	Viruses	Duplodnaviria	Heunggongvirae	Uroviricota	Caudoviricetes	Caudovirales	Myoviridae	unclassified Myoviridae
	KF114877	Viruses	Duplodnaviria	Heunggongvirae	Uroviricota	Caudoviricetes	Caudovirales	Myoviridae	unclassified Myoviridae
	KF114880	Viruses	Duplodnaviria	Heunggongvirae	Uroviricota	Caudoviricetes	Caudovirales	Myoviridae	unclassified Myoviridae
	KF156339	Viruses	Duplodnaviria	Heunggongvirae	Uroviricota	Caudoviricetes	Caudovirales	Myoviridae	Acionnavirus	unclassified Acionnavirus
	KF261120	Viruses	Varidnaviria	Bamfordvirae	Nucleocytoviricota	Megaviricetes	Pimascovirales	Marseilleviridae	Marseillevirus	unclassified Marseillevirus
	KF302032	Viruses	Duplodnaviria	Heunggongvirae	Uroviricota	Caudoviricetes	Caudovirales	Siphoviridae	unclassified Siphoviridae
	KF302034	Viruses	Duplodnaviria	Heunggongvirae	Uroviricota	Caudoviricetes	Caudovirales	Myoviridae	unclassified Myoviridae
	KF302035	Viruses	Duplodnaviria	Heunggongvirae	Uroviricota	Caudoviricetes	Caudovirales	Siphoviridae	unclassified Siphoviridae
	KF302036	Viruses	Duplodnaviria	Heunggongvirae	Uroviricota	Caudoviricetes	Caudovirales	Siphoviridae	unclassified Siphoviridae
	KF669657	Viruses	Duplodnaviria	Heunggongvirae	Uroviricota	Caudoviricetes	Caudovirales	Podoviridae	Pagevirus	Bacillus virus Page
	KF751793	Viruses	Duplodnaviria	Heunggongvirae	Uroviricota	Caudoviricetes	Caudovirales	Siphoviridae	unclassified Siphoviridae
	KF787094	Viruses	Duplodnaviria	Heunggongvirae	Uroviricota	Caudoviricetes	Caudovirales	Schitoviridae	Rothmandenesvirinae	Jwalphavirus
	KJ018210	Viruses	Duplodnaviria	Heunggongvirae	Uroviricota	Caudoviricetes	Caudovirales	Siphoviridae	unclassified Siphoviridae
	KJ019076	unknown
	KJ538722	Viruses	Duplodnaviria	Heunggongvirae	Uroviricota	Caudoviricetes	Caudovirales	Siphoviridae	Gilesvirus	Mycobacterium virus Giles
	KJ578775	Viruses	Duplodnaviria	Heunggongvirae	Uroviricota	Caudoviricetes	Caudovirales	Siphoviridae	Pahexavirus	Propionibacterium virus PHL114Lunknownunknown
	KJ578777	Viruses	Duplodnaviria	Heunggongvirae	Uroviricota	Caudoviricetes	Caudovirales	Siphoviridae	Pahexavirus	Propionibacterium virus PHL116Munknownunknown
	KJ936628	Viruses	Duplodnaviria	Heunggongvirae	Uroviricota	Caudoviricetes	Caudovirales	Podoviridae	unclassified Podoviridae
	KM058087	Viruses	Duplodnaviria	Heunggongvirae	Uroviricota	Caudoviricetes	Caudovirales	Podoviridae	unclassified Podoviridae
	KM224878	Viruses	Duplodnaviria	Heunggongvirae	Uroviricota	Caudoviricetes	Caudovirales	Zobellviridae	Icepovirus	Vibrio virus ICP2
	KM411960	Viruses	Duplodnaviria	Heunggongvirae	Uroviricota	Caudoviricetes	Caudovirales	Schitoviridae	Migulavirinae	Litunavirus
	KM591901	Viruses	Varidnaviria	Bamfordvirae	Preplasmiviricota	Tectiliviricetes	Rowavirales	Adenoviridae	Mastadenovirus	Human mastadenovirus G
	KM591905	Viruses	Duplodnaviria	Heunggongvirae	Uroviricota	Caudoviricetes	Caudovirales	Siphoviridae	Bernalvirus	Mycobacterium virus Bernal13
	KM592966	Viruses	Duplodnaviria	Heunggongvirae	Uroviricota	Caudoviricetes	Caudovirales	Siphoviridae	Fromanvirus	unclassified Fromanvirus
	KM595078	Viruses	Varidnaviria	Bamfordvirae	Nucleocytoviricota	Pokkesviricetes	Chitovirales	Poxviridae	Chordopoxvirinae	Oryzopoxvirus
	KM612265	Viruses	Duplodnaviria	Heunggongvirae	Uroviricota	Caudoviricetes	Caudovirales	Podoviridae	Enhodamvirus	unclassified Enhodamvirus
	KP027207	Viruses	Duplodnaviria	Heunggongvirae	Uroviricota	Caudoviricetes	Caudovirales	Siphoviridae	Bclasvirinae	Pipefishvirus
	KR131710	Viruses	Duplodnaviria	Heunggongvirae	Uroviricota	Caudoviricetes	Caudovirales	Myoviridae	unclassified Myoviridae
	KY303907	Viruses	Duplodnaviria	Heunggongvirae	Uroviricota	Caudoviricetes	Caudovirales	Siphoviridae	Saphexavirus	unclassified Saphexavirus
	LC513943	Viruses	Duplodnaviria	Heunggongvirae	Uroviricota	Caudoviricetes	Caudovirales	Siphoviridae	unclassified Siphoviridae
	LN681534	Viruses	Duplodnaviria	Heunggongvirae	Uroviricota	Caudoviricetes	Caudovirales	Siphoviridae	unclassified Siphoviridae
	MK125140	Viruses	Duplodnaviria	Heunggongvirae	Uroviricota	Caudoviricetes	Caudovirales	Siphoviridae	Efquatrovirus	unclassified Efquatrovirus
	MK721192	Viruses	Duplodnaviria	Heunggongvirae	Uroviricota	Caudoviricetes	Caudovirales	Herelleviridae	Brockvirinae	Kochikohdavirus
	MT350292	Viruses	Duplodnaviria	Heunggongvirae	Uroviricota	Caudoviricetes	Caudovirales	Autographiviridae	Studiervirinae	Kayfunavirus
	NC_000852	Viruses	Varidnaviria	Bamfordvirae	Nucleocytoviricota	Megaviricetes	Algavirales	Phycodnaviridae	Chlorovirus
	NC_000872	Viruses	Duplodnaviria	Heunggongvirae	Uroviricota	Caudoviricetes	Caudovirales	Siphoviridae	Moineauvirus	Streptococcus virus Sfi21
	NC_000896	Viruses	Duplodnaviria	Heunggongvirae	Uroviricota	Caudoviricetes	Caudovirales	Siphoviridae	unclassified Siphoviridae
	NC_001132	Viruses	Varidnaviria	Bamfordvirae	Nucleocytoviricota	Pokkesviricetes	Chitovirales	Poxviridae	Chordopoxvirinae	Leporipoxvirus
	NC_001266	Viruses	Varidnaviria	Bamfordvirae	Nucleocytoviricota	Pokkesviricetes	Chitovirales	Poxviridae	Chordopoxvirinae	Leporipoxvirus
	NC_001454	Viruses	Varidnaviria	Bamfordvirae	Preplasmiviricota	Tectiliviricetes	Rowavirales	Adenoviridae	Mastadenovirus
	NC_001697	Viruses	Duplodnaviria	Heunggongvirae	Uroviricota	Caudoviricetes	Caudovirales	Myoviridae	Peduovirinae	Hpunavirus
	NC_001731	Viruses	Varidnaviria	Bamfordvirae	Nucleocytoviricota	Pokkesviricetes	Chitovirales	Poxviridae	Chordopoxvirinae	Molluscipoxvirus
	NC_001824	Viruses	Varidnaviria	Bamfordvirae	Nucleocytoviricota	Megaviricetes	Pimascovirales	Iridoviridae	Alphairidovirinae	Lymphocystivirus
	NC_001884	Viruses	Duplodnaviria	Heunggongvirae	Uroviricota	Caudoviricetes	Caudovirales	Siphoviridae	Spbetavirus	Bacillus virus SPbeta
	NC_001901	Viruses	Duplodnaviria	Heunggongvirae	Uroviricota	Caudoviricetes	Caudovirales	Siphoviridae	Ravinvirus	Escherichia virus N15
	NC_001902	Viruses	Duplodnaviria	Heunggongvirae	Uroviricota	Caudoviricetes	Caudovirales	Siphoviridae	Psimunavirus	Psimunavirus psiM2
	NC_001978	Viruses	Duplodnaviria	Heunggongvirae	Uroviricota	Caudoviricetes	Caudovirales	Siphoviridae	Lomovskayavirus
	NC_002185	Viruses	Duplodnaviria	Heunggongvirae	Uroviricota	Caudoviricetes	Caudovirales	Siphoviridae	Moineauvirus	Streptococcus virus 72unknown1
	NC_002188	Viruses	Varidnaviria	Bamfordvirae	Nucleocytoviricota	Pokkesviricetes	Chitovirales	Poxviridae	Chordopoxvirinae	Avipoxvirus
	NC_002484	Viruses	Duplodnaviria	Heunggongvirae	Uroviricota	Caudoviricetes	Caudovirales	Siphoviridae	Detrevirus	Pseudomonas virus D3
	NC_002501	Viruses	Varidnaviria	Bamfordvirae	Preplasmiviricota	Tectiliviricetes	Rowavirales	Adenoviridae	Siadenovirus	Frog siadenovirus A
	NC_002519	Viruses	Duplodnaviria	Heunggongvirae	Uroviricota	Caudoviricetes	Caudovirales	Zobellviridae	Cobavirinae	Siovirus
	NC_002520	Viruses	Varidnaviria	Bamfordvirae	Nucleocytoviricota	Pokkesviricetes	Chitovirales	Poxviridae	Entomopoxvirinae	Betaentomopoxvirus
	NC_002628	Viruses	Duplodnaviria	Heunggongvirae	Uroviricota	Caudoviricetes	Caudovirales	Siphoviridae	Psimunavirus	unclassified Psimunavirus
	NC_002642	Viruses	Varidnaviria	Bamfordvirae	Nucleocytoviricota	Pokkesviricetes	Chitovirales	Poxviridae	Chordopoxvirinae	Yatapoxvirus
	NC_002649	Viruses	Duplodnaviria	Heunggongvirae	Uroviricota	Caudoviricetes	Caudovirales	Salasmaviridae	Tatarstanvirinae	Gaunavirus
	NC_002666	Viruses	Duplodnaviria	Heunggongvirae	Uroviricota	Caudoviricetes	Caudovirales	Siphoviridae	unclassified Siphoviridae
	NC_002667	Viruses	Duplodnaviria	Heunggongvirae	Uroviricota	Caudoviricetes	Caudovirales	Siphoviridae	unclassified Siphoviridae
	NC_002668	Viruses	Duplodnaviria	Heunggongvirae	Uroviricota	Caudoviricetes	Caudovirales	Siphoviridae	unclassified Siphoviridae
	NC_002687	Viruses	Varidnaviria	Bamfordvirae	Nucleocytoviricota	Megaviricetes	Algavirales	Phycodnaviridae	Phaeovirus
	NC_002703	Viruses	Duplodnaviria	Heunggongvirae	Uroviricota	Caudoviricetes	Caudovirales	Siphoviridae	unclassified Siphoviridae
	NC_002730	Viruses	Duplodnaviria	Heunggongvirae	Uroviricota	Caudoviricetes	Caudovirales	Podoviridae	Lederbergvirus	Escherichia virus HK62unknown
	NC_002796	Viruses	Duplodnaviria	Heunggongvirae	Uroviricota	Caudoviricetes	Caudovirales	Siphoviridae	Sandinevirus	Lactococcus virus BK5T
	NC_003027	Viruses	Varidnaviria	Bamfordvirae	Nucleocytoviricota	Pokkesviricetes	Chitovirales	Poxviridae	Chordopoxvirinae	Capripoxvirus
	NC_003038	Viruses	Varidnaviria	Bamfordvirae	Nucleocytoviricota	Megaviricetes	Pimascovirales	Iridoviridae	Betairidovirinae	Iridovirus
	NC_003050	Viruses	Duplodnaviria	Heunggongvirae	Uroviricota	Caudoviricetes	Caudovirales	Siphoviridae	unclassified Siphoviridae
	NC_003085	Viruses	Duplodnaviria	Heunggongvirae	Uroviricota	Caudoviricetes	Caudovirales	Podoviridae	Myxoctovirus	Myxococcus virus Mx8
	NC_003157	Viruses	Duplodnaviria	Heunggongvirae	Uroviricota	Caudoviricetes	Caudovirales	Siphoviridae	unclassified Siphoviridae
	NC_003324	Viruses	Duplodnaviria	Heunggongvirae	Uroviricota	Caudoviricetes	Caudovirales	Podoviridae	unclassified Podoviridae
	NC_003345	Viruses	Duplodnaviria	Heunggongvirae	Uroviricota	Caudoviricetes	Caudovirales	Myoviridae	Haloferacalesvirus	Haloferacalesvirus HF2
	NC_003356	Viruses	Duplodnaviria	Heunggongvirae	Uroviricota	Caudoviricetes	Caudovirales	Myoviridae	unclassified Myoviridae
	NC_003389	Viruses	Varidnaviria	Bamfordvirae	Nucleocytoviricota	Pokkesviricetes	Chitovirales	Poxviridae	Chordopoxvirinae	Suipoxvirus
	NC_003390	Viruses	Duplodnaviria	Heunggongvirae	Uroviricota	Caudoviricetes	Caudovirales	Autographiviridae	Tiilvirus	Tiilvirus P6unknown
	NC_003524	Viruses	Duplodnaviria	Heunggongvirae	Uroviricota	Caudoviricetes	Caudovirales	Siphoviridae	unclassified Siphoviridae
	NC_003663	Viruses	Varidnaviria	Bamfordvirae	Nucleocytoviricota	Pokkesviricetes	Chitovirales	Poxviridae	Chordopoxvirinae	Orthopoxvirus
	NC_003907	Viruses	Duplodnaviria	Heunggongvirae	Uroviricota	Caudoviricetes	Caudovirales	Zobellviridae	Vipivirus	Vibrio virus VpV262
	NC_004037	Viruses	Varidnaviria	Bamfordvirae	Preplasmiviricota	Tectiliviricetes	Rowavirales	Adenoviridae	Atadenovirus	Ovine atadenovirus D
	NC_004084	Viruses	Duplodnaviria	Heunggongvirae	Uroviricota	Caudoviricetes	Caudovirales	Myoviridae	Myohalovirus	Myohalovirus PhiCh1
	NC_004112	Viruses	Duplodnaviria	Heunggongvirae	Uroviricota	Caudoviricetes	Caudovirales	Siphoviridae	Ashduovirus	Lactobacillus virus A2
	NC_004166	Viruses	Duplodnaviria	Heunggongvirae	Uroviricota	Caudoviricetes	Caudovirales	Siphoviridae	unclassified Siphoviridae
	NC_004167	Viruses	Duplodnaviria	Heunggongvirae	Uroviricota	Caudoviricetes	Caudovirales	Siphoviridae	Spizizenvirus	Bacillus virus phi1unknown5
	NC_004302	Viruses	Duplodnaviria	Heunggongvirae	Uroviricota	Caudoviricetes	Caudovirales	Siphoviridae	unclassified Siphoviridae
	NC_004305	Viruses	Duplodnaviria	Heunggongvirae	Uroviricota	Caudoviricetes	Caudovirales	Siphoviridae	unclassified Siphoviridae
	NC_004333	Viruses	Duplodnaviria	Heunggongvirae	Uroviricota	Caudoviricetes	Caudovirales	Myoviridae	Naesvirus	Burkholderia virus Bcep781
	NC_004456	Viruses	Duplodnaviria	Heunggongvirae	Uroviricota	Caudoviricetes	Caudovirales	Myoviridae	Vhmlvirus	Vibrio virus VHML
	NC_004584	Viruses	Duplodnaviria	Heunggongvirae	Uroviricota	Caudoviricetes	Caudovirales	Siphoviridae	unclassified Siphoviridae
	NC_004585	Viruses	Duplodnaviria	Heunggongvirae	Uroviricota	Caudoviricetes	Caudovirales	Siphoviridae	unclassified Siphoviridae
	NC_004586	Viruses	Duplodnaviria	Heunggongvirae	Uroviricota	Caudoviricetes	Caudovirales	Siphoviridae	unclassified Siphoviridae
	NC_004588	Viruses	Duplodnaviria	Heunggongvirae	Uroviricota	Caudoviricetes	Caudovirales	unclassified Caudovirales
	NC_004629	Viruses	Duplodnaviria	Heunggongvirae	Uroviricota	Caudoviricetes	Caudovirales	Myoviridae	Phikzvirus	Pseudomonas virus phiKZ
	NC_004664	Viruses	Duplodnaviria	Heunggongvirae	Uroviricota	Caudoviricetes	Caudovirales	Siphoviridae	Lomovskayavirus
	NC_004683	Viruses	Duplodnaviria	Heunggongvirae	Uroviricota	Caudoviricetes	Caudovirales	Siphoviridae	Chenonavirus	Mycobacterium virus Che9c
	NC_004684	Viruses	Duplodnaviria	Heunggongvirae	Uroviricota	Caudoviricetes	Caudovirales	Siphoviridae	Bclasvirinae	Rosebushvirus
	NC_004689	Viruses	Duplodnaviria	Heunggongvirae	Uroviricota	Caudoviricetes	Caudovirales	Siphoviridae	Barnyardvirus	Mycobacterium virus Barnyard
	NC_004735	Viruses	Duplodnaviria	Heunggongvirae	Uroviricota	Caudoviricetes	Caudovirales	Myoviridae	unclassified Myoviridae
	NC_004746	Viruses	Duplodnaviria	Heunggongvirae	Uroviricota	Caudoviricetes	Caudovirales	Siphoviridae	unclassified Siphoviridae
	NC_004820	Viruses	Duplodnaviria	Heunggongvirae	Uroviricota	Caudoviricetes	Caudovirales	Siphoviridae	unclassified Siphoviridae
	NC_004821	Viruses	Duplodnaviria	Heunggongvirae	Uroviricota	Caudoviricetes	Caudovirales	Siphoviridae	unclassified Siphoviridae
	NC_004996	Viruses	Duplodnaviria	Heunggongvirae	Uroviricota	Caudoviricetes	Caudovirales	Siphoviridae	unclassified Siphoviridae
	NC_005069	Viruses	Duplodnaviria	Heunggongvirae	Uroviricota	Caudoviricetes	Caudovirales	Siphoviridae	unclassified Siphoviridae
	NC_005091	Viruses	Duplodnaviria	Heunggongvirae	Uroviricota	Caudoviricetes	Caudovirales	Siphoviridae	Nazgulvirus	Burkholderia virus BcepNazgul
	NC_005135	Viruses	Duplodnaviria	Heunggongvirae	Uroviricota	Caudoviricetes	Caudovirales	Myoviridae	Biquartavirus	Aeromonas virus 44RR2
	NC_005179	Viruses	Varidnaviria	Bamfordvirae	Nucleocytoviricota	Pokkesviricetes	Chitovirales	Poxviridae	Chordopoxvirinae	Yatapoxvirus
	NC_005259	Viruses	Duplodnaviria	Heunggongvirae	Uroviricota	Caudoviricetes	Caudovirales	Siphoviridae	Bclasvirinae	Pegunavirus
	NC_005260	Viruses	Duplodnaviria	Heunggongvirae	Uroviricota	Caudoviricetes	Caudovirales	Myoviridae	Tevenvirinae	Aeromonas virus Aeh1
	NC_005262	Viruses	Duplodnaviria	Heunggongvirae	Uroviricota	Caudoviricetes	Caudovirales	Podoviridae	Lessievirus	Burkholderia virus Bcep22
	NC_005284	Viruses	Duplodnaviria	Heunggongvirae	Uroviricota	Caudoviricetes	Caudovirales	Siphoviridae	Stanholtvirus	Burkholderia virus phi1unknown26b
	NC_005294	Viruses	Duplodnaviria	Heunggongvirae	Uroviricota	Caudoviricetes	Caudovirales	Myoviridae	unclassified Myoviridae
	NC_005309	Viruses	Varidnaviria	Bamfordvirae	Nucleocytoviricota	Pokkesviricetes	Chitovirales	Poxviridae	Chordopoxvirinae	Avipoxvirus
	NC_005337	Viruses	Varidnaviria	Bamfordvirae	Nucleocytoviricota	Pokkesviricetes	Chitovirales	Poxviridae	Chordopoxvirinae	Parapoxvirus
	NC_005344	Viruses	Duplodnaviria	Heunggongvirae	Uroviricota	Caudoviricetes	Caudovirales	Podoviridae	Lederbergvirus	Shigella virus Sf6
	NC_005345	Viruses	Duplodnaviria	Heunggongvirae	Uroviricota	Caudoviricetes	Caudovirales	Siphoviridae	unclassified Siphoviridae
	NC_005354	Viruses	Duplodnaviria	Heunggongvirae	Uroviricota	Caudoviricetes	Caudovirales	Siphoviridae	unclassified Siphoviridae
	NC_005355	Viruses	Duplodnaviria	Heunggongvirae	Uroviricota	Caudoviricetes	Caudovirales	Siphoviridae	unclassified Siphoviridae
	NC_005857	Viruses	Duplodnaviria	Heunggongvirae	Uroviricota	Caudoviricetes	Caudovirales	Siphoviridae	unclassified Siphoviridae
	NC_005884	Viruses	Duplodnaviria	Heunggongvirae	Uroviricota	Caudoviricetes	Caudovirales	Podoviridae	unclassified Podoviridae
	NC_005885	Viruses	Duplodnaviria	Heunggongvirae	Uroviricota	Caudoviricetes	Caudovirales	Siphoviridae	unclassified Siphoviridae
	NC_005886	Viruses	Duplodnaviria	Heunggongvirae	Uroviricota	Caudoviricetes	Caudovirales	Myoviridae	unclassified Myoviridae
	NC_005887	Viruses	Duplodnaviria	Heunggongvirae	Uroviricota	Caudoviricetes	Caudovirales	Podoviridae	Ryyoungvirus	Burkholderia virus BcepC6B
	NC_005893	Viruses	Duplodnaviria	Heunggongvirae	Uroviricota	Caudoviricetes	Caudovirales	Siphoviridae	Fattrevirus	Lactobacillus virus phiAT3
	NC_005902	Viruses	Varidnaviria	Bamfordvirae	Nucleocytoviricota	Megaviricetes	Pimascovirales	Iridoviridae	Alphairidovirinae	Lymphocystivirus
	NC_006144	Viruses	Varidnaviria	Bamfordvirae	Preplasmiviricota	Tectiliviricetes	Rowavirales	Adenoviridae	Mastadenovirus	Simian mastadenovirus A
	NC_006356	Viruses	Duplodnaviria	Heunggongvirae	Uroviricota	Caudoviricetes	Caudovirales	Siphoviridae	unclassified Siphoviridae
	NC_006549	Viruses	Varidnaviria	Bamfordvirae	Nucleocytoviricota	Megaviricetes	Pimascovirales	Iridoviridae	Alphairidovirinae	Ranavirus
	NC_006557	Viruses	Duplodnaviria	Heunggongvirae	Uroviricota	Caudoviricetes	Caudovirales	Siphoviridae	Jarrellvirus	Bacillus virus BCAJ1
	NC_006565	Viruses	Duplodnaviria	Heunggongvirae	Uroviricota	Caudoviricetes	Caudovirales	Herelleviridae	Salchichonvirus	Salchichonvirus LP65
	NC_006820	Viruses	Duplodnaviria	Heunggongvirae	Uroviricota	Caudoviricetes	Caudovirales	Myoviridae	Nodensvirus	Synechococcus virus SPM2
	NC_006882	Viruses	Duplodnaviria	Heunggongvirae	Uroviricota	Caudoviricetes	Caudovirales	Autographiviridae	Tiamatvirus	Tiamatvirus PSSP7
	NC_006883	Viruses	Duplodnaviria	Heunggongvirae	Uroviricota	Caudoviricetes	Caudovirales	Myoviridae	Salacisavirus	Prochlorococcus virus PSSM2
	NC_006936	Viruses	Duplodnaviria	Heunggongvirae	Uroviricota	Caudoviricetes	Caudovirales	Siphoviridae	Coetzeevirus	Lactobacillus virus phiJL1
	NC_006938	Viruses	Duplodnaviria	Heunggongvirae	Uroviricota	Caudoviricetes	Caudovirales	Siphoviridae	Yuavirus
	NC_006949	Viruses	Duplodnaviria	Heunggongvirae	Uroviricota	Caudoviricetes	Caudovirales	Siphoviridae	unclassified Siphoviridae
	NC_006953	Viruses	Duplodnaviria	Heunggongvirae	Uroviricota	Caudoviricetes	Caudovirales	Siphoviridae	unclassified Siphoviridae
	NC_007021	Viruses	Duplodnaviria	Heunggongvirae	Uroviricota	Caudoviricetes	Caudovirales	Herelleviridae	Twortvirinae	Twortvirus
	NC_007024	Viruses	Duplodnaviria	Heunggongvirae	Uroviricota	Caudoviricetes	Caudovirales	Siphoviridae	Alachuavirus	Xanthomonas virus Xp15
	NC_007047	Viruses	Duplodnaviria	Heunggongvirae	Uroviricota	Caudoviricetes	Caudovirales	Siphoviridae	Azeredovirinae	Phietavirus
	NC_007055	Viruses	Duplodnaviria	Heunggongvirae	Uroviricota	Caudoviricetes	Caudovirales	Siphoviridae	Azeredovirinae	Phietavirus
	NC_007056	Viruses	Duplodnaviria	Heunggongvirae	Uroviricota	Caudoviricetes	Caudovirales	Siphoviridae	Azeredovirinae	Phietavirus
	NC_007145	Viruses	Duplodnaviria	Heunggongvirae	Uroviricota	Caudoviricetes	Caudovirales	Myoviridae	Peduovirinae	Tigrvirus
	NC_007217	Viruses	Varidnaviria	Helvetiavirae	Dividoviricota	Laserviricetes	Halopanivirales	Sphaerolipoviridae	Alphasphaerolipovirus
	NC_007346	Viruses	Varidnaviria	Bamfordvirae	Nucleocytoviricota	Megaviricetes	Algavirales	Phycodnaviridae	Coccolithovirus
	NC_007497	Viruses	Duplodnaviria	Heunggongvirae	Uroviricota	Caudoviricetes	Caudovirales	Siphoviridae	unclassified Siphoviridae
	NC_007501	Viruses	Duplodnaviria	Heunggongvirae	Uroviricota	Caudoviricetes	Caudovirales	Siphoviridae	Lacnuvirus	Lactobacillus virus LcNu
	NC_007581	Viruses	Duplodnaviria	Heunggongvirae	Uroviricota	Caudoviricetes	Caudovirales	Siphoviridae	unclassified Siphoviridae
	NC_007623	Viruses	Duplodnaviria	Heunggongvirae	Uroviricota	Caudoviricetes	Caudovirales	Myoviridae	Elvirus	Elvirus EL
	NC_007709	Viruses	Duplodnaviria	Heunggongvirae	Uroviricota	Caudoviricetes	Caudovirales	Siphoviridae	Xipdecavirus
	NC_007734	Viruses	Duplodnaviria	Heunggongvirae	Uroviricota	Caudoviricetes	Caudovirales	Siphoviridae	Wbetavirus	Bacillus virus Wbeta
	NC_007805	Viruses	Duplodnaviria	Heunggongvirae	Uroviricota	Caudoviricetes	Caudovirales	Siphoviridae	unclassified Siphoviridae
	NC_007806	Viruses	Duplodnaviria	Heunggongvirae	Uroviricota	Caudoviricetes	Caudovirales	Siphoviridae	Septimatrevirus	Pseudomonas virus 73
	NC_007902	Viruses	Duplodnaviria	Heunggongvirae	Uroviricota	Caudoviricetes	Caudovirales	Podoviridae	unclassified Podoviridae
	NC_007967	Viruses	Duplodnaviria	Heunggongvirae	Uroviricota	Caudoviricetes	Caudovirales	Siphoviridae	unclassified Siphoviridae
	NC_008030	Viruses	Varidnaviria	Bamfordvirae	Nucleocytoviricota	Pokkesviricetes	Chitovirales	Poxviridae	Chordopoxvirinae	Crocodylidpoxvirus
	NC_008187	Viruses	Varidnaviria	Bamfordvirae	Nucleocytoviricota	Megaviricetes	Pimascovirales	Iridoviridae	Betairidovirinae	Chloriridovirus
	NC_008193	Viruses	Duplodnaviria	Heunggongvirae	Uroviricota	Caudoviricetes	Caudovirales	Myoviridae	Peduovirinae	Irtavirus
	NC_008198	Viruses	Duplodnaviria	Heunggongvirae	Uroviricota	Caudoviricetes	Caudovirales	Siphoviridae	Dclasvirinae	Plotvirus
	NC_008206	Viruses	Duplodnaviria	Heunggongvirae	Uroviricota	Caudoviricetes	Caudovirales	Siphoviridae	Wildcatvirus	Mycobacterium virus Wildcat
	NC_008265	Viruses	Duplodnaviria	Heunggongvirae	Uroviricota	Caudoviricetes	Caudovirales	Siphoviridae	unclassified Siphoviridae
	NC_008296	Viruses	Duplodnaviria	Heunggongvirae	Uroviricota	Caudoviricetes	Caudovirales	Myoviridae	unclassified Myoviridae
	NC_008361	Viruses	Varidnaviria	Bamfordvirae	Nucleocytoviricota	Megaviricetes	Pimascovirales	Ascoviridae	Ascovirus
	NC_008364	Viruses	Duplodnaviria	Heunggongvirae	Uroviricota	Caudoviricetes	Caudovirales	Siphoviridae	Questintvirus	Lactococcus virus Q54
	NC_008367	Viruses	Duplodnaviria	Heunggongvirae	Uroviricota	Caudoviricetes	Caudovirales	Podoviridae	Wumpquatrovirus	Phormidium virus WMP4
	NC_008518	Viruses	Varidnaviria	Bamfordvirae	Nucleocytoviricota	Megaviricetes	Pimascovirales	Ascoviridae	Ascovirus	unclassified Ascovirus
	NC_008584	Viruses	Duplodnaviria	Heunggongvirae	Uroviricota	Caudoviricetes	Caudovirales	Myoviridae	unclassified Myoviridae
	NC_008689	Viruses	Duplodnaviria	Heunggongvirae	Uroviricota	Caudoviricetes	Caudovirales	Siphoviridae	Bronfenbrennervirinae	Peeveelvirus
	NC_008695	Viruses	Duplodnaviria	Heunggongvirae	Uroviricota	Caudoviricetes	Caudovirales	Siphoviridae	unclassified Siphoviridae
	NC_008720	Viruses	Duplodnaviria	Heunggongvirae	Uroviricota	Caudoviricetes	Caudovirales	Schitoviridae	Enquatrovirinae	Enquatrovirus
	NC_008721	Viruses	Duplodnaviria	Heunggongvirae	Uroviricota	Caudoviricetes	Caudovirales	Siphoviridae	unclassified Siphoviridae
	NC_008724	Viruses	Varidnaviria	Bamfordvirae	Nucleocytoviricota	Megaviricetes	Algavirales	Phycodnaviridae	Chlorovirus
	NC_009015	Viruses	Duplodnaviria	Heunggongvirae	Uroviricota	Caudoviricetes	Caudovirales	Myoviridae	Bcepfunavirus	Bcepfunavirus bcepF1
	NC_009016	Viruses	Duplodnaviria	Heunggongvirae	Uroviricota	Caudoviricetes	Caudovirales	Myoviridae	Hapunavirus	Hapunavirus VP882
	NC_009237	Viruses	Duplodnaviria	Heunggongvirae	Uroviricota	Caudoviricetes	Caudovirales	Myoviridae	Bcepmuvirus	Bcepmuvirus E255
	NC_009447	Viruses	Duplodnaviria	Heunggongvirae	Uroviricota	Caudoviricetes	Caudovirales	Siphoviridae	unclassified Siphoviridae
	NC_009514	Viruses	Duplodnaviria	Heunggongvirae	Uroviricota	Caudoviricetes	Caudovirales	Siphoviridae	unclassified Siphoviridae
	NC_009531	Viruses	Duplodnaviria	Heunggongvirae	Uroviricota	Caudoviricetes	Caudovirales	Autographiviridae	Voetvirus	Voetvirus syn5
	NC_009542	Viruses	Duplodnaviria	Heunggongvirae	Uroviricota	Caudoviricetes	Caudovirales	Myoviridae	Peduovirinae	Bielevirus
	NC_009543	Viruses	Duplodnaviria	Heunggongvirae	Uroviricota	Caudoviricetes	Caudovirales	Siphoviridae	Xipdecavirus	Xanthomonas virus Xop411
	NC_009552	Viruses	Duplodnaviria	Heunggongvirae	Uroviricota	Caudoviricetes	Caudovirales	Siphoviridae	unclassified Siphoviridae
	NC_009554	Viruses	Duplodnaviria	Heunggongvirae	Uroviricota	Caudoviricetes	Caudovirales	Siphoviridae	unclassified Siphoviridae
	NC_009603	Viruses	Duplodnaviria	Heunggongvirae	Uroviricota	Caudoviricetes	Caudovirales	Siphoviridae	Minunavirus	Microbacterium virus Min1
	NC_009760	Viruses	Duplodnaviria	Heunggongvirae	Uroviricota	Caudoviricetes	Caudovirales	Myoviridae	unclassified Myoviridae
	NC_009799	Viruses	Duplodnaviria	Heunggongvirae	Uroviricota	Caudoviricetes	Caudovirales	Siphoviridae	Sasvirus	Corynebacterium virus BFK2unknown
	NC_009803	Viruses	Duplodnaviria	Heunggongvirae	Uroviricota	Caudoviricetes	Caudovirales	Siphoviridae	Oshimavirus	Thermus virus P23-45
	NC_009813	Viruses	Duplodnaviria	Heunggongvirae	Uroviricota	Caudoviricetes	Caudovirales	Myoviridae	unclassified Myoviridae
	NC_009814	Viruses	Duplodnaviria	Heunggongvirae	Uroviricota	Caudoviricetes	Caudovirales	Siphoviridae	unclassified Siphoviridae
	NC_009815	Viruses	Duplodnaviria	Heunggongvirae	Uroviricota	Caudoviricetes	Caudovirales	Siphoviridae	unclassified Siphoviridae
	NC_009816	Viruses	Duplodnaviria	Heunggongvirae	Uroviricota	Caudoviricetes	Caudovirales	Siphoviridae	Chunghsingvirus	Corynebacterium virus P12unknown1
	NC_009817	Viruses	Duplodnaviria	Heunggongvirae	Uroviricota	Caudoviricetes	Caudovirales	Podoviridae	Chopinvirus	Lactococcus virus KSY1
	NC_009819	Viruses	Duplodnaviria	Heunggongvirae	Uroviricota	Caudoviricetes	Caudovirales	Siphoviridae	unclassified Siphoviridae
	NC_009898	Viruses	Varidnaviria	Bamfordvirae	Nucleocytoviricota	Megaviricetes	Algavirales	Phycodnaviridae	Chlorovirus
	NC_009936	Viruses	Duplodnaviria	Heunggongvirae	Uroviricota	Caudoviricetes	Caudovirales	Autographiviridae	Krylovirinae	Stubburvirus
	NC_009989	Viruses	Varidnaviria	Bamfordvirae	Preplasmiviricota	Tectiliviricetes	Rowavirales	Adenoviridae	Atadenovirus	Snake atadenovirus A
	NC_009990	Viruses	Duplodnaviria	Heunggongvirae	Uroviricota	Caudoviricetes	Caudovirales	Podoviridae	unclassified Podoviridae
	NC_010179	Viruses	Duplodnaviria	Heunggongvirae	Uroviricota	Caudoviricetes	Caudovirales	Myoviridae	unclassified Myoviridae
	NC_010342	Viruses	Duplodnaviria	Heunggongvirae	Uroviricota	Caudoviricetes	Caudovirales	Myoviridae	Hapunavirus	Hapunavirus HAP1
	NC_010355	Viruses	Duplodnaviria	Heunggongvirae	Uroviricota	Caudoviricetes	Caudovirales	Siphoviridae	unclassified Siphoviridae
	NC_010576	Viruses	Duplodnaviria	Heunggongvirae	Uroviricota	Caudoviricetes	Caudovirales	Siphoviridae	Fremauxvirus	Lactococcus virus 17unknown6
	NC_010811	Viruses	Duplodnaviria	Heunggongvirae	Uroviricota	Caudoviricetes	Caudovirales	Myoviridae	Mieseafarmvirus	Mieseafarmvirus RSL1
	NC_010821	Viruses	Duplodnaviria	Heunggongvirae	Uroviricota	Caudoviricetes	Caudovirales	Myoviridae	unclassified Myoviridae
	NC_010945	Viruses	Duplodnaviria	Heunggongvirae	Uroviricota	Caudoviricetes	Caudovirales	Siphoviridae	unclassified Siphoviridae
	NC_011039	Viruses	Duplodnaviria	Heunggongvirae	Uroviricota	Caudoviricetes	Caudovirales	Siphoviridae	Predatorvirus	Mycobacterium virus Predator
	NC_011085	Viruses	Duplodnaviria	Heunggongvirae	Uroviricota	Caudoviricetes	Caudovirales	Autographiviridae	Studiervirinae	Minipunavirus
	NC_011103	Viruses	Duplodnaviria	Heunggongvirae	Uroviricota	Caudoviricetes	Caudovirales	Siphoviridae	unclassified Siphoviridae
	NC_011142	Viruses	Duplodnaviria	Heunggongvirae	Uroviricota	Caudoviricetes	Caudovirales	Myoviridae	Iodovirus	Iodovirus PLPE
	NC_011183	Viruses	Varidnaviria	Bamfordvirae	Nucleocytoviricota	Megaviricetes	Algavirales	Phycodnaviridae	Phaeovirus
	NC_011201	Viruses	Duplodnaviria	Heunggongvirae	Uroviricota	Caudoviricetes	Caudovirales	Autographiviridae	Okabevirinae	Higashivirus
	NC_011216	Viruses	Duplodnaviria	Heunggongvirae	Uroviricota	Caudoviricetes	Caudovirales	Myoviridae	unclassified Myoviridae
	NC_011273	Viruses	Duplodnaviria	Heunggongvirae	Uroviricota	Caudoviricetes	Caudovirales	Myoviridae	unclassified Myoviridae
	NC_011308	Viruses	Duplodnaviria	Heunggongvirae	Uroviricota	Caudoviricetes	Caudovirales	Siphoviridae	unclassified Siphoviridae
	NC_011335	Viruses	Varidnaviria	Bamfordvirae	Nucleocytoviricota	Megaviricetes	Pimascovirales	Ascoviridae	Toursvirus	Diadromus pulchellus toursvirus
	NC_011344	Viruses	Duplodnaviria	Heunggongvirae	Uroviricota	Caudoviricetes	Caudovirales	Siphoviridae	Triavirus	Staphylococcus virus phi2958PVL
	NC_011357	Viruses	Duplodnaviria	Heunggongvirae	Uroviricota	Caudoviricetes	Caudovirales	Siphoviridae	Pankowvirus	Escherichia virus 1717
	NC_011373	Viruses	Duplodnaviria	Heunggongvirae	Uroviricota	Caudoviricetes	Caudovirales	Siphoviridae	unclassified Siphoviridae
	NC_011551	Viruses	Duplodnaviria	Heunggongvirae	Uroviricota	Caudoviricetes	Caudovirales	Podoviridae	Sendosyvirus	Hamiltonella virus APSE2
	NC_011589	Viruses	Duplodnaviria	Heunggongvirae	Uroviricota	Caudoviricetes	Caudovirales	Siphoviridae	unclassified Siphoviridae
	NC_011645	Viruses	Duplodnaviria	Heunggongvirae	Uroviricota	Caudoviricetes	Caudovirales	Siphoviridae	Lwoffvirus	Bacillus virus TP21
	NC_011646	Viruses	Duplodnaviria	Heunggongvirae	Uroviricota	Caudoviricetes	Caudovirales	Siphoviridae	unclassified Siphoviridae
	NC_011801	Viruses	Duplodnaviria	Heunggongvirae	Uroviricota	Caudoviricetes	Caudovirales	Siphoviridae	unclassified Siphoviridae
	NC_011811	Viruses	Duplodnaviria	Heunggongvirae	Uroviricota	Caudoviricetes	Caudovirales	Myoviridae	Ounavirinae	Kolesnikvirus
	NC_011976	Viruses	Duplodnaviria	Heunggongvirae	Uroviricota	Caudoviricetes	Caudovirales	Podoviridae	Lederbergvirus	unclassified Lederbergvirus
	NC_012530	Viruses	Duplodnaviria	Heunggongvirae	Uroviricota	Caudoviricetes	Caudovirales	Herelleviridae	Mooreparkvirus	Mooreparkvirus Lb3381
	NC_012584	Viruses	Varidnaviria	Bamfordvirae	Preplasmiviricota	Tectiliviricetes	Rowavirales	Adenoviridae	Mastadenovirus	Murine mastadenovirus C
	NC_012696	Viruses	Duplodnaviria	Heunggongvirae	Uroviricota	Caudoviricetes	Caudovirales	Schitoviridae	Rhodovirinae	Aorunvirus
	NC_012740	Viruses	Duplodnaviria	Heunggongvirae	Uroviricota	Caudoviricetes	Caudovirales	Myoviridae	Tevenvirinae	Krischvirus
	NC_012742	Viruses	Duplodnaviria	Heunggongvirae	Uroviricota	Caudoviricetes	Caudovirales	Siphoviridae	Eisenstarkvirus	Xanthomonas virus PhiL7
	NC_012753	Viruses	Duplodnaviria	Heunggongvirae	Uroviricota	Caudoviricetes	Caudovirales	Siphoviridae	unclassified Siphoviridae
	NC_012756	Viruses	Duplodnaviria	Heunggongvirae	Uroviricota	Caudoviricetes	Caudovirales	Siphoviridae	unclassified Siphoviridae
	NC_012884	Viruses	Duplodnaviria	Heunggongvirae	Uroviricota	Caudoviricetes	Caudovirales	Siphoviridae	unclassified Siphoviridae
	NC_013021	Viruses	Duplodnaviria	Heunggongvirae	Uroviricota	Caudoviricetes	Caudovirales	Siphoviridae	unclassified Siphoviridae
	NC_013055	Viruses	Duplodnaviria	Heunggongvirae	Uroviricota	Caudoviricetes	Caudovirales	Siphoviridae	unclassified Siphoviridae
	NC_013085	Viruses	Duplodnaviria	Heunggongvirae	Uroviricota	Caudoviricetes	Caudovirales	Myoviridae	Cymopoleiavirus	unclassified Cymopoleiavirus
	NC_013594	Viruses	Duplodnaviria	Heunggongvirae	Uroviricota	Caudoviricetes	Caudovirales	Myoviridae	Muvirus	unclassified Muvirus
	NC_013597	Viruses	Duplodnaviria	Heunggongvirae	Uroviricota	Caudoviricetes	Caudovirales	Myoviridae	unclassified Myoviridae
	NC_013599	Viruses	Duplodnaviria	Heunggongvirae	Uroviricota	Caudoviricetes	Caudovirales	Podoviridae	unclassified Podoviridae
	NC_013638	Viruses	Duplodnaviria	Heunggongvirae	Uroviricota	Caudoviricetes	Caudovirales	Autographiviridae	Krylovirinae	Tunggulvirus
	NC_013644	Viruses	Duplodnaviria	Heunggongvirae	Uroviricota	Caudoviricetes	Caudovirales	Siphoviridae	unclassified Siphoviridae
	NC_013691	Viruses	Duplodnaviria	Heunggongvirae	Uroviricota	Caudoviricetes	Caudovirales	Schitoviridae	Migulavirinae	Luzseptimavirus
	NC_013696	Viruses	Duplodnaviria	Heunggongvirae	Uroviricota	Caudoviricetes	Caudovirales	Siphoviridae	unclassified Siphoviridae
	NC_013697	Viruses	Duplodnaviria	Heunggongvirae	Uroviricota	Caudoviricetes	Caudovirales	Myoviridae	Ionavirus	Ionavirus W14
	NC_013698	Viruses	Duplodnaviria	Heunggongvirae	Uroviricota	Caudoviricetes	Caudovirales	Siphoviridae	Cimpunavirus	Clavibacter virus CMP1
	NC_013804	Viruses	Varidnaviria	Bamfordvirae	Nucleocytoviricota	Pokkesviricetes	Chitovirales	Poxviridae	Chordopoxvirinae	Parapoxvirus
	NC_014229	Viruses	Duplodnaviria	Heunggongvirae	Uroviricota	Caudoviricetes	Caudovirales	Siphoviridae	unclassified Siphoviridae
	NC_014322	#N/A
	NC_014457	Viruses	Duplodnaviria	Heunggongvirae	Uroviricota	Caudoviricetes	Caudovirales	Siphoviridae	unclassified Siphoviridae
	NC_014564	Viruses	Varidnaviria	Bamfordvirae	Preplasmiviricota	Tectiliviricetes	Rowavirales	Adenoviridae	Aviadenovirus	Turkey aviadenovirus B
	NC_014636	Viruses	Duplodnaviria	Heunggongvirae	Uroviricota	Caudoviricetes	Caudovirales	Myoviridae	Tevenvirinae	unclassified Tevenvirinae
	NC_014637	Viruses	Varidnaviria	Bamfordvirae	Nucleocytoviricota	Megaviricetes	Imitervirales	Mimiviridae	Cafeteriavirus	Cafeteria roenbergensis virus
	NC_014660	Viruses	Duplodnaviria	Heunggongvirae	Uroviricota	Caudoviricetes	Caudovirales	Myoviridae	Tevenvirinae	unclassified Tevenvirinae
	NC_014661	Viruses	Duplodnaviria	Heunggongvirae	Uroviricota	Caudoviricetes	Caudovirales	Myoviridae	Twarogvirinae	Lasallevirus
	NC_014663	Viruses	Duplodnaviria	Heunggongvirae	Uroviricota	Caudoviricetes	Caudovirales	Myoviridae	Twarogvirinae	Acajnonavirus
	NC_014765	Viruses	Varidnaviria	Bamfordvirae	Nucleocytoviricota	Megaviricetes	Algavirales	Phycodnaviridae	Prasinovirus	unclassified Prasinovirus
	NC_014766	Viruses	Varidnaviria	Bamfordvirae	Nucleocytoviricota	Megaviricetes	Algavirales	Phycodnaviridae	Prasinovirus	unclassified Prasinovirus
	NC_014767	Viruses	Varidnaviria	Bamfordvirae	Nucleocytoviricota	Megaviricetes	Algavirales	Phycodnaviridae	Prasinovirus	unclassified Prasinovirus
	NC_014899	Viruses	Varidnaviria	Bamfordvirae	Preplasmiviricota	Tectiliviricetes	Rowavirales	Adenoviridae	Mastadenovirus	Murine mastadenovirus B
	NC_014969	Viruses	Varidnaviria	Bamfordvirae	Preplasmiviricota	Tectiliviricetes	Rowavirales	Adenoviridae	Aviadenovirus
	NC_015208	Viruses	Duplodnaviria	Heunggongvirae	Uroviricota	Caudoviricetes	Caudovirales	Autographiviridae	Studiervirinae	Troedvirus
	NC_015210	Viruses	Duplodnaviria	Heunggongvirae	Uroviricota	Caudoviricetes	Caudovirales	Siphoviridae	unclassified Siphoviridae
	NC_015252	Viruses	Duplodnaviria	Heunggongvirae	Uroviricota	Caudoviricetes	Caudovirales	Siphoviridae	unclassified Siphoviridae
	NC_015253	Viruses	Duplodnaviria	Heunggongvirae	Uroviricota	Caudoviricetes	Caudovirales	Herelleviridae	Brochothrix virus A9
	NC_015254	Viruses	Duplodnaviria	Heunggongvirae	Uroviricota	Caudoviricetes	Caudovirales	Siphoviridae	unclassified Siphoviridae
	NC_015262	Viruses	Duplodnaviria	Heunggongvirae	Uroviricota	Caudoviricetes	Caudovirales	Siphoviridae	unclassified Siphoviridae
	NC_015264	Viruses	Duplodnaviria	Heunggongvirae	Uroviricota	Caudoviricetes	Caudovirales	Autographiviridae	Studiervirinae	Pifdecavirus
	NC_015265	Viruses	Duplodnaviria	Heunggongvirae	Uroviricota	Caudoviricetes	Caudovirales	Myoviridae	Peduovirinae	Kisquinquevirus
	NC_015266	Viruses	Duplodnaviria	Heunggongvirae	Uroviricota	Caudoviricetes	Caudovirales	Myoviridae	Peduovirinae	Tigrvirus
	NC_015271	Viruses	Duplodnaviria	Heunggongvirae	Uroviricota	Caudoviricetes	Caudovirales	Autographiviridae	Studiervirinae	Teseptimavirus
	NC_015272	Viruses	Duplodnaviria	Heunggongvirae	Uroviricota	Caudoviricetes	Caudovirales	Myoviridae	Nankokuvirus	Pseudomonas virus KPP1unknown
	NC_015273	Viruses	Duplodnaviria	Heunggongvirae	Uroviricota	Caudoviricetes	Caudovirales	Myoviridae	Peduovirinae	Kisquattuordecimvirus
	NC_015274	Viruses	Duplodnaviria	Heunggongvirae	Uroviricota	Caudoviricetes	Caudovirales	Siphoviridae	unclassified Siphoviridae
	NC_015279	Viruses	Duplodnaviria	Heunggongvirae	Uroviricota	Caudoviricetes	Caudovirales	Myoviridae	Bellamyvirus	unclassified Bellamyvirus
	NC_015280	Viruses	Duplodnaviria	Heunggongvirae	Uroviricota	Caudoviricetes	Caudovirales	Myoviridae	Eurybiavirus	unclassified Eurybiavirus
	NC_015282	Viruses	Duplodnaviria	Heunggongvirae	Uroviricota	Caudoviricetes	Caudovirales	Myoviridae	Thetisvirus	Synechococcus virus SSM1
	NC_015284	Viruses	Duplodnaviria	Heunggongvirae	Uroviricota	Caudoviricetes	Caudovirales	Myoviridae	Eurybiavirus	unclassified Eurybiavirus
	NC_015289	Viruses	Duplodnaviria	Heunggongvirae	Uroviricota	Caudoviricetes	Caudovirales	Myoviridae	unclassified Myoviridae
	NC_015290	Viruses	Duplodnaviria	Heunggongvirae	Uroviricota	Caudoviricetes	Caudovirales	Myoviridae	Palaemonvirus	Prochlorococcus virus PSSM7
	NC_015295	Viruses	Duplodnaviria	Heunggongvirae	Uroviricota	Caudoviricetes	Caudovirales	Myoviridae	unclassified Myoviridae
	NC_015323	Viruses	Varidnaviria	Bamfordvirae	Preplasmiviricota	Tectiliviricetes	Rowavirales	Adenoviridae	Aviadenovirus
	NC_015326	Viruses	Varidnaviria	Bamfordvirae	Nucleocytoviricota	Megaviricetes	Pimascovirales	Marseilleviridae
	NC_015455	Viruses	Varidnaviria	Bamfordvirae	Preplasmiviricota	Tectiliviricetes	Rowavirales	Adenoviridae	Siadenovirus	Raptor siadenovirus A
	NC_015463	Viruses	Duplodnaviria	Heunggongvirae	Uroviricota	Caudoviricetes	Caudovirales	Siphoviridae	unclassified Siphoviridae
	NC_015464	Viruses	Duplodnaviria	Heunggongvirae	Uroviricota	Caudoviricetes	Caudovirales	Myoviridae	Eucampyvirinae	Fletchervirus
	NC_015465	Viruses	Duplodnaviria	Heunggongvirae	Uroviricota	Caudoviricetes	Caudovirales	Siphoviridae	unclassified Siphoviridae
	NC_015466	Viruses	Duplodnaviria	Heunggongvirae	Uroviricota	Caudoviricetes	Caudovirales	Siphoviridae	Xiamenvirus	Roseobacter virus RDJL1
	NC_015569	Viruses	Duplodnaviria	Heunggongvirae	Uroviricota	Caudoviricetes	Caudovirales	Myoviridae	unclassified Myoviridae
	NC_015585	Viruses	Duplodnaviria	Heunggongvirae	Uroviricota	Caudoviricetes	Caudovirales	Autographiviridae	Waewaevirus	Pantoea virus Limezero
	NC_015720	Viruses	Duplodnaviria	Heunggongvirae	Uroviricota	Caudoviricetes	Caudovirales	Siphoviridae	Emalynvirus	Gordonia virus GTE2
	NC_015721	Viruses	Duplodnaviria	Heunggongvirae	Uroviricota	Caudoviricetes	Caudovirales	Myoviridae	unclassified Myoviridae
	NC_015780	Viruses	Varidnaviria	Bamfordvirae	Nucleocytoviricota	Megaviricetes	Pimascovirales	Iridoviridae	Betairidovirinae	Chloriridovirus
	NC_015932	Viruses	Varidnaviria	Bamfordvirae	Preplasmiviricota	Tectiliviricetes	Rowavirales	Adenoviridae	Mastadenovirus	Bat mastadenovirus B
	NC_015938	Viruses	Duplodnaviria	Heunggongvirae	Uroviricota	Caudoviricetes	Caudovirales	Podoviridae	unclassified Podoviridae
	NC_015960	Viruses	Varidnaviria	Bamfordvirae	Nucleocytoviricota	Pokkesviricetes	Chitovirales	Poxviridae	Chordopoxvirinae	Centapoxvirus
	NC_016072	Viruses	Varidnaviria	Bamfordvirae	Nucleocytoviricota	Megaviricetes	Imitervirales	Mimiviridae	Mimivirus	unclassified Mimivirus
	NC_016158	Viruses	Duplodnaviria	Heunggongvirae	Uroviricota	Caudoviricetes	Caudovirales	Siphoviridae	unclassified Siphoviridae
	NC_016161	Viruses	Duplodnaviria	Heunggongvirae	Uroviricota	Caudoviricetes	Caudovirales	Siphoviridae	Coetzeevirus	Pediococcus virus cIP1
	NC_016163	Viruses	Duplodnaviria	Heunggongvirae	Uroviricota	Caudoviricetes	Caudovirales	Myoviridae	unclassified Myoviridae
	NC_016164	Viruses	Duplodnaviria	Heunggongvirae	Uroviricota	Caudoviricetes	Caudovirales	Siphoviridae	unclassified Siphoviridae
	NC_016165	Viruses	Duplodnaviria	Heunggongvirae	Uroviricota	Caudoviricetes	Caudovirales	Siphoviridae	unclassified Siphoviridae
	NC_016166	Viruses	Duplodnaviria	Heunggongvirae	Uroviricota	Caudoviricetes	Caudovirales	Siphoviridae	Getseptimavirus	Gordonia virus GTE7
	NC_016437	Viruses	Varidnaviria	Bamfordvirae	Preplasmiviricota	Tectiliviricetes	Rowavirales	Adenoviridae	Siadenovirus	Skua siadenovirus A
	NC_016563	Viruses	Duplodnaviria	Heunggongvirae	Uroviricota	Caudoviricetes	Caudovirales	Herelleviridae	Bastillevirinae	Wphvirus
	NC_016564	Viruses	Duplodnaviria	Heunggongvirae	Uroviricota	Caudoviricetes	Caudovirales	Siphoviridae	unclassified Siphoviridae
	NC_016567	Viruses	Duplodnaviria	Heunggongvirae	Uroviricota	Caudoviricetes	Caudovirales	Siphoviridae	unclassified Siphoviridae
	NC_016568	Viruses	Duplodnaviria	Heunggongvirae	Uroviricota	Caudoviricetes	Caudovirales	Podoviridae	Schmidvirus	unclassified Schmidvirus
	NC_016569	Viruses	Duplodnaviria	Heunggongvirae	Uroviricota	Caudoviricetes	Caudovirales	Siphoviridae	unclassified Siphoviridae
	NC_016571	Viruses	Duplodnaviria	Heunggongvirae	Uroviricota	Caudoviricetes	Caudovirales	Myoviridae	Petsuvirus	unclassified Petsuvirus
	NC_016652	Viruses	Duplodnaviria	Heunggongvirae	Uroviricota	Caudoviricetes	Caudovirales	Siphoviridae	unclassified Siphoviridae
	NC_016654	Viruses	Duplodnaviria	Heunggongvirae	Uroviricota	Caudoviricetes	Caudovirales	Siphoviridae	unclassified Siphoviridae
	NC_016655	Viruses	Duplodnaviria	Heunggongvirae	Uroviricota	Caudoviricetes	Caudovirales	Siphoviridae	unclassified Siphoviridae
	NC_016657	Viruses	Duplodnaviria	Heunggongvirae	Uroviricota	Caudoviricetes	Caudovirales	Autographiviridae	Tangaroavirus	Tangaroavirus tv95151unknowna
	NC_016658	Viruses	Duplodnaviria	Heunggongvirae	Uroviricota	Caudoviricetes	Caudovirales	Autographiviridae	Cheungvirus	Cheungvirus NATL1A7
	NC_016764	Viruses	Duplodnaviria	Heunggongvirae	Uroviricota	Caudoviricetes	Caudovirales	Autographiviridae	Bifseptvirus	Bifseptvirus Bf7
	NC_016766	Viruses	Duplodnaviria	Heunggongvirae	Uroviricota	Caudoviricetes	Caudovirales	Siphoviridae	unclassified Siphoviridae
	NC_016767	Viruses	Duplodnaviria	Heunggongvirae	Uroviricota	Caudoviricetes	Caudovirales	Podoviridae	unclassified Podoviridae
	NC_016770	Viruses	Duplodnaviria	Heunggongvirae	Uroviricota	Caudoviricetes	Caudovirales	Siphoviridae	unclassified Siphoviridae
	NC_016895	Viruses	Varidnaviria	Bamfordvirae	Preplasmiviricota	Tectiliviricetes	Rowavirales	Adenoviridae	Mastadenovirus	Bat mastadenovirus A
	NC_016989	Viruses	Varidnaviria	Helvetiavirae	Dividoviricota	Laserviricetes	Halopanivirales	Sphaerolipoviridae	Alphasphaerolipovirus
	NC_017732	Viruses	Duplodnaviria	Heunggongvirae	Uroviricota	Caudoviricetes	Caudovirales	Podoviridae	unclassified Podoviridae
	NC_017865	Viruses	Duplodnaviria	Heunggongvirae	Uroviricota	Caudoviricetes	Caudovirales	Autographiviridae	Krylovirinae	Phikmvvirus
	NC_017940	Viruses	Varidnaviria	Bamfordvirae	Nucleocytoviricota	Megaviricetes	Pimascovirales	Iridoviridae	Alphairidovirinae	Ranavirus
	NC_017971	Viruses	Duplodnaviria	Heunggongvirae	Uroviricota	Caudoviricetes	Caudovirales	Podoviridae	Krylovvirus	Pseudomonas virus tf
	NC_017972	Viruses	Duplodnaviria	Heunggongvirae	Uroviricota	Caudoviricetes	Caudovirales	Myoviridae	unclassified Myoviridae
	NC_017973	Viruses	Duplodnaviria	Heunggongvirae	Uroviricota	Caudoviricetes	Caudovirales	Siphoviridae	Fromanvirus	Mycobacterium virus SWU1
	NC_017975	Viruses	Duplodnaviria	Heunggongvirae	Uroviricota	Caudoviricetes	Caudovirales	Myoviridae	unclassified Myoviridae
	NC_017976	Viruses	Duplodnaviria	Heunggongvirae	Uroviricota	Caudoviricetes	Caudovirales	Siphoviridae	Gutmannvirinae	Pebcunavirus
	NC_017978	Viruses	Duplodnaviria	Heunggongvirae	Uroviricota	Caudoviricetes	Caudovirales	Siphoviridae	unclassified Siphoviridae
	NC_017979	Viruses	Varidnaviria	Bamfordvirae	Preplasmiviricota	Tectiliviricetes	Rowavirales	Adenoviridae	Aviadenovirus	Goose aviadenovirus A
	NC_017981	Viruses	Duplodnaviria	Heunggongvirae	Uroviricota	Caudoviricetes	Caudovirales	Myoviridae	Dibbivirus	Dibbivirus DIBBI
	NC_018087	Viruses	Duplodnaviria	Heunggongvirae	Uroviricota	Caudoviricetes	Caudovirales	Myoviridae	Twarogvirinae	Zedzedvirus
	NC_018088	Viruses	Duplodnaviria	Heunggongvirae	Uroviricota	Caudoviricetes	Caudovirales	Siphoviridae	Franklinbayvirus	Colwellia virus 9A
	NC_018264	Viruses	Duplodnaviria	Heunggongvirae	Uroviricota	Caudoviricetes	Caudovirales	Siphoviridae	unclassified Siphoviridae
	NC_018269	Viruses	Duplodnaviria	Heunggongvirae	Uroviricota	Caudoviricetes	Caudovirales	Siphoviridae	unclassified Siphoviridae
	NC_018270	Viruses	Duplodnaviria	Heunggongvirae	Uroviricota	Caudoviricetes	Caudovirales	Podoviridae	unclassified Podoviridae
	NC_018271	Viruses	Duplodnaviria	Heunggongvirae	Uroviricota	Caudoviricetes	Caudovirales	Siphoviridae	Inhavirus	Nonlabens virus P12unknown24L
	NC_018276	Viruses	Duplodnaviria	Heunggongvirae	Uroviricota	Caudoviricetes	Caudovirales	Siphoviridae	unclassified Siphoviridae
	NC_018278	Viruses	Duplodnaviria	Heunggongvirae	Uroviricota	Caudoviricetes	Caudovirales	Siphoviridae	Kilunavirus	Burkholderia virus KL1
	NC_018279	Viruses	Duplodnaviria	Heunggongvirae	Uroviricota	Caudoviricetes	Caudovirales	Siphoviridae	unclassified Siphoviridae
	NC_018283	Viruses	Duplodnaviria	Heunggongvirae	Uroviricota	Caudoviricetes	Caudovirales	Siphoviridae	Ahduovirus	Burkholderia virus AH2
	NC_018285	Viruses	Duplodnaviria	Heunggongvirae	Uroviricota	Caudoviricetes	Caudovirales	Siphoviridae	Moineauvirus	unclassified Moineauvirus
	NC_018454	Viruses	Duplodnaviria	Heunggongvirae	Uroviricota	Caudoviricetes	Caudovirales	Siphoviridae	unclassified Siphoviridae
	NC_018835	Viruses	Duplodnaviria	Heunggongvirae	Uroviricota	Caudoviricetes	Caudovirales	Podoviridae	Kuravirus	Escherichia virus NJunknown1
	NC_018836	Viruses	Duplodnaviria	Heunggongvirae	Uroviricota	Caudoviricetes	Caudovirales	Siphoviridae	Arquatrovirinae	Streptomyces virus phiHau3
	NC_018837	Viruses	Duplodnaviria	Heunggongvirae	Uroviricota	Caudoviricetes	Caudovirales	Demerecviridae	Mccorquodalevirinae	Myunavirus
	NC_018838	Viruses	Duplodnaviria	Heunggongvirae	Uroviricota	Caudoviricetes	Caudovirales	Siphoviridae	Pahexavirus	Propionibacterium virus P1unknownunknownA
	NC_018843	Viruses	Duplodnaviria	Heunggongvirae	Uroviricota	Caudoviricetes	Caudovirales	Siphoviridae	unclassified Siphoviridae
	NC_018848	Viruses	Duplodnaviria	Heunggongvirae	Uroviricota	Caudoviricetes	Caudovirales	Siphoviridae	Picardvirus	unclassified Picardvirus
	NC_018850	Viruses	Duplodnaviria	Heunggongvirae	Uroviricota	Caudoviricetes	Caudovirales	Podoviridae	Vicosavirus	Pseudomonas virus UFVP2
	NC_018853	Viruses	Duplodnaviria	Heunggongvirae	Uroviricota	Caudoviricetes	Caudovirales	Siphoviridae	Tigunavirus	Streptomyces virus TG1
	NC_018859	Viruses	Duplodnaviria	Heunggongvirae	Uroviricota	Caudoviricetes	Caudovirales	Podoviridae	Kuravirus	Escherichia virus ECB2
	NC_018860	Viruses	Duplodnaviria	Heunggongvirae	Uroviricota	Caudoviricetes	Caudovirales	Herelleviridae	Bastillevirinae	Tsarbombavirus
	NC_019400	Viruses	Duplodnaviria	Heunggongvirae	Uroviricota	Caudoviricetes	Caudovirales	Myoviridae	Vequintavirinae	Seunavirus
	NC_019401	Viruses	Duplodnaviria	Heunggongvirae	Uroviricota	Caudoviricetes	Caudovirales	Myoviridae	Mimasvirus	Mimasvirus GAP32
	NC_019402	Viruses	Duplodnaviria	Heunggongvirae	Uroviricota	Caudoviricetes	Caudovirales	Podoviridae	unclassified Podoviridae
	NC_019404	Viruses	Duplodnaviria	Heunggongvirae	Uroviricota	Caudoviricetes	Caudovirales	Drexlerviridae	Braunvirinae	Guelphvirus
	NC_019406	Viruses	Duplodnaviria	Heunggongvirae	Uroviricota	Caudoviricetes	Caudovirales	Siphoviridae	Dolichocephalovirinae	Colossusvirus
	NC_019408	Viruses	Duplodnaviria	Heunggongvirae	Uroviricota	Caudoviricetes	Caudovirales	Siphoviridae	Phicbkvirus	Caulobacter virus Rogue
	NC_019410	Viruses	Duplodnaviria	Heunggongvirae	Uroviricota	Caudoviricetes	Caudovirales	Siphoviridae	Dolichocephalovirinae	Shapirovirus
	NC_019443	Viruses	Duplodnaviria	Heunggongvirae	Uroviricota	Caudoviricetes	Caudovirales	Myoviridae	unclassified Myoviridae
	NC_019445	Viruses	Duplodnaviria	Heunggongvirae	Uroviricota	Caudoviricetes	Caudovirales	Podoviridae	unclassified Podoviridae
	NC_019454	Viruses	Duplodnaviria	Heunggongvirae	Uroviricota	Caudoviricetes	Caudovirales	Autographiviridae	Limelightvirus	Pantoea virus Limelight
	NC_019455	Viruses	Duplodnaviria	Heunggongvirae	Uroviricota	Caudoviricetes	Caudovirales	Myoviridae	unclassified Myoviridae
	NC_019456	Viruses	Duplodnaviria	Heunggongvirae	Uroviricota	Caudoviricetes	Caudovirales	Siphoviridae	unclassified Siphoviridae
	NC_019457	Viruses	Duplodnaviria	Heunggongvirae	Uroviricota	Caudoviricetes	Caudovirales	Myoviridae	unclassified Myoviridae
	NC_019485	Viruses	Duplodnaviria	Heunggongvirae	Uroviricota	Caudoviricetes	Caudovirales	Schitoviridae	Eceepunavirus	Enterobacter virus EcP1
	NC_019486	Viruses	Duplodnaviria	Heunggongvirae	Uroviricota	Caudoviricetes	Caudovirales	Siphoviridae	Lafunavirus	Lactobacillus virus LF1
	NC_019487	Viruses	Duplodnaviria	Heunggongvirae	Uroviricota	Caudoviricetes	Caudovirales	Herelleviridae	Spounavirinae	unclassified Spounavirinae
	NC_019489	Viruses	Duplodnaviria	Heunggongvirae	Uroviricota	Caudoviricetes	Caudovirales	Siphoviridae	unclassified Siphoviridae
	NC_019490	Viruses	Duplodnaviria	Heunggongvirae	Uroviricota	Caudoviricetes	Caudovirales	Siphoviridae	unclassified Siphoviridae
	NC_019501	Viruses	Duplodnaviria	Heunggongvirae	Uroviricota	Caudoviricetes	Caudovirales	Podoviridae	Lederbergvirus	unclassified Lederbergvirus
	NC_019502	Viruses	Duplodnaviria	Heunggongvirae	Uroviricota	Caudoviricetes	Caudovirales	Siphoviridae	Camtrevirus	Bacillus virus phIS35unknown1
	NC_019504	Viruses	Duplodnaviria	Heunggongvirae	Uroviricota	Caudoviricetes	Caudovirales	Chaseviridae	Cleopatravirinae	Loessnervirus
	NC_019507	Viruses	Duplodnaviria	Heunggongvirae	Uroviricota	Caudoviricetes	Caudovirales	Myoviridae	Eucampyvirinae	Firehammervirus
	NC_019510	Viruses	Duplodnaviria	Heunggongvirae	Uroviricota	Caudoviricetes	Caudovirales	Autographiviridae	Studiervirinae	Elunavirus
	NC_019511	Viruses	Duplodnaviria	Heunggongvirae	Uroviricota	Caudoviricetes	Caudovirales	Herelleviridae	Twortvirinae	Silviavirus
	NC_019512	Viruses	Duplodnaviria	Heunggongvirae	Uroviricota	Caudoviricetes	Caudovirales	Podoviridae	Schmidvirus	Helicobacter virus 1961P
	NC_019514	Viruses	Duplodnaviria	Heunggongvirae	Uroviricota	Caudoviricetes	Caudovirales	Schitoviridae	Waedenswilvirus	Erwinia virus S6
	NC_019515	Viruses	Duplodnaviria	Heunggongvirae	Uroviricota	Caudoviricetes	Caudovirales	Myoviridae	Becedseptimavirus	Becedseptimavirus BCD7
	NC_019516	Viruses	Duplodnaviria	Heunggongvirae	Uroviricota	Caudoviricetes	Caudovirales	Myoviridae	Aurunvirus	Aurunvirus STIM5
	NC_019519	Viruses	Duplodnaviria	Heunggongvirae	Uroviricota	Caudoviricetes	Caudovirales	Myoviridae	Schmittlotzvirus	Agrobacterium virus 7-7-1
	NC_019521	Viruses	Duplodnaviria	Heunggongvirae	Uroviricota	Caudoviricetes	Caudovirales	Myoviridae	unclassified Myoviridae
	NC_019522	Viruses	Duplodnaviria	Heunggongvirae	Uroviricota	Caudoviricetes	Caudovirales	Myoviridae	unclassified Myoviridae
	NC_019524	Viruses	Duplodnaviria	Heunggongvirae	Uroviricota	Caudoviricetes	Caudovirales	Siphoviridae	unclassified Siphoviridae
	NC_019525	Viruses	Duplodnaviria	Heunggongvirae	Uroviricota	Caudoviricetes	Caudovirales	Myoviridae	unclassified Myoviridae
	NC_019527	Viruses	Duplodnaviria	Heunggongvirae	Uroviricota	Caudoviricetes	Caudovirales	Myoviridae	Popoffvirus	Aeromonas virus 56
	NC_019528	Viruses	Duplodnaviria	Heunggongvirae	Uroviricota	Caudoviricetes	Caudovirales	Autographiviridae	Melnykvirinae	Aerosvirus
	NC_019529	Viruses	Duplodnaviria	Heunggongvirae	Uroviricota	Caudoviricetes	Caudovirales	Demerecviridae	Ermolyevavirinae	Vipunavirus
	NC_019540	Viruses	Duplodnaviria	Heunggongvirae	Uroviricota	Caudoviricetes	Caudovirales	Zobellviridae	Salinovirus	Salinivibrio virus CWunknown2
	NC_019542	Viruses	Duplodnaviria	Heunggongvirae	Uroviricota	Caudoviricetes	Caudovirales	Autographiviridae	Molineuxvirinae	Axomammavirus
	NC_019544	Viruses	Duplodnaviria	Heunggongvirae	Uroviricota	Caudoviricetes	Caudovirales	Myoviridae	unclassified Myoviridae
	NC_019545	Viruses	Duplodnaviria	Heunggongvirae	Uroviricota	Caudoviricetes	Caudovirales	Siphoviridae	unclassified Siphoviridae
	NC_019549	Viruses	Duplodnaviria	Heunggongvirae	Uroviricota	Caudoviricetes	Caudovirales	Podoviridae	unclassified Podoviridae
	NC_019550	Viruses	Duplodnaviria	Heunggongvirae	Uroviricota	Caudoviricetes	Caudovirales	Podoviridae	unclassified Podoviridae
	NC_019709	Viruses	Duplodnaviria	Heunggongvirae	Uroviricota	Caudoviricetes	Caudovirales	Siphoviridae	Hendrixvirinae	Cuauhtlivirus
	NC_019713	Viruses	Duplodnaviria	Heunggongvirae	Uroviricota	Caudoviricetes	Caudovirales	Siphoviridae	Mardecavirus	Vibrio virus MAR1unknown
	NC_019717	Viruses	Duplodnaviria	Heunggongvirae	Uroviricota	Caudoviricetes	Caudovirales	Siphoviridae	unclassified Siphoviridae
	NC_019720	Viruses	Duplodnaviria	Heunggongvirae	Uroviricota	Caudoviricetes	Caudovirales	Siphoviridae	Aguilavirus	Enterobacteria virus mEp213
	NC_019721	Viruses	Duplodnaviria	Heunggongvirae	Uroviricota	Caudoviricetes	Caudovirales	Siphoviridae	Hendrixvirinae	unclassified Hendrixvirinae
	NC_019782	Viruses	Duplodnaviria	Heunggongvirae	Uroviricota	Caudoviricetes	Caudovirales	Myoviridae	unclassified Myoviridae
	NC_019909	Viruses	Duplodnaviria	Heunggongvirae	Uroviricota	Caudoviricetes	Caudovirales	Myoviridae	Tegunavirus	Yersinia virus R1RT
	NC_019910	Viruses	Duplodnaviria	Heunggongvirae	Uroviricota	Caudoviricetes	Caudovirales	Ackermannviridae	Aglimvirinae	Agtrevirus
	NC_019914	Viruses	Duplodnaviria	Heunggongvirae	Uroviricota	Caudoviricetes	Caudovirales	Siphoviridae	Azeredovirinae	unclassified Azeredovirinae
	NC_019915	Viruses	Duplodnaviria	Heunggongvirae	Uroviricota	Caudoviricetes	Caudovirales	Siphoviridae	unclassified Siphoviridae
	NC_019919	Viruses	Duplodnaviria	Heunggongvirae	Uroviricota	Caudoviricetes	Caudovirales	Demerecviridae	Markadamsvirinae	Haartmanvirus
	NC_019923	Viruses	Duplodnaviria	Heunggongvirae	Uroviricota	Caudoviricetes	Caudovirales	Podoviridae	unclassified Podoviridae
	NC_019924	Viruses	Duplodnaviria	Heunggongvirae	Uroviricota	Caudoviricetes	Caudovirales	Siphoviridae	unclassified Siphoviridae
	NC_019927	Viruses	Duplodnaviria	Heunggongvirae	Uroviricota	Caudoviricetes	Caudovirales	Siphoviridae	unclassified Siphoviridae
	NC_019928	Viruses	Duplodnaviria	Heunggongvirae	Uroviricota	Caudoviricetes	Caudovirales	Podoviridae	Schmidvirus	Helicobacter virus KHP3unknown
	NC_019929	Viruses	Duplodnaviria	Heunggongvirae	Uroviricota	Caudoviricetes	Caudovirales	Myoviridae	Erskinevirus	Erskinevirus EaH2
	NC_019930	Viruses	Duplodnaviria	Heunggongvirae	Uroviricota	Caudoviricetes	Caudovirales	Myoviridae	Tijeunavirus	Tetrasphaera virus TJE1
	NC_019931	Viruses	Duplodnaviria	Heunggongvirae	Uroviricota	Caudoviricetes	Caudovirales	Podoviridae	Schmidvirus	Helicobacter virus KHP4unknown
	NC_019932	Viruses	Duplodnaviria	Heunggongvirae	Uroviricota	Caudoviricetes	Caudovirales	Myoviridae	Peduovirinae	Entnonagintavirus
	NC_019933	Viruses	Duplodnaviria	Heunggongvirae	Uroviricota	Caudoviricetes	Caudovirales	Siphoviridae	Klementvirus
	NC_019934	Viruses	Duplodnaviria	Heunggongvirae	Uroviricota	Caudoviricetes	Caudovirales	Siphoviridae	Hendrixvirinae	unclassified Hendrixvirinae
	NC_020074	Viruses	Varidnaviria	Bamfordvirae	Preplasmiviricota	Tectiliviricetes	Rowavirales	Adenoviridae	Atadenovirus	Bovine atadenovirus E
	NC_020078	Viruses	Duplodnaviria	Heunggongvirae	Uroviricota	Caudoviricetes	Caudovirales	Autographiviridae	Melnykvirinae	Cronosvirus
	NC_020081	Viruses	Duplodnaviria	Heunggongvirae	Uroviricota	Caudoviricetes	Caudovirales	Herelleviridae	Bastillevirinae	Agatevirus
	NC_020104	Viruses	Varidnaviria	Bamfordvirae	Nucleocytoviricota	Megaviricetes	Imitervirales	Mimiviridae	unclassified Mimiviridae	Moumouvirus
	NC_020197	Viruses	Duplodnaviria	Heunggongvirae	Uroviricota	Caudoviricetes	Caudovirales	Siphoviridae	unclassified Siphoviridae
	NC_020201	Viruses	Duplodnaviria	Heunggongvirae	Uroviricota	Caudoviricetes	Caudovirales	Myoviridae	Vequintavirinae	Certrevirus
	NC_020202	Viruses	Duplodnaviria	Heunggongvirae	Uroviricota	Caudoviricetes	Caudovirales	Siphoviridae	Casadabanvirus	unclassified Casadabanvirus
	NC_020204	Viruses	Duplodnaviria	Heunggongvirae	Uroviricota	Caudoviricetes	Caudovirales	Myoviridae	Jedunavirus	Jedunavirus JDunknownunknown1
	NC_020205	Viruses	Duplodnaviria	Heunggongvirae	Uroviricota	Caudoviricetes	Caudovirales	Podoviridae	unclassified Podoviridae
	NC_020416	Viruses	Duplodnaviria	Heunggongvirae	Uroviricota	Caudoviricetes	Caudovirales	Myoviridae	Tevenvirinae	Gelderlandvirus
	NC_020480	Viruses	Duplodnaviria	Heunggongvirae	Uroviricota	Caudoviricetes	Caudovirales	Siphoviridae	Andromedavirus	Bacillus virus Finn
	NC_020481	Viruses	Duplodnaviria	Heunggongvirae	Uroviricota	Caudoviricetes	Caudovirales	Siphoviridae	unclassified Siphoviridae
	NC_020482	Viruses	Duplodnaviria	Heunggongvirae	Uroviricota	Caudoviricetes	Caudovirales	Autographiviridae	Stopavirus	Stopavirus HTVCunknown11P
	NC_020483	Viruses	Duplodnaviria	Heunggongvirae	Uroviricota	Caudoviricetes	Caudovirales	Autographiviridae	Pelagivirus	Pelagivirus HTVCunknown19P
	NC_020484	Viruses	Duplodnaviria	Heunggongvirae	Uroviricota	Caudoviricetes	Caudovirales	Myoviridae	unclassified Myoviridae
	NC_020485	Viruses	Varidnaviria	Bamfordvirae	Preplasmiviricota	Tectiliviricetes	Rowavirales	Adenoviridae	Mastadenovirus	Simian mastadenovirus G
	NC_020487	Viruses	Varidnaviria	Bamfordvirae	Preplasmiviricota	Tectiliviricetes	Rowavirales	Adenoviridae	Mastadenovirus	Platyrrhini mastadenovirus A
	NC_020488	Viruses	Duplodnaviria	Heunggongvirae	Uroviricota	Caudoviricetes	Caudovirales	Podoviridae	unclassified Podoviridae
	NC_020489	Viruses	Duplodnaviria	Heunggongvirae	Uroviricota	Caudoviricetes	Caudovirales	Siphoviridae	unclassified Siphoviridae
	NC_020490	Viruses	Duplodnaviria	Heunggongvirae	Uroviricota	Caudoviricetes	Caudovirales	Siphoviridae	Azeredovirinae	unclassified Azeredovirinae
	NC_020837	Viruses	Duplodnaviria	Heunggongvirae	Uroviricota	Caudoviricetes	Caudovirales	Myoviridae	Anaposvirus	Synechococcus virus SCAM1
	NC_020840	Viruses	Duplodnaviria	Heunggongvirae	Uroviricota	Caudoviricetes	Caudovirales	Siphoviridae	unclassified Siphoviridae
	NC_020841	Viruses	Duplodnaviria	Heunggongvirae	Uroviricota	Caudoviricetes	Caudovirales	Myoviridae	unclassified Myoviridae
	NC_020842	Viruses	Duplodnaviria	Heunggongvirae	Uroviricota	Caudoviricetes	Caudovirales	Siphoviridae	Cbastvirus	Cellulophaga virus ST
	NC_020843	Viruses	Duplodnaviria	Heunggongvirae	Uroviricota	Caudoviricetes	Caudovirales	Myoviridae	unclassified Myoviridae
	NC_020844	Viruses	Duplodnaviria	Heunggongvirae	Uroviricota	Caudoviricetes	Caudovirales	Siphoviridae	unclassified Siphoviridae
	NC_020846	Viruses	Duplodnaviria	Heunggongvirae	Uroviricota	Caudoviricetes	Caudovirales	Siphoviridae	unclassified Siphoviridae
	NC_020848	Viruses	Duplodnaviria	Heunggongvirae	Uroviricota	Caudoviricetes	Caudovirales	Schitoviridae	Fuhrmanvirinae	Stoningtonvirus
	NC_020849	Viruses	Duplodnaviria	Heunggongvirae	Uroviricota	Caudoviricetes	Caudovirales	Schitoviridae	Fuhrmanvirinae	Matsuvirus
	NC_020850	Viruses	Duplodnaviria	Heunggongvirae	Uroviricota	Caudoviricetes	Caudovirales	Myoviridae	unclassified Myoviridae
	NC_020851	Viruses	Duplodnaviria	Heunggongvirae	Uroviricota	Caudoviricetes	Caudovirales	Myoviridae	Llyrvirus	Llyrvirus SSKS1
	NC_020853	Viruses	Duplodnaviria	Heunggongvirae	Uroviricota	Caudoviricetes	Caudovirales	Siphoviridae	unclassified Siphoviridae
	NC_020854	Viruses	Duplodnaviria	Heunggongvirae	Uroviricota	Caudoviricetes	Caudovirales	Siphoviridae	unclassified Siphoviridae
	NC_020855	Viruses	Duplodnaviria	Heunggongvirae	Uroviricota	Caudoviricetes	Caudovirales	Myoviridae	Libanvirus	unclassified Libanvirus
	NC_020857	Viruses	Duplodnaviria	Heunggongvirae	Uroviricota	Caudoviricetes	Caudovirales	Siphoviridae	unclassified Siphoviridae
	NC_020862	Viruses	Duplodnaviria	Heunggongvirae	Uroviricota	Caudoviricetes	Caudovirales	Schitoviridae	Rhodovirinae	Raunefjordenvirus
	NC_020863	Viruses	Duplodnaviria	Heunggongvirae	Uroviricota	Caudoviricetes	Caudovirales	Myoviridae	unclassified Myoviridae
	NC_020864	Viruses	Varidnaviria	Bamfordvirae	Nucleocytoviricota	Megaviricetes	Algavirales	Phycodnaviridae	Prasinovirus	unclassified Prasinovirus
	NC_020865	Viruses	Duplodnaviria	Heunggongvirae	Uroviricota	Caudoviricetes	Caudovirales	Autographiviridae	Sednavirus	Sednavirus SRIP2
	NC_020866	Viruses	Duplodnaviria	Heunggongvirae	Uroviricota	Caudoviricetes	Caudovirales	Siphoviridae	unclassified Siphoviridae
	NC_020867	Viruses	Duplodnaviria	Heunggongvirae	Uroviricota	Caudoviricetes	Caudovirales	Autographiviridae	Kajamvirus	Kajamvirus SRIP1
	NC_020869	Viruses	unclassified viruses	unclassified DNA viruses	unclassified dsDNA viruses
	NC_020872	Viruses	Duplodnaviria	Heunggongvirae	Uroviricota	Caudoviricetes	Caudovirales	Autographiviridae	Banchanvirus	Banchanvirus SS12unknown1
	NC_020873	Viruses	Duplodnaviria	Heunggongvirae	Uroviricota	Caudoviricetes	Caudovirales	Herelleviridae	Bastillevirinae	Caeruleovirus
	NC_020874	Viruses	Duplodnaviria	Heunggongvirae	Uroviricota	Caudoviricetes	Caudovirales	Autographiviridae	Tritonvirus	Tritonvirus PSSP3
	NC_020875	Viruses	Duplodnaviria	Heunggongvirae	Uroviricota	Caudoviricetes	Caudovirales	Myoviridae	unclassified Myoviridae
	NC_020878	Viruses	Duplodnaviria	Heunggongvirae	Uroviricota	Caudoviricetes	Caudovirales	Autographiviridae	Lingvirus	Lingvirus PGSP1
	NC_020883	Viruses	Duplodnaviria	Heunggongvirae	Uroviricota	Caudoviricetes	Caudovirales	Myoviridae	Pemunavirus	Bacillus virus PM1
	NC_020998	Viruses	Varidnaviria	Helvetiavirae	Dividoviricota	Laserviricetes	Halopanivirales	Sphaerolipoviridae	Alphasphaerolipovirus
	NC_021068	Viruses	Duplodnaviria	Heunggongvirae	Uroviricota	Caudoviricetes	Caudovirales	Podoviridae	unclassified Podoviridae
	NC_021070	Viruses	Duplodnaviria	Heunggongvirae	Uroviricota	Caudoviricetes	Caudovirales	Myoviridae	unclassified Myoviridae
	NC_021071	Viruses	Duplodnaviria	Heunggongvirae	Uroviricota	Caudoviricetes	Caudovirales	Myoviridae	unclassified Myoviridae
	NC_021072	Viruses	Duplodnaviria	Heunggongvirae	Uroviricota	Caudoviricetes	Caudovirales	Myoviridae	Leucotheavirus	Synechococcus virus Syn3unknown
	NC_021073	Viruses	Duplodnaviria	Heunggongvirae	Uroviricota	Caudoviricetes	Caudovirales	Myoviridae	unclassified Myoviridae
	NC_021190	Viruses	Duplodnaviria	Heunggongvirae	Uroviricota	Caudoviricetes	Caudovirales	Siphoviridae	unclassified Siphoviridae
	NC_021221	Viruses	Varidnaviria	Bamfordvirae	Preplasmiviricota	Tectiliviricetes	Rowavirales	Adenoviridae	Aviadenovirus	Fowl aviadenovirus B
	NC_021246	Viruses	Varidnaviria	Bamfordvirae	Nucleocytoviricota	Pokkesviricetes	Chitovirales	Poxviridae	Entomopoxvirinae	Betaentomopoxvirus
	NC_021247	Viruses	Varidnaviria	Bamfordvirae	Nucleocytoviricota	Pokkesviricetes	Chitovirales	Poxviridae	Entomopoxvirinae	Betaentomopoxvirus
	NC_021248	Viruses	Varidnaviria	Bamfordvirae	Nucleocytoviricota	Pokkesviricetes	Chitovirales	Poxviridae	Entomopoxvirinae	Betaentomopoxvirus
	NC_021299	Viruses	Duplodnaviria	Heunggongvirae	Uroviricota	Caudoviricetes	Caudovirales	Siphoviridae	Mclasvirinae	Bongovirus
	NC_021304	Viruses	Duplodnaviria	Heunggongvirae	Uroviricota	Caudoviricetes	Caudovirales	Siphoviridae	Arquatrovirinae	Likavirus
	NC_021307	Viruses	Duplodnaviria	Heunggongvirae	Uroviricota	Caudoviricetes	Caudovirales	Siphoviridae	Fromanvirus	unclassified Fromanvirus
	NC_021312	Viruses	Varidnaviria	Bamfordvirae	Nucleocytoviricota	Megaviricetes	Algavirales	Phycodnaviridae	Prymnesiovirus	unclassified Prymnesiovirus
	NC_021316	Viruses	Duplodnaviria	Heunggongvirae	Uroviricota	Caudoviricetes	Caudovirales	Autographiviridae	Beijerinckvirinae	Friunavirus
	NC_021318	Viruses	Duplodnaviria	Heunggongvirae	Uroviricota	Caudoviricetes	Caudovirales	Siphoviridae	Fromanvirus	unclassified Fromanvirus
	NC_021320	Viruses	Duplodnaviria	Heunggongvirae	Uroviricota	Caudoviricetes	Caudovirales	Myoviridae	Haloferacalesvirus	Haloferacalesvirus hv5
	NC_021321	Viruses	Duplodnaviria	Heunggongvirae	Uroviricota	Caudoviricetes	Caudovirales	Myoviridae	Haloferacalesvirus	Haloferacalesvirus hv8
	NC_021325	Viruses	Duplodnaviria	Heunggongvirae	Uroviricota	Caudoviricetes	Caudovirales	Siphoviridae	unclassified Siphoviridae
	NC_021328	Viruses	Duplodnaviria	Heunggongvirae	Uroviricota	Caudoviricetes	Caudovirales	Myoviridae	unclassified Myoviridae
	NC_021335	Viruses	Duplodnaviria	Heunggongvirae	Uroviricota	Caudoviricetes	Caudovirales	Myoviridae	Haloferacalesvirus	Haloferacalesvirus hv7
	NC_021336	Viruses	Duplodnaviria	Heunggongvirae	Uroviricota	Caudoviricetes	Caudovirales	Salasmaviridae	Northropvirinae	Klosterneuburgvirus
	NC_021342	Viruses	Duplodnaviria	Heunggongvirae	Uroviricota	Caudoviricetes	Caudovirales	Myoviridae	Yokohamavirus	Edwardsiella virus PEi21
	NC_021343	Viruses	Duplodnaviria	Heunggongvirae	Uroviricota	Caudoviricetes	Caudovirales	Myoviridae	Peduovirinae	Nampongvirus
	NC_021346	Viruses	Duplodnaviria	Heunggongvirae	Uroviricota	Caudoviricetes	Caudovirales	Myoviridae	Bixzunavirus	Bixzunavirus Bxz1
	NC_021347	Viruses	Duplodnaviria	Heunggongvirae	Uroviricota	Caudoviricetes	Caudovirales	Myoviridae	unclassified Myoviridae
	NC_021529	Viruses	Duplodnaviria	Heunggongvirae	Uroviricota	Caudoviricetes	Caudovirales	Myoviridae	Tevenvirinae	Schizotequatrovirus
	NC_021530	Viruses	Duplodnaviria	Heunggongvirae	Uroviricota	Caudoviricetes	Caudovirales	Myoviridae	Acionnavirus	unclassified Acionnavirus
	NC_021531	Viruses	Duplodnaviria	Heunggongvirae	Uroviricota	Caudoviricetes	Caudovirales	Myoviridae	Derbicusvirus	unclassified Derbicusvirus
	NC_021536	Viruses	Duplodnaviria	Heunggongvirae	Uroviricota	Caudoviricetes	Caudovirales	Myoviridae	Tefnutvirus	Synechococcus virus SIOM18
	NC_021537	Viruses	Duplodnaviria	Heunggongvirae	Uroviricota	Caudoviricetes	Caudovirales	Siphoviridae	unclassified Siphoviridae
	NC_021539	Viruses	Duplodnaviria	Heunggongvirae	Uroviricota	Caudoviricetes	Caudovirales	Siphoviridae	Psavirus	Listeria virus LP3unknown2
	NC_021540	Viruses	Duplodnaviria	Heunggongvirae	Uroviricota	Caudoviricetes	Caudovirales	Schitoviridae	Pacinivirus	Vibrio virus VCO139
	NC_021557	Viruses	Duplodnaviria	Heunggongvirae	Uroviricota	Caudoviricetes	Caudovirales	Myoviridae	unclassified Myoviridae
	NC_021558	Viruses	Duplodnaviria	Heunggongvirae	Uroviricota	Caudoviricetes	Caudovirales	Siphoviridae	unclassified Siphoviridae
	NC_021560	Viruses	Duplodnaviria	Heunggongvirae	Uroviricota	Caudoviricetes	Caudovirales	Myoviridae	unclassified Myoviridae
	NC_021561	Viruses	Duplodnaviria	Heunggongvirae	Uroviricota	Caudoviricetes	Caudovirales	Siphoviridae	unclassified Siphoviridae
	NC_021563	Viruses	Duplodnaviria	Heunggongvirae	Uroviricota	Caudoviricetes	Caudovirales	Siphoviridae	unclassified Siphoviridae
	NC_021772	Viruses	Duplodnaviria	Heunggongvirae	Uroviricota	Caudoviricetes	Caudovirales	Schitoviridae	Humphriesvirinae	Ithacavirus
	NC_021775	Viruses	Duplodnaviria	Heunggongvirae	Uroviricota	Caudoviricetes	Caudovirales	Siphoviridae	Guernseyvirinae	Cornellvirus
	NC_021776	Viruses	Duplodnaviria	Heunggongvirae	Uroviricota	Caudoviricetes	Caudovirales	Podoviridae	Kafunavirus	unclassified Kafunavirus
	NC_021777	Viruses	Duplodnaviria	Heunggongvirae	Uroviricota	Caudoviricetes	Caudovirales	Siphoviridae	Guernseyvirinae	Jerseyvirus
	NC_021784	Viruses	Duplodnaviria	Heunggongvirae	Uroviricota	Caudoviricetes	Caudovirales	Myoviridae	unclassified Myoviridae
	NC_021788	Viruses	Duplodnaviria	Heunggongvirae	Uroviricota	Caudoviricetes	Caudovirales	Podoviridae	Lightbulbvirus	Cellulophaga virus Cba41
	NC_021789	Viruses	Duplodnaviria	Heunggongvirae	Uroviricota	Caudoviricetes	Caudovirales	Podoviridae	unclassified Podoviridae	crAss-like viruses
	NC_021790	Viruses	Duplodnaviria	Heunggongvirae	Uroviricota	Caudoviricetes	Caudovirales	Siphoviridae	Helsingorvirus	Cellulophaga virus Cba181
	NC_021796	Viruses	Duplodnaviria	Heunggongvirae	Uroviricota	Caudoviricetes	Caudovirales	Podoviridae	unclassified Podoviridae	crAss-like viruses
	NC_021799	Viruses	Duplodnaviria	Heunggongvirae	Uroviricota	Caudoviricetes	Caudovirales	Siphoviridae	unclassified Siphoviridae
	NC_021800	Viruses	Duplodnaviria	Heunggongvirae	Uroviricota	Caudoviricetes	Caudovirales	Siphoviridae	unclassified Siphoviridae
	NC_021802	Viruses	Duplodnaviria	Heunggongvirae	Uroviricota	Caudoviricetes	Caudovirales	Siphoviridae	unclassified Siphoviridae
	NC_021804	Viruses	Duplodnaviria	Heunggongvirae	Uroviricota	Caudoviricetes	Caudovirales	Siphoviridae	unclassified Siphoviridae
	NC_021806	Viruses	Duplodnaviria	Heunggongvirae	Uroviricota	Caudoviricetes	Caudovirales	Podoviridae	unclassified Podoviridae	crAss-like viruses
	NC_021856	Viruses	Duplodnaviria	Heunggongvirae	Uroviricota	Caudoviricetes	Caudovirales	Herelleviridae	Bastillevirinae	Nitunavirus
	NC_021857	Viruses	Duplodnaviria	Heunggongvirae	Uroviricota	Caudoviricetes	Caudovirales	Myoviridae	unclassified Myoviridae
	NC_021858	Viruses	unclassified viruses	unclassified DNA viruses	unclassified dsDNA viruses	Pandoravirus
	NC_021864	Viruses	Duplodnaviria	Heunggongvirae	Uroviricota	Caudoviricetes	Caudovirales	Podoviridae	unclassified Podoviridae
	NC_021867	Viruses	Duplodnaviria	Heunggongvirae	Uroviricota	Caudoviricetes	Caudovirales	Siphoviridae	Unahavirus	Flavobacterium virus 6H
	NC_021901	Viruses	Varidnaviria	Bamfordvirae	Nucleocytoviricota	Megaviricetes	Pimascovirales	Iridoviridae	Betairidovirinae	Chloriridovirus
	NC_022054	Viruses	Duplodnaviria	Heunggongvirae	Uroviricota	Caudoviricetes	Caudovirales	Siphoviridae	Mapvirus	Mycobacterium virus Muddy
	NC_022057	Viruses	Duplodnaviria	Heunggongvirae	Uroviricota	Caudoviricetes	Caudovirales	Siphoviridae	Corndogvirus	unclassified Corndogvirus
	NC_022058	Viruses	Duplodnaviria	Heunggongvirae	Uroviricota	Caudoviricetes	Caudovirales	Siphoviridae	Fromanvirus	unclassified Fromanvirus
	NC_022059	Viruses	Duplodnaviria	Heunggongvirae	Uroviricota	Caudoviricetes	Caudovirales	Siphoviridae	Kostyavirus	unclassified Kostyavirus
	NC_022064	Viruses	Duplodnaviria	Heunggongvirae	Uroviricota	Caudoviricetes	Caudovirales	Siphoviridae	Bclasvirinae	Acadianvirus
	NC_022096	Viruses	Duplodnaviria	Heunggongvirae	Uroviricota	Caudoviricetes	Caudovirales	Myoviridae	Baikalvirus	Baikalvirus PaBG
	NC_022098	Viruses	unclassified viruses	unclassified DNA viruses	unclassified dsDNA viruses	Pandoravirus
	NC_022266	Viruses	Varidnaviria	Bamfordvirae	Preplasmiviricota	Tectiliviricetes	Rowavirales	Adenoviridae	Mastadenovirus	Simian mastadenovirus F
	NC_022563	Viruses	Varidnaviria	Bamfordvirae	Nucleocytoviricota	Pokkesviricetes	Chitovirales	Poxviridae	Chordopoxvirinae	Sciuripoxvirus
	NC_022612	Viruses	Varidnaviria	Bamfordvirae	Preplasmiviricota	Tectiliviricetes	Rowavirales	Adenoviridae	Aviadenovirus	Turkey aviadenovirus C
	NC_022613	Viruses	Varidnaviria	Bamfordvirae	Preplasmiviricota	Tectiliviricetes	Rowavirales	Adenoviridae	Aviadenovirus	Turkey aviadenovirus D
	NC_022747	Viruses	Duplodnaviria	Heunggongvirae	Uroviricota	Caudoviricetes	Caudovirales	Myoviridae	Peduovirinae	Longwoodvirus
	NC_022761	Viruses	Duplodnaviria	Heunggongvirae	Uroviricota	Caudoviricetes	Caudovirales	Herelleviridae	Spounavirinae	Okubovirus
	NC_022767	Viruses	Duplodnaviria	Heunggongvirae	Uroviricota	Caudoviricetes	Caudovirales	Siphoviridae	Slashvirus	Bacillus virus Staley
	NC_022775	Viruses	Duplodnaviria	Heunggongvirae	Uroviricota	Caudoviricetes	Caudovirales	Siphoviridae	unclassified Siphoviridae
	NC_022914	Viruses	Duplodnaviria	Heunggongvirae	Uroviricota	Caudoviricetes	Caudovirales	Siphoviridae	unclassified Siphoviridae
	NC_022915	Viruses	Duplodnaviria	Heunggongvirae	Uroviricota	Caudoviricetes	Caudovirales	Podoviridae	Firingavirus	Ralstonia virus RSK1
	NC_022916	Viruses	Duplodnaviria	Heunggongvirae	Uroviricota	Caudoviricetes	Caudovirales	Autographiviridae	Okabevirinae	Mguuvirus
	NC_022917	Viruses	Duplodnaviria	Heunggongvirae	Uroviricota	Caudoviricetes	Caudovirales	Autographiviridae	Jiaoyazivirus	Jiaoyazivirus RSB3
	NC_022965	Viruses	Duplodnaviria	Heunggongvirae	Uroviricota	Caudoviricetes	Caudovirales	Siphoviridae	Fromanvirus	unclassified Fromanvirus
	NC_022968	Viruses	Duplodnaviria	Heunggongvirae	Uroviricota	Caudoviricetes	Caudovirales	Myoviridae	Vequintavirinae	Seunavirus
	NC_022972	Viruses	Duplodnaviria	Heunggongvirae	Uroviricota	Caudoviricetes	Caudovirales	Siphoviridae	unclassified Siphoviridae
	NC_022982	Viruses	Duplodnaviria	Heunggongvirae	Uroviricota	Caudoviricetes	Caudovirales	Autographiviridae	Okabevirinae	unclassified Okabevirinae
	NC_022987	Viruses	Duplodnaviria	Heunggongvirae	Uroviricota	Caudoviricetes	Caudovirales	Autographiviridae	Pradovirus	Pradovirus prado
	NC_023005	Viruses	Duplodnaviria	Heunggongvirae	Uroviricota	Caudoviricetes	Caudovirales	Autographiviridae	Studiervirinae	Phutvirus
	NC_023006	Viruses	Duplodnaviria	Heunggongvirae	Uroviricota	Caudoviricetes	Caudovirales	Myoviridae	unclassified Myoviridae
	NC_023007	Viruses	Duplodnaviria	Heunggongvirae	Uroviricota	Caudoviricetes	Caudovirales	Siphoviridae	unclassified Siphoviridae
	NC_023423	Viruses	unclassified viruses	unclassified DNA viruses	unclassified dsDNA viruses	Pithoviridae	Pithovirus
	NC_023426	Viruses	Varidnaviria	Bamfordvirae	Nucleocytoviricota	Pokkesviricetes	Chitovirales	Poxviridae	Entomopoxvirinae	Alphaentomopoxvirus
	NC_023498	Viruses	Duplodnaviria	Heunggongvirae	Uroviricota	Caudoviricetes	Caudovirales	Siphoviridae	Timquatrovirus	unclassified Timquatrovirus
	NC_023502	Viruses	Duplodnaviria	Heunggongvirae	Uroviricota	Caudoviricetes	Caudovirales	Siphoviridae	unclassified Siphoviridae
	NC_023503	Viruses	Duplodnaviria	Heunggongvirae	Uroviricota	Caudoviricetes	Caudovirales	Siphoviridae	unclassified Siphoviridae
	NC_023548	Viruses	Duplodnaviria	Heunggongvirae	Uroviricota	Caudoviricetes	Caudovirales	Autographiviridae	Studiervirinae	Kayfunavirus
	NC_023549	Viruses	Duplodnaviria	Heunggongvirae	Uroviricota	Caudoviricetes	Caudovirales	Siphoviridae	Cinunavirus	Clavibacter virus CN1A
	NC_023555	Viruses	Duplodnaviria	Heunggongvirae	Uroviricota	Caudoviricetes	Caudovirales	Siphoviridae	Eiauvirus	Edwardsiella virus eiAU
	NC_023561	Viruses	Duplodnaviria	Heunggongvirae	Uroviricota	Caudoviricetes	Caudovirales	Myoviridae	Tevenvirinae	Karamvirus
	NC_023564	Viruses	Duplodnaviria	Heunggongvirae	Uroviricota	Caudoviricetes	Caudovirales	Siphoviridae	Fromanvirus	unclassified Fromanvirus
	NC_023566	Viruses	Duplodnaviria	Heunggongvirae	Uroviricota	Caudoviricetes	Caudovirales	Siphoviridae	Rigallicvirus	Rhizobium virus P1unknown6B
	NC_023569	Viruses	Duplodnaviria	Heunggongvirae	Uroviricota	Caudoviricetes	Caudovirales	Siphoviridae	unclassified Siphoviridae
	NC_023570	Viruses	Duplodnaviria	Heunggongvirae	Uroviricota	Caudoviricetes	Caudovirales	Autographiviridae	Beijerinckvirinae	Pettyvirus
	NC_023571	Viruses	Duplodnaviria	Heunggongvirae	Uroviricota	Caudoviricetes	Caudovirales	Siphoviridae	Sozzivirus	Oenococcus virus phiS11
	NC_023575	Viruses	Duplodnaviria	Heunggongvirae	Uroviricota	Caudoviricetes	Caudovirales	Podoviridae	unclassified Podoviridae
	NC_023578	Viruses	Duplodnaviria	Heunggongvirae	Uroviricota	Caudoviricetes	Caudovirales	Siphoviridae	Konstantinevirus	unclassified Konstantinevirus
	NC_023579	Viruses	Duplodnaviria	Heunggongvirae	Uroviricota	Caudoviricetes	Caudovirales	Schitoviridae	Erskinevirinae	Johnsonvirus
	NC_023581	Viruses	Duplodnaviria	Heunggongvirae	Uroviricota	Caudoviricetes	Caudovirales	Schitoviridae	Presleyvirus	Acinetobacter virus Presley
	NC_023587	Viruses	Duplodnaviria	Heunggongvirae	Uroviricota	Caudoviricetes	Caudovirales	Myoviridae	unclassified Myoviridae
	NC_023588	Viruses	Duplodnaviria	Heunggongvirae	Uroviricota	Caudoviricetes	Caudovirales	Myoviridae	Peduovirinae	Simpcentumvirus
	NC_023590	Viruses	Duplodnaviria	Heunggongvirae	Uroviricota	Caudoviricetes	Caudovirales	Siphoviridae	Lokivirus	Acinetobacter virus IMEAB3
	NC_023593	Viruses	Duplodnaviria	Heunggongvirae	Uroviricota	Caudoviricetes	Caudovirales	Podoviridae	Kuravirus	Escherichia virus Septima11
	NC_023594	Viruses	Duplodnaviria	Heunggongvirae	Uroviricota	Caudoviricetes	Caudovirales	Chaseviridae	Nefertitivirinae	Yushanvirus
	NC_023597	Viruses	Duplodnaviria	Heunggongvirae	Uroviricota	Caudoviricetes	Caudovirales	Siphoviridae	Fromanvirus	unclassified Fromanvirus
	NC_023601	Viruses	Duplodnaviria	Heunggongvirae	Uroviricota	Caudoviricetes	Caudovirales	Myoviridae	Otagovirus	Pseudomonas virus Psa374
	NC_023603	Viruses	Duplodnaviria	Heunggongvirae	Uroviricota	Caudoviricetes	Caudovirales	Siphoviridae	Bclasvirinae	unclassified Bclasvirinae
	NC_023604	Viruses	Duplodnaviria	Heunggongvirae	Uroviricota	Caudoviricetes	Caudovirales	Siphoviridae	unclassified Siphoviridae
	NC_023605	Viruses	Duplodnaviria	Heunggongvirae	Uroviricota	Caudoviricetes	Caudovirales	Podoviridae	unclassified Podoviridae
	NC_023607	Viruses	Duplodnaviria	Heunggongvirae	Uroviricota	Caudoviricetes	Caudovirales	Siphoviridae	Fromanvirus	unclassified Fromanvirus
	NC_023610	Viruses	Duplodnaviria	Heunggongvirae	Uroviricota	Caudoviricetes	Caudovirales	Myoviridae	Iapetusvirus	Iapetusvirus EaH1
	NC_023612	Viruses	Duplodnaviria	Heunggongvirae	Uroviricota	Caudoviricetes	Caudovirales	Siphoviridae	unclassified Siphoviridae
	NC_023613	Viruses	Varidnaviria	Bamfordvirae	Nucleocytoviricota	Megaviricetes	Pimascovirales	Iridoviridae	Betairidovirinae	Chloriridovirus
	NC_023614	Viruses	Duplodnaviria	Heunggongvirae	Uroviricota	Caudoviricetes	Caudovirales	Siphoviridae	unclassified Siphoviridae
	NC_023688	Viruses	Duplodnaviria	Heunggongvirae	Uroviricota	Caudoviricetes	Caudovirales	Myoviridae	Tevenvirinae	unclassified Tevenvirinae
	NC_023691	Viruses	Duplodnaviria	Heunggongvirae	Uroviricota	Caudoviricetes	Caudovirales	Siphoviridae	Patiencevirus	Mycobacterium virus Patience
	NC_023692	Viruses	Duplodnaviria	Heunggongvirae	Uroviricota	Caudoviricetes	Caudovirales	Siphoviridae	Pclasvirinae	Bignuzvirus
	NC_023694	Viruses	Duplodnaviria	Heunggongvirae	Uroviricota	Caudoviricetes	Caudovirales	Siphoviridae	Pepyhexavirus	Rhodococcus virus Poco6
	NC_023697	Viruses	Duplodnaviria	Heunggongvirae	Uroviricota	Caudoviricetes	Caudovirales	Siphoviridae	Chebruvirinae	Brujitavirus
	NC_023701	Viruses	Duplodnaviria	Heunggongvirae	Uroviricota	Caudoviricetes	Caudovirales	Siphoviridae	Bclasvirinae	Acadianvirus
	NC_023703	Viruses	Duplodnaviria	Heunggongvirae	Uroviricota	Caudoviricetes	Caudovirales	Siphoviridae	unclassified Siphoviridae
	NC_023706	Viruses	Duplodnaviria	Heunggongvirae	Uroviricota	Caudoviricetes	Caudovirales	Siphoviridae	unclassified Siphoviridae
	NC_023717	Viruses	Duplodnaviria	Heunggongvirae	Uroviricota	Caudoviricetes	Caudovirales	Myoviridae	Vequintavirinae	Certrevirus
	NC_023719	Viruses	Duplodnaviria	Heunggongvirae	Uroviricota	Caudoviricetes	Caudovirales	Myoviridae	Donellivirus	Donellivirus gee
	NC_023722	Viruses	Duplodnaviria	Heunggongvirae	Uroviricota	Caudoviricetes	Caudovirales	Siphoviridae	unclassified Siphoviridae
	NC_023731	Viruses	Duplodnaviria	Heunggongvirae	Uroviricota	Caudoviricetes	Caudovirales	Siphoviridae	Fromanvirus	Mycobacterium virus Trixie
	NC_023734	Viruses	Duplodnaviria	Heunggongvirae	Uroviricota	Caudoviricetes	Caudovirales	Siphoviridae	unclassified Siphoviridae
	NC_023735	Viruses	Duplodnaviria	Heunggongvirae	Uroviricota	Caudoviricetes	Caudovirales	Siphoviridae	Pepyhexavirus	Rhodococcus virus Pepy6
	NC_023736	Viruses	Duplodnaviria	Heunggongvirae	Uroviricota	Caudoviricetes	Caudovirales	Autographiviridae	Kelmasvirus	Kelmasvirus RSB2
	NC_023743	Viruses	Duplodnaviria	Heunggongvirae	Uroviricota	Caudoviricetes	Caudovirales	Drexlerviridae	Rogunavirinae	Lindendrivevirus
	NC_023744	Viruses	Duplodnaviria	Heunggongvirae	Uroviricota	Caudoviricetes	Caudovirales	Siphoviridae	Hnatkovirus	Mycobacterium virus DS6A
	NC_023841	Viruses	Duplodnaviria	Heunggongvirae	Uroviricota	Caudoviricetes	Caudovirales	Podoviridae	unclassified Podoviridae
	NC_023848	Viruses	Varidnaviria	Bamfordvirae	Nucleocytoviricota	Megaviricetes	Pimascovirales	Iridoviridae	Betairidovirinae	Chloriridovirus
	NC_023859	Viruses	Duplodnaviria	Heunggongvirae	Uroviricota	Caudoviricetes	Caudovirales	Siphoviridae	Farahnazvirus	Microbacterium virus ISF9
	NC_023863	Viruses	Duplodnaviria	Heunggongvirae	Uroviricota	Caudoviricetes	Caudovirales	Podoviridae	unclassified Podoviridae
	NC_023865	Viruses	Duplodnaviria	Heunggongvirae	Uroviricota	Caudoviricetes	Caudovirales	Chaseviridae	Cleopatravirinae	Suwonvirus
	NC_024121	Viruses	Duplodnaviria	Heunggongvirae	Uroviricota	Caudoviricetes	Caudovirales	Myoviridae	Muldoonvirus	Muldoonvirus PS2
	NC_024122	Viruses	Duplodnaviria	Heunggongvirae	Uroviricota	Caudoviricetes	Caudovirales	Ackermannviridae	Cvivirinae	Kuttervirus
	NC_024123	Viruses	Duplodnaviria	Heunggongvirae	Uroviricota	Caudoviricetes	Caudovirales	Podoviridae	Kochitakasuvirus	Pseudomonas virus KPP25
	NC_024134	Viruses	Duplodnaviria	Heunggongvirae	Uroviricota	Caudoviricetes	Caudovirales	Myoviridae	Vequintavirinae	Vequintavirus
	NC_024138	Viruses	Duplodnaviria	Heunggongvirae	Uroviricota	Caudoviricetes	Caudovirales	Siphoviridae	Marvinvirus	Mycobacterium virus Mosmoris
	NC_024142	Viruses	Duplodnaviria	Heunggongvirae	Uroviricota	Caudoviricetes	Caudovirales	Schitoviridae	Enquatrovirinae	Gamaleyavirus
	NC_024150	Viruses	Varidnaviria	Bamfordvirae	Preplasmiviricota	Tectiliviricetes	Rowavirales	Adenoviridae	Mastadenovirus	Sea lion mastadenovirus A
	NC_024204	Viruses	Duplodnaviria	Heunggongvirae	Uroviricota	Caudoviricetes	Caudovirales	Siphoviridae	Guernseyvirinae	Jerseyvirus
	NC_024206	Viruses	Duplodnaviria	Heunggongvirae	Uroviricota	Caudoviricetes	Caudovirales	Myoviridae	unclassified Myoviridae
	NC_024209	Viruses	Duplodnaviria	Heunggongvirae	Uroviricota	Caudoviricetes	Caudovirales	Siphoviridae	Dclasvirinae	Hawkeyevirus
	NC_024214	Viruses	Duplodnaviria	Heunggongvirae	Uroviricota	Caudoviricetes	Caudovirales	Siphoviridae	Nevevirus	Lactococcus virus P162
	NC_024216	Viruses	Duplodnaviria	Heunggongvirae	Uroviricota	Caudoviricetes	Caudovirales	Herelleviridae	Bastillevirinae	Bastillevirus
	NC_024217	Viruses	Duplodnaviria	Heunggongvirae	Uroviricota	Caudoviricetes	Caudovirales	unclassified Caudovirales
	NC_024329	Viruses	Duplodnaviria	Heunggongvirae	Uroviricota	Caudoviricetes	Caudovirales	Autographiviridae	Lauvirus
	NC_024355	Viruses	Duplodnaviria	Heunggongvirae	Uroviricota	Caudoviricetes	Caudovirales	Siphoviridae	Sextaecvirus	Staphylococcus virus Sextaec
	NC_024356	Viruses	Duplodnaviria	Heunggongvirae	Uroviricota	Caudoviricetes	Caudovirales	Siphoviridae	unclassified Siphoviridae
	NC_024358	Viruses	Duplodnaviria	Heunggongvirae	Uroviricota	Caudoviricetes	Caudovirales	Podoviridae	Kozyakovvirus	Anabaena virus A4L
	NC_024360	Viruses	Duplodnaviria	Heunggongvirae	Uroviricota	Caudoviricetes	Caudovirales	Herelleviridae	Jasinkavirinae	Pecentumvirus
	NC_024362	Viruses	Duplodnaviria	Heunggongvirae	Uroviricota	Caudoviricetes	Caudovirales	Autographiviridae	Studiervirinae	Ghunavirus
	NC_024365	Viruses	Duplodnaviria	Heunggongvirae	Uroviricota	Caudoviricetes	Caudovirales	Siphoviridae	unclassified Siphoviridae
	NC_024367	Viruses	Duplodnaviria	Heunggongvirae	Uroviricota	Caudoviricetes	Caudovirales	Schitoviridae	Rhodovirinae	Baltimorevirus
	NC_024369	Viruses	Duplodnaviria	Heunggongvirae	Uroviricota	Caudoviricetes	Caudovirales	Myoviridae	unclassified Myoviridae
	NC_024375	Viruses	Duplodnaviria	Heunggongvirae	Uroviricota	Caudoviricetes	Caudovirales	Siphoviridae	Homburgvirus	Listeria virus LP26
	NC_024384	Viruses	Duplodnaviria	Heunggongvirae	Uroviricota	Caudoviricetes	Caudovirales	Siphoviridae	unclassified Siphoviridae
	NC_024385	Viruses	Duplodnaviria	Heunggongvirae	Uroviricota	Caudoviricetes	Caudovirales	Siphoviridae	Mccleskeyvirinae	Limdunavirus
	NC_024387	Viruses	Duplodnaviria	Heunggongvirae	Uroviricota	Caudoviricetes	Caudovirales	Siphoviridae	Trabyvirinae	Slepowronvirus
	NC_024446	Viruses	Varidnaviria	Bamfordvirae	Nucleocytoviricota	Pokkesviricetes	Chitovirales	Poxviridae	Chordopoxvirinae	Avipoxvirus
	NC_024451	Viruses	Varidnaviria	Bamfordvirae	Nucleocytoviricota	Megaviricetes	Pimascovirales	Iridoviridae	Betairidovirinae	Iridovirus
	NC_024474	Viruses	Varidnaviria	Bamfordvirae	Preplasmiviricota	Tectiliviricetes	Rowavirales	Adenoviridae	Aviadenovirus	Pigeon aviadenovirus A
	NC_024486	Viruses	Varidnaviria	Bamfordvirae	Preplasmiviricota	Tectiliviricetes	Rowavirales	Adenoviridae	Aviadenovirus	Duck aviadenovirus B
	NC_024684	Viruses	Varidnaviria	Bamfordvirae	Preplasmiviricota	Tectiliviricetes	Rowavirales	Adenoviridae	Atadenovirus	Lizard atadenovirus A
	NC_024697	Viruses	Varidnaviria	Bamfordvirae	Nucleocytoviricota	Megaviricetes	Algavirales	Phycodnaviridae	unclassified Phycodnaviridae
	NC_024711	Viruses	Duplodnaviria	Heunggongvirae	Uroviricota	Caudoviricetes	Caudovirales	Podoviridae	unclassified Podoviridae	crAss-like viruses
	NC_024791	Viruses	Duplodnaviria	Heunggongvirae	Uroviricota	Caudoviricetes	Caudovirales	Zobellviridae	unclassified Zobellviridae
	NC_025115	Viruses	Duplodnaviria	Heunggongvirae	Uroviricota	Caudoviricetes	Caudovirales	Myoviridae	Peduovirinae	Aresaunavirus
	NC_025420	Viruses	Duplodnaviria	Heunggongvirae	Uroviricota	Caudoviricetes	Caudovirales	Siphoviridae	Cequinquevirus	Lactobacillus virus Ld17
	NC_025422	Viruses	Duplodnaviria	Heunggongvirae	Uroviricota	Caudoviricetes	Caudovirales	Myoviridae	unclassified Myoviridae
	NC_025423	Viruses	Duplodnaviria	Heunggongvirae	Uroviricota	Caudoviricetes	Caudovirales	Herelleviridae	Spounavirinae	Siminovitchvirus
	NC_025424	Viruses	Duplodnaviria	Heunggongvirae	Uroviricota	Caudoviricetes	Caudovirales	Siphoviridae	Waukeshavirus	Bacillus virus Waukesha92
	NC_025427	Viruses	Duplodnaviria	Heunggongvirae	Uroviricota	Caudoviricetes	Caudovirales	Myoviridae	unclassified Myoviridae
	NC_025428	Viruses	Duplodnaviria	Heunggongvirae	Uroviricota	Caudoviricetes	Caudovirales	Siphoviridae	unclassified Siphoviridae
	NC_025429	Viruses	Duplodnaviria	Heunggongvirae	Uroviricota	Caudoviricetes	Caudovirales	Ackermannviridae	unclassified Ackermannviridae
	NC_025430	Viruses	Duplodnaviria	Heunggongvirae	Uroviricota	Caudoviricetes	Caudovirales	Myoviridae	Jilinvirus	Jilinvirus ep3
	NC_025431	Viruses	Duplodnaviria	Heunggongvirae	Uroviricota	Caudoviricetes	Caudovirales	Autographiviridae	Pairvirus	Pairvirus Lo5R7ANS
	NC_025439	Viruses	Duplodnaviria	Heunggongvirae	Uroviricota	Caudoviricetes	Caudovirales	Siphoviridae	unclassified Siphoviridae
	NC_025443	Viruses	Duplodnaviria	Heunggongvirae	Uroviricota	Caudoviricetes	Caudovirales	Siphoviridae	Nonanavirus	Salmonella virus 9NA
	NC_025445	Viruses	Duplodnaviria	Heunggongvirae	Uroviricota	Caudoviricetes	Caudovirales	Autographiviridae	Bonnellvirus	Bonnellvirus J865
	NC_025447	Viruses	Duplodnaviria	Heunggongvirae	Uroviricota	Caudoviricetes	Caudovirales	Myoviridae	Asteriusvirus	Asteriusvirus av121Q
	NC_025450	Viruses	Duplodnaviria	Heunggongvirae	Uroviricota	Caudoviricetes	Caudovirales	Autographiviridae	Molineuxvirinae	Tuodvirus
	NC_025453	Viruses	Duplodnaviria	Heunggongvirae	Uroviricota	Caudoviricetes	Caudovirales	Siphoviridae	unclassified Siphoviridae
	NC_025455	Viruses	Duplodnaviria	Heunggongvirae	Uroviricota	Caudoviricetes	Caudovirales	Autographiviridae	Kembevirus	Kembevirus SCBP2
	NC_025456	Viruses	Duplodnaviria	Heunggongvirae	Uroviricota	Caudoviricetes	Caudovirales	Autographiviridae	unclassified Autographiviridae
	NC_025457	Viruses	Duplodnaviria	Heunggongvirae	Uroviricota	Caudoviricetes	Caudovirales	Autographiviridae	Beijerinckvirinae	Daemvirus
	NC_025458	Viruses	Duplodnaviria	Heunggongvirae	Uroviricota	Caudoviricetes	Caudovirales	Myoviridae	unclassified Myoviridae
	NC_025459	Viruses	Duplodnaviria	Heunggongvirae	Uroviricota	Caudoviricetes	Caudovirales	Chaseviridae	Nefertitivirinae	Pahsextavirus
	NC_025462	Viruses	Duplodnaviria	Heunggongvirae	Uroviricota	Caudoviricetes	Caudovirales	Myoviridae	Saclayvirus	unclassified Saclayvirus
	NC_025463	Viruses	Duplodnaviria	Heunggongvirae	Uroviricota	Caudoviricetes	Caudovirales	Siphoviridae	unclassified Siphoviridae
	NC_025464	Viruses	Duplodnaviria	Heunggongvirae	Uroviricota	Caudoviricetes	Caudovirales	Autographiviridae	Poseidonvirus	Poseidonvirus SCBP4
	NC_025466	Viruses	Duplodnaviria	Heunggongvirae	Uroviricota	Caudoviricetes	Caudovirales	Siphoviridae	unclassified Siphoviridae
	NC_025470	Viruses	Duplodnaviria	Heunggongvirae	Uroviricota	Caudoviricetes	Caudovirales	Myoviridae	unclassified Myoviridae
	NC_025471	Viruses	Duplodnaviria	Heunggongvirae	Uroviricota	Caudoviricetes	Caudovirales	Siphoviridae	unclassified Siphoviridae
	NC_025678	Viruses	Varidnaviria	Bamfordvirae	Preplasmiviricota	Tectiliviricetes	Rowavirales	Adenoviridae	Mastadenovirus	Simian mastadenovirus H
	NC_025822	Viruses	Duplodnaviria	Heunggongvirae	Uroviricota	Caudoviricetes	Caudovirales	Autographiviridae	Colwellvirinae	Kaohsiungvirus
	NC_025830	Viruses	Duplodnaviria	Heunggongvirae	Uroviricota	Caudoviricetes	Caudovirales	Myoviridae	Vequintavirinae	Avunavirus
	NC_025962	Viruses	Varidnaviria	Bamfordvirae	Preplasmiviricota	Tectiliviricetes	Rowavirales	Adenoviridae	Atadenovirus	Psittacine atadenovirus A
	NC_025963	Viruses	Varidnaviria	Bamfordvirae	Nucleocytoviricota	Pokkesviricetes	Chitovirales	Poxviridae	Chordopoxvirinae	Parapoxvirus
	NC_026440	Viruses	unclassified viruses	unclassified DNA viruses	unclassified dsDNA viruses	Pandoravirus
	NC_026590	Viruses	Duplodnaviria	Heunggongvirae	Uroviricota	Caudoviricetes	Caudovirales	Siphoviridae	Gaiavirus	Mycobacterium virus Gaia
	NC_026597	Viruses	Duplodnaviria	Heunggongvirae	Uroviricota	Caudoviricetes	Caudovirales	Siphoviridae	Sparkyvirus	Mycobacterium virus Sparky
	NC_026606	Viruses	Duplodnaviria	Heunggongvirae	Uroviricota	Caudoviricetes	Caudovirales	Myoviridae	Klausavirus	Klausavirus ArV1
	NC_026608	Viruses	Duplodnaviria	Heunggongvirae	Uroviricota	Caudoviricetes	Caudovirales	Siphoviridae	unclassified Siphoviridae
	NC_026609	Viruses	Duplodnaviria	Heunggongvirae	Uroviricota	Caudoviricetes	Caudovirales	Siphoviridae	Tybeckvirinae	Lidleunavirus
	NC_026610	Viruses	Duplodnaviria	Heunggongvirae	Uroviricota	Caudoviricetes	Caudovirales	Siphoviridae	Queuovirinae	unclassified Queuovirinae
	NC_026611	Viruses	Duplodnaviria	Heunggongvirae	Uroviricota	Caudoviricetes	Caudovirales	Myoviridae	Gofduovirus	Gofduovirus GF2
	NC_026923	Viruses	Duplodnaviria	Heunggongvirae	Uroviricota	Caudoviricetes	Caudovirales	Myoviridae	unclassified Myoviridae
	NC_026924	Viruses	Duplodnaviria	Heunggongvirae	Uroviricota	Caudoviricetes	Caudovirales	Myoviridae	Acionnavirus	unclassified Acionnavirus
	NC_026926	Viruses	Duplodnaviria	Heunggongvirae	Uroviricota	Caudoviricetes	Caudovirales	Myoviridae	unclassified Myoviridae
	NC_026927	Viruses	Duplodnaviria	Heunggongvirae	Uroviricota	Caudoviricetes	Caudovirales	Myoviridae	Atlauavirus	Synechococcus virus AC2unknown14fSyn78unknown3C8
	NC_027118	Viruses	Duplodnaviria	Heunggongvirae	Uroviricota	Caudoviricetes	Caudovirales	Podoviridae	Enhodamvirus	Vibrio virus VC8
	NC_027120	Viruses	Duplodnaviria	Heunggongvirae	Uroviricota	Caudoviricetes	Caudovirales	Siphoviridae	Whiteheadvirus	Lactococcus virus 1358
	NC_027125	Viruses	Duplodnaviria	Heunggongvirae	Uroviricota	Caudoviricetes	Caudovirales	Myoviridae	Ficleduovirus	Ficleduovirus FCL2
	NC_027130	Viruses	Duplodnaviria	Heunggongvirae	Uroviricota	Caudoviricetes	Caudovirales	Myoviridae	Nereusvirus	Synechococcus virus ACG2unknown14bSyn78unknown3C61
	NC_027213	Viruses	Varidnaviria	Bamfordvirae	Nucleocytoviricota	Pokkesviricetes	Chitovirales	Poxviridae	Chordopoxvirinae	Orthopoxvirus
	NC_027295	Viruses	Duplodnaviria	Heunggongvirae	Uroviricota	Caudoviricetes	Caudovirales	Siphoviridae	Pahexavirus	Propionibacterium virus PHL199Munknownunknown
	NC_027296	Viruses	Duplodnaviria	Heunggongvirae	Uroviricota	Caudoviricetes	Caudovirales	Myoviridae	Kleczkowskavirus	Kleczkowskavirus RHEph4
	NC_027299	Viruses	Duplodnaviria	Heunggongvirae	Uroviricota	Caudoviricetes	Caudovirales	Podoviridae	unclassified Podoviridae
	NC_027330	Viruses	Duplodnaviria	Heunggongvirae	Uroviricota	Caudoviricetes	Caudovirales	Autographiviridae	Gajwadongvirus	Gajwadongvirus ECBP5
	NC_027332	Viruses	Duplodnaviria	Heunggongvirae	Uroviricota	Caudoviricetes	Caudovirales	Myoviridae	unclassified Myoviridae
	NC_027333	Viruses	Duplodnaviria	Heunggongvirae	Uroviricota	Caudoviricetes	Caudovirales	Siphoviridae	Pahexavirus	Propionibacterium virus PHLunknown7unknownNunknownunknown
	NC_027334	Viruses	Duplodnaviria	Heunggongvirae	Uroviricota	Caudoviricetes	Caudovirales	Myoviridae	unclassified Myoviridae
	NC_027346	Viruses	Duplodnaviria	Heunggongvirae	Uroviricota	Caudoviricetes	Caudovirales	Siphoviridae	Pahexavirus	Propionibacterium virus PHL171Munknown1
	NC_027348	Viruses	Duplodnaviria	Heunggongvirae	Uroviricota	Caudoviricetes	Caudovirales	Schitoviridae	Dendoorenvirus	Delftia virus RG2unknown14
	NC_027351	Viruses	Duplodnaviria	Heunggongvirae	Uroviricota	Caudoviricetes	Caudovirales	Myoviridae	Vequintavirinae	Seunavirus
	NC_027352	Viruses	Duplodnaviria	Heunggongvirae	Uroviricota	Caudoviricetes	Caudovirales	Herelleviridae	Bastillevirinae	Caeruleovirus
	NC_027354	Viruses	Duplodnaviria	Heunggongvirae	Uroviricota	Caudoviricetes	Caudovirales	Siphoviridae	Pahexavirus	Propionibacterium virus PHL3unknown1Munknownunknown
	NC_027363	Viruses	Duplodnaviria	Heunggongvirae	Uroviricota	Caudoviricetes	Caudovirales	Autographiviridae	Slopekvirinae	Novosibovirus
	NC_027366	Viruses	Duplodnaviria	Heunggongvirae	Uroviricota	Caudoviricetes	Caudovirales	Herelleviridae	Bastillevirinae	Matervirus
	NC_027368	Viruses	Duplodnaviria	Heunggongvirae	Uroviricota	Caudoviricetes	Caudovirales	Myoviridae	Peduovirinae	Vulnificusvirus
	NC_027371	Viruses	Duplodnaviria	Heunggongvirae	Uroviricota	Caudoviricetes	Caudovirales	Siphoviridae	Pahexavirus	Propionibacterium virus Pacnes2unknown1215
	NC_027372	Viruses	Duplodnaviria	Heunggongvirae	Uroviricota	Caudoviricetes	Caudovirales	Podoviridae	Pagevirus	Bacillus virus Pascal
	NC_027374	Viruses	Duplodnaviria	Heunggongvirae	Uroviricota	Caudoviricetes	Caudovirales	Herelleviridae	Bastillevirinae	Moonbeamvirus
	NC_027377	Viruses	Duplodnaviria	Heunggongvirae	Uroviricota	Caudoviricetes	Caudovirales	Siphoviridae	Mccleskeyvirinae	Unaquatrovirus
	NC_027381	Viruses	Duplodnaviria	Heunggongvirae	Uroviricota	Caudoviricetes	Caudovirales	Schitoviridae	Humphriesvirinae	Pollockvirus
	NC_027386	Viruses	Duplodnaviria	Heunggongvirae	Uroviricota	Caudoviricetes	Caudovirales	Siphoviridae	Pahexavirus	Propionibacterium virus PHL152Munknownunknown
	NC_027390	Viruses	Duplodnaviria	Heunggongvirae	Uroviricota	Caudoviricetes	Caudovirales	Autographiviridae	Molineuxvirinae	Acadevirus
	NC_027396	Viruses	Duplodnaviria	Heunggongvirae	Uroviricota	Caudoviricetes	Caudovirales	Siphoviridae	unclassified Siphoviridae
	NC_027398	Viruses	Duplodnaviria	Heunggongvirae	Uroviricota	Caudoviricetes	Caudovirales	Podoviridae	Lederbergvirus	unclassified Lederbergvirus
	NC_027399	Viruses	Duplodnaviria	Heunggongvirae	Uroviricota	Caudoviricetes	Caudovirales	Myoviridae	Alcyoneusvirus	Alcyoneusvirus K641
	NC_027402	Viruses	Duplodnaviria	Heunggongvirae	Uroviricota	Caudoviricetes	Caudovirales	Myoviridae	Seoulvirus	Salmonella virus SPN3US
	NC_027625	Viruses	Duplodnaviria	Heunggongvirae	Uroviricota	Caudoviricetes	Caudovirales	Siphoviridae	Pahexavirus	Propionibacterium virus Kubed
	NC_027628	Viruses	Duplodnaviria	Heunggongvirae	Uroviricota	Caudoviricetes	Caudovirales	Siphoviridae	Pahexavirus	Propionibacterium virus Lauchelly
	NC_027630	Viruses	Duplodnaviria	Heunggongvirae	Uroviricota	Caudoviricetes	Caudovirales	Siphoviridae	Pahexavirus	Propionibacterium virus Ouroboros
	NC_027705	Viruses	Varidnaviria	Bamfordvirae	Preplasmiviricota	Tectiliviricetes	Rowavirales	Adenoviridae	Mastadenovirus	Equine mastadenovirus B
	NC_027707	Viruses	Varidnaviria	Bamfordvirae	Nucleocytoviricota	Pokkesviricetes	Chitovirales	Poxviridae	Chordopoxvirinae	Salmonpoxvirus
	NC_027708	Viruses	Varidnaviria	Bamfordvirae	Preplasmiviricota	Tectiliviricetes	Rowavirales	Adenoviridae	Mastadenovirus	Skunk mastadenovirus A
	NC_027778	Viruses	Varidnaviria	Bamfordvirae	Nucleocytoviricota	Megaviricetes	Pimascovirales	Iridoviridae	Alphairidovirinae	Megalocytivirus
	NC_027925	Viruses	unclassified viruses	unclassified DNA viruses	unclassified dsDNA viruses
	NC_027980	Viruses	Duplodnaviria	Heunggongvirae	Uroviricota	Caudoviricetes	Caudovirales	Autographiviridae	Slopekvirinae	Koutsourovirus
	NC_027982	Viruses	Duplodnaviria	Heunggongvirae	Uroviricota	Caudoviricetes	Caudovirales	Siphoviridae	unclassified Siphoviridae
	NC_027988	Viruses	Duplodnaviria	Heunggongvirae	Uroviricota	Caudoviricetes	Caudovirales	Zobellviridae	Citrovirus	Citrobacter virus CVT22
	NC_027990	Viruses	Duplodnaviria	Heunggongvirae	Uroviricota	Caudoviricetes	Caudovirales	Myoviridae	Anamdongvirus	Anamdongvirus LBR48
	NC_027991	unknown
	NC_027992	Viruses	Duplodnaviria	Heunggongvirae	Uroviricota	Caudoviricetes	Caudovirales	Siphoviridae	unclassified Siphoviridae
	NC_028091	Viruses	Varidnaviria	Bamfordvirae	Nucleocytoviricota	Megaviricetes	Algavirales	Phycodnaviridae	Prasinovirus	unclassified Prasinovirus
	NC_028092	Viruses	Varidnaviria	Bamfordvirae	Nucleocytoviricota	Megaviricetes	Algavirales	Phycodnaviridae	Prasinovirus	unclassified Prasinovirus
	NC_028094	Viruses	Varidnaviria	Bamfordvirae	Nucleocytoviricota	Megaviricetes	Algavirales	Phycodnaviridae	unclassified Phycodnaviridae
	NC_028103	Viruses	Varidnaviria	Bamfordvirae	Preplasmiviricota	Tectiliviricetes	Rowavirales	Adenoviridae	Mastadenovirus	Simian mastadenovirus D
	NC_028104	Viruses	Varidnaviria	Bamfordvirae	Nucleocytoviricota	Megaviricetes	Imitervirales	Mimiviridae	unclassified Mimiviridae
	NC_028105	Viruses	Varidnaviria	Bamfordvirae	Preplasmiviricota	Tectiliviricetes	Rowavirales	Adenoviridae	Mastadenovirus	Simian mastadenovirus E
	NC_028108	Viruses	Varidnaviria	Bamfordvirae	Nucleocytoviricota	Megaviricetes	Algavirales	Phycodnaviridae	Prasinovirus	unclassified Prasinovirus
	NC_028110	Viruses	Varidnaviria	Bamfordvirae	Nucleocytoviricota	Megaviricetes	Algavirales	Phycodnaviridae	Prasinovirus	unclassified Prasinovirus
	NC_028112	Viruses	Varidnaviria	Bamfordvirae	Nucleocytoviricota	Megaviricetes	Algavirales	Phycodnaviridae	Prasinovirus	unclassified Prasinovirus
	NC_028238	Viruses	Varidnaviria	Bamfordvirae	Nucleocytoviricota	Pokkesviricetes	Chitovirales	Poxviridae	Chordopoxvirinae	Avipoxvirus
	NC_028257	Viruses	Varidnaviria	Bamfordvirae	Preplasmiviricota	Maveriviricetes	Priklausovirales	Lavidaviridae	unclassified Lavidaviridae
	NC_028269	Viruses	Varidnaviria	Bamfordvirae	Preplasmiviricota	Maveriviricetes	Priklausovirales	Lavidaviridae	unclassified Lavidaviridae
	NC_028270	Viruses	Varidnaviria	Bamfordvirae	Preplasmiviricota	Maveriviricetes	Priklausovirales	Lavidaviridae	unclassified Lavidaviridae
	NC_028653	Viruses	Duplodnaviria	Heunggongvirae	Uroviricota	Caudoviricetes	Caudovirales	Siphoviridae	unclassified Siphoviridae
	NC_028655	Viruses	Duplodnaviria	Heunggongvirae	Uroviricota	Caudoviricetes	Caudovirales	Autographiviridae	Studiervirinae	Apdecimavirus
	NC_028656	Viruses	Duplodnaviria	Heunggongvirae	Uroviricota	Caudoviricetes	Caudovirales	Podoviridae	Sepvirinae	Oslovirus
	NC_028657	Viruses	Duplodnaviria	Heunggongvirae	Uroviricota	Caudoviricetes	Caudovirales	Siphoviridae	unclassified Siphoviridae
	NC_028661	Viruses	Duplodnaviria	Heunggongvirae	Uroviricota	Caudoviricetes	Caudovirales	Autographiviridae	Studiervirinae	Ghunavirus
	NC_028662	Viruses	Duplodnaviria	Heunggongvirae	Uroviricota	Caudoviricetes	Caudovirales	Siphoviridae	Fromanvirus	unclassified Fromanvirus
	NC_028663	Viruses	Duplodnaviria	Heunggongvirae	Uroviricota	Caudoviricetes	Caudovirales	Myoviridae	Libanvirus	Prochlorococcus virus PTIM4unknown
	NC_028665	Viruses	Duplodnaviria	Heunggongvirae	Uroviricota	Caudoviricetes	Caudovirales	Siphoviridae	unclassified Siphoviridae
	NC_028666	Viruses	Duplodnaviria	Heunggongvirae	Uroviricota	Caudoviricetes	Caudovirales	Siphoviridae	unclassified Siphoviridae
	NC_028667	Viruses	Duplodnaviria	Heunggongvirae	Uroviricota	Caudoviricetes	Caudovirales	Siphoviridae	Beetrevirus	Pseudomonas virus PM1unknown5
	NC_028668	Viruses	Duplodnaviria	Heunggongvirae	Uroviricota	Caudoviricetes	Caudovirales	Siphoviridae	Gamtrevirus	Gordonia virus GMA3
	NC_028670	Viruses	Duplodnaviria	Heunggongvirae	Uroviricota	Caudoviricetes	Caudovirales	Autographiviridae	Slopekvirinae	Drulisvirus
	NC_028672	Viruses	Duplodnaviria	Heunggongvirae	Uroviricota	Caudoviricetes	Caudovirales	Myoviridae	Vequintavirinae	Certrevirus
	NC_028676	Viruses	Duplodnaviria	Heunggongvirae	Uroviricota	Caudoviricetes	Caudovirales	Ackermannviridae	unclassified Ackermannviridae
	NC_028683	Viruses	Duplodnaviria	Heunggongvirae	Uroviricota	Caudoviricetes	Caudovirales	Myoviridae	Kanagawavirus	Edwardsiella virus PEi2unknown
	NC_028695	Viruses	Duplodnaviria	Heunggongvirae	Uroviricota	Caudoviricetes	Caudovirales	Siphoviridae	Guernseyvirinae	Cornellvirus
	NC_028696	Viruses	Duplodnaviria	Heunggongvirae	Uroviricota	Caudoviricetes	Caudovirales	Podoviridae	Lederbergvirus	unclassified Lederbergvirus
	NC_028697	Viruses	Duplodnaviria	Heunggongvirae	Uroviricota	Caudoviricetes	Caudovirales	Siphoviridae	unclassified Siphoviridae
	NC_028699	Viruses	Duplodnaviria	Heunggongvirae	Uroviricota	Caudoviricetes	Caudovirales	Myoviridae	Brunovirus	Brunovirus SEN34
	NC_028701	Viruses	Duplodnaviria	Heunggongvirae	Uroviricota	Caudoviricetes	Caudovirales	Myoviridae	Peduovirinae	Senquatrovirus
	NC_028702	Viruses	Duplodnaviria	Heunggongvirae	Uroviricota	Caudoviricetes	Caudovirales	Autographiviridae	Piedvirus	Piedvirus IMEDE1
	NC_028746	Viruses	Duplodnaviria	Heunggongvirae	Uroviricota	Caudoviricetes	Caudovirales	Siphoviridae	Gochnauervirinae	Harrisonvirus
	NC_028749	Viruses	Duplodnaviria	Heunggongvirae	Uroviricota	Caudoviricetes	Caudovirales	Siphoviridae	unclassified Siphoviridae
	NC_028763	Viruses	Duplodnaviria	Heunggongvirae	Uroviricota	Caudoviricetes	Caudovirales	Siphoviridae	Incheonvrus	Polaribacter virus P12unknownunknown2S
	NC_028766	Viruses	Duplodnaviria	Heunggongvirae	Uroviricota	Caudoviricetes	Caudovirales	Myoviridae	unclassified Myoviridae
	NC_028767	Viruses	Duplodnaviria	Heunggongvirae	Uroviricota	Caudoviricetes	Caudovirales	Siphoviridae	Gochnauervirinae	Vegasvirus
	NC_028768	Viruses	Duplodnaviria	Heunggongvirae	Uroviricota	Caudoviricetes	Caudovirales	Siphoviridae	Steinhofvirus	Achromobacter virus JWX
	NC_028770	Viruses	Duplodnaviria	Heunggongvirae	Uroviricota	Caudoviricetes	Caudovirales	Siphoviridae	Abidjanvirus	Pseudomonas virus PaMx11
	NC_028772	Viruses	Duplodnaviria	Heunggongvirae	Uroviricota	Caudoviricetes	Caudovirales	Autographiviridae	Studiervirinae	Eapunavirus
	NC_028773	Viruses	Duplodnaviria	Heunggongvirae	Uroviricota	Caudoviricetes	Caudovirales	Myoviridae	Tevenvirinae	unclassified Tevenvirinae
	NC_028777	Viruses	Duplodnaviria	Heunggongvirae	Uroviricota	Caudoviricetes	Caudovirales	Siphoviridae	Slashvirus	Bacillus virus Stills
	NC_028778	Viruses	Duplodnaviria	Heunggongvirae	Uroviricota	Caudoviricetes	Caudovirales	Siphoviridae	Bronvirus	unclassified Bronvirus
	NC_028798	Viruses	Duplodnaviria	Heunggongvirae	Uroviricota	Caudoviricetes	Caudovirales	Siphoviridae	Fromanvirus	Mycobacterium virus JHC117
	NC_028805	Viruses	Duplodnaviria	Heunggongvirae	Uroviricota	Caudoviricetes	Caudovirales	Siphoviridae	Jenstvirus	Brevibacillus virus Jenst
	NC_028808	Viruses	Duplodnaviria	Heunggongvirae	Uroviricota	Caudoviricetes	Caudovirales	Myoviridae	Ounavirinae	Suspvirus
	NC_028809	Viruses	Duplodnaviria	Heunggongvirae	Uroviricota	Caudoviricetes	Caudovirales	Siphoviridae	Pamexvirus	Pseudomonas virus PaMx74
	NC_028818	Viruses	Duplodnaviria	Heunggongvirae	Uroviricota	Caudoviricetes	Caudovirales	Siphoviridae	Woodruffvirus	Streptomyces virus TP16unknown4
	NC_028819	Viruses	Duplodnaviria	Heunggongvirae	Uroviricota	Caudoviricetes	Caudovirales	Siphoviridae	unclassified Siphoviridae
	NC_028822	Viruses	Duplodnaviria	Heunggongvirae	Uroviricota	Caudoviricetes	Caudovirales	Autographiviridae	Studiervirinae	Berlinvirus
	NC_028826	Viruses	Duplodnaviria	Heunggongvirae	Uroviricota	Caudoviricetes	Caudovirales	Siphoviridae	unclassified Siphoviridae
	NC_028827	Viruses	Duplodnaviria	Heunggongvirae	Uroviricota	Caudoviricetes	Caudovirales	Siphoviridae	Arquatrovirinae	Likavirus
	NC_028829	Viruses	Duplodnaviria	Heunggongvirae	Uroviricota	Caudoviricetes	Caudovirales	Myoviridae	Tevenvirinae	Schizotequatrovirus
	NC_028830	Viruses	Duplodnaviria	Heunggongvirae	Uroviricota	Caudoviricetes	Caudovirales	Siphoviridae	Iaduovirus	Lactobacillus virus iA2
	NC_028831	Viruses	Duplodnaviria	Heunggongvirae	Uroviricota	Caudoviricetes	Caudovirales	Siphoviridae	Queuovirinae	Seuratvirus
	NC_028832	Viruses	Duplodnaviria	Heunggongvirae	Uroviricota	Caudoviricetes	Caudovirales	Siphoviridae	Timquatrovirus	unclassified Timquatrovirus
	NC_028834	Viruses	Duplodnaviria	Heunggongvirae	Uroviricota	Caudoviricetes	Caudovirales	Siphoviridae	Steinhofvirus	Achromobacter virus 83-24
	NC_028841	Viruses	Duplodnaviria	Heunggongvirae	Uroviricota	Caudoviricetes	Caudovirales	Lilyvirus	Paenibacillus virus Lily
	NC_028847	Viruses	Duplodnaviria	Heunggongvirae	Uroviricota	Caudoviricetes	Caudovirales	Myoviridae	Tevenvirinae	Dhakavirus
	NC_028849	Viruses	Duplodnaviria	Heunggongvirae	Uroviricota	Caudoviricetes	Caudovirales	Siphoviridae	Fromanvirus	unclassified Fromanvirus
	NC_028850	Viruses	Duplodnaviria	Heunggongvirae	Uroviricota	Caudoviricetes	Caudovirales	Autographiviridae	Melnykvirinae	Aghbyvirus
	NC_028854	Viruses	Duplodnaviria	Heunggongvirae	Uroviricota	Caudoviricetes	Caudovirales	Siphoviridae	Fernvirus	Paenibacillus virus Sitara
	NC_028855	Viruses	Duplodnaviria	Heunggongvirae	Uroviricota	Caudoviricetes	Caudovirales	Myoviridae	Obolenskvirus	Acinetobacter virus AbC62
	NC_028860	Viruses	Duplodnaviria	Heunggongvirae	Uroviricota	Caudoviricetes	Caudovirales	Siphoviridae	Fromanvirus	Mycobacterium virus Astro
	NC_028861	Viruses	Duplodnaviria	Heunggongvirae	Uroviricota	Caudoviricetes	Caudovirales	Siphoviridae	unclassified Siphoviridae
	NC_028865	Viruses	Duplodnaviria	Heunggongvirae	Uroviricota	Caudoviricetes	Caudovirales	Siphoviridae	Tinduovirus	Tsukamurella virus TIN2
	NC_028871	Viruses	Duplodnaviria	Heunggongvirae	Uroviricota	Caudoviricetes	Caudovirales	Siphoviridae	unclassified Siphoviridae
	NC_028879	Viruses	Duplodnaviria	Heunggongvirae	Uroviricota	Caudoviricetes	Caudovirales	Siphoviridae	Septimatrevirus	unclassified Septimatrevirus
	NC_028886	Viruses	Duplodnaviria	Heunggongvirae	Uroviricota	Caudoviricetes	Caudovirales	Siphoviridae	unclassified Siphoviridae
	NC_028887	Viruses	Duplodnaviria	Heunggongvirae	Uroviricota	Caudoviricetes	Caudovirales	Herelleviridae	Bastillevirinae	Bequatrovirus
	NC_028888	Viruses	Duplodnaviria	Heunggongvirae	Uroviricota	Caudoviricetes	Caudovirales	Siphoviridae	Colunavirus	Lactobacillus virus CL1
	NC_028895	Viruses	Duplodnaviria	Heunggongvirae	Uroviricota	Caudoviricetes	Caudovirales	Demerecviridae	Ermolyevavirinae	Jesfedecavirus
	NC_028899	Viruses	Duplodnaviria	Heunggongvirae	Uroviricota	Caudoviricetes	Caudovirales	Myoviridae	Chiangmaivirus	Chiangmaivirus RSF1
	NC_028914	Viruses	Duplodnaviria	Heunggongvirae	Uroviricota	Caudoviricetes	Caudovirales	Siphoviridae	Fromanvirus	unclassified Fromanvirus
	NC_028919	Viruses	Duplodnaviria	Heunggongvirae	Uroviricota	Caudoviricetes	Caudovirales	Podoviridae	Bruynoghevirus	unclassified Bruynoghevirus
	NC_028925	Viruses	Duplodnaviria	Heunggongvirae	Uroviricota	Caudoviricetes	Caudovirales	Myoviridae	Tevenvirinae	Gaprivervirus
	NC_028931	Viruses	Duplodnaviria	Heunggongvirae	Uroviricota	Caudoviricetes	Caudovirales	Siphoviridae	Pamexvirus	Pseudomonas virus PaMx28
	NC_028934	Viruses	Duplodnaviria	Heunggongvirae	Uroviricota	Caudoviricetes	Caudovirales	Siphoviridae	Bclasvirinae	Coopervirus
	NC_028936	Viruses	Duplodnaviria	Heunggongvirae	Uroviricota	Caudoviricetes	Caudovirales	Siphoviridae	Timquatrovirus	unclassified Timquatrovirus
	NC_028939	Viruses	Duplodnaviria	Heunggongvirae	Uroviricota	Caudoviricetes	Caudovirales	Myoviridae	Pbunavirus	Pseudomonas virus PS44
	NC_028940	Viruses	Duplodnaviria	Heunggongvirae	Uroviricota	Caudoviricetes	Caudovirales	Myoviridae	unclassified Myoviridae
	NC_028944	Viruses	Duplodnaviria	Heunggongvirae	Uroviricota	Caudoviricetes	Caudovirales	Herelleviridae	Bastillevirinae	Wphvirus
	NC_028945	Viruses	Duplodnaviria	Heunggongvirae	Uroviricota	Caudoviricetes	Caudovirales	Myoviridae	Emdodecavirus	Emdodecavirus N3
	NC_028950	Viruses	Duplodnaviria	Heunggongvirae	Uroviricota	Caudoviricetes	Caudovirales	Myoviridae	Chiangmaivirus	Chiangmaivirus RSL2
	NC_028952	Viruses	Duplodnaviria	Heunggongvirae	Uroviricota	Caudoviricetes	Caudovirales	Siphoviridae	unclassified Siphoviridae
	NC_028954	Viruses	Duplodnaviria	Heunggongvirae	Uroviricota	Caudoviricetes	Caudovirales	Siphoviridae	Cronusvirus	Rhodobacter virus RcCronus
	NC_028955	Viruses	Duplodnaviria	Heunggongvirae	Uroviricota	Caudoviricetes	Caudovirales	Myoviridae	unclassified Myoviridae
	NC_028956	Viruses	Duplodnaviria	Heunggongvirae	Uroviricota	Caudoviricetes	Caudovirales	Siphoviridae	unclassified Siphoviridae
	NC_028958	Viruses	Duplodnaviria	Heunggongvirae	Uroviricota	Caudoviricetes	Caudovirales	Siphoviridae	Leicestervirus	Clostridioides virus phiCD146
	NC_028962	Viruses	Duplodnaviria	Heunggongvirae	Uroviricota	Caudoviricetes	Caudovirales	Herelleviridae	Twortvirinae	Sepunavirus
	NC_028966	Viruses	Duplodnaviria	Heunggongvirae	Uroviricota	Caudoviricetes	Caudovirales	Siphoviridae	Tinduovirus	Tsukamurella virus TIN3
	NC_028968	Viruses	Duplodnaviria	Heunggongvirae	Uroviricota	Caudoviricetes	Caudovirales	Siphoviridae	Bclasvirinae	Coopervirus
	NC_028980	Viruses	Duplodnaviria	Heunggongvirae	Uroviricota	Caudoviricetes	Caudovirales	Siphoviridae	Yuavirus	Pseudomonas virus PAE1
	NC_028983	Viruses	Duplodnaviria	Heunggongvirae	Uroviricota	Caudoviricetes	Caudovirales	Herelleviridae	Spounavirinae	Siminovitchvirus
	NC_028988	Viruses	Duplodnaviria	Heunggongvirae	Uroviricota	Caudoviricetes	Caudovirales	Autographiviridae	Okabevirinae	Risjevirus
	NC_028991	Viruses	Duplodnaviria	Heunggongvirae	Uroviricota	Caudoviricetes	Caudovirales	Myoviridae	unclassified Myoviridae
	NC_028995	Viruses	Duplodnaviria	Heunggongvirae	Uroviricota	Caudoviricetes	Caudovirales	Myoviridae	unclassified Myoviridae
	NC_028996	Viruses	Duplodnaviria	Heunggongvirae	Uroviricota	Caudoviricetes	Caudovirales	Myoviridae	Lubbockvirus	Lubbockvirus CDHM19
	NC_028999	Viruses	Duplodnaviria	Heunggongvirae	Uroviricota	Caudoviricetes	Caudovirales	Myoviridae	unclassified Myoviridae
	NC_029002	Viruses	Duplodnaviria	Heunggongvirae	Uroviricota	Caudoviricetes	Caudovirales	Myoviridae	Fukuivirus	Fukuivirus MVDC
	NC_029004	Viruses	Duplodnaviria	Heunggongvirae	Uroviricota	Caudoviricetes	Caudovirales	Myoviridae	unclassified Myoviridae
	NC_029005	Viruses	Duplodnaviria	Heunggongvirae	Uroviricota	Caudoviricetes	Caudovirales	Siphoviridae	Woodruffvirus	unclassified Woodruffvirus
	NC_029006	Viruses	Duplodnaviria	Heunggongvirae	Uroviricota	Caudoviricetes	Caudovirales	Siphoviridae	unclassified Siphoviridae
	NC_029007	Viruses	Duplodnaviria	Heunggongvirae	Uroviricota	Caudoviricetes	Caudovirales	Autographiviridae	Okabevirinae	Risjevirus
	NC_029017	Viruses	Duplodnaviria	Heunggongvirae	Uroviricota	Caudoviricetes	Caudovirales	Schitoviridae	Migulavirinae	Luzseptimavirus
	NC_029021	Viruses	Duplodnaviria	Heunggongvirae	Uroviricota	Caudoviricetes	Caudovirales	Siphoviridae	Queuovirinae	Nonagvirus
	NC_029022	Viruses	Duplodnaviria	Heunggongvirae	Uroviricota	Caudoviricetes	Caudovirales	Myoviridae	unclassified Myoviridae
	NC_029024	Viruses	Duplodnaviria	Heunggongvirae	Uroviricota	Caudoviricetes	Caudovirales	Siphoviridae	Cecivirus	Bacillus virus 25unknown
	NC_029025	Viruses	Duplodnaviria	Heunggongvirae	Uroviricota	Caudoviricetes	Caudovirales	Siphoviridae	unclassified Siphoviridae
	NC_029030	Viruses	Duplodnaviria	Heunggongvirae	Uroviricota	Caudoviricetes	Caudovirales	Siphoviridae	unclassified Siphoviridae
	NC_029031	Viruses	Duplodnaviria	Heunggongvirae	Uroviricota	Caudoviricetes	Caudovirales	Autographiviridae	Aegirvirus	Aegirvirus SCBP42
	NC_029033	Viruses	Duplodnaviria	Heunggongvirae	Uroviricota	Caudoviricetes	Caudovirales	Siphoviridae	unclassified Siphoviridae
	NC_029046	Viruses	Duplodnaviria	Heunggongvirae	Uroviricota	Caudoviricetes	Caudovirales	Siphoviridae	unclassified Siphoviridae
	NC_029047	Viruses	Duplodnaviria	Heunggongvirae	Uroviricota	Caudoviricetes	Caudovirales	Siphoviridae	unclassified Siphoviridae
	NC_029048	Viruses	Duplodnaviria	Heunggongvirae	Uroviricota	Caudoviricetes	Caudovirales	Siphoviridae	unclassified Siphoviridae
	NC_029057	Viruses	Duplodnaviria	Heunggongvirae	Uroviricota	Caudoviricetes	Caudovirales	Myoviridae	unclassified Myoviridae
	NC_029058	Viruses	Duplodnaviria	Heunggongvirae	Uroviricota	Caudoviricetes	Caudovirales	Herelleviridae	Hopescreekvirus	Hopescreekvirus LfeInf
	NC_029061	Viruses	Duplodnaviria	Heunggongvirae	Uroviricota	Caudoviricetes	Caudovirales	Podoviridae	unclassified Podoviridae
	NC_029065	Viruses	Duplodnaviria	Heunggongvirae	Uroviricota	Caudoviricetes	Caudovirales	Myoviridae	Otagovirus	Pseudomonas virus VCM
	NC_029066	Viruses	Duplodnaviria	Heunggongvirae	Uroviricota	Caudoviricetes	Caudovirales	Siphoviridae	unclassified Siphoviridae
	NC_029067	Viruses	Duplodnaviria	Heunggongvirae	Uroviricota	Caudoviricetes	Caudovirales	Myoviridae	unclassified Myoviridae
	NC_029068	Viruses	Duplodnaviria	Heunggongvirae	Uroviricota	Caudoviricetes	Caudovirales	Siphoviridae	unclassified Siphoviridae
	NC_029070	Viruses	Duplodnaviria	Heunggongvirae	Uroviricota	Caudoviricetes	Caudovirales	Autographiviridae	Melnykvirinae	Cronosvirus
	NC_029073	Viruses	Duplodnaviria	Heunggongvirae	Uroviricota	Caudoviricetes	Caudovirales	Siphoviridae	unclassified Siphoviridae
	NC_029074	Viruses	Duplodnaviria	Heunggongvirae	Uroviricota	Caudoviricetes	Caudovirales	Siphoviridae	Gordtnkvirus	Gordonia virus GordTnk2
	NC_029075	Viruses	Duplodnaviria	Heunggongvirae	Uroviricota	Caudoviricetes	Caudovirales	Siphoviridae	unclassified Siphoviridae
	NC_029078	Viruses	Duplodnaviria	Heunggongvirae	Uroviricota	Caudoviricetes	Caudovirales	Siphoviridae	unclassified Siphoviridae
	NC_029081	Viruses	Duplodnaviria	Heunggongvirae	Uroviricota	Caudoviricetes	Caudovirales	Autographiviridae	Corkvirinae	Phimunavirus
	NC_029092	Viruses	Duplodnaviria	Heunggongvirae	Uroviricota	Caudoviricetes	Caudovirales	Autographiviridae	Percyvirus	Percyvirus percy
	NC_029094	Viruses	Duplodnaviria	Heunggongvirae	Uroviricota	Caudoviricetes	Caudovirales	Myoviridae	Shandongvirus	Pseudoalteromonas virus H1unknown1
	NC_029097	Viruses	Duplodnaviria	Heunggongvirae	Uroviricota	Caudoviricetes	Caudovirales	Siphoviridae	Titanvirus	Rhodobacter virus RcTitan
	NC_029098	Viruses	Duplodnaviria	Heunggongvirae	Uroviricota	Caudoviricetes	Caudovirales	Siphoviridae	Samistivirus	Streptomyces virus Jay2Jay
	NC_029100	Viruses	Duplodnaviria	Heunggongvirae	Uroviricota	Caudoviricetes	Caudovirales	Siphoviridae	unclassified Siphoviridae
	NC_029106	Viruses	Duplodnaviria	Heunggongvirae	Uroviricota	Caudoviricetes	Caudovirales	Siphoviridae	unclassified Siphoviridae
	NC_029107	Viruses	Duplodnaviria	Heunggongvirae	Uroviricota	Caudoviricetes	Caudovirales	Siphoviridae	unclassified Siphoviridae
	NC_029116	Viruses	Duplodnaviria	Heunggongvirae	Uroviricota	Caudoviricetes	Caudovirales	Myoviridae	Sherbrookevirus	Clostridioides virus phiCDHM13
	NC_029118	Viruses	Duplodnaviria	Heunggongvirae	Uroviricota	Caudoviricetes	Caudovirales	Siphoviridae	Chertseyvirus	Lactococcus virus GE1
	NC_029119	Viruses	Duplodnaviria	Heunggongvirae	Uroviricota	Caudoviricetes	Caudovirales	Siphoviridae	unclassified Siphoviridae
	NC_029692	Viruses	Varidnaviria	Bamfordvirae	Nucleocytoviricota	Megaviricetes	Pimascovirales	Marseilleviridae	Marseillevirus	unclassified Marseillevirus
	NC_029902	Viruses	Varidnaviria	Bamfordvirae	Preplasmiviricota	Tectiliviricetes	Rowavirales	Adenoviridae	Mastadenovirus	Bat mastadenovirus C
	NC_030116	Viruses	Varidnaviria	Bamfordvirae	Preplasmiviricota	Tectiliviricetes	Rowavirales	Adenoviridae	Siadenovirus	Penguin siadenovirus A
	NC_030230	Viruses	Varidnaviria	Bamfordvirae	Nucleocytoviricota	Megaviricetes	Pimascovirales	Marseilleviridae	Marseillevirus	unclassified Marseillevirus
	NC_030656	Viruses	Varidnaviria	Bamfordvirae	Nucleocytoviricota	Pokkesviricetes	Chitovirales	Poxviridae	Chordopoxvirinae	Pteropopoxvirus
	NC_030792	Viruses	Varidnaviria	Bamfordvirae	Preplasmiviricota	Tectiliviricetes	Rowavirales	Adenoviridae	Mastadenovirus	Equine mastadenovirus A
	NC_030848	Viruses	Varidnaviria	Helvetiavirae	Dividoviricota	Laserviricetes	Halopanivirales	Sphaerolipoviridae	Alphasphaerolipovirus	Haloarcula virus HCIV1
	NC_030860	Viruses	Varidnaviria	Bamfordvirae	Preplasmiviricota	Tectiliviricetes	Rowavirales	Adenoviridae	Mastadenovirus	Bat mastadenovirus D
	NC_030874	Viruses	Varidnaviria	Bamfordvirae	Preplasmiviricota	Tectiliviricetes	Rowavirales	Adenoviridae	Mastadenovirus	Bat mastadenovirus E
	NC_030902	Viruses	Duplodnaviria	Heunggongvirae	Uroviricota	Caudoviricetes	Caudovirales	Siphoviridae	unclassified Siphoviridae
	NC_030904	Viruses	Duplodnaviria	Heunggongvirae	Uroviricota	Caudoviricetes	Caudovirales	Siphoviridae	unclassified Siphoviridae
	NC_030905	Viruses	Duplodnaviria	Heunggongvirae	Uroviricota	Caudoviricetes	Caudovirales	Siphoviridae	Woesvirus	Gordonia virus Woes
	NC_030906	Viruses	Duplodnaviria	Heunggongvirae	Uroviricota	Caudoviricetes	Caudovirales	Myoviridae	Bendigovirus	Bendigovirus GMA6
	NC_030909	Viruses	Duplodnaviria	Heunggongvirae	Uroviricota	Caudoviricetes	Caudovirales	Siphoviridae	unclassified Siphoviridae
	NC_030914	Viruses	Duplodnaviria	Heunggongvirae	Uroviricota	Caudoviricetes	Caudovirales	Siphoviridae	Demosthenesvirus	Gordonia virus Katyusha
	NC_030915	Viruses	Duplodnaviria	Heunggongvirae	Uroviricota	Caudoviricetes	Caudovirales	Siphoviridae	Orchidvirus	Gordonia virus Orchid
	NC_030916	Viruses	Duplodnaviria	Heunggongvirae	Uroviricota	Caudoviricetes	Caudovirales	Siphoviridae	unclassified Siphoviridae
	NC_030917	Viruses	Duplodnaviria	Heunggongvirae	Uroviricota	Caudoviricetes	Caudovirales	Siphoviridae	Oneupvirus	Gordonia virus OneUp
	NC_030919	Viruses	Duplodnaviria	Heunggongvirae	Uroviricota	Caudoviricetes	Caudovirales	Podoviridae	Lederbergvirus	unclassified Lederbergvirus
	NC_030920	Viruses	Duplodnaviria	Heunggongvirae	Uroviricota	Caudoviricetes	Caudovirales	Herelleviridae	Bastillevirinae	Eldridgevirus
	NC_030923	Viruses	Duplodnaviria	Heunggongvirae	Uroviricota	Caudoviricetes	Caudovirales	Autographiviridae	Corkvirinae	Kantovirus
	NC_030925	Viruses	Duplodnaviria	Heunggongvirae	Uroviricota	Caudoviricetes	Caudovirales	Herelleviridae	Bastillevirinae	Shalavirus
	NC_030927	Viruses	Duplodnaviria	Heunggongvirae	Uroviricota	Caudoviricetes	Caudovirales	Siphoviridae	Vendettavirus	Gordonia virus Vendetta
	NC_030929	Viruses	Duplodnaviria	Heunggongvirae	Uroviricota	Caudoviricetes	Caudovirales	Siphoviridae	unclassified Siphoviridae
	NC_030931	Viruses	Duplodnaviria	Heunggongvirae	Uroviricota	Caudoviricetes	Caudovirales	Siphoviridae	unclassified Siphoviridae
	NC_030932	Viruses	Duplodnaviria	Heunggongvirae	Uroviricota	Caudoviricetes	Caudovirales	Siphoviridae	Gesputvirus	Gordonia virus Gsput1
	NC_030937	Viruses	Duplodnaviria	Heunggongvirae	Uroviricota	Caudoviricetes	Caudovirales	Autographiviridae	Pradovirus	Pradovirus f3unknown
	NC_030939	Viruses	Duplodnaviria	Heunggongvirae	Uroviricota	Caudoviricetes	Caudovirales	Siphoviridae	unclassified Siphoviridae
	NC_030940	Viruses	Duplodnaviria	Heunggongvirae	Uroviricota	Caudoviricetes	Caudovirales	Myoviridae	Peduovirinae	Phitrevirus
	NC_030941	Viruses	Duplodnaviria	Heunggongvirae	Uroviricota	Caudoviricetes	Caudovirales	Siphoviridae	Emalynvirus	Gordonia virus Cozz
	NC_030942	Viruses	Duplodnaviria	Heunggongvirae	Uroviricota	Caudoviricetes	Caudovirales	Siphoviridae	Britbratvirus	Gordonia virus Britbrat
	NC_030943	Viruses	Duplodnaviria	Heunggongvirae	Uroviricota	Caudoviricetes	Caudovirales	Siphoviridae	Fairfaxidumvirus	unclassified Fairfaxidumvirus
	NC_030945	Viruses	Duplodnaviria	Heunggongvirae	Uroviricota	Caudoviricetes	Caudovirales	Myoviridae	unclassified Myoviridae
	NC_030947	Viruses	Duplodnaviria	Heunggongvirae	Uroviricota	Caudoviricetes	Caudovirales	Myoviridae	unclassified Myoviridae
	NC_030948	Viruses	Duplodnaviria	Heunggongvirae	Uroviricota	Caudoviricetes	Caudovirales	Ackermannviridae	unclassified Ackermannviridae
	NC_030949	Viruses	Duplodnaviria	Heunggongvirae	Uroviricota	Caudoviricetes	Caudovirales	Siphoviridae	unclassified Siphoviridae
	NC_031001	Viruses	Duplodnaviria	Heunggongvirae	Uroviricota	Caudoviricetes	Caudovirales	Siphoviridae	Terapinvirus	Gordonia virus Terapin
	NC_031004	Viruses	Duplodnaviria	Heunggongvirae	Uroviricota	Caudoviricetes	Caudovirales	Siphoviridae	Nyceiraevirus	Gordonia virus Nyceirae
	NC_031005	Viruses	Duplodnaviria	Heunggongvirae	Uroviricota	Caudoviricetes	Caudovirales	Siphoviridae	Pahexavirus	unclassified Pahexavirus
	NC_031010	Viruses	Duplodnaviria	Heunggongvirae	Uroviricota	Caudoviricetes	Caudovirales	Myoviridae	Wellingtonvirus	Erwinia virus Wellington
	NC_031014	Viruses	Duplodnaviria	Heunggongvirae	Uroviricota	Caudoviricetes	Caudovirales	Autographiviridae	Bifseptvirus	Bifseptvirus andromeda
	NC_031016	Viruses	Duplodnaviria	Heunggongvirae	Uroviricota	Caudoviricetes	Caudovirales	Siphoviridae	unclassified Siphoviridae
	NC_031020	Viruses	Duplodnaviria	Heunggongvirae	Uroviricota	Caudoviricetes	Caudovirales	Myoviridae	Tevenvirinae	unclassified Tevenvirinae
	NC_031028	Viruses	Duplodnaviria	Heunggongvirae	Uroviricota	Caudoviricetes	Caudovirales	Siphoviridae	Ghobesvirus	Gordonia virus Ghobes
	NC_031029	Viruses	Duplodnaviria	Heunggongvirae	Uroviricota	Caudoviricetes	Caudovirales	Siphoviridae	Smoothievirus	unclassified Smoothievirus
	NC_031031	Viruses	Duplodnaviria	Heunggongvirae	Uroviricota	Caudoviricetes	Caudovirales	Siphoviridae	Soupsvirus	Gordonia virus Strosahl
	NC_031034	Viruses	Duplodnaviria	Heunggongvirae	Uroviricota	Caudoviricetes	Caudovirales	Herelleviridae	Bastillevirinae	Wphvirus
	NC_031036	Viruses	Duplodnaviria	Heunggongvirae	Uroviricota	Caudoviricetes	Caudovirales	Siphoviridae	Pleeduovirus	Lactobacillus virus PLE2
	NC_031038	Viruses	Varidnaviria	Bamfordvirae	Nucleocytoviricota	Pokkesviricetes	Chitovirales	Poxviridae	Chordopoxvirinae	Orthopoxvirus
	NC_031043	Viruses	Duplodnaviria	Heunggongvirae	Uroviricota	Caudoviricetes	Caudovirales	Myoviridae	Derbicusvirus	unclassified Derbicusvirus
	NC_031048	Viruses	Duplodnaviria	Heunggongvirae	Uroviricota	Caudoviricetes	Caudovirales	Myoviridae	Jilinvirus	unclassified Jilinvirus
	NC_031050	Viruses	Duplodnaviria	Heunggongvirae	Uroviricota	Caudoviricetes	Caudovirales	Drexlerviridae	Vilniusvirus	Vilniusvirus NBD2
	NC_031056	Viruses	Duplodnaviria	Heunggongvirae	Uroviricota	Caudoviricetes	Caudovirales	Herelleviridae	Bastillevirinae	Caeruleovirus
	NC_031058	Viruses	Duplodnaviria	Heunggongvirae	Uroviricota	Caudoviricetes	Caudovirales	Siphoviridae	Queuovirinae	Nipunavirus
	NC_031059	Viruses	Duplodnaviria	Heunggongvirae	Uroviricota	Caudoviricetes	Caudovirales	Siphoviridae	unclassified Siphoviridae
	NC_031061	Viruses	Duplodnaviria	Heunggongvirae	Uroviricota	Caudoviricetes	Caudovirales	Siphoviridae	Nymbaxtervirinae	Nymphadoravirus
	NC_031064	Viruses	Duplodnaviria	Heunggongvirae	Uroviricota	Caudoviricetes	Caudovirales	Siphoviridae	unclassified Siphoviridae
	NC_031068	Viruses	Duplodnaviria	Heunggongvirae	Uroviricota	Caudoviricetes	Caudovirales	Autographiviridae	Corkvirinae	Kotilavirus
	NC_031074	Viruses	Duplodnaviria	Heunggongvirae	Uroviricota	Caudoviricetes	Caudovirales	Siphoviridae	Bantamvirus	Gordonia virus Bantam
	NC_031077	Viruses	Duplodnaviria	Heunggongvirae	Uroviricota	Caudoviricetes	Caudovirales	Podoviridae	Uetakevirus	unclassified Uetakevirus
	NC_031078	Viruses	Duplodnaviria	Heunggongvirae	Uroviricota	Caudoviricetes	Caudovirales	Siphoviridae	Arquatrovirinae	Likavirus
	NC_031080	Viruses	Duplodnaviria	Heunggongvirae	Uroviricota	Caudoviricetes	Caudovirales	Myoviridae	Bixzunavirus	unclassified Bixzunavirus
	NC_031084	Viruses	Duplodnaviria	Heunggongvirae	Uroviricota	Caudoviricetes	Caudovirales	Siphoviridae	Pahexavirus	unclassified Pahexavirus
	NC_031091	Viruses	Duplodnaviria	Heunggongvirae	Uroviricota	Caudoviricetes	Caudovirales	Siphoviridae	unclassified Siphoviridae
	NC_031094	Viruses	Duplodnaviria	Heunggongvirae	Uroviricota	Caudoviricetes	Caudovirales	Siphoviridae	unclassified Siphoviridae
	NC_031095	Viruses	Duplodnaviria	Heunggongvirae	Uroviricota	Caudoviricetes	Caudovirales	Myoviridae	Tevenvirinae	Jiaodavirus
	NC_031098	Viruses	Duplodnaviria	Heunggongvirae	Uroviricota	Caudoviricetes	Caudovirales	Siphoviridae	unclassified Siphoviridae
	NC_031099	Viruses	Duplodnaviria	Heunggongvirae	Uroviricota	Caudoviricetes	Caudovirales	Siphoviridae	Hedwigvirus	Gordonia virus Hedwig
	NC_031101	Viruses	Duplodnaviria	Heunggongvirae	Uroviricota	Caudoviricetes	Caudovirales	Siphoviridae	unclassified Siphoviridae
	NC_031107	Viruses	Duplodnaviria	Heunggongvirae	Uroviricota	Caudoviricetes	Caudovirales	Myoviridae	Erskinevirus	Erskinevirus asesino
	NC_031108	Viruses	Duplodnaviria	Heunggongvirae	Uroviricota	Caudoviricetes	Caudovirales	Siphoviridae	Pulverervirus	Propionibacterium virus PFR1
	NC_031109	Viruses	Duplodnaviria	Heunggongvirae	Uroviricota	Caudoviricetes	Caudovirales	Siphoviridae	Gorjumvirus	Gordonia virus Jumbo
	NC_031115	Viruses	Duplodnaviria	Heunggongvirae	Uroviricota	Caudoviricetes	Caudovirales	Autographiviridae	Studiervirinae	Minipunavirus
	NC_031120	Viruses	Duplodnaviria	Heunggongvirae	Uroviricota	Caudoviricetes	Caudovirales	Myoviridae	Machinavirus	unclassified Machinavirus
	NC_031122	Viruses	Duplodnaviria	Heunggongvirae	Uroviricota	Caudoviricetes	Caudovirales	Siphoviridae	Eyrevirus	Gordonia virus Eyre
	NC_031125	Viruses	Duplodnaviria	Heunggongvirae	Uroviricota	Caudoviricetes	Caudovirales	Siphoviridae	Pleetrevirus	Lactobacillus virus PLE3
	NC_031126	Viruses	Duplodnaviria	Heunggongvirae	Uroviricota	Caudoviricetes	Caudovirales	Myoviridae	Machinavirus	unclassified Machinavirus
	NC_031224	Viruses	Duplodnaviria	Heunggongvirae	Uroviricota	Caudoviricetes	Caudovirales	Siphoviridae	Mudcatvirus	Arthrobacter virus Mudcat
	NC_031230	Viruses	Duplodnaviria	Heunggongvirae	Uroviricota	Caudoviricetes	Caudovirales	Siphoviridae	Yvonnevirus	Gordonia virus Yvonnetastic
	NC_031231	Viruses	Duplodnaviria	Heunggongvirae	Uroviricota	Caudoviricetes	Caudovirales	Siphoviridae	Kelleziovirus	Arthrobacter virus Kellezzio
	NC_031234	Viruses	Duplodnaviria	Heunggongvirae	Uroviricota	Caudoviricetes	Caudovirales	Siphoviridae	Emalynvirus	Gordonia virus Emalyn
	NC_031235	Viruses	Duplodnaviria	Heunggongvirae	Uroviricota	Caudoviricetes	Caudovirales	Myoviridae	unclassified Myoviridae
	NC_031238	Viruses	Duplodnaviria	Heunggongvirae	Uroviricota	Caudoviricetes	Caudovirales	Siphoviridae	Fromanvirus	Mycobacterium virus Packman
	NC_031241	Viruses	Duplodnaviria	Heunggongvirae	Uroviricota	Caudoviricetes	Caudovirales	Siphoviridae	Rockefellervirus	Staphylococcus virus CNPx
	NC_031242	Viruses	Duplodnaviria	Heunggongvirae	Uroviricota	Caudoviricetes	Caudovirales	Myoviridae	Neptunevirus	Synechococcus virus SRIM5unknown
	NC_031245	Viruses	Duplodnaviria	Heunggongvirae	Uroviricota	Caudoviricetes	Caudovirales	Myoviridae	Thornevirus	Bacillus virus SP15
	NC_031247	Viruses	Duplodnaviria	Heunggongvirae	Uroviricota	Caudoviricetes	Caudovirales	Siphoviridae	Betterkatzvirus	Gordonia virus BetterKatz
	NC_031252	Viruses	Duplodnaviria	Heunggongvirae	Uroviricota	Caudoviricetes	Caudovirales	Myoviridae	Marthavirus	Marthavirus barretlemon
	NC_031253	Viruses	Duplodnaviria	Heunggongvirae	Uroviricota	Caudoviricetes	Caudovirales	Siphoviridae	unclassified Siphoviridae
	NC_031255	Viruses	Duplodnaviria	Heunggongvirae	Uroviricota	Caudoviricetes	Caudovirales	Siphoviridae	Schnabeltiervirus	Gordonia virus Schnabeltier
	NC_031256	Viruses	Duplodnaviria	Heunggongvirae	Uroviricota	Caudoviricetes	Caudovirales	Siphoviridae	Fromanvirus	unclassified Fromanvirus
	NC_031257	Viruses	Duplodnaviria	Heunggongvirae	Uroviricota	Caudoviricetes	Caudovirales	Siphoviridae	Fromanvirus	unclassified Fromanvirus
	NC_031264	Viruses	Duplodnaviria	Heunggongvirae	Uroviricota	Caudoviricetes	Caudovirales	Siphoviridae	unclassified Siphoviridae
	NC_031267	Viruses	Duplodnaviria	Heunggongvirae	Uroviricota	Caudoviricetes	Caudovirales	Siphoviridae	Luckytenvirus	Gordonia virus Lucky1unknown
	NC_031271	Viruses	Duplodnaviria	Heunggongvirae	Uroviricota	Caudoviricetes	Caudovirales	Autographiviridae	Molineuxvirinae	Zindervirus
	NC_031274	Viruses	Duplodnaviria	Heunggongvirae	Uroviricota	Caudoviricetes	Caudovirales	Zobellviridae	Paundecimvirus	unclassified Paundecimvirus
	NC_031277	Viruses	Duplodnaviria	Heunggongvirae	Uroviricota	Caudoviricetes	Caudovirales	Siphoviridae	Fromanvirus	unclassified Fromanvirus
	NC_031280	Viruses	Duplodnaviria	Heunggongvirae	Uroviricota	Caudoviricetes	Caudovirales	Myoviridae	Saclayvirus	unclassified Saclayvirus
	NC_031465	Viruses	Varidnaviria	Bamfordvirae	Nucleocytoviricota	Megaviricetes	Pimascovirales	Marseilleviridae	Marseillevirus	unclassified Marseillevirus
	NC_031503	Viruses	Varidnaviria	Bamfordvirae	Preplasmiviricota	Tectiliviricetes	Rowavirales	Adenoviridae	Aviadenovirus	Pigeon aviadenovirus B
	NC_031901	Viruses	Duplodnaviria	Heunggongvirae	Uroviricota	Caudoviricetes	Caudovirales	Siphoviridae	unclassified Siphoviridae
	NC_031902	Viruses	Duplodnaviria	Heunggongvirae	Uroviricota	Caudoviricetes	Caudovirales	Demerecviridae	Markadamsvirinae	Epseptimavirus
	NC_031903	Viruses	Duplodnaviria	Heunggongvirae	Uroviricota	Caudoviricetes	Caudovirales	Myoviridae	unclassified Myoviridae
	NC_031905	Viruses	Duplodnaviria	Heunggongvirae	Uroviricota	Caudoviricetes	Caudovirales	Siphoviridae	unclassified Siphoviridae
	NC_031906	Viruses	Duplodnaviria	Heunggongvirae	Uroviricota	Caudoviricetes	Caudovirales	Myoviridae	Charybdisvirus	Synechococcus virus SCAM3
	NC_031908	Viruses	Duplodnaviria	Heunggongvirae	Uroviricota	Caudoviricetes	Caudovirales	Podoviridae	Kafunavirus	unclassified Kafunavirus
	NC_031912	Viruses	Duplodnaviria	Heunggongvirae	Uroviricota	Caudoviricetes	Caudovirales	Podoviridae	Fipvunavirus	unclassified Fipvunavirus
	NC_031917	Viruses	Duplodnaviria	Heunggongvirae	Uroviricota	Caudoviricetes	Caudovirales	Siphoviridae	unclassified Siphoviridae
	NC_031922	Viruses	Duplodnaviria	Heunggongvirae	Uroviricota	Caudoviricetes	Caudovirales	Myoviridae	Kanaloavirus	Synechococcus virus SCAM9
	NC_031927	Viruses	Duplodnaviria	Heunggongvirae	Uroviricota	Caudoviricetes	Caudovirales	Myoviridae	Mazuvirus	Synechococcus virus SCAM7
	NC_031935	Viruses	Duplodnaviria	Heunggongvirae	Uroviricota	Caudoviricetes	Caudovirales	Myoviridae	Cymopoleiavirus	Synechococcus virus SWAM2
	NC_031936	Viruses	Duplodnaviria	Heunggongvirae	Uroviricota	Caudoviricetes	Caudovirales	Siphoviridae	Galunavirus	Gordonia virus GAL1
	NC_031940	Viruses	Duplodnaviria	Heunggongvirae	Uroviricota	Caudoviricetes	Caudovirales	Myoviridae	unclassified Myoviridae
	NC_031941	Viruses	Duplodnaviria	Heunggongvirae	Uroviricota	Caudoviricetes	Caudovirales	Siphoviridae	unclassified Siphoviridae
	NC_031944	Viruses	Duplodnaviria	Heunggongvirae	Uroviricota	Caudoviricetes	Caudovirales	Myoviridae	Libanvirus	unclassified Libanvirus
	NC_031948	Viruses	Varidnaviria	Bamfordvirae	Preplasmiviricota	Tectiliviricetes	Rowavirales	Adenoviridae	Mastadenovirus
	NC_032001	Viruses	Varidnaviria	Bamfordvirae	Nucleocytoviricota	Megaviricetes	Algavirales	Phycodnaviridae	Chlorovirus	unclassified Chlorovirus
	NC_032105	Viruses	Varidnaviria	Bamfordvirae	Preplasmiviricota	Tectiliviricetes	Rowavirales	Adenoviridae	Mastadenovirus	Simian mastadenovirus I
	NC_032108	Viruses	unclassified viruses	unclassified DNA viruses	unclassified dsDNA viruses	Pithoviridae
	NC_032111	Viruses	Varidnaviria	Bamfordvirae	Nucleocytoviricota	Pokkesviricetes	Chitovirales	Poxviridae	Chordopoxvirinae	unclassified Chordopoxvirinae
	NC_033423	Viruses	Varidnaviria	Bamfordvirae	Nucleocytoviricota	Megaviricetes	Pimascovirales	Iridoviridae	Alphairidovirinae	Lymphocystivirus
	NC_033775	Viruses	Varidnaviria	Bamfordvirae	Nucleocytoviricota	Megaviricetes	Pimascovirales	Marseilleviridae	Marseillevirus	unclassified Marseillevirus
	NC_034248	Viruses	Duplodnaviria	Heunggongvirae	Uroviricota	Caudoviricetes	Caudovirales	Siphoviridae	unclassified Siphoviridae
	NC_034626	Viruses	Varidnaviria	Bamfordvirae	Preplasmiviricota	Tectiliviricetes	Rowavirales	Adenoviridae	Mastadenovirus	Bat mastadenovirus F
	NC_034834	Viruses	Varidnaviria	Bamfordvirae	Preplasmiviricota	Tectiliviricetes	Rowavirales	Adenoviridae	Mastadenovirus
	NC_035188	Viruses	Varidnaviria	Bamfordvirae	Nucleocytoviricota	Pokkesviricetes	Chitovirales	Poxviridae	Chordopoxvirinae	Parapoxvirus
	NC_035207	Viruses	Varidnaviria	Bamfordvirae	Preplasmiviricota	Tectiliviricetes	Rowavirales	Adenoviridae	Mastadenovirus	Squirrel mastadenovirus A
	NC_035460	Viruses	Varidnaviria	Bamfordvirae	Nucleocytoviricota	Pokkesviricetes	Chitovirales	Poxviridae	Chordopoxvirinae	Vespertilionpoxvirus
	NC_035468	Viruses	Varidnaviria	Bamfordvirae	Nucleocytoviricota	Pokkesviricetes	Chitovirales	Poxviridae	Chordopoxvirinae	Centapoxvirus
	NC_035619	Viruses	Varidnaviria	Bamfordvirae	Preplasmiviricota	Tectiliviricetes	Rowavirales	Adenoviridae	Atadenovirus	Deer atadenovirus A
	NC_035797	Viruses	Varidnaviria	Bamfordvirae	Nucleocytoviricota	Pokkesviricetes	Chitovirales	Poxviridae	Chordopoxvirinae	unclassified Chordopoxvirinae
	NC_036594	Viruses	Varidnaviria	Bamfordvirae	Nucleocytoviricota	Megaviricetes	Algavirales	Phycodnaviridae	unclassified Phycodnaviridae
	NC_037057	Viruses	Varidnaviria	Bamfordvirae	Nucleocytoviricota	Megaviricetes	Algavirales	Phycodnaviridae	Prasinovirus	unclassified Prasinovirus
	NC_037656	Viruses	Varidnaviria	Bamfordvirae	Nucleocytoviricota	Pokkesviricetes	Chitovirales	Poxviridae	Chordopoxvirinae	Mustelpoxvirus
	NC_037665	Viruses	unclassified viruses	unclassified DNA viruses	unclassified dsDNA viruses	Pandoravirus
	NC_037666	Viruses	unclassified viruses	unclassified DNA viruses	unclassified dsDNA viruses	Pandoravirus
	NC_037667	Viruses	unclassified viruses	unclassified DNA viruses	unclassified dsDNA viruses	Pandoravirus
	NC_038333	Viruses	Varidnaviria	Bamfordvirae	Preplasmiviricota	Tectiliviricetes	Rowavirales	Adenoviridae	Mastadenovirus	Dolphin mastadenovirus B
	NC_038511	Viruses	Varidnaviria	Bamfordvirae	Nucleocytoviricota	Megaviricetes	Pimascovirales	Marseilleviridae	Tunisvirus
	NC_038553	Viruses	Varidnaviria	Bamfordvirae	Nucleocytoviricota	Megaviricetes	Algavirales	Phycodnaviridae	Raphidovirus
	NC_039032	Viruses	Varidnaviria	Bamfordvirae	Preplasmiviricota	Tectiliviricetes	Rowavirales	Adenoviridae	Aviadenovirus
	NC_040577	Viruses	Varidnaviria	Bamfordvirae	Nucleocytoviricota	Pokkesviricetes	Chitovirales	Poxviridae	Entomopoxvirinae	unclassified Entomopoxvirinae
	NC_040625	Viruses	unclassified viruses	unclassified DNA viruses	unclassified dsDNA viruses	Adomaviridae
	NC_040811	Viruses	Varidnaviria	Bamfordvirae	Preplasmiviricota	Tectiliviricetes	Rowavirales	Adenoviridae	Mastadenovirus	unclassified Mastadenovirus
	NC_041831	unknown
	NC_041834	unknown
	NC_041849	Viruses	Duplodnaviria	Heunggongvirae	Uroviricota	Caudoviricetes	Caudovirales	Siphoviridae	Arquatrovirinae	Arequatrovirus
	NC_041852	Viruses	Duplodnaviria	Heunggongvirae	Uroviricota	Caudoviricetes	Caudovirales	Siphoviridae	Fromanvirus
	NC_041856	Viruses	Duplodnaviria	Heunggongvirae	Uroviricota	Caudoviricetes	Caudovirales	Siphoviridae	Arquatrovirinae	Camvirus
	NC_041858	Viruses	Duplodnaviria	Heunggongvirae	Uroviricota	Caudoviricetes	Caudovirales	Siphoviridae	Andromedavirus	Bacillus virus Taylor
	NC_041866	Viruses	Duplodnaviria	Heunggongvirae	Uroviricota	Caudoviricetes	Caudovirales	Siphoviridae	Vieuvirus	Acinetobacter virus R3177
	NC_041868	Viruses	Duplodnaviria	Heunggongvirae	Uroviricota	Caudoviricetes	Caudovirales	Siphoviridae	Vhulanivirus	Paracoccus virus Shpa
	NC_041875	Viruses	Duplodnaviria	Heunggongvirae	Uroviricota	Caudoviricetes	Caudovirales	Podoviridae	Jasminevirus	Arthrobacter virus Jasmine
	NC_041877	Viruses	Duplodnaviria	Heunggongvirae	Uroviricota	Caudoviricetes	Caudovirales	Siphoviridae	Samunavirus	Pseudomonas virus SM1
	NC_041878	Viruses	Duplodnaviria	Heunggongvirae	Uroviricota	Caudoviricetes	Caudovirales	Myoviridae	Mimasvirus	Mimasvirus CBB
	NC_041879	Viruses	Duplodnaviria	Heunggongvirae	Uroviricota	Caudoviricetes	Caudovirales	Siphoviridae	Magadivirus	Bacillus virus Mgbh1
	NC_041880	Viruses	Duplodnaviria	Heunggongvirae	Uroviricota	Caudoviricetes	Caudovirales	Myoviridae	Plaisancevirus	Pseudomonas virus PMW
	NC_041881	Viruses	Duplodnaviria	Heunggongvirae	Uroviricota	Caudoviricetes	Caudovirales	Myoviridae	Chakrabartyvirus	Chakrabartyvirus pf16
	NC_041883	Viruses	Duplodnaviria	Heunggongvirae	Uroviricota	Caudoviricetes	Caudovirales	Siphoviridae	Attisvirus	Gordonia virus Attis
	NC_041884	Viruses	Duplodnaviria	Heunggongvirae	Uroviricota	Caudoviricetes	Caudovirales	Myoviridae	Metrivirus	Metrivirus ME3
	NC_041885	Viruses	Duplodnaviria	Heunggongvirae	Uroviricota	Caudoviricetes	Caudovirales	Autographiviridae	Napahaivirus	Napahaivirus VSW3
	NC_041887	Viruses	Duplodnaviria	Heunggongvirae	Uroviricota	Caudoviricetes	Caudovirales	Siphoviridae	Weaselvirus	Rhodococcus virus Weasel
	NC_041888	Viruses	Duplodnaviria	Heunggongvirae	Uroviricota	Caudoviricetes	Caudovirales	Siphoviridae	Tortellinivirus	Mycobacterium virus Tortellini
	NC_041889	Viruses	Duplodnaviria	Heunggongvirae	Uroviricota	Caudoviricetes	Caudovirales	Siphoviridae	Rimavirus	Strepomyces virus Rima
	NC_041892	Viruses	Duplodnaviria	Heunggongvirae	Uroviricota	Caudoviricetes	Caudovirales	Siphoviridae	Anatolevirus	Propionibacterium virus B3
	NC_041895	Viruses	Duplodnaviria	Heunggongvirae	Uroviricota	Caudoviricetes	Caudovirales	Siphoviridae	Doucettevirus	Propionibacterium virus G4
	NC_041899	Viruses	Duplodnaviria	Heunggongvirae	Uroviricota	Caudoviricetes	Caudovirales	Demerecviridae	Sugarlandvirus	Sugarlandvirus IME26unknown
	NC_041910	Viruses	Duplodnaviria	Heunggongvirae	Uroviricota	Caudoviricetes	Caudovirales	Siphoviridae	Mardecavirus	Vibrio virus SSPunknownunknown2
	NC_041911	Viruses	Duplodnaviria	Heunggongvirae	Uroviricota	Caudoviricetes	Caudovirales	Myoviridae	Ripduovirus	Ralstonia virus RP12
	NC_041912	Viruses	Duplodnaviria	Heunggongvirae	Uroviricota	Caudoviricetes	Caudovirales	Autographiviridae	Aqualcavirus	Aqualcavirus P14
	NC_041913	Viruses	Duplodnaviria	Heunggongvirae	Uroviricota	Caudoviricetes	Caudovirales	Siphoviridae	Priunavirus	Providencia virus PR1
	NC_041916	Viruses	Duplodnaviria	Heunggongvirae	Uroviricota	Caudoviricetes	Caudovirales	Myoviridae	Gorgonvirinae	Tidunavirus
	NC_041917	Viruses	Duplodnaviria	Heunggongvirae	Uroviricota	Caudoviricetes	Caudovirales	Myoviridae	Eneladusvirus	Eneladusvirus BF
	NC_041918	Viruses	Duplodnaviria	Heunggongvirae	Uroviricota	Caudoviricetes	Caudovirales	Siphoviridae	Saundersvirus	Geobacillus virus Tp84
	NC_041921	Viruses	Duplodnaviria	Heunggongvirae	Uroviricota	Caudoviricetes	Caudovirales	Siphoviridae	Nanhaivirus	Dinoroseobacter virus D5C
	NC_041925	Viruses	Duplodnaviria	Heunggongvirae	Uroviricota	Caudoviricetes	Caudovirales	Siphoviridae	Gorganvirus	Proteus virus Isfahan
	NC_041927	Viruses	Duplodnaviria	Heunggongvirae	Uroviricota	Caudoviricetes	Caudovirales	Siphoviridae	Lacusarxvirus	Sphingobium virus Lacusarx
	NC_041931	Viruses	Duplodnaviria	Heunggongvirae	Uroviricota	Caudoviricetes	Caudovirales	Myoviridae	Marthavirus	Marthavirus jawnski
	NC_041933	Viruses	Duplodnaviria	Heunggongvirae	Uroviricota	Caudoviricetes	Caudovirales	Myoviridae	Marthavirus	Marthavirus shade
	NC_041938	Viruses	Duplodnaviria	Heunggongvirae	Uroviricota	Caudoviricetes	Caudovirales	Siphoviridae	Korravirus	Arthrobacter virus Bennie
	NC_041939	Viruses	Duplodnaviria	Heunggongvirae	Uroviricota	Caudoviricetes	Caudovirales	Siphoviridae	Korravirus	Arthrobacter virus DrRobert
	NC_041940	Viruses	Duplodnaviria	Heunggongvirae	Uroviricota	Caudoviricetes	Caudovirales	Siphoviridae	Korravirus	Arthrobacter virus Glenn
	NC_041941	Viruses	Duplodnaviria	Heunggongvirae	Uroviricota	Caudoviricetes	Caudovirales	Siphoviridae	Korravirus	Arthrobacter virus HunterDalle
	NC_041946	Viruses	Duplodnaviria	Heunggongvirae	Uroviricota	Caudoviricetes	Caudovirales	Siphoviridae	Korravirus	Arthrobacter virus Wayne
	NC_041947	Viruses	Duplodnaviria	Heunggongvirae	Uroviricota	Caudoviricetes	Caudovirales	Siphoviridae	Laroyevirus	Arthrobacter virus Laroye
	NC_041949	Viruses	Duplodnaviria	Heunggongvirae	Uroviricota	Caudoviricetes	Caudovirales	Siphoviridae	Amigovirus	Arthrobacter virus Amigo
	NC_041952	Viruses	Duplodnaviria	Heunggongvirae	Uroviricota	Caudoviricetes	Caudovirales	Siphoviridae	Gordonvirus	Arthrobacter virus Gordon
	NC_041955	Viruses	Duplodnaviria	Heunggongvirae	Uroviricota	Caudoviricetes	Caudovirales	Siphoviridae	Pahexavirus	Propionibacterium virus PHLunknown82Munknown3
	NC_041957	Viruses	Duplodnaviria	Heunggongvirae	Uroviricota	Caudoviricetes	Caudovirales	Siphoviridae	Pahexavirus	Propionibacterium virus PHL151Nunknownunknown
	NC_041958	Viruses	Duplodnaviria	Heunggongvirae	Uroviricota	Caudoviricetes	Caudovirales	Siphoviridae	Xiamenvirus	Roseobacter virus RDJL2
	NC_041961	Viruses	Duplodnaviria	Heunggongvirae	Uroviricota	Caudoviricetes	Caudovirales	Siphoviridae	Tankvirus	Arthrobacter virus Tank
	NC_041971	Viruses	Duplodnaviria	Heunggongvirae	Uroviricota	Caudoviricetes	Caudovirales	Siphoviridae	Mclasvirinae	Reyvirus
	NC_041972	Viruses	Duplodnaviria	Heunggongvirae	Uroviricota	Caudoviricetes	Caudovirales	Myoviridae	Agricanvirus	Agricanvirus deimos
	NC_041976	Viruses	Duplodnaviria	Heunggongvirae	Uroviricota	Caudoviricetes	Caudovirales	Myoviridae	Jimmervirus	Jimmervirus jimmer
	NC_041978	Viruses	Duplodnaviria	Heunggongvirae	Uroviricota	Caudoviricetes	Caudovirales	Myoviridae	Ounavirinae	Kolesnikvirus
	NC_041981	Viruses	Duplodnaviria	Heunggongvirae	Uroviricota	Caudoviricetes	Caudovirales	Myoviridae	Tevenvirinae	Slopekvirus
	NC_041983	Viruses	Duplodnaviria	Heunggongvirae	Uroviricota	Caudoviricetes	Caudovirales	Siphoviridae	Fromanvirus	Mycobacterium virus Timshel
	NC_041994	Viruses	Duplodnaviria	Heunggongvirae	Uroviricota	Caudoviricetes	Caudovirales	Myoviridae	Noxifervirus	Pseudomonas virus Noxifer
	NC_041997	Viruses	Duplodnaviria	Heunggongvirae	Uroviricota	Caudoviricetes	Caudovirales	Myoviridae	Busanvirus	Busanvirus ACP17
	NC_042000	Viruses	Duplodnaviria	Heunggongvirae	Uroviricota	Caudoviricetes	Caudovirales	Myoviridae	Klausavirus	Klausavirus colucci
	NC_042001	Viruses	Duplodnaviria	Heunggongvirae	Uroviricota	Caudoviricetes	Caudovirales	Siphoviridae	Amigovirus	Arthrobacteria virus Molivia
	NC_042002	Viruses	Duplodnaviria	Heunggongvirae	Uroviricota	Caudoviricetes	Caudovirales	Siphoviridae	Galaxyvirus	Arthrobacter virus Abidatro
	NC_042008	Viruses	Duplodnaviria	Heunggongvirae	Uroviricota	Caudoviricetes	Caudovirales	Siphoviridae	Samistivirus	Streptomyces virus Mildred21
	NC_042010	Viruses	Duplodnaviria	Heunggongvirae	Uroviricota	Caudoviricetes	Caudovirales	Siphoviridae	Samistivirus	Streptomyces virus Paradiddles
	NC_042011	Viruses	Duplodnaviria	Heunggongvirae	Uroviricota	Caudoviricetes	Caudovirales	Siphoviridae	Samistivirus	Streptomyces virus Peebs
	NC_042013	Viruses	Duplodnaviria	Heunggongvirae	Uroviricota	Caudoviricetes	Caudovirales	Myoviridae	Polybotosvirus	Agrobacterium virus Atuphunknown7
	NC_042018	Viruses	Duplodnaviria	Heunggongvirae	Uroviricota	Caudoviricetes	Caudovirales	Myoviridae	Risingsunvirus	Erwinia virus Risingsun
	NC_042021	Viruses	Duplodnaviria	Heunggongvirae	Uroviricota	Caudoviricetes	Caudovirales	Siphoviridae	Efquatrovirus	Enterococcus virus phiSHEF2
	NC_042030	Viruses	Duplodnaviria	Heunggongvirae	Uroviricota	Caudoviricetes	Caudovirales	Siphoviridae	Avanivirus	Mycobacterium virus Yoshi
	NC_042033	Viruses	Duplodnaviria	Heunggongvirae	Uroviricota	Caudoviricetes	Caudovirales	Siphoviridae	Papyrusvirus	Mycobacterium virus Send513
	NC_042037	Viruses	Duplodnaviria	Heunggongvirae	Uroviricota	Caudoviricetes	Caudovirales	Siphoviridae	Roufvirus	Aeromonas virus pIS4A
	NC_042040	Viruses	Duplodnaviria	Heunggongvirae	Uroviricota	Caudoviricetes	Caudovirales	Siphoviridae	Trinavirus	Rhodococcus virus Trina
	NC_042042	Viruses	Duplodnaviria	Heunggongvirae	Uroviricota	Caudoviricetes	Caudovirales	Siphoviridae	Scapunavirus	Streptomyces virus Scap1
	NC_042043	Viruses	Duplodnaviria	Heunggongvirae	Uroviricota	Caudoviricetes	Caudovirales	Drexlerviridae	Tunavirinae	Sertoctavirus
	NC_042045	Viruses	Duplodnaviria	Heunggongvirae	Uroviricota	Caudoviricetes	Caudovirales	Siphoviridae	Vividuovirus	Gordonia virus Lennon
	NC_042046	Viruses	Duplodnaviria	Heunggongvirae	Uroviricota	Caudoviricetes	Caudovirales	Drexlerviridae	Rogunavirinae	Rogunavirus
	NC_042047	Viruses	Duplodnaviria	Heunggongvirae	Uroviricota	Caudoviricetes	Caudovirales	Ackermannviridae	Taipeivirus	Taipeivirus IME25unknown
	NC_042052	Viruses	Duplodnaviria	Heunggongvirae	Uroviricota	Caudoviricetes	Caudovirales	Siphoviridae	Arquatrovirinae	Likavirus
	NC_042053	Viruses	Duplodnaviria	Heunggongvirae	Uroviricota	Caudoviricetes	Caudovirales	Myoviridae	Klausavirus	Klausavirus princesstrina
	NC_042054	Viruses	Duplodnaviria	Heunggongvirae	Uroviricota	Caudoviricetes	Caudovirales	Myoviridae	Flaumdravirus	Flaumdravirus KIL2
	NC_042056	Viruses	Duplodnaviria	Heunggongvirae	Uroviricota	Caudoviricetes	Caudovirales	Myoviridae	Machinavirus	Machinavirus machina
	NC_042067	Viruses	Duplodnaviria	Heunggongvirae	Uroviricota	Caudoviricetes	Caudovirales	Myoviridae	Tevenvirinae	Moonvirus
	NC_042076	Viruses	Duplodnaviria	Heunggongvirae	Uroviricota	Caudoviricetes	Caudovirales	Myoviridae	Ounavirinae	Mooglevirus
	NC_042082	Viruses	Duplodnaviria	Heunggongvirae	Uroviricota	Caudoviricetes	Caudovirales	Siphoviridae	Delepquintavirus	Stenotrophomonas virus DLP5
	NC_042085	Viruses	Duplodnaviria	Heunggongvirae	Uroviricota	Caudoviricetes	Caudovirales	Siphoviridae	Ceetrepovirus	Corynebacterium virus C3PO
	NC_042088	Viruses	Duplodnaviria	Heunggongvirae	Uroviricota	Caudoviricetes	Caudovirales	Siphoviridae	Gustavvirus	Gordonia virus Gustav
	NC_042089	Viruses	Duplodnaviria	Heunggongvirae	Uroviricota	Caudoviricetes	Caudovirales	Siphoviridae	Gustavvirus	Gordonia virus Mahdia
	NC_042091	Viruses	Duplodnaviria	Heunggongvirae	Uroviricota	Caudoviricetes	Caudovirales	Siphoviridae	Nickievirus	Pseudomonas virus nickie
	NC_042092	Viruses	Duplodnaviria	Heunggongvirae	Uroviricota	Caudoviricetes	Caudovirales	Myoviridae	Tabernariusvirus	Pseudomonas virus tabernarius
	NC_042094	Viruses	Duplodnaviria	Heunggongvirae	Uroviricota	Caudoviricetes	Caudovirales	Demerecviridae	Ermolyevavirinae	Cetovirus
	NC_042099	Viruses	Duplodnaviria	Heunggongvirae	Uroviricota	Caudoviricetes	Caudovirales	Siphoviridae	Dismasvirus	Microbacterium virus Dismas
	NC_042102	Viruses	Duplodnaviria	Heunggongvirae	Uroviricota	Caudoviricetes	Caudovirales	Siphoviridae	Emalynvirus	Gordonia virus Troje
	NC_042103	Viruses	Duplodnaviria	Heunggongvirae	Uroviricota	Caudoviricetes	Caudovirales	Podoviridae	Bjornvirus	Pseudomonas virus Bjorn
	NC_042104	Viruses	Duplodnaviria	Heunggongvirae	Uroviricota	Caudoviricetes	Caudovirales	Autographiviridae	Pollyceevirus	Pollyceevirus pollyC
	NC_042105	Viruses	Duplodnaviria	Heunggongvirae	Uroviricota	Caudoviricetes	Caudovirales	Siphoviridae	Wilnyevirus	Streptomyces virus BillNye
	NC_042106	Viruses	Duplodnaviria	Heunggongvirae	Uroviricota	Caudoviricetes	Caudovirales	Siphoviridae	Bingvirus	Streptomyces virus Bing
	NC_042107	Viruses	Duplodnaviria	Heunggongvirae	Uroviricota	Caudoviricetes	Caudovirales	Podoviridae	Vicosavirus	Pseudomonas virus NV1
	NC_042109	Viruses	Duplodnaviria	Heunggongvirae	Uroviricota	Caudoviricetes	Caudovirales	Siphoviridae	Elerivirus	Microbacterium virus Eleri
	NC_042110	Viruses	Duplodnaviria	Heunggongvirae	Uroviricota	Caudoviricetes	Caudovirales	Siphoviridae	Ilzatvirus	Microbacterium virus Hamlet
	NC_042113	Viruses	Duplodnaviria	Heunggongvirae	Uroviricota	Caudoviricetes	Caudovirales	Myoviridae	Pakpunavirus	Pseudomonas virus CAbunknown2
	NC_042115	Viruses	Duplodnaviria	Heunggongvirae	Uroviricota	Caudoviricetes	Caudovirales	Siphoviridae	Abidjanvirus	Pseudomonas virus Ab19
	NC_042116	Viruses	Duplodnaviria	Heunggongvirae	Uroviricota	Caudoviricetes	Caudovirales	Myoviridae	Eneladusvirus	Eneladusvirus Yen9unknown4
	NC_042117	Viruses	Duplodnaviria	Heunggongvirae	Uroviricota	Caudoviricetes	Caudovirales	Siphoviridae	Kojivirus	Microbacterium virus Golden
	NC_042118	Viruses	Duplodnaviria	Heunggongvirae	Uroviricota	Caudoviricetes	Caudovirales	Siphoviridae	Kojivirus	Microbacterium virus Koji
	NC_042119	Viruses	Duplodnaviria	Heunggongvirae	Uroviricota	Caudoviricetes	Caudovirales	Siphoviridae	Pikminvirus	Microbacterium virus Pikmin
	NC_042120	Viruses	Duplodnaviria	Heunggongvirae	Uroviricota	Caudoviricetes	Caudovirales	Siphoviridae	Vidquintavirus	Pantoea virus Vid5
	NC_042122	Viruses	Duplodnaviria	Heunggongvirae	Uroviricota	Caudoviricetes	Caudovirales	Drexlerviridae	Eclunavirus	Eclunavirus EcL1
	NC_042128	Viruses	Duplodnaviria	Heunggongvirae	Uroviricota	Caudoviricetes	Caudovirales	Myoviridae	Punavirus	Escherichia virus RCS47
	NC_042132	Viruses	Duplodnaviria	Heunggongvirae	Uroviricota	Caudoviricetes	Caudovirales	Siphoviridae	Sourvirus	Gordonia virus Sour
	NC_042133	Viruses	Duplodnaviria	Heunggongvirae	Uroviricota	Caudoviricetes	Caudovirales	Herelleviridae	Bastillevirinae	Siophivirus
	NC_042136	Viruses	Duplodnaviria	Heunggongvirae	Uroviricota	Caudoviricetes	Caudovirales	Myoviridae	Gorgonvirinae	Tidunavirus
	NC_042137	Viruses	Duplodnaviria	Heunggongvirae	Uroviricota	Caudoviricetes	Caudovirales	Siphoviridae	Lokivirus	Acinetobacter virus Loki
	NC_042139	Viruses	Duplodnaviria	Heunggongvirae	Uroviricota	Caudoviricetes	Caudovirales	Siphoviridae	Poushouvirus	Corynebacterium virus Poushou
	NC_042140	Viruses	Duplodnaviria	Heunggongvirae	Uroviricota	Caudoviricetes	Caudovirales	Herelleviridae	Bastillevirinae	Caeruleovirus
	NC_042312	Viruses	Duplodnaviria	Heunggongvirae	Uroviricota	Caudoviricetes	Caudovirales	Siphoviridae	Fromanvirus	Mycobacterium virus George
	NC_042313	Viruses	Duplodnaviria	Heunggongvirae	Uroviricota	Caudoviricetes	Caudovirales	Siphoviridae	Bronvirus	Mycobacterium virus JoeDirt
	NC_042316	Viruses	Duplodnaviria	Heunggongvirae	Uroviricota	Caudoviricetes	Caudovirales	Siphoviridae	Omegavirus	Mycobacterium virus Baka
	NC_042338	Viruses	Duplodnaviria	Heunggongvirae	Uroviricota	Caudoviricetes	Caudovirales	Siphoviridae	Timquatrovirus	Mycobacterium virus MacnCheese
	NC_042341	Viruses	Duplodnaviria	Heunggongvirae	Uroviricota	Caudoviricetes	Caudovirales	Siphoviridae	Fromanvirus	Mycobacterium virus Rebeuca
	NC_042342	Viruses	Duplodnaviria	Heunggongvirae	Uroviricota	Caudoviricetes	Caudovirales	Podoviridae	Hollowayvirus	Pseudomonas virus H66
	NC_042344	Viruses	Duplodnaviria	Heunggongvirae	Uroviricota	Caudoviricetes	Caudovirales	Siphoviridae	Sanovirus	Xylella virus Sano
	NC_042348	Viruses	Duplodnaviria	Heunggongvirae	Uroviricota	Caudoviricetes	Caudovirales	Siphoviridae	Holosalinivirus
	NC_042349	Viruses	Duplodnaviria	Heunggongvirae	Uroviricota	Caudoviricetes	Caudovirales	Siphoviridae	Kryptosalinivirus
	NC_042352	Viruses	Duplodnaviria	Heunggongvirae	Uroviricota	Caudoviricetes	Caudovirales	Siphoviridae	Kairosalinivirus
	NC_042354	Viruses	Duplodnaviria	Heunggongvirae	Uroviricota	Caudoviricetes	Caudovirales	Siphoviridae	Ikedavirus	Corynebacterium virus phi673
	NC_043027	Viruses	Duplodnaviria	Heunggongvirae	Uroviricota	Caudoviricetes	Caudovirales	Myoviridae	Takahashivirus	Bacillus virus PBS1
	NC_043129	Viruses	Varidnaviria	Bamfordvirae	Nucleocytoviricota	Megaviricetes	Algavirales	Phycodnaviridae	Prasinovirus
	NC_043227	unknown
	NC_043252	unknown
	NC_043254	unknown
	NC_043255	unknown
	NC_043469	Viruses	Duplodnaviria	Heunggongvirae	Uroviricota	Caudoviricetes	Caudovirales	Drexlerviridae	Webervirus	Webervirus F2unknown
	NC_044937	Viruses	Varidnaviria	Bamfordvirae	Nucleocytoviricota	Megaviricetes	Algavirales	Phycodnaviridae	Chlorovirus	Paramecium bursaria Chlorella virus A1
	NC_044939	Viruses	Varidnaviria	Bamfordvirae	Nucleocytoviricota	Megaviricetes	Pimascovirales	Ascoviridae	Ascovirus	Heliothis virescens ascovirus 3a
	NC_044953	unknown
	NC_044960	unknown
	NC_047700	Viruses	Duplodnaviria	Heunggongvirae	Uroviricota	Caudoviricetes	Caudovirales	Autographiviridae	Oinezvirus	Oinezvirus S37C6
	NC_047701	Viruses	Duplodnaviria	Heunggongvirae	Uroviricota	Caudoviricetes	Caudovirales	Autographiviridae	Sieqvirus	Sieqvirus S42C7
	NC_047702	Viruses	Duplodnaviria	Heunggongvirae	Uroviricota	Caudoviricetes	Caudovirales	Autographiviridae	Pelagivirus	Pelagivirus S35C6
	NC_047703	Viruses	Duplodnaviria	Heunggongvirae	Uroviricota	Caudoviricetes	Caudovirales	Autographiviridae	Fussvirus	Fussvirus S3unknownC28
	NC_047704	Viruses	Duplodnaviria	Heunggongvirae	Uroviricota	Caudoviricetes	Caudovirales	Autographiviridae	Ayaqvirus	Ayaqvirus S45C18
	NC_047705	Viruses	Duplodnaviria	Heunggongvirae	Uroviricota	Caudoviricetes	Caudovirales	Autographiviridae	Foussvirus	Foussvirus S46C1unknown
	NC_047706	Viruses	Duplodnaviria	Heunggongvirae	Uroviricota	Caudoviricetes	Caudovirales	Autographiviridae	Nohivirus	Nohivirus S31C1
	NC_047707	Viruses	Duplodnaviria	Heunggongvirae	Uroviricota	Caudoviricetes	Caudovirales	Autographiviridae	Stopalavirus	Stopalavirus S38C3
	NC_047708	Viruses	Duplodnaviria	Heunggongvirae	Uroviricota	Caudoviricetes	Caudovirales	Autographiviridae	Krakvirus	Krakvirus S39C11
	NC_047709	Viruses	Duplodnaviria	Heunggongvirae	Uroviricota	Caudoviricetes	Caudovirales	Autographiviridae	Ashivirus	Ashivirus S45C4
	NC_047710	Viruses	Duplodnaviria	Heunggongvirae	Uroviricota	Caudoviricetes	Caudovirales	Autographiviridae	Pedosvirus	Pedosvirus S28C3
	NC_047711	Viruses	Duplodnaviria	Heunggongvirae	Uroviricota	Caudoviricetes	Caudovirales	Autographiviridae	Votkovvirus	Votkovvirus S28C1unknown
	NC_047716	unknown
	NC_047724	Viruses	Duplodnaviria	Heunggongvirae	Uroviricota	Caudoviricetes	Caudovirales	Herelleviridae	Twortvirinae	Kayvirus
	NC_047734	Viruses	Duplodnaviria	Heunggongvirae	Uroviricota	Caudoviricetes	Caudovirales	Myoviridae	Vellamovirus	Synechococcus virus SRIM44
	NC_047736	Viruses	Duplodnaviria	Heunggongvirae	Uroviricota	Caudoviricetes	Caudovirales	Herelleviridae	Bastillevirinae	Bequatrovirus
	NC_047738	Viruses	Duplodnaviria	Heunggongvirae	Uroviricota	Caudoviricetes	Caudovirales	Autographiviridae	Paadamvirus	Paadamvirus RHEphunknown1
	NC_047739	Viruses	Duplodnaviria	Heunggongvirae	Uroviricota	Caudoviricetes	Caudovirales	Siphoviridae	Tybeckvirinae	Douglaswolinvirus
	NC_047741	Viruses	Duplodnaviria	Heunggongvirae	Uroviricota	Caudoviricetes	Caudovirales	Autographiviridae	Tawavirus	Tawavirus JSF7
	NC_047742	Viruses	Duplodnaviria	Heunggongvirae	Uroviricota	Caudoviricetes	Caudovirales	Siphoviridae	Murrayvirus	Escherichia virus EC2
	NC_047744	Viruses	Duplodnaviria	Heunggongvirae	Uroviricota	Caudoviricetes	Caudovirales	Herelleviridae	Bastillevirinae	Agatevirus
	NC_047746	Viruses	Duplodnaviria	Heunggongvirae	Uroviricota	Caudoviricetes	Caudovirales	Autographiviridae	Colwellvirinae	Gutovirus
	NC_047750	Viruses	Duplodnaviria	Heunggongvirae	Uroviricota	Caudoviricetes	Caudovirales	Myoviridae	Peduovirinae	Baylorvirus
	NC_047751	Viruses	Duplodnaviria	Heunggongvirae	Uroviricota	Caudoviricetes	Caudovirales	Autographiviridae	Serkorvirus	Serkorvirus ITL1
	NC_047756	Viruses	Duplodnaviria	Heunggongvirae	Uroviricota	Caudoviricetes	Caudovirales	Siphoviridae	Sansavirus	Caulobacter virus Sansa
	NC_047757	Viruses	Duplodnaviria	Heunggongvirae	Uroviricota	Caudoviricetes	Caudovirales	Siphoviridae	Seussvirus	Caulobacter virus Seuss
	NC_047759	Viruses	Duplodnaviria	Heunggongvirae	Uroviricota	Caudoviricetes	Caudovirales	Autographiviridae	Corkvirinae	Stompvirus
	NC_047762	Viruses	Duplodnaviria	Heunggongvirae	Uroviricota	Caudoviricetes	Caudovirales	Autographiviridae	Pradovirus	Pradovirus XAJ24
	NC_047767	Viruses	Duplodnaviria	Heunggongvirae	Uroviricota	Caudoviricetes	Caudovirales	Herelleviridae	Twortvirinae	Sciuriunavirus
	NC_047768	Viruses	Duplodnaviria	Heunggongvirae	Uroviricota	Caudoviricetes	Caudovirales	Autographiviridae	Kafavirus	Kafavirus SWcelC56
	NC_047775	Viruses	Duplodnaviria	Heunggongvirae	Uroviricota	Caudoviricetes	Caudovirales	Myoviridae	Peduovirinae	Playavirus
	NC_047778	Viruses	Duplodnaviria	Heunggongvirae	Uroviricota	Caudoviricetes	Caudovirales	Autographiviridae	Melnykvirinae	Wanjuvirus
	NC_047781	Viruses	Duplodnaviria	Heunggongvirae	Uroviricota	Caudoviricetes	Caudovirales	Autographiviridae	Studiervirinae	Przondovirus
	NC_047785	Viruses	Duplodnaviria	Heunggongvirae	Uroviricota	Caudoviricetes	Caudovirales	Drexlerviridae	Tunavirinae	Tunavirus
	NC_047786	Viruses	Duplodnaviria	Heunggongvirae	Uroviricota	Caudoviricetes	Caudovirales	Siphoviridae	Sashavirus	Salmonella virus Sasha
	NC_047789	Viruses	Duplodnaviria	Heunggongvirae	Uroviricota	Caudoviricetes	Caudovirales	Autographiviridae	Studiervirinae	Berlinvirus
	NC_047790	Viruses	Duplodnaviria	Heunggongvirae	Uroviricota	Caudoviricetes	Caudovirales	Myoviridae	Peduovirinae	Catalunyavirus
	NC_047793	Viruses	Duplodnaviria	Heunggongvirae	Uroviricota	Caudoviricetes	Caudovirales	Siphoviridae	Austintatiousvirus	Streptomyces virus PapayaSalad
	NC_047794	Viruses	Duplodnaviria	Heunggongvirae	Uroviricota	Caudoviricetes	Caudovirales	Siphoviridae	Picardvirus	Streptomyces virus Picard
	NC_047795	Viruses	Duplodnaviria	Heunggongvirae	Uroviricota	Caudoviricetes	Caudovirales	Siphoviridae	Raleighvirus	Streptomyces virus Raleigh
	NC_047800	Viruses	Duplodnaviria	Heunggongvirae	Uroviricota	Caudoviricetes	Caudovirales	Autographiviridae	Krylovirinae	unclassified Krylovirinae
	NC_047801	Viruses	Duplodnaviria	Heunggongvirae	Uroviricota	Caudoviricetes	Caudovirales	Autographiviridae	Studiervirinae	Pektosvirus
	NC_047804	Viruses	Duplodnaviria	Heunggongvirae	Uroviricota	Caudoviricetes	Caudovirales	Autographiviridae	Okabevirinae	Sukuvirus
	NC_047805	Viruses	Duplodnaviria	Heunggongvirae	Uroviricota	Caudoviricetes	Caudovirales	Autographiviridae	Melnykvirinae	Pokrovskaiavirus
	NC_047807	Viruses	Duplodnaviria	Heunggongvirae	Uroviricota	Caudoviricetes	Caudovirales	Autographiviridae	Molineuxvirinae	Vectrevirus
	NC_047810	Viruses	Duplodnaviria	Heunggongvirae	Uroviricota	Caudoviricetes	Caudovirales	Drexlerviridae	Braunvirinae	Rtpvirus
	NC_047815	Viruses	Duplodnaviria	Heunggongvirae	Uroviricota	Caudoviricetes	Caudovirales	Myoviridae	Yoloswagvirus	Erwinia virus Yoloswag
	NC_047816	Viruses	Duplodnaviria	Heunggongvirae	Uroviricota	Caudoviricetes	Caudovirales	Autographiviridae	Okabevirinae	Ampunavirus
	NC_047817	Viruses	Duplodnaviria	Heunggongvirae	Uroviricota	Caudoviricetes	Caudovirales	Myoviridae	Peduovirinae	Reginaelenavirus
	NC_047820	Viruses	Duplodnaviria	Heunggongvirae	Uroviricota	Caudoviricetes	Caudovirales	Drexlerviridae	Nouzillyvirus	Nouzillyvirus ESCO41
	NC_047824	Viruses	Duplodnaviria	Heunggongvirae	Uroviricota	Caudoviricetes	Caudovirales	Chaseviridae	Nefertitivirinae	Yushanvirus
	NC_047830	Viruses	Duplodnaviria	Heunggongvirae	Uroviricota	Caudoviricetes	Caudovirales	Chaseviridae	Cleopatravirinae	Carltongylesvirus
	NC_047831	Viruses	Duplodnaviria	Heunggongvirae	Uroviricota	Caudoviricetes	Caudovirales	Autographiviridae	Wuhanvirus	Wuhanvirus PHBunknown2
	NC_047834	Viruses	Duplodnaviria	Heunggongvirae	Uroviricota	Caudoviricetes	Caudovirales	Autographiviridae	Foturvirus	Alteromonas virus vB_AspP-H4/4
	NC_047836	Viruses	Duplodnaviria	Heunggongvirae	Uroviricota	Caudoviricetes	Caudovirales	Autographiviridae	Colwellvirinae	Murciavirus
	NC_047838	Viruses	Duplodnaviria	Heunggongvirae	Uroviricota	Caudoviricetes	Caudovirales	Myoviridae	Bellamyvirus	Synechococcus virus Bellamy
	NC_047845	Viruses	Duplodnaviria	Heunggongvirae	Uroviricota	Caudoviricetes	Caudovirales	Autographiviridae	Atuphduovirus	Atuphduovirus atuphunknown2
	NC_047847	Viruses	Duplodnaviria	Heunggongvirae	Uroviricota	Caudoviricetes	Caudovirales	Drexlerviridae	Rogunavirinae	Wilsonroadvirus
	NC_047851	Viruses	Duplodnaviria	Heunggongvirae	Uroviricota	Caudoviricetes	Caudovirales	Siphoviridae	Luckybarnesvirus	Brevibacterium virus LuckyBarnes
	NC_047854	Viruses	Duplodnaviria	Heunggongvirae	Uroviricota	Caudoviricetes	Caudovirales	Myoviridae	Peduovirinae	Seongnamvirus
	NC_047856	Viruses	Duplodnaviria	Heunggongvirae	Uroviricota	Caudoviricetes	Caudovirales	Autographiviridae	Studiervirinae	Teetrevirus
	NC_047860	Viruses	Duplodnaviria	Heunggongvirae	Uroviricota	Caudoviricetes	Caudovirales	Autographiviridae	Lullwatervirus	Lullwatervirus lullwater
	NC_047861	Viruses	Duplodnaviria	Heunggongvirae	Uroviricota	Caudoviricetes	Caudovirales	Myoviridae	Phabquatrovirus	Bordetella virus PHBunknown4
	NC_047862	Viruses	Duplodnaviria	Heunggongvirae	Uroviricota	Caudoviricetes	Caudovirales	Podoviridae	Sortsnevirus	Klebsiella virus IME279
	NC_047865	Viruses	Duplodnaviria	Heunggongvirae	Uroviricota	Caudoviricetes	Caudovirales	Autographiviridae	Melnykvirinae	Ahphunavirus
	NC_047868	Viruses	Duplodnaviria	Heunggongvirae	Uroviricota	Caudoviricetes	Caudovirales	Autographiviridae	Cuernavacavirus	Cuernavacavirus RHEphunknown2
	NC_047873	Viruses	Duplodnaviria	Heunggongvirae	Uroviricota	Caudoviricetes	Caudovirales	Autographiviridae	Studiervirinae	Pifdecavirus
	NC_047877	Viruses	Duplodnaviria	Heunggongvirae	Uroviricota	Caudoviricetes	Caudovirales	Siphoviridae	Vojvodinavirus	Bordetella virus CN2
	NC_047880	Viruses	Duplodnaviria	Heunggongvirae	Uroviricota	Caudoviricetes	Caudovirales	Myoviridae	Sasquatchvirus	Erwinia virus Y3
	NC_047886	Viruses	Duplodnaviria	Heunggongvirae	Uroviricota	Caudoviricetes	Caudovirales	Autographiviridae	Studiervirinae	Unyawovirus
	NC_047887	Viruses	Duplodnaviria	Heunggongvirae	Uroviricota	Caudoviricetes	Caudovirales	Demerecviridae	Mccorquodalevirinae	Hongcheonvirus
	NC_047890	Viruses	Duplodnaviria	Heunggongvirae	Uroviricota	Caudoviricetes	Caudovirales	Autographiviridae	Ermolevavirus	Ermolevavirus PGT2
	NC_047893	Viruses	Duplodnaviria	Heunggongvirae	Uroviricota	Caudoviricetes	Caudovirales	Drexlerviridae	Braunvirinae	Loudonvirus
	NC_047894	Viruses	Duplodnaviria	Heunggongvirae	Uroviricota	Caudoviricetes	Caudovirales	Autographiviridae	Colwellvirinae	Uliginvirus
	NC_047897	Viruses	Duplodnaviria	Heunggongvirae	Uroviricota	Caudoviricetes	Caudovirales	Siphoviridae	Tybeckvirinae	Lenusvirus
	NC_047902	Viruses	Duplodnaviria	Heunggongvirae	Uroviricota	Caudoviricetes	Caudovirales	Siphoviridae	Maxrubnervirus	Pseudomonas virus PMBT3
	NC_047903	Viruses	Duplodnaviria	Heunggongvirae	Uroviricota	Caudoviricetes	Caudovirales	Autographiviridae	Colwellvirinae	Trungvirus
	NC_047904	Viruses	Duplodnaviria	Heunggongvirae	Uroviricota	Caudoviricetes	Caudovirales	Siphoviridae	Abbeymikolonvirus	Streptomyces virus AbbeyMikolon
	NC_047905	Viruses	Duplodnaviria	Heunggongvirae	Uroviricota	Caudoviricetes	Caudovirales	Siphoviridae	Attoomivirus	Streptomyces virus Attoomi
	NC_047906	Viruses	Duplodnaviria	Heunggongvirae	Uroviricota	Caudoviricetes	Caudovirales	Siphoviridae	Rowavirus	Streptomyces virus Rowa
	NC_047907	Viruses	Duplodnaviria	Heunggongvirae	Uroviricota	Caudoviricetes	Caudovirales	Drexlerviridae	Webervirus	Webervirus KpCol1
	NC_047909	Viruses	Duplodnaviria	Heunggongvirae	Uroviricota	Caudoviricetes	Caudovirales	Myoviridae	Brigitvirus	Brigitvirus brigit
	NC_047910	Viruses	Duplodnaviria	Heunggongvirae	Uroviricota	Caudoviricetes	Caudovirales	Myoviridae	Eponavirus	Eponavirus epona
	NC_047911	Viruses	Duplodnaviria	Heunggongvirae	Uroviricota	Caudoviricetes	Caudovirales	Myoviridae	Lagaffevirus	Lagaffevirus lagaffe
	NC_047912	Viruses	Duplodnaviria	Heunggongvirae	Uroviricota	Caudoviricetes	Caudovirales	Siphoviridae	Lughvirus	Faecalibacterium virus Lugh
	NC_047913	Viruses	Duplodnaviria	Heunggongvirae	Uroviricota	Caudoviricetes	Caudovirales	Myoviridae	Mushuvirus	Mushuvirus mushu
	NC_047914	Viruses	Duplodnaviria	Heunggongvirae	Uroviricota	Caudoviricetes	Caudovirales	Myoviridae	Taranisvirus	Faecalibacterium virus Taranis
	NC_047915	Viruses	Duplodnaviria	Heunggongvirae	Uroviricota	Caudoviricetes	Caudovirales	Myoviridae	Toutatisvirus	Faecalibacterium virus Toutatis
	NC_047916	Viruses	Duplodnaviria	Heunggongvirae	Uroviricota	Caudoviricetes	Caudovirales	Siphoviridae	Oengusvirus	Faecalibacterium virus Oengus
	NC_047917	Viruses	Duplodnaviria	Heunggongvirae	Uroviricota	Caudoviricetes	Caudovirales	Autographiviridae	Molineuxvirinae	Eracentumvirus
	NC_047918	Viruses	Duplodnaviria	Heunggongvirae	Uroviricota	Caudoviricetes	Caudovirales	Siphoviridae	Tybeckvirinae	Maenadvirus
	NC_047922	Viruses	Duplodnaviria	Heunggongvirae	Uroviricota	Caudoviricetes	Caudovirales	Autographiviridae	Studiervirinae	Ghunavirus
	NC_047930	Viruses	Duplodnaviria	Heunggongvirae	Uroviricota	Caudoviricetes	Caudovirales	Autographiviridae	Okabevirinae	Higashivirus
	NC_047933	Viruses	Duplodnaviria	Heunggongvirae	Uroviricota	Caudoviricetes	Caudovirales	Autographiviridae	Krylovirinae	Kirikabuvirus
	NC_047936	Viruses	Duplodnaviria	Heunggongvirae	Uroviricota	Caudoviricetes	Caudovirales	Autographiviridae	Studiervirinae	Helsettvirus
	NC_047938	Viruses	Duplodnaviria	Heunggongvirae	Uroviricota	Caudoviricetes	Caudovirales	Drexlerviridae	Tempevirinae	Warwickvirus
	NC_047941	Viruses	Duplodnaviria	Heunggongvirae	Uroviricota	Caudoviricetes	Caudovirales	Autographiviridae	Melnykvirinae	Panjvirus
	NC_047942	Viruses	Duplodnaviria	Heunggongvirae	Uroviricota	Caudoviricetes	Caudovirales	Autographiviridae	Studiervirinae	Teseptimavirus
	NC_047946	Viruses	Duplodnaviria	Heunggongvirae	Uroviricota	Caudoviricetes	Caudovirales	Autographiviridae	Gyeongsanvirus	Gyeongsanvirus RsoP1EGY
	NC_047947	Viruses	Duplodnaviria	Heunggongvirae	Uroviricota	Caudoviricetes	Caudovirales	Drexlerviridae	Tempevirinae	Tlsvirus
	NC_047948	Viruses	Duplodnaviria	Heunggongvirae	Uroviricota	Caudoviricetes	Caudovirales	Herelleviridae	Twortvirinae	Baoshanvirus
	NC_047950	Viruses	Duplodnaviria	Heunggongvirae	Uroviricota	Caudoviricetes	Caudovirales	Demerecviridae	Shenzhenvirus	Shenzhenvirus AhSzw1
	NC_047951	Viruses	Duplodnaviria	Heunggongvirae	Uroviricota	Caudoviricetes	Caudovirales	Autographiviridae	Melnykvirinae	Pienvirus
	NC_047954	Viruses	Duplodnaviria	Heunggongvirae	Uroviricota	Caudoviricetes	Caudovirales	Autographiviridae	Colwellvirinae	Uliginvirus
	NC_047955	Viruses	Duplodnaviria	Heunggongvirae	Uroviricota	Caudoviricetes	Caudovirales	Autographiviridae	Colwellvirinae	Uliginvirus
	NC_047956	Viruses	Duplodnaviria	Heunggongvirae	Uroviricota	Caudoviricetes	Caudovirales	Autographiviridae	Colwellvirinae	Uliginvirus
	NC_047957	Viruses	Duplodnaviria	Heunggongvirae	Uroviricota	Caudoviricetes	Caudovirales	Autographiviridae	Colwellvirinae	Uliginvirus
	NC_047958	Viruses	Duplodnaviria	Heunggongvirae	Uroviricota	Caudoviricetes	Caudovirales	Podoviridae	Kelquatrovirus	Burkholderia virus KL4
	NC_047960	Viruses	Duplodnaviria	Heunggongvirae	Uroviricota	Caudoviricetes	Caudovirales	Drexlerviridae	Tunavirinae	Badaguanvirus
	NC_047962	Viruses	Duplodnaviria	Heunggongvirae	Uroviricota	Caudoviricetes	Caudovirales	Myoviridae	Carpasinavirus	Carpasinavirus carpasina
	NC_047963	Viruses	Duplodnaviria	Heunggongvirae	Uroviricota	Caudoviricetes	Caudovirales	Autographiviridae	Studiervirinae	Jarilovirus
	NC_047965	Viruses	Duplodnaviria	Heunggongvirae	Uroviricota	Caudoviricetes	Caudovirales	Autographiviridae	Studiervirinae	Pifdecavirus
	NC_047966	Viruses	Duplodnaviria	Heunggongvirae	Uroviricota	Caudoviricetes	Caudovirales	Autographiviridae	Melnykvirinae	Aerosvirus
	NC_047972	Viruses	Duplodnaviria	Heunggongvirae	Uroviricota	Caudoviricetes	Caudovirales	Siphoviridae	Appavirus	Microbacterium virus Appa
	NC_047974	Viruses	Duplodnaviria	Heunggongvirae	Uroviricota	Caudoviricetes	Caudovirales	Siphoviridae	Jacevirus	Gordonia virus Jace
	NC_047975	Viruses	Duplodnaviria	Heunggongvirae	Uroviricota	Caudoviricetes	Caudovirales	Siphoviridae	Squashvirus	Microbacterium virus Squash
	NC_047977	Viruses	Duplodnaviria	Heunggongvirae	Uroviricota	Caudoviricetes	Caudovirales	Siphoviridae	Rogerhendrixvirus	Microbacterium virus Hendrix
	NC_047978	Viruses	Duplodnaviria	Heunggongvirae	Uroviricota	Caudoviricetes	Caudovirales	Chaseviridae	Cleopatravirinae	Faunusvirus
	NC_047981	Viruses	Duplodnaviria	Heunggongvirae	Uroviricota	Caudoviricetes	Caudovirales	Autographiviridae	Studiervirinae	Pijolavirus
	NC_047982	Viruses	Duplodnaviria	Heunggongvirae	Uroviricota	Caudoviricetes	Caudovirales	Autographiviridae	Stompelvirus	Stompelvirus RPSC1
	NC_047983	Viruses	Duplodnaviria	Heunggongvirae	Uroviricota	Caudoviricetes	Caudovirales	Myoviridae	Heilongjiangvirus	Heilongjiangvirus Lb
	NC_047986	Viruses	Duplodnaviria	Heunggongvirae	Uroviricota	Caudoviricetes	Caudovirales	Siphoviridae	Krampusvirus	Microbacterium virus Krampus
	NC_047987	Viruses	Duplodnaviria	Heunggongvirae	Uroviricota	Caudoviricetes	Caudovirales	Siphoviridae	Mementomorivirus	Microbacterium virus MementoMori
	NC_047989	Viruses	Duplodnaviria	Heunggongvirae	Uroviricota	Caudoviricetes	Caudovirales	Siphoviridae	Metamorphoovirus	Microbacterium virus RobsFeet
	NC_047990	Viruses	Duplodnaviria	Heunggongvirae	Uroviricota	Caudoviricetes	Caudovirales	Siphoviridae	Terapinvirus	Gordonia virus Suzy
	NC_047991	Viruses	Duplodnaviria	Heunggongvirae	Uroviricota	Caudoviricetes	Caudovirales	Siphoviridae	Trinevirus	Gordonia virus Trine
	NC_047992	Viruses	Duplodnaviria	Heunggongvirae	Uroviricota	Caudoviricetes	Caudovirales	Siphoviridae	Zetavirus	Microbacterium virus Zeta1847
	NC_047993	Viruses	Duplodnaviria	Heunggongvirae	Uroviricota	Caudoviricetes	Caudovirales	Siphoviridae	Quhwahvirus
	NC_047995	Viruses	Duplodnaviria	Heunggongvirae	Uroviricota	Caudoviricetes	Caudovirales	Myoviridae	Alexandravirus	Alexandravirus alexandra
	NC_048002	Viruses	Duplodnaviria	Heunggongvirae	Uroviricota	Caudoviricetes	Caudovirales	Autographiviridae	Studiervirinae	Foetvirus
	NC_048003	Viruses	Duplodnaviria	Heunggongvirae	Uroviricota	Caudoviricetes	Caudovirales	Schitoviridae	Shizishanvirus	Pseudomonas virus phCDa
	NC_048013	Viruses	Duplodnaviria	Heunggongvirae	Uroviricota	Caudoviricetes	Caudovirales	Demerecviridae	Markadamsvirinae	Epseptimavirus
	NC_048015	Viruses	Duplodnaviria	Heunggongvirae	Uroviricota	Caudoviricetes	Caudovirales	Myoviridae	Thaumasvirus	Synechococcus virus STIM4
	NC_048017	Viruses	Duplodnaviria	Heunggongvirae	Uroviricota	Caudoviricetes	Caudovirales	Siphoviridae	Edenvirus	Microbacterium virus Eden
	NC_048018	Viruses	Duplodnaviria	Heunggongvirae	Uroviricota	Caudoviricetes	Caudovirales	Siphoviridae	Apricotvirus	Gordonia virus Apricot
	NC_048021	Viruses	Duplodnaviria	Heunggongvirae	Uroviricota	Caudoviricetes	Caudovirales	Siphoviridae	Daredevilvirus	Gordonia virus DareDevil
	NC_048022	Viruses	Duplodnaviria	Heunggongvirae	Uroviricota	Caudoviricetes	Caudovirales	Siphoviridae	Lentavirus	Eggerthella virus PMBT5
	NC_048025	Viruses	Duplodnaviria	Heunggongvirae	Uroviricota	Caudoviricetes	Caudovirales	Autographiviridae	Studiervirinae	Kayfunavirus
	NC_048026	Viruses	Duplodnaviria	Heunggongvirae	Uroviricota	Caudoviricetes	Caudovirales	Autographiviridae	Igirivirus	Synechococcus virus STIP37
	NC_048028	Viruses	Duplodnaviria	Heunggongvirae	Uroviricota	Caudoviricetes	Caudovirales	Siphoviridae	Ronaldovirus	Gordonia virus Ronaldo
	NC_048029	Viruses	Duplodnaviria	Heunggongvirae	Uroviricota	Caudoviricetes	Caudovirales	Autographiviridae	Scottvirus	Scottvirus scott
	NC_048031	Viruses	Duplodnaviria	Heunggongvirae	Uroviricota	Caudoviricetes	Caudovirales	Autographiviridae	Pekhitvirus	Pekhitvirus Sunknown4C24
	NC_048034	Viruses	Duplodnaviria	Heunggongvirae	Uroviricota	Caudoviricetes	Caudovirales	Autographiviridae	Powvirus	Powvirus Sunknown8C41
	NC_048036	Viruses	Duplodnaviria	Heunggongvirae	Uroviricota	Caudoviricetes	Caudovirales	Autographiviridae	Maculvirus	Maculvirus KF2
	NC_048038	Viruses	Duplodnaviria	Heunggongvirae	Uroviricota	Caudoviricetes	Caudovirales	Siphoviridae	Neferthenavirus	Microbacterium virus Neferthena
	NC_048046	Viruses	Duplodnaviria	Heunggongvirae	Uroviricota	Caudoviricetes	Caudovirales	Siphoviridae	Dolichocephalovirinae	Colossusvirus
	NC_048047	Viruses	Duplodnaviria	Heunggongvirae	Uroviricota	Caudoviricetes	Caudovirales	Siphoviridae	Dolichocephalovirinae	Bertelyvirus
	NC_048048	Viruses	Duplodnaviria	Heunggongvirae	Uroviricota	Caudoviricetes	Caudovirales	Siphoviridae	Dolichocephalovirinae	Bertelyvirus
	NC_048049	Viruses	Duplodnaviria	Heunggongvirae	Uroviricota	Caudoviricetes	Caudovirales	Myoviridae	Tamkungvirus	Synechococcus virus ST4
	NC_048052	Viruses	Duplodnaviria	Heunggongvirae	Uroviricota	Caudoviricetes	Caudovirales	Autographiviridae	Studiervirinae	Ningirsuvirus
	NC_048054	Viruses	Duplodnaviria	Heunggongvirae	Uroviricota	Caudoviricetes	Caudovirales	Myoviridae	Alexandravirus	Alexandravirus AD1
	NC_048055	Viruses	Duplodnaviria	Heunggongvirae	Uroviricota	Caudoviricetes	Caudovirales	Autographiviridae	Kalppathivirus	Kalppathivirus P26unknown59B
	NC_048057	Viruses	Duplodnaviria	Heunggongvirae	Uroviricota	Caudoviricetes	Caudovirales	Autographiviridae	Studiervirinae	Aarhusvirus
	NC_048066	Viruses	Duplodnaviria	Heunggongvirae	Uroviricota	Caudoviricetes	Caudovirales	Myoviridae	Peduovirinae	Canoevirus
	NC_048067	Viruses	Duplodnaviria	Heunggongvirae	Uroviricota	Caudoviricetes	Caudovirales	Podoviridae	Giessenvirus	Escherichia virus C13unknown2
	NC_048068	Viruses	Duplodnaviria	Heunggongvirae	Uroviricota	Caudoviricetes	Caudovirales	Siphoviridae	Gillianvirus	Microbacterium virus OneinaGillian
	NC_048070	Viruses	Duplodnaviria	Heunggongvirae	Uroviricota	Caudoviricetes	Caudovirales	Siphoviridae	Juiceboxvirus	Corynebacterium virus Juicebox
	NC_048075	Viruses	Duplodnaviria	Heunggongvirae	Uroviricota	Caudoviricetes	Caudovirales	Myoviridae	Saclayvirus	Acinetobacter virus Aciunknown2-2
	NC_048077	Viruses	Duplodnaviria	Heunggongvirae	Uroviricota	Caudoviricetes	Caudovirales	Myoviridae	Salmondvirus	Dickeya virus JA11
	NC_048083	Viruses	Duplodnaviria	Heunggongvirae	Uroviricota	Caudoviricetes	Caudovirales	Siphoviridae	Langleyhallvirinae	Getalongvirus
	NC_048085	Viruses	Duplodnaviria	Heunggongvirae	Uroviricota	Caudoviricetes	Caudovirales	Herelleviridae	Harbinvirus	Harbinvirus bromius
	NC_048086	Viruses	Duplodnaviria	Heunggongvirae	Uroviricota	Caudoviricetes	Caudovirales	Demerecviridae	Novosibvirus	Novosibvirus stubb
	NC_048087	Viruses	Duplodnaviria	Heunggongvirae	Uroviricota	Caudoviricetes	Caudovirales	Herelleviridae	Brockvirinae	Schiekvirus
	NC_048090	Viruses	Duplodnaviria	Heunggongvirae	Uroviricota	Caudoviricetes	Caudovirales	Siphoviridae	Armstrongvirus	Microbacterium virus Armstrong
	NC_048093	Viruses	Duplodnaviria	Heunggongvirae	Uroviricota	Caudoviricetes	Caudovirales	Siphoviridae	Manhattanvirus	Arthrobacter virus DrManhattan
	NC_048096	Viruses	Duplodnaviria	Heunggongvirae	Uroviricota	Caudoviricetes	Caudovirales	Siphoviridae	Bridgettevirus	Arthrobacter virus Peas
	NC_048097	Viruses	Duplodnaviria	Heunggongvirae	Uroviricota	Caudoviricetes	Caudovirales	Siphoviridae	Yangvirus	Arthobacter virus Yang
	NC_048098	Viruses	Duplodnaviria	Heunggongvirae	Uroviricota	Caudoviricetes	Caudovirales	Siphoviridae	Andrewvirus	Arthrobacter virus Andrew
	NC_048100	Viruses	Duplodnaviria	Heunggongvirae	Uroviricota	Caudoviricetes	Caudovirales	Siphoviridae	Coralvirus	Arthrobacter virus Kepler
	NC_048101	Viruses	Duplodnaviria	Heunggongvirae	Uroviricota	Caudoviricetes	Caudovirales	Siphoviridae	Goodmanvirus	Microbacterium virus Goodman
	NC_048103	Viruses	Duplodnaviria	Heunggongvirae	Uroviricota	Caudoviricetes	Caudovirales	Autographiviridae	Corkvirinae	Kotilavirus
	NC_048106	Viruses	Duplodnaviria	Heunggongvirae	Uroviricota	Caudoviricetes	Caudovirales	Myoviridae	Aokuangvirus	Aokuangvirus SCBWM1
	NC_048109	Viruses	Duplodnaviria	Heunggongvirae	Uroviricota	Caudoviricetes	Caudovirales	Myoviridae	Peduovirinae	Citexvirus
	NC_048112	Viruses	Duplodnaviria	Heunggongvirae	Uroviricota	Caudoviricetes	Caudovirales	Podoviridae	Skarprettervirus	Escherichia virus Skarpretter
	NC_048113	Viruses	Duplodnaviria	Heunggongvirae	Uroviricota	Caudoviricetes	Caudovirales	Siphoviridae	Murrayvirus	Salmonella virus Lumpael
	NC_048115	Viruses	Duplodnaviria	Heunggongvirae	Uroviricota	Caudoviricetes	Caudovirales	Siphoviridae	Liebevirus	Arthrobacter virus Liebe
	NC_048121	Viruses	Duplodnaviria	Heunggongvirae	Uroviricota	Caudoviricetes	Caudovirales	Schitoviridae	Mukerjeevirus	Vibrio virus 52B1
	NC_048123	Viruses	Duplodnaviria	Heunggongvirae	Uroviricota	Caudoviricetes	Caudovirales	Autographiviridae	Cyclitvirus	Cyclitvirus cyclit
	NC_048133	Viruses	Duplodnaviria	Heunggongvirae	Uroviricota	Caudoviricetes	Caudovirales	Autographiviridae	Melnykvirinae	Aerosvirus
	NC_048135	Viruses	Duplodnaviria	Heunggongvirae	Uroviricota	Caudoviricetes	Caudovirales	Autographiviridae	Studiervirinae	Kayfunavirus
	NC_048137	Viruses	Duplodnaviria	Heunggongvirae	Uroviricota	Caudoviricetes	Caudovirales	Drexlerviridae	Sauletekiovirus	Sauletekiovirus AAS23
	NC_048139	Viruses	Duplodnaviria	Heunggongvirae	Uroviricota	Caudoviricetes	Caudovirales	Siphoviridae	Hiyaavirus	Streptomyces virus Hiyaa
	NC_048140	Viruses	Duplodnaviria	Heunggongvirae	Uroviricota	Caudoviricetes	Caudovirales	Siphoviridae	Majavirus	Arthrobacter virus Maja
	NC_048144	Viruses	Duplodnaviria	Heunggongvirae	Uroviricota	Caudoviricetes	Caudovirales	Siphoviridae	Schubertvirus	Microbacterium virus Schubert
	NC_048148	Viruses	Duplodnaviria	Heunggongvirae	Uroviricota	Caudoviricetes	Caudovirales	Autographiviridae	Kakivirus	Kakivirus PS3
	NC_048150	Viruses	Duplodnaviria	Heunggongvirae	Uroviricota	Caudoviricetes	Caudovirales	Drexlerviridae	Tunavirinae	Tunavirus
	NC_048151	Viruses	Duplodnaviria	Heunggongvirae	Uroviricota	Caudoviricetes	Caudovirales	Demerecviridae	Pogseptimavirus	Pogseptimavirus VspSw1
	NC_048152	Viruses	Duplodnaviria	Heunggongvirae	Uroviricota	Caudoviricetes	Caudovirales	Siphoviridae	Sonalivirus	Arthrobacter virus Sonali
	NC_048154	Viruses	Duplodnaviria	Heunggongvirae	Uroviricota	Caudoviricetes	Caudovirales	Siphoviridae	Vashvirus	Streptomyces virus Vash
	NC_048166	Viruses	Duplodnaviria	Heunggongvirae	Uroviricota	Caudoviricetes	Caudovirales	Siphoviridae	Lanavirus	Pseudomonas virus Lana
	NC_048169	Viruses	Duplodnaviria	Heunggongvirae	Uroviricota	Caudoviricetes	Caudovirales	Siphoviridae	Oneupvirus	Gordonia virus BrutonGaster
	NC_048170	Viruses	Duplodnaviria	Heunggongvirae	Uroviricota	Caudoviricetes	Caudovirales	Myoviridae	Goslarvirus	Goslarvirus goslar
	NC_048171	Viruses	Duplodnaviria	Heunggongvirae	Uroviricota	Caudoviricetes	Caudovirales	Autographiviridae	Qadamvirus	Qadamvirus SB28
	NC_048172	Viruses	Duplodnaviria	Heunggongvirae	Uroviricota	Caudoviricetes	Caudovirales	Autographiviridae	Slopekvirinae	Drulisvirus
	NC_048173	Viruses	Duplodnaviria	Heunggongvirae	Uroviricota	Caudoviricetes	Caudovirales	Myoviridae	Derbicusvirus	Derbicusvirus derbicus
	NC_048174	Viruses	Duplodnaviria	Heunggongvirae	Uroviricota	Caudoviricetes	Caudovirales	Autographiviridae	Slopekvirinae	Bucovirus
	NC_048176	Viruses	Duplodnaviria	Heunggongvirae	Uroviricota	Caudoviricetes	Caudovirales	Siphoviridae	Godonkavirus	Gordonia virus GodonK
	NC_048177	Viruses	Duplodnaviria	Heunggongvirae	Uroviricota	Caudoviricetes	Caudovirales	Autographiviridae	Bonnellvirus	Bonnellvirus lidtsur
	NC_048178	Viruses	Duplodnaviria	Heunggongvirae	Uroviricota	Caudoviricetes	Caudovirales	Podoviridae	Sortsnevirus	Escherichia virus Sortsne
	NC_048179	Viruses	Duplodnaviria	Heunggongvirae	Uroviricota	Caudoviricetes	Caudovirales	Myoviridae	Loughboroughvirus	Salmonella virus ZCSE2
	NC_048182	Viruses	Duplodnaviria	Heunggongvirae	Uroviricota	Caudoviricetes	Caudovirales	Myoviridae	Petsuvirus
	NC_048184	unknown
	NC_048190	Viruses	Duplodnaviria	Heunggongvirae	Uroviricota	Caudoviricetes	Caudovirales	Myoviridae	Barbavirus	Barbavirus barba19A
	NC_048192	Viruses	Duplodnaviria	Heunggongvirae	Uroviricota	Caudoviricetes	Caudovirales	Siphoviridae	Fibralongavirus	Staphylococcus virus QT1
	NC_048193	Viruses	Duplodnaviria	Heunggongvirae	Uroviricota	Caudoviricetes	Caudovirales	Podoviridae	Xuquatrovirus	Escherichia virus PTXUunknown4
	NC_048194	Viruses	Duplodnaviria	Heunggongvirae	Uroviricota	Caudoviricetes	Caudovirales	Myoviridae	Wifcevirus	Escherichia virus WFH
	NC_048197	Viruses	Duplodnaviria	Heunggongvirae	Uroviricota	Caudoviricetes	Caudovirales	Siphoviridae	Feofaniavirus	Erwinia virus Eho49
	NC_048198	Viruses	Duplodnaviria	Heunggongvirae	Uroviricota	Caudoviricetes	Caudovirales	Siphoviridae	Feofaniavirus	Erwinia virus Eho59
	NC_048200	Viruses	Duplodnaviria	Heunggongvirae	Uroviricota	Caudoviricetes	Caudovirales	Autographiviridae	Studiervirinae	Ghunavirus
	NC_048201	Viruses	Duplodnaviria	Heunggongvirae	Uroviricota	Caudoviricetes	Caudovirales	Autographiviridae	Studiervirinae	Ghunavirus
	NC_048207	Viruses	Duplodnaviria	Heunggongvirae	Uroviricota	Caudoviricetes	Caudovirales	Siphoviridae	Montyvirus	Gordonia virus Stevefrench
	NC_048208	Viruses	Duplodnaviria	Heunggongvirae	Uroviricota	Caudoviricetes	Caudovirales	Drexlerviridae	Braunvirinae	Christensenvirus
	NC_048625	Viruses	Duplodnaviria	Heunggongvirae	Uroviricota	Caudoviricetes	Caudovirales	Siphoviridae	Sukhumvitvirus	Lactobacillus virus T25
	NC_048630	Viruses	Duplodnaviria	Heunggongvirae	Uroviricota	Caudoviricetes	Caudovirales	Zobellviridae	Melvirus	Pseudoalteromonas virus HP1
	NC_048633	Viruses	Duplodnaviria	Heunggongvirae	Uroviricota	Caudoviricetes	Caudovirales	Siphoviridae	Hubeivirus	Bacillus virus MY192
	NC_048639	Viruses	Duplodnaviria	Heunggongvirae	Uroviricota	Caudoviricetes	Caudovirales	Schitoviridae	Zicotriavirus	Pseudomonas virus ZCunknown8
	NC_048640	Viruses	Duplodnaviria	Heunggongvirae	Uroviricota	Caudoviricetes	Caudovirales	Siphoviridae	Skryabinvirinae	Bembunaquatrovirus
	NC_048646	Viruses	Duplodnaviria	Heunggongvirae	Uroviricota	Caudoviricetes	Caudovirales	Myoviridae	Tevenvirinae	Pseudotevenvirus
	NC_048649	Viruses	Duplodnaviria	Heunggongvirae	Uroviricota	Caudoviricetes	Caudovirales	Myoviridae	Rosemountvirus	Salmonella virus UPFBP2
	NC_048650	Viruses	Duplodnaviria	Heunggongvirae	Uroviricota	Caudoviricetes	Caudovirales	Myoviridae	Borockvirus	Borockvirus brock
	NC_048651	Viruses	Duplodnaviria	Heunggongvirae	Uroviricota	Caudoviricetes	Caudovirales	Siphoviridae	Kamchatkavirus	Aeribacillus virus AP45
	NC_048652	Viruses	Duplodnaviria	Heunggongvirae	Uroviricota	Caudoviricetes	Caudovirales	Herelleviridae	Bastillevirinae	Grisebachstrassevirus
	NC_048654	Viruses	Duplodnaviria	Heunggongvirae	Uroviricota	Caudoviricetes	Caudovirales	Schitoviridae	Cbunavirus	Pectobacterium virus CB4
	NC_048656	Viruses	Duplodnaviria	Heunggongvirae	Uroviricota	Caudoviricetes	Caudovirales	Myoviridae	Vequintavirinae	Mydovirus
	NC_048660	Viruses	Duplodnaviria	Heunggongvirae	Uroviricota	Caudoviricetes	Caudovirales	Ackermannviridae	Tedavirus	Tedavirus A829
	NC_048664	Viruses	Duplodnaviria	Heunggongvirae	Uroviricota	Caudoviricetes	Caudovirales	Podoviridae	Privateervirus	Cronobacter virus unknownunknown9
	NC_048667	Viruses	Duplodnaviria	Heunggongvirae	Uroviricota	Caudoviricetes	Caudovirales	Siphoviridae	Deurplevirus	Bacillus virus DeepPurple
	NC_048668	Viruses	Duplodnaviria	Heunggongvirae	Uroviricota	Caudoviricetes	Caudovirales	Myoviridae	Moabitevirus	Moabitevirus mv2unknown5unknownHW
	NC_048669	Viruses	Duplodnaviria	Heunggongvirae	Uroviricota	Caudoviricetes	Caudovirales	Siphoviridae	Rerduovirus	Rhodococcus virus Hiro
	NC_048671	Viruses	Duplodnaviria	Heunggongvirae	Uroviricota	Caudoviricetes	Caudovirales	Zobellviridae	Cobavirinae	Siovirus
	NC_048672	Viruses	Duplodnaviria	Heunggongvirae	Uroviricota	Caudoviricetes	Caudovirales	Zobellviridae	Cobavirinae	Siovirus
	NC_048674	Viruses	Duplodnaviria	Heunggongvirae	Uroviricota	Caudoviricetes	Caudovirales	Myoviridae	Emmerichvirinae	Ceceduovirus
	NC_048677	Viruses	Duplodnaviria	Heunggongvirae	Uroviricota	Caudoviricetes	Caudovirales	Herelleviridae	Elpedvirus	Elpedvirus LpeD
	NC_048678	Viruses	Duplodnaviria	Heunggongvirae	Uroviricota	Caudoviricetes	Caudovirales	Myoviridae	Nylescharonvirus	Leptospira virus LE3
	NC_048685	Viruses	Duplodnaviria	Heunggongvirae	Uroviricota	Caudoviricetes	Caudovirales	Podoviridae	Beephvirinae	Manuelvirus
	NC_048686	Viruses	Duplodnaviria	Heunggongvirae	Uroviricota	Caudoviricetes	Caudovirales	Podoviridae	Beephvirinae	Immanueltrevirus
	NC_048687	Viruses	Duplodnaviria	Heunggongvirae	Uroviricota	Caudoviricetes	Caudovirales	Siphoviridae	Knuthellervirus	Pseudomonas virus PMBT14
	NC_048694	Viruses	Duplodnaviria	Heunggongvirae	Uroviricota	Caudoviricetes	Caudovirales	Myoviridae	Marfavirus	Marfavirus F48
	NC_048696	Viruses	Duplodnaviria	Heunggongvirae	Uroviricota	Caudoviricetes	Caudovirales	Siphoviridae	Cukevirus	Mycobacterium virus Cuke
	NC_048697	Viruses	Duplodnaviria	Heunggongvirae	Uroviricota	Caudoviricetes	Caudovirales	Schitoviridae	Littlefixvirus	Pseudomonas virus Littlefix
	NC_048700	Viruses	Duplodnaviria	Heunggongvirae	Uroviricota	Caudoviricetes	Caudovirales	Schitoviridae	Enquatrovirinae	Kaypoctavirus
	NC_048701	Viruses	Duplodnaviria	Heunggongvirae	Uroviricota	Caudoviricetes	Caudovirales	Siphoviridae	Tandoganvirus	Anoxybacillus virus A4unknown3
	NC_048702	Viruses	Duplodnaviria	Heunggongvirae	Uroviricota	Caudoviricetes	Caudovirales	Ackermannviridae	Nezavisimistyvirus	Nezavisimistyvirus bue1
	NC_048703	Viruses	Duplodnaviria	Heunggongvirae	Uroviricota	Caudoviricetes	Caudovirales	Schitoviridae	Riverridervirus	Xanthomonas virus RiverRider
	NC_048706	Viruses	Duplodnaviria	Heunggongvirae	Uroviricota	Caudoviricetes	Caudovirales	Podoviridae	Beephvirinae	Flowerpowervirus
	NC_048709	Viruses	Duplodnaviria	Heunggongvirae	Uroviricota	Caudoviricetes	Caudovirales	Ackermannviridae	Campanilevirus	Campanilevirus YC
	NC_048719	Viruses	Duplodnaviria	Heunggongvirae	Uroviricota	Caudoviricetes	Caudovirales	Siphoviridae	Annadreamyvirus	Streptomyces virus Annadreamy
	NC_048720	Viruses	Duplodnaviria	Heunggongvirae	Uroviricota	Caudoviricetes	Caudovirales	Siphoviridae	Annadreamyvirus	Streptomyces virus Blueeyedbeauty
	NC_048721	Viruses	Duplodnaviria	Heunggongvirae	Uroviricota	Caudoviricetes	Caudovirales	Siphoviridae	Karimacvirus	Streptomyces virus StarPlatinum
	NC_048722	Viruses	Duplodnaviria	Heunggongvirae	Uroviricota	Caudoviricetes	Caudovirales	Siphoviridae	Karimacvirus	Streptomyces virus Wollford
	NC_048724	Viruses	Duplodnaviria	Heunggongvirae	Uroviricota	Caudoviricetes	Caudovirales	Siphoviridae	Karimacvirus	Streptomyces virus Karimac
	NC_048725	Viruses	Duplodnaviria	Heunggongvirae	Uroviricota	Caudoviricetes	Caudovirales	Siphoviridae	Gutmannvirinae	Carmenvirus
	NC_048726	Viruses	Duplodnaviria	Heunggongvirae	Uroviricota	Caudoviricetes	Caudovirales	Herelleviridae	Bastillevirinae	Jeonjuvirus
	NC_048728	Viruses	Duplodnaviria	Heunggongvirae	Uroviricota	Caudoviricetes	Caudovirales	Siphoviridae	Gilsonvirus	Streptomyces virus Comrade
	NC_048729	Viruses	Duplodnaviria	Heunggongvirae	Uroviricota	Caudoviricetes	Caudovirales	Siphoviridae	Thetabobvirus	Mycobacterium virus Renaud18
	NC_048730	Viruses	Duplodnaviria	Heunggongvirae	Uroviricota	Caudoviricetes	Caudovirales	Siphoviridae	Karimacvirus	Streptomyces virus Yaboi
	NC_048733	Viruses	Duplodnaviria	Heunggongvirae	Uroviricota	Caudoviricetes	Caudovirales	Podoviridae	Burrovirus	Microbacterium virus Burro
	NC_048734	Viruses	Duplodnaviria	Heunggongvirae	Uroviricota	Caudoviricetes	Caudovirales	Siphoviridae	Fowlmouthvirus	Mycobacterium virus Fowlmouth
	NC_048735	Viruses	Duplodnaviria	Heunggongvirae	Uroviricota	Caudoviricetes	Caudovirales	Myoviridae	Elmenteitavirus	Elmenteitavirus ev125
	NC_048736	Viruses	Duplodnaviria	Heunggongvirae	Uroviricota	Caudoviricetes	Caudovirales	Ackermannviridae	Miltonvirus	Miltonvirus 3M
	NC_048737	Viruses	Duplodnaviria	Heunggongvirae	Uroviricota	Caudoviricetes	Caudovirales	Siphoviridae	Behunavirus	Lactobacillus virus BH1
	NC_048742	Viruses	Duplodnaviria	Heunggongvirae	Uroviricota	Caudoviricetes	Caudovirales	Siphoviridae	Gilsonvirus	Streptomyces virus Gilson
	NC_048743	Viruses	Duplodnaviria	Heunggongvirae	Uroviricota	Caudoviricetes	Caudovirales	Siphoviridae	Barnyardvirus	Mycobacterium virus DrLupo
	NC_048747	Viruses	Duplodnaviria	Heunggongvirae	Uroviricota	Caudoviricetes	Caudovirales	Myoviridae	Gorgonvirinae	Aphroditevirus
	NC_048751	Viruses	Duplodnaviria	Heunggongvirae	Uroviricota	Caudoviricetes	Caudovirales	Myoviridae	Lietduovirus	Lietduovirus LIET2
	NC_048753	Viruses	Duplodnaviria	Heunggongvirae	Uroviricota	Caudoviricetes	Caudovirales	Herelleviridae	Watanabevirus	Watanabevirus wv3521
	NC_048754	Viruses	Duplodnaviria	Heunggongvirae	Uroviricota	Caudoviricetes	Caudovirales	Herelleviridae	Tybeckvirus	Tybeckvirus SAC12B
	NC_048755	Viruses	Duplodnaviria	Heunggongvirae	Uroviricota	Caudoviricetes	Caudovirales	Myoviridae	Menderavirus	Menderavirus IMESM1
	NC_048757	Viruses	Duplodnaviria	Heunggongvirae	Uroviricota	Caudoviricetes	Caudovirales	Siphoviridae	Ravarandavirus	Nodularia virus kac68v161
	NC_048758	Viruses	Duplodnaviria	Heunggongvirae	Uroviricota	Caudoviricetes	Caudovirales	Podoviridae	Parlovirus	Serratia virus Parlo
	NC_048759	Viruses	Duplodnaviria	Heunggongvirae	Uroviricota	Caudoviricetes	Caudovirales	Myoviridae	Myosmarvirus	Serratia virus MTx
	NC_048761	Viruses	Duplodnaviria	Heunggongvirae	Uroviricota	Caudoviricetes	Caudovirales	Podoviridae	Eekayvirinae	Akonivirus
	NC_048762	Viruses	Duplodnaviria	Heunggongvirae	Uroviricota	Caudoviricetes	Caudovirales	Siphoviridae	Skryabinvirinae	Pushchinovirus
	NC_048764	Viruses	Duplodnaviria	Heunggongvirae	Uroviricota	Caudoviricetes	Caudovirales	Myoviridae	Loughboroughvirus	unclassified Loughboroughvirus
	NC_048765	Viruses	Duplodnaviria	Heunggongvirae	Uroviricota	Caudoviricetes	Caudovirales	Ackermannviridae	Vapseptimavirus	Vapseptimavirus VAP7
	NC_048768	Viruses	Duplodnaviria	Heunggongvirae	Uroviricota	Caudoviricetes	Caudovirales	Siphoviridae	Montyvirus	Gordonia virus Chelms
	NC_048771	Viruses	Duplodnaviria	Heunggongvirae	Uroviricota	Caudoviricetes	Caudovirales	Myoviridae	Plateaulakevirus	Aeromonas virus 4L372D
	NC_048773	Viruses	Duplodnaviria	Heunggongvirae	Uroviricota	Caudoviricetes	Caudovirales	Podoviridae	Lahexavirus	Aeromonas virus 4-4572
	NC_048777	Viruses	Duplodnaviria	Heunggongvirae	Uroviricota	Caudoviricetes	Caudovirales	Podoviridae	Eekayvirinae	Tinytimothyvirus
	NC_048778	Viruses	Duplodnaviria	Heunggongvirae	Uroviricota	Caudoviricetes	Caudovirales	Podoviridae	Eekayvirinae	Tinytimothyvirus
	NC_048779	Viruses	Duplodnaviria	Heunggongvirae	Uroviricota	Caudoviricetes	Caudovirales	Myoviridae	Gorgonvirinae	Aphroditevirus
	NC_048782	Viruses	Duplodnaviria	Heunggongvirae	Uroviricota	Caudoviricetes	Caudovirales	Siphoviridae	Sleepyheadvirus	Rhodococcus virus Sleepyhead
	NC_048783	Viruses	Duplodnaviria	Heunggongvirae	Uroviricota	Caudoviricetes	Caudovirales	Siphoviridae	Montyvirus	Gordonia virus Beaver
	NC_048784	Viruses	Duplodnaviria	Heunggongvirae	Uroviricota	Caudoviricetes	Caudovirales	Siphoviridae	Whackvirus	Rhodococcus virus Whack
	NC_048790	Viruses	Duplodnaviria	Heunggongvirae	Uroviricota	Caudoviricetes	Caudovirales	Siphoviridae	Samwavirus	Corynebacterium virus SamW
	NC_048796	Viruses	Duplodnaviria	Heunggongvirae	Uroviricota	Caudoviricetes	Caudovirales	Myoviridae	Kylevirus	Kylevirus kyle
	NC_048797	Viruses	Duplodnaviria	Heunggongvirae	Uroviricota	Caudoviricetes	Caudovirales	Herelleviridae	Bastillevirinae	Goettingenvirus
	NC_048799	Viruses	Duplodnaviria	Heunggongvirae	Uroviricota	Caudoviricetes	Caudovirales	Chaseviridae	Cleopatravirinae	Carltongylesvirus
	NC_048800	Viruses	Duplodnaviria	Heunggongvirae	Uroviricota	Caudoviricetes	Caudovirales	Myoviridae	Myosmarvirus	Serratia virus MyoSmar
	NC_048801	Viruses	Duplodnaviria	Heunggongvirae	Uroviricota	Caudoviricetes	Caudovirales	Podoviridae	Burrovirus	Microbacterium virus Araxxi
	NC_048803	Viruses	Duplodnaviria	Heunggongvirae	Uroviricota	Caudoviricetes	Caudovirales	Chaseviridae	Cleopatravirinae	Myducvirus
	NC_048807	Viruses	Duplodnaviria	Heunggongvirae	Uroviricota	Caudoviricetes	Caudovirales	Myoviridae	Vequintavirinae	Henunavirus
	NC_048810	Viruses	Duplodnaviria	Heunggongvirae	Uroviricota	Caudoviricetes	Caudovirales	Siphoviridae	Deejayvirinae	Kenoshavirus
	NC_048816	Viruses	Duplodnaviria	Heunggongvirae	Uroviricota	Caudoviricetes	Caudovirales	Siphoviridae	Deejayvirinae	Kenoshavirus
	NC_048821	Viruses	Duplodnaviria	Heunggongvirae	Uroviricota	Caudoviricetes	Caudovirales	Myoviridae	Gorgonvirinae	Aphroditevirus
	NC_048822	Viruses	Duplodnaviria	Heunggongvirae	Uroviricota	Caudoviricetes	Caudovirales	Siphoviridae	Deejayvirinae	Tanisvirus
	NC_048823	Viruses	Duplodnaviria	Heunggongvirae	Uroviricota	Caudoviricetes	Caudovirales	Siphoviridae	Deejayvirinae	Kenoshavirus
	NC_048824	Viruses	Duplodnaviria	Heunggongvirae	Uroviricota	Caudoviricetes	Caudovirales	Siphoviridae	Indlulamithivirus	Mycobacterium virus Indlulamithi
	NC_048826	Viruses	Duplodnaviria	Heunggongvirae	Uroviricota	Caudoviricetes	Caudovirales	Siphoviridae	Lambovirus	Gordonia virus Yikes
	NC_048827	Viruses	Duplodnaviria	Heunggongvirae	Uroviricota	Caudoviricetes	Caudovirales	Ackermannviridae	Kujavirus	Kujavirus kuja
	NC_048828	Viruses	Duplodnaviria	Heunggongvirae	Uroviricota	Caudoviricetes	Caudovirales	Myoviridae	Vequintavirinae	Henunavirus
	NC_048829	Viruses	Duplodnaviria	Heunggongvirae	Uroviricota	Caudoviricetes	Caudovirales	Myoviridae	Pippivirus	Flavobacterium virus Lotta
	NC_048834	Viruses	Duplodnaviria	Heunggongvirae	Uroviricota	Caudoviricetes	Caudovirales	Siphoviridae	Labanvirus	Flavobacterium virus Laban
	NC_048841	Viruses	Duplodnaviria	Heunggongvirae	Uroviricota	Caudoviricetes	Caudovirales	Siphoviridae	Muminvirus	Flavobacterium virus Snusmum
	NC_048843	Viruses	Duplodnaviria	Heunggongvirae	Uroviricota	Caudoviricetes	Caudovirales	Siphoviridae	Tantvirus	Flavobacterium virus Tant
	NC_048846	Viruses	Duplodnaviria	Heunggongvirae	Uroviricota	Caudoviricetes	Caudovirales	Myoviridae	unclassified Myoviridae
	NC_048847	Viruses	Duplodnaviria	Heunggongvirae	Uroviricota	Caudoviricetes	Caudovirales	Myoviridae	Myoalterovirus	Myoalterovirus PT11V22
	NC_048848	Viruses	Duplodnaviria	Heunggongvirae	Uroviricota	Caudoviricetes	Caudovirales	Siphoviridae	Arawnvirus
	NC_048849	Viruses	Duplodnaviria	Heunggongvirae	Uroviricota	Caudoviricetes	Caudovirales	Myoviridae	Kanagawavirus	Enterobacter virus CIP9
	NC_048850	Viruses	Duplodnaviria	Heunggongvirae	Uroviricota	Caudoviricetes	Caudovirales	Siphoviridae	Cornievirus	Mycobacterium virus Cornie
	NC_048854	Viruses	Duplodnaviria	Heunggongvirae	Uroviricota	Caudoviricetes	Caudovirales	Podoviridae	Beephvirinae	Manuelvirus
	NC_048860	Viruses	Duplodnaviria	Heunggongvirae	Uroviricota	Caudoviricetes	Caudovirales	Podoviridae	Burrovirus	Microbacterium virus Arete
	NC_048876	Viruses	Duplodnaviria	Heunggongvirae	Uroviricota	Caudoviricetes	Caudovirales	Siphoviridae	Deejayvirinae	Secretariatvirus
	NC_048877	Viruses	Duplodnaviria	Heunggongvirae	Uroviricota	Caudoviricetes	Caudovirales	Podoviridae	Eekayvirinae	Akonivirus
	NC_048878	Viruses	Duplodnaviria	Heunggongvirae	Uroviricota	Caudoviricetes	Caudovirales	Siphoviridae	Queuovirinae	Amoyvirus
	NC_048892	Viruses	Duplodnaviria	Heunggongvirae	Uroviricota	Caudoviricetes	Caudovirales	Myoviridae	Saintgironsvirus	Leptospira virus LE1
	NC_049340	Viruses	Duplodnaviria	Heunggongvirae	Uroviricota	Caudoviricetes	Caudovirales	Myoviridae	Shirahamavirus	Tenacibaculum virus PTm1
	NC_049342	Viruses	Duplodnaviria	Heunggongvirae	Uroviricota	Caudoviricetes	Caudovirales	Myoviridae	Peduovirinae	Felsduovirus
	NC_049344	Viruses	Duplodnaviria	Heunggongvirae	Uroviricota	Caudoviricetes	Caudovirales	Myoviridae	Peduovirinae	Xuanwuvirus
	NC_049345	Viruses	Duplodnaviria	Heunggongvirae	Uroviricota	Caudoviricetes	Caudovirales	Schitoviridae	Rhodovirinae	Plymouthvirus
	NC_049371	Viruses	Duplodnaviria	Heunggongvirae	Uroviricota	Caudoviricetes	Caudovirales	Schitoviridae	Rhodovirinae	Sanyabayvirus
	NC_049372	Viruses	Duplodnaviria	Heunggongvirae	Uroviricota	Caudoviricetes	Caudovirales	Schitoviridae	Rhodovirinae	Aoqinvirus
	NC_049379	Viruses	Duplodnaviria	Heunggongvirae	Uroviricota	Caudoviricetes	Caudovirales	Schitoviridae	Pontosvirinae	Galateavirus
	NC_049383	Viruses	Duplodnaviria	Heunggongvirae	Uroviricota	Caudoviricetes	Caudovirales	Myoviridae	Kungbxnavirus	Kungbxnavirus pT24
	NC_049392	Viruses	Duplodnaviria	Heunggongvirae	Uroviricota	Caudoviricetes	Caudovirales	Myoviridae	Peduovirinae	Seongnamvirus
	NC_049393	Viruses	Duplodnaviria	Heunggongvirae	Uroviricota	Caudoviricetes	Caudovirales	Myoviridae	Peduovirinae	Seongnamvirus
	NC_049429	Viruses	Duplodnaviria	Heunggongvirae	Uroviricota	Caudoviricetes	Caudovirales	Myoviridae	Peduovirinae	Novemvirus
	NC_049431	Viruses	Duplodnaviria	Heunggongvirae	Uroviricota	Caudoviricetes	Caudovirales	Schitoviridae	Pontosvirinae	Dorisvirus
	NC_049432	Viruses	Duplodnaviria	Heunggongvirae	Uroviricota	Caudoviricetes	Caudovirales	Myoviridae	Peduovirinae	Aresaunavirus
	NC_049435	Viruses	Duplodnaviria	Heunggongvirae	Uroviricota	Caudoviricetes	Caudovirales	Schitoviridae	Rhodovirinae	Aorunvirus
	NC_049436	Viruses	Duplodnaviria	Heunggongvirae	Uroviricota	Caudoviricetes	Caudovirales	Schitoviridae	Rhodovirinae	Pomeroyivirus
	NC_049442	Viruses	Duplodnaviria	Heunggongvirae	Uroviricota	Caudoviricetes	Caudovirales	Myoviridae	Klausavirus	Klausavirus kburrousTX
	NC_049445	Viruses	Duplodnaviria	Heunggongvirae	Uroviricota	Caudoviricetes	Caudovirales	Myoviridae	Twarogvirinae	Hadassahvirus
	NC_049448	Viruses	Duplodnaviria	Heunggongvirae	Uroviricota	Caudoviricetes	Caudovirales	Myoviridae	Peduovirinae	Felsduovirus
	NC_049450	Viruses	Duplodnaviria	Heunggongvirae	Uroviricota	Caudoviricetes	Caudovirales	Myoviridae	Peduovirinae	Reipivirus
	NC_049451	Viruses	Duplodnaviria	Heunggongvirae	Uroviricota	Caudoviricetes	Caudovirales	Myoviridae	Peduovirinae	Vimunumvirus
	NC_049453	Viruses	Duplodnaviria	Heunggongvirae	Uroviricota	Caudoviricetes	Caudovirales	Myoviridae	Peduovirinae	Felsduovirus
	NC_049456	Viruses	Duplodnaviria	Heunggongvirae	Uroviricota	Caudoviricetes	Caudovirales	Schitoviridae	Zurivirus	Pseudomonas virus Zuri
	NC_049457	Viruses	Duplodnaviria	Heunggongvirae	Uroviricota	Caudoviricetes	Caudovirales	Myoviridae	Peduovirinae	Peduovirus
	NC_049459	Viruses	Duplodnaviria	Heunggongvirae	Uroviricota	Caudoviricetes	Caudovirales	Myoviridae	Peduovirinae	Eganvirus
	NC_049460	Viruses	Duplodnaviria	Heunggongvirae	Uroviricota	Caudoviricetes	Caudovirales	Myoviridae	Peduovirinae	Irrigatiovirus
	NC_049463	Viruses	Duplodnaviria	Heunggongvirae	Uroviricota	Caudoviricetes	Caudovirales	Schitoviridae	Pokkenvirus	Stenotrophomonas virus Pokken
	NC_049464	Viruses	Duplodnaviria	Heunggongvirae	Uroviricota	Caudoviricetes	Caudovirales	Myoviridae	Muldoonvirus	Muldoonvirus muldoon
	NC_049465	Viruses	Duplodnaviria	Heunggongvirae	Uroviricota	Caudoviricetes	Caudovirales	Myoviridae	Vibakivirus	Arthrobacter virus Vibaki
	NC_049466	Viruses	Duplodnaviria	Heunggongvirae	Uroviricota	Caudoviricetes	Caudovirales	Chaseviridae	Cleopatravirinae	Sabourvirus
	NC_049467	Viruses	Duplodnaviria	Heunggongvirae	Uroviricota	Caudoviricetes	Caudovirales	Schitoviridae	Humphriesvirinae	Pylasvirus
	NC_049469	Viruses	Duplodnaviria	Heunggongvirae	Uroviricota	Caudoviricetes	Caudovirales	Schitoviridae	Huelvavirus	Sinorhizobium virus ort11
	NC_049470	Viruses	Duplodnaviria	Heunggongvirae	Uroviricota	Caudoviricetes	Caudovirales	Siphoviridae	Triplejayvirus	Arthrobacter virus TripleJ
	NC_049472	Viruses	Duplodnaviria	Heunggongvirae	Uroviricota	Caudoviricetes	Caudovirales	Ackermannviridae	Taipeivirus	unclassified Taipeivirus
	NC_049473	Viruses	Duplodnaviria	Heunggongvirae	Uroviricota	Caudoviricetes	Caudovirales	Siphoviridae	Kuleanavirus	Arthrobacter virus Kuleana
	NC_049477	Viruses	Duplodnaviria	Heunggongvirae	Uroviricota	Caudoviricetes	Caudovirales	Myoviridae	Peduovirinae	Yongunavirus
	NC_049478	Viruses	Duplodnaviria	Heunggongvirae	Uroviricota	Caudoviricetes	Caudovirales	Siphoviridae	Mufasoctovirus	Arthrobacter virus Mufasa8
	NC_049489	Viruses	Duplodnaviria	Heunggongvirae	Uroviricota	Caudoviricetes	Caudovirales	Myoviridae	Klausavirus	Klausavirus dryang
	NC_049492	Viruses	Duplodnaviria	Heunggongvirae	Uroviricota	Caudoviricetes	Caudovirales	Myoviridae	Twarogvirinae	Lazarusvirus
	NC_049498	Viruses	Duplodnaviria	Heunggongvirae	Uroviricota	Caudoviricetes	Caudovirales	Myoviridae	Ayohtrevirus	Ayohtrevirus abba
	NC_049510	Viruses	Duplodnaviria	Heunggongvirae	Uroviricota	Caudoviricetes	Caudovirales	Schitoviridae	Erskinevirinae	Yonginvirus
	NC_049807	Viruses	Duplodnaviria	Heunggongvirae	Uroviricota	Caudoviricetes	Caudovirales	Siphoviridae	Teubervirus	Lactococcus virus AM6
	NC_049809	Viruses	Duplodnaviria	Heunggongvirae	Uroviricota	Caudoviricetes	Caudovirales	Siphoviridae	Vedamuthuvirus	Lactococcus virus Q33
	NC_049813	Viruses	Duplodnaviria	Heunggongvirae	Uroviricota	Caudoviricetes	Caudovirales	Drexlerviridae	Braunvirinae	Veterinaerplatzvirus
	NC_049822	Viruses	Duplodnaviria	Heunggongvirae	Uroviricota	Caudoviricetes	Caudovirales	Drexlerviridae	Tempevirinae	Hanrivervirus
	NC_049849	Viruses	Duplodnaviria	Heunggongvirae	Uroviricota	Caudoviricetes	Caudovirales	Myoviridae	Moturavirus	Moturavirus motura
	NC_049850	Viruses	Duplodnaviria	Heunggongvirae	Uroviricota	Caudoviricetes	Caudovirales	Myoviridae	Sarumanvirus	Burkholderia virus BcepSaruman
	NC_049856	Viruses	Duplodnaviria	Heunggongvirae	Uroviricota	Caudoviricetes	Caudovirales	Siphoviridae	Audreyjarvisvirus	Lactococcus virus AM4
	NC_049927	Viruses	Duplodnaviria	Heunggongvirae	Uroviricota	Caudoviricetes	Caudovirales	Siphoviridae	Ilzatvirus	Microbacterium virus McGalleon
	NC_049928	Viruses	Duplodnaviria	Heunggongvirae	Uroviricota	Caudoviricetes	Caudovirales	Siphoviridae	Ilzatvirus	Microbacterium virus MonChoix
	NC_049929	Viruses	Duplodnaviria	Heunggongvirae	Uroviricota	Caudoviricetes	Caudovirales	Siphoviridae	Ilzatvirus	Microbacterium virus Teagan
	NC_049950	Viruses	Duplodnaviria	Heunggongvirae	Uroviricota	Caudoviricetes	Caudovirales	Siphoviridae	Glaedevirus	Escherichia virus 2H1unknown
	NC_049960	Viruses	Duplodnaviria	Heunggongvirae	Uroviricota	Caudoviricetes	Caudovirales	Salasmaviridae	Harambevirus	Bacillus virus Harambe
	NC_049962	Viruses	Duplodnaviria	Heunggongvirae	Uroviricota	Caudoviricetes	Caudovirales	Salasmaviridae	Northropvirinae	Claudivirus
	NC_049969	Viruses	Duplodnaviria	Heunggongvirae	Uroviricota	Caudoviricetes	Caudovirales	Salasmaviridae	Northropvirinae	Hemphillvirus
	NC_049970	Viruses	Duplodnaviria	Heunggongvirae	Uroviricota	Caudoviricetes	Caudovirales	Salasmaviridae	Tatarstanvirinae	Karezivirus
	NC_049973	Viruses	Duplodnaviria	Heunggongvirae	Uroviricota	Caudoviricetes	Caudovirales	Salasmaviridae	Tatarstanvirinae	Gaunavirus
	NC_049974	Viruses	Duplodnaviria	Heunggongvirae	Uroviricota	Caudoviricetes	Caudovirales	Salasmaviridae	Picovirinae	Salasvirus
	NC_049977	Viruses	Duplodnaviria	Heunggongvirae	Uroviricota	Caudoviricetes	Caudovirales	Podoviridae	unclassified Podoviridae	crAss-like viruses
	NC_049978	Viruses	Duplodnaviria	Heunggongvirae	Uroviricota	Caudoviricetes	Caudovirales	Podoviridae	unclassified Podoviridae	crAss-like viruses
	NC_050154	Viruses	Duplodnaviria	Heunggongvirae	Uroviricota	Caudoviricetes	Caudovirales	Myoviridae	Punavirus	unclassified Punavirus
	NC_051580	Viruses	Duplodnaviria	Heunggongvirae	Uroviricota	Caudoviricetes	Caudovirales	Siphoviridae	Bclasvirinae	unclassified Bclasvirinae
	NC_051581	Viruses	Duplodnaviria	Heunggongvirae	Uroviricota	Caudoviricetes	Caudovirales	Siphoviridae	Bclasvirinae	unclassified Bclasvirinae
	NC_051582	Viruses	Duplodnaviria	Heunggongvirae	Uroviricota	Caudoviricetes	Caudovirales	Siphoviridae	Bclasvirinae	unclassified Bclasvirinae
	NC_051583	Viruses	Duplodnaviria	Heunggongvirae	Uroviricota	Caudoviricetes	Caudovirales	Siphoviridae	Bclasvirinae	unclassified Bclasvirinae
	NC_051584	Viruses	Duplodnaviria	Heunggongvirae	Uroviricota	Caudoviricetes	Caudovirales	Siphoviridae	Bclasvirinae	unclassified Bclasvirinae
	NC_051585	Viruses	Duplodnaviria	Heunggongvirae	Uroviricota	Caudoviricetes	Caudovirales	Siphoviridae	Bclasvirinae	unclassified Bclasvirinae
	NC_051586	Viruses	Duplodnaviria	Heunggongvirae	Uroviricota	Caudoviricetes	Caudovirales	Siphoviridae	Bclasvirinae	unclassified Bclasvirinae
	NC_051588	Viruses	Duplodnaviria	Heunggongvirae	Uroviricota	Caudoviricetes	Caudovirales	Siphoviridae	Timquatrovirus	unclassified Timquatrovirus
	NC_051597	Viruses	Duplodnaviria	Heunggongvirae	Uroviricota	Caudoviricetes	Caudovirales	Siphoviridae	Timquatrovirus	unclassified Timquatrovirus
	NC_051598	Viruses	Duplodnaviria	Heunggongvirae	Uroviricota	Caudoviricetes	Caudovirales	Siphoviridae	Timquatrovirus	unclassified Timquatrovirus
	NC_051599	Viruses	Duplodnaviria	Heunggongvirae	Uroviricota	Caudoviricetes	Caudovirales	Siphoviridae	Timquatrovirus	unclassified Timquatrovirus
	NC_051602	Viruses	Duplodnaviria	Heunggongvirae	Uroviricota	Caudoviricetes	Caudovirales	Siphoviridae	Timquatrovirus	unclassified Timquatrovirus
	NC_051605	Viruses	Duplodnaviria	Heunggongvirae	Uroviricota	Caudoviricetes	Caudovirales	Siphoviridae	Timquatrovirus	unclassified Timquatrovirus
	NC_051606	Viruses	Duplodnaviria	Heunggongvirae	Uroviricota	Caudoviricetes	Caudovirales	Siphoviridae	Timquatrovirus	unclassified Timquatrovirus
	NC_051617	Viruses	Duplodnaviria	Heunggongvirae	Uroviricota	Caudoviricetes	Caudovirales	Siphoviridae	Timquatrovirus	unclassified Timquatrovirus
	NC_051618	Viruses	Duplodnaviria	Heunggongvirae	Uroviricota	Caudoviricetes	Caudovirales	Siphoviridae	Timquatrovirus	unclassified Timquatrovirus
	NC_051619	Viruses	Duplodnaviria	Heunggongvirae	Uroviricota	Caudoviricetes	Caudovirales	Siphoviridae	Timquatrovirus	unclassified Timquatrovirus
	NC_051620	Viruses	Duplodnaviria	Heunggongvirae	Uroviricota	Caudoviricetes	Caudovirales	Siphoviridae	Timquatrovirus	unclassified Timquatrovirus
	NC_051623	Viruses	Duplodnaviria	Heunggongvirae	Uroviricota	Caudoviricetes	Caudovirales	Siphoviridae	Timquatrovirus	unclassified Timquatrovirus
	NC_051624	Viruses	Duplodnaviria	Heunggongvirae	Uroviricota	Caudoviricetes	Caudovirales	Siphoviridae	Timquatrovirus	unclassified Timquatrovirus
	NC_051625	Viruses	Duplodnaviria	Heunggongvirae	Uroviricota	Caudoviricetes	Caudovirales	Siphoviridae	Timquatrovirus	unclassified Timquatrovirus
	NC_051627	Viruses	Duplodnaviria	Heunggongvirae	Uroviricota	Caudoviricetes	Caudovirales	Siphoviridae	Timquatrovirus	unclassified Timquatrovirus
	NC_051629	Viruses	Duplodnaviria	Heunggongvirae	Uroviricota	Caudoviricetes	Caudovirales	Siphoviridae	Timquatrovirus	unclassified Timquatrovirus
	NC_051631	Viruses	Duplodnaviria	Heunggongvirae	Uroviricota	Caudoviricetes	Caudovirales	Siphoviridae	Timquatrovirus	Mycobacterium virus JAWS
	NC_051667	Viruses	Duplodnaviria	Heunggongvirae	Uroviricota	Caudoviricetes	Caudovirales	Siphoviridae	Cheoctovirus	unclassified Cheoctovirus
	NC_051721	Viruses	Duplodnaviria	Heunggongvirae	Uroviricota	Caudoviricetes	Caudovirales	Siphoviridae	unclassified Siphoviridae
	NC_051725	Viruses	Duplodnaviria	Heunggongvirae	Uroviricota	Caudoviricetes	Caudovirales	Siphoviridae	Trigintaduovirus	unclassified Trigintaduovirus
	NC_051726	Viruses	Duplodnaviria	Heunggongvirae	Uroviricota	Caudoviricetes	Caudovirales	Siphoviridae	Bernalvirus	unclassified Bernalvirus
	NC_051738	Viruses	Duplodnaviria	Heunggongvirae	Uroviricota	Caudoviricetes	Caudovirales	Siphoviridae	Pclasvirinae	unclassified Pclasvirinae
	NC_051739	Viruses	Duplodnaviria	Heunggongvirae	Uroviricota	Caudoviricetes	Caudovirales	Siphoviridae	Pclasvirinae	unclassified Pclasvirinae
	NC_052650	Viruses	Duplodnaviria	Heunggongvirae	Uroviricota	Caudoviricetes	Caudovirales	Myoviridae	Myohalovirus	Myohalovirus phiH
	NC_052653	Viruses	Duplodnaviria	Heunggongvirae	Uroviricota	Caudoviricetes	Caudovirales	Myoviridae	Vequintavirinae	unclassified Vequintavirinae
	NC_052654	Viruses	Duplodnaviria	Heunggongvirae	Uroviricota	Caudoviricetes	Caudovirales	Myoviridae	Phapecoctavirus	unclassified Phapecoctavirus
	NC_052964	Viruses	Duplodnaviria	Heunggongvirae	Uroviricota	Caudoviricetes	Caudovirales	Siphoviridae	unclassified Siphoviridae
	NC_052966	Viruses	Duplodnaviria	Heunggongvirae	Uroviricota	Caudoviricetes	Caudovirales	Siphoviridae	Pamexvirus	unclassified Pamexvirus
	NC_052967	Viruses	Duplodnaviria	Heunggongvirae	Uroviricota	Caudoviricetes	Caudovirales	Siphoviridae	Pamexvirus	unclassified Pamexvirus
	NC_052968	Viruses	Duplodnaviria	Heunggongvirae	Uroviricota	Caudoviricetes	Caudovirales	Siphoviridae	unclassified Siphoviridae
	NC_052973	Viruses	Duplodnaviria	Heunggongvirae	Uroviricota	Caudoviricetes	Caudovirales	Siphoviridae	Sanovirus	unclassified Sanovirus
	NC_052974	Viruses	Duplodnaviria	Heunggongvirae	Uroviricota	Caudoviricetes	Caudovirales	Siphoviridae	unclassified Siphoviridae
	NC_052975	Viruses	Duplodnaviria	Heunggongvirae	Uroviricota	Caudoviricetes	Caudovirales	Siphoviridae	unclassified Siphoviridae
	NC_052976	Viruses	Duplodnaviria	Heunggongvirae	Uroviricota	Caudoviricetes	Caudovirales	Siphoviridae	unclassified Siphoviridae
	NC_052977	Viruses	Duplodnaviria	Heunggongvirae	Uroviricota	Caudoviricetes	Caudovirales	Siphoviridae	unclassified Siphoviridae
	NC_052978	Viruses	Duplodnaviria	Heunggongvirae	Uroviricota	Caudoviricetes	Caudovirales	Siphoviridae	unclassified Siphoviridae
	NC_052979	Viruses	Duplodnaviria	Heunggongvirae	Uroviricota	Caudoviricetes	Caudovirales	Siphoviridae	unclassified Siphoviridae
	NC_052981	Viruses	Duplodnaviria	Heunggongvirae	Uroviricota	Caudoviricetes	Caudovirales	Siphoviridae	unclassified Siphoviridae
	NC_052984	Viruses	Duplodnaviria	Heunggongvirae	Uroviricota	Caudoviricetes	Caudovirales	Siphoviridae	unclassified Siphoviridae
	NC_052985	Viruses	Duplodnaviria	Heunggongvirae	Uroviricota	Caudoviricetes	Caudovirales	Siphoviridae	unclassified Siphoviridae
	NC_052986	Viruses	Duplodnaviria	Heunggongvirae	Uroviricota	Caudoviricetes	Caudovirales	Siphoviridae	unclassified Siphoviridae
	NC_052987	Viruses	Duplodnaviria	Heunggongvirae	Uroviricota	Caudoviricetes	Caudovirales	Siphoviridae	Yonseivirus	Klebsiella virus N137
	NC_052989	Viruses	Duplodnaviria	Heunggongvirae	Uroviricota	Caudoviricetes	Caudovirales	Siphoviridae	unclassified Siphoviridae
	NC_053008	Viruses	Duplodnaviria	Heunggongvirae	Uroviricota	Caudoviricetes	Caudovirales	Siphoviridae	unclassified Siphoviridae
	NC_053010	Viruses	Duplodnaviria	Heunggongvirae	Uroviricota	Caudoviricetes	Caudovirales	Siphoviridae	unclassified Siphoviridae
	NC_053011	Viruses	Duplodnaviria	Heunggongvirae	Uroviricota	Caudoviricetes	Caudovirales	Siphoviridae	unclassified Siphoviridae
	NC_053012	Viruses	Duplodnaviria	Heunggongvirae	Uroviricota	Caudoviricetes	Caudovirales	Siphoviridae	unclassified Siphoviridae
	NC_053013	Viruses	Duplodnaviria	Heunggongvirae	Uroviricota	Caudoviricetes	Caudovirales	Siphoviridae	unclassified Siphoviridae
	NC_053015	Viruses	Duplodnaviria	Heunggongvirae	Uroviricota	Caudoviricetes	Caudovirales	Siphoviridae	unclassified Siphoviridae
	NC_053172	Viruses	Duplodnaviria	Heunggongvirae	Uroviricota	Caudoviricetes	Caudovirales	Siphoviridae	Ruthyvirus	Gordonia virus DumpsterDude
	NC_053174	Viruses	Duplodnaviria	Heunggongvirae	Uroviricota	Caudoviricetes	Caudovirales	Siphoviridae	Fairfaxidumvirus	unclassified Fairfaxidumvirus
	NC_053209	Viruses	Duplodnaviria	Heunggongvirae	Uroviricota	Caudoviricetes	Caudovirales	Siphoviridae	Pclasvirinae	Fishburnevirus
	NC_053234	Viruses	Duplodnaviria	Heunggongvirae	Uroviricota	Caudoviricetes	Caudovirales	Siphoviridae	Vividuovirus	unclassified Vividuovirus
	NC_053242	Viruses	Duplodnaviria	Heunggongvirae	Uroviricota	Caudoviricetes	Caudovirales	Siphoviridae	unclassified Siphoviridae
	NC_053243	Viruses	Duplodnaviria	Heunggongvirae	Uroviricota	Caudoviricetes	Caudovirales	Siphoviridae	unclassified Siphoviridae
	NC_053246	Viruses	Duplodnaviria	Heunggongvirae	Uroviricota	Caudoviricetes	Caudovirales	Siphoviridae	unclassified Siphoviridae
	NC_053248	Viruses	Duplodnaviria	Heunggongvirae	Uroviricota	Caudoviricetes	Caudovirales	Siphoviridae	unclassified Siphoviridae
	NC_053506	Viruses	Duplodnaviria	Heunggongvirae	Uroviricota	Caudoviricetes	Caudovirales	Siphoviridae	Bronvirus	unclassified Bronvirus
	NC_053510	Viruses	Duplodnaviria	Heunggongvirae	Uroviricota	Caudoviricetes	Caudovirales	Siphoviridae	Bronvirus	unclassified Bronvirus
	NC_053511	Viruses	Duplodnaviria	Heunggongvirae	Uroviricota	Caudoviricetes	Caudovirales	Siphoviridae	Bronvirus	unclassified Bronvirus
	NC_053512	Viruses	Duplodnaviria	Heunggongvirae	Uroviricota	Caudoviricetes	Caudovirales	Siphoviridae	unclassified Siphoviridae
	NC_053515	Viruses	Duplodnaviria	Heunggongvirae	Uroviricota	Caudoviricetes	Caudovirales	Siphoviridae	Mclasvirinae	Reyvirus
	NC_053516	Viruses	Duplodnaviria	Heunggongvirae	Uroviricota	Caudoviricetes	Caudovirales	Siphoviridae	Mclasvirinae	Bongovirus
	NC_054146	Viruses	Duplodnaviria	Heunggongvirae	Uroviricota	Caudoviricetes	Caudovirales	Myoviridae	unclassified Myoviridae
	NC_054147	Viruses	Duplodnaviria	Heunggongvirae	Uroviricota	Caudoviricetes	Caudovirales	Myoviridae	unclassified Myoviridae
	NC_054148	Viruses	Duplodnaviria	Heunggongvirae	Uroviricota	Caudoviricetes	Caudovirales	Myoviridae	unclassified Myoviridae
	NC_054149	Viruses	Duplodnaviria	Heunggongvirae	Uroviricota	Caudoviricetes	Caudovirales	Myoviridae	unclassified Myoviridae
	NC_054392	Viruses	Duplodnaviria	Heunggongvirae	Uroviricota	Caudoviricetes	Caudovirales	Siphoviridae	Ghobesvirus	unclassified Ghobesvirus
	NC_054393	Viruses	Duplodnaviria	Heunggongvirae	Uroviricota	Caudoviricetes	Caudovirales	Siphoviridae	unclassified Siphoviridae
	NC_054420	Viruses	Duplodnaviria	Heunggongvirae	Uroviricota	Caudoviricetes	Caudovirales	Siphoviridae	Korravirus	unclassified Korravirus
	NC_054423	Viruses	Duplodnaviria	Heunggongvirae	Uroviricota	Caudoviricetes	Caudovirales	Siphoviridae	Korravirus	Arthrobacter virus Preamble
	NC_054428	Viruses	Duplodnaviria	Heunggongvirae	Uroviricota	Caudoviricetes	Caudovirales	Siphoviridae	Korravirus	unclassified Korravirus
	NC_054429	Viruses	Duplodnaviria	Heunggongvirae	Uroviricota	Caudoviricetes	Caudovirales	Siphoviridae	Korravirus	unclassified Korravirus
	NC_054432	Viruses	Duplodnaviria	Heunggongvirae	Uroviricota	Caudoviricetes	Caudovirales	Siphoviridae	unclassified Siphoviridae
	NC_054433	Viruses	Duplodnaviria	Heunggongvirae	Uroviricota	Caudoviricetes	Caudovirales	Siphoviridae	unclassified Siphoviridae
	NC_054434	Viruses	Duplodnaviria	Heunggongvirae	Uroviricota	Caudoviricetes	Caudovirales	Siphoviridae	Vendettavirus	unclassified Vendettavirus
	NC_054435	Viruses	Duplodnaviria	Heunggongvirae	Uroviricota	Caudoviricetes	Caudovirales	Siphoviridae	Vendettavirus	unclassified Vendettavirus
	NC_054436	Viruses	Duplodnaviria	Heunggongvirae	Uroviricota	Caudoviricetes	Caudovirales	Siphoviridae	Vendettavirus	unclassified Vendettavirus
	NC_054437	Viruses	Duplodnaviria	Heunggongvirae	Uroviricota	Caudoviricetes	Caudovirales	Siphoviridae	Vendettavirus	unclassified Vendettavirus
	NC_054439	Viruses	Duplodnaviria	Heunggongvirae	Uroviricota	Caudoviricetes	Caudovirales	Siphoviridae	Liefievirus	unclassified Liefievirus
	NC_054443	Viruses	Duplodnaviria	Heunggongvirae	Uroviricota	Caudoviricetes	Caudovirales	Siphoviridae	unclassified Siphoviridae
	NC_054444	Viruses	Duplodnaviria	Heunggongvirae	Uroviricota	Caudoviricetes	Caudovirales	Siphoviridae	unclassified Siphoviridae
	NC_054445	Viruses	Duplodnaviria	Heunggongvirae	Uroviricota	Caudoviricetes	Caudovirales	Siphoviridae	unclassified Siphoviridae
	NC_054446	Viruses	Duplodnaviria	Heunggongvirae	Uroviricota	Caudoviricetes	Caudovirales	Siphoviridae	unclassified Siphoviridae
	NC_054447	Viruses	Duplodnaviria	Heunggongvirae	Uroviricota	Caudoviricetes	Caudovirales	Siphoviridae	unclassified Siphoviridae
	NC_054455	Viruses	Duplodnaviria	Heunggongvirae	Uroviricota	Caudoviricetes	Caudovirales	Siphoviridae	Nclasvirinae	Charlievirus
	NC_054458	Viruses	Duplodnaviria	Heunggongvirae	Uroviricota	Caudoviricetes	Caudovirales	Myoviridae	Naesvirus	unclassified Naesvirus
	NC_054461	Viruses	Duplodnaviria	Heunggongvirae	Uroviricota	Caudoviricetes	Caudovirales	Myoviridae	Naesvirus	unclassified Naesvirus
	NC_054465	Viruses	Duplodnaviria	Heunggongvirae	Uroviricota	Caudoviricetes	Caudovirales	Myoviridae	unclassified Myoviridae
	NC_054637	Viruses	Duplodnaviria	Heunggongvirae	Uroviricota	Caudoviricetes	Caudovirales	Siphoviridae	unclassified Siphoviridae
	NC_054641	Viruses	Duplodnaviria	Heunggongvirae	Uroviricota	Caudoviricetes	Caudovirales	Siphoviridae	unclassified Siphoviridae
	NC_054655	Viruses	Duplodnaviria	Heunggongvirae	Uroviricota	Caudoviricetes	Caudovirales	Siphoviridae	Arquatrovirinae	unclassified Arquatrovirinae
	NC_054656	Viruses	Duplodnaviria	Heunggongvirae	Uroviricota	Caudoviricetes	Caudovirales	Siphoviridae	Arquatrovirinae	Camvirus
	NC_054657	Viruses	Duplodnaviria	Heunggongvirae	Uroviricota	Caudoviricetes	Caudovirales	Siphoviridae	Arquatrovirinae	Arequatrovirus
	NC_054658	Viruses	Duplodnaviria	Heunggongvirae	Uroviricota	Caudoviricetes	Caudovirales	Siphoviridae	Arquatrovirinae	Arequatrovirus
	NC_054659	Viruses	Duplodnaviria	Heunggongvirae	Uroviricota	Caudoviricetes	Caudovirales	Siphoviridae	Arquatrovirinae	Arequatrovirus
	NC_054660	Viruses	Duplodnaviria	Heunggongvirae	Uroviricota	Caudoviricetes	Caudovirales	Siphoviridae	Arquatrovirinae	Arequatrovirus
	NC_054661	Viruses	Duplodnaviria	Heunggongvirae	Uroviricota	Caudoviricetes	Caudovirales	Siphoviridae	Arquatrovirinae	Arequatrovirus
	NC_054662	Viruses	Duplodnaviria	Heunggongvirae	Uroviricota	Caudoviricetes	Caudovirales	Siphoviridae	Arquatrovirinae	Arequatrovirus
	NC_054663	Viruses	Duplodnaviria	Heunggongvirae	Uroviricota	Caudoviricetes	Caudovirales	Siphoviridae	Arquatrovirinae	Arequatrovirus
	NC_054666	Viruses	Duplodnaviria	Heunggongvirae	Uroviricota	Caudoviricetes	Caudovirales	Siphoviridae	Arquatrovirinae	Arequatrovirus
	NC_054667	Viruses	Duplodnaviria	Heunggongvirae	Uroviricota	Caudoviricetes	Caudovirales	Siphoviridae	Arquatrovirinae	Arequatrovirus
	NC_054668	Viruses	Duplodnaviria	Heunggongvirae	Uroviricota	Caudoviricetes	Caudovirales	Siphoviridae	Arquatrovirinae	Arequatrovirus
	NC_054669	Viruses	Duplodnaviria	Heunggongvirae	Uroviricota	Caudoviricetes	Caudovirales	Siphoviridae	Arquatrovirinae	Arequatrovirus
	NC_054672	Viruses	Duplodnaviria	Heunggongvirae	Uroviricota	Caudoviricetes	Caudovirales	Siphoviridae	Arquatrovirinae	Camvirus
	NC_054674	Viruses	Duplodnaviria	Heunggongvirae	Uroviricota	Caudoviricetes	Caudovirales	Siphoviridae	Arquatrovirinae	Camvirus
	NC_054675	Viruses	Duplodnaviria	Heunggongvirae	Uroviricota	Caudoviricetes	Caudovirales	Siphoviridae	Arquatrovirinae	Camvirus
	NC_054677	Viruses	Duplodnaviria	Heunggongvirae	Uroviricota	Caudoviricetes	Caudovirales	Siphoviridae	Arquatrovirinae	Camvirus
	NC_054714	Viruses	Duplodnaviria	Heunggongvirae	Uroviricota	Caudoviricetes	Caudovirales	Myoviridae	unclassified Myoviridae
	NC_054723	Viruses	Duplodnaviria	Heunggongvirae	Uroviricota	Caudoviricetes	Caudovirales	Myoviridae	unclassified Myoviridae
	NC_054724	Viruses	Duplodnaviria	Heunggongvirae	Uroviricota	Caudoviricetes	Caudovirales	Myoviridae	unclassified Myoviridae
	NC_054725	Viruses	Duplodnaviria	Heunggongvirae	Uroviricota	Caudoviricetes	Caudovirales	Myoviridae	unclassified Myoviridae
	NC_054726	Viruses	Duplodnaviria	Heunggongvirae	Uroviricota	Caudoviricetes	Caudovirales	Myoviridae	unclassified Myoviridae
	NC_054727	Viruses	Duplodnaviria	Heunggongvirae	Uroviricota	Caudoviricetes	Caudovirales	Myoviridae	unclassified Myoviridae
	NC_054783	Viruses	Duplodnaviria	Heunggongvirae	Uroviricota	Caudoviricetes	Caudovirales	Siphoviridae	Fromanvirus	unclassified Fromanvirus
	NC_054784	Viruses	Duplodnaviria	Heunggongvirae	Uroviricota	Caudoviricetes	Caudovirales	Siphoviridae	Fromanvirus	unclassified Fromanvirus
	NC_054786	Viruses	Duplodnaviria	Heunggongvirae	Uroviricota	Caudoviricetes	Caudovirales	Siphoviridae	Fromanvirus	unclassified Fromanvirus
	NC_054787	Viruses	Duplodnaviria	Heunggongvirae	Uroviricota	Caudoviricetes	Caudovirales	Siphoviridae	Fromanvirus	unclassified Fromanvirus
	NC_054788	Viruses	Duplodnaviria	Heunggongvirae	Uroviricota	Caudoviricetes	Caudovirales	Siphoviridae	Fromanvirus	unclassified Fromanvirus
	NC_054790	Viruses	Duplodnaviria	Heunggongvirae	Uroviricota	Caudoviricetes	Caudovirales	Siphoviridae	Fromanvirus	unclassified Fromanvirus
	NC_054791	Viruses	Duplodnaviria	Heunggongvirae	Uroviricota	Caudoviricetes	Caudovirales	Siphoviridae	Fromanvirus	unclassified Fromanvirus
	NC_054792	Viruses	Duplodnaviria	Heunggongvirae	Uroviricota	Caudoviricetes	Caudovirales	Siphoviridae	Fromanvirus	unclassified Fromanvirus
	NC_054793	Viruses	Duplodnaviria	Heunggongvirae	Uroviricota	Caudoviricetes	Caudovirales	Siphoviridae	Fromanvirus	unclassified Fromanvirus
	NC_054808	Viruses	Duplodnaviria	Heunggongvirae	Uroviricota	Caudoviricetes	Caudovirales	Siphoviridae	Fromanvirus	unclassified Fromanvirus
	NC_054810	Viruses	Duplodnaviria	Heunggongvirae	Uroviricota	Caudoviricetes	Caudovirales	Siphoviridae	Fromanvirus	unclassified Fromanvirus
	NC_054815	Viruses	Duplodnaviria	Heunggongvirae	Uroviricota	Caudoviricetes	Caudovirales	Siphoviridae	Fromanvirus	unclassified Fromanvirus
	NC_054890	Viruses	Duplodnaviria	Heunggongvirae	Uroviricota	Caudoviricetes	Caudovirales	Autographiviridae	Studiervirinae	Warsawvirus
	NC_054891	Viruses	Duplodnaviria	Heunggongvirae	Uroviricota	Caudoviricetes	Caudovirales	Autographiviridae	Anchaingvirus	Anchaingvirus anchaing
	NC_054892	Viruses	Duplodnaviria	Heunggongvirae	Uroviricota	Caudoviricetes	Caudovirales	Drexlerviridae	Tempevirinae	Changchunvirus
	NC_054893	Viruses	Duplodnaviria	Heunggongvirae	Uroviricota	Caudoviricetes	Caudovirales	Drexlerviridae	Tempevirinae	Changchunvirus
	NC_054894	Viruses	Duplodnaviria	Heunggongvirae	Uroviricota	Caudoviricetes	Caudovirales	Drexlerviridae	Tempevirinae	Henuseptimavirus
	NC_054897	Viruses	Duplodnaviria	Heunggongvirae	Uroviricota	Caudoviricetes	Caudovirales	Drexlerviridae	Hicfunavirus
	NC_054898	Viruses	Duplodnaviria	Heunggongvirae	Uroviricota	Caudoviricetes	Caudovirales	Drexlerviridae	Jhansiroadvirus
	NC_054937	Viruses	Duplodnaviria	Heunggongvirae	Uroviricota	Caudoviricetes	Caudovirales	Myoviridae	Tevenvirinae	Tequatrovirus
	NC_054946	Viruses	Duplodnaviria	Heunggongvirae	Uroviricota	Caudoviricetes	Caudovirales	Myoviridae	Bakolyvirus	Bakolyvirus simangalove
	NC_054953	Viruses	Duplodnaviria	Heunggongvirae	Uroviricota	Caudoviricetes	Caudovirales	Myoviridae	Myohalovirus
	NC_054955	Viruses	Duplodnaviria	Heunggongvirae	Uroviricota	Caudoviricetes	Caudovirales	Myoviridae	Rahariannevirus	Ralstonia virus Raharianne
	NC_054959	Viruses	Duplodnaviria	Heunggongvirae	Uroviricota	Caudoviricetes	Caudovirales	Podoviridae	Cimandefvirus	Ralstonia virus Gerry
	NC_054965	Viruses	Duplodnaviria	Heunggongvirae	Uroviricota	Caudoviricetes	Caudovirales	Podoviridae	Lastavirus	Klebsiella virus LASTA
	NC_054969	Viruses	Duplodnaviria	Heunggongvirae	Uroviricota	Caudoviricetes	Caudovirales	Schitoviridae	Rothmandenesvirinae	Dongdastvirus
	NC_054970	Viruses	Duplodnaviria	Heunggongvirae	Uroviricota	Caudoviricetes	Caudovirales	Schitoviridae	Rothmandenesvirinae	Inbricusvirus
	NC_054971	Viruses	Duplodnaviria	Heunggongvirae	Uroviricota	Caudoviricetes	Caudovirales	Schitoviridae	Rothmandenesvirinae	Pourcelvirus
	NC_054973	Viruses	Duplodnaviria	Heunggongvirae	Uroviricota	Caudoviricetes	Caudovirales	Siphoviridae	Azeredovirinae	Phietavirus
	NC_054984	Viruses	Duplodnaviria	Heunggongvirae	Uroviricota	Caudoviricetes	Caudovirales	Siphoviridae	Gochnauervirinae	Dragolirvirus
	NC_054985	Viruses	Duplodnaviria	Heunggongvirae	Uroviricota	Caudoviricetes	Caudovirales	Siphoviridae	Gochnauervirinae	Wanderervirus
	NC_054989	Viruses	Duplodnaviria	Heunggongvirae	Uroviricota	Caudoviricetes	Caudovirales	Siphoviridae	Agmunavirus	Brevibacterium virus AGM1
	NC_054992	Viruses	Duplodnaviria	Heunggongvirae	Uroviricota	Caudoviricetes	Caudovirales	Siphoviridae	Ceduovirus	Lactococcus virus 372unknown3
	NC_055010	Viruses	Duplodnaviria	Heunggongvirae	Uroviricota	Caudoviricetes	Caudovirales	Siphoviridae	Ceduovirus	Lactococcus virus CHPC972
	NC_055019	Viruses	Duplodnaviria	Heunggongvirae	Uroviricota	Caudoviricetes	Caudovirales	Siphoviridae	Coventryvirus	Staphylococcus virus phiSP44-1
	NC_055026	Viruses	Duplodnaviria	Heunggongvirae	Uroviricota	Caudoviricetes	Caudovirales	Siphoviridae	Dinavirus	Ralstonia virus Dina
	NC_055030	Viruses	Duplodnaviria	Heunggongvirae	Uroviricota	Caudoviricetes	Caudovirales	Siphoviridae	Halcyonevirus	Paenibacillus virus Scottie
	NC_055035	Viruses	Duplodnaviria	Heunggongvirae	Uroviricota	Caudoviricetes	Caudovirales	Siphoviridae	Latrobevirus	Fusobacterium virus FNU1
	NC_055037	Viruses	Duplodnaviria	Heunggongvirae	Uroviricota	Caudoviricetes	Caudovirales	Siphoviridae	Seongbukvirus	Leuconostoc virus MH1
	NC_055050	Viruses	Duplodnaviria	Heunggongvirae	Uroviricota	Caudoviricetes	Caudovirales	Siphoviridae	Uwajimavirus	Lactococcus virus PLgW1
	NC_055165	Viruses	Varidnaviria	Bamfordvirae	Nucleocytoviricota	Megaviricetes	Pimascovirales	Iridoviridae	Betairidovirinae	Decapodiridovirus
	NC_055228	Viruses	Varidnaviria	Bamfordvirae	Nucleocytoviricota	Pokkesviricetes	Chitovirales	Poxviridae	Chordopoxvirinae	Macropopoxvirus
	NC_055526	Viruses	Varidnaviria	Bamfordvirae	Preplasmiviricota	Tectiliviricetes	Rowavirales	Adenoviridae	Mastadenovirus	Ovine mastadenovirus C
	NC_055603	Viruses	Varidnaviria	Bamfordvirae	Nucleocytoviricota	Megaviricetes	Pimascovirales	Iridoviridae	Alphairidovirinae	Lymphocystivirus
	NC_055706	Viruses	Duplodnaviria	Heunggongvirae	Uroviricota	Caudoviricetes	Caudovirales	Podoviridae	unclassified Podoviridae	crAss-like viruses
	NC_055717	Viruses	Duplodnaviria	Heunggongvirae	Uroviricota	Caudoviricetes	Caudovirales	Schitoviridae	unclassified Schitoviridae
	NC_055718	Viruses	Duplodnaviria	Heunggongvirae	Uroviricota	Caudoviricetes	Caudovirales	Myoviridae	Tevenvirinae	Mosigvirus
	NC_055719	Viruses	Duplodnaviria	Heunggongvirae	Uroviricota	Caudoviricetes	Caudovirales	Myoviridae	unclassified Myoviridae
	NC_055720	Viruses	Duplodnaviria	Heunggongvirae	Uroviricota	Caudoviricetes	Caudovirales	Myoviridae	Tevenvirinae	unclassified Tevenvirinae
	NC_055721	Viruses	Duplodnaviria	Heunggongvirae	Uroviricota	Caudoviricetes	Caudovirales	Myoviridae	Winklervirus	unclassified Winklervirus
	NC_055722	Viruses	Duplodnaviria	Heunggongvirae	Uroviricota	Caudoviricetes	Caudovirales	Myoviridae	Peduovirinae	Kisquattuordecimvirus
	NC_055725	Viruses	Duplodnaviria	Heunggongvirae	Uroviricota	Caudoviricetes	Caudovirales	environmental samples
	NC_055727	Viruses	Duplodnaviria	Heunggongvirae	Uroviricota	Caudoviricetes	Caudovirales	Myoviridae	Tevenvirinae	unclassified Tevenvirinae
	NC_055728	Viruses	Duplodnaviria	Heunggongvirae	Uroviricota	Caudoviricetes	Caudovirales	Myoviridae	Winklervirus	Serratia virus CHI14
	NC_055729	unknown
	NC_055733	Viruses	Duplodnaviria	Heunggongvirae	Uroviricota	Caudoviricetes	Caudovirales	Myoviridae	Tevenvirinae	unclassified Tevenvirinae
	NC_055736	Viruses	Duplodnaviria	Heunggongvirae	Uroviricota	Caudoviricetes	Caudovirales	Schitoviridae	unclassified Schitoviridae
	NC_055737	Viruses	Duplodnaviria	Heunggongvirae	Uroviricota	Caudoviricetes	Caudovirales	Myoviridae	Tevenvirinae	unclassified Tevenvirinae
[truncated: 68 more rows]
