# Supplementary material for: Mirusviruses link herpesviruses to giant viruses
Source: Nature. 2023 Apr 19;616(7958):783–9. doi: 10.1038/s41586-023-05962-4 (PMC10132985; doi:10.1038/s41586-023-05962-4)
Supplement: Supplementary file 22 — Source Data Extended Data Fig. 7 [file 41586_2023_5962_MOESM22_ESM.xlsx]

## Sheet: Source Data Figure S7
	Source data for Figure S7
	This table was used as metadata in the anvi'o interactive interface
	Final_names	Source	NEW_TARA	Main_groups_tod	Sub_groups_tod	Family_Morgan	Genus_Morgan	Phylum_GVDB	Class_GVDB	Order_GVDB	Family_GVDB	Genus_GVDB	RNAP-a_all	RNAP-b_all	DNApolB	TFIIS	MCP_all	Primase_all	VLTF3	pATPase_all	Signal_Temperate	Signal_Polar	Signal_Size_01	Signal_Size_02	Signal_Size_03	Signal_Size_04	Cumulative_Coverage_TARA	total_length	k_c_5	gu_c_290	k_c_4	k_c_29	gu_c_597	gu_c_694	gu_c_595	gu_c_584	k_c_86	gu_c_11	gu_c_932	k_c_43	gu_c_1288	gu_c_555	gu_c_436	gu_c_591	gu_c_1086	k_c_137	k_c_101	k_c_714	gu_c_740
	Acanthamoeba_castellanii_medusavirus	Reference	No	Medusaviridae		Medusaviridae	ND						0	0	4	1	1	2	1	4	0	0	0	0	0	0	0	381277	0	0	0	0	0	0	0	0	1	0	0	0	0	0	0	0	0	0	0	0	0
	Ascoviridae_CU469068_Complete_DpAV4	Reference	No	Pimascovirales		Ascoviridae	Ascoviridae						2	1	1	1	1	3	1	1	0	0	0	0	0	0	0	119343	1	0	1	0	0	0	0	0	1	0	0	0	0	0	0	0	0	0	0	0	0
	Ascoviridae_DQ517337_Trichoplusia_ni_ascovirus_2c	Reference	No	Pimascovirales		Ascoviridae	Ascoviridae						2	1	1	1	2	1	1	1	0	0	0	0	0	0	0	174059	1	0	1	0	0	0	0	0	1	0	0	0	0	0	0	0	0	0	0	0	0
	Ascoviridae_EF133465_Heliothis_virescens_ascovirus_3e	Reference	No	Pimascovirales		Ascoviridae	Ascoviridae						2	1	1	1	1	1	1	1	0	0	0	0	0	0	0	186262	1	0	1	0	0	0	0	0	0	0	0	0	0	0	0	0	0	0	0	0	0
	Ascoviridae_KJ755191_Heliothis_virescens_ascovirus_3f_isolate_LD135790	Reference	No	Pimascovirales		Ascoviridae	Ascoviridae						2	1	1	1	1	2	1	1	0	0	0	0	0	0	0	198157	1	0	1	0	0	0	0	0	0	0	0	0	0	0	0	0	0	0	0	0	0
	Ascoviridae_NC_008361_Spodoptera_frugiperda_ascovirus_1a	Reference	No	Pimascovirales		Ascoviridae	Ascoviridae						2	1	1	1	1	1	1	1	0	0	0	0	0	0	0	156917	1	0	1	0	0	0	0	0	0	0	0	0	0	0	0	0	0	0	0	0	0
	Asfarviridae_AM712240_African_swine_fever_virus_OURT_88_3	Reference	No	Asfuvirales		Asfarviridae	Asfivirinae						1	1	1	1	1	1	1	1	0	0	0	0	0	0	0	171719	1	0	1	0	0	0	0	0	1	0	0	0	0	0	0	0	0	0	0	0	0
	Asfarviridae_AY261360_African_swine_fever_virus_isolate_Kenya_1950	Reference	No	Asfuvirales		Asfarviridae	Asfivirinae						1	1	1	1	1	1	1	1	0	0	0	0	0	0	0	193886	1	0	1	0	0	0	0	0	1	0	0	0	0	0	0	0	0	0	0	0	0
	Asfarviridae_AY261361_African_swine_fever_virus_isolate_Malawi_Lil_20_1	Reference	No	Asfuvirales		Asfarviridae	Asfivirinae						1	1	1	1	1	1	1	1	0	0	0	0	0	0	0	187612	1	0	1	0	0	0	0	0	1	0	0	0	0	0	0	0	0	0	0	0	0
	Asfarviridae_AY261362_African_swine_fever_virus_isolate_Mkuzi_1979	Reference	No	Asfuvirales		Asfarviridae	Asfivirinae						1	1	1	1	1	1	1	1	0	0	0	0	0	0	0	192714	1	0	1	0	0	0	0	0	1	0	0	0	0	0	0	0	0	0	0	0	0
	Asfarviridae_AY261363_African_swine_fever_virus_isolate_Pretorisuskop_96_4	Reference	No	Asfuvirales		Asfarviridae	Asfivirinae						1	1	1	1	1	1	1	1	0	0	0	0	0	0	0	190324	1	0	1	0	0	0	0	0	1	0	0	0	0	0	0	0	0	0	0	0	0
	Asfarviridae_AY261364_African_swine_fever_virus_isolate_Tengani_62	Reference	No	Asfuvirales		Asfarviridae	Asfivirinae						1	1	1	1	1	1	1	1	0	0	0	0	0	0	0	185689	1	0	1	0	0	0	0	0	1	0	0	0	0	0	0	0	0	0	0	0	0
	Asfarviridae_AY261365_African_swine_fever_virus_isolate_Warmbaths	Reference	No	Asfuvirales		Asfarviridae	Asfivirinae						1	1	1	1	1	1	1	1	0	0	0	0	0	0	0	190773	1	0	1	0	0	0	0	0	1	0	0	0	0	0	0	0	0	0	0	0	0
	Asfarviridae_AY261366_African_swine_fever_virus_isolate_Warthog	Reference	No	Asfuvirales		Asfarviridae	Asfivirinae						1	1	1	1	1	1	1	1	0	0	0	0	0	0	0	186528	1	0	1	0	0	0	0	0	1	0	0	0	0	0	0	0	0	0	0	0	0
	Asfarviridae_KJ614390_Faustovirus_strain_E12	Reference	No	Asfuvirales		Asfarviridae	Faustivirinae						1	1	1	1	2	1	1	1	0	0	0	0	0	0	0	466265	1	0	1	0	0	0	0	0	1	1	0	0	0	0	0	0	0	0	0	0	0
	Asfarviridae_KM111294_African_swine_fever_virus_strain_Ken05_Tk1	Reference	No	Asfuvirales		Asfarviridae	Asfivirinae						1	1	1	1	1	1	1	1	0	0	0	0	0	0	0	191058	1	0	1	0	0	0	0	0	1	0	0	0	0	0	0	0	0	0	0	0	0
	Asfarviridae_KU702951_Faustovirus_strain_D6	Reference	No	Asfuvirales		Asfarviridae	Faustivirinae						2	1	1	1	1	1	1	1	0	0	0	0	0	0	0	462011	1	0	1	0	0	0	0	0	1	1	0	0	0	0	0	0	0	0	0	0	0
	Asfarviridae_MG939588_UNVERIFIED_African_swine_fever_virus_isolate_Pol17_04461_C210	Reference	No	Asfuvirales		Asfarviridae	Asfivirinae						1	1	1	1	1	1	1	1	0	0	0	0	0	0	0	189401	1	0	1	0	0	0	0	0	1	0	0	0	0	0	0	0	0	0	0	0	0
	Asfarviridae_MH025920_African_swine_fever_virus_strain_R35	Reference	No	Asfuvirales		Asfarviridae	Asfivirinae						1	1	1	1	1	1	1	1	0	0	0	0	0	0	0	188629	1	0	1	0	0	0	0	0	1	0	0	0	0	0	0	0	0	0	0	0	0
	cPacV_1605	Reference	No	Imitervirales		Mimiviridae	Mimi_clade_IV	Nucleocytoviricota	Megaviricetes	Imitervirales	IM_16	g226	2	1	1	1	5	1	1	2	100	0	100	0	0	0	0,976655148	1605493	1	0	1	1	0	0	0	0	1	1	0	1	0	0	0	1	0	0	1	0	0
	Iridoviridae_AF303741_Chilo_iridescent_virus	Reference	No	Pimascovirales		Iridoviridae	Betairidovirinae						2	1	1	1	1	1	1	1	0	0	0	0	0	0	0	212482	1	0	1	0	0	0	0	0	1	0	0	0	0	0	0	0	0	0	0	0	0
	Iridoviridae_AF371960_Infectious_spleen_and_kidney_necrosis_virus	Reference	No	Pimascovirales		Iridoviridae	Alphairidovirinae						1	1	1	0	1	1	1	1	0	0	0	0	0	0	0	111362	1	0	1	0	0	0	0	0	1	0	0	0	0	0	0	0	0	0	0	0	0
	Iridoviridae_AF389451_Tiger_frog_virus	Reference	No	Pimascovirales		Iridoviridae	Alphairidovirinae						1	1	1	1	1	1	1	1	0	0	0	0	0	0	0	105057	1	0	1	0	0	0	0	0	1	0	0	0	0	0	0	0	0	1	0	0	0
	Iridoviridae_AP017456_Red_seabream_iridovirus	Reference	No	Pimascovirales		Iridoviridae	Alphairidovirinae						1	1	1	1	1	1	1	1	0	0	0	0	0	0	0	112590	1	0	1	0	0	0	0	0	1	0	0	0	0	0	0	0	0	0	0	0	0
	Iridoviridae_AY150217_Ambystoma_tigrinum_stebbensi_virus	Reference	No	Pimascovirales		Iridoviridae	Alphairidovirinae						1	1	1	1	1	1	1	1	0	0	0	0	0	0	0	106332	1	0	1	0	0	0	0	0	1	0	0	0	0	0	0	0	0	1	0	0	0
	Iridoviridae_AY380826_Lymphocystis_disease_virus	Reference	No	Pimascovirales		Iridoviridae	Alphairidovirinae						1	1	1	1	1	1	1	1	0	0	0	0	0	0	0	186250	1	0	1	0	0	0	0	0	1	0	0	0	0	0	0	0	0	0	0	0	0
	Iridoviridae_AY521625_Singapore_grouper_iridovirus	Reference	No	Pimascovirales		Iridoviridae	Alphairidovirinae						1	1	1	1	1	1	1	1	0	0	0	0	0	0	0	140131	1	0	1	0	0	0	0	0	1	0	0	0	0	0	0	0	0	1	0	0	0
	Iridoviridae_DQ643392_Aedes_taeniorhynchus_iridescent_virus	Reference	No	Pimascovirales		Iridoviridae	Betairidovirinae						1	1	1	1	1	1	1	1	0	0	0	0	0	0	0	191100	1	0	0	0	0	0	0	0	1	0	0	0	0	0	0	0	0	0	0	0	0
	Iridoviridae_EU627010_Soft_shelled_turtle_iridovirus	Reference	No	Pimascovirales		Iridoviridae	Alphairidovirinae						1	1	1	1	1	1	1	1	0	0	0	0	0	0	0	105890	1	0	1	0	0	0	0	0	1	0	0	0	0	0	0	0	0	1	0	0	0
	Iridoviridae_FJ433873_Epizootic_haematopoietic_necrosis_virus	Reference	No	Pimascovirales		Iridoviridae	Alphairidovirinae						1	1	1	1	1	1	1	1	0	0	0	0	0	0	0	127011	1	0	1	0	0	0	0	0	1	0	0	0	0	0	0	0	0	1	0	0	0
	Iridoviridae_GQ273492_Turbot_reddish_body_iridovirus	Reference	No	Pimascovirales		Iridoviridae	Alphairidovirinae						1	1	1	0	1	1	1	1	0	0	0	0	0	0	0	110104	1	0	1	0	0	0	0	0	1	0	0	0	0	0	0	0	0	0	0	0	0
	Iridoviridae_GQ918152_Wiseana_iridescent_virus	Reference	No	Pimascovirales		Iridoviridae	Betairidovirinae						1	1	1	1	1	1	1	1	0	0	0	0	0	0	0	205791	1	0	0	0	0	0	0	0	1	0	0	0	0	0	0	0	0	0	0	0	0
	Iridoviridae_HF920633_Invertebrate_iridovirus_22	Reference	No	Pimascovirales		Iridoviridae	Betairidovirinae						1	1	1	1	1	1	1	1	100	0	0	0	100	0	0,484083908	197693	1	0	0	0	0	0	0	0	1	0	0	0	0	0	0	0	0	0	0	0	0
	Iridoviridae_HF920634_Invertebrate_iridescent_virus_22_isolate_IIV22Aberystwyth	Reference	No	Pimascovirales		Iridoviridae	Betairidovirinae						1	1	1	1	1	1	1	1	0	0	0	0	0	0	0	196456	1	0	0	0	0	0	0	0	1	0	0	0	0	0	0	0	0	0	0	0	0
	Iridoviridae_HF920635_Invertebrate_iridovirus_25	Reference	No	Pimascovirales		Iridoviridae	Betairidovirinae						1	1	1	1	1	1	1	1	0	0	0	0	0	0	0	204815	1	0	0	0	0	0	0	0	1	0	0	0	0	0	0	0	0	0	0	0	0
	Iridoviridae_HF920636_Invertebrate_iridescent_virus_30	Reference	No	Pimascovirales		Iridoviridae	Betairidovirinae						1	1	1	1	1	1	1	1	0	0	0	0	0	0	0	198533	1	0	0	0	0	0	0	0	1	0	0	0	0	0	0	0	0	0	0	0	0
	Iridoviridae_HF920637_Armadillidium_vulgare_iridescent	Reference	No	Pimascovirales		Iridoviridae	Betairidovirinae						2	1	1	1	1	2	1	1	0	0	0	0	0	0	0	220222	1	0	1	0	0	0	0	0	1	0	0	0	0	0	0	0	0	0	0	0	0
	Iridoviridae_JQ724856_European_sheatfish_virus	Reference	No	Pimascovirales		Iridoviridae	Alphairidovirinae						1	1	1	1	1	1	1	1	0	0	0	0	0	0	0	127732	1	0	1	0	0	0	0	0	1	0	0	0	0	0	0	0	0	1	0	0	0
	Iridoviridae_KF033124_Andrias_davidianus_ranavirus_isolate_2010SX	Reference	No	Pimascovirales		Iridoviridae	Alphairidovirinae						1	1	1	1	1	1	1	1	0	0	0	0	0	0	0	106719	1	0	1	0	0	0	0	0	1	0	0	0	0	0	0	0	0	1	0	0	0
	Iridoviridae_KF938901_UNVERIFIED_Anopheles_minimus_irodovirus_isolate_AMIV	Reference	No	Pimascovirales		Iridoviridae	Betairidovirinae						1	2	1	1	1	2	1	1	0	0	0	0	0	0	0	163023	1	0	0	0	0	0	0	0	1	0	0	0	0	0	0	0	0	0	0	0	0
	Iridoviridae_KP056312_Common_midwife_toad_ranavirus_isolate_Pelophylax_kl	Reference	No	Pimascovirales		Iridoviridae	Alphairidovirinae						1	1	1	1	1	1	1	1	0	0	0	0	0	0	0	107772	1	0	1	0	0	0	0	0	1	0	0	0	0	0	0	0	0	1	0	0	0
	Iridoviridae_KP266743_Tortoise_ranavirus_isolate_1	Reference	No	Pimascovirales		Iridoviridae	Alphairidovirinae						1	1	1	1	1	1	1	1	0	0	0	0	0	0	0	103876	1	0	1	0	0	0	0	0	1	0	0	0	0	0	0	0	0	1	0	0	0
	Iridoviridae_KR139659_Scale_drop_disease_virus_isolate_C4575	Reference	No	Pimascovirales		Iridoviridae	Alphairidovirinae						1	1	1	0	1	1	1	1	0	0	0	0	0	0	0	124244	1	0	1	0	0	0	0	0	1	0	0	0	0	0	0	0	0	0	0	0	0
	Iridoviridae_KX185156_Bohle_iridovirus_isolate_BIV_ME_93_35	Reference	No	Pimascovirales		Iridoviridae	Alphairidovirinae						1	1	1	1	1	1	1	1	0	0	0	0	0	0	0	103531	1	0	1	0	0	0	0	0	1	0	0	0	0	0	0	0	0	1	0	0	0
	Iridoviridae_KX353311_Short_finned_eel_ranavirus_isolate_ANGA14001	Reference	No	Pimascovirales		Iridoviridae	Alphairidovirinae						1	1	1	1	1	1	1	1	0	0	0	0	0	0	0	126965	1	0	1	0	0	0	0	0	1	0	0	0	0	0	0	0	0	1	0	0	0
	Iridoviridae_KX574343_Ranavirus_maximus_isolate_SMA15001	Reference	No	Pimascovirales		Iridoviridae	Alphairidovirinae						1	1	1	1	1	1	1	1	0	0	0	0	0	0	0	115510	1	0	1	0	0	0	0	0	1	0	0	0	0	0	0	0	0	1	0	0	0
	Iridoviridae_KX643370_Lymphocystis_disease_virus_Sa_isolate_SA9	Reference	No	Pimascovirales		Iridoviridae	Alphairidovirinae						1	1	1	1	1	1	1	1	0	0	0	0	0	0	0	208501	1	0	1	0	0	0	0	0	1	0	0	0	0	0	0	0	0	0	0	0	0
	Iridoviridae_L63545_Lymphocystis_disease_virus_1	Reference	No	Pimascovirales		Iridoviridae	Alphairidovirinae						1	1	1	1	1	1	1	1	0	0	0	0	0	0	0	102653	1	0	1	0	0	0	0	0	1	0	0	0	0	0	0	0	0	0	0	0	0
	Iridoviridae_LS484712_Daphnia_iridovirus_1	Reference	No	Pimascovirales		Iridoviridae	Betairidovirinae						1	1	1	0	1	1	1	1	0	0	0	0	0	0	0	288858	1	0	0	0	0	0	0	0	1	0	0	0	0	0	0	0	0	0	0	0	0
	Iridoviridae_MF197913_Cherax_quadricarinatus_iridovirus_strain_CQIV_CN01	Reference	No	Pimascovirales		Iridoviridae	Alphairidovirinae						1	1	1	1	1	1	1	1	0	0	0	0	0	0	0	165695	1	0	1	0	0	0	0	0	0	0	0	0	0	0	0	0	0	0	0	0	0
	Marseilleviridae_AP017398_Tokyovirus_A1_DNA	Reference	No	Pimascovirales		Marseilleviridae	Marseillevirinae						2	1	1	1	1	1	1	1	0	0	0	0	0	0	0	372707	1	0	1	0	0	0	0	0	1	1	0	0	0	0	0	0	0	0	0	0	0
	Marseilleviridae_HQ113105_Lausannevirus_isolate_7715	Reference	No	Pimascovirales		Marseilleviridae	Marseillevirinae						2	1	1	1	1	1	1	1	0	0	0	0	0	0	0	346754	1	0	1	0	0	0	0	0	1	1	0	0	0	0	0	0	0	0	0	0	0
	Marseilleviridae_JF909596_Senegalvirus_SSV_A_contig1	Reference	No	Pimascovirales		Marseilleviridae	Marseillevirinae						0	0	1	1	1	1	1	1	0	0	0	0	0	0	0	221505	0	0	0	0	0	0	0	0	1	1	0	0	0	0	0	0	0	0	0	0	0
	Marseilleviridae_KF527888_Insectomime_virus_strain_V478	Reference	No	Pimascovirales		Marseilleviridae	Marseillevirinae						2	1	1	1	1	1	1	1	0	0	0	0	0	0	0	386631	1	0	1	0	0	0	0	0	1	1	0	0	0	0	0	0	0	0	0	0	0
	Marseilleviridae_KT752522_Brazilian_marseillevirus_strain_BH2014	Reference	No	Pimascovirales		Marseilleviridae	Marseillevirinae						2	1	1	1	1	1	1	1	0	0	0	0	0	0	0	362276	1	0	1	0	0	0	0	0	1	1	0	0	0	0	0	0	0	0	0	0	0
	Marseilleviridae_KT835053_Golden_Marseillevirus	Reference	No	Pimascovirales		Marseilleviridae	Marseillevirinae						3	1	1	1	0	3	1	1	0	0	0	0	0	0	0	360610	1	0	0	0	0	0	0	0	1	1	0	0	0	0	0	0	0	0	0	0	0
	Marseilleviridae_KX066233_Noumeavirus_isolate_NMV1	Reference	No	Pimascovirales		Marseilleviridae	Marseillevirinae						2	1	1	1	1	1	1	1	0	0	0	0	0	0	0	376207	1	0	1	0	0	0	0	0	1	1	0	0	0	0	0	0	0	0	0	0	0
	Mimiviridae_ChoanoV1	Reference	No	Imitervirales		Mesomimiviridae	Meso_clade_II	Nucleocytoviricota	Megaviricetes	Imitervirales	IM_08	g287	1	2	1	1	6	1	1	1	100	0	100	0	0	0	2,235432676	875401	1	0	1	1	0	0	0	0	1	1	0	0	0	0	0	0	0	0	0	0	0
	Mimiviridae_GU244497_Cafeteria_roenbergensis_virus_BV_PW1	Reference	No	Imitervirales		Mimiviridae	Mimi_clade_IV						1	1	1	1	4	1	1	1	0	0	0	0	0	0	0	617453	1	0	1	0	0	0	0	0	1	0	0	0	0	0	0	1	0	0	0	0	0
	Mimiviridae_JN258408_Megavirus_chiliensis	Reference	No	Imitervirales		Mimiviridae	Mimi_clade_III						3	3	1	1	4	1	1	2	0	0	0	0	0	0	0	1259197	1	0	0	0	0	0	0	0	1	0	0	0	0	0	0	0	0	1	0	0	0
	Mimiviridae_JN885990_Megavirus_courdo7_isolate_Mv13_c7	Reference	No	Imitervirales		Mimiviridae	Mimi_clade_III						3	3	1	1	5	1	2	1	0	0	0	0	0	0	0	1006779	1	0	0	0	0	0	0	0	1	0	0	0	0	0	0	0	0	1	0	0	0
	Mimiviridae_KC008572_UNVERIFIED_Moumouvirus_goulette	Reference	No	Imitervirales		Mimiviridae	Mimi_clade_III						3	4	2	1	4	1	2	3	0	0	0	0	0	0	0	1016844	1	0	0	0	0	0	0	0	1	0	0	0	0	0	0	0	0	0	0	0	0
	Mimiviridae_KF527228_Mimivirus_terra2	Reference	No	Imitervirales		Mimiviridae	Mimi_clade_III						3	3	1	1	4	1	2	2	0	0	0	0	0	0	0	1168989	1	0	0	0	0	0	0	0	1	0	0	0	0	0	0	0	0	1	0	0	0
	Mimiviridae_KM982402_UNVERIFIED_Acanthamoeba_polyphaga_mimivirus_strain_Kroon	Reference	No	Imitervirales		Mimiviridae	Mimi_clade_III						3	4	1	1	4	1	2	1	0	0	0	0	0	0	0	1221932	1	0	0	0	0	0	0	0	1	0	0	0	0	0	0	0	0	1	0	0	0
	Mimiviridae_KU877344_Powai_lake_megavirus_isolate	Reference	No	Imitervirales		Mimiviridae	Mimi_clade_III						2	4	1	1	4	1	1	2	0	0	0	0	0	0	0	1208680	1	0	0	0	0	0	0	0	1	0	0	0	0	0	0	0	0	1	0	0	0
	Mimiviridae_KY110734_Saudi_moumouvirus	Reference	No	Imitervirales		Mimiviridae	Mimi_clade_III						2	4	1	1	4	1	1	3	0	0	0	0	0	0	0	1030056	1	0	0	0	0	0	0	0	1	0	0	0	0	0	0	0	0	1	0	0	0
	Mimiviridae_KY523104_Tupanvirus_soda_lake	Reference	No	Imitervirales		Mimiviridae	Mimi_clade_III						1	2	1	1	5	3	2	5	0	0	0	0	0	0	0	1439508	1	0	1	0	0	0	0	0	1	1	0	0	0	0	0	0	0	0	0	0	0
	Mimiviridae_KY565516_Mimivirus_AB_566_O17	Reference	No										0	0	0	0	0	1	0	1	0	0	0	0	0	0	0	119037	0	0	0	0	0	0	0	0	1	0	0	0	0	0	0	0	0	0	0	0	0
	Mimiviridae_KY684083_Catovirus_CTV1_Catovirus_1	Reference	No	Imitervirales		Mimiviridae	Mimi_clade_III						5	5	1	1	5	6	1	2	0	0	0	0	0	0	0	1532259	1	0	1	0	0	0	0	0	1	0	0	0	0	0	0	0	0	0	0	0	0
	Mimiviridae_KY684085_Indivirus_ILV1_Indivirus_1	Reference	No	Imitervirales		Mimiviridae	Mimi_clade_III						1	1	1	1	6	3	2	2	100	0	100	0	0	0	1,291943298	861511	1	0	1	0	0	0	0	0	1	0	0	0	0	0	0	0	0	0	1	0	0
	Mimiviridae_KY684103_Hokovirus_HKV1_Hokovirus_1	Reference	No	Imitervirales		Mimiviridae	Mimi_clade_III						1	1	1	1	5	3	1	2	0	0	0	0	0	0	0	1326229	1	0	1	0	0	0	0	0	1	0	0	0	0	0	0	0	0	0	1	0	0
	Mimiviridae_KY684108_Klosneuvirus_KNV1_Klosneuvirus_1	Reference	No	Imitervirales		Mimiviridae	Mimi_clade_III						4	3	2	1	8	5	2	4	0	0	0	0	0	0	0	1573084	0	0	1	0	0	0	0	0	1	0	0	0	0	0	0	0	0	0	1	0	0
	Mimiviridae_LC015646_Yellowstone_lake_mimivirus_DNA	Reference	No										0	0	0	0	1	0	1	1	0	0	0	0	0	0	0	73689	0	0	0	0	0	0	0	0	0	0	0	0	0	0	0	0	0	0	0	0	0
	Mimiviridae_MF405918_Tupanvirus_deep_ocean	Reference	No	Imitervirales		Mimiviridae	Mimi_clade_III						1	1	1	1	5	3	2	5	0	0	0	0	0	0	0	1516267	0	0	1	0	0	0	0	0	1	1	0	0	0	0	0	0	0	0	0	0	0
	Mimiviridae_MF782455_Bodo_saltans_virus_strain_NG1	Reference	No	Imitervirales		Mimiviridae	Mimi_clade_III						4	3	1	1	3	21	1	1	0	0	0	0	0	0	0	1385869	1	0	1	0	0	0	0	0	1	0	0	0	0	0	0	0	0	0	0	0	0
	Mimiviridae_MG602507_UNVERIFIED_Acanthamoeba_polyphaga_mimivirus	Reference	No	Imitervirales		Mimiviridae	Mimi_clade_III						2	3	1	1	4	3	1	2	0	0	0	0	0	0	0	1258663	1	0	0	0	0	0	0	0	1	0	0	0	0	0	0	0	0	1	0	0	0
	Mimiviridae_MG779292_Bandra_megavirus_isolate_KK_1	Reference	No	Imitervirales		Mimiviridae	Mimi_clade_III						3	5	1	1	4	1	1	2	0	0	0	0	0	0	0	1235891	1	0	0	0	0	0	0	0	1	0	0	0	0	0	0	0	0	1	0	0	0
	Mimiviridae_MG807320_Moumouvirus_australiensis_isolate_10A	Reference	No	Imitervirales		Mimiviridae	Mimi_clade_III						2	4	1	1	4	1	1	3	0	0	0	0	0	0	0	1098002	1	0	0	0	0	0	0	0	1	0	0	0	0	0	0	0	0	1	0	0	0
	Mimiviridae_MH046830_Mimivirus_sp_SH_clone	Reference	No	Imitervirales		Mimiviridae	Mimi_clade_III						3	4	1	1	4	1	1	2	0	0	0	0	0	0	0	1197945	1	0	0	0	0	0	0	0	1	0	0	0	0	0	0	0	0	1	0	0	0
	Mimiviridae_MK071979_Terrestrivirus_sp_clone_Terrestrivirus_1	Reference	No	Imitervirales		Mimiviridae	Mimi_clade_III						3	3	1	2	7	3	3	3	0	0	0	0	0	0	0	1790239	1	0	1	0	0	0	0	0	1	0	0	0	0	0	0	0	0	0	1	0	0
	Mimiviridae_MK071998_Barrevirus_sp_clone_Barrevirus_1	Reference	No	Imitervirales		Mimiviridae	Mimi_clade_III						0	2	2	0	7	2	2	0	0	0	0	0	0	0	0	604913	0	0	0	0	0	0	0	0	1	0	0	0	0	0	0	0	0	0	0	0	0
	Mimiviridae_MK072042_Dasosvirus_sp_clone_Dasosvirus_1	Reference	No	Imitervirales		Mimiviridae	Mimi_clade_III						0	0	1	1	1	1	2	2	0	0	0	0	0	0	0	301586	0	0	0	0	0	0	0	0	0	0	0	0	0	0	0	0	0	0	0	0	0
	Mimiviridae_MK072066_Edafosvirus_sp_clone_Edafosvirus_1	Reference	No	Imitervirales		Mimiviridae	Mimi_clade_III						3	4	1	1	3	1	3	1	0	0	0	0	0	0	0	1255552	1	0	1	0	0	0	0	0	1	0	0	0	0	0	0	0	0	0	1	0	0
	Mimiviridae_MK072132_Faunusvirus_sp_clone_Faunusvirus_1	Reference	No	Imitervirales		Mimiviridae	Mimi_clade_IV						2	3	1	1	4	2	1	1	0	0	0	0	0	0	0	812113	0	0	0	0	0	0	0	0	1	0	0	0	0	0	0	0	0	0	0	0	0
	Mimiviridae_MK072199_Gaeavirus_sp_clone_Gaeavirus_1	Reference	No	Imitervirales		Mimiviridae	Mimi_clade_III						1	0	0	1	0	1	0	2	0	0	0	0	0	0	0	549019	0	0	0	0	0	0	0	0	0	0	0	0	0	0	0	0	0	0	1	0	0
	Mimiviridae_MK072243_Harvfovirus_sp_clone_Harvfovirus_1	Reference	No	Imitervirales		Mimiviridae	Mimi_clade_III						4	3	1	1	7	3	2	2	0	0	0	0	0	0	0	1553620	1	0	0	0	0	0	0	0	0	0	0	0	0	0	0	0	0	0	0	0	0
	Mimiviridae_MK072332_Homavirus_sp_clone_Homavirus_1	Reference	No	Imitervirales		Mimiviridae	Mimi_clade_III						1	1	0	0	3	1	1	1	0	0	0	0	0	0	0	456650	0	0	0	0	0	0	0	0	0	0	0	0	0	0	0	0	0	0	1	0	0
	Mimiviridae_MK072383_Hyperionvirus_sp_clone_Hyperionvirus_1	Reference	No	Imitervirales		Mimiviridae	Mimi_clade_III						0	2	2	2	5	3	2	2	0	0	0	0	0	0	0	2377404	1	0	0	0	0	0	0	0	0	0	0	0	0	0	0	0	0	0	1	0	0
	Mimiviridae_MK072437_Satyrvirus_sp_clone_Satyrvirus_1	Reference	No	Imitervirales		Mimiviridae	Mimi_clade_III						2	5	1	1	5	7	1	2	0	0	0	0	0	0	0	904917	1	0	1	0	0	0	0	0	0	0	0	0	0	0	0	0	0	0	0	0	0
	Moniruzzaman_AF01_SRX802982_1_dc	Moniruzzaman	No	Asfuvirales		Asfarviridae	Faustivirinae	Nucleocytoviricota	Pokkesviricetes	Asfuvirales	AF_01	g19	0	0	1	1	1	0	1	1	0	0	0	0	0	0	0	120034	0	0	0	0	0	0	0	0	0	0	0	0	0	0	0	0	0	0	0	0	0
	Moniruzzaman_AF02_ERX556003_45_dc	Moniruzzaman	No	Asfuvirales		ND	ND						1	2	2	1	5	1	1	0	100	0	94,15681961	0	5,843180394	0	41,7761642	246693	1	0	1	0	0	0	0	0	1	0	0	0	0	0	0	0	0	0	0	0	0
	Moniruzzaman_AF02_SRX802963_109_dc	Moniruzzaman	No	Asfuvirales		ND	ND	Nucleocytoviricota	Pokkesviricetes	Asfuvirales	AF_02	g33	2	2	1	1	2	1	1	1	0	0	0	0	0	0	0	175258	1	0	1	0	0	0	0	0	0	0	0	0	0	0	0	0	0	0	0	0	0
	Moniruzzaman_AF05_ERX552270_16_dc	Moniruzzaman	No	Asfuvirales		ND	ND	Nucleocytoviricota	Pokkesviricetes	Asfuvirales	incertae_sedis	g38	1	1	1	1	2	1	0	1	100	0	100	0	0	0	3,256196835	262392	1	0	1	0	0	0	0	0	1	0	0	0	0	0	0	0	0	0	0	0	0
	Moniruzzaman_EP01_ERX552279_2_dc	Moniruzzaman	No	Pandoravirales		Phycodnaviridae_I	PhycoI_clade_II						1	0	1	0	1	0	1	0	100	0	98,14877698	0	0	1,851223025	46,69987268	267823	0	0	1	1	0	0	0	0	1	0	0	1	0	0	0	0	0	0	0	0	0
	Moniruzzaman_EP02_SRX802202_129_dc	Moniruzzaman	No	Pandoravirales		Phycodnaviridae_I	ND	Nucleocytoviricota	Megaviricetes	Pandoravirales	PV_03	g160	1	1	1	1	0	0	1	1	0	0	0	0	0	0	0	362242	0	0	0	0	0	0	0	0	1	0	0	0	0	0	0	0	0	0	0	0	0
	Moniruzzaman_EP04_SRX802073_108_dc	Moniruzzaman	No	Pandoravirales		Phycodnaviridae_I	PhycoI_clade_II	Nucleocytoviricota	Megaviricetes	Pandoravirales	PV_03	g162	1	1	1	1	1	1	1	1	100	0	100	0	0	0	2,628312418	124871	1	0	1	0	0	0	0	0	0	1	0	0	0	0	0	0	0	1	0	0	0
	Moniruzzaman_EP05_ERX552277_13_dc	Moniruzzaman	No	Pandoravirales		Phycodnaviridae_I	PhycoI_clade_I	Nucleocytoviricota	Megaviricetes	Pandoravirales	PV_05	g147	2	1	1	1	1	2	1	1	100	0	85,46010049	0	14,53989951	0	37,57134395	717475	1	0	1	0	0	0	0	0	1	0	0	1	0	0	0	1	0	0	0	0	0
	Moniruzzaman_EP06_ERX552244_11_dc	Moniruzzaman	No	Pandoravirales		Phycodnaviridae_I	PhycoI_clade_I	Nucleocytoviricota	Megaviricetes	Pandoravirales	PV_05	g150	1	1	1	1	1	1	1	1	100	0	72,85907416	0	27,14092584	0	17,44634631	213592	1	0	0	1	0	0	0	0	1	0	0	0	0	0	0	0	0	0	0	0	0
	Moniruzzaman_EP08_ERX552299_29_dc	Moniruzzaman	No	Pandoravirales		Phycodnaviridae_I	ND	Nucleocytoviricota	Megaviricetes	Pandoravirales	incertae_sedis	g156	1	1	1	1	1	2	1	1	0	0	0	0	0	0	0	144038	1	0	1	0	0	0	0	0	0	0	0	0	0	0	0	0	0	0	0	0	0
	Moniruzzaman_EP12_ERX555967_47_dc	Moniruzzaman	No	Pandoravirales		Phycodnaviridae_I	ND						2	1	2	0	1	1	0	1	100	0	95,62013942	4,379860585	0	0	33,8806985	185312	0	0	0	0	0	0	0	0	1	0	0	0	0	0	0	0	0	0	0	0	0
	Moniruzzaman_IR01_ERX552261_5_dc	Moniruzzaman	No	Pimascovirales		Sister_Iridoviridae_1	Irido_clade_I	Nucleocytoviricota	Megaviricetes	Pimascovirales	PM_01	g107	2	0	1	1	1	1	1	1	100	0	82,98841996	0	17,01158004	0	10,61867707	168731	0	0	1	0	0	0	0	0	1	0	0	0	0	0	0	0	0	0	0	0	0
	Moniruzzaman_IR01_ERX552261_56_dc	Moniruzzaman	No	Pimascovirales		Sister_Iridoviridae_1	Irido_clade_I	Nucleocytoviricota	Megaviricetes	Pimascovirales	PM_01	g105	2	1	1	1	1	1	1	1	100	0	59,83432516	26,4279442	13,73773064	0	19,50991103	307536	1	0	1	0	0	0	0	0	0	0	0	0	0	0	0	0	0	0	0	0	0
	Moniruzzaman_IR01_ERX552270_117_dc	Moniruzzaman	No	Pimascovirales		Sister_Iridoviridae_2	Irido_clade_II	Nucleocytoviricota	Megaviricetes	Pimascovirales	PM_01	g92	1	1	1	1	1	1	1	1	100	0	100	0	0	0	25,20793058	155701	1	0	1	0	0	0	0	0	1	0	0	0	0	0	0	0	0	0	0	0	0
	Moniruzzaman_IR01_ERX552270_122_dc	Moniruzzaman	No	Pimascovirales		Sister_Iridoviridae_1	Irido_clade_I	Nucleocytoviricota	Megaviricetes	Pimascovirales	PM_01	g114	0	1	1	0	1	0	1	0	100	0	80,97736469	14,25087391	4,771761397	0	12,60444781	100409	1	0	0	0	0	0	0	0	0	0	0	0	0	0	0	0	0	0	0	0	0
	Moniruzzaman_IR01_SRX802077_164_dc	Moniruzzaman	No	Pimascovirales		Sister_Iridoviridae_2	Irido_clade_IV	Nucleocytoviricota	Megaviricetes	Pimascovirales	PM_01	g93	0	1	1	1	1	0	1	1	0	0	0	0	0	0	0	165392	0	0	0	0	0	0	0	0	1	1	0	0	0	0	0	0	0	0	0	0	0
	Moniruzzaman_IR01_SRX802189_61_dc	Moniruzzaman	No	Pimascovirales		Sister_Iridoviridae_1	Irido_clade_I	Nucleocytoviricota	Megaviricetes	Pimascovirales	PM_01	g108	2	2	1	1	1	1	1	1	0	0	0	0	0	0	0	280222	1	0	1	0	0	0	0	0	0	0	0	0	0	0	0	0	0	0	0	0	0
	Moniruzzaman_IR01_SRX802963_105_dc	Moniruzzaman	No	Pimascovirales		Sister_Iridoviridae_1	Irido_clade_I						1	1	1	1	1	1	1	1	0	0	0	0	0	0	0	254780	1	0	1	0	0	0	0	0	0	1	0	0	0	0	0	0	0	0	0	0	0
	Moniruzzaman_IR01_SRX803008_97_dc	Moniruzzaman	No	Pimascovirales		Sister_Iridoviridae_1	Irido_clade_I						2	1	1	1	1	0	1	1	0	0	0	0	0	0	0	256109	1	0	1	0	0	0	0	0	0	0	0	0	0	0	0	0	0	0	0	0	0
	Moniruzzaman_IR02_ERX943717_62_dc	Moniruzzaman	No	Pimascovirales		Iridoviridae	Alphairidovirinae	Nucleocytoviricota	Megaviricetes	Pimascovirales	PM_03	g122	1	1	1	1	1	1	1	1	0	0	0	0	0	0	0	157242	1	0	1	0	0	0	0	0	1	0	0	0	0	0	0	0	0	0	0	0	0
	Moniruzzaman_LP01_ERX552252_57_dc	Moniruzzaman	No	Algavirales		Phycodnaviridae_II	Prasinovirinae						0	0	1	1	6	0	1	2	76,48343425	23,51656575	99,56517562	0,434824382	0	0	751,8360211	141967	0	0	0	0	0	0	0	0	1	0	0	0	0	0	0	0	0	1	0	0	0
	Moniruzzaman_LP01_ERX552274_25_dc	Moniruzzaman	No	Algavirales		Phycodnaviridae_II	Prasinovirinae						0	0	1	1	7	2	1	1	100	0	100	0	0	0	131,0343181	167550	0	0	0	0	0	0	0	0	1	0	0	0	0	0	0	0	0	1	0	0	0
	Moniruzzaman_LP01_ERX552283_12_dc	Moniruzzaman	No	Algavirales		Phycodnaviridae_II	Prasinovirinae	Nucleocytoviricota	Megaviricetes	Algavirales	AG_01	g177	0	0	1	0	4	0	1	1	100	0	100	0	0	0	312,0070319	119588	0	0	0	0	0	0	0	0	1	0	0	0	0	0	0	0	0	0	0	0	0
	Moniruzzaman_LP01_ERX552326_9_dc	Moniruzzaman	No	Algavirales		Phycodnaviridae_II	Prasinovirinae						0	0	2	1	5	2	1	1	100	0	99,26686431	0,077497174	0,475393914	0,180244603	1155,257303	157771	0	0	0	0	0	0	0	0	0	0	0	0	0	0	0	0	0	1	0	0	0
	Moniruzzaman_LP01_ERX552333_20_dc	Moniruzzaman	No	Algavirales		Phycodnaviridae_II	Prasinovirinae	Nucleocytoviricota	Megaviricetes	Algavirales	AG_01	g177	0	0	1	0	8	2	1	1	55,30819215	44,69180785	98,13974996	1,86025004	0	0	116,3366037	148709	0	0	0	0	0	0	0	0	1	0	0	0	0	0	0	0	0	1	0	0	0
	Moniruzzaman_LP01_ERX552336_20_dc	Moniruzzaman	No	Algavirales		Phycodnaviridae_II	Prasinovirinae	Nucleocytoviricota	Megaviricetes	Algavirales	AG_01	g177	0	0	1	1	4	1	1	0	100	0	100	0	0	0	6,103267227	147036	0	0	0	0	0	0	0	0	1	0	0	0	0	0	0	0	0	1	0	0	0
	Moniruzzaman_LP01_ERX555907_107_dc	Moniruzzaman	No	Algavirales		Phycodnaviridae_II	Prasinovirinae	Nucleocytoviricota	Megaviricetes	Algavirales	AG_01	g177	0	0	1	1	6	2	1	1	100	0	100	0	0	0	22,78941922	154620	0	0	0	0	0	0	0	0	1	0	0	0	0	0	0	0	0	1	0	0	0
	Moniruzzaman_LP01_ERX555961_17_dc	Moniruzzaman	No	Algavirales		Phycodnaviridae_II	Prasinovirinae	Nucleocytoviricota	Megaviricetes	Algavirales	AG_01	g177	0	0	1	1	5	2	1	1	100	0	100	0	0	0	361,1253518	143173	0	0	0	0	0	0	0	0	1	0	0	0	0	0	0	0	0	1	0	0	0
	Moniruzzaman_LP01_ERX555961_3_dc	Moniruzzaman	No	Algavirales		Phycodnaviridae_II	Prasinovirinae						0	0	1	1	7	2	1	1	100	0	77,71151441	11,46671624	7,444310796	3,377458552	95,44368014	136799	0	0	0	0	0	0	0	0	1	0	0	0	0	0	0	0	0	0	0	0	0
	Moniruzzaman_LP01_ERX555967_111_dc	Moniruzzaman	No	Algavirales		Phycodnaviridae_II	Prasinovirinae	Nucleocytoviricota	Megaviricetes	Algavirales	AG_01	g181	0	0	1	1	8	2	1	1	100	0	85,86579012	8,887127488	5,247082389	0	24,19878558	170616	0	0	0	0	0	0	0	0	1	0	0	0	0	0	0	0	0	1	0	0	0
	Moniruzzaman_LP01_ERX555976_71_dc	Moniruzzaman	No	Algavirales		Phycodnaviridae_II	Prasinovirinae	Nucleocytoviricota	Megaviricetes	Algavirales	AG_01	g178	0	0	1	1	6	2	1	1	100	0	100	0	0	0	156,3160753	117858	0	0	0	0	0	0	0	0	1	0	0	0	0	0	0	0	0	1	0	0	0
	Moniruzzaman_LP01_ERX555978_25_dc	Moniruzzaman	No	Algavirales		Phycodnaviridae_II	Prasinovirinae						0	0	1	1	6	2	1	1	100	0	99,7557801	0	0,244219895	0	239,3016527	163128	0	0	0	0	0	0	0	0	1	0	0	0	0	0	0	0	0	1	0	0	0
	Moniruzzaman_LP01_ERX555987_14_dc	Moniruzzaman	No	Algavirales		Phycodnaviridae_II	Prasinovirinae						0	0	2	0	10	4	1	2	100	0	100	0	0	0	141,8496314	164700	0	0	0	0	0	0	0	0	1	0	0	0	0	0	0	0	0	1	0	0	0
	Moniruzzaman_LP01_ERX555987_30_dc	Moniruzzaman	No	Algavirales		Phycodnaviridae_II	Prasinovirinae	Nucleocytoviricota	Megaviricetes	Algavirales	AG_01	g177	0	0	1	1	5	1	1	1	100	0	100	0	0	0	393,6899233	132851	0	0	0	0	0	0	0	0	1	0	0	0	0	0	0	0	0	1	0	0	0
	Moniruzzaman_LP01_ERX556023_2_dc	Moniruzzaman	No	Algavirales		Phycodnaviridae_II	Prasinovirinae						0	0	1	2	5	1	2	1	100	0	99,67564296	0,119465378	0,204891666	0	801,6404921	174454	0	0	0	0	0	0	0	0	1	0	0	0	0	0	0	0	0	0	0	0	0
	Moniruzzaman_LP01_ERX556034_38_dc	Moniruzzaman	No	Algavirales		Phycodnaviridae_II	Prasinovirinae	Nucleocytoviricota	Megaviricetes	Algavirales	AG_01	g177	0	0	1	1	8	2	1	1	62,7943362	37,2056638	98,3671395	1,238558158	0,39430234	0	435,8152625	185474	0	0	0	0	0	0	0	0	1	0	0	0	0	0	0	0	0	1	0	0	0
	Moniruzzaman_LP01_ERX556037_11_dc	Moniruzzaman	No	Algavirales		Phycodnaviridae_II	Prasinovirinae	Nucleocytoviricota	Megaviricetes	Algavirales	AG_01	g177	0	0	1	0	6	2	1	1	72,54043599	27,45956401	100	0	0	0	201,0387772	122933	0	0	0	0	0	0	0	0	1	0	0	0	0	0	0	0	0	1	0	0	0
	Moniruzzaman_LP01_ERX556059_2_dc	Moniruzzaman	No	Algavirales		Phycodnaviridae_II	Prasinovirinae						0	0	1	0	9	2	1	1	100	0	100	0	0	0	76,58578032	147120	0	0	0	0	0	0	0	0	1	0	0	0	0	0	0	0	0	1	0	0	0
	Moniruzzaman_LP01_ERX556101_60_dc	Moniruzzaman	No	Algavirales		Phycodnaviridae_II	Prasinovirinae	Nucleocytoviricota	Megaviricetes	Algavirales	AG_01	g177	0	0	1	1	6	3	1	1	100	0	100	0	0	0	96,71171139	139343	0	0	0	0	0	0	0	0	1	0	0	0	0	0	0	0	0	1	0	0	0
	Moniruzzaman_LP01_ERX556127_13_dc	Moniruzzaman	No	Algavirales		Phycodnaviridae_II	Prasinovirinae						0	0	1	1	8	2	1	1	100	0	99,58854436	0	0,411455641	0	140,7446847	166218	0	0	0	0	0	0	0	0	0	0	0	0	0	0	0	0	0	1	0	0	0
	Moniruzzaman_LP01_ERX633348_16_dc	Moniruzzaman	No	Algavirales		Phycodnaviridae_II	Prasinovirinae	Nucleocytoviricota	Megaviricetes	Algavirales	AG_01	g177	0	0	1	1	6	2	1	1	0	0	0	0	0	0	0	136811	0	0	0	0	0	0	0	0	1	0	0	0	0	0	0	0	0	1	0	0	0
	Moniruzzaman_LP01_ERX633354_21_dc	Moniruzzaman	No	Algavirales		Phycodnaviridae_II	Prasinovirinae	Nucleocytoviricota	Megaviricetes	Algavirales	AG_01	g182	0	0	1	1	6	2	1	1	0	0	0	0	0	0	0	149702	0	0	0	0	0	0	0	0	1	0	0	0	0	0	0	0	0	1	0	0	0
	Moniruzzaman_LP01_ERX633355_23_dc	Moniruzzaman	No	Algavirales		Phycodnaviridae_II	Prasinovirinae						0	0	1	1	5	2	1	1	0	0	0	0	0	0	0	157700	0	0	0	0	0	0	0	0	1	0	0	0	0	0	0	0	0	1	0	0	0
	Moniruzzaman_LP01_ERX943717_70_dc	Moniruzzaman	No	Algavirales		Phycodnaviridae_II	Prasinovirinae	Nucleocytoviricota	Megaviricetes	Algavirales	AG_01	g181	0	0	1	1	8	2	1	1	100	0	93,2271986	6,772801399	0	0	11,74824293	158645	0	0	0	0	0	0	0	0	1	0	0	0	0	0	0	0	0	1	0	0	0
	Moniruzzaman_LP01_SRX514547_24_dc	Moniruzzaman	No	Algavirales		Phycodnaviridae_II	Prasinovirinae	Nucleocytoviricota	Megaviricetes	Algavirales	AG_01	g177	0	0	2	1	5	1	1	1	100	0	100	0	0	0	18,70570337	107796	0	0	0	0	0	0	0	0	0	0	0	0	0	0	0	0	0	1	0	0	0
	Moniruzzaman_LP01_SRX672316_10_dc	Moniruzzaman	No	Algavirales		Phycodnaviridae_II	Prasinovirinae						0	0	1	0	5	2	1	1	18,12224904	81,87775096	97,68553203	2,314467973	0	0	367,792192	115087	0	0	0	0	0	0	0	0	1	0	0	0	0	0	0	0	0	0	0	0	0
	Moniruzzaman_LP01_SRX802076_50_dc	Moniruzzaman	No	Algavirales		Phycodnaviridae_II	Prasinovirinae	Nucleocytoviricota	Megaviricetes	Algavirales	AG_01	g177	0	0	1	0	7	2	1	1	100	0	97,8479945	2,152005499	0	0	226,3174974	129431	0	0	0	0	0	0	0	0	1	0	0	0	0	0	0	0	0	0	0	0	0
	Moniruzzaman_LP01_SRX803008_7_dc	Moniruzzaman	No	Algavirales		Phycodnaviridae_II	Prasinovirinae						0	0	2	1	7	1	1	1	70,43928721	29,56071279	100	0	0	0	125,4479383	154653	0	0	0	0	0	0	0	0	1	0	0	0	0	0	0	0	0	1	0	0	0
	Moniruzzaman_LP03_ERX552261_44_dc	Moniruzzaman	No	Algavirales		Phycodnaviridae_II	PhycoII_clade_II	Nucleocytoviricota	Megaviricetes	Algavirales	AG_03	g197	0	1	1	1	2	3	1	1	100	0	100	0	0	0	17,71616093	261761	1	0	0	0	0	0	0	0	1	0	0	0	0	0	0	0	0	1	0	0	0
	Moniruzzaman_LP03_ERX552270_64_dc	Moniruzzaman	No	Algavirales		Phycodnaviridae_II	PhycoII_clade_II	Nucleocytoviricota	Megaviricetes	Algavirales	AG_03	g195	2	1	1	1	2	2	1	1	100	0	100	0	0	0	5,949967106	296405	1	0	1	0	0	0	0	0	1	0	0	0	0	0	0	0	0	1	0	0	0
	Moniruzzaman_LP03_ERX555907_69_dc	Moniruzzaman	No	Algavirales		Phycodnaviridae_II	PhycoII_clade_II	Nucleocytoviricota	Megaviricetes	Algavirales	AG_03	g194	1	1	1	2	1	3	1	1	100	0	100	0	0	0	20,97679494	254772	1	0	1	0	0	0	0	0	1	0	0	0	0	0	0	0	0	1	0	0	0
	Moniruzzaman_LP04_ERX552270_119_dc	Moniruzzaman	No	Algavirales		Phycodnaviridae_II	Raphidovirinae	Nucleocytoviricota	Megaviricetes	Algavirales	AG_04	g172	0	0	1	1	0	1	1	1	100	0	100	0	0	0	3,280512568	107849	0	0	0	0	0	0	0	0	1	0	0	0	0	0	0	0	0	0	0	0	0
	Moniruzzaman_LP04_ERX552274_3_dc	Moniruzzaman	No	Algavirales		Phycodnaviridae_II	Raphidovirinae	Nucleocytoviricota	Megaviricetes	Algavirales	AG_04	g172	0	0	1	1	0	2	1	1	100	0	100	0	0	0	13,61068478	122492	0	0	0	0	0	0	0	0	1	0	0	0	0	0	0	0	0	0	0	0	0
	Moniruzzaman_LP04_ERX552283_9_dc	Moniruzzaman	No	Algavirales		Phycodnaviridae_II	Raphidovirinae	Nucleocytoviricota	Megaviricetes	Algavirales	AG_04	g172	0	0	1	1	0	2	1	1	100	0	100	0	0	0	33,73724251	160102	0	0	0	0	0	0	0	0	1	0	0	0	0	0	0	0	0	1	0	0	0
	Moniruzzaman_LP04_ERX555917_66_dc	Moniruzzaman	No	Algavirales		Phycodnaviridae_II	Raphidovirinae	Nucleocytoviricota	Megaviricetes	Algavirales	AG_04	g172	0	0	1	1	0	2	1	1	100	0	100	0	0	0	139,6189042	136816	0	0	0	0	0	0	0	0	1	0	0	0	0	0	0	0	0	1	0	0	0
	Moniruzzaman_LP04_ERX555919_35_dc	Moniruzzaman	No										0	0	0	0	8	2	1	1	100	0	100	0	0	0	60,54549556	233505	0	0	0	0	0	0	0	0	1	1	0	0	0	0	0	0	0	1	0	0	0
	Moniruzzaman_LP04_ERX556005_53_dc	Moniruzzaman	No	Algavirales		Phycodnaviridae_II	Raphidovirinae						0	0	0	1	1	0	1	1	100	0	100	0	0	0	26,73414513	168844	0	0	0	0	0	0	0	0	1	0	0	0	0	0	0	0	0	0	0	0	0
	Moniruzzaman_LP04_ERX556017_11_dc	Moniruzzaman	No	Algavirales		Phycodnaviridae_II	Raphidovirinae	Nucleocytoviricota	Megaviricetes	Algavirales	AG_04	g175	0	0	1	1	3	1	1	1	100	0	100	0	0	0	90,48699122	241606	0	0	0	0	0	0	0	0	0	0	0	0	0	0	0	0	0	0	0	0	0
	Moniruzzaman_LP04_ERX556034_5_dc	Moniruzzaman	No	Algavirales		Phycodnaviridae_II	Raphidovirinae	Nucleocytoviricota	Megaviricetes	Algavirales	AG_04	g175	0	0	1	1	4	1	1	1	100	0	100	0	0	0	89,23160521	202435	0	0	0	0	0	0	0	0	1	0	0	0	0	0	0	0	0	0	0	0	0
	Moniruzzaman_LP04_ERX556101_9_dc	Moniruzzaman	No	Algavirales		Phycodnaviridae_II	Raphidovirinae	Nucleocytoviricota	Megaviricetes	Algavirales	AG_04	g172	0	0	1	1	0	2	1	1	100	0	98,09786212	0,844641569	0,446074092	0,611422218	172,4787059	139710	0	0	0	0	0	0	0	0	1	0	0	0	0	0	0	0	0	1	0	0	0
	Moniruzzaman_LP04_ERX633347_21_dc	Moniruzzaman	No	Algavirales		Phycodnaviridae_II	Raphidovirinae						1	1	3	1	1	2	1	1	0	0	0	0	0	0	0	424853	0	0	0	0	0	0	0	0	1	0	0	0	0	0	0	0	0	1	0	0	0
	Moniruzzaman_LP04_SRX802143_131_dc	Moniruzzaman	No	Algavirales		Phycodnaviridae_II	Raphidovirinae	Nucleocytoviricota	Megaviricetes	Algavirales	AG_04	g172	0	0	1	1	0	1	1	1	85,52975859	14,47024141	99,53237012	0	0	0,467629877	178,6500611	138347	0	0	0	0	0	0	0	0	1	0	0	0	0	0	0	0	0	1	0	0	0
	Moniruzzaman_LP05_ERX552270_7_dc	Moniruzzaman	No	Algavirales		Phycodnaviridae_II	ND	Nucleocytoviricota	Megaviricetes	Algavirales	AG_03	g190	0	0	1	1	5	1	1	1	100	0	100	0	0	0	8,799346773	229017	0	0	0	0	0	0	0	0	1	0	0	0	0	0	0	0	0	1	0	0	0
	Moniruzzaman_LP05_ERX552270_8_dc	Moniruzzaman	No	Algavirales		Phycodnaviridae_II	ND	Nucleocytoviricota	Megaviricetes	Algavirales	AG_03	g189	0	0	1	0	3	2	1	1	100	0	100	0	0	0	11,95506238	188439	0	0	0	0	0	0	0	0	1	0	0	0	0	0	0	0	0	0	0	0	0
	Moniruzzaman_LP06_ERX552270_50_dc	Moniruzzaman	No	Pandoravirales		Phycodnaviridae_I	ND	Nucleocytoviricota	Megaviricetes	Algavirales	incertae_sedis	g199	0	0	1	0	0	1	1	1	100	0	100	0	0	0	3,953826744	217182	0	0	0	0	0	0	0	0	0	0	0	0	0	0	0	0	0	0	0	0	0
	Moniruzzaman_MM01_ERX288947_11_dc	Moniruzzaman	No	Imitervirales		Mesomimiviridae	Meso_clade_I	Nucleocytoviricota	Megaviricetes	Imitervirales	IM_01	g343	1	3	1	1	2	1	1	1	100	0	63,27732296	5,304919577	23,82379077	7,593966691	122,1038206	520263	1	0	1	0	0	0	0	0	1	1	0	0	0	0	0	0	0	0	0	0	0
	Moniruzzaman_MM01_ERX552243_80_dc	Moniruzzaman	No	Imitervirales		Mesomimiviridae	Meso_clade_I	Nucleocytoviricota	Megaviricetes	Imitervirales	IM_01	g329	1	2	1	1	2	1	1	1	100	0	100	0	0	0	60,56242228	333735	1	0	1	0	0	0	0	0	0	0	0	0	0	0	0	0	0	0	0	0	0
	Moniruzzaman_MM01_ERX552243_92_dc	Moniruzzaman	No	Imitervirales		Mesomimiviridae	Meso_clade_I						1	5	3	2	5	2	2	1	100	0	100	0	0	0	5,667295998	775833	1	0	1	0	0	0	0	0	0	1	0	0	0	0	0	0	0	0	0	0	0
	Moniruzzaman_MM01_ERX552244_9_dc	Moniruzzaman	No	Imitervirales		Mesomimiviridae	Meso_clade_I	Nucleocytoviricota	Megaviricetes	Imitervirales	IM_01	g344	1	2	1	1	1	1	1	1	100	0	51,36110049	36,35919739	12,27970212	0	19,7468929	374545	1	0	1	0	0	0	0	0	0	0	0	0	0	0	0	0	0	0	0	0	0
	Moniruzzaman_MM01_ERX552246_27_dc	Moniruzzaman	No	Imitervirales		Mesomimiviridae	Meso_clade_I	Nucleocytoviricota	Megaviricetes	Imitervirales	IM_01	g327	1	2	1	1	2	1	1	1	100	0	66,01432896	33,98567104	0	0	10,86938837	381061	1	0	1	0	0	0	0	0	1	0	0	0	0	0	0	0	0	0	0	0	0
	Moniruzzaman_MM01_ERX552252_1_dc	Moniruzzaman	No	Imitervirales		Mesomimiviridae	Meso_clade_I						1	2	0	1	2	2	2	1	94,17556107	5,824438928	100	0	0	0	47,65909672	402601	1	0	1	0	0	0	0	0	0	0	0	0	0	0	0	0	0	0	0	0	0
	Moniruzzaman_MM01_ERX552255_28_dc	Moniruzzaman	No	Imitervirales		Mesomimiviridae	Meso_clade_I	Nucleocytoviricota	Megaviricetes	Imitervirales	IM_01	g340	1	2	1	1	2	1	1	1	100	0	100	0	0	0	5,849072974	334241	1	0	1	0	0	0	0	0	1	1	0	0	0	0	0	0	0	0	0	0	0
	Moniruzzaman_MM01_ERX552257_75_dc	Moniruzzaman	No	Imitervirales		Mesomimiviridae	Meso_clade_I	Nucleocytoviricota	Megaviricetes	Imitervirales	IM_01	g343	1	1	1	1	2	1	1	1	100	0	85,43958574	14,56041426	0	0	72,97808945	421532	1	0	1	0	0	0	0	0	1	0	0	0	0	0	0	0	0	0	0	0	0
	Moniruzzaman_MM01_ERX552270_100_dc	Moniruzzaman	No	Imitervirales		Mesomimiviridae	Meso_clade_I	Nucleocytoviricota	Megaviricetes	Imitervirales	IM_01	g343	1	2	1	1	4	1	1	1	100	0	79,36466128	7,80988542	12,8254533	0	11,53871639	362198	1	0	1	0	0	0	0	0	0	1	0	0	0	0	0	0	0	0	0	0	0
	Moniruzzaman_MM01_ERX552270_106_dc	Moniruzzaman	No	Imitervirales		Mesomimiviridae	Meso_clade_I	Nucleocytoviricota	Megaviricetes	Imitervirales	IM_01	g343	1	2	2	1	1	1	0	1	91,77498354	8,225016456	100	0	0	0	45,59848944	304317	1	0	0	0	0	0	0	0	0	0	0	0	0	0	0	0	0	0	0	0	0
	Moniruzzaman_MM01_ERX552270_108_dc	Moniruzzaman	No	Imitervirales		Mesomimiviridae	Meso_clade_I	Nucleocytoviricota	Megaviricetes	Imitervirales	IM_01	g344	1	2	2	1	2	1	1	1	100	0	0	0	0	0	1,017352512	455496	1	0	1	0	0	0	0	0	1	0	0	0	0	0	0	0	0	0	0	0	0
	Moniruzzaman_MM01_ERX552270_110_dc	Moniruzzaman	No	Imitervirales		Mesomimiviridae	Meso_clade_I						1	2	0	1	3	0	2	2	100	0	100	0	0	0	28,35467117	200817	0	0	0	0	0	0	0	0	0	0	0	0	0	0	0	0	0	0	0	0	0
	Moniruzzaman_MM01_ERX552270_114_dc	Moniruzzaman	No	Imitervirales		Mesomimiviridae	Meso_clade_I						0	2	0	1	2	1	1	1	100	0	100	0	0	0	5,838918781	344944	1	0	0	0	0	0	0	0	1	0	0	0	0	0	0	0	0	0	0	0	0
	Moniruzzaman_MM01_ERX552270_24_dc	Moniruzzaman	No	Imitervirales		Mesomimiviridae	Meso_clade_I	Nucleocytoviricota	Megaviricetes	Imitervirales	IM_01	g332	1	0	1	1	3	1	1	1	100	0	100	0	0	0	114,3606881	320493	0	0	1	0	0	0	0	0	1	0	0	0	0	0	0	0	0	0	0	0	0
	Moniruzzaman_MM01_ERX552270_27_dc	Moniruzzaman	No	Imitervirales		Mesomimiviridae	Meso_clade_I	Nucleocytoviricota	Megaviricetes	Imitervirales	IM_01	g335	2	2	1	1	1	1	1	1	59,97312101	40,02687899	100	0	0	0	6,635064199	137542	1	0	1	0	0	0	0	0	0	0	0	0	0	0	0	0	0	0	0	0	0
	Moniruzzaman_MM01_ERX552270_51_dc	Moniruzzaman	No	Imitervirales		Mesomimiviridae	Meso_clade_I	Nucleocytoviricota	Megaviricetes	Imitervirales	IM_01	g344	1	2	1	1	2	1	1	1	100	0	100	0	0	0	8,002530616	459967	1	0	1	0	0	0	0	0	1	1	0	0	0	0	0	0	0	0	0	0	0
	Moniruzzaman_MM01_ERX552270_52_dc	Moniruzzaman	No	Imitervirales		Mesomimiviridae	Meso_clade_I						1	5	3	1	4	2	1	1	48,54387108	51,45612892	88,69632658	11,30367342	0	0	36,57791363	780352	1	0	0	0	0	0	0	0	0	1	0	0	0	0	0	0	0	0	0	0	0
	Moniruzzaman_MM01_ERX552270_55_dc	Moniruzzaman	No	Imitervirales		Mesomimiviridae	Meso_clade_I	Nucleocytoviricota	Megaviricetes	Imitervirales	IM_01	g344	1	2	1	1	2	1	1	1	100	0	75,44339563	24,55660437	0	0	4,325548728	385847	1	0	1	0	0	0	0	0	1	0	0	0	0	0	0	0	0	0	0	0	0
	Moniruzzaman_MM01_ERX552270_62_dc	Moniruzzaman	No	Imitervirales		Mesomimiviridae	Meso_clade_I	Nucleocytoviricota	Megaviricetes	Imitervirales	IM_01	g343	2	5	1	1	6	3	2	1	42,98134449	57,01865551	87,48687592	12,51312408	0	0	62,08630429	662834	1	0	1	1	0	0	0	0	1	1	0	0	0	0	0	0	0	0	0	0	0
	Moniruzzaman_MM01_ERX552270_65_dc	Moniruzzaman	No	Imitervirales		Mesomimiviridae	Meso_clade_I	Nucleocytoviricota	Megaviricetes	Imitervirales	IM_01	g342	2	2	1	1	2	1	1	0	100	0	100	0	0	0	4,848170741	461143	1	0	1	0	0	0	0	0	1	1	0	0	0	0	0	0	0	1	0	0	0
	Moniruzzaman_MM01_ERX552270_73_dc	Moniruzzaman	No	Imitervirales		Mesomimiviridae	Meso_clade_I						0	1	3	0	2	0	1	1	86,23509542	13,76490458	100	0	0	0	47,1136425	201113	1	0	0	0	0	0	0	0	0	0	0	0	0	0	0	0	0	0	0	0	0
	Moniruzzaman_MM01_ERX552270_74_dc	Moniruzzaman	No	Imitervirales		Mesomimiviridae	Meso_clade_I	Nucleocytoviricota	Megaviricetes	Imitervirales	IM_01	g342	0	2	1	1	1	1	1	0	100	0	100	0	0	0	3,182647133	295006	1	0	0	0	0	0	0	0	0	1	0	0	0	0	0	0	0	1	0	0	0
	Moniruzzaman_MM01_ERX552270_87_dc	Moniruzzaman	No	Imitervirales		Mesomimiviridae	Meso_clade_I	Nucleocytoviricota	Megaviricetes	Imitervirales	IM_01	g329	1	0	1	0	2	0	1	3	100	0	100	0	0	0	10,68216251	260715	0	0	1	0	0	0	0	0	0	0	0	0	0	0	0	0	0	0	0	0	0
	Moniruzzaman_MM01_ERX552270_94_dc	Moniruzzaman	No	Imitervirales		Mesomimiviridae	Meso_clade_I	Nucleocytoviricota	Megaviricetes	Imitervirales	IM_01	g344	2	3	1	1	2	1	1	1	100	0	79,50889463	11,10962946	9,381475911	0	9,943806656	389688	1	0	1	0	0	0	0	0	0	1	0	0	0	0	0	0	0	0	0	0	0
	Moniruzzaman_MM01_ERX552274_30_dc	Moniruzzaman	No	Imitervirales		Mesomimiviridae	Meso_clade_I	Nucleocytoviricota	Megaviricetes	Imitervirales	IM_01	g343	1	5	1	1	1	1	0	3	100	0	100	0	0	0	13,7125679	387535	0	0	1	0	0	0	0	0	1	0	0	0	0	0	0	0	0	0	0	0	0
	Moniruzzaman_MM01_ERX552274_9_dc	Moniruzzaman	No	Imitervirales		Mesomimiviridae	Meso_clade_I	Nucleocytoviricota	Megaviricetes	Imitervirales	IM_01	g334	2	1	1	3	2	3	1	1	100	0	100	0	0	0	18,54245975	479950	1	0	1	0	0	0	0	0	1	0	0	0	0	0	0	0	0	0	0	0	0
	Moniruzzaman_MM01_ERX552283_5_dc	Moniruzzaman	No	Imitervirales		Mesomimiviridae	Meso_clade_I						2	2	1	1	1	0	0	1	100	0	99,0343383	0	0	0,965661702	66,69368652	349126	1	0	1	0	0	0	0	0	1	0	0	0	0	0	0	0	0	0	0	0	0
	Moniruzzaman_MM01_ERX552288_39_dc	Moniruzzaman	No	Imitervirales		Mesomimiviridae	Meso_clade_I	Nucleocytoviricota	Megaviricetes	Imitervirales	IM_01	g329	1	2	1	1	2	1	1	1	100	0	97,70256875	0	0	2,297431248	118,0386589	413462	1	0	1	0	0	0	0	0	1	1	0	0	0	0	0	0	0	0	0	0	0
	Moniruzzaman_MM01_ERX552288_95_dc	Moniruzzaman	No	Imitervirales		Mesomimiviridae	Meso_clade_I	Nucleocytoviricota	Megaviricetes	Imitervirales	IM_01	g335	1	3	1	1	2	1	0	1	99,48341907	0,516580932	99,31829735	0	0,681702646	0	83,56833123	322627	1	0	1	0	0	0	0	0	1	0	0	0	0	0	0	0	0	0	0	0	0
	Moniruzzaman_MM01_ERX552292_53_dc	Moniruzzaman	No	Imitervirales		Mesomimiviridae	Meso_clade_I	Nucleocytoviricota	Megaviricetes	Imitervirales	IM_01	g329	1	2	1	1	1	1	1	4	100	0	65,36309112	30,16645207	2,909796597	1,560660209	163,8425892	367751	1	0	0	0	0	0	0	0	1	1	0	0	0	0	0	0	0	1	0	0	0
	Moniruzzaman_MM01_ERX552296_13_dc	Moniruzzaman	No	Imitervirales		Mesomimiviridae	Meso_clade_I	Nucleocytoviricota	Megaviricetes	Imitervirales	IM_01	g335	4	5	1	1	4	2	1	4	80,63246269	19,36753731	95,1944786	4,805521405	0	0	27,58041698	1029447	1	0	1	0	0	0	0	0	1	1	0	0	0	0	0	0	0	0	0	0	0
	Moniruzzaman_MM01_ERX552296_3_dc	Moniruzzaman	No	Imitervirales		Mesomimiviridae	Meso_clade_I	Nucleocytoviricota	Megaviricetes	Imitervirales	IM_01	g335	0	1	1	0	3	1	1	1	100	0	100	0	0	0	26,94560251	139841	1	0	0	0	0	0	0	0	0	0	0	0	0	0	0	0	0	0	0	0	0
	Moniruzzaman_MM01_ERX552296_31_dc	Moniruzzaman	No	Imitervirales		Mesomimiviridae	Meso_clade_I	Nucleocytoviricota	Megaviricetes	Imitervirales	IM_01	g336	1	2	1	1	2	1	1	2	100	0	49,13026957	45,17711456	5,692615865	0	8,70223421	478245	1	0	1	0	0	0	0	0	1	0	0	0	0	0	0	0	0	0	0	0	0
	Moniruzzaman_MM01_ERX552296_34_dc	Moniruzzaman	No	Imitervirales		Mesomimiviridae	Meso_clade_I	Nucleocytoviricota	Megaviricetes	Imitervirales	IM_01	g334	1	2	1	0	2	1	1	1	100	0	100	0	0	0	16,10587655	255354	1	0	1	0	0	0	0	0	1	1	0	0	0	0	0	0	0	0	0	0	0
	Moniruzzaman_MM01_ERX552296_45_dc	Moniruzzaman	No	Imitervirales		Mesomimiviridae	Meso_clade_I						2	4	2	1	1	1	1	0	100	0	100	0	0	0	19,32617851	444748	1	0	0	0	0	0	0	0	1	0	0	0	0	0	0	0	0	0	0	0	0
	Moniruzzaman_MM01_ERX552296_8_dc	Moniruzzaman	No	Imitervirales		Mesomimiviridae	Meso_clade_I						2	2	2	1	2	1	1	1	100	0	100	0	0	0	1,126331949	440989	1	0	1	0	0	0	0	0	1	0	0	0	0	0	0	0	0	0	0	0	0
	Moniruzzaman_MM01_ERX552297_80_dc	Moniruzzaman	No	Imitervirales		Mesomimiviridae	Meso_clade_I	Nucleocytoviricota	Megaviricetes	Imitervirales	IM_01	g344	1	1	2	1	1	1	0	1	100	0	100	0	0	0	10,19951327	338173	1	0	1	0	0	0	0	0	1	0	0	0	0	0	0	0	0	0	0	0	0
	Moniruzzaman_MM01_ERX552302_25_dc	Moniruzzaman	No	Imitervirales		Mesomimiviridae	Meso_clade_I	Nucleocytoviricota	Megaviricetes	Imitervirales	IM_01	g334	0	2	1	1	1	1	0	1	100	0	88,97846685	0	11,02153315	0	38,11195883	286784	1	0	0	0	0	0	0	0	0	1	0	0	0	0	0	0	0	0	0	0	0
	Moniruzzaman_MM01_ERX552302_42_dc	Moniruzzaman	No	Imitervirales		Mesomimiviridae	Meso_clade_I	Nucleocytoviricota	Megaviricetes	Imitervirales	IM_01	g344	1	1	1	1	0	1	1	1	40,65549771	59,34450229	94,69778337	4,166488061	1,135728574	0	136,3889775	263316	1	0	1	0	0	0	0	0	1	0	0	0	0	0	0	0	0	0	0	0	0
	Moniruzzaman_MM01_ERX552302_47_dc	Moniruzzaman	No	Imitervirales		Mesomimiviridae	Meso_clade_I	Nucleocytoviricota	Megaviricetes	Imitervirales	IM_01	g334	1	0	1	1	2	1	1	1	100	0	95,23368106	0	4,766318942	0	15,12681519	479083	0	0	1	0	0	0	0	0	1	1	0	0	0	0	0	0	0	0	0	0	0
	Moniruzzaman_MM01_ERX555913_6_dc	Moniruzzaman	No	Imitervirales		Mesomimiviridae	Meso_clade_I	Nucleocytoviricota	Megaviricetes	Imitervirales	IM_01	g332	1	3	2	1	1	1	1	0	88,40648754	11,59351246	100	0	0	0	42,61449736	350087	1	0	1	0	0	0	0	0	1	0	0	0	0	0	0	0	0	0	0	0	0
	Moniruzzaman_MM01_ERX555913_65_dc	Moniruzzaman	No	Imitervirales		Mesomimiviridae	Meso_clade_I						3	3	0	0	2	1	1	1	100	0	100	0	0	0	39,92017935	334967	1	0	1	0	0	0	0	0	0	1	0	0	0	0	0	0	0	0	0	0	0
	Moniruzzaman_MM01_ERX555926_39_dc	Moniruzzaman	No	Imitervirales		Mesomimiviridae	Meso_clade_I	Nucleocytoviricota	Megaviricetes	Imitervirales	IM_01	g334	2	2	2	0	1	2	0	1	100	0	100	0	0	0	90,13082574	347638	1	0	1	0	0	0	0	0	1	1	0	0	0	0	0	0	0	0	0	0	0
	Moniruzzaman_MM01_ERX555951_10_dc	Moniruzzaman	No	Imitervirales		Mesomimiviridae	Meso_clade_I						1	2	1	1	3	1	1	1	100	0	100	0	0	0	48,62010629	526671	1	0	1	0	0	0	0	0	1	1	0	0	0	0	0	0	0	0	0	0	0
	Moniruzzaman_MM01_ERX555954_29_dc	Moniruzzaman	No	Imitervirales		Mesomimiviridae	Meso_clade_I	Nucleocytoviricota	Megaviricetes	Imitervirales	IM_01	g335	2	4	1	0	2	2	1	2	98,2289672	1,771032803	98,6386776	1,361322402	0	0	68,21430061	315378	1	0	0	0	0	0	0	0	1	0	0	0	0	0	0	0	0	0	0	0	0
	Moniruzzaman_MM01_ERX555965_10_dc	Moniruzzaman	No	Imitervirales		Mesomimiviridae	Meso_clade_I						1	4	2	1	2	1	1	1	100	0	100	0	0	0	46,06819401	487036	1	0	1	0	0	0	0	0	1	0	0	0	0	0	0	0	0	0	0	0	0
	Moniruzzaman_MM01_ERX555965_20_dc	Moniruzzaman	No	Imitervirales		Mesomimiviridae	Meso_clade_I						1	1	0	1	2	0	1	1	95,63492105	4,365078954	100	0	0	0	56,00954564	275728	1	0	1	0	0	0	0	0	1	1	0	0	0	0	0	0	0	0	0	0	0
	Moniruzzaman_MM01_ERX555965_5_dc	Moniruzzaman	No	Imitervirales		Mesomimiviridae	Meso_clade_I	Nucleocytoviricota	Megaviricetes	Imitervirales	IM_01	g329	3	2	1	1	1	1	0	1	100	0	100	0	0	0	37,64297374	484723	1	0	1	0	0	0	0	0	0	0	0	0	0	0	0	0	0	0	0	0	0
	Moniruzzaman_MM01_ERX555965_52_dc	Moniruzzaman	No	Imitervirales		Mesomimiviridae	Meso_clade_I						0	2	0	1	2	1	1	1	100	0	100	0	0	0	32,51406657	321507	1	0	0	0	0	0	0	0	1	1	0	0	0	0	0	0	0	1	0	0	0
	Moniruzzaman_MM01_ERX555965_56_dc	Moniruzzaman	No	Imitervirales		Mesomimiviridae	Meso_clade_I	Nucleocytoviricota	Megaviricetes	Imitervirales	IM_01	g339	1	2	1	1	2	1	1	1	100	0	100	0	0	0	79,3020686	394566	1	0	1	0	0	0	0	0	1	0	0	0	0	0	0	0	0	0	0	0	0
	Moniruzzaman_MM01_ERX555967_26_dc	Moniruzzaman	No	Imitervirales		Mesomimiviridae	Meso_clade_I	Nucleocytoviricota	Megaviricetes	Imitervirales	IM_01	g335	1	2	1	0	1	0	1	1	100	0	100	0	0	0	44,46887062	372620	1	0	1	0	0	0	0	0	0	0	0	0	0	0	0	0	0	0	0	0	0
	Moniruzzaman_MM01_ERX555988_97_dc	Moniruzzaman	No	Imitervirales		Mesomimiviridae	Meso_clade_I	Nucleocytoviricota	Megaviricetes	Imitervirales	IM_01	g343	1	2	2	1	3	1	0	1	100	0	98,5738322	0	0	1,426167801	49,12722405	463120	1	0	1	0	0	0	0	0	1	0	0	0	0	0	0	0	0	0	0	0	0
	Moniruzzaman_MM01_ERX555997_4_dc	Moniruzzaman	No	Imitervirales		Mesomimiviridae	Meso_clade_I						1	2	2	1	2	2	1	1	0	100	100	0	0	0	23,59514608	403138	1	0	1	0	0	0	0	0	1	1	0	0	0	0	0	0	0	0	0	0	0
	Moniruzzaman_MM01_ERX555997_5_dc	Moniruzzaman	No	Imitervirales		Mesomimiviridae	Meso_clade_I						1	2	0	1	1	1	1	1	0	100	100	0	0	0	27,98331489	357924	1	0	1	0	0	0	0	0	1	0	0	0	0	0	0	0	0	0	0	0	0
	Moniruzzaman_MM01_ERX556007_6_dc	Moniruzzaman	No	Imitervirales		Mesomimiviridae	Meso_clade_I						1	2	3	1	1	1	0	1	100	0	100	0	0	0	82,8073496	373010	1	0	1	0	0	0	0	0	1	1	0	0	0	0	0	0	0	0	0	0	0
	Moniruzzaman_MM01_ERX556009_10_dc	Moniruzzaman	No	Imitervirales		Mesomimiviridae	Meso_clade_I						2	6	3	2	3	2	1	1	100	0	100	0	0	0	41,95837152	693569	1	0	1	0	0	0	0	0	1	0	0	0	0	0	0	0	0	0	0	0	0
	Moniruzzaman_MM01_ERX556009_6_dc	Moniruzzaman	No	Imitervirales		Mesomimiviridae	Meso_clade_I						2	1	1	1	1	1	0	1	100	0	100	0	0	0	40,67840881	336906	1	0	0	0	0	0	0	0	1	0	0	0	0	0	0	0	0	0	0	0	0
	Moniruzzaman_MM01_ERX556028_70_dc	Moniruzzaman	No	Imitervirales		Mesomimiviridae	Meso_clade_I	Nucleocytoviricota	Megaviricetes	Imitervirales	IM_01	g344	0	1	1	1	2	1	1	1	100	0	77,75477186	3,865606698	18,37962144	0	25,28526129	320408	1	0	0	0	0	0	0	0	0	0	0	0	0	0	0	0	0	0	0	0	0
	Moniruzzaman_MM01_ERX556031_10_dc	Moniruzzaman	No	Imitervirales		Mesomimiviridae	Meso_clade_I	Nucleocytoviricota	Megaviricetes	Imitervirales	IM_01	g340	1	0	1	0	3	0	1	1	100	0	57,22028928	40,5413815	2,238329224	0	41,55074479	125875	0	0	0	0	0	0	0	0	0	0	0	0	0	0	0	0	0	0	0	0	0
	Moniruzzaman_MM01_ERX556031_42_dc	Moniruzzaman	No	Imitervirales		Mesomimiviridae	Meso_clade_I						4	2	1	1	3	1	1	1	100	0	75,77746366	24,22253634	0	0	59,66831892	581022	1	0	1	0	0	0	0	0	1	0	0	0	0	0	0	0	0	0	0	0	0
	Moniruzzaman_MM01_ERX556032_62_dc	Moniruzzaman	No	Imitervirales		Mesomimiviridae	Meso_clade_I	Nucleocytoviricota	Megaviricetes	Imitervirales	IM_01	g335	2	1	1	0	1	0	1	1	100	0	100	0	0	0	30,34039729	210930	1	0	1	0	0	0	0	0	1	0	0	0	0	0	0	0	0	0	0	0	0
	Moniruzzaman_MM01_ERX556037_19_dc	Moniruzzaman	No	Imitervirales		Mesomimiviridae	Meso_clade_I						1	3	2	1	2	1	1	1	100	0	100	0	0	0	36,41436129	390760	1	0	1	0	0	0	0	0	0	0	0	0	0	0	0	0	0	0	0	0	0
	Moniruzzaman_MM01_ERX556037_25_dc	Moniruzzaman	No	Imitervirales		Mesomimiviridae	Meso_clade_I	Nucleocytoviricota	Megaviricetes	Imitervirales	IM_01	g343	1	2	1	1	1	1	2	0	82,77385921	17,22614079	92,03066088	7,969339115	0	0	80,38845689	519965	1	0	1	0	0	0	0	0	0	0	0	0	0	0	0	0	0	0	0	0	0
	Moniruzzaman_MM01_ERX556045_12_dc	Moniruzzaman	No	Imitervirales		Mesomimiviridae	Meso_clade_I						2	1	2	1	2	2	1	1	100	0	100	0	0	0	64,33502005	421455	1	0	1	0	0	0	0	0	1	0	0	0	0	0	0	0	0	0	0	0	0
	Moniruzzaman_MM01_ERX556058_18_dc	Moniruzzaman	No	Imitervirales		Mesomimiviridae	Meso_clade_I	Nucleocytoviricota	Megaviricetes	Imitervirales	IM_01	g343	0	2	1	1	2	1	1	1	0,492114135	99,50788586	98,56668222	0	1,433317783	0	51,45823868	184343	1	0	0	0	0	0	0	0	0	0	0	0	0	0	0	0	0	0	0	0	0
	Moniruzzaman_MM01_ERX556068_30_dc	Moniruzzaman	No	Imitervirales		Mesomimiviridae	Meso_clade_I						0	0	0	1	1	1	2	1	100	0	100	0	0	0	35,66859208	286692	0	0	0	0	0	0	0	0	0	0	0	0	0	0	0	0	0	0	0	0	0
	Moniruzzaman_MM01_ERX633356_44_dc	Moniruzzaman	No	Imitervirales		Mesomimiviridae	Meso_clade_I	Nucleocytoviricota	Megaviricetes	Imitervirales	IM_01	g341	2	2	2	0	1	0	0	1	0	0	0	0	0	0	0	294378	0	0	1	0	0	0	0	0	1	0	0	0	0	0	0	0	0	0	0	0	0
	Moniruzzaman_MM01_ERX943721_3_dc	Moniruzzaman	No	Imitervirales		Mesomimiviridae	Meso_clade_I						0	1	0	1	2	1	1	2	0	0	0	0	0	0	0	231746	1	0	0	0	0	0	0	0	1	0	0	0	0	0	0	0	0	0	0	0	0
	Moniruzzaman_MM01_SRX802073_110_dc	Moniruzzaman	No	Imitervirales		Mesomimiviridae	Meso_clade_I						1	1	1	1	2	0	1	1	90,68074662	9,319253377	100	0	0	0	8,403072368	347157	1	0	1	0	0	0	0	0	1	1	0	0	0	0	0	0	0	0	0	0	0
	Moniruzzaman_MM01_SRX802073_18_dc	Moniruzzaman	No	Imitervirales		Mesomimiviridae	Meso_clade_I	Nucleocytoviricota	Megaviricetes	Imitervirales	IM_01	g335	1	2	1	1	2	1	0	1	0	0	0	0	0	0	0	333921	1	0	1	0	0	0	0	0	1	0	0	0	0	0	0	0	0	0	0	0	0
	Moniruzzaman_MM01_SRX802073_68_dc	Moniruzzaman	No	Imitervirales		Mesomimiviridae	Meso_clade_I	Nucleocytoviricota	Megaviricetes	Imitervirales	IM_01	g335	1	2	1	0	1	1	1	1	0	0	0	0	0	0	0	293361	1	0	1	0	0	0	0	0	0	0	0	0	0	0	0	0	0	0	0	0	0
	Moniruzzaman_MM01_SRX802073_70_dc	Moniruzzaman	No	Imitervirales		Mesomimiviridae	Meso_clade_I						0	2	0	1	2	1	1	1	0,890882359	99,10911764	45,14995675	54,85004325	0	0	75,56391391	290054	1	0	0	0	0	0	0	0	1	0	0	0	0	0	0	0	0	0	0	0	0
	Moniruzzaman_MM01_SRX802073_74_dc	Moniruzzaman	No	Imitervirales		Mesomimiviridae	Meso_clade_I	Nucleocytoviricota	Megaviricetes	Imitervirales	IM_01	g335	1	1	1	1	1	1	0	1	8,040857026	91,95914297	94,65102817	5,348971832	0	0	20,47247808	275653	1	0	1	0	0	0	0	0	1	0	0	0	0	0	0	0	0	0	0	0	0
	Moniruzzaman_MM01_SRX802073_99_dc	Moniruzzaman	No	Imitervirales		Mesomimiviridae	Meso_clade_I	Nucleocytoviricota	Megaviricetes	Imitervirales	IM_01	g339	4	7	1	2	12	2	0	1	22,81231664	77,18768336	83,70088527	16,29911473	0	0	21,61876169	818697	1	0	1	0	0	0	0	0	1	0	0	0	0	0	0	0	0	0	0	0	0
	Moniruzzaman_MM01_SRX802076_68_dc	Moniruzzaman	No	Imitervirales		Mesomimiviridae	Meso_clade_I						1	2	2	1	2	2	1	1	69,52031135	30,47968865	100	0	0	0	2,59054252	340006	1	0	1	0	0	0	0	0	1	0	0	0	0	0	0	0	0	0	0	0	0
	Moniruzzaman_MM01_SRX802077_162_dc	Moniruzzaman	No	Imitervirales		Mesomimiviridae	Meso_clade_I	Nucleocytoviricota	Megaviricetes	Imitervirales	IM_01	g336	1	2	1	0	3	1	1	1	0	0	0	0	0	0	0	405741	1	0	1	0	0	0	0	0	1	0	0	0	0	0	0	0	0	0	0	0	0
	Moniruzzaman_MM01_SRX802077_72_dc	Moniruzzaman	No	Imitervirales		Mesomimiviridae	Meso_clade_I	Nucleocytoviricota	Megaviricetes	Imitervirales	IM_01	g334	1	3	2	1	1	1	1	2	35,31789687	64,68210313	70,25791996	19,20648377	10,53559627	0	14,40379571	153647	1	0	1	0	0	0	0	0	1	0	0	0	0	0	0	0	0	0	0	0	0
	Moniruzzaman_MM01_SRX802077_84_dc	Moniruzzaman	No	Imitervirales		Mesomimiviridae	Meso_clade_I						0	2	0	0	1	0	1	1	97,86124152	2,138758477	100	0	0	0	3,44969306	192220	1	0	0	0	0	0	0	0	0	0	0	0	0	0	0	0	0	0	0	0	0
	Moniruzzaman_MM01_SRX802143_26_dc	Moniruzzaman	No	Imitervirales		Mesomimiviridae	Meso_clade_I	Nucleocytoviricota	Megaviricetes	Imitervirales	IM_01	g335	0	2	1	1	2	1	1	1	0	100	57,80727563	42,19272437	0	0	4,243749725	250109	1	0	0	0	0	0	0	0	1	0	0	0	0	0	0	0	0	0	0	0	0
	Moniruzzaman_MM01_SRX802143_8_dc	Moniruzzaman	No	Imitervirales		Mesomimiviridae	Meso_clade_I	Nucleocytoviricota	Megaviricetes	Imitervirales	IM_01	g334	1	4	1	2	2	2	1	1	0	100	70,66386933	29,33613067	0	0	2,724857818	365408	1	0	1	0	0	0	0	0	1	0	0	0	0	0	0	0	0	0	0	0	0
	Moniruzzaman_MM01_SRX802189_102_dc	Moniruzzaman	No	Imitervirales		Mesomimiviridae	Meso_clade_I	Nucleocytoviricota	Megaviricetes	Imitervirales	IM_01	g344	1	2	1	1	2	1	1	1	22,23257904	77,76742096	88,53807333	11,46192667	0	0	16,59788915	425042	1	0	1	0	0	0	0	0	0	0	0	0	0	0	0	0	0	0	0	0	0
	Moniruzzaman_MM01_SRX802202_1_dc	Moniruzzaman	No	Imitervirales		Mesomimiviridae	Meso_clade_I	Nucleocytoviricota	Megaviricetes	Imitervirales	IM_01	g339	1	2	1	0	2	0	1	1	0	100	55,22519455	44,77480545	0	0	3,725286386	276113	1	0	1	0	0	0	0	0	1	0	0	0	0	0	0	0	0	0	0	0	0
	Moniruzzaman_MM01_SRX802202_63_dc	Moniruzzaman	No	Imitervirales		Mesomimiviridae	Meso_clade_I						1	3	0	1	2	1	1	1	0	100	100	0	0	0	0,917819384	352139	1	0	1	0	0	0	0	0	0	1	0	0	0	0	0	0	0	0	0	0	0
	Moniruzzaman_MM01_SRX803008_123_dc	Moniruzzaman	No	Imitervirales		Mesomimiviridae	Meso_clade_I	Nucleocytoviricota	Megaviricetes	Imitervirales	IM_01	g344	1	2	1	1	2	1	1	1	0,76168119	99,23831881	65,6975708	27,34825314	6,954176056	0	33,49698928	278837	1	0	1	0	0	0	0	0	1	0	0	0	0	0	0	0	0	0	0	0	0
	Moniruzzaman_MM01_SRX803008_24_dc	Moniruzzaman	No	Imitervirales		Mesomimiviridae	Meso_clade_I						1	0	1	1	1	1	1	1	28,20089661	71,79910339	81,52092768	18,47907232	0	0	194,6054811	364292	0	0	1	0	0	0	0	0	0	0	0	0	0	0	0	0	0	0	0	0	0
	Moniruzzaman_MM05_ERX552261_43_dc	Moniruzzaman	No	Imitervirales		Mesomimiviridae	Meso_clade_II						1	1	1	1	1	1	0	1	100	0	100	0	0	0	38,31462684	184517	1	0	1	0	0	0	0	0	1	0	0	0	0	0	0	0	0	1	0	0	0
	Moniruzzaman_MM05_ERX552264_42_dc	Moniruzzaman	No	Imitervirales		Mesomimiviridae	Meso_clade_II						1	2	1	1	3	1	1	1	100	0	98,04741717	1,952582826	0	0	75,41493891	361740	1	0	1	0	0	0	0	0	1	0	0	0	0	0	0	0	0	1	0	0	0
	Moniruzzaman_MM05_ERX552270_107_dc	Moniruzzaman	No	Imitervirales		Mesomimiviridae	Meso_clade_II	Nucleocytoviricota	Megaviricetes	Imitervirales	IM_09	g277	2	2	1	1	1	1	2	2	87,75399102	12,24600898	100	0	0	0	12,49376115	348622	1	0	1	0	0	0	0	0	1	0	0	0	0	0	0	0	0	0	0	0	0
	Moniruzzaman_MM05_ERX552270_36_dc	Moniruzzaman	No	Imitervirales		Mesomimiviridae	Meso_clade_II	Nucleocytoviricota	Megaviricetes	Imitervirales	IM_09	g275	1	2	1	1	1	2	1	1	6,625010949	93,37498905	81,08118841	18,91881159	0	0	38,77915312	179269	1	0	1	0	0	0	0	0	0	0	0	0	0	0	0	0	0	0	0	0	0
	Moniruzzaman_MM05_ERX552270_38_dc	Moniruzzaman	No	Imitervirales		Mesomimiviridae	Meso_clade_II	Nucleocytoviricota	Megaviricetes	Imitervirales	IM_09	g273	0	2	1	1	2	0	1	0	100	0	100	0	0	0	14,69047495	287295	1	0	0	0	0	0	0	0	1	0	0	0	0	0	0	0	0	1	0	0	0
	Moniruzzaman_MM05_ERX552285_69_dc	Moniruzzaman	No	Imitervirales		Mesomimiviridae	Meso_clade_II						2	2	2	1	5	1	2	0	100	0	100	0	0	0	38,32692375	641040	1	0	1	0	0	0	0	0	1	0	0	0	0	0	0	0	0	1	0	0	0
	Moniruzzaman_MM05_ERX555907_104_dc	Moniruzzaman	No	Imitervirales		Mesomimiviridae	Meso_clade_II	Nucleocytoviricota	Megaviricetes	Imitervirales	IM_09	g276	1	4	2	1	5	0	1	1	100	0	100	0	0	0	38,02477396	237279	1	0	1	0	0	0	0	0	1	0	0	0	0	0	0	0	0	0	0	0	0
	Moniruzzaman_MM05_ERX555907_15_dc	Moniruzzaman	No	Imitervirales		Mesomimiviridae	Meso_clade_II						1	3	1	1	5	1	1	1	100	0	100	0	0	0	58,08603051	346303	1	0	1	0	0	0	0	0	1	0	0	0	0	0	0	0	0	0	0	0	0
	Moniruzzaman_MM05_ERX555931_15_dc	Moniruzzaman	No	Imitervirales		Mesomimiviridae	Meso_clade_II						1	3	1	1	6	1	1	1	99,86168721	0,138312788	100	0	0	0	72,74271206	349756	1	0	1	0	0	0	0	0	1	0	0	0	0	0	0	0	0	1	0	0	0
	Moniruzzaman_MM05_ERX555931_51_dc	Moniruzzaman	No	Imitervirales		Mesomimiviridae	Meso_clade_II	Nucleocytoviricota	Megaviricetes	Imitervirales	IM_09	g274	0	2	1	0	3	0	1	1	100	0	100	0	0	0	43,84861329	244712	1	0	0	0	0	0	0	0	1	1	0	0	0	0	0	0	0	1	0	0	0
	Moniruzzaman_MM05_ERX555931_9_dc	Moniruzzaman	No	Imitervirales		Mesomimiviridae	Meso_clade_II						0	2	1	1	3	1	1	1	100	0	100	0	0	0	98,63027624	383654	1	0	0	0	0	0	0	0	1	0	0	0	0	0	0	0	0	1	0	0	0
	Moniruzzaman_MM05_ERX555935_132_dc	Moniruzzaman	No	Imitervirales		Mesomimiviridae	Meso_clade_II	Nucleocytoviricota	Megaviricetes	Imitervirales	IM_09	g276	1	0	1	1	1	1	0	1	100	0	100	0	0	0	1,170137476	272703	0	0	1	0	0	0	0	0	0	0	0	0	0	0	0	0	0	0	0	0	0
	Moniruzzaman_MM05_ERX555954_49_dc	Moniruzzaman	No	Imitervirales		Mesomimiviridae	Meso_clade_II	Nucleocytoviricota	Megaviricetes	Imitervirales	IM_09	g274	0	0	1	0	1	0	1	1	100	0	100	0	0	0	21,99372675	135566	0	0	0	0	0	0	0	0	0	0	0	0	0	0	0	0	0	0	0	0	0
	Moniruzzaman_MM05_ERX556094_31_dc	Moniruzzaman	No	Imitervirales		Mesomimiviridae	Meso_clade_II	Nucleocytoviricota	Megaviricetes	Imitervirales	IM_09	g274	2	0	1	1	2	0	1	1	100	0	100	0	0	0	31,24601282	240800	0	0	1	0	0	0	0	0	1	0	0	0	0	0	0	0	0	0	0	0	0
	Moniruzzaman_MM05_SRX802073_24_dc	Moniruzzaman	No	Imitervirales		Mesomimiviridae	Meso_clade_II	Nucleocytoviricota	Megaviricetes	Imitervirales	IM_09	g277	0	1	1	1	2	1	1	1	0	100	100	0	0	0	4,17324675	316612	1	0	0	0	0	0	0	0	1	0	0	0	0	0	0	0	0	0	0	0	0
	Moniruzzaman_MM05_SRX802074_61_dc	Moniruzzaman	No	Imitervirales		Mesomimiviridae	Meso_clade_II	Nucleocytoviricota	Megaviricetes	Imitervirales	IM_09	g276	1	2	1	1	1	1	1	0	79,36072362	20,63927638	100	0	0	0	12,70382107	251814	1	0	1	0	0	0	0	0	1	0	0	0	0	0	0	0	0	0	0	0	0
	Moniruzzaman_MM05_SRX802143_55_dc	Moniruzzaman	No	Imitervirales		Mesomimiviridae	Meso_clade_II	Nucleocytoviricota	Megaviricetes	Imitervirales	IM_09	g274	1	2	1	1	4	1	2	1	100	0	100	0	0	0	3,180912312	270960	1	0	1	0	0	0	0	0	1	1	0	0	0	0	0	0	0	0	0	0	0
	Moniruzzaman_MM05_SRX802963_50_dc	Moniruzzaman	No	Imitervirales		Mesomimiviridae	Meso_clade_II	Nucleocytoviricota	Megaviricetes	Imitervirales	IM_09	g277	0	1	1	0	4	1	1	1	0	100	84,48749642	15,51250358	0	0	171,1831175	172392	1	0	0	0	0	0	0	0	1	0	0	0	0	0	0	0	0	0	0	0	0
	Moniruzzaman_MM06_ERX555933_51_dc	Moniruzzaman	No	Imitervirales		Mesomimiviridae	Meso_base_clade_III	Nucleocytoviricota	Megaviricetes	Imitervirales	IM_08	g285	2	2	1	1	3	1	1	1	100	0	97,57367646	2,426323536	0	0	40,33339189	602638	1	0	1	0	0	0	0	0	1	0	0	0	0	0	0	0	0	0	0	0	0
	Moniruzzaman_MM06_SRX802073_13_dc	Moniruzzaman	No	Imitervirales		Mesomimiviridae	Meso_base_clade_III	Nucleocytoviricota	Megaviricetes	Imitervirales	IM_08	g283	0	1	1	0	3	0	1	0	0	100	37,49224608	62,50775392	0	0	1,843709601	277701	1	0	0	0	0	0	0	0	0	0	0	0	0	0	0	0	0	0	0	0	0
	Moniruzzaman_MM07_ERX552253_37_dc	Moniruzzaman	No	Imitervirales		Mesomimiviridae	Meso_clade_II	Nucleocytoviricota	Megaviricetes	Imitervirales	IM_06	g272	1	2	1	0	4	0	0	1	100	0	100	0	0	0	31,78209718	492403	1	0	1	0	0	0	0	0	1	0	0	0	0	0	0	0	0	0	0	0	0
	Moniruzzaman_MM07_ERX552255_64_dc	Moniruzzaman	No	Imitervirales		Mesomimiviridae	Meso_clade_II	Nucleocytoviricota	Megaviricetes	Imitervirales	IM_06	g270	1	2	1	1	5	1	1	1	100	0	100	0	0	0	19,22333051	479818	1	0	0	0	0	0	0	0	1	1	0	0	0	0	0	0	0	0	0	0	0
	Moniruzzaman_MM07_ERX552256_88_dc	Moniruzzaman	No	Imitervirales		Mesomimiviridae	Meso_clade_II						1	2	0	1	3	1	1	1	100	0	100	0	0	0	56,25491398	484587	1	0	1	1	0	0	0	0	0	1	0	0	0	0	0	0	0	0	0	0	0
	Moniruzzaman_MM07_ERX552261_47_dc	Moniruzzaman	No	Imitervirales		Mesomimiviridae	Meso_clade_II						1	2	2	1	12	1	2	2	94,77420146	5,225798535	96,04828833	3,951711674	0	0	33,81280449	587519	1	0	1	0	0	0	0	0	1	1	0	0	0	0	0	0	0	0	0	0	0
	Moniruzzaman_MM07_ERX552302_17_dc	Moniruzzaman	No	Imitervirales		Mesomimiviridae	Meso_clade_II						1	0	0	2	9	2	1	1	100	0	91,45818854	0	8,541811462	0	9,067170906	489057	0	0	0	0	0	0	0	0	0	0	0	0	0	0	0	0	0	0	0	0	0
	Moniruzzaman_MM07_ERX555933_5_dc	Moniruzzaman	No	Imitervirales		Mesomimiviridae	Meso_clade_II	Nucleocytoviricota	Megaviricetes	Imitervirales	IM_07	g292	1	2	1	1	9	1	1	1	100	0	89,54018202	10,45981798	0	0	21,13507211	732394	1	0	1	1	0	0	0	0	1	1	0	0	0	0	0	0	0	0	0	0	0
	Moniruzzaman_MM07_ERX555957_21_dc	Moniruzzaman	No	Imitervirales		Mesomimiviridae	Meso_clade_II						2	2	1	1	5	1	1	2	91,02797552	8,972024475	100	0	0	0	41,52998992	565690	0	0	1	0	0	0	0	0	1	1	0	0	0	0	0	0	0	0	0	0	0
	Moniruzzaman_MM07_ERX555963_2_dc	Moniruzzaman	No	Imitervirales		Mesomimiviridae	Meso_clade_II						1	3	0	1	8	1	1	1	100	0	100	0	0	0	24,61868906	363645	1	0	1	1	0	0	0	0	1	1	0	0	0	0	0	0	0	0	0	0	0
	Moniruzzaman_MM07_ERX555967_32_dc	Moniruzzaman	No	Imitervirales		Mesomimiviridae	Meso_clade_II	Nucleocytoviricota	Megaviricetes	Imitervirales	IM_07	g292	3	3	1	1	6	1	1	1	100	0	100	0	0	0	43,28290308	413621	1	0	1	0	0	0	0	0	1	0	0	0	0	0	0	0	0	0	0	0	0
	Moniruzzaman_MM07_SRX802073_62_dc	Moniruzzaman	No	Imitervirales		Mesomimiviridae	Meso_clade_II						1	3	1	1	5	1	1	1	42,41347026	57,58652974	100	0	0	0	7,591132916	938437	1	0	1	1	0	0	0	0	1	1	0	0	0	0	0	0	0	0	0	0	0
	Moniruzzaman_MM07_SRX802143_100_dc	Moniruzzaman	No	Imitervirales		Mesomimiviridae	Meso_clade_II	Nucleocytoviricota	Megaviricetes	Imitervirales	IM_07	g291	1	2	1	1	8	1	1	1	0	0	0	0	0	0	0	604677	1	0	1	0	0	0	0	0	1	1	0	0	0	0	0	0	0	0	0	0	0
	Moniruzzaman_MM07_SRX802963_33_dc	Moniruzzaman	No	Imitervirales		Mesomimiviridae	Meso_clade_II						1	2	1	1	8	1	1	1	0	100	32,14571319	67,85428681	0	0	9,543749033	723856	1	0	1	0	0	0	0	0	1	1	0	1	0	0	0	0	0	0	0	0	0
	Moniruzzaman_MM07_SRX803008_112_dc	Moniruzzaman	No	Imitervirales		Mesomimiviridae	Meso_clade_II	Nucleocytoviricota	Megaviricetes	Imitervirales	IM_06	g270	1	2	1	1	3	0	1	0	71,04555844	28,95444156	90,05226164	0	9,94773836	0	31,01407669	535128	1	0	1	0	0	0	0	0	1	1	0	0	0	0	0	0	0	0	0	0	0
	Moniruzzaman_MM08_ERX552287_8_dc	Moniruzzaman	No	Imitervirales		Mesomimiviridae	Meso_clade_II	Nucleocytoviricota	Megaviricetes	Imitervirales	IM_08	g288	3	4	1	1	6	1	1	1	100	0	100	0	0	0	1,384688091	402040	1	0	1	0	0	0	0	0	1	0	0	0	0	0	0	0	0	0	0	0	0
	Moniruzzaman_MM08_ERX555915_1_dc	Moniruzzaman	No	Imitervirales		Mesomimiviridae	Meso_clade_II	Nucleocytoviricota	Megaviricetes	Imitervirales	IM_08	g287	1	2	1	0	5	0	1	1	100	0	100	0	0	0	58,40916903	532401	1	0	1	1	0	0	0	0	1	0	0	0	0	0	0	0	0	0	0	0	0
	Moniruzzaman_MM08_ERX555935_69_dc	Moniruzzaman	No	Imitervirales		Mesomimiviridae	Meso_clade_II						0	1	1	1	4	1	1	2	100	0	100	0	0	0	4,981884408	258617	1	0	0	0	0	0	0	0	1	0	0	0	0	0	0	0	0	0	0	0	0
	Moniruzzaman_MM08_SRX802077_138_dc	Moniruzzaman	No	Imitervirales		Mesomimiviridae	Meso_clade_II	Nucleocytoviricota	Megaviricetes	Imitervirales	IM_08	g288	2	2	1	1	4	1	1	1	0	100	100	0	0	0	4,717561372	566695	1	0	0	0	0	0	0	0	0	0	0	0	0	0	0	0	0	0	0	0	0
	Moniruzzaman_MM08_SRX802202_7_dc	Moniruzzaman	No	Imitervirales		Mesomimiviridae	Meso_clade_II	Nucleocytoviricota	Megaviricetes	Imitervirales	IM_08	g287	1	2	1	1	5	1	1	2	14,60923959	85,39076041	94,25658468	5,743415322	0	0	22,93159172	878417	1	0	1	1	0	0	0	0	1	1	0	0	0	0	0	0	0	0	0	0	0
	Moniruzzaman_MM09_ERX552253_3_dc	Moniruzzaman	No	Imitervirales		Mesomimiviridae	Meso_base_clade_IV						2	2	1	1	2	1	1	1	100	0	100	0	0	0	162,2041167	531206	1	0	1	0	0	0	0	0	1	0	0	0	0	0	0	0	0	0	0	0	0
	Moniruzzaman_MM09_ERX552255_7_dc	Moniruzzaman	No	Imitervirales		Mesomimiviridae	Meso_base_clade_IV	Nucleocytoviricota	Megaviricetes	Imitervirales	IM_09	g279	1	2	1	1	1	1	1	1	100	0	100	0	0	0	63,96498774	417111	1	0	1	0	0	0	0	0	0	0	0	0	0	0	0	0	0	0	0	0	0
	Moniruzzaman_MM09_ERX552270_10_dc	Moniruzzaman	No	Imitervirales		Mesomimiviridae	Meso_base_clade_IV	Nucleocytoviricota	Megaviricetes	Imitervirales	IM_09	g279	2	0	1	0	2	1	1	1	100	0	100	0	0	0	5,124873608	388673	0	0	1	0	0	0	0	0	1	1	0	0	0	0	0	0	0	0	0	0	0
	Moniruzzaman_MM09_ERX552270_42_dc	Moniruzzaman	No	Imitervirales		Mesomimiviridae	Meso_base_clade_IV	Nucleocytoviricota	Megaviricetes	Imitervirales	IM_09	g279	2	2	1	1	2	1	1	1	100	0	100	0	0	0	7,163443154	731331	1	0	1	0	0	0	0	0	1	1	0	0	0	0	0	0	0	0	0	0	0
	Moniruzzaman_MM09_ERX552270_56_dc	Moniruzzaman	No	Imitervirales		Mesomimiviridae	Meso_base_clade_IV	Nucleocytoviricota	Megaviricetes	Imitervirales	IM_09	g279	1	2	1	1	1	1	1	1	100	0	100	0	0	0	4,082775114	525182	1	0	1	0	0	0	0	0	1	0	0	0	0	0	0	0	0	0	0	0	0
	Moniruzzaman_MM09_ERX552270_76_dc	Moniruzzaman	No	Imitervirales		Mesomimiviridae	Meso_base_clade_IV	Nucleocytoviricota	Megaviricetes	Imitervirales	IM_09	g279	3	3	1	0	1	0	1	1	100	0	100	0	0	0	10,13461351	492224	1	0	1	0	0	0	0	0	1	1	0	0	0	0	0	0	0	0	0	0	0
	Moniruzzaman_MM09_ERX552302_1_dc	Moniruzzaman	No	Imitervirales		Mesomimiviridae	Meso_base_clade_IV	Nucleocytoviricota	Megaviricetes	Imitervirales	IM_09	g278	0	1	1	1	1	1	0	1	75,26572417	24,73427583	95,27699519	0,94663852	3,776366289	0	126,1081668	173214	1	0	0	0	0	0	0	0	1	0	0	0	0	0	0	0	0	0	0	0	0
	Moniruzzaman_MM09_ERX552302_45_dc	Moniruzzaman	No	Imitervirales		Mesomimiviridae	Meso_base_clade_IV						2	2	1	1	2	1	1	1	100	0	99,17517787	0	0,824822126	0	161,6726278	570360	1	0	1	0	0	0	0	0	1	1	0	0	0	0	0	0	0	0	0	0	0
	Moniruzzaman_MM09_ERX555917_28_dc	Moniruzzaman	No	Imitervirales		Mesomimiviridae	Meso_base_clade_IV						2	2	1	1	2	1	1	1	100	0	100	0	0	0	164,7599473	627133	1	0	1	0	0	0	0	0	1	1	0	0	0	0	0	0	0	0	0	0	0
	Moniruzzaman_MM09_ERX555951_15_dc	Moniruzzaman	No	Imitervirales		Mesomimiviridae	Meso_base_clade_IV						2	2	1	1	2	1	1	1	100	0	100	0	0	0	232,2820208	595573	1	0	1	0	0	0	0	0	0	1	0	0	0	0	0	0	0	0	0	0	0
	Moniruzzaman_MM09_ERX555951_28_dc	Moniruzzaman	No	Imitervirales		Mesomimiviridae	Meso_base_clade_IV						2	2	1	1	1	1	0	1	100	0	98,56696235	0	1,433037653	0	139,3036259	610936	1	0	1	0	0	0	0	0	1	1	0	0	0	0	0	0	0	0	0	0	0
	Moniruzzaman_MM09_ERX555961_42_dc	Moniruzzaman	No	Imitervirales		Mesomimiviridae	Meso_base_clade_IV						1	2	0	1	1	1	1	1	100	0	97,08917839	2,910821613	0	0	94,77039348	191066	1	0	1	0	0	0	0	0	0	0	0	0	0	0	0	0	0	0	0	0	0
	Moniruzzaman_MM09_ERX556034_16_dc	Moniruzzaman	No	Imitervirales		Mesomimiviridae	Meso_base_clade_IV						2	2	1	1	1	2	1	2	100	0	100	0	0	0	113,4820267	636469	1	0	1	0	0	0	0	0	1	1	0	0	0	0	0	0	0	0	0	0	0
	Moniruzzaman_MM09_ERX556103_23_dc	Moniruzzaman	No	Imitervirales		Mesomimiviridae	Meso_base_clade_IV	Nucleocytoviricota	Megaviricetes	Imitervirales	IM_09	g279	1	1	1	0	1	0	1	0	100	0	100	0	0	0	20,42237329	260954	0	0	1	0	0	0	0	0	1	0	0	0	0	0	0	0	0	0	0	0	0
	Moniruzzaman_MM09_ERX556134_17_dc	Moniruzzaman	No	Imitervirales		Mesomimiviridae	Meso_base_clade_IV						2	2	1	1	3	1	1	1	100	0	97,31233428	2,322257228	0,365408494	0	370,0869481	601968	1	0	1	0	0	0	0	0	1	1	0	0	0	0	0	0	0	0	0	0	0
	Moniruzzaman_MM10_SRX802076_48_dc	Moniruzzaman	No	Imitervirales		Mesomimiviridae	Meso_base_clade_IV	Nucleocytoviricota	Megaviricetes	Imitervirales	IM_09	g281	1	1	1	1	2	3	1	1	0	0	0	0	0	0	0	893420	1	0	1	1	0	0	0	0	1	1	0	0	0	0	0	0	0	0	0	0	0
	Moniruzzaman_MM11_ERX552257_96_dc	Moniruzzaman	No	Imitervirales		Mesomimiviridae	Meso_clade_II	Nucleocytoviricota	Megaviricetes	Imitervirales	IM_09	g282	1	0	1	2	1	1	0	1	100	0	73,78837409	26,21162591	0	0	46,07174114	835707	0	0	0	0	0	0	0	0	1	1	0	0	0	0	0	0	0	0	0	0	0
	Moniruzzaman_MM12_ERX552261_23_dc	Moniruzzaman	No	Imitervirales		Mesomimiviridae	Meso_clade_II	Nucleocytoviricota	Megaviricetes	Imitervirales	IM_12	g305	1	2	1	1	1	1	1	1	25,94922818	74,05077182	82,10595176	17,89404824	0	0	44,60564855	329465	1	0	0	1	0	0	0	0	1	0	0	0	0	0	0	0	0	0	0	0	0
	Moniruzzaman_MM12_ERX552270_116_dc	Moniruzzaman	No	Imitervirales		Mesomimiviridae	Meso_clade_II	Nucleocytoviricota	Megaviricetes	Imitervirales	IM_12	g304	1	2	1	1	3	3	1	0	100	0	100	0	0	0	7,050559863	363035	1	0	1	0	0	0	0	0	1	0	0	0	0	0	0	0	0	1	0	0	0
	Moniruzzaman_MM12_ERX552270_61_dc	Moniruzzaman	No	Imitervirales		Mesomimiviridae	Meso_clade_II	Nucleocytoviricota	Megaviricetes	Imitervirales	IM_12	g300	2	0	1	2	3	2	1	0	89,14937526	10,85062474	100	0	0	0	16,76853388	346679	0	0	1	0	0	0	0	0	0	0	0	0	0	0	0	0	0	1	0	0	0
	Moniruzzaman_MM12_ERX552270_89_dc	Moniruzzaman	No	Imitervirales		Mesomimiviridae	Meso_clade_II	Nucleocytoviricota	Megaviricetes	Imitervirales	IM_12	g301	3	2	1	1	3	1	1	1	100	0	100	0	0	0	4,496162199	410261	1	0	1	0	0	0	0	0	1	0	0	0	0	0	0	0	0	0	0	0	0
	Moniruzzaman_MM12_ERX555958_4_dc	Moniruzzaman	No	Imitervirales		Mesomimiviridae	Meso_clade_II	Nucleocytoviricota	Megaviricetes	Imitervirales	IM_12	g300	1	1	1	2	10	2	1	1	36,29016773	63,70983227	92,97242697	7,027573029	0	0	150,5434638	526438	1	0	1	1	0	0	0	0	1	0	0	0	0	0	0	0	0	1	0	0	0
	Moniruzzaman_MM12_ERX555997_39_dc	Moniruzzaman	No	Imitervirales		Mesomimiviridae	Meso_clade_II						2	3	1	1	1	2	1	0	13,87634338	86,12365662	100	0	0	0	43,57074644	292924	1	0	1	0	0	0	0	0	1	0	0	0	0	0	0	0	0	1	0	0	0
	Moniruzzaman_MM12_ERX556059_13_dc	Moniruzzaman	No	Imitervirales		Mesomimiviridae	Meso_clade_II	Nucleocytoviricota	Megaviricetes	Imitervirales	IM_12	g300	0	1	1	1	6	1	1	1	100	0	100	0	0	0	47,22925729	392873	1	0	0	0	0	0	0	0	0	0	0	0	0	0	0	0	0	1	0	0	0
	Moniruzzaman_MM12_ERX556059_41_dc	Moniruzzaman	No	Imitervirales		Mesomimiviridae	Meso_clade_II						2	3	1	1	3	1	1	1	100	0	100	0	0	0	30,24132922	577933	1	0	1	1	0	0	0	0	0	0	0	0	0	0	0	0	0	1	0	0	0
	Moniruzzaman_MM12_ERX556091_17_dc	Moniruzzaman	No	Imitervirales		Mesomimiviridae	Meso_clade_II	Nucleocytoviricota	Megaviricetes	Imitervirales	IM_12	g300	1	2	1	1	7	1	1	1	100	0	100	0	0	0	106,7325094	420497	1	0	1	1	0	0	0	0	0	0	0	0	0	0	0	0	0	0	0	0	0
	Moniruzzaman_MM12_ERX556133_24_dc	Moniruzzaman	No	Imitervirales		Mesomimiviridae	Meso_clade_II	Nucleocytoviricota	Megaviricetes	Imitervirales	IM_12	g300	1	1	1	1	5	1	1	1	0	100	100	0	0	0	37,50979025	325579	1	0	1	1	0	0	0	0	1	0	0	0	0	0	0	0	0	1	0	0	0
	Moniruzzaman_MM12_SRX802189_96_dc	Moniruzzaman	No	Imitervirales		Mesomimiviridae	Meso_clade_II	Nucleocytoviricota	Megaviricetes	Imitervirales	IM_12	g301	1	2	1	1	6	2	1	1	34,20315524	65,79684476	63,07524083	33,92497537	2,999783799	0	20,0555911	404325	1	0	1	0	0	0	0	0	1	0	0	0	0	0	0	0	0	0	0	0	0
	Moniruzzaman_MM13_SRX802073_118_dc	Moniruzzaman	No	Imitervirales		Mesomimiviridae	Meso_base_clade_II						1	1	0	0	2	1	1	1	0	100	78,55389043	21,44610957	0	0	6,68941059	274359	1	0	0	0	0	0	0	0	0	1	0	0	0	0	0	0	0	0	0	0	0
	Moniruzzaman_MM13_SRX802077_119_dc	Moniruzzaman	No	Imitervirales		Mesomimiviridae	Meso_base_clade_II						0	1	0	0	3	1	1	1	0	0	0	0	0	0	0	324213	1	0	0	0	0	0	0	0	1	0	0	0	0	0	0	0	0	0	0	0	0
	Moniruzzaman_MM13_SRX802077_35_dc	Moniruzzaman	No	Imitervirales		Mesomimiviridae	Meso_base_clade_II	Nucleocytoviricota	Megaviricetes	Imitervirales	IM_13	g268	1	1	1	1	3	1	1	1	0	100	100	0	0	0	0,718422066	477992	1	0	1	0	0	0	0	0	1	0	0	0	0	0	0	0	0	0	0	0	0
	Moniruzzaman_MM13_SRX802143_64_dc	Moniruzzaman	No	Imitervirales		Mesomimiviridae	Meso_base_clade_II	Nucleocytoviricota	Megaviricetes	Imitervirales	IM_13	g257	0	1	1	1	2	1	0	1	100	0	100	0	0	0	0,563908831	609394	1	0	0	1	0	0	0	0	1	0	0	0	0	0	0	0	0	0	0	0	0
	Moniruzzaman_MM13_SRX803008_78_dc	Moniruzzaman	No	Imitervirales		Mesomimiviridae	Meso_base_clade_II	Nucleocytoviricota	Megaviricetes	Imitervirales	IM_13	g259	1	1	1	1	3	1	1	1	0	0	0	0	0	0	0	635293	1	0	1	1	0	0	0	0	1	0	0	0	0	0	0	0	0	0	0	0	0
	Moniruzzaman_MM14_ERX556315_47_dc	Moniruzzaman	No	Imitervirales		Mesomimiviridae	Meso_base_clade_I	Nucleocytoviricota	Megaviricetes	Imitervirales	IM_14	g254	2	2	1	1	1	5	1	3	0	0	0	0	0	0	0	1085061	1	0	1	1	0	0	0	0	1	0	0	0	0	0	0	0	0	0	0	0	0
	Moniruzzaman_MM14_ERX633345_33_dc	Moniruzzaman	No	Imitervirales		Imiter_basal_family	ND	Nucleocytoviricota	Megaviricetes	Imitervirales	incertae_sedis	g207	2	2	1	1	1	2	1	1	0	0	0	0	0	0	0	357731	1	0	1	0	0	0	0	0	0	0	0	0	0	0	0	0	0	0	0	0	0
	Moniruzzaman_MM14_SRX802963_76_dc	Moniruzzaman	No	Imitervirales		Mesomimiviridae	Meso_base_clade_I						1	1	1	1	6	2	1	3	0	0	0	0	0	0	0	791921	1	0	1	0	0	0	0	0	1	0	0	0	0	0	0	0	0	0	0	0	0
	Moniruzzaman_MM15_ERX556043_42_dc	Moniruzzaman	No	Imitervirales		Imiter_basal_family	Imiter_base_clade_II						1	1	0	1	1	3	2	1	0	0	0	0	0	0	0	708427	0	0	1	0	0	0	0	0	1	1	0	0	0	0	0	0	0	0	0	0	0
	Moniruzzaman_MM16_ERX552254_13_dc	Moniruzzaman	No	Imitervirales		Mimiviridae	Mimi_clade_IV	Nucleocytoviricota	Megaviricetes	Imitervirales	IM_16	g219	1	1	1	2	5	1	0	2	100	0	100	0	0	0	28,57133212	960936	1	0	1	1	0	0	0	0	1	1	0	1	0	0	0	1	0	0	1	0	0
	Moniruzzaman_MM16_ERX552255_53_dc	Moniruzzaman	No	Imitervirales		Mimiviridae	Mimi_clade_IV	Nucleocytoviricota	Megaviricetes	Imitervirales	IM_16	g216	1	1	1	1	8	2	1	1	92,0251062	7,974893802	100	0	0	0	11,40018018	445107	1	0	1	1	0	0	0	0	1	1	0	0	0	0	0	1	0	0	0	0	0
	Moniruzzaman_MM16_ERX552256_53_dc	Moniruzzaman	No	Imitervirales		Mimiviridae	Mimi_clade_IV	Nucleocytoviricota	Megaviricetes	Imitervirales	IM_16	g220	1	1	1	0	4	0	1	1	100	0	100	0	0	0	32,6541321	181046	1	0	1	0	0	0	0	0	1	0	0	0	0	0	0	0	0	0	0	0	0
	Moniruzzaman_MM16_ERX552300_8_dc	Moniruzzaman	No	Imitervirales		Mimiviridae	Mimi_clade_III	Nucleocytoviricota	Megaviricetes	Imitervirales	IM_16	g230	3	3	1	1	4	1	1	3	0	0	0	0	0	0	0	890283	1	0	0	0	0	0	0	0	1	0	0	0	0	0	0	0	0	0	0	0	0
	Moniruzzaman_MM16_ERX555926_32_dc	Moniruzzaman	No	Imitervirales		Mimiviridae	Mimi_clade_IV	Nucleocytoviricota	Megaviricetes	Imitervirales	IM_16	g215	1	0	1	1	6	1	2	1	100	0	100	0	0	0	46,90678189	989164	0	0	1	1	0	0	0	0	0	0	0	0	0	0	0	0	0	0	0	0	0
	Moniruzzaman_MM16_ERX556094_26_dc	Moniruzzaman	No	Imitervirales		Mimiviridae	Mimi_clade_IV						2	1	0	1	5	1	1	1	100	0	97,53618202	2,148885647	0	0,314932336	310,8072022	999762	1	0	0	0	0	0	0	0	1	1	0	0	0	0	0	1	0	0	1	0	0
	Moniruzzaman_MM16_ERX556094_51_dc	Moniruzzaman	No	Imitervirales		Mimiviridae	Mimi_clade_IV						1	0	0	0	5	1	1	1	100	0	100	0	0	0	16,43742658	583960	0	0	1	1	0	0	0	0	1	0	0	0	0	0	0	0	0	1	0	0	0
	Moniruzzaman_MM16_SRX802202_77_dc	Moniruzzaman	No	Imitervirales		Mimiviridae	Mimi_clade_IV						1	1	2	1	5	2	1	0	0	0	0	0	0	0	0	847268	0	0	0	1	0	0	0	0	1	1	0	0	0	0	0	0	0	0	0	0	0
	Moniruzzaman_MM16_SRX802963_30_dc	Moniruzzaman	No	Imitervirales		Mimiviridae	Mimi_clade_IV						1	1	1	2	8	1	1	1	0	0	0	0	0	0	0	584744	1	0	1	1	0	0	0	0	1	0	0	0	0	0	0	1	0	0	1	0	0
	Moniruzzaman_MM17_ERX552270_68_dc	Moniruzzaman	No	Imitervirales		Mimiviridae	Mimi_base	Nucleocytoviricota	Megaviricetes	Imitervirales	incertae_sedis	g247	2	1	1	1	4	1	1	1	42,60485828	57,39514172	87,23789505	12,76210495	0	0	33,47438939	462124	1	0	1	0	0	0	0	0	0	0	0	1	0	0	0	0	0	0	0	0	0
	Moniruzzaman_MM18_ERX633342_1_dc	Moniruzzaman	No	Imitervirales		Basal_Imiter	Basal_Imiter						2	1	1	1	1	3	1	3	0	0	0	0	0	0	0	519436	1	0	0	0	0	0	0	0	1	0	0	0	0	0	0	0	0	0	0	0	0
	mPacV_611	Reference	No	Imitervirales		Mimiviridae	Mimi_clade_IV						1	1	1	2	7	1	1	1	0	0	0	0	0	0	0	610889	1	0	1	0	0	0	0	0	1	0	0	0	0	0	0	1	0	0	0	0	0
	oPacV_421	Reference	No	Imitervirales		Mesomimiviridae	Meso_clade_I						1	1	1	1	2	1	1	1	100	0	100	0	0	0	19,52633594	420509	1	0	1	0	0	0	0	0	1	0	0	0	0	0	0	0	0	0	0	0	0
	oPacV_662	Reference	No	Imitervirales		Mimiviridae	Mimi_clade_II						1	1	1	1	4	1	1	1	0	0	0	0	0	0	0	662110	1	0	1	1	0	0	0	0	1	0	0	1	0	0	0	0	0	0	0	0	0
	Pandoravirus_KP136319_inopinatum_isolate_KlaHel	Reference	No	Pandoravirales		Phycodnaviridae_I	PhycoI_clade_I						4	3	3	0	0	2	2	2	0	0	0	0	0	0	0	2243109	0	0	0	0	0	0	0	0	0	0	0	0	0	0	0	0	0	0	0	0	0
	Pandoraviruses_MG011689_Pandoravirus_quercus_	Reference	No	Pandoravirales		Phycodnaviridae_I	PhycoI_clade_I						1	2	2	1	0	2	2	3	0	0	0	0	0	0	0	2077288	1	0	1	1	0	0	0	0	1	0	0	0	0	0	0	0	0	0	0	0	0
	Pandoraviruses_MG011690_Pandoravirus_neocaledonia	Reference	No	Pandoravirales		Phycodnaviridae_I	PhycoI_clade_I						1	2	2	1	0	2	2	4	0	0	0	0	0	0	0	2003191	1	0	1	1	0	0	0	0	1	0	0	0	0	0	0	0	0	0	0	0	0
	Pandoraviruses_MG011691_Pandoravirus_macleodensis	Reference	No	Pandoravirales		Phycodnaviridae_I	PhycoI_clade_I						1	2	2	1	0	1	1	3	0	0	0	0	0	0	0	1838258	1	0	1	1	0	0	0	0	1	0	0	0	0	0	0	0	0	0	0	0	0
	Pandoraviruses_NC_021858_Pandoravirus_dulcis	Reference	No	Pandoravirales		Phycodnaviridae_I	PhycoI_clade_I						1	2	2	1	0	2	2	3	0	0	0	0	0	0	0	1908524	1	0	1	1	0	0	0	0	1	0	0	0	0	0	0	0	0	0	0	0	0
	Pandoraviruses_NC_022098_Pandoravirus_salinus	Reference	No	Pandoravirales		Phycodnaviridae_I	PhycoI_clade_I						1	2	1	1	0	2	2	6	0	0	0	0	0	0	0	2473870	1	0	1	1	0	0	0	0	0	0	0	0	0	0	0	0	0	0	0	0	0
	Pandoraviruses_NC_027867_Mollivirus_sibericum_isolate_P1084_T	Reference	No	Pandoravirales		Phycodnaviridae_I	PhycoI_clade_I						1	1	1	1	1	1	1	2	0	0	0	0	0	0	0	651523	0	0	0	0	0	0	0	0	0	0	0	0	0	0	0	0	0	0	0	0	0
	Phycodnaviridae_AF204951_Ectocarpus_siliculosus_virus	Reference	No	Algavirales		Basal_Algavirales	Phaeovirinae	Nucleocytoviricota	Megaviricetes	Pandoravirales	incertae_sedis	g135	0	0	1	0	1	2	1	1	0	0	0	0	0	0	0	335593	0	0	0	0	0	0	0	0	1	0	0	0	0	0	0	0	0	0	0	0	0
	Phycodnaviridae_AY225135_Feldmannia_irregularis_virus_a_strain_FirrV_1	Reference	No	Algavirales		Basal_Algavirales	Phaeovirinae						0	0	1	0	1	2	1	1	0	0	0	0	0	0	0	191406	0	0	0	0	0	0	0	0	1	0	0	0	0	0	0	0	0	0	0	0	0
	Phycodnaviridae_DQ491001_Paramecium_bursaria_chlorella_virus_MT325	Reference	No	Algavirales		Phycodnaviridae_II	Chlorovirinae						0	0	1	1	4	2	1	1	0	0	0	0	0	0	0	314335	0	0	0	0	0	0	0	0	1	0	0	1	0	0	0	0	0	1	0	0	0
	Phycodnaviridae_DQ491002_Paramecium_bursaria_Chlorella_virus_NY2A_Chlorella_virus_NY2A	Reference	No	Algavirales		Phycodnaviridae_II	Chlorovirinae						0	0	2	1	6	2	1	1	0	0	0	0	0	0	0	368683	0	0	0	0	0	0	0	0	1	0	0	0	0	0	0	0	0	1	0	0	0
	Phycodnaviridae_DQ491003_Paramecium_bursaria_Chlorella_virus_AR158	Reference	No	Algavirales		Phycodnaviridae_II	Chlorovirinae						0	0	2	1	6	1	1	1	0	0	0	0	0	0	0	344691	0	0	0	0	0	0	0	0	1	0	0	0	0	0	0	0	0	1	0	0	0
	Phycodnaviridae_DQ890022_Paramecium_bursaria_Chlorella_virus_FR483	Reference	No	Algavirales		Phycodnaviridae_II	Chlorovirinae						0	0	1	1	6	2	1	1	0	0	0	0	0	0	0	321240	0	0	0	0	0	0	0	0	1	0	0	1	0	0	0	0	0	0	0	0	0
	Phycodnaviridae_EF101928_Acanthocystis_turfacea_Chlorella_virus_1	Reference	No	Algavirales		Phycodnaviridae_II	Chlorovirinae						0	0	1	1	5	2	1	1	0	0	0	0	0	0	0	288047	0	0	0	0	0	0	0	0	1	0	0	0	0	0	0	0	0	1	0	0	0
	Phycodnaviridae_EU304328_Ostreococcus_tauri_virus_OtV5	Reference	No	Algavirales		Phycodnaviridae_II	Prasinovirinae						0	0	1	1	8	2	1	1	0	0	0	0	0	0	0	186713	0	0	0	0	0	0	0	0	1	0	0	0	0	0	0	0	0	1	0	0	0
	Phycodnaviridae_EU916176_Feldmannia_species_virus_isolate_FsV_158	Reference	No	Algavirales		Basal_Algavirales	Phaeovirinae	Nucleocytoviricota	Megaviricetes	Pandoravirales	incertae_sedis	g134	0	0	1	0	1	2	1	1	0	0	0	0	0	0	0	154641	0	0	0	0	0	0	0	0	1	0	0	0	0	0	0	0	0	0	0	0	0
	Phycodnaviridae_FN386611_Ostreococcus_tauri_virus_1	Reference	No	Algavirales		Phycodnaviridae_II	Prasinovirinae						0	0	1	1	8	2	1	1	0	0	0	0	0	0	0	191761	0	0	0	0	0	0	0	0	1	0	0	0	0	0	0	0	0	1	0	0	0
	Phycodnaviridae_FN429076_Emiliania_huxleyi_virus_99B1	Reference	No	Pandoravirales		Phycodnaviridae_I	Coccolithovirinae						2	1	1	1	1	2	1	1	0	100	48,96195463	51,03804537	0	0	7,001292603	376759	1	0	1	0	0	0	0	0	1	0	0	1	0	0	0	0	0	0	0	0	0
	Phycodnaviridae_HM004429_Micromonas_sp_RCC1109_virus_MpV1	Reference	No	Algavirales		Phycodnaviridae_II	Prasinovirinae						0	0	1	1	5	2	1	1	0	0	0	0	0	0	0	184095	0	0	0	0	0	0	0	0	1	0	0	0	0	0	0	0	0	1	0	0	0
	Phycodnaviridae_HM004430_Bathycoccus_sp_RCC1105_virus_BpV2	Reference	No	Algavirales		Phycodnaviridae_II	Prasinovirinae						0	0	1	1	7	2	1	1	11,67016401	88,32983599	94,62575037	4,576571003	0,797678625	0	337,3274033	187069	0	0	0	0	0	0	0	0	1	0	0	0	0	0	0	0	0	1	0	0	0
	Phycodnaviridae_HM004431_Ostreococcus_lucimarinus_virus_OlV1	Reference	No	Algavirales		Phycodnaviridae_II	Prasinovirinae						0	0	1	1	6	2	1	1	100	0	100	0	0	0	26,59543763	194022	0	0	0	0	0	0	0	0	1	0	0	0	0	0	0	0	0	1	0	0	0
	Phycodnaviridae_HM004432_Bathycoccus_sp_RCC1105_virus_BpV1	Reference	No	Algavirales		Phycodnaviridae_II	Prasinovirinae						0	0	1	1	7	2	1	1	61,17705662	38,82294338	98,0082397	1,768237808	0,223522495	0	952,5148726	198519	0	0	0	0	0	0	0	0	1	0	0	0	0	0	0	0	0	1	0	0	0
	Phycodnaviridae_HQ633059_Ostreococcus_lucimarinus_virus_OlV6	Reference	No	Algavirales		Phycodnaviridae_II	Prasinovirinae						0	0	1	1	6	2	1	1	100	0	85,37861894	14,62138106	0	0	44,84479505	184949	0	0	0	0	0	0	0	0	1	0	0	0	0	0	0	0	0	1	0	0	0
	Phycodnaviridae_HQ633060_Ostreococcus_lucimarinus_virus_OlV3	Reference	No	Algavirales		Phycodnaviridae_II	Prasinovirinae						0	0	1	1	6	2	1	1	100	0	94,15807247	5,841927526	0	0	31,54798632	191242	0	0	0	0	0	0	0	0	1	0	0	0	0	0	0	0	0	1	0	0	0
	Phycodnaviridae_HQ634144_Phaeocystis_globosa_virus_14T	Reference	No	Imitervirales		Mesomimiviridae	Meso_clade_I						1	2	1	1	2	1	1	2	33,20152831	66,79847169	91,81593807	0	0	8,184061929	28,5604515	452892	1	0	1	0	0	0	0	0	1	0	0	0	0	0	0	0	0	0	0	0	0
	Phycodnaviridae_HQ704802_Organic_Lake_phycodnavirus_1	Reference	No	Imitervirales		Mesomimiviridae	Meso_clade_I						1	4	1	1	2	1	1	1	0	0	0	0	0	0	0	344723	1	0	1	0	0	0	0	0	1	1	0	0	0	0	0	0	0	1	0	0	0
	Phycodnaviridae_HQ704803_Organic_Lake_phycodnavirus_2	Reference	No	Imitervirales		Mesomimiviridae	Meso_clade_I						1	2	1	1	2	1	1	1	0	0	0	0	0	0	0	282077	1	0	1	0	0	0	0	0	1	0	0	0	0	0	0	0	0	1	0	0	0
	Phycodnaviridae_JF411744_Paramecium_bursaria_Chlorella_virus_1	Reference	No	Algavirales		Phycodnaviridae_II	Chlorovirinae						0	0	2	1	6	2	1	1	0	0	0	0	0	0	0	330611	0	0	0	0	0	0	0	0	1	0	0	0	0	0	0	0	0	1	0	0	0
	Phycodnaviridae_JF974316_Ostreococcus_lucimarinus_virus_OlV4	Reference	No	Algavirales		Phycodnaviridae_II	Prasinovirinae						0	0	1	1	6	2	2	1	100	0	100	0	0	0	20,02028351	216925	0	0	0	0	0	0	0	0	1	0	0	0	0	0	0	0	0	1	0	0	0
	Phycodnaviridae_JF974320_Micromonas_pusilla_virus_SP1	Reference	No	Algavirales		Phycodnaviridae_II	Prasinovirinae						0	0	1	1	6	2	1	1	91,46111393	8,538886067	100	0	0	0	90,11421093	173451	0	0	0	0	0	0	0	0	1	0	0	0	0	0	0	0	0	1	0	0	0
	Phycodnaviridae_JN225873_Ostreococcus_tauri_virus_RT_2011	Reference	No	Algavirales		Phycodnaviridae_II	Prasinovirinae						0	0	1	1	5	2	1	1	0	0	0	0	0	0	0	189567	0	0	0	0	0	0	0	0	1	0	0	0	0	0	0	0	0	1	0	0	0
	Phycodnaviridae_JX997154_Paramecium_bursaria_Chlorella_virus_AP110A	Reference	No	Algavirales		Phycodnaviridae_II	Chlorovirinae						0	0	1	1	4	2	1	1	0	0	0	0	0	0	0	327349	0	0	0	0	0	0	0	0	1	0	0	1	0	0	0	0	0	1	0	0	0
	Phycodnaviridae_JX997155_Acanthocystis_turfacea_Chlorella_virus_Br0604L	Reference	No	Algavirales		Phycodnaviridae_II	Chlorovirinae						0	0	1	1	4	2	1	1	0	0	0	0	0	0	0	295545	0	0	0	0	0	0	0	0	1	0	0	0	0	0	0	0	0	1	0	0	0
	Phycodnaviridae_JX997156_Acanthocystis_turfacea_Chlorella_virus_Can0610SP	Reference	No	Algavirales		Phycodnaviridae_II	Chlorovirinae						0	0	1	1	6	2	1	1	0	0	0	0	0	0	0	306752	0	0	0	0	0	0	0	0	1	0	0	0	0	0	0	0	0	1	0	0	0
	Phycodnaviridae_JX997157_Paramecium_bursaria_Chlorella_virus_Can18_4	Reference	No	Algavirales		Phycodnaviridae_II	Chlorovirinae						0	0	1	1	5	2	1	1	0	0	0	0	0	0	0	329890	0	0	0	0	0	0	0	0	1	0	0	1	0	0	0	0	0	1	0	0	0
	Phycodnaviridae_JX997158_Acanthocystis_turfacea_Chlorella_virus_Canal_1	Reference	No	Algavirales		Phycodnaviridae_II	Chlorovirinae						0	0	2	1	5	2	1	1	0	0	0	0	0	0	0	293004	0	0	0	0	0	0	0	0	1	0	0	0	0	0	0	0	0	1	0	0	0
	Phycodnaviridae_JX997160_Paramecium_bursaria_Chlorella_virus_CVB_1	Reference	No	Algavirales		Phycodnaviridae_II	Chlorovirinae						0	0	1	1	5	2	1	1	0	0	0	0	0	0	0	319457	0	0	0	0	0	0	0	0	1	0	0	1	0	0	0	0	0	1	0	0	0
	Phycodnaviridae_JX997161_Paramecium_bursaria_Chlorella_virus_CVG_1	Reference	No	Algavirales		Phycodnaviridae_II	Chlorovirinae						0	0	1	1	5	2	1	1	0	0	0	0	0	0	0	318742	0	0	0	0	0	0	0	0	1	0	0	1	0	0	0	0	0	1	0	0	0
	Phycodnaviridae_JX997163_Paramecium_bursaria_Chlorella_virus_CVM_1	Reference	No	Algavirales		Phycodnaviridae_II	Chlorovirinae						0	0	1	1	6	2	1	1	0	0	0	0	0	0	0	327107	0	0	0	0	0	0	0	0	1	0	0	1	0	0	0	0	0	1	0	0	0
	Phycodnaviridae_JX997164_Paramecium_bursaria_Chlorella_virus_CVR_1	Reference	No	Algavirales		Phycodnaviridae_II	Chlorovirinae						0	0	1	1	4	2	1	1	0	0	0	0	0	0	0	330002	0	0	0	0	0	0	0	0	1	0	0	1	0	0	0	0	0	1	0	0	0
	Phycodnaviridae_JX997165_Paramecium_bursaria_Chlorella_virus_CvsA1	Reference	No	Algavirales		Phycodnaviridae_II	Chlorovirinae						0	0	2	1	4	2	1	1	0	0	0	0	0	0	0	311223	0	0	0	0	0	0	0	0	1	0	0	0	0	0	0	0	0	1	0	0	0
	Phycodnaviridae_JX997166_Paramecium_bursaria_Chlorella_virus_CZ_2	Reference	No	Algavirales		Phycodnaviridae_II	Chlorovirinae						0	0	1	1	5	2	1	1	0	0	0	0	0	0	0	305715	0	0	0	0	0	0	0	0	1	0	0	1	0	0	0	0	0	1	0	0	0
	Phycodnaviridae_JX997167_Paramecium_bursaria_Chlorella_virus_Fr5L	Reference	No	Algavirales		Phycodnaviridae_II	Chlorovirinae						0	0	1	1	6	2	1	1	0	0	0	0	0	0	0	303810	0	0	0	0	0	0	0	0	1	0	0	1	0	0	0	0	0	1	0	0	0
	Phycodnaviridae_JX997168_Acanthocystis_turfacea_Chlorella_virus_GM0701_1	Reference	No	Algavirales		Phycodnaviridae_II	Chlorovirinae						0	0	2	1	4	2	1	1	0	0	0	0	0	0	0	315239	0	0	0	0	0	0	0	0	1	0	0	0	0	0	0	0	0	1	0	0	0
	Phycodnaviridae_JX997169_Paramecium_bursaria_Chlorella_virus_IL_3A	Reference	No	Algavirales		Phycodnaviridae_II	Chlorovirinae						0	0	2	1	4	2	1	1	0	0	0	0	0	0	0	323497	0	0	0	0	0	0	0	0	1	0	0	0	0	0	0	0	0	1	0	0	0
	Phycodnaviridae_JX997170_Paramecium_bursaria_Chlorella_virus_IL_5_2s1	Reference	No	Algavirales		Phycodnaviridae_II	Chlorovirinae						0	0	1	1	6	1	1	1	0	0	0	0	0	0	0	345255	0	0	0	0	0	0	0	0	1	0	0	0	0	0	0	0	0	1	0	0	0
	Phycodnaviridae_JX997171_Paramecium_bursaria_Chlorella_virus_KS1B	Reference	No	Algavirales		Phycodnaviridae_II	Chlorovirinae						0	0	2	1	4	3	1	1	0	0	0	0	0	0	0	287769	0	0	0	0	0	0	0	0	1	0	0	0	0	0	0	0	0	1	0	0	0
	Phycodnaviridae_JX997174_Acanthocystis_turfacea_Chlorella_virus_MN0810_1	Reference	No	Algavirales		Phycodnaviridae_II	Chlorovirinae						0	0	1	1	6	2	1	1	0	0	0	0	0	0	0	327406	0	0	0	0	0	0	0	0	1	0	0	0	0	0	0	0	0	1	0	0	0
	Phycodnaviridae_JX997176_Paramecium_bursaria_Chlorella_virus_NE_JV_1	Reference	No	Algavirales		Phycodnaviridae_II	Chlorovirinae						0	0	1	1	6	2	1	1	0	0	0	0	0	0	0	326559	0	0	0	0	0	0	0	0	1	0	0	0	0	0	0	0	0	1	0	0	0
	Phycodnaviridae_JX997177_Acanthocystis_turfacea_Chlorella_virus_NE_JV_2	Reference	No	Algavirales		Phycodnaviridae_II	Chlorovirinae						0	0	1	1	7	2	1	1	0	0	0	0	0	0	0	319583	0	0	0	0	0	0	0	0	1	0	0	0	0	0	0	0	0	1	0	0	0
	Phycodnaviridae_JX997178_Acanthocystis_turfacea_Chlorella_virus_NE_JV_3	Reference	No	Algavirales		Phycodnaviridae_II	Chlorovirinae						0	0	1	1	6	2	1	1	0	0	0	0	0	0	0	298622	0	0	0	0	0	0	0	0	1	0	0	0	0	0	0	0	0	1	0	0	0
	Phycodnaviridae_JX997180_Acanthocystis_turfacea_Chlorella_virus_NTS_1	Reference	No	Algavirales		Phycodnaviridae_II	Chlorovirinae						0	0	1	1	4	2	1	1	0	0	0	0	0	0	0	323517	0	0	0	0	0	0	0	0	1	0	0	0	0	0	0	0	0	1	0	0	0
	Phycodnaviridae_JX997181_Paramecium_bursaria_Chlorella_virus_NW665_2	Reference	No	Algavirales		Phycodnaviridae_II	Chlorovirinae						0	0	1	1	5	2	1	1	0	0	0	0	0	0	0	325996	0	0	0	0	0	0	0	0	1	0	0	1	0	0	0	0	0	1	0	0	0
	Phycodnaviridae_JX997184_Paramecium_bursaria_Chlorella_virus_OR0704_2_2	Reference	No	Algavirales		Phycodnaviridae_II	Chlorovirinae						0	0	1	1	5	2	1	1	0	0	0	0	0	0	0	313584	0	0	0	0	0	0	0	0	1	0	0	1	0	0	0	0	0	1	0	0	0
	Phycodnaviridae_JX997185_Acanthocystis_turfacea_Chlorella_virus_OR0704_3	Reference	No	Algavirales		Phycodnaviridae_II	Chlorovirinae						0	0	1	1	4	2	1	1	0	0	0	0	0	0	0	311647	0	0	0	0	0	0	0	0	1	0	0	0	0	0	0	0	0	1	0	0	0
	Phycodnaviridae_JX997186_Acanthocystis_turfacea_Chlorella_virus_TN603_4_2	Reference	No	Algavirales		Phycodnaviridae_II	Chlorovirinae						0	0	1	1	4	2	1	1	0	0	0	0	0	0	0	320880	0	0	0	0	0	0	0	0	1	0	0	0	0	0	0	0	0	1	0	0	0
	Phycodnaviridae_JX997187_Acanthocystis_turfacea_Chlorella_virus_WI0606	Reference	No	Algavirales		Phycodnaviridae_II	Chlorovirinae						0	0	1	1	5	2	1	1	0	0	0	0	0	0	0	289373	0	0	0	0	0	0	0	0	1	0	0	0	0	0	0	0	0	1	0	0	0
	Phycodnaviridae_KF481685_Emiliania_huxleyi_virus_18	Reference	No	Pandoravirales		Phycodnaviridae_I	Coccolithovirinae						2	2	1	1	1	3	1	1	0	0	0	0	0	0	0	400762	1	0	1	0	0	0	0	0	1	0	0	1	0	0	0	0	0	0	0	0	0
	Phycodnaviridae_KF481686_Emiliania_huxleyi_virus_145	Reference	No	Pandoravirales		Phycodnaviridae_I	Coccolithovirinae						2	1	1	1	1	3	1	1	0	100	79,87927989	20,12072011	0	0	3,943001903	399873	1	0	1	0	0	0	0	0	1	0	0	1	0	0	0	0	0	0	0	0	0
	Phycodnaviridae_KJ645900_Aureococcus_anophagefferens_virus_isolate_BtV_01	Reference	No	Imitervirales		Mesomimiviridae	Meso_base_clade_IV						2	3	1	1	2	1	1	1	100	0	49,19484054	50,80515946	0	0	14,10088429	370920	1	0	1	0	0	0	0	0	1	0	0	0	0	0	0	0	0	0	0	0	0
	Phycodnaviridae_KP874735_Ostreococcus_mediterraneus_virus_1_isolate_OmV1	Reference	No	Algavirales		Phycodnaviridae_II	Prasinovirinae						0	0	1	1	8	2	1	1	0	0	0	0	0	0	0	193301	0	0	0	0	0	0	0	0	1	0	0	0	0	0	0	0	0	1	0	0	0
	Phycodnaviridae_KP874736_Ostreococcus_lucimarinus_virus_2_isolate_Olv2	Reference	No	Algavirales		Phycodnaviridae_II	Prasinovirinae						0	0	1	1	6	2	1	1	100	0	94,51367775	5,48632225	0	0	38,9057565	196300	0	0	0	0	0	0	0	0	1	0	0	0	0	0	0	0	0	1	0	0	0
	Phycodnaviridae_KP874737_Ostreococcus_lucimarinus_virus_7_isolate_OlV7	Reference	No	Algavirales		Phycodnaviridae_II	Prasinovirinae						0	0	1	1	6	2	1	1	100	0	89,77870369	5,007380749	2,247265117	2,966650447	84,8213747	182309	0	0	0	0	0	0	0	0	1	0	0	0	0	0	0	0	0	1	0	0	0
	Phycodnaviridae_KT820662_Chrysochromulina_ericina_virus_isolate_CeV_01B	Reference	No	Imitervirales		Mesomimiviridae	Meso_clade_I						1	2	1	1	4	1	1	1	0,487099837	99,51290016	47,75553885	46,72304376	4,08470757	1,43670982	229,6711279	473558	1	0	1	0	0	0	0	0	1	1	0	0	0	0	0	0	0	0	0	0	0
	Phycodnaviridae_KX008963_Heterosigma_akashiwo_virus_01_isolate_HaV53	Reference	No	Algavirales		Phycodnaviridae_II	Raphidovirinae						0	0	1	1	1	1	1	1	0	0	0	0	0	0	0	274793	0	0	0	0	0	0	0	0	0	0	0	0	0	0	0	0	0	1	0	0	0
	Phycodnaviridae_KX857749_Only_Syngen_Nebraska_virus_5	Reference	No	Algavirales		Phycodnaviridae_II	Chlorovirinae						0	0	2	1	5	2	1	1	0	0	0	0	0	0	0	327147	0	0	0	0	0	0	0	0	1	0	0	0	0	0	0	0	0	1	0	0	0
	Phycodnaviridae_KY747489_Dishui_lake_phycodnavirus_1	Reference	No	Algavirales		Phycodnaviridae_II	Prasinovirinae						0	0	1	1	8	2	1	1	0	0	0	0	0	0	0	181035	0	0	0	0	0	0	0	0	1	0	0	0	0	0	0	0	0	1	0	0	0
	Phycodnaviridae_LC015647_Yellowstone_lake_phycodnavirus_1	Reference	No	Algavirales		Phycodnaviridae_II	Prasinovirinae						0	0	1	1	4	2	1	1	0	0	0	0	0	0	0	178262	0	0	0	0	0	0	0	0	1	0	0	0	0	0	0	0	0	1	0	0	0
	Phycodnaviridae_LC015648_Yellowstone_lake_phycodnavirus_2	Reference	No	Algavirales		Phycodnaviridae_II	Prasinovirinae						0	0	2	0	6	2	1	1	0	0	0	0	0	0	0	171045	0	0	0	0	0	0	0	0	1	0	0	0	0	0	0	0	0	0	0	0	0
	Phycodnaviridae_LC015649_Yellowstone_lake_phycodnavirus_3	Reference	No	Algavirales		Phycodnaviridae_II	Prasinovirinae						0	0	0	1	7	1	2	1	0	0	0	0	0	0	0	171454	0	0	0	0	0	0	0	0	1	0	0	0	0	0	0	0	0	1	0	0	0
	Pithoviridae_KF740664_Pithovirus_sibericum_isolate_P1084_T	Reference	No	Pimascovirales		Pithoviridae	Pithoviruses						3	1	1	1	1	1	1	0	0	0	0	0	0	0	0	610033	1	0	1	0	0	0	0	0	1	0	0	0	0	0	0	0	0	0	0	0	0
	Pithoviridae_LT671577_Cedratvirus_A11_monopartite	Reference	No	Pimascovirales		Pithoviridae	Pithoviruses						2	1	1	1	1	1	1	0	0	0	0	0	0	0	0	589068	1	0	1	0	0	0	0	0	1	1	0	0	0	0	0	0	0	0	0	0	0
	Pithoviridae_LT906555_Orpheovirus_IHUMI_LCC2	Reference	No	Pimascovirales		Pithoviridae	Pithoviruses						2	1	1	1	1	1	1	0	0	0	0	0	0	0	0	1473573	1	0	1	0	0	0	0	0	1	1	0	0	0	0	0	0	0	0	0	0	0
	Pithoviridae_LT907979_Cedratvirus_lausannensis_cClCRIB_75	Reference	No	Pimascovirales		Pithoviridae	Pithoviruses						2	1	1	1	1	1	1	0	0	0	0	0	0	0	0	575161	1	0	1	0	0	0	0	0	1	1	0	0	0	0	0	0	0	0	0	0	0
	Pithoviridae_LT994651_Brazilian_cedratvirus_IHUMI_strain_IHUMI_27_7	Reference	No	Pimascovirales		Pithoviridae	Pithoviruses						2	1	1	1	1	1	1	0	0	0	0	0	0	0	0	460038	1	0	1	0	0	0	0	0	1	1	0	0	0	0	0	0	0	0	0	0	0
	Pithoviridae_LT994652_Cedratvirus_Zaza_IHUMI_strain_IHUMI_S29	Reference	No	Pimascovirales		Pithoviridae	Pithoviruses						2	1	1	1	1	1	1	0	0	0	0	0	0	0	0	560887	1	0	1	0	0	0	0	0	1	1	0	0	0	0	0	0	0	0	0	0	0
	Pithoviridae_MK072489_Solivirus_sp_clone_Solivirus_1	Reference	No	Pimascovirales		Pithoviridae	Pithoviruses						1	1	1	0	0	1	1	0	0	0	0	0	0	0	0	276500	0	0	0	0	0	0	0	0	0	0	0	0	0	0	0	0	0	0	0	0	0
	Pithoviridae_MK072498_Solumvirus_sp_clone_Solumvirus_1	Reference	No	Pimascovirales		Pithoviridae	Pithoviruses						1	1	1	0	1	1	1	0	0	0	0	0	0	0	0	316086	0	0	0	0	0	0	0	0	0	0	0	0	0	0	0	0	0	0	0	0	0
	Poxviridae_AF012825_Ectromelia_virus_strain_Moscow	Reference	No	Poxviridae		Poxviridae	Chordopoxvirinae						1	1	1	1	1	1	1	1	0	0	0	0	0	0	0	209771	1	0	1	0	0	0	0	0	1	0	0	0	0	0	0	0	0	1	0	0	0
	Poxviridae_AF063866_Melanoplus_sanguinipes_entomopoxvirus_Tucson	Reference	No	Poxviridae		Poxviridae	Entomopoxvirinae						1	1	1	0	1	1	1	1	0	0	0	0	0	0	0	236120	0	0	1	0	0	0	0	0	0	0	0	0	0	0	0	0	0	1	0	0	0
	Poxviridae_AF170722_Rabbit_fibroma_virus	Reference	No	Poxviridae		Poxviridae	Chordopoxvirinae						1	1	1	1	1	1	1	1	0	0	0	0	0	0	0	159857	1	0	1	0	0	0	0	0	1	0	0	0	0	0	0	0	0	1	0	0	0
	Poxviridae_AF198100_Fowlpox_virus	Reference	No	Poxviridae		Poxviridae	Chordopoxvirinae						1	1	1	1	1	1	1	1	0	0	0	0	0	0	0	288539	1	0	1	0	0	0	0	0	0	0	0	0	0	0	0	0	0	1	0	0	0
	Poxviridae_AF250284_Amsacta_moorei_entomopoxvirus	Reference	No	Poxviridae		Poxviridae	Entomopoxvirinae						1	1	1	0	1	1	1	1	0	0	0	0	0	0	0	232392	0	0	1	0	0	0	0	0	0	0	0	0	0	0	0	0	0	1	0	0	0
	Poxviridae_AF325528_Lumpy_skin_disease_virus_NI_2490_isolate_Neethling_2490	Reference	No	Poxviridae		Poxviridae	Chordopoxvirinae						1	1	1	1	1	1	1	1	0	0	0	0	0	0	0	150773	1	0	1	0	0	0	0	0	1	0	0	0	0	0	0	0	0	1	0	0	0
	Poxviridae_AF380138_Monkeypox_virus_strain_Zaire_96_I_16	Reference	No	Poxviridae		Poxviridae	Chordopoxvirinae						1	1	1	1	1	1	1	1	0	0	0	0	0	0	0	196858	1	0	1	0	0	0	0	0	1	0	0	0	0	0	0	0	0	1	0	0	0
	Poxviridae_AF410153_Swinepox_virus_isolate_17077_99	Reference	No	Poxviridae		Poxviridae	Chordopoxvirinae						1	1	1	1	1	1	1	1	0	0	0	0	0	0	0	146454	1	0	1	0	0	0	0	0	1	0	0	0	0	0	0	0	0	1	0	0	0
	Poxviridae_AF438165_Camelpox_virus_M_96_Kazakhstan	Reference	No	Poxviridae		Poxviridae	Chordopoxvirinae						1	1	1	1	1	1	1	1	0	0	0	0	0	0	0	205719	1	0	1	0	0	0	0	0	1	0	0	0	0	0	0	0	0	1	0	0	0
	Poxviridae_AF482758_Cowpox_virus_strain_Brighton_Red	Reference	No	Poxviridae		Poxviridae	Chordopoxvirinae						1	1	1	1	1	1	1	1	0	0	0	0	0	0	0	224499	1	0	1	0	0	0	0	0	1	0	0	0	0	0	0	0	0	1	0	0	0
	Poxviridae_AJ293568_Yaba_like_disease_virus_YLDV	Reference	No	Poxviridae		Poxviridae	Chordopoxvirinae						1	1	1	1	1	1	1	1	0	0	0	0	0	0	0	144575	1	0	1	0	0	0	0	0	1	0	0	0	0	0	0	0	0	1	0	0	0
	Poxviridae_AP013055_Anomala_cuprea_entomopoxvirus_strain_CV6M	Reference	No	Poxviridae		Poxviridae	Entomopoxvirinae						1	1	1	0	1	1	1	1	0	0	0	0	0	0	0	245717	0	0	1	0	0	0	0	0	0	0	0	0	0	0	0	0	0	1	0	0	0
	Poxviridae_AY077832_Sheeppox_virus_10700_99_strain_TU_V02127	Reference	No	Poxviridae		Poxviridae	Chordopoxvirinae						1	1	1	1	1	1	1	1	0	0	0	0	0	0	0	149955	1	0	1	0	0	0	0	0	1	0	0	0	0	0	0	0	0	1	0	0	0
	Poxviridae_AY077835_Goatpox_virus_Pellor	Reference	No	Poxviridae		Poxviridae	Chordopoxvirinae						1	1	1	1	1	1	1	1	0	0	0	0	0	0	0	149599	1	0	1	0	0	0	0	0	1	0	0	0	0	0	0	0	0	1	0	0	0
	Poxviridae_AY318871_Canarypox_virus_strain_ATCC_VR_111	Reference	No	Poxviridae		Poxviridae	Chordopoxvirinae						1	1	1	1	1	1	1	1	0	0	0	0	0	0	0	359853	1	0	1	0	0	0	0	0	1	0	0	0	0	0	0	0	0	1	0	0	0
	Poxviridae_AY386264_Orf_virus_strain_OV_SA00	Reference	No	Poxviridae		Poxviridae	Chordopoxvirinae						1	1	1	1	1	1	1	1	0	0	0	0	0	0	0	139962	1	0	1	0	0	0	0	0	0	0	0	0	0	0	0	0	0	1	0	0	0
	Poxviridae_AY386265_Bovine_papular_stomatitis_virus_strain_BV_AR02	Reference	No	Poxviridae		Poxviridae	Chordopoxvirinae						1	1	1	1	1	1	1	1	0	0	0	0	0	0	0	134431	1	0	1	0	0	0	0	0	0	0	0	0	0	0	0	0	0	1	0	0	0
	Poxviridae_AY386371_Yaba_monkey_tumor_virus	Reference	No	Poxviridae		Poxviridae	Chordopoxvirinae						1	1	1	1	1	1	1	1	0	0	0	0	0	0	0	134721	1	0	1	0	0	0	0	0	1	0	0	0	0	0	0	0	0	1	0	0	0
	Poxviridae_AY689436_Deerpox_virus_W_848_83	Reference	No	Poxviridae		Poxviridae	Chordopoxvirinae						1	1	1	1	1	1	1	1	0	0	0	0	0	0	0	166259	1	0	1	0	0	0	0	0	1	0	0	0	0	0	0	0	0	1	0	0	0
	Poxviridae_DQ356948_Nile_crocodilepox_virus	Reference	No	Poxviridae		Poxviridae	Chordopoxvirinae						1	1	1	1	1	1	1	1	0	0	0	0	0	0	0	190054	1	0	1	0	0	0	0	0	0	0	0	0	0	0	0	0	0	1	0	0	0
	Poxviridae_GQ329670_Pseudocowpox_virus_strain_VR634	Reference	No	Poxviridae		Poxviridae	Chordopoxvirinae						1	1	1	1	1	1	1	1	0	0	0	0	0	0	0	145289	1	0	1	0	0	0	0	0	0	0	0	0	0	0	0	0	0	1	0	0	0
	Poxviridae_HE601899_Squirrel_poxvirus_strain_Red_squirrel	Reference	No	Poxviridae		Poxviridae	Chordopoxvirinae						1	1	1	1	1	1	1	1	0	0	0	0	0	0	0	148803	1	0	1	0	0	0	0	0	0	0	0	0	0	0	0	0	0	1	0	0	0
	Poxviridae_HF679131_Adoxophyes_honmai_enomopoxvirus	Reference	No	Poxviridae		Poxviridae	Entomopoxvirinae						1	1	1	0	1	1	1	1	0	0	0	0	0	0	0	228750	0	0	1	0	0	0	0	0	1	0	0	0	0	0	0	0	0	1	0	0	0
	Poxviridae_HF679132_Choristoneura_biennis_entomopoxvirus	Reference	No	Poxviridae		Poxviridae	Entomopoxvirinae						1	1	1	0	1	5	1	1	0	0	0	0	0	0	0	307691	0	0	1	0	0	0	0	0	1	0	0	0	0	0	0	0	0	1	0	0	0
	Poxviridae_HF679133_Choristoneura_rosaceana_entomopoxvirus	Reference	No	Poxviridae		Poxviridae	Entomopoxvirinae						1	1	1	0	1	5	1	1	0	0	0	0	0	0	0	282895	0	0	1	0	0	0	0	0	1	0	0	0	0	0	0	0	0	1	0	0	0
	Poxviridae_HF679134_Mythimna_separata_entomopoxvirus	Reference	No	Poxviridae		Poxviridae	Entomopoxvirinae						1	1	1	0	1	1	1	1	0	0	0	0	0	0	0	281182	0	0	1	0	0	0	0	0	0	0	0	0	0	0	0	0	0	1	0	0	0
	Poxviridae_HQ647181_Cotia_virus_SPAn232	Reference	No	Poxviridae		Poxviridae	Chordopoxvirinae						1	1	1	1	1	1	1	1	0	0	0	0	0	0	0	185139	1	0	1	0	0	0	0	0	1	0	0	0	0	0	0	0	0	1	0	0	0
	Poxviridae_HQ849551_Yoka_poxvirus_strain_DakArB_4268	Reference	No	Poxviridae		Poxviridae	Chordopoxvirinae						1	1	1	1	1	1	1	1	0	0	0	0	0	0	0	175699	1	0	1	0	0	0	0	0	1	0	0	0	0	0	0	0	0	1	0	0	0
	Poxviridae_KJ801920_Pigeonpox_virus_isolate_FeP2	Reference	No	Poxviridae		Poxviridae	Chordopoxvirinae						1	1	1	1	1	1	1	1	0	0	0	0	0	0	0	282356	1	0	1	0	0	0	0	0	0	0	0	0	0	0	0	0	0	1	0	0	0
	Poxviridae_KJ859677_Penguinpox_virus_isolate_PSan92	Reference	No	Poxviridae		Poxviridae	Chordopoxvirinae						1	1	1	1	1	1	1	1	0	0	0	0	0	0	0	306862	1	0	1	0	0	0	0	0	0	0	0	0	0	0	0	0	0	1	0	0	0
	Poxviridae_KM502564_Parapoxvirus_red_deer_HL953_strain_HL953	Reference	No	Poxviridae		Poxviridae	Chordopoxvirinae						1	1	1	1	1	1	1	1	0	0	0	0	0	0	0	139981	1	0	1	0	0	0	0	0	0	0	0	0	0	0	0	0	0	1	0	0	0
	Poxviridae_KP143769_Raccoonpox_virus	Reference	No	Poxviridae		Poxviridae	Chordopoxvirinae						1	1	1	1	1	1	1	1	0	0	0	0	0	0	0	214699	1	0	1	0	0	0	0	0	1	0	0	0	0	0	0	0	0	1	0	0	0
	Poxviridae_KP728110_Turkeypox_virus_strain_TKPV_HU1124_2011	Reference	No	Poxviridae		Poxviridae	Chordopoxvirinae						1	1	1	1	1	1	1	1	0	0	0	0	0	0	0	188534	1	0	1	0	0	0	0	0	0	0	0	0	0	0	0	0	0	1	0	0	0
	Poxviridae_KT159937_Salmon_gill_poxvirus	Reference	No	Poxviridae		Poxviridae	Chordopoxvirinae						1	1	1	1	0	1	0	1	0	0	0	0	0	0	0	241564	1	0	1	0	0	0	0	0	0	0	0	0	0	0	0	0	0	1	0	0	0
	Poxviridae_KU749310_Skunkpox_virus_strain_WA	Reference	No	Poxviridae		Poxviridae	Chordopoxvirinae						1	1	1	1	1	1	1	1	0	0	0	0	0	0	0	222832	1	0	1	0	0	0	0	0	1	0	0	0	0	0	0	0	0	1	0	0	0
	Poxviridae_KU749311_Volepox_virus_strain_CA	Reference	No	Poxviridae		Poxviridae	Chordopoxvirinae						1	1	1	1	1	1	1	1	0	0	0	0	0	0	0	217124	1	0	1	0	0	0	0	0	1	0	0	0	0	0	0	0	0	1	0	0	0
	Poxviridae_KU980965_Pteropox_virus_strain_Australia	Reference	No	Poxviridae		Poxviridae	Chordopoxvirinae						1	1	1	1	1	1	1	1	0	0	0	0	0	0	0	133492	1	0	1	0	0	0	0	0	1	0	0	0	0	0	0	0	0	1	0	0	0
	Poxviridae_KY094066_BeAn_58058_virus	Reference	No	Poxviridae		Poxviridae	Chordopoxvirinae						1	1	1	1	1	1	1	1	0	0	0	0	0	0	0	163005	1	0	1	0	0	0	0	0	1	0	0	0	0	0	0	0	0	1	0	0	0
	Poxviridae_KY382358_Seal_parapoxvirus_isolate_AFK76s1	Reference	No	Poxviridae		Poxviridae	Chordopoxvirinae						1	1	1	1	1	1	1	1	0	0	0	0	0	0	0	127941	1	0	1	0	0	0	0	0	0	0	0	0	0	0	0	0	0	1	0	0	0
	Poxviridae_KY569020_Cowpox_virus_strain_CPXV_CheNuru_DK_2012	Reference	No	Poxviridae		Poxviridae	Chordopoxvirinae						2	1	1	1	2	1	1	1	0	0	0	0	0	0	0	203925	1	0	1	0	0	0	0	0	1	0	0	0	0	0	0	0	0	0	0	0	0
	Poxviridae_KY747497_Eptesipox_virus_strain_Washington	Reference	No	Poxviridae		Poxviridae	Chordopoxvirinae						1	1	1	1	1	1	1	1	0	0	0	0	0	0	0	176688	1	0	1	0	0	0	0	0	1	0	0	0	0	0	0	0	0	1	0	0	0
	Poxviridae_LT706528_Variola_virus_isolate_VARV_V563	Reference	No	Poxviridae		Poxviridae	Chordopoxvirinae						1	1	1	1	1	1	1	1	0	0	0	0	0	0	0	183535	1	0	1	0	0	0	0	0	1	0	0	0	0	0	0	0	0	1	0	0	0
	Poxviridae_LT896721_Cowpox_virus_isolate_Ger_2010_MKY	Reference	No	Poxviridae		Poxviridae	Chordopoxvirinae						1	1	1	1	1	1	1	1	0	0	0	0	0	0	0	220958	1	0	1	0	0	0	0	0	1	0	0	0	0	0	0	0	0	1	0	0	0
	Poxviridae_LT896722_Cowpox_virus_isolate_Ger_2007_Vole	Reference	No	Poxviridae		Poxviridae	Chordopoxvirinae						1	1	1	1	1	1	1	1	0	0	0	0	0	0	0	228276	1	0	1	0	0	0	0	0	1	0	0	0	0	0	0	0	0	1	0	0	0
	Poxviridae_LT966077_Vaccinia_virus_WR_strain_WR_ATCC_VR_2035	Reference	No	Poxviridae		Poxviridae	Chordopoxvirinae						1	1	1	1	1	1	1	1	0	0	0	0	0	0	0	194888	1	0	1	0	0	0	0	0	1	0	0	0	0	0	0	0	0	1	0	0	0
	Poxviridae_LT993231_Cowpox_virus_isolate_Ger_2015_Prairie_dog	Reference	No	Poxviridae		Poxviridae	Chordopoxvirinae						1	1	1	1	1	1	1	1	0	0	0	0	0	0	0	223701	1	0	1	0	0	0	0	0	1	0	0	0	0	0	0	0	0	1	0	0	0
	Poxviridae_MF001304_Murmansk_poxvirus_strain_LEIV_11411	Reference	No	Poxviridae		Poxviridae	Chordopoxvirinae						1	1	1	1	1	1	1	1	0	0	0	0	0	0	0	204055	1	0	1	0	0	0	0	0	1	0	0	0	0	0	0	0	0	1	0	0	0
	Poxviridae_MF001305_NY_014_poxvirus_strain_2013	Reference	No	Poxviridae		Poxviridae	Chordopoxvirinae						1	1	1	1	1	1	1	1	0	0	0	0	0	0	0	200223	1	0	1	0	0	0	0	0	1	0	0	0	0	0	0	0	0	1	0	0	0
	Poxviridae_MF503315_UNVERIFIED_Squirrelpox_virus_Berlin_2015	Reference	No	Poxviridae		Poxviridae	Chordopoxvirinae						1	1	1	1	1	1	1	1	0	0	0	0	0	0	0	142974	1	0	1	0	0	0	0	0	1	0	0	0	0	0	0	0	0	1	0	0	0
	Poxviridae_MF678796_Flamingopox_virus_FGPVKD09	Reference	No	Poxviridae		Poxviridae	Chordopoxvirinae						1	1	1	1	1	1	1	1	0	0	0	0	0	0	0	293123	1	0	1	0	0	0	0	0	1	0	0	0	0	0	0	0	0	1	0	0	0
	Poxviridae_MG012795_Vaccinia_virus_isolate_CEyV1	Reference	No	Poxviridae		Poxviridae	Chordopoxvirinae						5	3	3	1	2	2	2	1	0	0	0	0	0	0	0	173950	0	0	0	0	0	0	0	0	1	0	0	0	0	0	0	0	0	1	0	0	0
	Poxviridae_MH427217_Sea_otter_poxvirus_strain_ELK	Reference	No	Poxviridae		Poxviridae	Chordopoxvirinae						1	1	1	1	1	1	1	1	0	0	0	0	0	0	0	127879	1	0	1	0	0	0	0	0	0	0	0	0	0	0	0	0	0	1	0	0	0
	Poxviridae_MK035750_Cowpox_virus_strain_CPXV_Compiegne	Reference	No	Poxviridae		Poxviridae	Chordopoxvirinae						1	1	1	1	1	1	1	1	0	0	0	0	0	0	0	218251	1	0	1	0	0	0	0	0	1	0	0	0	0	0	0	0	0	1	0	0	0
	Poxviridae_MK388095_Myxoma_virus_isolate_Aust_ACT_Mulligans_Flat_04_2013_1	Reference	No	Poxviridae		Poxviridae	Chordopoxvirinae						1	1	1	1	1	1	1	1	0	0	0	0	0	0	0	162482	1	0	1	0	0	0	0	0	1	0	0	0	0	0	0	0	0	1	0	0	0
	Schulz_GVMAG_M_3300000115_12	Schulz	No	Imitervirales		Mesomimiviridae	Meso_clade_I						1	2	2	2	1	1	0	0	5,540469693	94,45953031	100	0	0	0	4,977144166	322198	1	0	1	0	0	0	0	0	1	1	0	0	0	0	0	0	0	0	0	0	0
	Schulz_GVMAG_M_3300000115_18	Schulz	No	Imitervirales		Mesomimiviridae	Meso_clade_I	Nucleocytoviricota	Megaviricetes	Imitervirales	IM_01	g344	1	2	1	0	0	1	1	1	0	100	64,98386733	35,01613267	0	0	9,015617692	271551	1	0	1	0	0	0	0	0	0	0	0	0	0	0	0	0	0	0	0	0	0
	Schulz_GVMAG_M_3300000115_19	Schulz	No	Imitervirales		Mesomimiviridae	Meso_base_clade_III	Nucleocytoviricota	Megaviricetes	Imitervirales	IM_08	g283	1	2	1	0	3	1	1	0	22,80408394	77,19591606	100	0	0	0	9,40179522	236263	1	0	1	0	0	0	0	0	1	0	0	0	0	0	0	0	0	0	0	0	0
	Schulz_GVMAG_M_3300000115_2	Schulz	No	Imitervirales		Mesomimiviridae	Meso_clade_I						1	2	1	0	1	1	0	1	0	100	52,49494153	39,22083239	8,284226083	0	7,689220386	311449	1	0	1	0	0	0	0	0	0	1	0	0	0	0	0	0	0	0	0	0	0
	Schulz_GVMAG_M_3300000115_3	Schulz	No	Imitervirales		Mesomimiviridae	Meso_clade_I						0	2	1	1	2	1	0	1	0	100	71,24032367	28,75967633	0	0	29,83696815	201317	1	0	0	0	0	0	0	0	0	0	0	0	0	0	0	0	0	0	0	0	0
	Schulz_GVMAG_M_3300000115_5	Schulz	No	Imitervirales		Mesomimiviridae	Meso_clade_II						0	2	1	1	4	1	0	2	0	100	73,49730372	25,73417039	0,76852589	0	175,7812268	261168	1	0	0	0	0	0	0	0	1	1	0	0	0	0	0	0	0	1	0	0	0
	Schulz_GVMAG_M_3300000115_9	Schulz	No	Imitervirales		Mesomimiviridae	Meso_clade_I						1	2	1	0	0	1	0	1	0	100	88,62775241	11,37224759	0	0	10,35516102	309469	1	0	1	0	0	0	0	0	1	0	0	0	0	0	0	0	0	0	0	0	0
	Schulz_GVMAG_M_3300000116_5	Schulz	No	Imitervirales		Mesomimiviridae	Meso_clade_II						1	1	2	1	4	1	1	0	12,87178398	87,12821602	59,50200329	0	24,32364541	16,1743513	5,777647937	329786	1	0	1	0	0	0	0	0	1	0	0	0	0	0	0	0	0	0	0	0	0
	Schulz_GVMAG_M_3300000117_10	Schulz	No	Imitervirales		Mesomimiviridae	Meso_clade_II	Nucleocytoviricota	Megaviricetes	Imitervirales	IM_12	g300	1	1	1	1	5	1	1	1	51,19523959	48,80476041	93,85549965	6,144500353	0	0	14,66039973	298498	1	0	1	1	0	0	0	0	1	0	0	0	0	0	0	0	0	1	0	0	0
	Schulz_GVMAG_M_3300000128_11	Schulz	No	Imitervirales		Mesomimiviridae	Meso_clade_I						2	2	1	1	1	0	1	1	0	100	28,73081452	42,43989483	28,82929065	0	29,80017697	162744	1	0	1	0	0	0	0	0	1	1	0	0	0	0	0	0	0	0	0	0	0
	Schulz_GVMAG_M_3300000517_4	Schulz	No	Imitervirales		Mesomimiviridae	Meso_clade_I	Nucleocytoviricota	Megaviricetes	Imitervirales	IM_01	g328	1	2	1	1	1	1	0	1	0	0	0	0	0	0	0	256612	1	0	1	0	0	0	0	0	1	0	0	0	0	0	0	0	0	0	0	0	0
	Schulz_GVMAG_M_3300001348_11	Schulz	No	Imitervirales		Mesomimiviridae	Meso_clade_I						1	2	1	1	3	1	1	1	1,448701351	98,55129865	49,18972399	50,81027601	0	0	22,09861962	314180	1	0	1	0	0	0	0	0	1	0	0	0	0	0	0	0	0	0	0	0	0
	Schulz_GVMAG_M_3300001348_19	Schulz	No	Imitervirales		Mesomimiviridae	Meso_clade_II						1	1	1	0	3	1	0	1	74,42748602	25,57251398	100	0	0	0	14,45435129	198374	1	0	1	0	0	0	0	0	0	0	0	0	0	0	0	0	0	0	0	0	0
	Schulz_GVMAG_M_3300001348_24	Schulz	No	Imitervirales		Mesomimiviridae	Meso_clade_I	Nucleocytoviricota	Megaviricetes	Imitervirales	IM_01	g341	2	1	1	1	2	0	1	1	0	100	35,58329965	50,59287403	13,82382631	0	10,75977799	207021	1	0	1	0	0	0	0	0	0	0	0	0	0	0	0	0	0	0	0	0	0
	Schulz_GVMAG_M_3300001348_25	Schulz	No	Imitervirales		Mesomimiviridae	Meso_clade_I	Nucleocytoviricota	Megaviricetes	Imitervirales	IM_01	g339	1	2	1	1	2	1	1	1	0	100	56,10093663	43,89906337	0	0	17,35727504	501997	1	0	1	0	0	0	0	0	1	0	0	0	0	0	0	0	0	0	0	0	0
	Schulz_GVMAG_M_3300001348_34	Schulz	No	Algavirales		Phycodnaviridae_II	Raphidovirinae						0	0	0	1	0	1	1	0	0	100	100	0	0	0	1,177075329	192596	0	0	0	0	0	0	0	0	1	0	0	0	0	0	0	0	0	1	0	0	0
	Schulz_GVMAG_M_3300001348_35	Schulz	No	Imitervirales		Mesomimiviridae	Meso_clade_I						0	2	1	0	2	0	1	1	0	100	100	0	0	0	0,607649704	353164	1	0	0	0	0	0	0	0	1	0	0	0	0	0	0	0	0	0	0	0	0
	Schulz_GVMAG_M_3300001348_41	Schulz	No	Imitervirales		Mesomimiviridae	Meso_clade_II						1	2	2	1	8	2	1	2	71,81676601	28,18323399	100	0	0	0	10,83240406	476406	1	0	1	0	0	0	0	0	1	0	0	0	0	0	0	0	0	0	0	0	0
	Schulz_GVMAG_M_3300001349_29	Schulz	No	Imitervirales		Mimiviridae	Mimi_clade_IV						1	1	1	1	3	1	1	1	1,815040941	98,18495906	46,92253643	53,07746357	0	0	16,32205308	798310	1	0	1	1	0	0	0	0	1	0	0	0	0	0	0	1	0	0	1	0	0
	Schulz_GVMAG_M_3300001352_25	Schulz	No	Imitervirales		Mimiviridae	Mimi_clade_IV						2	1	1	1	5	1	1	1	3,611262509	96,38873749	100	0	0	0	7,015066155	987092	1	0	1	1	0	0	0	0	1	1	0	1	0	0	0	1	0	0	1	0	0
	Schulz_GVMAG_M_3300001352_32	Schulz	No	Imitervirales		Mesomimiviridae	Meso_base_clade_III						0	1	1	0	3	1	0	1	10,81801596	89,18198404	89,2035096	10,7964904	0	0	24,31656954	396372	1	0	0	0	0	0	0	0	1	0	0	0	0	0	0	0	0	0	0	0	0
	Schulz_GVMAG_M_3300001352_44	Schulz	No	Imitervirales		Mesomimiviridae	Meso_clade_II						0	2	0	0	2	1	1	1	83,43807729	16,56192271	100	0	0	0	12,06669319	188796	1	0	0	0	0	0	0	0	0	0	0	0	0	0	0	0	0	0	0	0	0
	Schulz_GVMAG_M_3300001460_12	Schulz	No	Algavirales		Phycodnaviridae_II	Prasinovirinae						0	0	2	2	10	4	4	2	32,04512912	67,95487088	83,64418699	16,35581301	0	0	4,551745101	279157	0	0	0	0	0	0	0	0	1	0	0	0	0	0	0	0	0	1	0	0	0
	Schulz_GVMAG_M_3300001589_11	Schulz	No	Imitervirales		Mesomimiviridae	Meso_clade_II						1	1	0	1	8	1	1	1	0	100	100	0	0	0	1,184556767	481868	1	0	1	0	0	0	0	0	1	0	0	0	0	0	0	0	0	0	0	0	0
	Schulz_GVMAG_M_3300001589_6	Schulz	No	Imitervirales		Mesomimiviridae	Meso_clade_I						1	1	0	1	2	1	1	1	0	100	82,78331215	17,21668785	0	0	8,401724807	275741	1	0	1	0	0	0	0	0	1	0	0	0	0	0	0	0	0	0	0	0	0
	Schulz_GVMAG_M_3300001718_3	Schulz	No	Algavirales		Phycodnaviridae_II	Prasinovirinae						0	0	2	1	15	4	1	1	2,57531128	97,42468872	87,9742829	12,0257171	0	0	646,4090217	211272	0	0	0	0	0	0	0	0	1	0	0	0	0	0	0	0	0	1	0	0	0
	Schulz_GVMAG_M_3300002154_3	Schulz	No	Imitervirales		Mesomimiviridae	Meso_clade_II	Nucleocytoviricota	Megaviricetes	Imitervirales	IM_12	g304	0	1	1	0	2	1	1	1	100	0	100	0	0	0	3,935378023	274891	0	0	0	1	0	0	0	0	0	0	0	0	0	0	0	0	0	1	0	0	0
	Schulz_GVMAG_M_3300002186_2	Schulz	No	Imitervirales		Mesomimiviridae	Meso_clade_II						1	3	1	1	0	1	1	1	40,51984443	59,48015557	74,61437944	25,38562056	0	0	22,03685752	277235	1	0	1	1	0	0	0	0	1	0	0	0	0	0	0	0	0	0	0	0	0
	Schulz_GVMAG_M_3300002242_2	Schulz	No	Imitervirales		Mesomimiviridae	Meso_clade_I	Nucleocytoviricota	Megaviricetes	Imitervirales	IM_01	g335	2	2	1	1	3	1	2	2	100	0	63,59514346	36,40485654	0	0	9,946725794	437923	1	0	1	0	0	0	0	0	0	0	0	0	0	0	0	0	0	0	0	0	0
	Schulz_GVMAG_M_3300003410_18	Schulz	No	Imitervirales		Mesomimiviridae	Meso_clade_II						1	2	2	1	6	2	1	1	76,24427799	23,75572201	96,10374105	3,896258951	0	0	28,46281697	327905	1	0	1	0	0	0	0	0	1	0	0	0	0	0	0	0	0	0	0	0	0
	Schulz_GVMAG_M_3300004097_33	Schulz	No	Imitervirales		Mesomimiviridae	Meso_clade_I						1	1	1	1	1	1	1	1	0	0	0	0	0	0	0	206139	1	0	1	0	0	0	0	0	1	0	0	0	0	0	0	0	0	0	0	0	0
	Schulz_GVMAG_M_3300004277_10	Schulz	No	Imitervirales		Mimiviridae	Mimi_clade_III						1	1	1	0	4	1	1	1	100	0	100	0	0	0	2,064121728	461013	1	0	1	0	0	0	0	0	1	0	0	0	0	0	0	0	0	0	0	0	0
	Schulz_GVMAG_M_3300005523_3	Schulz	No	Algavirales		Phycodnaviridae_II	Prasinovirinae						0	0	2	2	8	1	3	2	100	0	100	0	0	0	313,4698701	213807	0	0	0	0	0	0	0	0	1	0	0	0	0	0	0	0	0	1	0	0	0
	Schulz_GVMAG_M_3300005589_24	Schulz	No	Pimascovirales		Sister_Iridoviridae_1	Irido_clade_I	Nucleocytoviricota	Megaviricetes	Pimascovirales	PM_01	g98	2	1	1	0	1	1	1	1	0	0	0	0	0	0	0	334564	1	0	1	0	0	0	0	0	0	1	0	0	0	0	0	0	0	0	0	0	0
	Schulz_GVMAG_M_3300006165_1	Schulz	No	Imitervirales		Mesomimiviridae	Meso_clade_I	Nucleocytoviricota	Megaviricetes	Imitervirales	IM_01	g344	1	1	1	1	1	1	1	1	17,86430177	82,13569823	90,60850728	9,391492722	0	0	244,8378177	207945	1	0	1	0	0	0	0	0	0	0	0	0	0	0	0	0	0	0	0	0	0
	Schulz_GVMAG_M_3300006190_14	Schulz	No	Imitervirales		Mesomimiviridae	Meso_clade_II	Nucleocytoviricota	Megaviricetes	Imitervirales	IM_12	g300	1	2	1	1	3	1	1	1	0	100	100	0	0	0	20,20649484	304716	1	0	1	1	0	0	0	0	1	0	0	0	0	0	0	0	0	1	0	0	0
	Schulz_GVMAG_M_3300006641_22	Schulz	No	Imitervirales		Basal_Imiter	Basal_Imiter						0	0	2	1	2	4	1	0	0	0	0	0	0	0	0	233148	0	0	0	0	0	0	0	0	1	0	0	0	0	0	0	0	0	0	0	0	0
	Schulz_GVMAG_M_3300006752_9	Schulz	No	Imitervirales		Mesomimiviridae	Meso_clade_I	Nucleocytoviricota	Megaviricetes	Imitervirales	IM_01	g336	2	2	2	1	2	1	1	2	100	0	0	0	0	0	0,748166302	474801	1	0	1	0	0	0	0	0	1	0	0	0	0	0	0	0	0	0	0	0	0
	Schulz_GVMAG_M_3300006802_11	Schulz	No	Pimascovirales		Pithoviridae	Pithoviruses						2	2	1	1	1	1	1	2	0	0	0	0	0	0	0	175006	0	0	1	0	0	0	0	0	1	0	0	0	0	0	0	0	0	0	0	0	0
	Schulz_GVMAG_M_3300006802_13	Schulz	No										0	0	0	0	0	1	0	1	0	0	0	0	0	0	0	113987	0	0	0	0	0	0	0	0	0	0	0	0	0	0	0	0	0	0	0	0	0
	Schulz_GVMAG_M_3300006805_8	Schulz	No	Imitervirales		Mesomimiviridae	Meso_clade_I						2	3	1	1	0	1	0	3	92,5506805	7,449319498	89,03052606	10,96947394	0	0	13,22300234	411827	1	0	1	0	0	0	0	0	0	0	0	0	0	0	0	0	0	0	0	0	0
	Schulz_GVMAG_M_3300006810_1	Schulz	No	Pimascovirales		Pithoviridae	Pithoviruses						2	0	2	1	1	1	1	0	0	0	0	0	0	0	0	220310	0	0	1	0	0	0	0	0	1	0	0	0	0	0	0	0	0	0	0	0	0
	Schulz_GVMAG_M_3300006810_14	Schulz	No	Imitervirales		Mesomimiviridae	Meso_clade_I						1	3	0	0	2	2	2	2	0	100	100	0	0	0	1,542361375	314804	1	0	1	0	0	0	0	0	0	0	0	0	0	0	0	0	0	0	0	0	0
	Schulz_GVMAG_M_3300006810_8	Schulz	No	Imitervirales		Mesomimiviridae	Meso_clade_I	Nucleocytoviricota	Megaviricetes	Imitervirales	IM_01	g344	2	3	2	1	4	1	2	5	100	0	100	0	0	0	1,071334478	583400	1	0	1	0	0	0	0	0	1	1	0	0	0	0	0	0	0	0	0	0	0
	Schulz_GVMAG_M_3300006922_4	Schulz	No	Imitervirales		Mesomimiviridae	Meso_clade_I	Nucleocytoviricota	Megaviricetes	Imitervirales	IM_01	g338	1	0	1	1	2	1	1	1	0	0	0	0	0	0	0	283092	0	0	1	0	0	0	0	0	1	0	0	0	0	0	0	0	0	0	0	0	0
	Schulz_GVMAG_M_3300007236_6	Schulz	No	Imitervirales		Mesomimiviridae	Meso_clade_II	Nucleocytoviricota	Megaviricetes	Imitervirales	IM_12	g300	1	2	1	1	2	2	1	1	100	0	100	0	0	0	18,51799046	307642	1	0	1	1	0	0	0	0	1	0	0	0	0	0	0	0	0	0	0	0	0
	Schulz_GVMAG_M_3300007345_3	Schulz	No	Algavirales		Phycodnaviridae_II	Raphidovirinae	Nucleocytoviricota	Megaviricetes	Algavirales	AG_04	g167	0	0	1	1	5	2	0	1	0	0	0	0	0	0	0	263150	0	0	0	0	0	0	0	0	0	0	0	0	0	0	0	0	0	0	0	0	0
	Schulz_GVMAG_M_3300007345_7	Schulz	No	Pimascovirales		Pithoviridae	Pithoviruses						2	1	1	1	1	1	1	0	100	0	100	0	0	0	4,077931326	179748	1	0	1	0	0	0	0	0	0	0	0	0	0	0	0	0	0	0	0	0	0
	Schulz_GVMAG_M_3300007363_5	Schulz	No	Imitervirales		Mesomimiviridae	Meso_clade_I						2	2	2	1	3	2	0	1	0	0	0	0	0	0	0	191317	1	0	1	0	0	0	0	0	0	0	0	0	0	0	0	0	0	0	0	0	0
	Schulz_GVMAG_M_3300007559_2	Schulz	No	Imitervirales		Mesomimiviridae	Meso_clade_I						2	1	0	1	3	1	1	1	0	0	0	0	0	0	0	149850	1	0	1	0	0	0	0	0	1	0	0	0	0	0	0	0	0	0	0	0	0
	Schulz_GVMAG_M_3300007618_2	Schulz	No	Imitervirales		Mimiviridae	Mimi_clade_IV						2	2	1	1	6	1	1	0	0	0	0	0	0	0	0	394605	0	0	1	1	0	0	0	0	1	0	0	0	0	0	0	0	0	0	0	0	0
	Schulz_GVMAG_M_3300007622_7	Schulz	No	Imitervirales		Basal_Imiter	Basal_Imiter						0	0	2	0	6	2	0	1	8,114078865	91,88592113	71,73008503	28,26991497	0	0	9,039548023	283771	0	0	0	0	0	0	0	0	1	1	0	0	0	0	0	0	0	0	0	0	0
	Schulz_GVMAG_M_3300007708_3	Schulz	No	Imitervirales		Basal_Imiter	Basal_Imiter						0	0	1	2	2	7	1	1	0	0	0	0	0	0	0	486963	0	0	0	0	0	0	0	0	1	1	0	0	0	0	0	0	0	0	0	0	0
	Schulz_GVMAG_M_3300007708_4	Schulz	No	Imitervirales		Basal_Imiter	Basal_Imiter						0	0	1	1	2	3	1	1	0	0	0	0	0	0	0	218494	0	0	0	0	0	0	0	0	1	0	0	0	0	0	0	0	0	0	0	0	0
	Schulz_GVMAG_M_3300008012_16	Schulz	No	Imitervirales		Mesomimiviridae	Meso_clade_II						2	4	1	1	3	1	1	2	0	0	0	0	0	0	0	382418	1	0	1	0	0	0	0	0	1	1	0	0	0	0	0	0	0	1	0	0	0
	Schulz_GVMAG_M_3300008012_2	Schulz	No										0	0	0	0	4	3	1	1	100	0	100	0	0	0	1,195590894	142459	0	0	0	0	0	0	0	0	1	0	0	0	0	0	0	0	0	1	0	0	0
	Schulz_GVMAG_M_3300008012_32	Schulz	No	Imitervirales		Mesomimiviridae	Meso_clade_II	Nucleocytoviricota	Megaviricetes	Imitervirales	IM_12	g304	2	2	1	1	0	1	1	1	0	0	0	0	0	0	0	389246	1	0	1	1	0	0	0	0	1	0	0	0	0	0	0	0	0	1	0	0	0
	Schulz_GVMAG_M_3300008224_9	Schulz	No	Pimascovirales		Pithoviridae	Pithoviruses						1	1	2	0	0	1	0	0	0	0	0	0	0	0	0	512421	0	0	0	0	0	0	0	0	0	0	0	0	0	0	0	0	0	0	0	0	0
	Schulz_GVMAG_M_3300009051_3	Schulz	No	Imitervirales		Mesomimiviridae	Meso_clade_II	Nucleocytoviricota	Megaviricetes	Imitervirales	IM_12	g300	1	1	1	1	4	2	1	1	0	0	0	0	0	0	0	462583	1	0	1	1	0	0	0	0	1	0	0	0	0	0	0	0	0	1	0	0	0
	Schulz_GVMAG_M_3300009059_10	Schulz	No	Imitervirales		Basal_Imiter	Basal_Imiter						0	0	2	0	2	5	1	1	0	0	0	0	0	0	0	358476	0	0	0	0	0	0	0	0	1	1	0	0	0	0	0	0	0	0	0	0	0
	Schulz_GVMAG_M_3300009059_8	Schulz	No	Imitervirales		Basal_Imiter	Basal_Imiter						0	0	2	0	1	3	1	0	0	0	0	0	0	0	0	181969	0	0	0	0	0	0	0	0	1	0	0	0	0	0	0	0	0	0	0	0	0
	Schulz_GVMAG_M_3300009071_15	Schulz	No	Algavirales		Phycodnaviridae_II	Prasinovirinae	Nucleocytoviricota	Megaviricetes	Algavirales	AG_01	g177	0	0	3	2	18	5	2	4	42,01518867	57,98481133	95,43699504	4,112594243	0,450410716	0	136,0090073	222643	0	0	0	0	0	0	0	0	1	0	0	0	0	0	0	0	0	1	0	0	0
	Schulz_GVMAG_M_3300009076_8	Schulz	No	Imitervirales		Mesomimiviridae	Meso_clade_I						2	3	1	1	1	2	1	2	50,39734091	49,60265909	93,06104164	6,938958356	0	0	31,94600565	446711	1	0	1	0	0	0	0	0	1	0	0	0	0	0	0	0	0	0	0	0	0
	Schulz_GVMAG_M_3300009077_7	Schulz	No	Imitervirales		Mesomimiviridae	Meso_clade_II						1	2	1	1	13	1	1	1	0	100	86,36559121	0	10,95638753	2,678021252	33,04645806	419346	1	0	1	0	0	0	0	0	0	0	0	0	0	0	0	0	0	0	0	0	0
	Schulz_GVMAG_M_3300009149_34	Schulz	No	Imitervirales		Mesomimiviridae	Meso_clade_I	Nucleocytoviricota	Megaviricetes	Imitervirales	IM_01	g329	1	2	1	0	2	1	1	1	11,64976035	88,35023965	46,66758564	37,4035348	15,92887956	0	12,64395177	323433	1	0	1	0	0	0	0	0	1	1	0	0	0	0	0	0	0	0	0	0	0
	Schulz_GVMAG_M_3300009172_8	Schulz	No	Imitervirales		Mesomimiviridae	Meso_clade_I	Nucleocytoviricota	Megaviricetes	Imitervirales	IM_01	g335	2	2	1	1	2	0	1	1	0	100	56,36320611	43,63679389	0	0	8,527745109	327355	1	0	1	0	0	0	0	0	0	0	0	0	0	0	0	0	0	0	0	0	0
	Schulz_GVMAG_M_3300009193_33	Schulz	No	Imitervirales		Mesomimiviridae	Meso_clade_II						2	3	1	1	4	2	1	1	15,4123216	84,5876784	89,99843222	10,00156778	0	0	96,64941848	454448	1	0	0	0	0	0	0	0	1	0	0	0	0	0	0	0	0	1	0	0	0
	Schulz_GVMAG_M_3300009409_46	Schulz	No	Imitervirales		Mesomimiviridae	Meso_clade_I						1	2	2	1	2	1	1	1	0	0	0	0	0	0	0	219736	1	0	1	0	0	0	0	0	0	0	0	0	0	0	0	0	0	0	0	0	0
	Schulz_GVMAG_M_3300009420_1	Schulz	No	Imitervirales		Mesomimiviridae	Meso_clade_I						1	2	1	1	2	2	1	2	2,1980913	97,8019087	81,60725506	18,39274494	0	0	35,86753282	414864	1	0	1	0	0	0	0	0	0	0	0	0	0	0	0	0	0	0	0	0	0
	Schulz_GVMAG_M_3300009422_16	Schulz	No	Imitervirales		Mesomimiviridae	Meso_clade_II						1	2	2	1	12	1	1	1	0	100	81,6218386	18,3781614	0	0	16,75177831	520297	1	0	1	0	0	0	0	0	1	1	0	0	0	0	0	0	0	1	0	0	0
	Schulz_GVMAG_M_3300009425_37	Schulz	No	Imitervirales		Mesomimiviridae	Meso_clade_I	Nucleocytoviricota	Megaviricetes	Imitervirales	IM_01	g329	0	2	1	0	2	1	1	1	0	100	100	0	0	0	15,96740469	349130	1	0	0	0	0	0	0	0	0	1	0	0	0	0	0	0	0	0	0	0	0
	Schulz_GVMAG_M_3300009426_8	Schulz	No	Imitervirales		Mesomimiviridae	Meso_clade_I						0	3	1	0	1	1	0	1	70,82637116	29,17362884	100	0	0	0	11,85181555	244857	1	0	0	0	0	0	0	0	0	0	0	0	0	0	0	0	0	0	0	0	0
	Schulz_GVMAG_M_3300009428_8	Schulz	No	Imitervirales		Mesomimiviridae	Meso_clade_I						1	2	2	1	1	1	1	0	0	100	40,65194519	56,49553758	2,852517233	0	74,55773248	191790	1	0	1	0	0	0	0	0	0	0	0	0	0	0	0	0	0	0	0	0	0
	Schulz_GVMAG_M_3300009432_20	Schulz	No	Imitervirales		Mesomimiviridae	Meso_clade_I						1	2	1	1	2	1	1	0	33,76160279	66,23839721	65,6883391	34,3116609	0	0	9,808678658	415479	1	0	1	0	0	0	0	0	1	0	0	0	0	0	0	0	0	0	0	0	0
	Schulz_GVMAG_M_3300009434_15	Schulz	No	Imitervirales		Mesomimiviridae	Meso_clade_I						1	2	1	1	1	2	0	1	40,62126956	59,37873044	64,74308084	35,25691916	0	0	18,95960072	252593	1	0	1	0	0	0	0	0	0	0	0	0	0	0	0	0	0	0	0	0	0
	Schulz_GVMAG_M_3300009434_22	Schulz	No	Imitervirales		Mesomimiviridae	Meso_clade_II						1	2	1	0	2	1	1	1	40,98440876	59,01559124	97,07102729	2,928972713	0	0	36,58135023	264102	1	0	1	0	0	0	0	0	1	0	0	0	0	0	0	0	0	0	0	0	0
	Schulz_GVMAG_M_3300009436_15	Schulz	No	Imitervirales		Mimiviridae	Mimi_clade_III	Nucleocytoviricota	Megaviricetes	Imitervirales	IM_16	g240	1	1	1	1	4	2	1	1	0	0	0	0	0	0	0	675011	1	0	1	0	0	0	0	0	1	0	0	0	0	0	0	0	0	0	0	0	0
	Schulz_GVMAG_M_3300009436_18	Schulz	No	Imitervirales		Mesomimiviridae	Meso_clade_I						1	2	1	1	2	1	1	1	75,38972875	24,61027125	53,68872596	41,87924421	2,742676007	1,689353824	36,55176009	371237	1	0	1	0	0	0	0	0	0	1	0	0	0	0	0	0	0	0	0	0	0
	Schulz_GVMAG_M_3300009436_29	Schulz	No	Asfuvirales		ND	ND	Nucleocytoviricota	Pokkesviricetes	Asfuvirales	AF_02	g35	2	1	1	0	1	1	1	1	0	0	0	0	0	0	0	215977	1	0	1	0	0	0	0	0	0	0	0	0	0	0	0	0	0	0	0	0	0
	Schulz_GVMAG_M_3300009436_33	Schulz	No	Imitervirales		Mesomimiviridae	Meso_clade_I	Nucleocytoviricota	Megaviricetes	Imitervirales	IM_01	g335	1	3	1	1	1	1	0	1	0	0	0	0	0	0	0	318228	1	0	1	0	0	0	0	0	1	0	0	0	0	0	0	0	0	0	0	0	0
	Schulz_GVMAG_M_3300009436_41	Schulz	No	Imitervirales		Mesomimiviridae	Meso_clade_I	Nucleocytoviricota	Megaviricetes	Imitervirales	IM_01	g334	1	2	1	0	1	1	1	1	20,30971968	79,69028032	63,32391954	36,67608046	0	0	26,27779556	215547	1	0	1	0	0	0	0	0	1	0	0	0	0	0	0	0	0	0	0	0	0
	Schulz_GVMAG_M_3300009441_23	Schulz	No	Imitervirales		Mesomimiviridae	Meso_clade_I	Nucleocytoviricota	Megaviricetes	Imitervirales	IM_01	g335	1	3	1	1	2	1	1	1	0,154987677	99,84501232	69,22427911	27,87921036	1,920510894	0,975999633	168,8080127	247952	1	0	1	0	0	0	0	0	1	1	0	0	0	0	0	0	0	0	0	0	0
	Schulz_GVMAG_M_3300009443_14	Schulz	No										0	1	4	0	1	1	1	3	20,41184356	79,58815644	86,80575468	13,19424532	0	0	97,16956035	285199	0	0	0	0	0	0	0	0	1	0	0	0	0	0	0	0	0	0	0	0	0
	Schulz_GVMAG_M_3300009467_15	Schulz	No	Pimascovirales		Basal_Iridoviridae	ND						2	0	1	1	0	0	1	1	100	0	100	0	0	0	8,268069617	208513	0	0	1	0	0	0	0	0	1	1	0	0	0	0	0	0	0	0	0	0	0
	Schulz_GVMAG_M_3300009488_1	Schulz	No	Pimascovirales		Sister_Iridoviridae_2	Irido_clade_IV						1	1	1	1	1	1	1	0	100	0	100	0	0	0	2,329975409	111021	1	0	1	0	0	0	0	0	0	1	0	0	0	0	0	0	0	0	0	0	0
	Schulz_GVMAG_M_3300009488_12	Schulz	No	Imitervirales		Mesomimiviridae	Meso_clade_I						1	3	1	1	1	1	1	1	100	0	43,04239562	50,67897082	6,278633561	0	45,86333088	444760	1	0	1	0	0	0	0	0	1	1	0	0	0	0	0	0	0	0	0	0	0
	Schulz_GVMAG_M_3300009488_16	Schulz	No	Pimascovirales		Sister_Iridoviridae_1	Irido_clade_I	Nucleocytoviricota	Megaviricetes	Pimascovirales	PM_01	g100	2	1	2	1	0	1	1	1	0	0	0	0	0	0	0	219259	0	0	1	0	0	0	0	0	1	1	0	0	0	0	0	0	0	0	0	0	0
	Schulz_GVMAG_M_3300009495_27	Schulz	No	Imitervirales		Mesomimiviridae	Meso_clade_II						1	1	1	1	1	1	1	1	100	0	100	0	0	0	2,132768838	207383	1	0	1	0	0	0	0	0	0	1	0	0	0	0	0	0	0	0	0	0	0
	Schulz_GVMAG_M_3300009496_9	Schulz	No	Pandoravirales		Phycodnaviridae_I	PhycoI_clade_I	Nucleocytoviricota	Megaviricetes	Pandoravirales	PV_05	g148	1	0	1	0	1	1	1	0	0	100	59,57746399	40,42253601	0	0	6,028788019	400097	0	0	1	1	0	0	0	0	1	0	0	0	0	0	0	0	0	0	0	0	0
	Schulz_GVMAG_M_3300009497_12	Schulz	No	Imitervirales		Mesomimiviridae	Meso_clade_I						1	2	1	1	2	1	1	1	0	100	100	0	0	0	3,247338524	429367	1	0	1	0	0	0	0	0	1	0	0	0	0	0	0	0	0	0	0	0	0
	Schulz_GVMAG_M_3300009498_22	Schulz	No	Imitervirales		Mesomimiviridae	Meso_clade_I	Nucleocytoviricota	Megaviricetes	Imitervirales	IM_01	g332	0	2	1	1	2	1	1	1	18,85450897	81,14549103	100	0	0	0	11,67167567	265189	1	0	0	0	0	0	0	0	0	0	0	0	0	0	0	0	0	0	0	0	0
	Schulz_GVMAG_M_3300009507_18	Schulz	No	Imitervirales		Mesomimiviridae	Meso_clade_I						1	1	1	1	2	1	1	1	0	100	67,95640622	32,04359378	0	0	3,857437937	422889	1	0	1	0	0	0	0	0	1	0	0	0	0	0	0	0	0	0	0	0	0
	Schulz_GVMAG_M_3300009512_5	Schulz	No	Algavirales		Phycodnaviridae_II	PhycoII_clade_II						2	1	0	2	1	4	1	1	0	0	0	0	0	0	0	263941	1	0	1	0	0	0	0	0	1	0	0	0	0	0	0	0	0	1	0	0	0
	Schulz_GVMAG_M_3300009529_2	Schulz	No	Pimascovirales		Pithoviridae	Pithoviruses						2	1	0	1	1	1	1	0	0	0	0	0	0	0	0	369984	0	0	0	1	0	0	0	0	0	0	0	0	0	0	0	0	0	0	0	0	0
	Schulz_GVMAG_M_3300009544_28	Schulz	No	Algavirales		Phycodnaviridae_II	PhycoII_clade_II						2	1	1	1	7	4	1	2	0	100	56,66751397	43,33248603	0	0	13,76012134	210212	1	0	1	0	0	0	0	0	1	0	0	0	0	0	0	0	0	1	0	0	0
	Schulz_GVMAG_M_3300009550_18	Schulz	No	Algavirales		Phycodnaviridae_II	Raphidovirinae						0	0	1	0	3	2	1	1	100	0	97,58133299	0	2,418667008	0	105,2906533	155967	0	0	0	0	0	0	0	0	1	1	0	0	0	0	0	0	0	1	0	0	0
	Schulz_GVMAG_M_3300009705_27	Schulz	No	Imitervirales		Mesomimiviridae	Meso_clade_I						0	2	1	0	1	1	0	1	0	100	79,98265842	13,83466335	6,182678227	0	21,19268261	178807	1	0	0	0	0	0	0	0	1	0	0	0	0	0	0	0	0	0	0	0	0
	Schulz_GVMAG_M_3300009706_33	Schulz	No	Imitervirales		Mesomimiviridae	Meso_clade_II	Nucleocytoviricota	Megaviricetes	Imitervirales	IM_07	g294	2	2	2	1	7	2	1	1	0	0	0	0	0	0	0	429278	1	0	1	0	0	0	0	0	1	0	0	0	0	0	0	0	0	0	0	0	0
	Schulz_GVMAG_M_3300009706_38	Schulz	No	Imitervirales		Mesomimiviridae	Meso_clade_I						1	1	1	1	1	1	1	0	0	0	0	0	0	0	0	270524	1	0	1	0	0	0	0	0	1	0	0	0	0	0	0	0	0	0	0	0	0
	Schulz_GVMAG_M_3300009706_42	Schulz	No	Imitervirales		Mesomimiviridae	Meso_clade_II						0	2	0	1	0	0	1	1	0	100	88,40385816	11,59614184	0	0	8,013113586	237600	1	0	0	0	0	0	0	0	0	0	0	0	0	0	0	0	0	1	0	0	0
	Schulz_GVMAG_M_3300009785_4	Schulz	No	Imitervirales		Mesomimiviridae	Meso_clade_II	Nucleocytoviricota	Megaviricetes	Imitervirales	IM_09	g274	1	2	1	0	2	1	1	1	3,115084589	96,88491541	89,80642486	10,19357514	0	0	53,78266195	209839	1	0	1	0	0	0	0	0	1	1	0	0	0	0	0	0	0	0	0	0	0
	Schulz_GVMAG_M_3300009786_46	Schulz	No	Imitervirales		Mesomimiviridae	Meso_clade_I						1	2	0	1	2	1	1	1	0	100	0	100	0	0	0,806985104	250934	1	0	1	0	0	0	0	0	0	1	0	0	0	0	0	0	0	0	0	0	0
	Schulz_GVMAG_M_3300010151_7	Schulz	No	Singleton_Order_01		ND	ND	Nucleocytoviricota	Pokkesviricetes	Chitovirales	incertae_sedis	g12	2	1	1	1	1	1	1	1	0	0	0	0	0	0	0	224093	0	0	1	0	0	0	0	0	1	0	0	0	0	0	0	0	0	0	0	0	0
	Schulz_GVMAG_M_3300010299_5	Schulz	No	Imitervirales		Mesomimiviridae	Meso_clade_II						0	1	1	1	4	1	1	1	0	0	0	0	0	0	0	285100	1	0	0	0	0	0	0	0	1	0	0	0	0	0	0	0	0	0	0	0	0
	Schulz_GVMAG_M_3300010354_11	Schulz	No	Imitervirales		Mesomimiviridae	Meso_clade_II	Nucleocytoviricota	Megaviricetes	Imitervirales	IM_12	g309	1	2	1	1	2	1	1	1	0	0	0	0	0	0	0	394769	1	0	1	0	0	0	0	0	1	0	0	0	0	0	0	0	0	0	0	0	0
	Schulz_GVMAG_M_3300010354_16	Schulz	No	Imitervirales		Mesomimiviridae	Meso_clade_I						1	1	2	1	2	1	1	1	0	0	0	0	0	0	0	396346	1	0	1	0	0	0	0	0	1	0	0	0	0	0	0	0	0	0	0	0	0
	Schulz_GVMAG_M_3300010354_26	Schulz	No	Imitervirales		Mimiviridae	Mimi_clade_IV						0	3	0	0	1	2	1	1	0	0	0	0	0	0	0	233447	1	0	0	0	0	0	0	0	1	0	0	0	0	0	0	0	0	0	0	0	0
	Schulz_GVMAG_M_3300010354_31	Schulz	No	Imitervirales		Mesomimiviridae	Meso_clade_II	Nucleocytoviricota	Megaviricetes	Imitervirales	IM_12	g300	1	4	1	1	1	1	0	1	0	0	0	0	0	0	0	427121	1	0	1	1	0	0	0	0	1	0	0	0	0	0	0	0	0	1	0	0	0
	Schulz_GVMAG_M_3300010354_52	Schulz	No	Imitervirales		Mesomimiviridae	Meso_clade_I						3	2	0	1	0	1	1	2	0	0	0	0	0	0	0	326477	1	0	1	0	0	0	0	0	0	0	0	0	0	0	0	0	0	0	0	0	0
	Schulz_GVMAG_M_3300010368_17	Schulz	No	Imitervirales		Mesomimiviridae	Meso_clade_II	Nucleocytoviricota	Megaviricetes	Imitervirales	IM_09	g273	1	2	1	1	1	1	1	1	0	0	0	0	0	0	0	326275	1	0	1	0	0	0	0	0	1	0	0	0	0	0	0	0	0	1	0	0	0
	Schulz_GVMAG_M_3300010368_24	Schulz	No	Imitervirales		Mesomimiviridae	Meso_clade_I	Nucleocytoviricota	Megaviricetes	Imitervirales	IM_01	g335	2	4	1	1	2	1	1	1	16,9900965	83,0099035	88,16654795	11,83345205	0	0	12,11264066	414683	1	0	1	0	0	0	0	0	1	0	0	0	0	0	0	0	0	0	0	0	0
	Schulz_GVMAG_M_3300010368_29	Schulz	No	Imitervirales		Mesomimiviridae	Meso_base_clade_III						1	2	2	0	4	0	1	1	100	0	100	0	0	0	1,444155844	250679	1	0	1	0	0	0	0	0	0	0	0	0	0	0	0	0	0	0	0	0	0
	Schulz_GVMAG_M_3300010368_35	Schulz	No	Imitervirales		Mesomimiviridae	Meso_clade_I	Nucleocytoviricota	Megaviricetes	Imitervirales	IM_01	g342	1	3	1	1	2	1	1	1	0	0	0	0	0	0	0	255584	1	0	1	0	0	0	0	0	1	1	0	0	0	0	0	0	0	1	0	0	0
	Schulz_GVMAG_M_3300010368_6	Schulz	No	Imitervirales		Mesomimiviridae	Meso_clade_I						3	4	0	1	2	1	1	3	100	0	100	0	0	0	6,387326291	311988	1	0	1	0	0	0	0	0	1	0	0	0	0	0	0	0	0	0	0	0	0
	Schulz_GVMAG_M_3300010370_19	Schulz	No	Imitervirales		Mesomimiviridae	Meso_clade_II	Nucleocytoviricota	Megaviricetes	Imitervirales	IM_12	g300	1	1	1	1	4	1	1	1	0	0	0	0	0	0	0	445624	1	0	1	0	0	0	0	0	1	0	0	0	0	0	0	0	0	1	0	0	0
	Schulz_GVMAG_M_3300010370_26	Schulz	No	Imitervirales		Mesomimiviridae	Meso_clade_II						0	2	1	1	4	1	1	0	0	0	0	0	0	0	0	268954	1	0	0	0	0	0	0	0	0	0	0	0	0	0	0	0	0	1	0	0	0
	Schulz_GVMAG_M_3300010370_30	Schulz	No	Imitervirales		Mesomimiviridae	Meso_clade_I						0	2	0	2	2	1	1	1	0	0	0	0	0	0	0	352746	1	0	0	0	0	0	0	0	0	0	0	0	0	0	0	0	0	0	0	0	0
	Schulz_GVMAG_M_3300010370_5	Schulz	No	Imitervirales		Mesomimiviridae	Meso_clade_II						0	2	1	1	0	0	1	1	0	0	0	0	0	0	0	297300	1	0	0	0	0	0	0	0	0	0	0	0	0	0	0	0	0	1	0	0	0
	Schulz_GVMAG_M_3300011013_19	Schulz	No	Imitervirales		Mesomimiviridae	Meso_base_clade_II	Nucleocytoviricota	Megaviricetes	Imitervirales	IM_13	g260	1	2	1	1	4	1	1	1	0	0	0	0	0	0	0	364295	1	0	0	0	0	0	0	0	1	1	0	0	0	0	0	0	0	1	0	0	0
	Schulz_GVMAG_M_3300012920_24	Schulz	No	Imitervirales		Mesomimiviridae	Meso_clade_I	Nucleocytoviricota	Megaviricetes	Imitervirales	IM_01	g340	1	2	1	1	1	1	1	1	100	0	30,60986581	63,79289484	2,537788128	3,059451218	46,9643183	328154	1	0	1	0	0	0	0	0	0	1	0	0	0	0	0	0	0	0	0	0	0
	Schulz_GVMAG_M_3300012920_30	Schulz	No	Imitervirales		Mesomimiviridae	Meso_clade_II	Nucleocytoviricota	Megaviricetes	Imitervirales	IM_06	g271	1	2	1	1	4	2	1	1	100	0	100	0	0	0	21,5045785	559133	1	0	1	0	0	0	0	0	1	1	0	0	0	0	0	0	0	0	0	0	0
	Schulz_GVMAG_M_3300012936_1	Schulz	No	Imitervirales		Mesomimiviridae	Meso_clade_I	Nucleocytoviricota	Megaviricetes	Imitervirales	IM_01	g321	1	2	1	1	2	1	0	1	0	0	0	0	0	0	0	214581	1	0	1	0	0	0	0	0	1	0	0	0	0	0	0	0	0	0	0	0	0
	Schulz_GVMAG_M_3300012936_15	Schulz	No	Imitervirales		Mesomimiviridae	Meso_clade_I	Nucleocytoviricota	Megaviricetes	Imitervirales	IM_01	g339	1	2	1	1	2	1	1	1	100	0	100	0	0	0	12,93455308	448985	1	0	1	0	0	0	0	0	1	0	0	0	0	0	0	0	0	0	0	0	0
	Schulz_GVMAG_M_3300012936_19	Schulz	No	Imitervirales		Mesomimiviridae	Meso_clade_I	Nucleocytoviricota	Megaviricetes	Imitervirales	IM_01	g339	1	2	1	1	2	1	1	1	100	0	100	0	0	0	22,68364694	448442	1	0	1	0	0	0	0	0	1	1	0	0	0	0	0	0	0	0	0	0	0
	Schulz_GVMAG_M_3300012936_23	Schulz	No	Imitervirales		Mesomimiviridae	Meso_clade_I						0	1	1	1	0	1	1	0	100	0	100	0	0	0	52,77696761	296609	0	0	0	0	0	0	0	0	1	0	0	0	0	0	0	0	0	0	0	0	0
	Schulz_GVMAG_M_3300012936_34	Schulz	No	Imitervirales		Mesomimiviridae	Meso_clade_I	Nucleocytoviricota	Megaviricetes	Imitervirales	IM_01	g329	1	2	1	1	2	1	1	1	100	0	94,92947355	3,595624089	1,474902357	0	72,33173991	462736	1	0	1	0	0	0	0	0	1	1	0	0	0	0	0	0	0	0	0	0	0
	Schulz_GVMAG_M_3300012936_37	Schulz	No	Imitervirales		Mesomimiviridae	Meso_clade_I	Nucleocytoviricota	Megaviricetes	Imitervirales	IM_01	g342	1	2	1	1	2	1	1	1	100	0	100	0	0	0	7,623038975	406533	1	0	1	0	0	0	0	0	1	1	0	0	0	0	0	0	0	1	0	0	0
	Schulz_GVMAG_M_3300012936_38	Schulz	No	Imitervirales		Mimiviridae	Mimi_clade_IV						1	0	2	2	8	1	2	1	100	0	100	0	0	0	4,779609724	473637	0	0	1	1	0	0	0	0	0	0	0	0	0	0	0	0	0	0	0	0	0
	Schulz_GVMAG_M_3300012936_4	Schulz	No	Imitervirales		Mesomimiviridae	Meso_clade_I						0	2	1	2	2	3	1	1	100	0	100	0	0	0	59,90073646	498399	1	0	0	0	0	0	0	0	1	1	0	0	0	0	0	0	0	0	0	0	0
	Schulz_GVMAG_M_3300012952_13	Schulz	No	Imitervirales		Mesomimiviridae	Meso_clade_I						1	2	0	1	2	1	1	1	100	0	82,79463827	11,03222523	6,173136501	0	9,947231254	356461	1	0	1	0	0	0	0	0	0	0	0	0	0	0	0	0	0	0	0	0	0
	Schulz_GVMAG_M_3300012952_3	Schulz	No	Pandoravirales		Phycodnaviridae_I	PhycoI_clade_II						1	1	0	0	0	0	1	1	100	0	100	0	0	0	20,58066391	244341	1	0	1	1	0	0	0	0	1	0	0	1	0	0	0	0	0	0	0	0	0
	Schulz_GVMAG_M_3300012952_6	Schulz	No	Pimascovirales		Sister_Iridoviridae_2	Irido_clade_II						0	1	1	1	1	1	1	1	100	0	100	0	0	0	2,331278034	311582	1	0	0	0	0	0	0	0	0	1	0	0	0	0	0	0	0	0	0	0	0
	Schulz_GVMAG_M_3300012953_22	Schulz	No	Pimascovirales		Sister_Iridoviridae_1	Irido_clade_I	Nucleocytoviricota	Megaviricetes	Pimascovirales	PM_01	g107	1	1	1	0	0	1	0	1	100	0	43,98196129	32,57491603	14,34620571	9,096916965	8,142806312	241698	1	0	1	0	0	0	0	0	0	0	0	0	0	0	0	0	0	0	0	0	0
	Schulz_GVMAG_M_3300012954_15	Schulz	No	Imitervirales		Mesomimiviridae	Meso_clade_I						1	2	1	1	2	2	1	0	100	0	100	0	0	0	1,52290398	382297	1	0	1	0	0	0	0	0	1	1	0	0	0	0	0	0	0	0	0	0	0
	Schulz_GVMAG_M_3300012954_17	Schulz	No	Imitervirales		Mesomimiviridae	Meso_clade_I						1	2	1	1	2	1	1	1	100	0	100	0	0	0	4,16461832	392593	1	0	1	0	0	0	0	0	1	0	0	0	0	0	0	0	0	0	0	0	0
	Schulz_GVMAG_M_3300013010_19	Schulz	No	Pimascovirales		Sister_Iridoviridae_1	Irido_clade_I	Nucleocytoviricota	Megaviricetes	Pimascovirales	PM_01	g106	2	1	1	1	1	1	1	1	0	0	0	0	0	0	0	302154	0	0	1	0	0	0	0	0	1	1	0	0	0	0	0	0	0	0	0	0	0
	Schulz_GVMAG_M_3300017697_11	Schulz	No	Imitervirales		Mesomimiviridae	Meso_clade_II						1	2	1	1	10	1	1	1	87,25975326	12,74024674	100	0	0	0	69,47511488	262602	1	0	1	0	0	0	0	0	1	0	0	0	0	0	0	0	0	0	0	0	0
	Schulz_GVMAG_M_3300017724_7	Schulz	No	Imitervirales		Mesomimiviridae	Meso_clade_I	Nucleocytoviricota	Megaviricetes	Imitervirales	IM_01	g335	1	2	1	1	1	1	0	1	6,498220457	93,50177954	86,3354615	13,6645385	0	0	53,70618457	475991	1	0	1	0	0	0	0	0	1	0	0	0	0	0	0	0	0	0	0	0	0
	Schulz_GVMAG_M_3300017735_4	Schulz	No	Imitervirales		Mesomimiviridae	Meso_clade_I	Nucleocytoviricota	Megaviricetes	Imitervirales	IM_01	g339	2	2	1	0	2	1	1	3	45,51262397	54,48737603	51,90323603	38,26282248	9,833941489	0	18,39952484	489538	1	0	1	0	0	0	0	0	1	0	0	0	0	0	0	0	0	0	0	0	0
	Schulz_GVMAG_M_3300017741_2	Schulz	No	Algavirales		Basal_Algavirales	Basal_Algavirales	Nucleocytoviricota	Megaviricetes	Algavirales	incertae_sedis	g198	0	0	2	1	1	1	1	0	0	0	0	0	0	0	0	268389	0	0	0	0	0	0	0	0	0	1	0	0	0	0	0	0	0	0	0	0	0
	Schulz_GVMAG_M_3300017741_4	Schulz	No	Imitervirales		Mesomimiviridae	Meso_clade_I						0	2	1	0	2	1	1	1	100	0	100	0	0	0	3,89394456	198750	1	0	0	0	0	0	0	0	1	0	0	0	0	0	0	0	0	0	0	0	0
	Schulz_GVMAG_M_3300017744_9	Schulz	No	Algavirales		Phycodnaviridae_II	Prasinovirinae						0	0	3	2	11	3	2	2	55,77512577	44,22487423	94,9106233	3,929927031	0,846529619	0,312920051	265,6436947	277599	0	0	0	0	0	0	0	0	0	0	0	0	0	0	0	0	0	1	0	0	0
	Schulz_GVMAG_M_3300017763_4	Schulz	No	Imitervirales		Mesomimiviridae	Meso_base_clade_IV	Nucleocytoviricota	Megaviricetes	Imitervirales	IM_09	g278	2	3	1	0	1	0	1	2	100	0	100	0	0	0	5,120835706	315655	1	0	1	0	0	0	0	0	1	0	0	0	0	0	0	0	0	0	0	0	0
	Schulz_GVMAG_M_3300017765_1	Schulz	No	Imitervirales		Mesomimiviridae	Meso_clade_II						1	1	1	1	0	2	1	1	100	0	100	0	0	0	2,344737667	277643	0	0	1	1	0	0	0	0	0	0	0	0	0	0	0	0	0	0	0	0	0
	Schulz_GVMAG_M_3300017771_11	Schulz	No	Algavirales		Phycodnaviridae_II	Prasinovirinae						0	0	0	3	7	3	1	2	100	0	92,70363493	1,647213402	2,143908607	3,505243061	606,5334419	174679	0	0	0	0	0	0	0	0	1	0	0	0	0	0	0	0	0	1	0	0	0
	Schulz_GVMAG_M_3300017772_13	Schulz	No	Imitervirales		Mesomimiviridae	Meso_clade_I	Nucleocytoviricota	Megaviricetes	Imitervirales	IM_01	g329	1	2	2	1	2	5	1	4	91,9468261	8,0531739	100	0	0	0	17,59204369	596539	1	0	0	0	0	0	0	0	1	1	0	0	0	0	0	0	0	0	0	0	0
	Schulz_GVMAG_M_3300017773_3	Schulz	No	Algavirales		Phycodnaviridae_II	Prasinovirinae						0	0	3	3	10	2	2	0	38,68401354	61,31598646	100	0	0	0	113,9299706	309229	0	0	0	0	0	0	0	0	1	0	0	0	0	0	0	0	0	1	0	0	0
	Schulz_GVMAG_M_3300017783_11	Schulz	No	Imitervirales		Mesomimiviridae	Meso_clade_II						1	1	1	0	4	3	0	3	100	0	22,94178368	77,05821632	0	0	4,714917487	309117	1	0	1	0	0	0	0	0	0	0	0	0	0	0	0	0	0	0	0	0	0
	Schulz_GVMAG_M_3300017783_9	Schulz	No	Pimascovirales		Sister_Iridoviridae_1	Irido_clade_I	Nucleocytoviricota	Megaviricetes	Pimascovirales	PM_01	g106	2	1	1	1	0	1	0	1	100	0	55,00366323	42,94937313	2,046963637	0	25,7684554	236611	1	0	0	0	0	0	0	0	0	0	0	0	0	0	0	0	0	0	0	0	0
	Schulz_GVMAG_M_3300017786_5	Schulz	No	Imitervirales		Mesomimiviridae	Meso_clade_I	Nucleocytoviricota	Megaviricetes	Imitervirales	IM_01	g329	1	3	1	0	0	1	1	2	100	0	100	0	0	0	7,460728418	366589	1	0	1	0	0	0	0	0	1	1	0	0	0	0	0	0	0	0	0	0	0
	Schulz_GVMAG_M_3300017824_10	Schulz	No	Imitervirales		Mesomimiviridae	Meso_clade_II	Nucleocytoviricota	Megaviricetes	Imitervirales	IM_09	g276	1	2	1	1	5	2	1	1	0	0	0	0	0	0	0	299661	1	0	1	0	0	0	0	0	1	0	0	0	0	0	0	0	0	0	0	0	0
	Schulz_GVMAG_M_3300017824_14	Schulz	No	Imitervirales		Mesomimiviridae	Meso_clade_II	Nucleocytoviricota	Megaviricetes	Imitervirales	IM_12	g300	1	1	1	1	4	1	1	1	17,01599368	82,98400632	94,56159046	4,064954164	1,373455374	0	95,3401027	408737	1	0	1	0	0	0	0	0	1	0	0	0	0	0	0	0	0	1	0	0	0
	Schulz_GVMAG_M_3300017950_2	Schulz	No	Imitervirales		Mesomimiviridae	Meso_clade_I	Nucleocytoviricota	Megaviricetes	Imitervirales	IM_01	g335	1	2	1	1	2	1	1	1	100	0	100	0	0	0	4,067684347	336864	1	0	1	0	0	0	0	0	1	0	0	0	0	0	0	0	0	0	0	0	0
	Schulz_GVMAG_M_3300017952_11	Schulz	No	Imitervirales		Mesomimiviridae	Meso_clade_II	Nucleocytoviricota	Megaviricetes	Imitervirales	IM_12	g310	1	2	1	0	2	1	1	1	0	0	0	0	0	0	0	321001	1	0	1	0	0	0	0	0	1	0	0	0	0	0	0	0	0	0	0	0	0
	Schulz_GVMAG_M_3300017956_10	Schulz	No	Imitervirales		Mesomimiviridae	Meso_clade_I						1	2	2	1	1	1	0	1	100	0	100	0	0	0	13,85080941	291698	1	0	1	0	0	0	0	0	0	1	0	0	0	0	0	0	0	0	0	0	0
	Schulz_GVMAG_M_3300017956_15	Schulz	No	Imitervirales		Mesomimiviridae	Meso_clade_II						2	2	0	0	1	1	1	1	0	0	0	0	0	0	0	385030	1	0	1	0	0	0	0	0	1	0	0	0	0	0	0	0	0	1	0	0	0
	Schulz_GVMAG_M_3300017956_2	Schulz	No	Imitervirales		Mesomimiviridae	Meso_clade_I						2	3	0	1	2	1	1	1	100	0	100	0	0	0	1,939640865	375704	1	0	1	0	0	0	0	0	0	1	0	0	0	0	0	0	0	0	0	0	0
	Schulz_GVMAG_M_3300017956_25	Schulz	No	Imitervirales		Mesomimiviridae	Meso_clade_II	Nucleocytoviricota	Megaviricetes	Imitervirales	IM_12	g300	3	2	1	1	2	1	0	1	100	0	100	0	0	0	7,800934913	606823	1	0	1	1	0	0	0	0	1	0	0	0	0	0	0	0	0	1	0	0	0
	Schulz_GVMAG_M_3300017956_3	Schulz	No	Imitervirales		Mesomimiviridae	Meso_clade_I	Nucleocytoviricota	Megaviricetes	Imitervirales	IM_01	g335	2	2	1	1	2	1	1	1	100	0	100	0	0	0	0,878771268	465195	1	0	1	0	0	0	0	0	0	0	0	0	0	0	0	0	0	0	0	0	0
	Schulz_GVMAG_M_3300017967_12	Schulz	No	Imitervirales		Mesomimiviridae	Meso_clade_I	Nucleocytoviricota	Megaviricetes	Imitervirales	IM_01	g327	1	2	1	1	2	1	1	1	0	0	0	0	0	0	0	283850	1	0	1	0	0	0	0	0	0	0	0	0	0	0	0	0	0	0	0	0	0
	Schulz_GVMAG_M_3300017967_22	Schulz	No	Imitervirales		Mesomimiviridae	Meso_clade_II	Nucleocytoviricota	Megaviricetes	Imitervirales	IM_12	g307	2	1	1	1	0	1	0	1	0	0	0	0	0	0	0	409197	0	0	1	0	0	0	0	0	0	0	0	0	0	0	0	0	0	1	0	0	0
	Schulz_GVMAG_M_3300017969_5	Schulz	No	Algavirales		Phycodnaviridae_II	Prasinovirinae						0	0	1	1	12	4	3	1	100	0	100	0	0	0	39,48935516	201493	0	0	0	0	0	0	0	0	1	0	0	0	0	0	0	0	0	1	0	0	0
	Schulz_GVMAG_M_3300017986_28	Schulz	No	Imitervirales		Mesomimiviridae	Meso_clade_I	Nucleocytoviricota	Megaviricetes	Imitervirales	IM_01	g329	1	2	1	1	1	1	1	1	100	0	100	0	0	0	22,58845257	338159	1	0	1	0	0	0	0	0	0	0	0	0	0	0	0	0	0	0	0	0	0
	Schulz_GVMAG_M_3300017986_31	Schulz	No	Imitervirales		Imiter_basal_family	Imiter_base_clade_II						1	1	1	0	2	1	0	1	13,21063287	86,78936713	94,4883947	5,511605305	0	0	24,07604563	230389	1	0	0	0	0	0	0	0	1	0	0	0	0	0	0	0	0	0	0	0	0
	Schulz_GVMAG_M_3300018048_10	Schulz	No	Imitervirales		Imiter_basal_family	Imiter_base_clade_II						0	1	1	0	1	0	1	1	0	0	0	0	0	0	0	261347	1	0	0	0	0	0	0	0	1	0	0	0	0	0	0	0	0	0	0	0	0
	Schulz_GVMAG_M_3300018049_14	Schulz	No	Imitervirales		Mesomimiviridae	Meso_clade_I	Nucleocytoviricota	Megaviricetes	Imitervirales	IM_01	g335	0	2	1	1	2	1	1	1	0	0	0	0	0	0	0	363105	1	0	0	0	0	0	0	0	1	0	0	0	0	0	0	0	0	1	0	0	0
	Schulz_GVMAG_M_3300018410_27	Schulz	No	Imitervirales		Mesomimiviridae	Meso_clade_I						1	2	0	1	2	1	1	1	0	0	0	0	0	0	0	316186	1	0	1	0	0	0	0	0	1	1	0	0	0	0	0	0	0	0	0	0	0
	Schulz_GVMAG_M_3300018415_41	Schulz	No	Imitervirales		Mesomimiviridae	Meso_clade_I						2	2	1	1	0	1	0	1	0	100	71,02424404	28,97575596	0	0	3,173225559	239866	1	0	1	0	0	0	0	0	0	0	0	0	0	0	0	0	0	0	0	0	0
	Schulz_GVMAG_M_3300018416_26	Schulz	No	Imitervirales		Mesomimiviridae	Meso_clade_II	Nucleocytoviricota	Megaviricetes	Imitervirales	IM_12	g303	1	2	1	1	3	3	1	1	0	0	0	0	0	0	0	488126	1	0	1	0	0	0	0	0	1	1	0	0	0	0	0	0	0	1	0	0	0
	Schulz_GVMAG_M_3300018416_36	Schulz	No	Asfuvirales		ND	ND						1	1	1	0	1	1	1	1	0	0	0	0	0	0	0	208202	1	0	1	0	0	0	0	0	1	0	0	0	0	0	0	0	0	0	0	0	0
	Schulz_GVMAG_M_3300018416_45	Schulz	No	Imitervirales		Mesomimiviridae	Meso_clade_I	Nucleocytoviricota	Megaviricetes	Imitervirales	IM_01	g344	1	2	1	1	2	1	1	1	0	100	43,00194533	56,99805467	0	0	2,990612475	282183	1	0	1	0	0	0	0	0	1	1	0	0	0	0	0	0	0	0	0	0	0
	Schulz_GVMAG_M_3300018417_32	Schulz	No	Imitervirales		Mesomimiviridae	Meso_clade_I						0	3	1	1	2	1	1	0	1,114686554	98,88531345	95,76939013	4,230609865	0	0	59,26407046	213491	1	0	0	0	0	0	0	0	0	0	0	0	0	0	0	0	0	0	0	0	0
	Schulz_GVMAG_M_3300018426_17	Schulz	No	Imitervirales		Mesomimiviridae	Meso_clade_I	Nucleocytoviricota	Megaviricetes	Imitervirales	IM_01	g335	1	1	1	1	1	1	0	1	0	0	0	0	0	0	0	245998	1	0	1	0	0	0	0	0	1	0	0	0	0	0	0	0	0	0	0	0	0
	Schulz_GVMAG_M_3300018428_16	Schulz	No	Imitervirales		Mesomimiviridae	Meso_clade_I	Nucleocytoviricota	Megaviricetes	Imitervirales	IM_01	g339	1	2	1	1	1	1	0	1	0	0	0	0	0	0	0	422876	1	0	1	0	0	0	0	0	1	0	0	0	0	0	0	0	0	0	0	0	0
	Schulz_GVMAG_M_3300018428_35	Schulz	No	Imitervirales		Mesomimiviridae	Meso_clade_II						1	1	0	1	0	1	1	1	100	0	100	0	0	0	13,19670677	298673	1	0	1	0	0	0	0	0	1	0	0	0	0	0	0	0	0	0	0	0	0
	Schulz_GVMAG_M_3300018876_24	Schulz	No	Imitervirales		Mesomimiviridae	Meso_clade_I	Nucleocytoviricota	Megaviricetes	Imitervirales	IM_01	g339	1	2	1	1	1	1	1	1	0	0	0	0	0	0	0	298375	1	0	1	0	0	0	0	0	0	0	0	0	0	0	0	0	0	0	0	0	0
	Schulz_GVMAG_M_3300019459_16	Schulz	No	Imitervirales		Mesomimiviridae	Meso_clade_I						1	4	1	1	2	1	1	1	33,09678533	66,90321467	24,26648045	75,73351955	0	0	3,766499888	375475	1	0	1	0	0	0	0	0	0	0	0	0	0	0	0	0	0	0	0	0	0
	Schulz_GVMAG_M_3300019459_27	Schulz	No	Imitervirales		Mesomimiviridae	Meso_base_clade_II						1	1	0	0	2	1	1	0	20,47797284	79,52202716	95,49124373	4,508756268	0	0	40,75758641	344305	1	0	1	1	0	0	0	0	1	0	0	0	0	0	0	0	0	0	0	0	0
	Schulz_GVMAG_M_3300020051_27	Schulz	No	Imitervirales		Mesomimiviridae	Meso_clade_II						0	2	1	0	3	1	1	0	4,099635561	95,90036444	94,4830984	5,516901596	0	0	144,2238868	288360	1	0	0	1	0	0	0	0	1	0	0	0	0	0	0	0	0	0	0	0	0
	Schulz_GVMAG_M_3300020165_1	Schulz	No	Imitervirales		Mesomimiviridae	Meso_clade_I						1	2	1	1	3	2	1	1	27,50894743	72,49105257	87,13401926	12,86598074	0	0	49,35974141	381116	1	0	1	0	0	0	0	0	0	0	0	0	0	0	0	0	0	0	0	0	0
	Schulz_GVMAG_M_3300020165_16	Schulz	No	Imitervirales		Mesomimiviridae	Meso_clade_II	Nucleocytoviricota	Megaviricetes	Imitervirales	IM_08	g288	1	2	1	1	6	1	1	1	0	100	65,24011229	34,75988771	0	0	12,41958223	571702	1	0	1	0	0	0	0	0	1	0	0	0	0	0	0	0	0	0	0	0	0
	Schulz_GVMAG_M_3300020165_3	Schulz	No	Imitervirales		Mesomimiviridae	Meso_clade_I	Nucleocytoviricota	Megaviricetes	Imitervirales	IM_01	g336	1	2	1	1	2	1	1	1	0	100	100	0	0	0	0,786996847	262644	1	0	0	0	0	0	0	0	1	0	0	0	0	0	0	0	0	0	0	0	0
	Schulz_GVMAG_M_3300020165_35	Schulz	No	Imitervirales		Mesomimiviridae	Meso_base_clade_II						0	1	2	1	2	1	0	1	0	100	89,51405759	10,48594241	0	0	17,83065261	667915	1	0	0	1	0	0	0	0	1	0	0	0	0	0	0	0	0	0	0	0	0
	Schulz_GVMAG_M_3300020165_47	Schulz	No	Imitervirales		Mesomimiviridae	Meso_clade_I	Nucleocytoviricota	Megaviricetes	Imitervirales	IM_01	g336	1	1	1	1	2	1	1	1	100	0	77,02693956	22,97306044	0	0	9,800005725	454163	1	0	1	0	0	0	0	0	1	0	0	0	0	0	0	0	0	0	0	0	0
	Schulz_GVMAG_M_3300020165_62	Schulz	No	Imitervirales		Mesomimiviridae	Meso_clade_II						0	1	1	1	3	1	0	1	0	100	81,63666675	18,36333325	0	0	14,42107491	431429	1	0	0	0	0	0	0	0	1	0	0	0	0	0	0	0	0	0	0	0	0
	Schulz_GVMAG_M_3300020166_18	Schulz	No	Imitervirales		Mesomimiviridae	Meso_clade_I	Nucleocytoviricota	Megaviricetes	Imitervirales	IM_01	g340	1	2	1	1	2	1	1	1	8,808167245	91,19183276	100	0	0	0	4,285758989	399574	1	1	1	0	0	0	0	0	1	1	0	0	0	0	0	0	0	0	0	0	0
	Schulz_GVMAG_M_3300020166_5	Schulz	No	Imitervirales		Mesomimiviridae	Meso_clade_I	Nucleocytoviricota	Megaviricetes	Imitervirales	IM_01	g344	1	2	1	1	2	1	1	1	0	100	66,01099692	24,30796335	9,68103973	0	10,76110873	415394	1	0	1	0	0	0	0	0	1	0	0	0	0	0	0	0	0	0	0	0	0
	Schulz_GVMAG_M_3300020169_51	Schulz	No	Imitervirales		Mesomimiviridae	Meso_clade_I	Nucleocytoviricota	Megaviricetes	Imitervirales	IM_01	g329	1	2	1	1	2	1	1	1	40,2034531	59,7965469	100	0	0	0	8,364987543	350401	1	0	1	0	0	0	0	0	1	1	0	0	0	0	0	0	0	0	0	0	0
	Schulz_GVMAG_M_3300020178_18	Schulz	No	Algavirales		Phycodnaviridae_II	Prasinovirinae						0	0	3	2	11	3	2	3	0	0	0	0	0	0	0	237164	0	0	0	0	0	0	0	0	1	0	0	0	0	0	0	0	0	1	0	0	0
	Schulz_GVMAG_M_3300020178_21	Schulz	No	Algavirales		Phycodnaviridae_II	Prasinovirinae	Nucleocytoviricota	Megaviricetes	Algavirales	AG_01	g177	0	0	1	2	5	2	1	1	100	0	97,73371753	2,266282469	0	0	39,9815499	159421	0	0	0	0	0	0	0	0	1	0	0	0	0	0	0	0	0	1	0	0	0
	Schulz_GVMAG_M_3300020182_10	Schulz	No	Imitervirales		Mesomimiviridae	Meso_clade_I						2	3	1	2	2	2	1	0	7,058424861	92,94157514	32,04436721	67,95563279	0	0	7,079279067	404495	1	0	1	0	0	0	0	0	0	0	0	0	0	0	0	0	0	0	0	0	0
	Schulz_GVMAG_M_3300020182_22	Schulz	No	Imitervirales		Mesomimiviridae	Meso_clade_I	Nucleocytoviricota	Megaviricetes	Imitervirales	IM_01	g335	0	2	1	0	3	1	1	1	0	100	49,6867317	50,3132683	0	0	24,33785149	425759	1	0	0	0	0	0	0	0	1	0	0	0	0	0	0	0	0	0	0	0	0
	Schulz_GVMAG_M_3300020182_33	Schulz	No	Pandoravirales		Phycodnaviridae_I	PhycoI_clade_I						3	2	0	1	0	2	1	1	0	0	0	0	0	0	0	417451	1	0	0	0	0	0	0	0	0	0	0	0	0	0	0	0	0	0	0	0	0
	Schulz_GVMAG_M_3300020182_48	Schulz	No	Imitervirales		Mesomimiviridae	Meso_clade_I						0	4	1	1	0	1	0	1	0	100	50,70260277	49,29739723	0	0	42,58438659	215737	1	0	0	0	0	0	0	0	1	0	0	0	0	0	0	0	0	0	0	0	0
	Schulz_GVMAG_M_3300020182_84	Schulz	No	Imitervirales		Mesomimiviridae	Meso_clade_I	Nucleocytoviricota	Megaviricetes	Imitervirales	IM_01	g335	1	2	1	1	2	1	1	1	100	0	100	0	0	0	0,366855524	353000	1	0	1	0	0	0	0	0	1	0	0	0	0	0	0	0	0	0	0	0	0
	Schulz_GVMAG_M_3300020185_10	Schulz	No	Imitervirales		Mesomimiviridae	Meso_clade_II						0	2	0	0	3	1	1	1	62,41281083	37,58718917	100	0	0	0	6,247419618	266356	1	0	0	0	0	0	0	0	0	0	0	0	0	0	0	0	0	0	0	0	0
	Schulz_GVMAG_M_3300020185_109	Schulz	No	Imitervirales		Mesomimiviridae	Meso_clade_I	Nucleocytoviricota	Megaviricetes	Imitervirales	IM_01	g341	1	2	1	1	2	1	1	1	11,46635339	88,53364661	43,73485739	56,26514261	0	0	14,47195515	423108	1	0	1	0	0	0	0	0	1	0	0	0	0	0	0	0	0	0	0	0	0
	Schulz_GVMAG_M_3300020185_18	Schulz	No	Imitervirales		Mesomimiviridae	Meso_clade_I	Nucleocytoviricota	Megaviricetes	Imitervirales	IM_01	g329	1	2	1	1	2	1	1	1	100	0	100	0	0	0	2,602520442	654298	1	0	1	0	0	0	0	0	1	1	0	0	0	0	0	0	0	0	0	0	0
	Schulz_GVMAG_M_3300020185_23	Schulz	No	Imitervirales		Mesomimiviridae	Meso_clade_I	Nucleocytoviricota	Megaviricetes	Imitervirales	IM_01	g329	1	1	2	1	2	1	1	1	100	0	100	0	0	0	1,446794608	413800	1	0	1	0	0	0	0	0	1	1	0	0	0	0	0	0	0	0	0	0	0
	Schulz_GVMAG_M_3300020185_3	Schulz	No	Imitervirales		Mesomimiviridae	Meso_clade_II	Nucleocytoviricota	Megaviricetes	Imitervirales	IM_08	g288	1	2	1	1	6	1	1	1	3,997801232	96,00219877	79,98814467	20,01185533	0	0	45,68911958	596748	1	0	1	0	0	0	0	0	1	0	0	0	0	0	0	0	0	0	0	0	0
	Schulz_GVMAG_M_3300020185_33	Schulz	No	Imitervirales		Mesomimiviridae	Meso_clade_I	Nucleocytoviricota	Megaviricetes	Imitervirales	IM_01	g329	1	2	1	1	2	1	1	1	0	0	0	0	0	0	0	443437	1	0	1	0	0	0	0	0	1	1	0	0	0	0	0	0	0	0	0	0	0
	Schulz_GVMAG_M_3300020185_35	Schulz	No	Imitervirales		Mesomimiviridae	Meso_clade_I	Nucleocytoviricota	Megaviricetes	Imitervirales	IM_01	g329	1	3	1	0	3	2	1	1	2,286700576	97,71329942	94,45474618	5,545253816	0	0	27,60866693	538088	1	0	1	0	0	0	0	0	1	1	0	0	0	0	0	0	0	0	0	0	0
	Schulz_GVMAG_M_3300020185_39	Schulz	No	Imitervirales		Mesomimiviridae	Meso_clade_I	Nucleocytoviricota	Megaviricetes	Imitervirales	IM_01	g344	2	1	1	1	2	1	1	1	42,21001937	57,78998063	49,88972866	50,11027134	0	0	39,21110039	270653	1	0	1	0	0	0	0	0	0	0	0	0	0	0	0	0	0	0	0	0	0
	Schulz_GVMAG_M_3300020185_4	Schulz	No	Imitervirales		Mesomimiviridae	Meso_clade_I						1	3	1	1	2	1	1	1	100	0	100	0	0	0	0,453982121	378429	1	0	1	0	0	0	0	0	1	1	0	0	0	0	0	0	0	0	0	0	0
	Schulz_GVMAG_M_3300020185_49	Schulz	No	Imitervirales		Mimiviridae	Mimi_clade_IV	Nucleocytoviricota	Megaviricetes	Imitervirales	IM_16	g221	1	2	1	1	4	1	1	1	43,86589562	56,13410438	100	0	0	0	11,24506041	849347	0	0	0	0	0	0	0	0	1	0	0	1	0	0	0	1	0	0	1	0	0
	Schulz_GVMAG_M_3300020185_59	Schulz	No	Imitervirales		Mesomimiviridae	Meso_clade_I						1	2	1	1	1	1	0	1	49,56405973	50,43594027	94,57750569	5,422494314	0	0	18,96632334	286608	1	0	1	0	0	0	0	0	1	0	0	0	0	0	0	0	0	0	0	0	0
	Schulz_GVMAG_M_3300020185_65	Schulz	No	Imitervirales		Mesomimiviridae	Meso_clade_I	Nucleocytoviricota	Megaviricetes	Imitervirales	IM_01	g329	1	2	1	1	2	1	1	1	100	0	100	0	0	0	2,388257099	444592	1	0	1	0	0	0	0	0	0	1	0	0	0	0	0	0	0	0	0	0	0
	Schulz_GVMAG_M_3300020185_69	Schulz	No	Imitervirales		Mesomimiviridae	Meso_clade_I						2	2	2	1	2	1	1	2	61,22547147	38,77452853	74,16185674	25,83814326	0	0	95,7551021	452112	1	0	1	0	0	0	0	0	1	1	0	0	0	0	0	0	0	0	0	0	0
	Schulz_GVMAG_M_3300020185_70	Schulz	No	Imitervirales		Mesomimiviridae	Meso_clade_II						1	2	1	1	6	1	1	0	0,533619675	99,46638033	89,67759963	10,32240037	0	0	46,20450239	281130	1	0	1	0	0	0	0	0	1	0	0	0	0	0	0	0	0	0	0	0	0
	Schulz_GVMAG_M_3300020185_80	Schulz	No	Imitervirales		Mesomimiviridae	Meso_clade_I						1	3	1	1	2	1	1	2	100	0	100	0	0	0	0,593894762	438737	1	0	1	0	0	0	0	0	1	1	0	0	0	0	0	0	0	0	0	0	0
	Schulz_GVMAG_M_3300020187_12	Schulz	No	Imitervirales		Mesomimiviridae	Meso_clade_II						2	5	1	2	1	2	0	2	100	0	100	0	0	0	5,055290766	321864	1	0	1	0	0	0	0	0	0	0	0	0	0	0	0	0	0	0	0	0	0
	Schulz_GVMAG_M_3300020187_22	Schulz	No	Imitervirales		Mimiviridae	Mimi_clade_III	Nucleocytoviricota	Megaviricetes	Imitervirales	IM_16	g244	1	1	1	0	2	1	1	1	0	0	0	0	0	0	0	506046	1	0	1	0	0	0	0	0	1	0	0	0	0	0	0	0	0	0	1	0	0
	Schulz_GVMAG_M_3300020187_27	Schulz	No	Imitervirales		Mesomimiviridae	Meso_clade_II	Nucleocytoviricota	Megaviricetes	Imitervirales	IM_07	g291	1	2	1	1	9	1	1	1	35,14919814	64,85080186	85,26132907	7,080939486	7,657731448	0	19,03975244	996014	1	0	1	1	0	0	0	0	1	1	0	0	0	0	0	0	0	0	0	0	0
	Schulz_GVMAG_M_3300020187_37	Schulz	No	Imitervirales		Mesomimiviridae	Meso_clade_II	Nucleocytoviricota	Megaviricetes	Imitervirales	IM_09	g277	0	2	1	1	12	1	1	1	100	0	100	0	0	0	6,503299423	386632	1	0	0	0	0	0	0	0	1	0	0	0	0	0	0	0	0	0	0	0	0
	Schulz_GVMAG_M_3300020187_58	Schulz	No	Imitervirales		Mesomimiviridae	Meso_clade_I	Nucleocytoviricota	Megaviricetes	Imitervirales	IM_01	g341	1	2	2	1	2	1	1	1	34,9687089	65,0312911	100	0	0	0	1,012849584	330750	1	0	0	0	0	0	0	0	1	0	0	0	0	0	0	0	0	0	0	0	0
	Schulz_GVMAG_M_3300020187_69	Schulz	No	Imitervirales		Mesomimiviridae	Meso_clade_I	Nucleocytoviricota	Megaviricetes	Imitervirales	IM_01	g329	1	2	1	1	2	1	1	1	86,24789593	13,75210407	100	0	0	0	14,98022277	607942	1	0	1	0	0	0	0	0	1	1	0	0	0	0	0	0	0	0	0	0	0
	Schulz_GVMAG_M_3300020187_86	Schulz	No	Imitervirales		Mesomimiviridae	Meso_clade_II						1	1	1	1	2	2	1	1	100	0	100	0	0	0	4,089965578	307362	1	0	1	0	0	0	0	0	0	0	0	0	0	0	0	0	0	1	0	0	0
	Schulz_GVMAG_M_3300020187_94	Schulz	No	Imitervirales		Mesomimiviridae	Meso_clade_I	Nucleocytoviricota	Megaviricetes	Imitervirales	IM_01	g335	2	2	1	1	2	1	1	1	100	0	100	0	0	0	13,84428915	464502	1	0	1	0	0	0	0	0	1	1	0	0	0	0	0	0	0	0	0	0	0
	Schulz_GVMAG_M_3300020194_16	Schulz	No	Imitervirales		Mesomimiviridae	Meso_clade_I	Nucleocytoviricota	Megaviricetes	Imitervirales	IM_01	g335	2	2	1	1	2	1	1	1	100	0	57,7087873	0	0	42,2912127	3,138103933	336254	1	0	1	0	0	0	0	0	1	0	0	0	0	0	0	0	0	0	0	0	0
	Schulz_GVMAG_M_3300020194_30	Schulz	No	Imitervirales		Mesomimiviridae	Meso_clade_II						1	1	1	0	2	1	1	0	100	0	100	0	0	0	3,833947507	265940	1	0	1	0	0	0	0	0	1	0	0	0	0	0	0	0	0	0	0	0	0
	Schulz_GVMAG_M_3300020194_44	Schulz	No	Imitervirales		Mesomimiviridae	Meso_base_clade_III						1	1	0	0	5	1	0	1	0	0	0	0	0	0	0	429963	1	0	1	0	0	0	0	0	0	0	0	0	0	0	0	0	0	0	0	0	0
	Schulz_GVMAG_M_3300020595_13	Schulz	No	Imitervirales		Mesomimiviridae	Meso_clade_I	Nucleocytoviricota	Megaviricetes	Imitervirales	IM_01	g334	1	2	1	1	1	1	1	1	0	100	66,13394711	0	33,86605289	0	1,73231091	372970	1	0	1	0	0	0	0	0	1	1	0	0	0	0	0	0	0	0	0	0	0
	Schulz_GVMAG_M_3300020595_14	Schulz	No	Imitervirales		Mesomimiviridae	Meso_clade_I	Nucleocytoviricota	Megaviricetes	Imitervirales	IM_01	g344	1	2	1	1	2	1	1	1	0	100	100	0	0	0	1,179179836	277481	1	0	1	0	0	0	0	0	1	0	0	0	0	0	0	0	0	0	0	0	0
	Schulz_GVMAG_M_3300020595_15	Schulz	No	Imitervirales		Mesomimiviridae	Meso_clade_I						1	1	1	0	2	1	0	1	9,262086577	90,73791342	62,36067816	37,63932184	0	0	3,96781079	413679	0	0	1	0	0	0	0	0	0	1	0	0	0	0	0	0	0	0	0	0	0
	Schulz_GVMAG_M_3300020595_32	Schulz	No	Imitervirales		Mesomimiviridae	Meso_clade_II	Nucleocytoviricota	Megaviricetes	Imitervirales	IM_09	g273	1	2	1	1	2	1	1	1	100	0	100	0	0	0	4,958757463	414378	1	0	1	0	0	0	0	0	1	0	0	0	0	0	0	0	0	1	0	0	0
	Schulz_GVMAG_M_3300020595_37	Schulz	No	Imitervirales		Mesomimiviridae	Meso_clade_II						1	2	1	1	7	2	0	1	61,1666495	38,8333505	100	0	0	0	9,904387639	319101	1	0	1	0	0	0	0	0	1	0	0	0	0	0	0	0	0	1	0	0	0
	Schulz_GVMAG_M_3300020595_7	Schulz	No	Imitervirales		Mesomimiviridae	Meso_clade_II						0	1	1	0	3	1	1	1	59,05699664	40,94300336	100	0	0	0	1,210644491	261431	1	0	0	0	0	0	0	0	0	0	0	0	0	0	0	0	0	0	0	0	0
	Schulz_GVMAG_M_3300020810_20	Schulz	No	Imitervirales		Mesomimiviridae	Meso_clade_I	Nucleocytoviricota	Megaviricetes	Imitervirales	IM_01	g335	2	2	1	1	2	1	1	1	100	0	100	0	0	0	37,50488185	496738	1	0	1	0	0	0	0	0	1	0	0	0	0	0	0	0	0	0	0	0	0
	Schulz_GVMAG_M_3300020810_3	Schulz	No	Imitervirales		Mesomimiviridae	Meso_clade_I	Nucleocytoviricota	Megaviricetes	Imitervirales	IM_01	g335	1	2	1	0	2	1	1	1	100	0	100	0	0	0	3,74864956	349886	1	0	1	0	0	0	0	0	1	0	0	0	0	0	0	0	0	0	0	0	0
	Schulz_GVMAG_M_3300021185_19	Schulz	No	Imitervirales		Mesomimiviridae	Meso_clade_I	Nucleocytoviricota	Megaviricetes	Imitervirales	IM_01	g341	0	1	1	1	2	1	1	1	32,32833114	67,67166886	37,81758538	37,02337392	19,96057848	5,198462218	85,91915362	254453	1	0	0	0	0	0	0	0	1	0	0	0	0	0	0	0	0	0	0	0	0
	Schulz_GVMAG_M_3300021185_21	Schulz	No	Imitervirales		Mimiviridae	Mimi_clade_IV						1	1	1	0	7	1	1	0	0	0	0	0	0	0	0	366450	1	0	1	1	0	0	0	0	1	1	0	0	0	0	0	1	0	0	0	0	0
	Schulz_GVMAG_M_3300021185_22	Schulz	No	Imitervirales		Mesomimiviridae	Meso_clade_II						1	1	1	1	4	2	1	1	100	0	100	0	0	0	2,408544699	227656	1	0	1	0	0	0	0	0	1	0	0	0	0	0	0	0	0	0	0	0	0
	Schulz_GVMAG_M_3300021185_27	Schulz	No	Imitervirales		Mesomimiviridae	Meso_clade_II	Nucleocytoviricota	Megaviricetes	Imitervirales	IM_09	g274	1	3	1	1	3	1	1	1	0	0	0	0	0	0	0	313930	1	0	1	0	0	0	0	0	0	1	0	0	0	0	0	0	0	1	0	0	0
	Schulz_GVMAG_M_3300021185_39	Schulz	No	Imitervirales		Mesomimiviridae	Meso_clade_I						1	2	1	1	1	1	0	1	94,76583644	5,234163556	60,83434878	36,53698103	2,628670194	0	58,21652025	262599	1	0	1	0	0	0	0	0	1	1	0	1	0	0	0	0	0	0	0	0	0
	Schulz_GVMAG_M_3300021185_41	Schulz	No	Imitervirales		Mesomimiviridae	Meso_clade_II						1	1	1	1	10	1	1	1	100	0	100	0	0	0	0,580800541	251205	1	0	1	0	0	0	0	0	0	0	0	0	0	0	0	0	0	0	0	0	0
	Schulz_GVMAG_M_3300021185_43	Schulz	No	Algavirales		Phycodnaviridae_II	Prasinovirinae						0	0	2	1	9	3	1	1	100	0	79,32517481	0	0	20,67482519	8,062032406	220143	0	0	0	0	0	0	0	0	1	0	0	0	0	0	0	0	0	1	0	0	0
	Schulz_GVMAG_M_3300021185_45	Schulz	No	Imitervirales		Mesomimiviridae	Meso_clade_I	Nucleocytoviricota	Megaviricetes	Imitervirales	IM_01	g341	1	2	1	1	2	2	1	1	0	100	100	0	0	0	2,186113395	469522	1	0	1	0	0	0	0	0	1	0	0	0	0	0	0	0	0	0	0	0	0
	Schulz_GVMAG_M_3300021343_4	Schulz	No										0	0	0	0	0	1	0	1	0	0	0	0	0	0	0	354518	0	0	0	0	0	0	0	0	0	0	0	0	0	0	0	0	0	0	0	0	0
	Schulz_GVMAG_M_3300021364_5	Schulz	No	Pimascovirales		Sister_Iridoviridae_1	Irido_clade_I	Nucleocytoviricota	Megaviricetes	Pimascovirales	PM_01	g117	1	2	1	0	1	0	1	1	0	0	0	0	0	0	0	274440	1	0	0	0	0	0	0	0	1	0	0	0	0	0	0	0	0	0	0	0	0
	Schulz_GVMAG_M_3300021365_10	Schulz	No	Imitervirales		Mesomimiviridae	Meso_clade_II						1	2	1	1	2	1	1	0	100	0	100	0	0	0	6,486962588	398507	1	0	1	1	0	0	0	0	0	0	0	0	0	0	0	0	0	0	0	0	0
	Schulz_GVMAG_M_3300021365_13	Schulz	No	Imitervirales		Mesomimiviridae	Meso_clade_II	Nucleocytoviricota	Megaviricetes	Imitervirales	IM_07	g291	1	2	1	1	8	1	1	1	0	100	81,55353895	18,44646105	0	0	5,002310278	826207	1	0	1	0	0	0	0	0	0	1	0	1	0	0	0	0	0	0	0	0	0
	Schulz_GVMAG_M_3300021371_30	Schulz	No	Imitervirales		Mesomimiviridae	Meso_clade_I	Nucleocytoviricota	Megaviricetes	Imitervirales	IM_01	g344	1	2	2	1	2	1	1	1	0	100	70,72607209	29,27392791	0	0	4,35546616	361936	1	0	1	0	0	0	0	0	1	0	0	0	0	0	0	0	0	0	0	0	0
	Schulz_GVMAG_M_3300021373_23	Schulz	No	Pimascovirales		Sister_Iridoviridae_1	Irido_clade_I						2	1	0	1	1	1	1	2	100	0	100	0	0	0	0,917613814	244446	1	0	1	0	0	0	0	0	0	1	0	0	0	0	0	0	0	0	0	0	0
	Schulz_GVMAG_M_3300021375_16	Schulz	No	Imitervirales		Mesomimiviridae	Meso_clade_I						1	3	1	1	1	1	0	1	100	0	100	0	0	0	13,93559374	380522	1	0	1	0	0	0	0	0	1	1	0	0	0	0	0	0	0	0	0	0	0
	Schulz_GVMAG_M_3300021375_17	Schulz	No	Imitervirales		Mesomimiviridae	Meso_clade_I	Nucleocytoviricota	Megaviricetes	Imitervirales	IM_01	g335	1	2	1	1	2	1	1	1	100	0	100	0	0	0	2,9048197	347698	1	0	0	0	0	0	0	0	1	1	0	0	0	0	0	0	0	0	0	0	0
	Schulz_GVMAG_M_3300021378_36	Schulz	No	Imitervirales		Mesomimiviridae	Meso_clade_I	Nucleocytoviricota	Megaviricetes	Imitervirales	IM_01	g334	1	2	1	0	2	0	1	1	26,55578144	73,44421856	66,80972411	22,12579034	11,06448556	0	19,57578897	239362	1	0	1	0	0	0	0	0	0	0	0	0	0	0	0	0	0	0	0	0	0
	Schulz_GVMAG_M_3300021378_40	Schulz	No	Imitervirales		Mesomimiviridae	Meso_clade_I	Nucleocytoviricota	Megaviricetes	Imitervirales	IM_01	g336	1	2	2	1	2	1	1	1	0	100	40,23700262	59,76299738	0	0	9,677550005	345666	1	0	0	0	0	0	0	0	0	0	0	0	0	0	0	0	0	0	0	0	0
	Schulz_GVMAG_M_3300021379_1	Schulz	No	Imitervirales		Mesomimiviridae	Meso_clade_II	Nucleocytoviricota	Megaviricetes	Imitervirales	IM_12	g301	0	2	1	1	0	2	0	1	98,9962361	1,003763895	100	0	0	0	36,88585891	421206	1	0	0	0	0	0	0	0	1	0	0	0	0	0	0	0	0	0	0	0	0
	Schulz_GVMAG_M_3300021389_12	Schulz	No	Pimascovirales		Pithoviridae	Pithoviruses	Nucleocytoviricota	Megaviricetes	Pimascovirales	PM_07	g58	2	1	1	1	1	1	1	0	0	0	0	0	0	0	0	210519	1	0	1	0	0	0	0	0	1	0	0	0	0	0	0	0	0	0	0	0	0
	Schulz_GVMAG_M_3300021389_22	Schulz	No	Imitervirales		Mesomimiviridae	Meso_clade_I	Nucleocytoviricota	Megaviricetes	Imitervirales	IM_01	g335	2	2	1	1	1	1	0	1	0	100	61,23254333	29,4008736	9,366583079	0	5,575970735	361659	1	0	1	0	0	0	0	0	0	0	0	0	0	0	0	0	0	0	0	0	0
	Schulz_GVMAG_M_3300021389_31	Schulz	No	Imitervirales		Mesomimiviridae	Meso_clade_I	Nucleocytoviricota	Megaviricetes	Imitervirales	IM_01	g341	1	2	1	1	2	1	1	1	100	0	100	0	0	0	1,020702784	315175	1	0	1	0	0	0	0	0	1	0	0	0	0	0	0	0	0	0	0	0	0
	Schulz_GVMAG_M_3300021389_45	Schulz	No	Algavirales		Phycodnaviridae_II	Prasinovirinae	Nucleocytoviricota	Megaviricetes	Algavirales	AG_01	g177	0	0	1	1	7	2	1	1	10,5229054	89,4770946	96,54494368	3,031067229	0,423989095	0	744,668146	202800	0	0	0	0	0	0	0	0	1	0	0	0	0	0	0	0	0	1	0	0	0
	Schulz_GVMAG_M_3300021389_49	Schulz	No	Imitervirales		Mesomimiviridae	Meso_clade_I						1	3	1	1	3	1	1	1	0	100	78,03780183	18,01506148	3,947136697	0	29,72905182	395448	1	0	1	0	0	0	0	0	1	1	0	0	0	0	0	0	0	0	0	0	0
	Schulz_GVMAG_M_3300021389_5	Schulz	No										0	1	0	0	3	1	1	1	10,37511689	89,62488311	87,43290975	12,56709025	0	0	9,842914765	232407	1	0	0	0	0	0	0	0	1	0	0	0	0	0	0	0	0	0	0	0	0
	Schulz_GVMAG_M_3300021425_14	Schulz	No	Imitervirales		Mesomimiviridae	Meso_clade_I	Nucleocytoviricota	Megaviricetes	Imitervirales	IM_01	g329	1	3	1	1	2	1	1	1	100	0	94,3215098	5,678490195	0	0	55,95777493	355997	1	0	1	0	0	0	0	0	1	1	0	0	0	0	0	0	0	0	0	0	0
	Schulz_GVMAG_M_3300021425_21	Schulz	No	Imitervirales		Mesomimiviridae	Meso_clade_I						1	1	1	1	2	1	1	1	0	0	0	0	0	0	0	417539	1	0	1	0	0	0	0	0	1	0	0	0	0	0	0	0	0	0	0	0	0
	Schulz_GVMAG_M_3300021425_30	Schulz	No	Imitervirales		Mesomimiviridae	Meso_clade_I	Nucleocytoviricota	Megaviricetes	Imitervirales	IM_01	g344	1	2	1	1	2	1	1	1	0	0	0	0	0	0	0	486091	1	0	1	0	0	0	0	0	0	0	0	0	0	0	0	0	0	0	0	0	0
	Schulz_GVMAG_M_3300021957_23	Schulz	No	Imitervirales		Mesomimiviridae	Meso_clade_I						1	2	0	1	1	1	1	1	0	100	75,13836849	24,86163151	0	0	11,69417759	212764	1	0	1	0	0	0	0	0	0	0	0	0	0	0	0	0	0	1	0	0	0
	Schulz_GVMAG_M_3300021958_1	Schulz	No	Imitervirales		Mesomimiviridae	Meso_clade_I	Nucleocytoviricota	Megaviricetes	Imitervirales	IM_08	g288	1	2	1	0	3	1	1	2	87,50065186	12,49934814	92,32491275	0	7,675087255	0	10,77536263	252878	1	0	0	0	0	0	0	0	1	0	0	0	0	0	0	0	0	0	0	0	0
	Schulz_GVMAG_M_3300021958_28	Schulz	No	Pimascovirales		Sister_Iridoviridae_1	Irido_clade_I						3	0	1	0	1	1	0	1	19,71387987	80,28612013	100	0	0	0	8,354968138	261509	0	0	1	0	0	0	0	0	0	0	0	0	0	0	0	0	0	0	0	0	0
	Schulz_GVMAG_M_3300021958_3	Schulz	No	Imitervirales		Mesomimiviridae	Meso_clade_I						2	3	2	1	3	1	1	2	38,41365319	61,58634681	82,97764473	17,02235527	0	0	6,322470856	287941	1	0	1	0	0	0	0	0	1	0	0	0	0	0	0	0	0	0	0	0	0
	Schulz_GVMAG_M_3300021958_32	Schulz	No	Imitervirales		Mesomimiviridae	Meso_clade_I						1	2	2	1	2	1	1	2	90,30833012	9,691669881	100	0	0	0	95,13299097	500692	1	0	1	0	0	0	0	0	1	1	0	0	0	0	0	0	0	0	0	0	0
	Schulz_GVMAG_M_3300021960_18	Schulz	No	Imitervirales		Mesomimiviridae	Meso_clade_I						2	2	1	1	1	2	0	1	100	0	100	0	0	0	1,003597803	371601	1	0	1	0	0	0	0	0	1	0	0	0	0	0	0	0	0	0	0	0	0
	Schulz_GVMAG_M_3300021960_2	Schulz	No	Imitervirales		Mesomimiviridae	Meso_clade_I	Nucleocytoviricota	Megaviricetes	Imitervirales	IM_01	g335	1	3	1	0	2	0	1	1	94,14793102	5,852068977	100	0	0	0	18,9072443	339230	1	0	0	0	0	0	0	0	1	0	0	0	0	0	0	0	0	0	0	0	0
	Schulz_GVMAG_M_3300021960_31	Schulz	No	Imitervirales		Mesomimiviridae	Meso_clade_I						1	1	2	1	3	1	1	2	17,43189607	82,56810393	61,81799328	28,6114056	9,570601125	0	54,32055995	521238	1	0	1	0	0	0	0	0	1	1	0	1	0	0	0	0	0	0	0	0	0
	Schulz_GVMAG_M_3300021960_34	Schulz	No	Imitervirales		Mesomimiviridae	Meso_clade_I						1	2	1	1	1	2	1	1	0	100	29,88786187	70,11213813	0	0	6,104761905	287309	1	0	1	0	0	0	0	0	0	0	0	0	0	0	0	0	0	0	0	0	0
	Schulz_GVMAG_M_3300021961_10	Schulz	No	Imitervirales		Mesomimiviridae	Meso_clade_II						1	2	1	1	4	1	1	0	0	0	0	0	0	0	0	630826	1	0	1	0	0	0	0	0	1	0	0	0	0	0	0	0	0	0	0	0	0
	Schulz_GVMAG_M_3300021961_22	Schulz	No	Imitervirales		Mesomimiviridae	Meso_clade_I						4	3	1	1	2	1	0	1	0	0	0	0	0	0	0	352434	1	0	1	0	0	0	0	0	1	0	0	0	0	0	0	0	0	0	0	0	0
	Schulz_GVMAG_M_3300021961_40	Schulz	No	Imitervirales		Mesomimiviridae	Meso_clade_I	Nucleocytoviricota	Megaviricetes	Imitervirales	IM_01	g344	1	3	1	1	1	1	1	1	0	0	0	0	0	0	0	372504	1	0	1	0	0	0	0	0	0	0	0	0	0	0	0	0	0	0	0	0	0
	Schulz_GVMAG_M_3300021961_46	Schulz	No	Imitervirales		Mesomimiviridae	Meso_clade_I	Nucleocytoviricota	Megaviricetes	Imitervirales	IM_01	g335	1	2	1	1	2	1	1	1	0	0	0	0	0	0	0	375586	1	0	1	0	0	0	0	0	1	0	0	0	0	0	0	0	0	0	0	0	0
	Schulz_GVMAG_M_3300021961_52	Schulz	No	Imitervirales		Mesomimiviridae	Meso_clade_I						0	1	1	1	1	1	1	1	0	0	0	0	0	0	0	398051	1	0	0	0	0	0	0	0	1	0	0	0	0	0	0	0	0	0	0	0	0
	Schulz_GVMAG_M_3300021961_60	Schulz	No	Imitervirales		Mesomimiviridae	Meso_clade_I	Nucleocytoviricota	Megaviricetes	Imitervirales	IM_01	g341	0	3	1	1	2	1	1	1	0	0	0	0	0	0	0	323829	1	0	0	0	0	0	0	0	1	0	0	0	0	0	0	0	0	0	0	0	0
	Schulz_GVMAG_M_3300021961_61	Schulz	No	Imitervirales		Mesomimiviridae	Meso_clade_I						1	2	2	1	2	1	1	1	0	100	100	0	0	0	1,005265414	387372	1	0	1	0	0	0	0	0	0	0	0	0	0	0	0	0	0	0	0	0	0
	Schulz_GVMAG_M_3300021961_64	Schulz	No	Imitervirales		Mesomimiviridae	Meso_clade_II						1	2	1	0	1	1	0	1	0	0	0	0	0	0	0	286699	1	0	0	0	0	0	0	0	1	0	0	0	0	0	0	0	0	1	0	0	0
	Schulz_GVMAG_M_3300021962_14	Schulz	No	Imitervirales		Mesomimiviridae	Meso_clade_I						3	3	1	1	0	0	0	1	0	0	0	0	0	0	0	247812	1	0	1	0	0	0	0	0	1	0	0	0	0	0	0	0	0	0	0	0	0
	Schulz_GVMAG_M_3300021962_22	Schulz	No	Algavirales		Phycodnaviridae_II	Prasinovirinae						0	0	1	2	12	5	2	2	0	0	0	0	0	0	0	213524	0	0	0	0	0	0	0	0	1	0	0	0	0	0	0	0	0	1	0	0	0
	Schulz_GVMAG_M_3300021962_24	Schulz	No	Imitervirales		Mesomimiviridae	Meso_clade_I	Nucleocytoviricota	Megaviricetes	Imitervirales	IM_01	g335	2	2	1	1	2	1	1	1	0	0	0	0	0	0	0	344616	1	0	1	0	0	0	0	0	1	1	0	0	0	0	0	0	0	0	0	0	0
	Schulz_GVMAG_M_3300021962_46	Schulz	No	Imitervirales		Mesomimiviridae	Meso_clade_II	Nucleocytoviricota	Megaviricetes	Imitervirales	IM_12	g299	1	2	1	1	3	1	1	1	0	0	0	0	0	0	0	369886	1	0	1	0	0	0	0	0	1	0	0	0	0	0	0	0	0	1	0	0	0
	Schulz_GVMAG_M_3300021962_5	Schulz	No	Imitervirales		Mesomimiviridae	Meso_clade_I						1	2	0	1	3	2	1	1	0	0	0	0	0	0	0	319424	1	0	0	0	0	0	0	0	1	0	0	0	0	0	0	0	0	0	0	0	0
	Schulz_GVMAG_M_3300021962_56	Schulz	No	Imitervirales		Mesomimiviridae	Meso_clade_II	Nucleocytoviricota	Megaviricetes	Imitervirales	IM_12	g300	1	2	1	1	4	1	1	1	0	0	0	0	0	0	0	384304	1	0	1	1	0	0	0	0	1	0	0	0	0	0	0	0	0	1	0	0	0
	Schulz_GVMAG_M_3300021962_60	Schulz	No	Imitervirales		Mesomimiviridae	Meso_clade_II	Nucleocytoviricota	Megaviricetes	Imitervirales	IM_12	g300	1	2	1	1	4	1	1	1	0	0	0	0	0	0	0	473187	1	0	1	0	0	0	0	0	1	0	0	0	0	0	0	0	0	1	0	0	0
	Schulz_GVMAG_M_3300021962_62	Schulz	No	Imitervirales		Mesomimiviridae	Meso_clade_I						1	2	0	1	2	1	1	1	0	0	0	0	0	0	0	337961	1	0	1	0	0	0	0	0	0	0	0	0	0	0	0	0	0	0	0	0	0
	Schulz_GVMAG_M_3300021963_12	Schulz	No	Imitervirales		Mesomimiviridae	Meso_clade_I	Nucleocytoviricota	Megaviricetes	Imitervirales	IM_01	g322	1	2	1	1	3	1	1	1	0	0	0	0	0	0	0	204820	1	0	1	0	0	0	0	0	1	0	0	0	0	0	0	0	0	0	0	0	0
	Schulz_GVMAG_M_3300021963_19	Schulz	No	Algavirales		Phycodnaviridae_II	Prasinovirinae						0	0	2	1	8	2	2	2	0	0	0	0	0	0	0	216823	0	0	0	0	0	0	0	0	1	0	0	0	0	0	0	0	0	1	0	0	0
	Schulz_GVMAG_M_3300021963_34	Schulz	No	Imitervirales		Mesomimiviridae	Meso_clade_I	Nucleocytoviricota	Megaviricetes	Imitervirales	IM_01	g314	1	2	1	0	5	1	1	1	0	0	0	0	0	0	0	309262	1	0	1	0	0	0	0	0	1	0	0	0	0	0	0	0	0	0	0	0	0
	Schulz_GVMAG_M_3300021963_39	Schulz	No	Algavirales		Phycodnaviridae_II	Prasinovirinae	Nucleocytoviricota	Megaviricetes	Algavirales	AG_01	g183	0	0	1	1	10	5	2	3	0	0	0	0	0	0	0	284397	0	0	0	0	0	0	0	0	1	0	0	0	0	0	0	0	0	1	0	0	0
	Schulz_GVMAG_M_3300021963_5	Schulz	No	Imitervirales		Mesomimiviridae	Meso_clade_II						0	1	1	0	1	1	0	1	0	0	0	0	0	0	0	214719	1	0	0	0	0	0	0	0	1	0	0	0	0	0	0	0	0	0	0	0	0
	Schulz_GVMAG_M_3300021964_16	Schulz	No	Pimascovirales		Sister_Iridoviridae_1	Irido_clade_I	Nucleocytoviricota	Megaviricetes	Pimascovirales	PM_01	g103	3	1	1	1	1	2	1	1	67,79235556	32,20764444	97,6435084	1,746844755	0,40947307	0,20017377	597,1913289	187290	1	0	1	0	0	0	0	0	0	0	0	0	0	0	0	0	0	0	0	0	0
	Schulz_GVMAG_M_3300021964_29	Schulz	No	Imitervirales		Mesomimiviridae	Meso_clade_II						1	1	0	1	6	3	1	1	94,80903064	5,190969359	100	0	0	0	26,57712521	438878	1	0	1	0	0	0	0	0	1	0	0	0	0	0	0	0	0	0	0	0	0
	Schulz_GVMAG_M_3300021964_31	Schulz	No	Imitervirales		Mesomimiviridae	Meso_clade_I						1	3	1	1	0	1	0	1	100	0	100	0	0	0	40,69401824	317398	1	0	1	0	0	0	0	0	1	0	0	0	0	0	0	0	0	0	0	0	0
	Schulz_GVMAG_M_3300021964_36	Schulz	No	Imitervirales		Mesomimiviridae	Meso_clade_II	Nucleocytoviricota	Megaviricetes	Imitervirales	IM_12	g303	1	2	1	1	1	2	1	1	0	0	0	0	0	0	0	308546	1	0	1	0	0	0	0	0	1	0	0	0	0	0	0	0	0	1	0	0	0
	Schulz_GVMAG_M_3300021964_56	Schulz	No	Imitervirales		Mesomimiviridae	Meso_clade_II	Nucleocytoviricota	Megaviricetes	Imitervirales	IM_12	g300	1	2	1	1	1	1	0	1	8,010586116	91,98941388	100	0	0	0	108,090446	337027	1	0	1	1	0	0	0	0	1	0	0	0	0	0	0	0	0	1	0	0	0
	Schulz_GVMAG_M_3300021964_8	Schulz	No	Imitervirales		Mesomimiviridae	Meso_clade_II	Nucleocytoviricota	Megaviricetes	Imitervirales	IM_12	g302	2	2	1	1	4	0	1	1	100	0	100	0	0	0	2,520198231	229228	1	0	1	0	0	0	0	0	0	0	0	0	0	0	0	0	0	0	0	0	0
	Schulz_GVMAG_M_3300021964_9	Schulz	No	Imitervirales		Mesomimiviridae	Meso_clade_II	Nucleocytoviricota	Megaviricetes	Imitervirales	IM_12	g300	1	2	1	1	4	1	1	1	0	0	0	0	0	0	0	318038	1	0	1	0	0	0	0	0	0	0	0	0	0	0	0	0	0	1	0	0	0
	Schulz_GVMAG_M_3300022309_7	Schulz	No	Asfuvirales		ND	ND						2	2	0	1	2	3	1	1	0	0	0	0	0	0	0	310111	1	0	1	0	0	0	0	0	1	0	0	0	0	0	0	0	0	0	0	0	0
	Schulz_GVMAG_M_3300022905_10	Schulz	No	Algavirales		Phycodnaviridae_II	Prasinovirinae						0	0	1	1	13	4	0	2	100	0	100	0	0	0	40,13864926	216878	0	0	0	0	0	0	0	0	1	0	0	0	0	0	0	0	0	1	0	0	0
	Schulz_GVMAG_M_3300022905_7	Schulz	No	Algavirales		Phycodnaviridae_II	Prasinovirinae						0	0	3	1	7	2	1	1	0	0	0	0	0	0	0	195096	0	0	0	0	0	0	0	0	1	0	0	0	0	0	0	0	0	1	0	0	0
	Schulz_GVMAG_M_3300022916_4	Schulz	No	Imitervirales		Mimiviridae	Mimi_clade_III	Nucleocytoviricota	Megaviricetes	Imitervirales	IM_16	g229	1	1	1	2	3	4	1	1	0	0	0	0	0	0	0	753068	1	0	1	1	0	0	0	0	0	0	0	0	0	0	0	0	0	0	0	0	0
	Schulz_GVMAG_M_3300022916_57	Schulz	No	Asfuvirales		Asfarviridae	ND	Nucleocytoviricota	Pokkesviricetes	Asfuvirales	AF_01	g25	2	1	1	1	2	0	1	1	0	0	0	0	0	0	0	330706	1	0	1	0	0	0	0	0	0	0	0	0	0	0	0	0	0	0	0	0	0
	Schulz_GVMAG_M_3300022920_3	Schulz	No	Imitervirales		Mesomimiviridae	Meso_clade_II	Nucleocytoviricota	Megaviricetes	Imitervirales	IM_09	g274	1	1	1	1	4	1	1	1	11,34500452	88,65499548	100	0	0	0	5,244743092	258945	1	0	1	0	0	0	0	0	1	0	0	0	0	0	0	0	0	1	0	0	0
	Schulz_GVMAG_M_3300022920_41	Schulz	No	Imitervirales		Mesomimiviridae	Meso_clade_I	Nucleocytoviricota	Megaviricetes	Imitervirales	IM_01	g339	2	2	1	1	2	1	1	1	46,95445113	53,04554887	100	0	0	0	7,654524619	301926	1	0	1	0	0	0	0	0	1	0	0	0	0	0	0	0	0	0	0	0	0
	Schulz_GVMAG_M_3300022925_12	Schulz	No	Algavirales		Phycodnaviridae_II	Prasinovirinae	Nucleocytoviricota	Megaviricetes	Algavirales	AG_01	g177	0	0	4	3	17	4	1	2	24,90135432	75,09864568	97,64891344	2,351086561	0	0	263,2619648	324523	0	0	0	0	0	0	0	0	1	0	0	0	0	0	0	0	0	1	0	0	0
	Schulz_GVMAG_M_3300022931_18	Schulz	No	Imitervirales		Mesomimiviridae	Meso_clade_I						1	1	1	0	2	1	1	1	0	0	0	0	0	0	0	257078	1	0	1	0	0	0	0	0	0	0	0	0	0	0	0	0	0	0	0	0	0
	Schulz_GVMAG_M_3300022933_32	Schulz	No	Imitervirales		Mesomimiviridae	Meso_base_clade_III						1	2	1	1	5	1	0	1	0	100	100	0	0	0	9,785308847	526943	1	0	1	0	0	0	0	0	1	0	0	0	0	0	0	0	0	0	0	0	0
	Schulz_GVMAG_M_3300022934_23	Schulz	No	Algavirales		Phycodnaviridae_II	Prasinovirinae	Nucleocytoviricota	Megaviricetes	Algavirales	AG_01	g179	0	0	1	1	10	4	2	1	0	0	0	0	0	0	0	251079	0	0	0	0	0	0	0	0	1	0	0	0	0	0	0	0	0	1	0	0	0
	Schulz_GVMAG_M_3300023087_13	Schulz	No	Algavirales		Phycodnaviridae_II	Prasinovirinae	Nucleocytoviricota	Megaviricetes	Algavirales	AG_01	g177	0	0	1	2	9	2	2	2	0	0	0	0	0	0	0	246977	0	0	0	0	0	0	0	0	1	0	0	0	0	0	0	0	0	1	0	0	0
	Schulz_GVMAG_M_3300023087_9	Schulz	No	Algavirales		Phycodnaviridae_II	Prasinovirinae	Nucleocytoviricota	Megaviricetes	Algavirales	AG_01	g177	0	0	1	2	5	3	1	1	0	0	0	0	0	0	0	184666	0	0	0	0	0	0	0	0	1	0	0	0	0	0	0	0	0	1	0	0	0
	Schulz_GVMAG_M_3300023108_6	Schulz	No	Imitervirales		Mesomimiviridae	Meso_clade_I						1	2	0	1	2	1	1	1	0	0	0	0	0	0	0	209301	1	0	0	0	0	0	0	0	1	1	0	0	0	0	0	0	0	0	0	0	0
	Schulz_GVMAG_M_3300023109_20	Schulz	No	Imitervirales		Mesomimiviridae	Meso_clade_II	Nucleocytoviricota	Megaviricetes	Imitervirales	IM_12	g301	1	1	1	0	6	1	1	0	51,84867103	48,15132897	80,33977865	19,66022135	0	0	41,3124376	297477	1	0	1	0	0	0	0	0	0	0	0	0	0	0	0	0	0	0	0	0	0
	Schulz_GVMAG_M_3300023109_32	Schulz	No	Imitervirales		Mesomimiviridae	Meso_clade_II						1	0	1	1	1	2	0	1	64,6075502	35,3924498	100	0	0	0	33,60980697	208097	0	0	1	0	0	0	0	0	0	0	0	0	0	0	0	0	0	0	0	0	0
	Schulz_GVMAG_M_3300023109_37	Schulz	No	Imitervirales		Mesomimiviridae	Meso_clade_II	Nucleocytoviricota	Megaviricetes	Imitervirales	IM_09	g274	1	2	1	1	3	1	1	1	100	0	100	0	0	0	2,145143894	350466	1	0	1	0	0	0	0	0	1	1	0	0	0	0	0	0	0	1	0	0	0
	Schulz_GVMAG_M_3300023109_43	Schulz	No	Imitervirales		Mesomimiviridae	Meso_clade_II						1	2	2	1	2	1	1	1	100	0	100	0	0	0	1,189211537	348298	1	0	1	0	0	0	0	0	1	0	0	0	0	0	0	0	0	1	0	0	0
	Schulz_GVMAG_M_3300023109_49	Schulz	No	Imitervirales		Mesomimiviridae	Meso_clade_II	Nucleocytoviricota	Megaviricetes	Imitervirales	IM_09	g276	1	2	1	1	3	1	1	1	100	0	100	0	0	0	11,08508152	359420	1	0	1	0	0	0	0	0	1	0	0	0	0	0	0	0	0	1	0	0	0
	Schulz_GVMAG_M_3300023109_53	Schulz	No	Imitervirales		Mesomimiviridae	Meso_clade_I						1	2	0	1	2	1	1	1	0	0	0	0	0	0	0	459494	1	0	1	0	0	0	0	0	1	0	0	0	0	0	0	0	0	0	0	0	0
	Schulz_GVMAG_M_3300023110_24	Schulz	No	Imitervirales		Mesomimiviridae	Meso_clade_II	Nucleocytoviricota	Megaviricetes	Imitervirales	IM_09	g275	1	2	1	1	2	1	1	1	100	0	100	0	0	0	2,712185723	321770	1	0	1	0	0	0	0	0	1	0	0	0	0	0	0	0	0	0	0	0	0
	Schulz_GVMAG_M_3300023110_7	Schulz	No	Imitervirales		Mesomimiviridae	Meso_clade_II	Nucleocytoviricota	Megaviricetes	Imitervirales	IM_09	g274	1	1	1	1	4	1	1	1	0	0	0	0	0	0	0	300946	1	0	1	0	0	0	0	0	1	0	0	0	0	0	0	0	0	0	0	0	0
	Schulz_GVMAG_M_3300023112_4	Schulz	No	Imitervirales		Mesomimiviridae	Meso_base_clade_II	Nucleocytoviricota	Megaviricetes	Imitervirales	IM_13	g262	1	1	1	1	3	1	2	3	0	0	0	0	0	0	0	640269	1	0	0	0	0	0	0	0	1	0	0	0	0	0	0	0	0	0	0	0	0
	Schulz_GVMAG_M_3300023170_28	Schulz	No	Imitervirales		Mesomimiviridae	Meso_clade_II	Nucleocytoviricota	Megaviricetes	Imitervirales	IM_12	g301	2	2	1	1	4	2	1	1	72,27280509	27,72719491	100	0	0	0	31,09436621	215475	1	0	1	0	0	0	0	0	1	0	0	0	0	0	0	0	0	0	0	0	0
	Schulz_GVMAG_M_3300023172_18	Schulz	No	Imitervirales		Mesomimiviridae	Meso_clade_II						1	2	0	1	2	2	1	1	0	0	0	0	0	0	0	290850	1	0	1	0	0	0	0	0	1	1	0	0	0	0	0	0	0	1	0	0	0
	Schulz_GVMAG_M_3300023173_22	Schulz	No	Imitervirales		Mesomimiviridae	Meso_clade_I	Nucleocytoviricota	Megaviricetes	Imitervirales	IM_01	g335	1	1	1	1	2	1	1	1	100	0	100	0	0	0	8,405828059	290251	1	0	1	0	0	0	0	0	1	0	0	0	0	0	0	0	0	0	0	0	0
	Schulz_GVMAG_M_3300023175_3	Schulz	No	Imitervirales		Mesomimiviridae	Meso_clade_I	Nucleocytoviricota	Megaviricetes	Imitervirales	IM_01	g335	0	2	2	1	0	1	0	1	0	0	0	0	0	0	0	221326	1	0	0	0	0	0	0	0	1	0	0	0	0	0	0	0	0	0	0	0	0
	Schulz_GVMAG_M_3300023176_9	Schulz	No	Imitervirales		Mesomimiviridae	Meso_clade_I						1	2	1	1	2	1	0	1	0	0	0	0	0	0	0	347879	1	0	1	0	0	0	0	0	1	0	0	0	0	0	0	0	0	0	0	0	0
	Schulz_GVMAG_M_3300023178_17	Schulz	No	Imitervirales		Mesomimiviridae	Meso_clade_II						1	1	1	0	2	1	1	1	0	0	0	0	0	0	0	281527	1	0	1	0	0	0	0	0	1	0	0	0	0	0	0	0	0	1	0	0	0
	Schulz_GVMAG_M_3300023178_18	Schulz	No	Imitervirales		Mesomimiviridae	Meso_clade_II						1	2	1	1	3	3	1	1	0	0	0	0	0	0	0	380856	1	0	1	0	0	0	0	0	1	0	0	0	0	0	0	0	0	1	0	0	0
	Schulz_GVMAG_M_3300023210_14	Schulz	No	Imitervirales		Mesomimiviridae	Meso_clade_I	Nucleocytoviricota	Megaviricetes	Imitervirales	IM_01	g334	1	2	1	0	2	1	1	2	0	100	100	0	0	0	0,864130854	401791	1	0	1	0	0	0	0	0	1	1	0	0	0	0	0	0	0	0	0	0	0
	Schulz_GVMAG_M_3300023210_19	Schulz	No	Imitervirales		Mesomimiviridae	Meso_clade_I	Nucleocytoviricota	Megaviricetes	Imitervirales	IM_01	g335	0	2	1	1	2	1	1	1	0	0	0	0	0	0	0	316894	1	0	0	0	0	0	0	0	1	0	0	0	0	0	0	0	0	0	0	0	0
	Schulz_GVMAG_M_3300023210_27	Schulz	No	Imitervirales		Mesomimiviridae	Meso_clade_I	Nucleocytoviricota	Megaviricetes	Imitervirales	IM_01	g340	1	2	1	1	2	1	1	1	100	0	100	0	0	0	0,378528448	327056	1	0	1	0	0	0	0	0	1	1	0	0	0	0	0	0	0	0	0	0	0
	Schulz_GVMAG_M_3300023210_35	Schulz	No	Imitervirales		Mesomimiviridae	Meso_clade_I	Nucleocytoviricota	Megaviricetes	Imitervirales	IM_01	g329	1	2	1	1	2	1	1	1	0	100	17,03181363	82,96818637	0	0	2,480171459	420858	1	0	1	0	0	0	0	0	1	1	0	0	0	0	0	0	0	0	0	0	0
	Schulz_GVMAG_M_3300023210_4	Schulz	No	Imitervirales		Mesomimiviridae	Meso_clade_II	Nucleocytoviricota	Megaviricetes	Imitervirales	IM_09	g275	0	2	1	0	6	1	1	1	100	0	100	0	0	0	3,423199312	331407	1	0	0	0	0	0	0	0	0	0	0	0	0	0	0	0	0	0	0	0	0
	Schulz_GVMAG_M_3300024059_2	Schulz	No	Imitervirales		Mesomimiviridae	Meso_clade_I						1	2	1	0	2	1	1	1	74,55592534	25,44407466	65,88739063	17,14791499	16,96469438	0	22,83106968	300207	1	0	1	0	0	0	0	0	1	1	0	0	0	0	0	0	0	0	0	0	0
	Schulz_GVMAG_M_3300024180_11	Schulz	No	Imitervirales		Mesomimiviridae	Meso_clade_I						1	2	0	1	2	1	1	1	62,22635857	37,77364143	87,58535593	12,41464407	0	0	33,26247207	292253	1	0	1	0	0	0	0	0	0	0	0	0	0	0	0	0	0	0	0	0	0
	Schulz_GVMAG_M_3300024185_4	Schulz	No	Imitervirales		Mesomimiviridae	Meso_clade_II						0	2	2	1	11	1	2	2	84,10164482	15,89835518	100	0	0	0	11,26663185	443069	1	0	0	0	0	0	0	0	1	0	0	0	0	0	0	0	0	0	0	0	0
	Schulz_GVMAG_M_3300024185_6	Schulz	No	Imitervirales		Mesomimiviridae	Meso_clade_I	Nucleocytoviricota	Megaviricetes	Imitervirales	IM_01	g335	2	2	1	1	1	1	0	1	0	100	57,27115713	42,72884287	0	0	36,48633119	391585	1	0	1	0	0	0	0	0	1	0	0	0	0	0	0	0	0	0	0	0	0
	Schulz_GVMAG_M_3300024230_8	Schulz	No	Imitervirales		Mesomimiviridae	Meso_clade_I	Nucleocytoviricota	Megaviricetes	Imitervirales	IM_01	g329	1	2	1	2	2	1	1	1	100	0	93,14784847	6,852151529	0	0	21,54884855	423902	1	0	1	0	0	0	0	0	1	1	0	1	0	0	0	0	0	0	0	0	0
	Schulz_GVMAG_M_3300024252_27	Schulz	No	Imitervirales		Mesomimiviridae	Meso_clade_I	Nucleocytoviricota	Megaviricetes	Imitervirales	IM_01	g329	1	3	1	1	3	1	1	1	100	0	100	0	0	0	36,09899389	374811	1	0	1	0	0	0	0	0	0	0	0	0	0	0	0	0	0	0	0	0	0
	Schulz_GVMAG_M_3300024252_29	Schulz	No	Imitervirales		Mesomimiviridae	Meso_clade_I	Nucleocytoviricota	Megaviricetes	Imitervirales	IM_01	g336	2	2	1	1	2	1	1	1	100	0	100	0	0	0	10,65858196	418733	1	0	1	0	0	0	0	0	1	0	0	0	0	0	0	0	0	0	0	0	0
	Schulz_GVMAG_M_3300024252_35	Schulz	No	Imitervirales		Mesomimiviridae	Meso_clade_II	Nucleocytoviricota	Megaviricetes	Imitervirales	IM_08	g289	1	2	1	1	7	1	1	1	0	100	100	0	0	0	6,670413928	460781	1	0	1	0	0	0	0	0	1	0	0	0	0	0	0	0	0	0	0	0	0
	Schulz_GVMAG_M_3300024252_9	Schulz	No	Imitervirales		Mesomimiviridae	Meso_clade_I						1	4	1	1	1	1	1	1	0	0	0	0	0	0	0	279017	1	0	1	0	0	0	0	0	1	0	0	0	0	0	0	0	0	0	0	0	0
	Schulz_GVMAG_M_3300024255_31	Schulz	No	Imitervirales		Mesomimiviridae	Meso_clade_II	Nucleocytoviricota	Megaviricetes	Imitervirales	incertae_sedis	g306	0	3	1	1	4	2	2	0	80,11677664	19,88322336	100	0	0	0	31,7044783	277516	1	0	0	0	0	0	0	0	1	0	0	0	0	0	0	0	0	0	0	0	0
	Schulz_GVMAG_M_3300024258_14	Schulz	No	Imitervirales		Mesomimiviridae	Meso_clade_I	Nucleocytoviricota	Megaviricetes	Imitervirales	IM_01	g336	1	2	1	1	2	2	1	1	0	0	0	0	0	0	0	463318	1	0	1	0	0	0	0	0	1	0	0	0	0	0	0	0	0	0	0	0	0
	Schulz_GVMAG_M_3300024258_28	Schulz	No	Imitervirales		Mesomimiviridae	Meso_clade_I	Nucleocytoviricota	Megaviricetes	Imitervirales	IM_01	g335	1	2	1	1	2	1	1	1	0	0	0	0	0	0	0	429289	1	0	1	0	0	0	0	0	1	0	0	0	0	0	0	0	0	0	0	0	0
	Schulz_GVMAG_M_3300024261_25	Schulz	No	Imitervirales		Mesomimiviridae	Meso_clade_I	Nucleocytoviricota	Megaviricetes	Imitervirales	IM_01	g335	1	2	1	1	1	1	0	1	100	0	100	0	0	0	8,391736734	408652	1	0	1	0	0	0	0	0	1	0	0	0	0	0	0	0	0	0	0	0	0
	Schulz_GVMAG_M_3300024261_26	Schulz	No	Imitervirales		Mesomimiviridae	Meso_clade_I	Nucleocytoviricota	Megaviricetes	Imitervirales	IM_01	g335	1	0	1	0	2	0	1	1	0	0	0	0	0	0	0	220374	0	0	1	0	0	0	0	0	0	0	0	0	0	0	0	0	0	0	0	0	0
	Schulz_GVMAG_M_3300024261_33	Schulz	No	Imitervirales		Mimiviridae	Mimi_clade_IV	Nucleocytoviricota	Megaviricetes	Imitervirales	IM_16	g220	1	1	1	2	7	1	1	1	0	0	0	0	0	0	0	519043	1	0	1	0	0	0	0	0	1	0	0	0	0	0	0	1	0	0	1	0	0
	Schulz_GVMAG_M_3300024261_37	Schulz	No	Imitervirales		Mesomimiviridae	Meso_clade_I	Nucleocytoviricota	Megaviricetes	Imitervirales	IM_01	g329	1	2	1	1	2	1	1	1	0	0	0	0	0	0	0	475513	1	0	1	0	0	0	0	0	1	1	0	0	0	0	0	0	0	0	0	0	0
	Schulz_GVMAG_M_3300024261_42	Schulz	No	Imitervirales		Mesomimiviridae	Meso_clade_I	Nucleocytoviricota	Megaviricetes	Imitervirales	IM_01	g339	1	2	2	1	2	1	1	2	100	0	100	0	0	0	8,317187494	494872	1	0	1	0	0	0	0	0	0	0	0	0	0	0	0	0	0	0	0	0	0
	Schulz_GVMAG_M_3300024261_56	Schulz	No	Imitervirales		Mesomimiviridae	Meso_clade_I						2	2	0	1	2	1	1	1	100	0	70,97637627	29,02362373	0	0	52,44948526	469300	1	0	1	0	0	0	0	0	1	0	0	0	0	0	0	0	0	0	0	0	0
	Schulz_GVMAG_M_3300024261_60	Schulz	No	Imitervirales		Mesomimiviridae	Meso_clade_I	Nucleocytoviricota	Megaviricetes	Imitervirales	IM_01	g336	1	2	1	1	2	1	1	1	72,56790707	27,43209293	74,67578952	25,32421048	0	0	18,10877538	355417	1	0	1	0	0	0	0	0	1	0	0	0	0	0	0	0	0	0	0	0	0
	Schulz_GVMAG_M_3300024261_61	Schulz	No	Imitervirales		Mesomimiviridae	Meso_clade_I	Nucleocytoviricota	Megaviricetes	Imitervirales	IM_01	g335	2	2	1	1	2	1	1	1	0	0	0	0	0	0	0	435927	1	0	1	0	0	0	0	0	1	0	0	0	0	0	0	0	0	0	0	0	0
	Schulz_GVMAG_M_3300024261_71	Schulz	No	Imitervirales		Mesomimiviridae	Meso_base_clade_III						1	1	1	1	3	0	1	1	0	100	100	0	0	0	1,892317058	396145	0	0	1	0	0	0	0	0	0	1	0	0	0	0	0	0	0	0	0	0	0
	Schulz_GVMAG_M_3300024261_78	Schulz	No	Imitervirales		Mesomimiviridae	Meso_clade_I						0	3	2	0	0	1	0	2	8,15164181	91,84835819	85,85788533	12,37834714	1,763767537	0	106,8428933	333040	1	0	0	0	0	0	0	0	1	0	0	0	0	0	0	0	0	0	0	0	0
	Schulz_GVMAG_M_3300024261_8	Schulz	No	Imitervirales		Mesomimiviridae	Meso_clade_I	Nucleocytoviricota	Megaviricetes	Imitervirales	IM_01	g335	1	2	1	1	2	1	1	1	0	0	0	0	0	0	0	369638	1	0	1	0	0	0	0	0	1	0	0	0	0	0	0	0	0	0	0	0	0
	Schulz_GVMAG_M_3300024294_11	Schulz	No	Imitervirales		Mesomimiviridae	Meso_clade_I	Nucleocytoviricota	Megaviricetes	Imitervirales	IM_01	g343	1	2	1	1	2	1	1	1	0	0	0	0	0	0	0	429688	1	0	1	0	0	0	0	0	0	0	0	1	0	0	0	0	0	0	0	0	0
	Schulz_GVMAG_M_3300024294_14	Schulz	No	Imitervirales		Mesomimiviridae	Meso_clade_I						2	2	1	0	1	1	1	1	100	0	100	0	0	0	10,25494697	231303	1	0	1	0	0	0	0	0	1	0	0	0	0	0	0	0	0	0	0	0	0
	Schulz_GVMAG_M_3300024294_5	Schulz	No	Imitervirales		Mesomimiviridae	Meso_clade_I						2	2	1	1	1	1	1	1	100	0	100	0	0	0	5,426076918	227419	1	0	1	0	0	0	0	0	0	0	0	0	0	0	0	0	0	0	0	0	0
	Schulz_GVMAG_M_3300024299_4	Schulz	No	Imitervirales		Mesomimiviridae	Meso_clade_I	Nucleocytoviricota	Megaviricetes	Imitervirales	IM_01	g335	2	2	1	1	1	1	1	1	0	0	0	0	0	0	0	385604	1	0	1	0	0	0	0	0	1	0	0	0	0	0	0	0	0	0	0	0	0
	Schulz_GVMAG_M_3300024301_20	Schulz	No	Imitervirales		Mesomimiviridae	Meso_clade_I	Nucleocytoviricota	Megaviricetes	Imitervirales	IM_01	g336	2	2	1	0	2	0	1	1	0	0	0	0	0	0	0	488956	1	0	1	0	0	0	0	0	0	0	0	0	0	0	0	0	0	0	0	0	0
	Schulz_GVMAG_M_3300024302_11	Schulz	No	Imitervirales		Mimiviridae	Mimi_clade_IV						1	1	1	1	4	1	1	1	0	100	47,43431022	52,56568978	0	0	20,06757034	683436	0	0	1	0	0	0	0	0	1	0	0	0	0	0	0	1	0	0	1	0	0
	Schulz_GVMAG_M_3300024314_16	Schulz	No	Imitervirales		Mesomimiviridae	Meso_clade_I	Nucleocytoviricota	Megaviricetes	Imitervirales	IM_01	g335	1	2	1	1	2	1	1	1	100	0	100	0	0	0	18,65745472	366915	1	0	1	0	0	0	0	0	1	0	0	0	0	0	0	0	0	0	0	0	0
	Schulz_GVMAG_M_3300024314_17	Schulz	No	Imitervirales		Mesomimiviridae	Meso_clade_I						1	2	2	1	2	2	1	0	0	0	0	0	0	0	0	269689	1	0	1	0	0	0	0	0	0	0	0	0	0	0	0	0	0	0	0	0	0
	Schulz_GVMAG_M_3300024319_1	Schulz	No	Pimascovirales		Sister_Iridoviridae_1	Irido_clade_I	Nucleocytoviricota	Megaviricetes	Pimascovirales	PM_01	g105	2	1	1	1	0	1	0	1	100	0	100	0	0	0	0,426571999	387039	1	0	1	0	0	0	0	0	1	0	0	0	0	0	0	0	0	0	0	0	0
	Schulz_GVMAG_M_3300024327_2	Schulz	No	Imitervirales		Mesomimiviridae	Meso_clade_I	Nucleocytoviricota	Megaviricetes	Imitervirales	IM_01	g336	1	4	1	1	2	1	1	1	0	0	0	0	0	0	0	392192	1	0	1	0	0	0	0	0	1	0	0	0	0	0	0	0	0	0	0	0	0
	Schulz_GVMAG_M_3300024329_1	Schulz	No	Imitervirales		Mesomimiviridae	Meso_clade_I						1	3	0	1	1	1	1	1	100	0	100	0	0	0	8,47946452	324195	1	0	1	0	0	0	0	0	1	0	0	0	0	0	0	0	0	0	0	0	0
	Schulz_GVMAG_M_3300024329_18	Schulz	No	Imitervirales		Mesomimiviridae	Meso_clade_II	Nucleocytoviricota	Megaviricetes	Imitervirales	IM_06	g271	1	1	1	1	7	2	2	1	85,35786931	14,64213069	100	0	0	0	2,687065213	502258	0	0	1	0	0	0	0	0	1	1	0	0	0	0	0	0	0	0	0	0	0
	Schulz_GVMAG_M_3300024336_7	Schulz	No	Asfuvirales		ND	ND						1	1	1	1	1	1	1	1	0	0	0	0	0	0	0	237672	1	0	0	0	0	0	0	0	0	0	0	0	0	0	0	0	0	0	0	0	0
	Schulz_GVMAG_M_3300024519_1	Schulz	No	Imitervirales		Mesomimiviridae	Meso_clade_II						2	3	1	0	2	0	1	4	27,30399765	72,69600235	27,65414878	47,2045923	21,12484101	4,016417915	16,46102651	325535	1	0	1	0	0	0	0	0	0	0	0	0	0	0	0	0	0	0	0	0	0
	Schulz_GVMAG_M_3300025138_11	Schulz	No	Imitervirales		Mesomimiviridae	Meso_clade_II	Nucleocytoviricota	Megaviricetes	Imitervirales	IM_07	g291	1	0	1	1	7	0	1	1	0	0	0	0	0	0	0	416154	0	0	1	0	0	0	0	0	1	1	0	0	0	0	0	0	0	0	0	0	0
	Schulz_GVMAG_M_3300025138_2	Schulz	No	Pimascovirales		Pithoviridae	Pithoviruses						1	1	1	0	0	1	0	0	100	0	100	0	0	0	1,512699538	211139	1	0	1	0	0	0	0	0	1	0	0	0	0	0	0	0	0	0	0	0	0
	Schulz_GVMAG_M_3300025168_6	Schulz	No	Imitervirales		Mesomimiviridae	Meso_base_clade_II						0	0	0	1	2	2	1	4	15,22822274	84,77177726	81,33800854	0	18,66199146	0	8,166529691	281822	0	0	0	0	0	0	0	0	0	0	0	0	0	0	0	0	0	0	0	0	0
	Schulz_GVMAG_M_3300025617_32	Schulz	No	Imitervirales		Mesomimiviridae	Meso_clade_I	Nucleocytoviricota	Megaviricetes	Imitervirales	IM_01	g335	1	2	2	0	1	1	0	1	0	0	0	0	0	0	0	307781	1	0	1	0	0	0	0	0	1	0	0	0	0	0	0	0	0	0	0	0	0
	Schulz_GVMAG_M_3300025622_10	Schulz	No	Imitervirales		Mesomimiviridae	Meso_base_clade_II						1	1	1	1	3	1	1	0	0	100	34,75044241	65,24955759	0	0	1,82524457	453829	1	0	1	0	0	0	0	0	1	0	0	0	0	0	0	0	0	0	0	0	0
	Schulz_GVMAG_M_3300025622_31	Schulz	No	Imitervirales		Mimiviridae	Mimi_clade_IV	Nucleocytoviricota	Megaviricetes	Imitervirales	IM_16	g219	1	1	1	0	1	0	1	1	0	0	0	0	0	0	0	349550	0	0	0	1	0	0	0	0	1	0	0	0	0	0	0	0	0	0	1	0	0
	Schulz_GVMAG_M_3300025626_8	Schulz	No	Algavirales		Basal_Algavirales	Basal_Algavirales	Nucleocytoviricota	Megaviricetes	Algavirales	incertae_sedis	g198	0	0	1	0	0	2	1	1	0	0	0	0	0	0	0	291330	0	0	0	0	0	0	0	0	0	1	0	0	0	0	0	0	0	0	0	0	0
	Schulz_GVMAG_M_3300025643_32	Schulz	No	Imitervirales		Mesomimiviridae	Meso_clade_I						1	2	1	0	0	1	0	1	0,768187325	99,23181267	43,78601909	55,98401226	0,229968647	0	256,4503325	267056	1	0	1	0	0	0	0	0	0	0	0	0	0	0	0	0	0	0	0	0	0
	Schulz_GVMAG_M_3300025644_21	Schulz	No	Algavirales		Basal_Algavirales	Basal_Algavirales						0	0	2	0	0	1	1	1	8,232342341	91,76765766	20,20019332	79,79980668	0	0	10,33684287	276390	0	0	0	0	0	0	0	0	0	1	0	0	0	0	0	0	0	0	0	0	0
	Schulz_GVMAG_M_3300025652_16	Schulz	No	Algavirales		Phycodnaviridae_II	Prasinovirinae	Nucleocytoviricota	Megaviricetes	Algavirales	AG_01	g177	0	0	1	1	7	2	1	1	13,17381767	86,82618233	93,68512623	5,473507372	0,756121689	0,085244705	1584,955735	209706	0	0	0	0	0	0	0	0	1	0	0	0	0	0	0	0	0	1	0	0	0
	Schulz_GVMAG_M_3300025654_17	Schulz	No	Imitervirales		Mesomimiviridae	Meso_clade_I	Nucleocytoviricota	Megaviricetes	Imitervirales	IM_01	g329	1	2	1	0	1	1	1	1	62,75160366	37,24839634	65,67214825	32,05301839	2,274833352	0	23,31781605	221330	1	0	1	0	0	0	0	0	0	0	0	0	0	0	0	0	0	0	0	0	0
	Schulz_GVMAG_M_3300025676_16	Schulz	No	Pimascovirales		Sister_Iridoviridae_1	Irido_clade_I	Nucleocytoviricota	Megaviricetes	Pimascovirales	PM_01	g105	2	1	1	1	1	1	1	1	100	0	100	0	0	0	0,937572545	211077	1	0	1	0	0	0	0	0	0	0	0	0	0	0	0	0	0	0	0	0	0
	Schulz_GVMAG_M_3300025695_2	Schulz	No	Imitervirales		Mesomimiviridae	Meso_clade_II						2	1	1	0	4	2	1	1	100	0	0	0	0	0	2,400670559	169411	0	0	0	0	0	0	0	0	0	0	0	0	0	0	0	0	0	1	0	0	0
	Schulz_GVMAG_M_3300025695_21	Schulz	No	Imitervirales		Mesomimiviridae	Meso_clade_II	Nucleocytoviricota	Megaviricetes	Imitervirales	IM_12	g300	1	2	1	1	4	0	1	1	0	0	0	0	0	0	0	329228	1	0	1	0	0	0	0	0	1	0	0	0	0	0	0	0	0	1	0	0	0
	Schulz_GVMAG_M_3300025695_27	Schulz	No	Imitervirales		Mesomimiviridae	Meso_clade_II						1	2	0	1	4	0	1	1	0	0	0	0	0	0	0	224038	1	0	1	0	0	0	0	0	0	0	0	0	0	0	0	0	0	1	0	0	0
	Schulz_GVMAG_M_3300025699_48	Schulz	No	Imitervirales		Mesomimiviridae	Meso_clade_I	Nucleocytoviricota	Megaviricetes	Imitervirales	IM_01	g335	2	2	1	1	2	1	1	1	20,97262948	79,02737052	68,43008573	31,56991427	0	0	9,864072467	380644	1	0	1	0	0	0	0	0	1	0	0	0	0	0	0	0	0	0	0	0	0
	Schulz_GVMAG_M_3300025705_7	Schulz	No	Imitervirales		Mesomimiviridae	Meso_base_clade_II						1	1	1	1	2	1	1	0	0	0	0	0	0	0	0	247597	0	0	0	0	0	0	0	0	1	0	0	0	0	0	0	0	0	0	0	0	0
	Schulz_GVMAG_M_3300025707_20	Schulz	No	Imitervirales		Mesomimiviridae	Meso_base_clade_II						1	0	1	2	4	1	1	1	32,49030192	67,50969808	65,82813541	34,17186459	0	0	1,949552305	415418	0	0	1	0	0	0	0	0	0	0	0	0	0	0	0	0	0	1	0	0	0
	Schulz_GVMAG_M_3300025727_44	Schulz	No	Imitervirales		Mesomimiviridae	Meso_clade_I	Nucleocytoviricota	Megaviricetes	Imitervirales	IM_01	g329	1	2	1	1	1	1	1	1	100	0	100	0	0	0	75,74029378	310867	1	0	1	0	0	0	0	0	0	1	0	0	0	0	0	0	0	0	0	0	0
	Schulz_GVMAG_M_3300025727_45	Schulz	No	Imitervirales		Mesomimiviridae	Meso_base_clade_I	Nucleocytoviricota	Megaviricetes	Imitervirales	IM_14	g251	1	1	1	1	1	0	1	1	0	0	0	0	0	0	0	285154	1	0	1	0	0	0	0	0	0	0	0	0	0	0	0	0	0	0	0	0	0
	Schulz_GVMAG_M_3300025767_13	Schulz	No	Imitervirales		Mesomimiviridae	Meso_clade_I						0	1	0	1	2	1	1	1	100	0	100	0	0	0	36,90920388	326699	1	0	0	0	0	0	0	0	1	0	0	0	0	0	0	0	0	0	0	0	0
	Schulz_GVMAG_M_3300025767_17	Schulz	No	Imitervirales		Mesomimiviridae	Meso_clade_I	Nucleocytoviricota	Megaviricetes	Imitervirales	IM_01	g338	0	2	1	1	2	1	1	1	0	0	0	0	0	0	0	302113	1	0	0	0	0	0	0	0	1	1	0	0	0	0	0	0	0	0	0	0	0
	Schulz_GVMAG_M_3300025767_21	Schulz	No	Imitervirales		Mesomimiviridae	Meso_clade_I						1	2	1	1	2	1	0	1	100	0	100	0	0	0	2,39299792	322190	1	0	1	0	0	0	0	0	0	1	0	0	0	0	0	0	0	0	0	0	0
	Schulz_GVMAG_M_3300025767_29	Schulz	No	Imitervirales		Mesomimiviridae	Meso_clade_I						0	2	0	1	2	1	1	1	100	0	100	0	0	0	3,281636323	286937	1	0	0	0	0	0	0	0	0	0	0	0	0	0	0	0	0	0	0	0	0
	Schulz_GVMAG_M_3300025822_14	Schulz	No	Imitervirales		Mesomimiviridae	Meso_base_clade_III	Nucleocytoviricota	Megaviricetes	Imitervirales	IM_08	g284	0	2	1	1	5	1	1	0	0	100	88,80706791	11,19293209	0	0	21,19201161	304477	1	0	0	0	0	0	0	0	1	0	0	0	0	0	0	0	0	0	0	0	0
	Schulz_GVMAG_M_3300025849_19	Schulz	No	Imitervirales		Mesomimiviridae	Meso_clade_I	Nucleocytoviricota	Megaviricetes	Imitervirales	IM_01	g343	1	2	1	1	2	0	1	1	100	0	100	0	0	0	4,527110073	327074	1	0	1	0	0	0	0	0	1	0	0	0	0	0	0	0	0	0	0	0	0
	Schulz_GVMAG_M_3300025853_1	Schulz	No	Imitervirales		Mesomimiviridae	Meso_clade_I						0	2	1	1	1	1	0	0	100	0	100	0	0	0	1,038856196	233374	1	0	0	0	0	0	0	0	0	0	0	0	0	0	0	0	0	0	0	0	0
	Schulz_GVMAG_M_3300025860_17	Schulz	No	Imitervirales		Mesomimiviridae	Meso_clade_I	Nucleocytoviricota	Megaviricetes	Imitervirales	IM_01	g343	1	2	1	1	2	1	1	0	6,912146431	93,08785357	100	0	0	0	6,006354807	433804	1	0	1	0	0	0	0	0	0	0	0	0	0	0	0	0	0	0	0	0	0
	Schulz_GVMAG_M_3300025860_25	Schulz	No	Imitervirales		Mesomimiviridae	Meso_clade_II	Nucleocytoviricota	Megaviricetes	Imitervirales	IM_08	g287	1	1	1	0	3	0	1	2	0	100	41,16056426	58,83943574	0	0	18,34208319	545914	1	0	1	1	0	0	0	0	1	1	0	0	0	0	0	0	0	0	0	0	0
	Schulz_GVMAG_M_3300025870_5	Schulz	No	Imitervirales		Imiter_basal_family	Imiter_base_clade_I						0	0	0	1	0	3	1	1	0	0	0	0	0	0	0	264856	0	0	0	0	0	0	0	0	1	0	0	0	0	0	0	0	0	0	0	0	0
	Schulz_GVMAG_M_3300025874_52	Schulz	No	Imitervirales		Mesomimiviridae	Meso_clade_II						1	2	1	0	6	1	1	1	72,06331712	27,93668288	100	0	0	0	28,58426656	188058	1	0	1	0	0	0	0	0	0	0	0	0	0	0	0	0	0	0	0	0	0
	Schulz_GVMAG_M_3300025874_67	Schulz	No	Imitervirales		Mesomimiviridae	Meso_clade_I						1	1	1	0	1	1	1	0	0	100	68,53505475	31,46494525	0	0	4,390693634	245365	1	0	1	0	0	0	0	0	1	0	0	0	0	0	0	0	0	0	0	0	0
	Schulz_GVMAG_M_3300025880_17	Schulz	No	Imitervirales		Mimiviridae	Mimi_clade_IV	Nucleocytoviricota	Megaviricetes	Imitervirales	IM_16	g215	1	0	1	1	4	1	0	1	34,21465053	65,78534947	100	0	0	0	11,13264632	578690	0	0	1	1	0	0	0	0	1	0	0	0	0	0	0	0	0	0	1	0	0
	Schulz_GVMAG_M_3300025880_30	Schulz	No	Imitervirales		Mesomimiviridae	Meso_clade_I	Nucleocytoviricota	Megaviricetes	Imitervirales	IM_01	g335	2	2	1	1	2	1	1	1	100	0	100	0	0	0	19,30716445	516746	1	0	1	0	0	0	0	0	1	0	0	0	0	0	0	0	0	0	0	0	0
	Schulz_GVMAG_M_3300025880_56	Schulz	No	No_phylogeny		ND	ND	Nucleocytoviricota	Megaviricetes	Pimascovirales	incertae_sedis	g42	1	2	1	1	1	1	1	1	0	0	0	0	0	0	0	274828	0	0	0	0	0	0	0	0	0	0	0	0	0	0	0	0	0	0	0	0	0
	Schulz_GVMAG_M_3300025880_76	Schulz	No	Imitervirales		Mesomimiviridae	Meso_clade_I	Nucleocytoviricota	Megaviricetes	Imitervirales	IM_01	g339	1	2	1	1	2	1	1	1	4,089191631	95,91080837	48,67316772	51,32683228	0	0	19,71495791	404221	1	0	1	0	0	0	0	0	1	0	0	0	0	0	0	0	0	0	0	0	0
	Schulz_GVMAG_M_3300025894_42	Schulz	No	Imitervirales		Mesomimiviridae	Meso_clade_I	Nucleocytoviricota	Megaviricetes	Imitervirales	IM_01	g344	1	2	1	1	2	1	1	0	27,30725399	72,69274601	75,94464837	24,05535163	0	0	15,83566871	372584	1	0	1	0	0	0	0	0	1	0	0	0	0	0	0	0	0	0	0	0	0
	Schulz_GVMAG_M_3300025894_55	Schulz	No	Imitervirales		Mesomimiviridae	Meso_clade_II						1	0	0	0	1	1	1	1	0	0	0	0	0	0	0	212622	0	0	1	0	0	0	0	0	1	0	0	0	0	0	0	0	0	0	0	0	0
	Schulz_GVMAG_M_3300025897_2	Schulz	No	Imitervirales		Mesomimiviridae	Meso_clade_II						1	2	1	2	7	1	2	1	100	0	100	0	0	0	11,84503407	490991	1	0	1	1	0	0	0	0	0	1	0	1	0	0	0	0	0	0	0	0	0
	Schulz_GVMAG_M_3300025897_42	Schulz	No	Imitervirales		Mesomimiviridae	Meso_clade_I						1	1	1	1	2	2	1	1	33,61085129	66,38914871	78,78435145	21,21564855	0	0	37,50080722	216610	1	0	1	0	0	0	0	0	0	1	0	0	0	0	0	0	0	0	0	0	0
	Schulz_GVMAG_M_3300026093_6	Schulz	No	Imitervirales		Mesomimiviridae	Meso_clade_II	Nucleocytoviricota	Megaviricetes	Imitervirales	IM_07	g292	1	1	1	1	3	1	1	1	100	0	92,19369868	7,806301316	0	0	10,51578632	233430	0	0	1	0	0	0	0	0	0	0	0	0	0	0	0	0	0	0	0	0	0
	Schulz_GVMAG_M_3300027206_1	Schulz	No	Algavirales		Phycodnaviridae_II	Prasinovirinae	Nucleocytoviricota	Megaviricetes	Algavirales	AG_01	g177	0	0	1	1	13	3	1	3	4,596314668	95,40368533	97,49918126	2,500818745	0	0	349,8445699	220678	0	0	0	0	0	0	0	0	1	0	0	0	0	0	0	0	0	1	0	0	0
	Schulz_GVMAG_M_3300027687_8	Schulz	No	Imitervirales		Mesomimiviridae	Meso_clade_II	Nucleocytoviricota	Megaviricetes	Imitervirales	IM_07	g291	1	2	2	0	3	1	1	1	1,57469383	98,42530617	92,00478058	7,995219422	0	0	55,11183153	305996	1	0	1	0	0	0	0	0	1	1	0	0	0	0	0	0	0	0	0	0	0
	Schulz_GVMAG_M_3300027752_12	Schulz	No	Imitervirales		Mesomimiviridae	Meso_clade_I	Nucleocytoviricota	Megaviricetes	Imitervirales	IM_01	g335	0	2	1	1	1	1	1	1	0	100	58,808868	41,191132	0	0	76,11463486	236333	1	0	0	0	0	0	0	0	1	0	0	0	0	0	0	0	0	0	0	0	0
	Schulz_GVMAG_M_3300027771_10	Schulz	No	Imitervirales		Mesomimiviridae	Meso_clade_I						0	3	1	1	2	1	1	0	13,53189715	86,46810285	100	0	0	0	4,025722944	251102	1	0	0	0	0	0	0	0	1	0	0	0	0	0	0	0	0	0	0	0	0
	Schulz_GVMAG_M_3300027771_3	Schulz	No	Algavirales		Phycodnaviridae_II	Raphidovirinae	Nucleocytoviricota	Megaviricetes	Algavirales	AG_04	g173	0	0	1	0	1	1	1	1	0	0	0	0	0	0	0	204158	0	0	0	0	0	0	0	0	1	1	0	0	0	0	0	0	0	1	0	0	0
	Schulz_GVMAG_M_3300027779_26	Schulz	No	Imitervirales		Mesomimiviridae	Meso_clade_I	Nucleocytoviricota	Megaviricetes	Imitervirales	IM_01	g343	1	0	1	0	2	1	1	1	1,991989816	98,00801018	88,08102646	11,91897354	0	0	22,31231494	240123	0	0	1	0	0	0	0	0	1	0	0	0	0	0	0	0	0	0	0	0	0
	Schulz_GVMAG_M_3300027779_53	Schulz	No	Imitervirales		Mesomimiviridae	Meso_clade_II	Nucleocytoviricota	Megaviricetes	Imitervirales	IM_09	g274	1	0	1	1	5	1	1	0	0	100	81,79184649	18,20815351	0	0	54,48319902	255253	0	0	1	0	0	0	0	0	1	0	0	0	0	0	0	0	0	0	0	0	0
	Schulz_GVMAG_M_3300027779_64	Schulz	No	Imitervirales		Mesomimiviridae	Meso_clade_I	Nucleocytoviricota	Megaviricetes	Imitervirales	IM_01	g329	1	2	1	0	2	0	1	1	0	100	53,26902516	0	46,73097484	0	3,961106984	321703	1	0	1	0	0	0	0	0	0	0	0	0	0	0	0	0	0	0	0	0	0
	Schulz_GVMAG_M_3300027790_3	Schulz	No	Pimascovirales		Pithoviridae	Pithoviruses	Nucleocytoviricota	Megaviricetes	Pimascovirales	PM_08	g75	1	1	1	1	0	2	1	1	0	0	0	0	0	0	0	385543	1	0	0	0	0	0	0	0	0	0	0	0	0	0	0	0	0	0	0	0	0
	Schulz_GVMAG_M_3300027791_30	Schulz	No	Algavirales		Phycodnaviridae_II	Raphidovirinae	Nucleocytoviricota	Megaviricetes	Algavirales	AG_04	g173	0	0	1	1	1	2	1	1	0	0	0	0	0	0	0	291798	0	0	0	0	0	0	0	0	1	0	0	0	0	0	0	0	0	1	0	0	0
	Schulz_GVMAG_M_3300027810_10	Schulz	No	Imitervirales		Mesomimiviridae	Meso_clade_I						0	2	0	1	2	1	1	1	0,302997027	99,69700297	44,49755471	55,50244529	0	0	87,2286233	224181	1	0	0	0	0	0	0	0	1	0	0	0	0	0	0	0	0	0	0	0	0
	Schulz_GVMAG_M_3300027810_12	Schulz	No	Imitervirales		Mesomimiviridae	Meso_clade_I	Nucleocytoviricota	Megaviricetes	Imitervirales	IM_01	g341	0	2	1	1	2	2	1	2	49,76971393	50,23028607	77,98641281	22,01358719	0	0	28,62522852	341486	1	0	0	0	0	0	0	0	1	0	0	0	0	0	0	0	0	0	0	0	0
	Schulz_GVMAG_M_3300027810_23	Schulz	No	Imitervirales		Mesomimiviridae	Meso_clade_I						0	3	1	0	0	0	1	1	4,069428558	95,93057144	48,83874516	47,60752921	3,553725632	0	224,7709349	230616	1	0	0	0	0	0	0	0	0	0	0	0	0	0	0	0	0	0	0	0	0
	Schulz_GVMAG_M_3300027810_8	Schulz	No	Imitervirales		Mesomimiviridae	Meso_clade_I						1	2	0	1	2	1	2	1	3,102408698	96,8975913	94,16866349	5,831336514	0	0	43,29323212	320273	1	0	1	0	0	0	0	0	0	0	0	0	0	0	0	0	0	0	0	0	0
	Schulz_GVMAG_M_3300027833_11	Schulz	No	Imitervirales		Mesomimiviridae	Meso_clade_I	Nucleocytoviricota	Megaviricetes	Imitervirales	IM_01	g344	1	2	1	1	2	1	1	1	0	0	0	0	0	0	0	457946	1	0	1	0	0	0	0	0	1	1	0	0	0	0	0	0	0	0	0	0	0
	Schulz_GVMAG_M_3300027833_19	Schulz	No	Asfuvirales		Asfarviridae	ND	Nucleocytoviricota	Pokkesviricetes	Asfuvirales	AF_01	g28	1	1	1	0	1	0	1	1	100	0	100	0	0	0	0,41742769	297297	1	0	1	0	0	0	0	0	0	0	0	0	0	0	0	0	0	0	0	0	0
	Schulz_GVMAG_M_3300027833_22	Schulz	No	Imitervirales		Mesomimiviridae	Meso_clade_I	Nucleocytoviricota	Megaviricetes	Imitervirales	IM_01	g341	3	2	1	1	1	1	1	1	1,628582657	98,37141734	49,29663352	48,38777487	2,315591615	0	95,78686055	367778	1	0	1	0	0	0	0	0	0	0	0	0	0	0	0	0	0	0	0	0	0
	Schulz_GVMAG_M_3300027833_42	Schulz	No	Imitervirales		Mesomimiviridae	Meso_clade_II						1	2	0	1	15	1	1	2	100	0	100	0	0	0	12,40284135	648424	1	0	1	1	0	0	0	0	1	1	0	0	0	0	0	0	0	0	0	0	0
	Schulz_GVMAG_S_1004661_13	Schulz	No	Imitervirales		Mimiviridae	Mimi_clade_III	Nucleocytoviricota	Megaviricetes	Imitervirales	IM_16	g231	2	0	1	1	4	0	1	1	0	0	0	0	0	0	0	423120	0	0	0	0	0	0	0	0	1	0	0	0	0	0	0	0	0	0	0	0	0
	Schulz_GVMAG_S_1015567_928	Schulz	No	Pimascovirales		Marseilleviridae	ND	Nucleocytoviricota	Megaviricetes	Pimascovirales	PM_06	g45	1	1	1	1	1	1	1	1	0	0	0	0	0	0	0	325450	0	0	0	0	0	0	0	0	1	0	0	0	0	0	0	0	0	0	0	0	0
	Schulz_GVMAG_S_1016704_108	Schulz	No	Imitervirales		Mesomimiviridae	Meso_clade_I						1	2	1	1	2	1	1	1	0	100	81,01980304	18,45323001	0,526966951	0	129,7076203	430536	1	0	1	0	0	0	0	0	1	0	0	0	0	0	0	0	0	0	0	0	0
	Schulz_GVMAG_S_1016704_121	Schulz	No	Pandoravirales		Phycodnaviridae_I	Coccolithovirinae						1	1	1	1	1	2	1	1	0	100	49,90027124	25,92302464	24,17670412	0	7,956731313	353512	1	0	1	0	0	0	0	0	1	0	0	1	0	0	0	0	0	0	0	0	0
	Schulz_GVMAG_S_1016710_161	Schulz	No	Pimascovirales		Sister_Iridoviridae_1	Irido_clade_I	Nucleocytoviricota	Megaviricetes	Pimascovirales	PM_01	g105	2	1	1	1	0	1	0	1	0	0	0	0	0	0	0	170407	1	0	1	0	0	0	0	0	0	0	0	0	0	0	0	0	0	0	0	0	0
	Schulz_GVMAG_S_1016713_123	Schulz	No	Imitervirales		Mesomimiviridae	Meso_clade_I	Nucleocytoviricota	Megaviricetes	Imitervirales	IM_01	g339	1	2	1	1	2	1	1	1	0	100	42,52543602	57,47456398	0	0	52,88650669	415888	1	0	1	0	0	0	0	0	1	0	0	0	0	0	0	0	0	0	0	0	0
	Schulz_GVMAG_S_1016713_134	Schulz	No	Imitervirales		Mesomimiviridae	Meso_clade_I						1	0	1	1	2	1	1	1	0	100	100	0	0	0	2,570247076	346776	0	0	1	0	0	0	0	0	1	0	0	0	0	0	0	0	0	0	0	0	0
	Schulz_GVMAG_S_1016713_147	Schulz	No	Algavirales		Phycodnaviridae_II	Raphidovirinae						0	0	2	1	1	3	1	0	0	0	0	0	0	0	0	327975	0	0	0	0	0	0	0	0	1	1	0	0	0	0	0	0	0	1	0	0	0
	Schulz_GVMAG_S_1016713_148	Schulz	No	Imitervirales		Mesomimiviridae	Meso_clade_I						2	2	1	1	2	1	1	1	22,07606329	77,92393671	67,80914757	32,19085243	0	0	33,3627835	242869	1	0	1	0	0	0	0	0	1	0	0	0	0	0	0	0	0	0	0	0	0
	Schulz_GVMAG_S_1016713_150	Schulz	No	Imitervirales		Mesomimiviridae	Meso_clade_I						0	2	0	1	1	1	1	1	0	100	74,68755862	25,31244138	0	0	8,315126006	291342	1	0	0	0	0	0	0	0	0	0	0	0	0	0	0	0	0	0	0	0	0
	Schulz_GVMAG_S_1016713_159	Schulz	No	Pimascovirales		Basal_Iridoviridae	ND						1	1	1	1	1	1	1	1	0	0	0	0	0	0	0	250410	1	0	1	0	0	0	0	0	0	0	0	0	0	0	0	0	0	0	0	0	0
	Schulz_GVMAG_S_1016713_165	Schulz	No	Pandoravirales		Phycodnaviridae_I	PhycoI_clade_I	Nucleocytoviricota	Megaviricetes	Pandoravirales	incertae_sedis	g164	1	1	1	1	1	2	1	1	0	100	29,40380166	70,59619834	0	0	74,67491278	214404	1	0	1	0	0	0	0	0	1	0	0	0	0	0	0	0	0	0	0	0	0
	Schulz_GVMAG_S_1016713_174	Schulz	No	Algavirales		Phycodnaviridae_II	PhycoII_clade_II						1	0	1	1	3	4	1	1	0	0	0	0	0	0	0	167518	0	0	1	0	0	0	0	0	1	0	0	0	0	0	0	0	0	0	0	0	0
	Schulz_GVMAG_S_1016722_115	Schulz	No	Imitervirales		Mesomimiviridae	Meso_clade_I	Nucleocytoviricota	Megaviricetes	Imitervirales	IM_01	g336	2	2	1	1	2	1	1	1	22,1480513	77,8519487	62,18729505	37,81270495	0	0	13,84752292	443870	1	0	1	0	0	0	0	0	1	0	0	0	0	0	0	0	0	0	0	0	0
	Schulz_GVMAG_S_1016722_118	Schulz	No										1	1	0	0	0	1	0	1	1,737309965	98,26269004	54,50011771	45,49988229	0	0	17,56485311	252896	1	0	0	0	0	0	0	0	0	0	0	0	0	0	0	0	0	0	0	0	0
	Schulz_GVMAG_S_1016722_178	Schulz	No	Algavirales		Phycodnaviridae_II	PhycoII_clade_II						1	1	1	1	1	2	1	1	0	0	0	0	0	0	0	179191	1	0	1	0	0	0	0	0	1	0	0	0	0	0	0	0	0	1	0	0	0
	Schulz_GVMAG_S_1016725_158	Schulz	No	Pandoravirales		Phycodnaviridae_I	PhycoI_clade_II						2	2	0	0	2	0	1	1	0	0	0	0	0	0	0	143438	1	0	1	0	0	0	0	0	1	1	0	0	0	0	0	0	0	1	0	0	0
	Schulz_GVMAG_S_1016728_106	Schulz	No	Imitervirales		Mesomimiviridae	Meso_clade_I						2	3	1	0	2	1	0	1	100	0	100	0	0	0	1,027162672	299271	1	0	1	0	0	0	0	0	1	0	0	0	0	0	0	0	0	0	0	0	0
	Schulz_GVMAG_S_1016728_84	Schulz	No	Imitervirales		Mesomimiviridae	Meso_clade_II	Nucleocytoviricota	Megaviricetes	Imitervirales	IM_09	g274	1	2	1	2	2	1	1	1	100	0	100	0	0	0	3,13796932	397473	1	0	1	0	0	0	0	0	1	0	0	0	0	0	0	0	0	0	0	0	0
	Schulz_GVMAG_S_1017745_107	Schulz	No	Imitervirales		Mesomimiviridae	Meso_clade_I						2	2	2	1	1	1	1	1	100	0	100	0	0	0	0,433305142	459953	1	0	1	0	0	0	0	0	1	0	0	0	0	0	0	0	0	0	0	0	0
	Schulz_GVMAG_S_1017745_132	Schulz	No	Imitervirales		Mesomimiviridae	Meso_clade_I						0	1	1	0	0	0	0	1	21,68445532	78,31554468	85,96110213	9,997015546	4,041882323	0	66,23452182	138315	0	0	0	0	0	0	0	0	0	0	0	0	0	0	0	0	0	0	0	0	0
	Schulz_GVMAG_S_1024967_63	Schulz	No	Imitervirales		Imiter_basal_family	Imiter_base_clade_II						0	0	1	0	1	1	0	1	0	0	0	0	0	0	0	149137	0	0	0	0	0	0	0	0	1	0	0	0	0	0	0	0	0	0	0	0	0
	Schulz_GVMAG_S_1030632_100	Schulz	No	Pimascovirales		Sister_Iridoviridae_1	Irido_clade_I						2	0	1	0	0	1	0	0	100	0	100	0	0	0	0,565904392	189608	0	0	0	0	0	0	0	0	0	0	0	0	0	0	0	0	0	0	0	0	0
	Schulz_GVMAG_S_1030632_135	Schulz	No	Algavirales		Phycodnaviridae_II	Prasinovirinae						0	0	2	2	10	3	1	2	0	0	0	0	0	0	0	265901	0	0	0	0	0	0	0	0	1	1	0	0	0	0	0	0	0	1	0	0	0
	Schulz_GVMAG_S_1030632_69	Schulz	No	Imitervirales		Mesomimiviridae	Meso_clade_I	Nucleocytoviricota	Megaviricetes	Imitervirales	IM_01	g327	1	2	1	1	2	1	1	1	100	0	100	0	0	0	0,573723041	425058	1	0	1	0	0	0	0	0	0	0	0	0	0	0	0	0	0	0	0	0	0
	Schulz_GVMAG_S_1037362_75	Schulz	No	Algavirales		Phycodnaviridae_II	Prasinovirinae						0	0	1	2	10	4	1	2	100	0	89,43944246	10,56055754	0	0	17,02008737	287385	0	0	0	0	0	0	0	0	1	0	0	0	0	0	0	0	0	1	0	0	0
	Schulz_GVMAG_S_1037362_78	Schulz	No	Algavirales		Phycodnaviridae_II	Prasinovirinae	Nucleocytoviricota	Megaviricetes	Algavirales	AG_01	g177	0	0	2	1	9	3	1	0	100	0	100	0	0	0	1,030534734	231497	0	0	0	0	0	0	0	0	1	0	0	0	0	0	0	0	0	1	0	0	0
	Schulz_GVMAG_S_1037371_165	Schulz	No	Algavirales		Phycodnaviridae_II	Prasinovirinae	Nucleocytoviricota	Megaviricetes	Algavirales	AG_01	g177	0	0	1	1	12	1	1	1	0	0	0	0	0	0	0	150484	0	0	0	0	0	0	0	0	0	0	0	0	0	0	0	0	0	1	0	0	0
	Schulz_GVMAG_S_1037377_104	Schulz	No	Algavirales		Phycodnaviridae_II	Prasinovirinae	Nucleocytoviricota	Megaviricetes	Algavirales	AG_01	g177	0	0	1	2	9	3	3	2	0	0	0	0	0	0	0	215107	0	0	0	0	0	0	0	0	1	0	0	0	0	0	0	0	0	1	0	0	0
	Schulz_GVMAG_S_1037377_105	Schulz	No	Algavirales		Phycodnaviridae_II	PhycoII_clade_II						2	2	0	0	1	1	1	1	0	0	0	0	0	0	0	188329	1	0	1	0	0	0	0	0	1	0	0	0	0	0	0	0	0	1	0	0	0
	Schulz_GVMAG_S_1037377_112	Schulz	No	Algavirales		Phycodnaviridae_II	Prasinovirinae	Nucleocytoviricota	Megaviricetes	Algavirales	AG_01	g177	0	0	1	0	7	3	1	1	100	0	100	0	0	0	0,887325633	165893	0	0	0	0	0	0	0	0	1	0	0	0	0	0	0	0	0	0	0	0	0
	Schulz_GVMAG_S_1037383_112	Schulz	No	Algavirales		Phycodnaviridae_II	Prasinovirinae						0	0	2	0	4	0	1	1	0	0	0	0	0	0	0	195877	0	0	0	0	0	0	0	0	1	0	0	0	0	0	0	0	0	1	0	0	0
	Schulz_GVMAG_S_1037383_93	Schulz	No	Imitervirales		Mesomimiviridae	Meso_clade_I						1	3	1	2	1	2	0	1	100	0	100	0	0	0	0,96131068	266642	1	0	1	0	0	0	0	0	1	0	0	0	0	0	0	0	0	0	0	0	0
	Schulz_GVMAG_S_1038524_41	Schulz	No	Pimascovirales		Sister_Iridoviridae_1	Irido_clade_I	Nucleocytoviricota	Megaviricetes	Pimascovirales	PM_01	g95	2	1	1	1	1	1	1	1	75,11446811	24,88553189	100	0	0	0	4,662865481	400226	1	0	1	0	0	0	0	0	1	1	0	0	0	0	0	0	0	0	0	0	0
	Schulz_GVMAG_S_1039698_54	Schulz	No	Imitervirales		Mesomimiviridae	Meso_clade_I	Nucleocytoviricota	Megaviricetes	Imitervirales	IM_01	g329	1	2	1	1	1	1	1	1	85,56318071	14,43681929	100	0	0	0	14,49759936	401197	1	0	1	0	0	0	0	0	0	1	0	0	0	0	0	0	0	0	0	0	0
	Schulz_GVMAG_S_1039716_42	Schulz	No	Imitervirales		Mesomimiviridae	Meso_clade_I	Nucleocytoviricota	Megaviricetes	Imitervirales	IM_01	g336	1	2	1	1	2	1	1	1	0	0	0	0	0	0	0	415869	1	0	0	0	0	0	0	0	0	0	0	0	0	0	0	0	0	0	0	0	0
	Schulz_GVMAG_S_1039734_46	Schulz	No	Imitervirales		Mesomimiviridae	Meso_clade_I	Nucleocytoviricota	Megaviricetes	Imitervirales	IM_01	g335	1	2	1	0	2	1	1	1	18,68798166	81,31201834	70,14897052	18,44195726	11,40907222	0	23,09995963	421070	1	0	1	0	0	0	0	0	0	0	0	0	0	0	0	0	0	0	0	0	0
	Schulz_GVMAG_S_1040241_131	Schulz	No										0	0	0	2	5	1	1	1	29,74708295	70,25291705	98,763832	1,236167996	0	0	135,6778564	167232	0	0	0	0	0	0	0	0	1	0	0	0	0	0	0	0	0	1	0	0	0
	Schulz_GVMAG_S_1040241_146	Schulz	No	Algavirales		Phycodnaviridae_II	Prasinovirinae	Nucleocytoviricota	Megaviricetes	Algavirales	AG_01	g177	0	0	1	1	7	2	1	2	100	0	71,13515429	7,658703364	6,264514695	14,94162765	30,58281511	176773	0	0	0	0	0	0	0	0	1	0	0	0	0	0	0	0	0	1	0	0	0
	Schulz_GVMAG_S_1040241_154	Schulz	No	Imitervirales		Mesomimiviridae	Meso_clade_II	Nucleocytoviricota	Megaviricetes	Imitervirales	IM_12	g300	1	1	1	1	4	1	1	1	100	0	100	0	0	0	1,12422983	513685	1	0	1	1	0	0	0	0	0	0	0	0	0	0	0	0	0	1	0	0	0
	Schulz_GVMAG_S_1048034_38	Schulz	No	Pimascovirales		Marseilleviridae	ND						0	2	1	0	1	1	1	1	0	0	0	0	0	0	0	139360	0	0	0	0	0	0	0	0	1	0	0	0	0	0	0	0	0	0	0	0	0
	Schulz_GVMAG_S_1055481_12	Schulz	No	Imitervirales		Mesomimiviridae	Meso_clade_II	Nucleocytoviricota	Megaviricetes	Imitervirales	IM_12	g300	1	2	1	1	5	1	1	0	13,40138801	86,59861199	100	0	0	0	70,01890652	529447	1	0	1	1	0	0	0	0	1	0	0	0	0	0	0	0	0	1	0	0	0
	Schulz_GVMAG_S_1059911_62	Schulz	No	Algavirales		Phycodnaviridae_II	Prasinovirinae						0	0	1	1	9	3	1	1	100	0	100	0	0	0	239,8022558	209747	0	0	0	0	0	0	0	0	1	0	0	0	0	0	0	0	0	1	0	0	0
	Schulz_GVMAG_S_1059923_44	Schulz	No	Algavirales		Phycodnaviridae_II	Prasinovirinae	Nucleocytoviricota	Megaviricetes	Algavirales	AG_01	g177	0	0	1	1	7	4	1	1	100	0	100	0	0	0	171,3234084	183476	0	0	0	0	0	0	0	0	1	0	0	0	0	0	0	0	0	0	0	0	0
	Schulz_GVMAG_S_1059924_57	Schulz	No	Algavirales		Phycodnaviridae_II	Prasinovirinae						0	0	1	1	7	3	1	2	100	0	100	0	0	0	42,02959005	189388	0	0	0	0	0	0	0	0	1	0	0	0	0	0	0	0	0	1	0	0	0
	Schulz_GVMAG_S_1063923_109	Schulz	No	Pandoravirales		Phycodnaviridae_I	PhycoI_clade_I						0	0	1	0	1	1	1	1	0	0	0	0	0	0	0	322838	0	0	0	0	0	0	0	0	0	0	0	0	0	0	0	0	0	0	0	0	0
	Schulz_GVMAG_S_1063924_116	Schulz	No	Pimascovirales		Pithoviridae	Pithoviruses						2	0	1	1	0	1	1	0	0	0	0	0	0	0	0	251049	0	0	0	0	0	0	0	0	0	0	0	0	0	0	0	0	0	0	0	0	0
	Schulz_GVMAG_S_1064190_106	Schulz	No	Algavirales		Phycodnaviridae_II	Prasinovirinae						0	0	3	1	10	4	2	2	0	0	0	0	0	0	0	218247	0	0	0	0	0	0	0	0	1	0	0	0	0	0	0	0	0	1	0	0	0
	Schulz_GVMAG_S_1064195_113	Schulz	No	Pimascovirales		Sister_Iridoviridae_1	Irido_clade_I	Nucleocytoviricota	Megaviricetes	Pimascovirales	PM_01	g114	2	1	1	1	2	0	0	1	0	0	0	0	0	0	0	164930	1	0	1	0	0	0	0	0	0	0	0	0	0	0	0	0	0	0	0	0	0
	Schulz_GVMAG_S_1074258_71	Schulz	No	Imitervirales		Mesomimiviridae	Meso_clade_II						1	3	1	0	5	0	0	1	0	100	100	0	0	0	25,71772216	222922	1	0	1	0	0	0	0	0	1	0	0	0	0	0	0	0	0	0	0	0	0
	Schulz_GVMAG_S_1074258_81	Schulz	No	Pandoravirales		Phycodnaviridae_I	PhycoI_clade_II	Nucleocytoviricota	Megaviricetes	Pandoravirales	PV_03	g158	1	1	1	1	1	0	1	1	0	100	0	100	0	0	3,11573437	281956	1	0	1	1	0	0	0	0	1	0	0	0	0	0	0	0	0	0	0	0	0
	Schulz_GVMAG_S_1074260_36	Schulz	No	Imitervirales		Mesomimiviridae	Meso_clade_I	Nucleocytoviricota	Megaviricetes	Imitervirales	IM_01	g335	1	2	1	2	3	1	1	1	70,89238544	29,10761456	94,97019286	0	5,029807145	0	18,99546608	570235	1	0	1	0	0	0	0	0	1	0	0	0	0	0	0	0	0	0	0	0	0
	Schulz_GVMAG_S_1074260_43	Schulz	No	Imitervirales		Mesomimiviridae	Meso_clade_I						2	3	1	0	1	1	0	0	4,352496705	95,6475033	100	0	0	0	59,83547151	294309	1	0	1	0	0	0	0	0	0	0	0	0	0	0	0	0	0	0	0	0	0
	Schulz_GVMAG_S_1074260_58	Schulz	No	Imitervirales		Mesomimiviridae	Meso_clade_I	Nucleocytoviricota	Megaviricetes	Imitervirales	IM_01	g344	1	2	1	1	2	1	1	1	0	100	54,28903269	45,71096731	0	0	10,33358029	318544	1	0	1	0	0	0	0	0	0	1	0	0	0	0	0	0	0	0	0	0	0
	Schulz_GVMAG_S_1074262_49	Schulz	No	Imitervirales		Mesomimiviridae	Meso_base_clade_II	Nucleocytoviricota	Megaviricetes	Imitervirales	IM_13	g269	1	1	1	1	2	1	2	0	0	100	100	0	0	0	0,748879236	430510	1	0	1	1	0	0	0	0	1	0	0	0	0	0	0	0	0	0	0	0	0
	Schulz_GVMAG_S_1074262_51	Schulz	No	Imitervirales		Mesomimiviridae	Meso_clade_I	Nucleocytoviricota	Megaviricetes	Imitervirales	IM_01	g339	1	2	1	1	2	1	1	1	0	100	100	0	0	0	0,612269219	444739	1	0	1	0	0	0	0	0	1	0	0	0	0	0	0	0	0	0	0	0	0
	Schulz_GVMAG_S_1074264_73	Schulz	No	Algavirales		Phycodnaviridae_II	Prasinovirinae	Nucleocytoviricota	Megaviricetes	Algavirales	AG_01	g177	0	0	1	2	8	2	2	1	5,943052824	94,05694718	98,62282201	1,37717799	0	0	112,3363105	207023	0	0	0	0	0	0	0	0	1	0	0	0	0	0	0	0	0	1	0	0	0
	Schulz_GVMAG_S_1074330_19	Schulz	No	Imitervirales		Mesomimiviridae	Meso_clade_I						1	0	2	0	3	1	1	2	76,05997539	23,94002461	100	0	0	0	7,966705114	495132	0	0	1	0	0	0	0	0	0	0	0	0	0	0	0	0	0	0	0	0	0
	Schulz_GVMAG_S_1074330_31	Schulz	No	Algavirales		Phycodnaviridae_II	Prasinovirinae	Nucleocytoviricota	Megaviricetes	Algavirales	AG_01	g177	0	0	3	2	14	4	3	2	0	0	0	0	0	0	0	340196	0	0	0	0	0	0	0	0	1	0	0	0	0	0	0	0	0	1	0	0	0
	Schulz_GVMAG_S_1074330_49	Schulz	No	Algavirales		Phycodnaviridae_II	Prasinovirinae						0	0	3	1	11	2	1	1	9,66350334	90,33649666	100	0	0	0	50,88300221	209635	0	0	0	0	0	0	0	0	1	0	0	0	0	0	0	0	0	1	0	0	0
	Schulz_GVMAG_S_1074334_30	Schulz	No	Imitervirales		Mesomimiviridae	Meso_clade_I						1	2	0	1	2	3	1	1	0	0	0	0	0	0	0	443075	1	0	1	0	0	0	0	0	1	0	0	0	0	0	0	0	0	0	0	0	0
	Schulz_GVMAG_S_1074335_3	Schulz	No	Imitervirales		Mesomimiviridae	Meso_clade_I	Nucleocytoviricota	Megaviricetes	Imitervirales	IM_01	g335	2	2	1	1	2	1	1	1	0	0	0	0	0	0	0	454728	1	0	1	0	0	0	0	0	1	0	0	0	0	0	0	0	0	0	0	0	0
	Schulz_GVMAG_S_1074346_73	Schulz	No	Algavirales		Phycodnaviridae_II	Prasinovirinae						0	0	3	2	14	4	1	3	100	0	100	0	0	0	2,687866692	198781	0	0	0	0	0	0	0	0	1	0	0	0	0	0	0	0	0	1	0	0	0
	Schulz_GVMAG_S_1085336_36	Schulz	No	Algavirales		Phycodnaviridae_II	Prasinovirinae						0	0	2	0	6	2	1	0	23,92102562	76,07897438	95,5755222	3,531307281	0,662194444	0,230976077	630,4313708	177057	0	0	0	0	0	0	0	0	1	0	0	0	0	0	0	0	0	1	0	0	0
	Schulz_GVMAG_S_1091795_7	Schulz	No	Imitervirales		Basal_Imiter	Basal_Imiter						0	0	2	1	2	1	0	1	0	0	0	0	0	0	0	332001	0	0	0	0	0	0	0	0	0	1	0	0	0	0	0	0	0	0	0	0	0
	Schulz_GVMAG_S_1091796_13	Schulz	No	Imitervirales		Basal_Imiter	Basal_Imiter	Nucleocytoviricota	Megaviricetes	Imitervirales	IM_18	g200	0	0	2	2	2	4	1	1	0	0	0	0	0	0	0	435281	0	0	0	0	0	0	0	0	0	1	0	0	0	0	0	0	0	0	0	0	0
	Schulz_GVMAG_S_1091797_24	Schulz	No	Imitervirales		Mesomimiviridae	Meso_clade_I						0	2	1	0	1	1	1	1	0	0	0	0	0	0	0	280414	1	0	0	0	0	0	0	0	0	0	0	0	0	0	0	0	0	0	0	0	0
	Schulz_GVMAG_S_1092152_17	Schulz	No	Algavirales		Phycodnaviridae_II	Prasinovirinae						0	0	0	1	4	2	1	1	14,73782281	85,26217719	96,5547137	2,825755398	0,469247014	0,150283893	394,2875851	164939	0	0	0	0	0	0	0	0	1	0	0	0	0	0	0	0	0	1	0	0	0
	Schulz_GVMAG_S_1093511_40	Schulz	No	Imitervirales		Mesomimiviridae	Meso_clade_I						2	2	0	1	2	1	1	1	100	0	100	0	0	0	1,724199547	419731	1	0	1	0	0	0	0	0	0	0	0	0	0	0	0	0	0	0	0	0	0
	Schulz_GVMAG_S_1093511_60	Schulz	No	Imitervirales		Mesomimiviridae	Meso_clade_I						0	2	0	0	1	1	0	0	0	100	59,75019737	0	40,24980263	0	2,799055496	151975	1	0	0	0	0	0	0	0	0	0	0	0	0	0	0	0	0	0	0	0	0
	Schulz_GVMAG_S_1096102_67	Schulz	No	Imitervirales		Mesomimiviridae	Meso_clade_I						1	2	1	1	1	1	0	0	0	100	40,64028238	33,61501981	24,54990826	1,194789551	98,2239859	388072	1	0	1	0	0	0	0	0	1	0	0	0	0	0	0	0	0	0	0	0	0
	Schulz_GVMAG_S_1096103_95	Schulz	No	Pimascovirales		Pithoviridae	Pithoviruses	Nucleocytoviricota	Megaviricetes	Pimascovirales	PM_07	g61	2	1	1	1	1	1	1	0	0	0	0	0	0	0	0	460884	0	0	1	0	0	0	0	0	1	1	0	0	0	0	0	0	0	0	0	0	0
	Schulz_GVMAG_S_1096104_89	Schulz	No	Pimascovirales		Pithoviridae	Pithoviruses						2	1	2	1	1	1	0	0	0	0	0	0	0	0	0	134773	0	0	1	0	0	0	0	0	0	0	0	0	0	0	0	0	0	0	0	0	0
	Schulz_GVMAG_S_1096109_48	Schulz	No	Imitervirales		Mesomimiviridae	Meso_clade_I						1	2	1	1	3	1	1	1	0	0	0	0	0	0	0	281981	1	0	0	0	0	0	0	0	0	1	0	0	0	0	0	0	0	0	0	0	0
	Schulz_GVMAG_S_1102104_103	Schulz	No	Imitervirales		Mesomimiviridae	Meso_clade_II						0	1	1	1	3	2	0	1	0	100	52,14347997	47,85652003	0	0	13,34630642	156999	1	0	0	0	0	0	0	0	0	0	0	0	0	0	0	0	0	0	0	0	0
	Schulz_GVMAG_S_1102104_120	Schulz	No	Algavirales		Phycodnaviridae_II	Prasinovirinae	Nucleocytoviricota	Megaviricetes	Algavirales	AG_01	g177	0	0	2	3	11	5	1	1	0,275024394	99,72497561	79,67749361	19,44554707	0,591965538	0,284993784	2394,88974	221221	0	0	0	0	0	0	0	0	1	0	0	0	0	0	0	0	0	1	0	0	0
	Schulz_GVMAG_S_1102105_80	Schulz	No	Imitervirales		Mesomimiviridae	Meso_clade_I						1	2	1	1	1	1	1	1	0	100	50,24275506	49,75724494	0	0	3,149276589	341507	1	0	1	0	0	0	0	0	1	0	0	0	0	0	0	0	0	0	0	0	0
	Schulz_GVMAG_S_1102105_81	Schulz	No	Imitervirales		Mesomimiviridae	Meso_clade_I						0	0	1	0	3	0	1	1	0,210601703	99,7893983	78,11635218	19,03365315	2,849994677	0	262,3737705	287779	0	0	0	0	0	0	0	0	0	0	0	0	0	0	0	0	0	0	0	0	0
	Schulz_GVMAG_S_1102107_116	Schulz	No	Imitervirales		Mesomimiviridae	Meso_base_clade_IV						3	3	1	1	1	1	1	0	0	0	0	0	0	0	0	227655	1	0	1	0	0	0	0	0	1	0	0	0	0	0	0	0	0	0	0	0	0
	Schulz_GVMAG_S_1102107_72	Schulz	No	Imitervirales		Mesomimiviridae	Meso_clade_I						1	2	1	1	3	2	2	1	0	100	80,10294474	19,05080809	0,846247168	0	238,3129415	395776	1	0	1	0	0	0	0	0	1	0	0	0	0	0	0	0	0	0	0	0	0
	Schulz_GVMAG_S_1102109_162	Schulz	No	Imitervirales		Mesomimiviridae	Meso_clade_II						1	2	1	1	1	1	1	1	0	100	87,50162133	12,49837867	0	0	10,67877443	247004	1	0	1	0	0	0	0	0	1	1	0	0	0	0	0	0	0	0	0	0	0
	Schulz_GVMAG_S_1102110_105	Schulz	No	Pandoravirales		Phycodnaviridae_I	PhycoI_clade_II						1	1	1	1	1	0	1	1	3,670775286	96,32922471	49,09662017	12,79247228	15,51009328	22,60081426	71,68079975	271036	1	1	1	1	0	1	1	0	1	0	0	1	1	1	0	0	0	0	0	0	0
	Schulz_GVMAG_S_1102110_122	Schulz	No	Algavirales		Phycodnaviridae_II	Prasinovirinae	Nucleocytoviricota	Megaviricetes	Algavirales	AG_01	g177	0	0	2	1	16	2	2	2	0	100	86,0214058	13,70214279	0,276451411	0	748,0623909	214775	0	0	0	0	0	0	0	0	0	0	0	0	0	0	0	0	0	1	0	0	0
	Schulz_GVMAG_S_1102113_118	Schulz	No	Algavirales		Phycodnaviridae_II	Raphidovirinae	Nucleocytoviricota	Megaviricetes	Algavirales	AG_04	g176	0	0	1	1	1	1	1	1	0	100	100	0	0	0	6,563521518	244122	0	0	0	0	0	0	0	0	1	0	0	0	0	0	0	0	0	1	0	0	0
	Schulz_GVMAG_S_1102113_126	Schulz	No	Algavirales		Phycodnaviridae_II	Raphidovirinae	Nucleocytoviricota	Megaviricetes	Algavirales	AG_04	g176	0	0	1	1	1	1	1	1	0	100	100	0	0	0	0,420044171	166173	0	0	0	0	0	0	0	0	1	0	0	0	0	0	0	0	0	1	0	0	0
	Schulz_GVMAG_S_1102114_101	Schulz	No	Imitervirales		Mesomimiviridae	Meso_clade_II						2	0	1	0	1	1	1	1	0	100	89,38316897	10,61683103	0	0	17,77329313	196488	0	0	1	0	0	0	0	0	0	0	0	0	0	0	0	0	0	0	0	0	0
	Schulz_GVMAG_S_1102114_122	Schulz	No	Algavirales		Phycodnaviridae_II	Raphidovirinae						0	0	1	1	1	2	1	1	0	100	100	0	0	0	1,40505577	148108	0	0	0	0	0	0	0	0	0	0	0	0	0	0	0	0	0	0	0	0	0
	Schulz_GVMAG_S_1102114_126	Schulz	No	Algavirales		Phycodnaviridae_II	Prasinovirinae						0	0	2	1	9	2	1	1	0	100	82,10681892	17,26090177	0,521925325	0,110353992	1980,323427	162825	0	0	0	0	0	0	0	0	1	0	0	0	0	0	0	0	0	0	0	0	0
	Schulz_GVMAG_S_1102114_93	Schulz	No	Imitervirales		Mesomimiviridae	Meso_clade_I						1	2	1	1	2	1	1	1	42,5541267	57,4458733	100	0	0	0	3,877353038	269558	1	0	1	0	0	0	0	0	1	1	0	0	0	0	0	0	0	0	0	0	0
	Schulz_GVMAG_S_1102237_47	Schulz	No	Imitervirales		Mesomimiviridae	Meso_clade_II	Nucleocytoviricota	Megaviricetes	Imitervirales	IM_12	g304	1	2	2	0	4	3	1	1	0	100	80,36672878	19,63327122	0	0	12,28000004	335544	1	0	1	0	0	0	0	0	1	0	0	0	0	0	0	0	0	1	0	0	0
	Schulz_GVMAG_S_1102237_83	Schulz	No	Algavirales		Phycodnaviridae_II	PhycoII_clade_II						1	1	0	2	2	2	1	1	0	100	100	0	0	0	0,806743402	176884	1	0	1	0	0	0	0	0	1	0	0	0	0	0	0	0	0	1	0	0	0
	Schulz_GVMAG_S_1102238_66	Schulz	No	Imitervirales		Mesomimiviridae	Meso_clade_I	Nucleocytoviricota	Megaviricetes	Imitervirales	IM_01	g341	1	2	1	1	2	1	1	1	0	100	45,77796236	46,17345517	7,134051512	0,914530954	232,7866575	381579	1	0	1	0	0	0	0	0	1	0	0	0	0	0	0	0	0	0	0	0	0
	Schulz_GVMAG_S_1102244_53	Schulz	No	Imitervirales		Mesomimiviridae	Meso_clade_I	Nucleocytoviricota	Megaviricetes	Imitervirales	IM_01	g339	1	2	1	1	2	1	1	1	100	0	93,55022455	6,449775446	0	0	21,74939913	431874	1	0	1	0	0	0	0	0	1	0	0	0	0	0	0	0	0	0	0	0	0
	Schulz_GVMAG_S_1102244_55	Schulz	No	Imitervirales		Mesomimiviridae	Meso_clade_I	Nucleocytoviricota	Megaviricetes	Imitervirales	IM_01	g329	1	2	1	1	2	1	1	1	100	0	100	0	0	0	21,84848478	445381	1	0	1	0	0	0	0	0	1	1	0	0	0	0	0	0	0	0	0	0	0
	Schulz_GVMAG_S_1102993_41	Schulz	No	Imitervirales		Mesomimiviridae	Meso_base_clade_IV						1	2	0	0	1	1	1	1	0	0	0	0	0	0	0	348271	1	0	1	1	0	0	0	0	0	0	0	0	0	0	0	0	0	0	0	0	0
	Schulz_GVMAG_S_1102993_45	Schulz	No	Imitervirales		Mesomimiviridae	Meso_base_clade_II						0	0	1	0	1	1	1	1	0	0	0	0	0	0	0	275554	0	0	0	1	0	0	0	0	0	0	0	1	0	0	0	0	0	0	0	0	0
	Schulz_GVMAG_S_1102994_63	Schulz	No	Imitervirales		Mesomimiviridae	Meso_clade_II						1	3	0	1	1	1	0	1	0	100	82,71194513	17,28805487	0	0	193,5850747	179115	1	0	1	0	0	0	0	0	0	0	0	0	0	0	0	0	0	0	0	0	0
	Schulz_GVMAG_S_1103007_57	Schulz	No	Imitervirales		Mesomimiviridae	Meso_clade_I						0	3	1	1	1	1	1	0	3,087219746	96,91278025	47,51939647	52,48060353	0	0	16,78905613	261455	1	0	0	0	0	0	0	0	1	0	0	0	0	0	0	0	0	0	0	0	0
	Schulz_GVMAG_S_1103008_47	Schulz	No	Imitervirales		Mesomimiviridae	Meso_clade_I						1	3	4	1	2	1	1	2	22,19012138	77,80987862	73,33801876	0	26,66198124	0	8,54414498	533613	1	0	1	0	0	0	0	0	1	0	0	0	0	0	0	0	0	0	0	0	0
	Schulz_GVMAG_S_1103012_103	Schulz	No	Imitervirales		Mesomimiviridae	Meso_clade_I	Nucleocytoviricota	Megaviricetes	Imitervirales	IM_01	g344	1	2	1	1	4	1	1	1	0	100	78,43400394	21,56599606	0	0	7,34177629	351825	1	0	1	0	0	0	0	0	1	0	0	0	0	0	0	0	0	0	0	0	0
	Schulz_GVMAG_S_1103017_68	Schulz	No	Pandoravirales		Phycodnaviridae_I	PhycoI_clade_I	Nucleocytoviricota	Megaviricetes	Pandoravirales	PV_05	g152	1	1	1	1	1	1	1	1	0	100	13,88654364	86,11345636	0	0	4,825660995	281205	1	0	1	1	0	0	0	0	1	0	0	1	0	0	0	0	0	0	0	0	0
	Schulz_GVMAG_S_1103018_80	Schulz	No	Imitervirales		Mesomimiviridae	Meso_clade_I						1	1	1	1	1	2	1	3	16,64356364	83,35643636	20,75137921	40,99870972	38,24991107	0	19,9766405	370453	1	0	1	0	0	0	0	0	0	1	0	0	0	0	0	0	0	0	0	0	0
	Schulz_GVMAG_S_1103018_91	Schulz	No	Imitervirales		Mesomimiviridae	Meso_clade_II						1	3	1	1	5	1	1	1	61,77965	38,22035	100	0	0	0	6,785328351	242785	1	0	1	0	0	0	0	0	0	0	0	0	0	0	0	0	0	0	0	0	0
	Schulz_GVMAG_S_3300000115_46	Schulz	No	Imitervirales		Mesomimiviridae	Meso_base_clade_II	Nucleocytoviricota	Megaviricetes	Imitervirales	IM_13	g259	1	1	1	1	3	1	1	1	1,922798966	98,07720103	35,51008149	64,48991851	0	0	13,80607264	667126	1	0	1	1	0	0	0	0	1	0	0	0	0	0	0	0	0	0	0	0	0
	Schulz_GVMAG_S_3300000115_70	Schulz	No	Imitervirales		Mesomimiviridae	Meso_base_clade_III						1	1	0	1	3	1	1	2	29,20827707	70,79172293	82,35645163	15,6615908	1,981957565	0	66,51423013	318639	1	0	1	0	0	0	0	0	0	0	0	0	0	0	0	0	0	0	0	0	0
	Schulz_GVMAG_S_3300000115_74	Schulz	No	Imitervirales		Mesomimiviridae	Meso_clade_I						1	2	2	1	2	1	1	1	0	0	0	0	0	0	0	361411	1	0	1	0	0	0	0	0	1	0	0	0	0	0	0	0	0	0	0	0	0
	Schulz_GVMAG_S_3300000171_20	Schulz	No	Imitervirales		Mimiviridae	Mimi_clade_III						2	0	1	0	4	0	1	1	0	0	0	0	0	0	0	455328	0	0	1	0	0	0	0	0	1	0	0	0	0	0	0	0	0	0	1	0	0
	Schulz_GVMAG_S_3300000226_21	Schulz	No	Imitervirales		Mesomimiviridae	Meso_clade_I						2	3	2	0	2	1	1	1	0	0	0	0	0	0	0	344441	1	0	1	0	0	0	0	0	1	0	0	0	0	0	0	0	0	0	0	0	0
	Schulz_GVMAG_S_3300000385_45	Schulz	No	Pimascovirales		Marseilleviridae	ND						3	1	1	1	0	1	0	0	0	0	0	0	0	0	0	216514	1	0	1	0	0	0	0	0	0	0	0	0	0	0	0	0	0	0	0	0	0
	Schulz_GVMAG_S_3300000929_19	Schulz	No	Imitervirales		Mesomimiviridae	Meso_clade_I						0	4	1	0	1	0	0	1	0,114039189	99,88596081	61,355105	38,644895	0	0	250,098303	253862	1	0	0	0	0	0	0	0	0	0	0	0	0	0	0	0	0	0	0	0	0
	Schulz_GVMAG_S_3300000929_49	Schulz	No	Imitervirales		Mesomimiviridae	Meso_clade_I	Nucleocytoviricota	Megaviricetes	Imitervirales	IM_01	g336	2	2	1	1	2	2	1	1	0	0	0	0	0	0	0	314077	1	0	1	0	0	0	0	0	0	0	0	0	0	0	0	0	0	0	0	0	0
	Schulz_GVMAG_S_3300001941_2	Schulz	No										0	0	0	0	3	0	1	1	9,21836703	90,78163297	97,76839547	2,231604534	0	0	238,0513149	165332	0	0	0	0	0	0	0	0	0	0	0	0	0	0	0	0	0	0	0	0	0
	Schulz_GVMAG_S_3300002154_22	Schulz	No	Algavirales		Phycodnaviridae_II	PhycoII_clade_II	Nucleocytoviricota	Megaviricetes	Algavirales	AG_03	g196	1	1	1	2	2	2	1	1	0	100	100	0	0	0	7,567719801	195290	1	0	1	0	0	0	0	0	1	0	0	0	0	0	0	0	0	1	0	0	0
	Schulz_GVMAG_S_3300002186_34	Schulz	No										0	2	0	0	1	0	0	0	0,655266141	99,34473386	92,38059089	7,619409114	0	0	244,2498233	314018	1	0	0	0	0	0	0	0	0	0	0	0	0	0	0	0	0	0	0	0	0
	Schulz_GVMAG_S_3300002186_40	Schulz	No	Pimascovirales		Sister_Iridoviridae_1	Irido_clade_I	Nucleocytoviricota	Megaviricetes	Pimascovirales	PM_01	g117	2	0	1	1	1	1	1	2	0	0	0	0	0	0	0	280046	0	0	1	0	0	0	0	0	1	0	0	0	0	0	0	0	0	0	0	0	0
	Schulz_GVMAG_S_3300002466_75	Schulz	No	Imitervirales		Mesomimiviridae	Meso_base_clade_II	Nucleocytoviricota	Megaviricetes	Imitervirales	IM_13	g263	2	0	1	0	2	2	1	1	0	0	0	0	0	0	0	561960	0	0	0	0	0	0	0	0	1	0	0	0	0	0	0	0	0	0	0	0	0
	Schulz_GVMAG_S_3300004097_149	Schulz	No	Imitervirales		Mesomimiviridae	Meso_clade_I	Nucleocytoviricota	Megaviricetes	Imitervirales	IM_01	g329	1	2	1	1	2	0	1	1	100	0	87,70868097	12,29131903	0	0	15,64250467	419888	1	0	1	0	0	0	0	0	1	0	0	0	0	0	0	0	0	0	0	0	0
	Schulz_GVMAG_S_3300004097_159	Schulz	No	Imitervirales		Mesomimiviridae	Meso_clade_II						2	3	1	2	6	0	1	1	34,83603091	65,16396909	100	0	0	0	2,311677684	424559	1	0	1	0	0	0	0	0	1	0	0	0	0	0	0	1	0	0	0	0	0
	Schulz_GVMAG_S_3300005056_23	Schulz	No	Asfuvirales		ND	ND						3	1	2	1	2	1	1	1	0	0	0	0	0	0	0	518885	1	0	1	0	0	0	0	0	1	0	0	0	0	0	0	0	0	0	0	0	0
	Schulz_GVMAG_S_3300006565_14	Schulz	No	Algavirales		Phycodnaviridae_II	Prasinovirinae						0	0	1	1	6	2	0	1	100	0	100	0	0	0	180,6223662	181714	0	0	0	0	0	0	0	0	1	0	0	0	0	0	0	0	0	1	0	0	0
	Schulz_GVMAG_S_3300007345_62	Schulz	No	Pimascovirales		Sister_Iridoviridae_1	Irido_clade_I						0	1	2	0	1	3	1	4	18,52571349	81,47428651	1,931999772	14,18001303	82,53806955	1,349917648	69,4115856	174788	1	0	0	0	0	0	0	0	1	0	0	0	0	0	0	0	0	0	0	0	0
	Schulz_GVMAG_S_3300009702_144	Schulz	No	Asfuvirales		ND	ND	Nucleocytoviricota	Pokkesviricetes	Asfuvirales	AF_02	g29	1	2	1	1	2	2	1	1	0	0	0	0	0	0	0	580795	1	0	1	0	0	0	0	0	0	0	0	0	0	0	0	0	0	0	0	0	0
	Schulz_GVMAG_S_3300009702_216	Schulz	No	Pimascovirales		Pithoviridae	Pithoviruses						2	1	2	1	1	1	1	0	0	0	0	0	0	0	0	286505	0	0	1	0	0	0	0	0	1	1	0	0	0	0	0	0	0	0	0	0	0
	Schulz_GVMAG_S_3300009703_83	Schulz	No	Imitervirales		Mesomimiviridae	Meso_clade_II	Nucleocytoviricota	Megaviricetes	Imitervirales	IM_07	g293	2	3	1	1	4	1	2	0	0	0	0	0	0	0	0	709731	0	0	1	0	0	0	0	0	0	0	0	0	0	0	0	0	0	0	0	0	0
	Schulz_GVMAG_S_3300009790_139	Schulz	No	Algavirales		Phycodnaviridae_II	Prasinovirinae						0	0	1	1	6	2	4	1	100	0	100	0	0	0	36,82033663	157442	0	0	0	0	0	0	0	0	1	0	0	0	0	0	0	0	0	1	0	0	0
	Schulz_GVMAG_S_3300010299_37	Schulz	No	Imitervirales		Mesomimiviridae	Meso_clade_II						1	2	1	0	1	2	1	1	100	0	98,58967642	0	1,410323575	0	41,33669907	341488	1	0	0	1	0	0	0	0	1	0	0	0	0	0	0	0	0	1	0	0	0
	Schulz_GVMAG_S_3300010312_35	Schulz	No	Imitervirales		Mesomimiviridae	Meso_clade_I						1	2	1	0	1	0	0	1	0	0	0	0	0	0	0	375796	1	0	0	0	0	0	0	0	0	0	0	0	0	0	0	0	0	0	0	0	0
	Schulz_GVMAG_S_3300010316_20	Schulz	No	Imitervirales		Mesomimiviridae	Meso_clade_II	Nucleocytoviricota	Megaviricetes	Imitervirales	IM_09	g274	1	2	2	0	2	3	2	1	0	0	0	0	0	0	0	334532	1	0	1	0	0	0	0	0	1	1	0	0	0	0	0	0	0	0	0	0	0
	Schulz_GVMAG_S_3300010316_21	Schulz	No	Pandoravirales		Phycodnaviridae_I	PhycoI_clade_I	Nucleocytoviricota	Megaviricetes	Pandoravirales	PV_05	g149	2	1	1	1	1	2	1	0	0	0	0	0	0	0	0	443388	1	0	1	0	0	0	0	0	1	0	0	0	0	0	0	0	0	0	0	0	0
	Schulz_GVMAG_S_3300010316_51	Schulz	No	Asfuvirales		Asfarviridae	Asfivirinae						0	1	1	1	2	1	0	0	0	0	0	0	0	0	0	148563	1	0	0	0	0	0	0	0	1	0	0	0	0	0	0	0	0	0	0	0	0
	Schulz_GVMAG_S_3300010354_157	Schulz	No	Imitervirales		Mesomimiviridae	Meso_base_clade_II						2	1	2	1	1	1	1	0	0	0	0	0	0	0	0	461271	0	0	0	0	0	0	0	0	1	0	0	0	0	0	0	0	0	0	0	0	0
	Schulz_GVMAG_S_3300010354_171	Schulz	No	Imitervirales		Mesomimiviridae	Meso_clade_I						0	1	1	0	2	1	1	0	0	0	0	0	0	0	0	245724	1	0	0	0	0	0	0	0	1	0	0	0	0	0	0	0	0	0	0	0	0
	Schulz_GVMAG_S_3300010354_217	Schulz	No	Imitervirales		Mesomimiviridae	Meso_clade_I						1	2	1	1	3	1	0	0	0	0	0	0	0	0	0	308821	1	0	1	0	0	0	0	0	1	0	0	0	0	0	0	0	0	0	0	0	0
	Schulz_GVMAG_S_3300010354_221	Schulz	No	Imitervirales		Mesomimiviridae	Meso_clade_I						0	0	0	1	0	1	1	0	0	0	0	0	0	0	0	144439	0	0	0	0	0	0	0	0	0	0	0	0	0	0	0	0	0	0	0	0	0
	Schulz_GVMAG_S_3300010354_241	Schulz	No	Imitervirales		Mesomimiviridae	Meso_clade_I						1	1	1	0	0	1	0	1	0	0	0	0	0	0	0	200106	1	0	0	0	0	0	0	0	1	0	0	0	0	0	0	0	0	0	0	0	0
	Schulz_GVMAG_S_3300010354_242	Schulz	No	Imitervirales		Mesomimiviridae	Meso_clade_I						2	1	0	1	1	1	1	0	0	0	0	0	0	0	0	220845	1	0	1	0	0	0	0	0	1	0	0	0	0	0	0	0	0	0	0	0	0
	Schulz_GVMAG_S_3300010354_249	Schulz	No	Imitervirales		Mesomimiviridae	Meso_clade_I						0	1	0	1	3	2	0	2	0	0	0	0	0	0	0	228302	1	0	0	0	0	0	0	0	1	0	0	0	0	0	0	0	0	0	0	0	0
	Schulz_GVMAG_S_3300010368_40	Schulz	No	Pandoravirales		Phycodnaviridae_I	PhycoI_clade_I						0	0	1	1	0	0	1	1	0	100	17,20980034	82,79019966	0	0	3,735924772	276763	0	0	0	1	0	0	0	0	0	0	0	1	0	0	0	0	0	0	0	0	0
	Schulz_GVMAG_S_3300010368_67	Schulz	No	Imitervirales		Mesomimiviridae	Meso_clade_I						2	1	1	1	1	1	0	0	100	0	100	0	0	0	11,48600445	381264	1	0	1	0	0	0	0	0	1	0	0	0	0	0	0	0	0	0	0	0	0
	Schulz_GVMAG_S_3300010368_70	Schulz	No	Pimascovirales		Sister_Iridoviridae_1	Irido_clade_I	Nucleocytoviricota	Megaviricetes	Pimascovirales	PM_01	g113	5	0	1	1	1	1	2	1	0	0	0	0	0	0	0	326663	0	0	1	0	0	0	0	0	0	1	0	0	0	0	0	0	0	0	0	0	0
	Schulz_GVMAG_S_3300010368_72	Schulz	No	Imitervirales		Mesomimiviridae	Meso_clade_I						2	0	0	0	1	1	0	1	100	0	100	0	0	0	0,354600008	285956	0	0	1	0	0	0	0	0	1	0	0	0	0	0	0	0	0	0	0	0	0
	Schulz_GVMAG_S_3300010368_75	Schulz	No	Imitervirales		Mesomimiviridae	Meso_clade_I						1	2	0	1	1	2	0	1	0	0	0	0	0	0	0	283032	1	0	0	0	0	0	0	0	0	0	0	0	0	0	0	0	0	0	0	0	0
	Schulz_GVMAG_S_3300010368_80	Schulz	No	Imitervirales		Mesomimiviridae	Meso_base_clade_IV						2	3	0	1	1	0	1	2	9,821187073	90,17881293	86,99220198	13,00779802	0	0	31,80186849	249279	1	0	1	0	0	0	0	0	0	0	0	0	0	0	0	0	0	0	0	0	0
	Schulz_GVMAG_S_3300010368_97	Schulz	No	Imitervirales		Mesomimiviridae	Meso_clade_I						1	2	0	0	2	1	1	1	0	0	0	0	0	0	0	224827	1	0	0	0	0	0	0	0	0	0	0	0	0	0	0	0	0	0	0	0	0
	Schulz_GVMAG_S_3300011013_114	Schulz	No	Pimascovirales		Sister_Iridoviridae_2	Irido_clade_II	Nucleocytoviricota	Megaviricetes	Pimascovirales	PM_01	g90	2	0	1	0	1	0	1	1	0	0	0	0	0	0	0	158294	0	0	1	0	0	0	0	0	1	0	0	0	0	0	0	0	0	0	0	0	0
	Schulz_GVMAG_S_3300011013_78	Schulz	No	Imitervirales		Mesomimiviridae	Meso_clade_I	Nucleocytoviricota	Megaviricetes	Imitervirales	IM_01	g326	1	2	1	1	2	1	1	1	0	0	0	0	0	0	0	414502	1	0	1	0	0	0	0	0	1	0	0	0	0	0	0	0	0	0	0	0	0
	Schulz_GVMAG_S_3300012919_55	Schulz	No	Imitervirales		Mesomimiviridae	Meso_clade_I	Nucleocytoviricota	Megaviricetes	Imitervirales	IM_01	g342	1	2	1	1	2	1	1	1	100	0	100	0	0	0	20,34667591	490578	1	0	1	0	0	0	0	0	1	1	0	0	0	0	0	0	0	1	0	0	0
	Schulz_GVMAG_S_3300012919_56	Schulz	No	Imitervirales		Mesomimiviridae	Meso_clade_I						1	2	1	2	1	2	0	0	100	0	100	0	0	0	26,30849467	327140	1	0	1	0	0	0	0	0	0	0	0	0	0	0	0	0	0	0	0	0	0
	Schulz_GVMAG_S_3300012919_62	Schulz	No	Imitervirales		Mesomimiviridae	Meso_clade_I						1	1	2	1	2	1	1	1	100	0	100	0	0	0	62,29360263	446590	1	0	1	0	0	0	0	0	1	0	0	0	0	0	0	0	0	0	0	0	0
	Schulz_GVMAG_S_3300012919_65	Schulz	No	Imitervirales		Mesomimiviridae	Meso_clade_I	Nucleocytoviricota	Megaviricetes	Imitervirales	IM_01	g334	1	2	1	1	3	1	1	1	100	0	100	0	0	0	9,031541282	383434	1	0	1	0	0	0	0	0	1	1	0	0	0	0	0	0	0	0	0	0	0
	Schulz_GVMAG_S_3300012919_72	Schulz	No	Imitervirales		Mesomimiviridae	Meso_clade_I						1	2	1	1	2	1	1	1	100	0	97,07347281	2,461078248	0,465448944	0	156,307817	342892	1	0	1	0	0	0	0	0	1	0	0	0	0	0	0	0	0	0	0	0	0
	Schulz_GVMAG_S_3300012952_63	Schulz	No	Imitervirales		Mesomimiviridae	Meso_clade_I						1	3	1	0	1	1	0	0	100	0	70,48473428	23,89715399	5,618111727	0	27,22351538	354099	1	0	1	0	0	0	0	0	1	0	0	0	0	0	0	0	0	0	0	0	0
	Schulz_GVMAG_S_3300012953_123	Schulz	No	Imitervirales		Mesomimiviridae	Meso_clade_I						1	1	0	0	1	1	0	0	100	0	58,7362629	41,2637371	0	0	8,322308379	222979	1	0	1	0	0	0	0	0	0	0	0	0	0	0	0	0	0	0	0	0	0
	Schulz_GVMAG_S_3300012954_83	Schulz	No	Imitervirales		Mesomimiviridae	Meso_base_clade_IV						1	1	3	1	2	0	1	1	100	0	100	0	0	0	2,463591021	340438	1	0	1	0	0	0	0	0	1	0	0	0	0	0	0	0	0	0	0	0	0
	Schulz_GVMAG_S_3300013195_8	Schulz	No	Algavirales		Phycodnaviridae_II	Prasinovirinae						0	0	1	0	4	1	2	1	100	0	99,39477911	0	0,500522855	0,104698037	742,9697755	126384	0	0	0	0	0	0	0	0	1	0	0	0	0	0	0	0	0	1	0	0	0
	Schulz_GVMAG_S_403982_34	Schulz	No	Imitervirales		Mesomimiviridae	Meso_clade_II						1	1	0	1	2	2	1	1	100	0	100	0	0	0	0,738803853	340288	1	0	1	0	0	0	0	0	1	1	0	0	0	0	0	0	0	0	0	0	0
	Schulz_GVMAG_S_403982_43	Schulz	No	Imitervirales		Mesomimiviridae	Meso_clade_II	Nucleocytoviricota	Megaviricetes	Imitervirales	IM_12	g300	1	2	1	1	2	0	1	1	0	0	0	0	0	0	0	353687	1	0	1	0	0	0	0	0	0	0	0	0	0	0	0	0	0	1	0	0	0
	Schulz_GVMAG_S_403982_53	Schulz	No	Algavirales		Phycodnaviridae_II	Prasinovirinae	Nucleocytoviricota	Megaviricetes	Algavirales	AG_01	g177	0	0	2	1	7	4	1	1	8,064758148	91,93524185	95,46549818	4,534501818	0	0	366,3823478	198707	0	0	0	0	0	0	0	0	1	0	0	0	0	0	0	0	0	1	0	0	0
	Schulz_GVMAG_S_403983_43	Schulz	No	Imitervirales		Mesomimiviridae	Meso_clade_I						1	1	0	1	1	1	1	1	72,75047869	27,24952131	75,03014276	24,96985724	0	0	10,93730365	214861	1	0	1	0	0	0	0	0	1	0	0	0	0	0	0	0	0	0	0	0	0
	Schulz_GVMAG_S_403985_54	Schulz	No	Pimascovirales		Sister_Iridoviridae_2	Irido_clade_II						1	1	0	1	1	0	1	1	0	0	0	0	0	0	0	142452	1	0	1	0	0	0	0	0	0	1	0	0	0	0	0	0	0	0	0	0	0
	Schulz_GVMAG_S_405408_21	Schulz	No	Imitervirales		Mesomimiviridae	Meso_base_clade_IV	Nucleocytoviricota	Megaviricetes	Imitervirales	IM_09	g278	3	3	1	1	1	1	1	1	0	100	100	0	0	0	2,149923699	288987	1	0	1	0	0	0	0	0	1	0	0	0	0	0	0	0	0	0	0	0	0
	Schulz_GVMAG_S_405408_30	Schulz	No	Algavirales		Phycodnaviridae_II	Prasinovirinae						0	0	1	0	5	2	2	1	49,03579397	50,96420603	98,08339214	1,916607859	0	0	229,466798	143764	0	0	0	0	0	0	0	0	0	0	0	0	0	0	0	0	0	1	0	0	0
	Schulz_GVMAG_S_405429_37	Schulz	No	Algavirales		Phycodnaviridae_II	PhycoII_clade_II						1	0	1	2	1	1	0	0	100	0	100	0	0	0	1,424274593	113040	0	0	0	0	0	0	0	0	0	0	0	0	0	0	0	0	0	1	0	0	0
	Schulz_GVMAG_S_ERX555907_102	Schulz	No	Imitervirales		Mesomimiviridae	Meso_clade_I	Nucleocytoviricota	Megaviricetes	Imitervirales	IM_01	g342	1	2	1	1	2	1	1	1	100	0	97,10151136	2,898488636	0	0	38,0871272	389247	1	0	1	0	0	0	0	0	1	1	0	0	0	0	0	0	0	1	0	0	0
	Schulz_GVMAG_S_ERX555907_72	Schulz	No	Algavirales		Phycodnaviridae_II	PhycoII_clade_II	Nucleocytoviricota	Megaviricetes	Algavirales	AG_03	g191	2	3	1	4	2	4	3	1	100	0	100	0	0	0	29,1526948	514666	1	0	0	0	0	0	0	0	1	0	0	0	0	0	0	0	0	1	0	0	0
	Schulz_GVMAG_S_ERX555907_83	Schulz	No	Imitervirales		Mesomimiviridae	Meso_base_clade_IV						2	2	0	1	2	1	1	1	96,23619729	3,763802712	99,04972548	0,950274518	0	0	113,7861955	231997	1	0	1	0	0	0	0	0	0	0	0	0	0	0	0	0	0	0	0	0	0
	Schulz_GVMAG_S_ERX555907_90	Schulz	No	Imitervirales		Mesomimiviridae	Meso_clade_II	Nucleocytoviricota	Megaviricetes	Imitervirales	IM_09	g276	2	1	1	1	1	1	1	1	100	0	100	0	0	0	72,79904947	417396	1	0	1	0	0	0	0	0	1	0	0	0	0	0	0	0	0	0	0	0	0
	Schulz_GVMAG_S_ERX555907_94	Schulz	No	Imitervirales		Mesomimiviridae	Meso_clade_II	Nucleocytoviricota	Megaviricetes	Imitervirales	IM_09	g276	1	2	1	1	3	1	1	0	100	0	100	0	0	0	53,5376435	413750	1	0	1	0	0	0	0	0	1	0	0	0	0	0	0	0	0	0	0	0	0
	Schulz_GVMAG_S_ERX555913_37	Schulz	No	Imitervirales		Mesomimiviridae	Meso_clade_I						2	6	1	2	1	1	0	1	97,9653908	2,034609198	100	0	0	0	93,06856226	568158	1	0	1	0	0	0	0	0	1	1	0	0	0	0	0	0	0	0	0	0	0
	Schulz_GVMAG_S_ERX555915_91	Schulz	No	Pandoravirales		Phycodnaviridae_I	Coccolithovirinae	Nucleocytoviricota	Megaviricetes	Pandoravirales	PV_05	g151	1	1	1	1	0	3	1	1	100	0	100	0	0	0	26,0693153	248430	1	0	1	0	0	0	0	0	1	0	0	1	0	0	0	0	0	0	0	0	0
	Schulz_GVMAG_S_ERX555917_56	Schulz	No	Imitervirales		Mesomimiviridae	Meso_clade_I						1	2	1	1	2	0	1	1	95,6980459	4,301954096	100	0	0	0	225,2806324	425067	1	0	1	0	0	0	0	0	0	0	0	0	0	0	0	0	0	0	0	0	0
	Schulz_GVMAG_S_ERX555917_73	Schulz	No	Pandoravirales		Phycodnaviridae_I	PhycoI_clade_II						4	1	1	1	1	1	1	1	100	0	100	0	0	0	74,23601929	245785	1	0	1	0	0	0	0	0	1	0	0	0	0	0	0	0	0	1	0	0	0
	Schulz_GVMAG_S_ERX555926_38	Schulz	No	Imitervirales		Mesomimiviridae	Meso_clade_I						1	3	0	1	3	2	1	1	100	0	92,01907045	2,503811493	0	5,47711806	35,31587937	532135	1	0	1	0	0	0	0	0	1	0	0	0	0	0	0	0	0	0	0	0	0
	Schulz_GVMAG_S_ERX555935_167	Schulz	No	Imitervirales		Mesomimiviridae	Meso_clade_II						1	1	2	1	2	0	1	0	100	0	100	0	0	0	13,99343749	166848	1	0	1	0	0	0	0	0	0	0	0	0	0	0	0	0	0	0	0	0	0
	Schulz_GVMAG_S_ERX555943_23	Schulz	No	Imitervirales		Mesomimiviridae	Meso_clade_I						2	2	1	1	1	1	0	1	100	0	100	0	0	0	64,82368105	288979	1	0	1	0	0	0	0	0	1	0	0	0	0	0	0	0	0	0	0	0	0
	Schulz_GVMAG_S_ERX555943_30	Schulz	No	Imitervirales		Mesomimiviridae	Meso_clade_I	Nucleocytoviricota	Megaviricetes	Imitervirales	IM_01	g335	1	2	1	1	3	1	1	1	100	0	99,12126001	0	0,513727155	0,365012839	173,7884967	433050	1	0	1	0	0	0	0	0	1	0	0	0	0	0	0	0	0	0	0	0	0
	Schulz_GVMAG_S_ERX555945_21	Schulz	No	Imitervirales		Mesomimiviridae	Meso_base_clade_IV						3	2	1	0	1	0	1	0	100	0	100	0	0	0	151,7158872	322903	1	0	1	0	0	0	0	0	0	0	0	0	0	0	0	0	0	0	0	0	0
	Schulz_GVMAG_S_ERX555947_63	Schulz	No	Imitervirales		Mesomimiviridae	Meso_clade_II						1	2	1	1	1	1	0	0	100	0	98,49516373	1,504836272	0	0	85,11991619	240543	1	0	1	0	0	0	0	0	1	0	0	0	0	0	0	0	0	0	0	0	0
	Schulz_GVMAG_S_ERX555947_70	Schulz	No	Imitervirales		Mesomimiviridae	Meso_clade_II	Nucleocytoviricota	Megaviricetes	Imitervirales	IM_09	g275	1	2	1	1	4	1	1	1	100	0	100	0	0	0	38,67878872	260352	1	0	1	0	0	0	0	0	0	0	0	0	0	0	0	0	0	0	0	0	0
	Schulz_GVMAG_S_ERX555951_64	Schulz	No	Imitervirales		Mesomimiviridae	Meso_clade_I						1	3	1	0	1	2	1	1	77,8377813	22,1622187	88,78358482	11,21641518	0	0	25,37702529	231488	1	0	1	0	0	0	0	0	0	0	0	0	0	0	0	0	0	0	0	0	0
	Schulz_GVMAG_S_ERX555954_49	Schulz	No	Imitervirales		Mesomimiviridae	Meso_clade_II	Nucleocytoviricota	Megaviricetes	Imitervirales	IM_09	g274	1	1	1	2	1	1	1	1	100	0	100	0	0	0	39,85029365	302740	1	0	1	0	0	0	0	0	1	0	0	0	0	0	0	0	0	0	0	0	0
	Schulz_GVMAG_S_ERX555957_26	Schulz	No	Algavirales		Phycodnaviridae_II	Raphidovirinae						0	0	1	0	0	2	1	1	97,0470486	2,952951402	100	0	0	0	58,88053198	106681	0	0	0	0	0	0	0	0	0	0	0	0	0	0	0	0	0	0	0	0	0
	Schulz_GVMAG_S_ERX555959_42	Schulz	No	Imitervirales		Mesomimiviridae	Meso_clade_II						2	2	2	1	6	1	0	1	100	0	100	0	0	0	32,21771628	340629	1	0	1	0	0	0	0	0	1	0	0	0	0	0	0	0	0	1	0	0	0
	Schulz_GVMAG_S_ERX555961_93	Schulz	No	Algavirales		Phycodnaviridae_II	Raphidovirinae	Nucleocytoviricota	Megaviricetes	Algavirales	AG_04	g175	0	0	1	0	4	1	1	1	100	0	100	0	0	0	93,52863217	224852	0	0	0	0	0	0	0	0	0	0	0	0	0	0	0	0	0	0	0	0	0
	Schulz_GVMAG_S_ERX555964_61	Schulz	No	Imitervirales		Mesomimiviridae	Meso_clade_I	Nucleocytoviricota	Megaviricetes	Imitervirales	IM_01	g335	1	2	1	1	2	1	1	1	100	0	100	0	0	0	92,9114966	413035	1	0	1	0	0	0	0	0	1	0	0	0	0	0	0	0	0	0	0	0	0
	Schulz_GVMAG_S_ERX555965_48	Schulz	No	Imitervirales		Mesomimiviridae	Meso_clade_I						1	2	0	1	2	1	1	1	79,74535788	20,25464212	96,6891049	3,310895099	0	0	61,77144625	445952	1	0	1	0	0	0	0	0	0	0	0	0	0	0	0	0	0	0	0	0	0
	Schulz_GVMAG_S_ERX555967_113	TARA	No	Imitervirales		Mesomimiviridae	Meso_clade_I	Nucleocytoviricota	Megaviricetes	Imitervirales	IM_01	g342	1	2	1	1	2	1	1	1	100	0	97,07723568	2,922764316	0	0	116,3669883	413332	1	0	1	0	0	0	0	0	1	1	0	0	0	0	0	0	0	1	0	0	0
	Schulz_GVMAG_S_ERX555967_120	Schulz	No										0	0	0	0	0	1	0	0	100	0	100	0	0	0	38,79248447	323208	0	0	0	0	0	0	0	0	0	0	0	0	0	0	0	0	0	0	0	0	0
	Schulz_GVMAG_S_ERX555967_130	Schulz	No	Imitervirales		Mesomimiviridae	Meso_clade_II	Nucleocytoviricota	Megaviricetes	Imitervirales	IM_09	g274	1	2	1	1	2	1	1	1	100	0	100	0	0	0	47,835124	335816	1	0	1	0	0	0	0	0	1	0	0	0	0	0	0	0	0	1	0	0	0
	Schulz_GVMAG_S_ERX555967_131	Schulz	No	Algavirales		Phycodnaviridae_II	PhycoII_clade_II	Nucleocytoviricota	Megaviricetes	Algavirales	AG_03	g192	1	1	1	2	2	2	1	1	100	0	100	0	0	0	67,76130338	322116	1	0	1	0	0	0	0	0	1	0	0	0	0	0	0	0	0	1	0	0	0
	Schulz_GVMAG_S_ERX555967_140	Schulz	No	Imitervirales		Mesomimiviridae	Meso_clade_II	Nucleocytoviricota	Megaviricetes	Imitervirales	IM_09	g273	0	2	1	1	2	1	1	1	100	0	100	0	0	0	64,68961292	235013	1	0	0	0	0	0	0	0	1	0	0	0	0	0	0	0	0	1	0	0	0
	Schulz_GVMAG_S_ERX555967_67	Schulz	No	Imitervirales		Mesomimiviridae	Meso_clade_I						1	5	1	2	3	2	2	2	88,22662621	11,77337379	100	0	0	0	58,96126103	673120	1	0	1	0	0	0	0	0	1	1	0	0	0	0	0	0	0	0	0	0	0
	Schulz_GVMAG_S_ERX555967_69	Schulz	No	Imitervirales		Mesomimiviridae	Meso_clade_I	Nucleocytoviricota	Megaviricetes	Imitervirales	IM_01	g334	1	1	1	1	1	2	1	2	100	0	84,84390533	10,57761902	2,029722113	2,548753531	105,3567263	468890	1	0	1	0	0	0	0	0	1	1	0	0	0	0	0	0	0	0	0	0	0
	Schulz_GVMAG_S_ERX555967_93	Schulz	No	Imitervirales		Mimiviridae	Mimi_clade_IV	Nucleocytoviricota	Megaviricetes	Imitervirales	IM_16	g215	2	2	1	1	7	1	2	1	100	0	100	0	0	0	89,79556137	560189	1	0	1	1	0	0	0	0	1	0	0	0	0	0	0	0	0	0	0	0	0
	Schulz_GVMAG_S_ERX555976_100	Schulz	No	Algavirales		Phycodnaviridae_II	Prasinovirinae						0	0	1	0	16	2	2	2	100	0	100	0	0	0	316,1614165	231435	0	0	0	0	0	0	0	0	1	0	0	0	0	0	0	0	0	1	0	0	0
	Schulz_GVMAG_S_ERX555999_24	Schulz	No	Imitervirales		Mesomimiviridae	Meso_clade_I						2	2	2	1	1	0	0	1	100	0	97,37861691	2,621383086	0	0	44,04378906	310559	1	0	1	0	0	0	0	0	0	0	0	0	0	0	0	0	0	0	0	0	0
	Schulz_GVMAG_S_ERX556000_70	Schulz	No	Asfuvirales		ND	ND						0	1	1	0	0	1	0	1	100	0	100	0	0	0	1,119213013	115885	0	0	0	0	0	0	0	0	0	0	0	0	0	0	0	0	0	0	0	0	0
	Schulz_GVMAG_S_ERX556003_78	Schulz	No	Algavirales		Phycodnaviridae_II	Prasinovirinae	Nucleocytoviricota	Megaviricetes	Algavirales	AG_01	g177	0	0	1	2	10	4	2	1	100	0	100	0	0	0	201,4016618	241071	0	0	0	0	0	0	0	0	1	0	0	0	0	0	0	0	0	1	0	0	0
	Schulz_GVMAG_S_ERX556017_93	Schulz	No	Algavirales		Phycodnaviridae_II	PhycoII_clade_II						2	1	1	2	1	2	1	0	100	0	81,83950512	18,16049488	0	0	23,1323952	296476	0	0	1	0	0	0	0	0	1	0	0	0	0	0	0	0	0	1	0	0	0
	Schulz_GVMAG_S_ERX556019_101	Schulz	No	Imitervirales		Mesomimiviridae	Meso_clade_II						0	1	0	1	2	1	0	1	100	0	100	0	0	0	59,33486637	138288	1	0	0	0	0	0	0	0	0	0	0	0	0	0	0	0	0	0	0	0	0
	Schulz_GVMAG_S_ERX556019_29	Schulz	No	Imitervirales		Mesomimiviridae	Meso_clade_I						1	3	2	0	4	2	1	1	100	0	100	0	0	0	63,32936151	407321	1	0	1	0	0	0	0	0	1	0	0	0	0	0	0	0	0	1	0	0	0
	Schulz_GVMAG_S_ERX556019_34	Schulz	No	Imitervirales		Mesomimiviridae	Meso_clade_I	Nucleocytoviricota	Megaviricetes	Imitervirales	IM_01	g339	1	2	1	1	2	2	1	1	100	0	99,32679141	0	0,673208594	0	89,12312657	409459	1	0	1	0	0	0	0	0	1	0	0	0	0	0	0	0	0	0	0	0	0
	Schulz_GVMAG_S_ERX556019_57	Schulz	No	Imitervirales		Mesomimiviridae	Meso_clade_I						1	2	2	1	1	1	0	1	100	0	100	0	0	0	208,2797586	416188	1	0	1	0	0	0	0	0	1	0	0	0	0	0	0	0	0	0	0	0	0
	Schulz_GVMAG_S_ERX556022_25	Schulz	No	Imitervirales		Mesomimiviridae	Meso_clade_I	Nucleocytoviricota	Megaviricetes	Imitervirales	IM_01	g343	1	2	1	1	2	1	1	1	100	0	100	0	0	0	57,31453433	481302	1	0	1	0	0	0	0	0	1	0	0	0	0	0	0	0	0	0	0	0	0
	Schulz_GVMAG_S_ERX556028_72	Schulz	No	Imitervirales		Mesomimiviridae	Meso_clade_I	Nucleocytoviricota	Megaviricetes	Imitervirales	IM_01	g344	1	2	1	1	2	1	1	1	100	0	97,33052964	2,669470355	0	0	174,6211099	466758	1	0	1	0	0	0	0	0	1	0	0	0	0	0	0	0	0	0	0	0	0
	Schulz_GVMAG_S_ERX556028_76	Schulz	No	Pandoravirales		Phycodnaviridae_I	PhycoI_clade_I	Nucleocytoviricota	Megaviricetes	Pandoravirales	PV_03	g163	0	1	1	1	2	1	0	1	100	0	95,0025445	2,143888869	0	2,85356663	50,1509306	205256	1	0	0	0	0	0	0	0	0	0	0	0	0	0	0	0	0	0	0	0	0
	Schulz_GVMAG_S_ERX556032_80	Schulz	No	Imitervirales		Mesomimiviridae	Meso_clade_II						1	0	1	1	4	1	1	1	100	0	100	0	0	0	17,885325	248511	0	0	1	0	0	0	0	0	1	0	0	0	0	0	0	0	0	0	0	0	0
	Schulz_GVMAG_S_ERX556032_86	Schulz	No	Imitervirales		Mesomimiviridae	Meso_clade_I						1	2	1	1	1	1	1	0	100	0	100	0	0	0	18,61138569	246455	1	0	1	0	0	0	0	0	1	0	0	0	0	0	0	0	0	0	0	0	0
	Schulz_GVMAG_S_ERX556037_58	Schulz	No	Imitervirales		Mesomimiviridae	Meso_clade_I						2	2	1	1	2	0	0	1	100	0	100	0	0	0	48,50671437	249316	1	0	1	0	0	0	0	0	0	0	0	0	0	0	0	0	0	0	0	0	0
	Schulz_GVMAG_S_ERX556045_64	Schulz	No	Imitervirales		Mesomimiviridae	Meso_clade_I						1	1	1	1	1	1	1	2	100	0	87,69286663	12,30713337	0	0	48,20604287	334741	1	0	1	0	0	0	0	0	1	0	0	0	0	0	0	0	0	0	0	0	0
	Schulz_GVMAG_S_ERX556045_90	Schulz	No	Imitervirales		Mesomimiviridae	Meso_clade_II						1	2	1	1	3	1	1	1	100	0	100	0	0	0	42,03546555	217306	1	0	1	0	0	0	0	0	0	0	0	0	0	0	0	0	0	0	0	0	0
	Schulz_GVMAG_S_ERX556052_48	Schulz	No	Imitervirales		Mesomimiviridae	Meso_clade_I						0	2	1	1	0	1	0	0	100	0	100	0	0	0	41,32046344	182216	1	0	0	0	0	0	0	0	0	0	0	0	0	0	0	0	0	0	0	0	0
	Schulz_GVMAG_S_ERX556054_45	Schulz	No	Imitervirales		Mesomimiviridae	Meso_clade_I						2	2	1	1	2	1	0	1	100	0	100	0	0	0	44,39842721	558777	1	0	1	0	0	0	0	0	1	0	0	0	0	0	0	0	0	0	0	0	0
	Schulz_GVMAG_S_ERX556058_31	Schulz	No	Imitervirales		Mesomimiviridae	Meso_clade_I						2	4	0	2	3	2	1	0	9,830116825	90,16988318	91,74480554	6,78677382	0	1,468420636	58,66021064	629047	1	0	1	0	0	0	0	0	1	1	0	0	0	0	0	0	0	0	0	0	0
	Schulz_GVMAG_S_ERX556060_80	Schulz	No	Imitervirales		Mesomimiviridae	Meso_clade_I	Nucleocytoviricota	Megaviricetes	Imitervirales	IM_01	g343	0	1	1	1	1	1	1	0	100	0	100	0	0	0	51,13039266	189934	1	0	0	0	0	0	0	0	1	0	0	0	0	0	0	0	0	0	0	0	0
	Schulz_GVMAG_S_ERX556063_31	Schulz	No	Pandoravirales		Phycodnaviridae_I	PhycoI_clade_I						2	1	1	0	1	0	1	0	100	0	100	0	0	0	46,12331566	272048	1	0	1	1	0	0	0	0	1	0	0	1	0	0	0	1	0	0	0	0	0
	Schulz_GVMAG_S_ERX556063_42	Schulz	No	Imitervirales		Mesomimiviridae	Meso_clade_II	Nucleocytoviricota	Megaviricetes	Imitervirales	IM_09	g276	2	2	1	1	2	1	0	1	100	0	100	0	0	0	54,44155428	362148	1	0	1	0	0	0	0	0	1	0	0	0	0	0	0	0	0	0	0	0	0
	Schulz_GVMAG_S_ERX556068_53	Schulz	No	Imitervirales		Mesomimiviridae	Meso_clade_II						1	2	1	1	1	0	0	1	100	0	100	0	0	0	30,79226726	157486	1	0	1	0	0	0	0	0	1	0	0	0	0	0	0	0	0	0	0	0	0
	Schulz_GVMAG_S_ERX556068_66	Schulz	No	Imitervirales		Mesomimiviridae	Meso_clade_I	Nucleocytoviricota	Megaviricetes	Imitervirales	IM_01	g333	1	3	1	0	1	0	1	1	100	0	98,35934872	1,640651282	0	0	56,06385954	192294	1	0	1	0	0	0	0	0	1	0	0	0	0	0	0	0	0	0	0	0	0
	Schulz_GVMAG_S_ERX556088_21	Schulz	No	Imitervirales		Mesomimiviridae	Meso_clade_I						1	1	1	1	1	1	1	1	100	0	96,48603852	1,650993155	1,862968329	0	84,68147336	448581	1	0	1	0	0	0	0	0	1	1	0	0	0	0	0	0	0	0	0	0	0
	Schulz_GVMAG_S_ERX556091_19	Schulz	No	Imitervirales		Mesomimiviridae	Meso_clade_II	Nucleocytoviricota	Megaviricetes	Imitervirales	IM_12	g300	1	1	1	1	5	1	1	1	100	0	100	0	0	0	47,63815969	353618	1	0	1	1	0	0	0	0	0	0	0	0	0	0	0	0	0	1	0	0	0
	Schulz_GVMAG_S_ERX556098_98	Schulz	No	Imitervirales		Mesomimiviridae	Meso_clade_II						1	1	1	1	1	0	1	1	100	0	100	0	0	0	104,7341891	207048	0	0	1	0	0	0	0	0	1	0	0	0	0	0	0	0	0	1	0	0	0
	Schulz_GVMAG_S_ERX556101_77	Schulz	No	Imitervirales		Mesomimiviridae	Meso_clade_I						1	2	1	1	2	1	1	1	100	0	100	0	0	0	15,53851962	339022	1	0	1	0	0	0	0	0	1	0	0	0	0	0	0	0	0	1	0	0	0
	Schulz_GVMAG_S_ERX556101_89	Schulz	No	Algavirales		Phycodnaviridae_II	Raphidovirinae	Nucleocytoviricota	Megaviricetes	Algavirales	AG_04	g175	0	0	1	1	2	1	1	1	100	0	100	0	0	0	123,1774349	259977	0	0	0	0	0	0	0	0	1	0	0	0	0	0	0	0	0	0	0	0	0
	Schulz_GVMAG_S_ERX556106_33	Schulz	No	Pandoravirales		Phycodnaviridae_I	PhycoI_clade_I						0	1	0	1	1	1	1	0	100	0	100	0	0	0	25,35859924	413205	1	0	0	0	0	0	0	0	1	0	0	1	0	0	0	0	0	0	0	0	0
	Schulz_GVMAG_S_ERX556106_38	Schulz	No	Imitervirales		Mesomimiviridae	Meso_clade_I	Nucleocytoviricota	Megaviricetes	Imitervirales	IM_01	g336	1	2	1	1	1	1	1	1	100	0	100	0	0	0	72,20292985	454699	1	0	1	0	0	0	0	0	1	0	0	0	0	0	0	0	0	0	0	0	0
	Schulz_GVMAG_S_ERX556109_35	Schulz	No	Algavirales		Phycodnaviridae_II	Prasinovirinae	Nucleocytoviricota	Megaviricetes	Algavirales	AG_01	g177	0	0	2	2	9	2	0	1	100	0	99,75319175	0	0,246808255	0	254,1170105	170958	0	0	0	0	0	0	0	0	1	0	0	0	0	0	0	0	0	1	0	0	0
	Schulz_GVMAG_S_ERX556119_27	Schulz	No	Imitervirales		Mesomimiviridae	Meso_clade_II						1	2	0	1	1	1	1	1	100	0	100	0	0	0	156,8834576	405552	1	0	1	1	0	0	0	0	1	0	0	0	0	0	0	0	0	0	0	0	0
	Schulz_GVMAG_S_ERX556121_86	Schulz	No	Algavirales		Phycodnaviridae_II	Prasinovirinae						0	0	2	2	13	4	2	2	100	0	100	0	0	0	120,2520518	332145	0	0	0	0	0	0	0	0	1	0	0	0	0	0	0	0	0	1	0	0	0
	Schulz_GVMAG_S_ERX556125_36	Schulz	No	Algavirales		Phycodnaviridae_II	Prasinovirinae						0	0	2	2	11	4	2	2	100	0	100	0	0	0	476,4471963	226982	0	0	0	0	0	0	0	0	1	0	0	0	0	0	0	0	0	1	0	0	0
	Schulz_GVMAG_S_ERX556126_77	Schulz	No	Imitervirales		Mesomimiviridae	Meso_clade_I						1	2	1	1	2	1	1	1	100	0	79,4593387	12,34438188	4,682851447	3,513427979	39,60589958	491002	1	0	1	0	0	0	0	0	1	0	0	0	0	0	0	0	0	0	0	0	0
	Schulz_GVMAG_S_ERX556126_91	Schulz	No	Imitervirales		Mesomimiviridae	Meso_clade_II						0	4	1	0	2	0	1	1	100	0	97,31595882	2,684041184	0	0	40,54981731	282722	1	0	0	0	0	0	0	0	0	0	0	0	0	0	0	0	0	0	0	0	0
	Schulz_GVMAG_S_ERX556126_94	Schulz	No	Imitervirales		Mesomimiviridae	Meso_clade_II	Nucleocytoviricota	Megaviricetes	Imitervirales	IM_09	g274	1	2	1	1	3	1	1	1	100	0	93,40079995	6,599200054	0	0	82,38294375	372321	1	0	1	0	0	0	0	0	1	1	0	0	0	0	0	0	0	0	0	0	0
	Schulz_GVMAG_S_ERX556126_98	Schulz	No	Imitervirales		Mesomimiviridae	Meso_clade_II	Nucleocytoviricota	Megaviricetes	Imitervirales	IM_09	g275	1	2	1	1	2	2	1	1	100	0	97,09523326	2,904766744	0	0	102,8883136	326038	1	0	1	0	0	0	0	0	1	0	0	0	0	0	0	0	0	0	0	0	0
	Schulz_GVMAG_S_ERX556127_47	Schulz	No	Imitervirales		Mesomimiviridae	Meso_clade_I						1	2	1	1	2	1	1	1	100	0	100	0	0	0	38,36255175	399976	1	0	1	0	0	0	0	0	1	1	0	0	0	0	0	0	0	1	0	0	0
	TARA_AON_NCLDV_00001	TARA	No	Imitervirales		Mesomimiviridae	Meso_clade_II						2	3	1	0	3	1	1	0	100	0	100	0	0	0	31,63091758	690191	1	0	1	1	0	0	0	0	0	1	0	0	0	0	0	0	0	0	0	0	0
	TARA_AON_NCLDV_00002	TARA	No	Pimascovirales		Sister_Iridoviridae_2	Irido_clade_II						2	1	1	1	1	1	1	1	100	0	63,70902069	23,90644211	12,3845372	0	59,66002273	524388	1	0	1	0	0	0	0	0	1	1	0	0	0	0	0	0	0	0	0	0	0
	TARA_AON_NCLDV_00003	TARA	No	Imitervirales		Mesomimiviridae	Meso_clade_II						1	2	1	1	6	1	1	0	25,02001958	74,97998042	66,10329696	33,89670304	0	0	214,0391518	489531	1	0	1	1	0	0	0	0	1	0	0	0	0	0	0	0	0	1	0	0	0
	TARA_AON_NCLDV_00004	TARA	No	Imitervirales		Mesomimiviridae	Meso_clade_I						1	2	1	1	2	1	1	1	100	0	95,88170415	2,080597682	2,037698168	0	152,0422654	466859	1	0	1	0	0	0	0	0	1	1	0	0	0	0	0	0	0	0	0	0	0
	TARA_AON_NCLDV_00005	TARA	Yes	Novusviridae	N3	New_family_II	NEW_02						1	1	1	0	0	0	0	0	100	0	43,32117073	56,67882927	0	0	158,6494826	437847	1	1	1	1	1	1	1	1	1	1	1	1	0	1	1	1	1	1	1	1	1
	TARA_AON_NCLDV_00006	TARA	No	Imitervirales		Mesomimiviridae	Meso_clade_I						1	3	1	1	2	1	1	1	100	0	99,09275146	0,907248541	0	0	98,46811484	429275	1	0	1	0	0	0	0	0	1	1	0	0	0	0	0	0	0	0	0	0	0
	TARA_AON_NCLDV_00007	TARA	No	Imitervirales		Mesomimiviridae	Meso_base_clade_IV						0	0	1	1	1	1	0	0	100	0	100	0	0	0	21,01922736	427257	0	0	0	0	0	0	0	0	0	0	0	0	0	0	0	0	0	0	0	0	0
	TARA_AON_NCLDV_00008	TARA	No	Imitervirales		Mesomimiviridae	Meso_clade_II						1	2	2	1	10	1	1	1	100	0	100	0	0	0	106,5553866	424155	1	0	1	0	0	0	0	0	0	0	0	0	0	0	0	0	0	0	0	0	0
	TARA_AON_NCLDV_00009	TARA	No	Imitervirales		Mesomimiviridae	Meso_clade_I						1	2	1	1	3	1	1	1	100	0	61,32006228	38,33325654	0,346681181	0	206,4760903	416316	1	0	1	0	0	0	0	0	0	1	0	0	0	0	0	0	0	0	0	0	0
	TARA_AON_NCLDV_00010	TARA	No	Pandoravirales		Phycodnaviridae_I	PhycoI_clade_I						1	2	0	1	1	2	0	1	100	0	90,01746681	4,156363925	3,436327456	2,389841805	38,25504997	406675	1	0	1	1	0	0	0	0	1	0	0	1	0	0	0	1	0	0	0	0	0
	TARA_AON_NCLDV_00011	TARA	No	Pandoravirales		Phycodnaviridae_I	PhycoI_clade_I						1	1	1	1	1	1	1	1	100	0	100	0	0	0	86,10667247	399897	1	0	1	0	0	0	0	0	0	0	0	1	0	0	0	0	0	0	0	0	0
	TARA_AON_NCLDV_00012	TARA	No	Pandoravirales		Phycodnaviridae_I	PhycoI_clade_I						2	0	1	0	0	2	1	0	100	0	100	0	0	0	31,11030441	385660	0	0	1	0	0	0	0	0	1	0	0	0	0	0	0	1	0	0	0	0	0
	TARA_AON_NCLDV_00013	TARA	No	Pandoravirales		Phycodnaviridae_I	PhycoI_clade_II						0	0	0	1	2	0	0	1	100	0	91,14149582	8,858504181	0	0	49,64319408	372051	0	0	0	1	0	0	0	0	1	1	0	0	0	0	0	0	0	0	0	0	0
	TARA_AON_NCLDV_00014	TARA	No	Imitervirales		Mesomimiviridae	Meso_clade_I						1	2	1	1	2	1	1	1	100	0	100	0	0	0	108,7920674	356244	1	0	1	0	0	0	0	0	1	1	0	0	0	0	0	0	0	0	0	0	0
	TARA_AON_NCLDV_00015	TARA	No	Imitervirales		Mesomimiviridae	Meso_clade_I						1	1	1	1	2	1	1	1	98,10888274	1,89111726	57,68733707	40,00887946	1,854456833	0,44932664	187,5109844	344807	1	0	1	0	0	0	0	0	1	1	0	0	0	0	0	0	0	0	0	0	0
	TARA_AON_NCLDV_00016	TARA	Yes	Pimascovirales	Irido_Clade_III	Sister_Iridoviridae_2	Irido_clade_III						2	0	1	0	0	1	0	2	100	0	43,38543915	31,76356444	24,85099641	0	27,52920893	319645	0	0	1	0	0	0	0	0	1	0	0	0	0	0	0	0	0	0	0	0	0
	TARA_AON_NCLDV_00017	TARA	Yes	Pimascovirales	Irido_Clade_III	Sister_Iridoviridae_2	Irido_clade_III						2	1	1	0	1	1	1	1	100	0	85,79701851	14,20298149	0	0	13,55241827	296080	1	0	1	0	0	0	0	0	1	0	0	0	0	0	0	0	0	0	0	0	0
	TARA_AON_NCLDV_00018	TARA	No	Pimascovirales		Sister_Iridoviridae_2	Irido_clade_IV						2	1	1	1	1	1	1	1	100	0	54,48251922	44,02727575	1,490205025	0	31,57758764	294177	1	0	1	0	0	0	0	0	0	1	0	0	0	0	0	0	0	0	0	0	0
	TARA_AON_NCLDV_00019	TARA	No	Pandoravirales		Phycodnaviridae_I	PhycoI_clade_II						2	1	1	1	1	1	1	1	100	0	100	0	0	0	18,83975931	286182	1	0	0	0	0	0	0	0	1	0	0	0	0	0	0	0	0	0	0	0	0
	TARA_AON_NCLDV_00020	TARA	No	No_phylogeny		ND	ND						1	1	0	0	1	0	0	2	100	0	100	0	0	0	245,1043521	281403	0	0	1	0	0	0	0	0	0	0	0	0	0	0	0	0	0	0	0	0	0
	TARA_AON_NCLDV_00021	TARA	No	Imitervirales		Mesomimiviridae	Meso_clade_I						1	2	0	0	0	1	0	0	100	0	59,9164936	22,42375408	16,07300028	1,586752036	42,77398873	278141	1	0	1	0	0	0	0	0	0	0	0	0	0	0	0	0	0	0	0	0	0
	TARA_AON_NCLDV_00022	TARA	Yes	Novusviridae	N4	New_family_II	NEW_02						3	1	0	0	0	1	0	0	17,25804855	82,74195145	40,28240926	54,79400351	3,466297808	1,457289427	121,4289864	272789	1	1	1	1	1	1	1	0	0	0	1	1	1	1	0	0	1	1	1	0	1
	TARA_AON_NCLDV_00023	TARA	No	Imitervirales		Mesomimiviridae	Meso_clade_I						1	1	1	0	1	1	1	1	100	0	100	0	0	0	32,03357931	268494	1	0	1	0	0	0	0	0	1	0	0	0	0	0	0	0	0	0	0	0	0
	TARA_AON_NCLDV_00024	TARA	No	Imitervirales		Mesomimiviridae	Meso_clade_I						2	2	0	1	2	1	0	0	100	0	82,95182662	15,91037885	1,137794524	0	68,27279079	257876	1	0	1	0	0	0	0	0	1	0	0	0	0	0	0	0	0	0	0	0	0
	TARA_AON_NCLDV_00025	TARA	Yes	Novusviridae	N1	New_family_II	NEW_05						1	1	0	1	0	0	0	0	100	0	29,40284843	70,59715157	0	0	62,89814506	236503	1	1	1	1	1	1	1	1	1	1	1	1	0	1	1	1	1	1	0	0	1
	TARA_AON_NCLDV_00026	TARA	No	Imitervirales		Mesomimiviridae	Meso_clade_I						1	1	2	1	0	0	1	1	100	0	95,48519155	4,514808454	0	0	89,79869033	232938	1	0	0	0	0	0	0	0	0	0	0	0	0	0	0	0	0	0	0	0	0
	TARA_AON_NCLDV_00027	TARA	No	Imitervirales		Mesomimiviridae	Meso_clade_I						1	2	2	1	2	1	1	0	100	0	37,24694102	62,75305898	0	0	66,6105265	232157	1	0	1	0	0	0	0	0	1	1	0	0	0	0	0	0	0	1	0	0	0
	TARA_AON_NCLDV_00028	TARA	Yes	Novusviridae	N4	New_family_II	NEW_02						1	1	1	1	0	0	0	0	100	0	40,57363539	59,42636461	0	0	52,16461227	229995	1	1	1	0	1	0	0	1	1	1	1	1	1	1	1	0	1	1	1	1	1
	TARA_AON_NCLDV_00029	TARA	No	Imitervirales		Mesomimiviridae	Meso_clade_I						1	2	1	1	2	1	1	1	96,90348621	3,096513794	69,95902825	30,04097175	0	0	110,8548396	226756	1	0	1	0	0	0	0	0	1	1	0	0	0	0	0	0	0	0	0	0	0
	TARA_AON_NCLDV_00030	TARA	No	Pandoravirales		Phycodnaviridae_I	PhycoI_clade_II						4	3	0	0	0	0	1	0	100	0	91,03886821	8,961131793	0	0	40,2826109	226432	0	0	0	0	0	0	0	0	0	0	0	0	0	0	0	0	0	0	0	0	0
	TARA_AON_NCLDV_00031	TARA	No	Imitervirales		Mesomimiviridae	Meso_clade_I						0	3	1	0	1	0	0	0	100	0	94,58467948	3,107209907	1,255695103	1,052415508	63,4072048	225211	1	0	0	0	0	0	0	0	1	1	0	0	0	0	0	0	0	1	0	0	0
	TARA_AON_NCLDV_00032	TARA	Yes	Novusviridae	N4	New_family_II	NEW_02						2	1	1	1	0	0	0	0	100	0	95,92604962	2,420748156	1,653202227	0	61,21340453	217240	1	1	1	1	1	1	1	1	1	1	0	0	1	1	1	1	1	0	1	1	0
	TARA_AON_NCLDV_00033	TARA	No	Algavirales		Phycodnaviridae_II	Prasinovirinae						0	0	1	1	6	2	1	1	100	0	100	0	0	0	479,619861	215921	0	0	0	0	0	0	0	0	1	0	0	0	0	0	0	0	0	1	0	0	0
	TARA_AON_NCLDV_00034	TARA	No	Imitervirales		Mesomimiviridae	Meso_clade_I						0	0	0	1	0	2	0	1	47,93682723	52,06317277	100	0	0	0	61,42505067	207640	0	0	0	0	0	0	0	0	1	0	0	0	0	0	0	0	0	0	0	0	0
	TARA_AON_NCLDV_00035	TARA	No	Imitervirales		Mesomimiviridae	Meso_clade_I						0	0	1	1	3	0	1	1	100	0	59,03056117	24,20794939	15,22323971	1,538249729	40,89273521	206489	0	0	0	0	0	0	0	0	1	1	0	0	0	0	0	0	0	0	0	0	0
	TARA_AON_NCLDV_00036	TARA	Yes	Novusviridae	N4	New_family_II	NEW_02						1	1	1	1	0	0	0	0	100	0	47,09819769	52,90180231	0	0	55,85333587	204849	1	1	1	1	1	1	1	1	1	1	1	1	1	1	1	1	1	1	1	1	1
	TARA_AON_NCLDV_00037	TARA	No	Imitervirales		Mesomimiviridae	Meso_clade_I						1	2	0	0	0	1	0	0	100	0	89,48998053	9,709207654	0,800811817	0	80,99786377	194736	1	0	1	0	0	0	0	0	1	1	0	0	0	0	0	0	0	0	0	0	0
	TARA_AON_NCLDV_00038	TARA	No	Imitervirales		Mesomimiviridae	Meso_clade_I						1	1	0	1	2	1	1	0	100	0	100	0	0	0	57,27838244	191521	1	0	1	0	0	0	0	0	0	0	0	0	0	0	0	0	0	0	0	0	0
	TARA_AON_NCLDV_00039	TARA	No	Imitervirales		Mesomimiviridae	Meso_clade_II						1	3	1	0	4	2	1	0	75,76269278	24,23730722	88,18437799	11,81562201	0	0	120,457973	184334	1	0	1	0	0	0	0	0	0	0	0	0	0	0	0	0	0	0	0	0	0
	TARA_AON_NCLDV_00040	TARA	Yes	Novusviridae	N3	New_family_II	NEW_02						1	3	1	0	0	0	0	0	100	0	100	0	0	0	20,97410077	168422	1	1	1	1	1	1	1	0	0	0	1	1	0	0	1	0	0	0	0	1	1
	TARA_AON_NCLDV_00041	TARA	No	Imitervirales		Mesomimiviridae	Meso_clade_II						1	2	0	1	0	0	1	1	100	0	100	0	0	0	23,69356287	166808	1	0	1	0	0	0	0	0	0	0	0	0	0	0	0	0	0	1	0	0	0
	TARA_AON_NCLDV_00042	TARA	No	Imitervirales		Mesomimiviridae	Meso_clade_I						1	2	1	0	2	0	1	0	100	0	100	0	0	0	28,36115184	166402	1	0	0	0	0	0	0	0	0	0	0	0	0	0	0	0	0	0	0	0	0
	TARA_AON_NCLDV_00043	TARA	No	Imitervirales		Mesomimiviridae	Meso_clade_I						1	1	2	0	0	0	1	0	51,20220795	48,79779205	98,98080383	0	1,019196172	0	77,55046979	165524	1	0	1	0	0	0	0	0	0	0	0	0	0	0	0	0	0	0	0	0	0
	TARA_AON_NCLDV_00044	TARA	No	Imitervirales		Mesomimiviridae	Meso_clade_I						0	0	1	1	1	0	0	1	100	0	88,70798091	11,29201909	0	0	80,74188061	163659	0	0	0	0	0	0	0	0	0	0	0	0	0	0	0	0	0	0	0	0	0
	TARA_AON_NCLDV_00045	TARA	No	Imitervirales		Mesomimiviridae	Meso_base_clade_IV						0	1	0	1	1	0	0	1	100	0	100	0	0	0	203,9578833	160220	0	0	0	0	0	0	0	0	0	0	0	0	0	0	0	0	0	0	0	0	0
	TARA_AON_NCLDV_00046	TARA	No	Pimascovirales		Sister_Iridoviridae_1	Irido_clade_I						1	1	1	0	0	1	0	0	100	0	78,26141756	19,16722016	2,571362285	0	34,11234177	155690	1	0	1	0	0	0	0	0	0	0	0	0	0	0	0	0	0	0	0	0	0
	TARA_AON_NCLDV_00047	TARA	No	Pimascovirales		Sister_Iridoviridae_2	Irido_clade_IV						0	0	2	1	1	0	1	1	100	0	100	0	0	0	21,66277777	155571	0	0	0	0	0	0	0	0	0	1	0	0	0	0	0	0	0	0	0	0	0
	TARA_AON_NCLDV_00048	TARA	No	Algavirales		Phycodnaviridae_II	Prasinovirinae						0	0	1	1	8	2	1	1	100	0	99,19779503	0,216922402	0,38711031	0,198172257	990,1800583	153728	0	0	0	0	0	0	0	0	1	0	0	0	0	0	0	0	0	1	0	0	0
	TARA_AON_NCLDV_00049	TARA	No	Pimascovirales		Sister_Iridoviridae_2	Irido_clade_IV						2	1	0	1	1	0	1	1	100	0	50,85721882	46,33708075	2,805700431	0	77,85636584	149263	1	0	1	0	0	0	0	0	0	1	0	0	0	0	0	0	0	0	0	0	0
	TARA_AON_NCLDV_00050	TARA	Yes	Novusviridae	N1	New_family_II	NEW_05						2	2	0	1	0	0	0	0	100	0	100	0	0	0	30,16655034	146142	1	1	1	1	0	0	0	1	1	1	1	1	1	1	1	1	1	1	1	0	0
	TARA_AON_NCLDV_00051	TARA	No	Algavirales		Phycodnaviridae_II	Prasinovirinae						0	0	0	1	3	2	1	1	61,63152654	38,36847346	97,20258984	1,474773126	1,013960494	0,308676539	1249,68442	134831	0	0	0	0	0	0	0	0	1	0	0	0	0	0	0	0	0	0	0	0	0
	TARA_AON_NCLDV_00052	TARA	Yes	Novusviridae	N1	New_family_II	NEW_05						1	1	0	1	0	0	0	0	94,82506197	5,174938026	44,03915002	55,96084998	0	0	372,4131235	133897	1	1	0	1	0	0	0	0	1	0	0	1	1	1	0	0	1	1	1	0	0
	TARA_AON_NCLDV_00053	TARA	No	Pimascovirales	Irido_Clade_III	Sister_Iridoviridae_2	Irido_clade_III						1	1	0	0	1	1	0	0	100	0	46,96530995	27,89438189	25,14030816	0	32,6728978	126632	1	0	0	0	0	0	0	0	0	0	0	0	0	0	0	0	0	0	0	0	0
	TARA_AON_NCLDV_00054	TARA	No	Imitervirales		Mesomimiviridae	Meso_clade_I						1	2	1	0	1	0	0	0	100	0	54,17676839	38,56436423	6,04109779	1,21776959	374,5936947	123210	1	0	1	0	0	0	0	0	0	0	0	0	0	0	0	0	0	0	0	0	0
	TARA_AON_NCLDV_00055	TARA	No	Algavirales		Phycodnaviridae_II	Prasinovirinae						0	0	1	0	5	2	1	1	44,2720857	55,7279143	96,53763425	2,740917319	0,537104963	0,184343469	730,6728043	115353	0	0	0	0	0	0	0	0	1	0	0	0	0	0	0	0	0	1	0	0	0
	TARA_AON_NCLDV_00056	TARA	Yes	Novusviridae	N4	New_family_II	NEW_02						1	1	1	1	0	0	0	0	100	0	100	0	0	0	60,8384008	111331	1	1	1	1	0	0	0	1	1	1	0	0	0	0	0	1	0	1	1	1	0
	TARA_AON_NCLDV_00057	TARA	No	Imitervirales		Mesomimiviridae	Meso_clade_I						1	1	1	0	1	1	0	0	100	0	60,31810264	29,33818317	10,3437142	0	31,41494671	109066	1	0	1	0	0	0	0	0	0	0	0	0	0	0	0	0	0	0	0	0	0
	TARA_AON_NCLDV_00058	TARA	No	Algavirales		Phycodnaviridae_II	Prasinovirinae						0	0	0	1	2	1	1	0	100	0	100	0	0	0	158,3352494	107599	0	0	0	0	0	0	0	0	1	0	0	0	0	0	0	0	0	1	0	0	0
	TARA_AON_NCLDV_00059	TARA	No	Algavirales		Phycodnaviridae_II	Prasinovirinae						0	0	2	1	7	2	0	1	100	0	100	0	0	0	765,5097137	107534	0	0	0	0	0	0	0	0	1	0	0	0	0	0	0	0	0	1	0	0	0
	TARA_AON_NCLDV_00060	TARA	No	Algavirales		Phycodnaviridae_II	Prasinovirinae						0	0	1	1	7	1	1	1	100	0	98,4127263	0	0,261289599	1,325984105	583,852564	106921	0	0	0	0	0	0	0	0	0	0	0	0	0	0	0	0	0	1	0	0	0
	TARA_AON_NCLDV_00061	TARA	No	Algavirales		Phycodnaviridae_II	Prasinovirinae						0	0	1	0	3	2	1	1	100	0	100	0	0	0	836,8078564	101169	0	0	0	0	0	0	0	0	1	0	0	0	0	0	0	0	0	0	0	0	0
	TARA_AON_NCLDV_00062	TARA	No	Imitervirales		Mesomimiviridae	Meso_clade_II						1	1	0	0	0	0	0	0	98,30846757	1,691532429	91,32315704	4,231526049	4,445316907	0	32,45014379	99475	1	0	1	0	0	0	0	0	1	0	0	0	0	0	0	0	0	0	0	0	0
	TARA_AON_NCLDV_00063	TARA	No	Algavirales		Phycodnaviridae_II	Prasinovirinae						0	0	2	0	6	2	0	1	100	0	90,56027702	9,439722977	0	0	147,4245711	89422	0	0	0	0	0	0	0	0	0	0	0	0	0	0	0	0	0	0	0	0	0
	TARA_AON_NCLDV_00064	TARA	No	Imitervirales		Mesomimiviridae	Meso_clade_I						1	1	1	0	0	0	1	1	100	0	80,11705927	0	19,88294073	0	16,38680227	79741	1	0	0	0	0	0	0	0	0	0	0	0	0	0	0	0	0	0	0	0	0
	TARA_AON_NCLDV_00065	TARA	Yes	Novusviridae	N1	New_family_II	NEW_05						3	1	0	0	0	0	0	0	100	0	99,20622734	0	0,793772656	0	79,62754467	77057	1	0	1	0	0	0	0	1	0	1	0	1	0	0	0	0	0	1	0	0	0
	TARA_AON_NCLDV_00066	TARA	No	Imitervirales		Mesomimiviridae	Meso_clade_I						0	0	2	1	1	0	0	0	100	0	84,74584376	15,25415624	0	0	21,99971858	72783	0	0	0	0	0	0	0	0	0	0	0	0	0	0	0	0	0	0	0	0	0
	TARA_AON_NCLDV_00067	TARA	Yes	Novusviridae	N3	New_family_II	NEW_02						2	2	0	0	0	0	0	0	100	0	100	0	0	0	25,56374314	72196	1	0	1	0	0	0	0	0	0	0	0	0	0	0	0	0	0	0	0	0	0
	TARA_AON_NCLDV_00068	TARA	No	Algavirales		Phycodnaviridae_II	Prasinovirinae						0	0	1	0	3	1	0	1	100	0	100	0	0	0	818,0855505	71864	0	0	0	0	0	0	0	0	0	0	0	0	0	0	0	0	0	0	0	0	0
	TARA_AON_NCLDV_00069	TARA	No	Coldviridae	Cold_Clade_B	New_family_I	ND						1	1	0	0	0	0	1	0	100	0	100	0	0	0	11,92842619	61475	0	0	0	0	0	0	0	0	1	0	0	0	0	0	0	0	0	0	0	0	0
	TARA_AON_NCLDV_00070	TARA	No	Algavirales		Phycodnaviridae_II	Prasinovirinae						0	0	1	0	4	2	1	1	100	0	99,58288769	0,417112313	0	0	212,0041079	60371	0	0	0	0	0	0	0	0	1	0	0	0	0	0	0	0	0	1	0	0	0
	TARA_AON_NCLDV_00071	TARA	No	Imitervirales		Mesomimiviridae	Meso_clade_I						1	1	0	0	0	0	0	0	100	0	100	0	0	0	34,50299329	56502	1	0	1	0	0	0	0	0	0	0	0	0	0	0	0	0	0	0	0	0	0
	TARA_AON_NCLDV_00072	TARA	No	Algavirales		Phycodnaviridae_II	Prasinovirinae						0	0	1	0	5	1	1	1	100	0	100	0	0	0	349,0274924	56452	0	0	0	0	0	0	0	0	0	0	0	0	0	0	0	0	0	0	0	0	0
	TARA_AON_NCLDV_00073	TARA	Yes	Novusviridae	N1	New_family_II	NEW_05						0	1	0	0	0	0	0	0	100	0	30,61058732	69,38941268	0	0	31,40486453	52667	1	1	0	1	0	1	1	0	0	0	0	0	1	0	0	0	0	0	0	0	1
	TARA_AON_NCLDV_00074	TARA	No	Algavirales		Phycodnaviridae_II	Prasinovirinae						0	0	1	1	3	1	1	0	100	0	99,86984763	0	0,13015237	0	650,1897183	51009	0	0	0	0	0	0	0	0	0	0	0	0	0	0	0	0	0	1	0	0	0
	TARA_AOS_NCLDV_00001	TARA	No	Imitervirales		Mimiviridae	Mimi_clade_IV						1	2	1	1	7	1	2	2	100	0	100	0	0	0	65,5127283	1354909	1	0	1	1	0	0	0	0	1	0	0	0	0	0	0	0	0	0	0	0	0
	TARA_AOS_NCLDV_00002	TARA	No	Pandoravirales		Phycodnaviridae_I	PhycoI_clade_I						1	2	1	1	1	1	1	1	100	0	92,12680582	0	0	7,873194179	58,67312581	467761	1	0	1	1	0	0	0	0	1	0	0	1	0	0	0	0	0	0	0	0	0
	TARA_AOS_NCLDV_00003	TARA	No	Imitervirales		Mesomimiviridae	Meso_clade_I						1	2	1	1	2	1	1	1	100	0	99,71683757	0	0	0,28316243	227,404212	428394	1	0	1	0	0	0	0	0	1	0	0	0	0	0	0	0	0	1	0	0	0
	TARA_AOS_NCLDV_00004	TARA	No	Pandoravirales		Phycodnaviridae_I	PhycoI_clade_I						4	3	2	1	1	0	1	1	93,35146676	6,648533239	100	0	0	0	23,99632299	402937	0	0	0	0	0	0	0	0	0	0	0	1	0	0	0	0	0	0	0	0	0
	TARA_AOS_NCLDV_00005	TARA	No	Pimascovirales	Irido_Clade_III	Sister_Iridoviridae_2	Irido_clade_III						2	0	1	1	1	1	1	1	100	0	83,93001402	0	0	16,06998598	29,01532015	401962	0	0	1	0	0	0	0	0	1	0	0	0	0	0	0	0	0	0	0	0	0
	TARA_AOS_NCLDV_00006	TARA	No	Imitervirales		Mesomimiviridae	Meso_clade_I						1	2	0	1	2	1	0	0	100	0	100	0	0	0	61,2383222	381036	1	0	1	0	0	0	0	0	1	0	0	0	0	0	0	0	0	0	0	0	0
	TARA_AOS_NCLDV_00007	TARA	No	Imitervirales		Mesomimiviridae	Meso_clade_I						1	2	1	1	2	1	1	1	100	0	97,51707115	0	0	2,482928853	141,8637071	373447	1	0	1	0	0	0	0	0	0	1	0	0	0	0	0	0	0	1	0	0	0
	TARA_AOS_NCLDV_00008	TARA	No	Pandoravirales		Phycodnaviridae_I	PhycoI_clade_I						1	0	0	1	0	1	1	1	100	0	100	0	0	0	21,87189754	366644	0	0	1	1	0	0	0	0	1	1	0	0	0	0	0	0	0	0	0	0	0
	TARA_AOS_NCLDV_00009	TARA	No	Imitervirales		Mimiviridae	Mimi_clade_IV						2	1	1	1	1	0	1	1	100	0	100	0	0	0	25,11790112	356780	1	0	1	1	0	0	0	0	0	1	0	1	0	0	0	0	0	0	0	0	0
	TARA_AOS_NCLDV_00010	TARA	No	Pandoravirales		Phycodnaviridae_I	PhycoI_clade_I						1	1	1	0	1	1	1	1	100	0	100	0	0	0	24,93850091	343501	1	0	1	1	0	0	0	0	1	0	0	1	0	0	0	0	0	0	0	0	0
	TARA_AOS_NCLDV_00011	TARA	No	Imitervirales		Mesomimiviridae	Meso_clade_I						1	1	1	1	3	1	0	1	100	0	100	0	0	0	90,27463875	334017	1	0	1	0	0	0	0	0	1	0	0	0	0	0	0	0	0	0	0	0	0
	TARA_AOS_NCLDV_00012	TARA	No	Imitervirales		Mesomimiviridae	Meso_clade_I						1	2	1	0	2	1	1	1	100	0	100	0	0	0	99,29058175	314526	1	0	1	0	0	0	0	0	0	0	0	0	0	0	0	0	0	0	0	0	0
	TARA_AOS_NCLDV_00013	TARA	No	Pimascovirales	Irido_Clade_III	Sister_Iridoviridae_2	Irido_clade_III						2	1	1	0	1	1	1	1	100	0	87,24700471	8,120502251	4,632493038	0	38,08421151	301004	1	0	1	0	0	0	0	0	1	0	0	0	0	0	0	0	0	0	0	0	0
	TARA_AOS_NCLDV_00014	TARA	No	Pandoravirales		Phycodnaviridae_I	PhycoI_clade_II						1	1	1	1	1	0	1	1	100	0	76,61045167	2,662123147	20,72742519	0	136,6788004	287354	1	0	1	1	0	0	0	0	1	0	0	1	0	0	0	0	0	0	0	0	0
	TARA_AOS_NCLDV_00015	TARA	No	Imitervirales		Mesomimiviridae	Meso_clade_I						1	1	1	1	2	1	1	1	100	0	73,48037819	13,57592473	12,94369708	0	41,25347776	269570	1	0	1	0	0	0	0	0	1	0	0	0	0	0	0	0	0	0	0	0	0
	TARA_AOS_NCLDV_00016	TARA	No	Imitervirales		Mesomimiviridae	Meso_clade_I						1	0	2	1	1	0	0	1	85,27933781	14,72066219	100	0	0	0	28,57069403	246940	0	0	1	0	0	0	0	0	0	0	0	0	0	0	0	0	0	0	0	0	0
	TARA_AOS_NCLDV_00017	TARA	No	Pimascovirales	Irido_Clade_III	Sister_Iridoviridae_2	Irido_clade_III						1	0	0	1	1	1	1	1	100	0	75,02687852	2,011968907	4,563721451	18,39743113	128,5632547	234196	0	0	1	0	0	0	0	0	1	0	0	0	0	0	0	0	0	0	0	0	0
	TARA_AOS_NCLDV_00018	TARA	No	Pimascovirales		Sister_Iridoviridae_1	Irido_clade_I						2	1	1	1	1	1	1	1	100	0	80,94953032	10,14175209	8,908717589	0	34,3126117	203788	1	0	1	0	0	0	0	0	0	0	0	0	0	0	0	0	0	0	0	0	0
	TARA_AOS_NCLDV_00019	TARA	No	Imitervirales		Mesomimiviridae	Meso_clade_I						2	2	0	1	0	1	0	0	100	0	100	0	0	0	39,02755667	188044	1	0	1	0	0	0	0	0	0	0	0	0	0	0	0	0	0	0	0	0	0
	TARA_AOS_NCLDV_00020	TARA	No	Imitervirales		Mimiviridae	Mimi_clade_IV						0	1	1	0	2	0	0	0	100	0	100	0	0	0	40,01538125	176523	1	0	0	0	0	0	0	0	0	0	0	0	0	0	0	0	0	0	0	0	0
	TARA_AOS_NCLDV_00021	TARA	No	Imitervirales		Mesomimiviridae	Meso_clade_I						1	2	2	1	1	2	0	1	97,84400229	2,155997706	95,95358079	0	4,046419213	0	20,08830778	166702	1	0	1	0	0	0	0	0	1	0	0	0	0	0	0	0	0	0	0	0	0
	TARA_AOS_NCLDV_00022	TARA	No	Pimascovirales	Irido_Clade_III	Sister_Iridoviridae_2	Irido_clade_III						1	1	1	0	0	0	0	0	100	0	74,70159241	2,13657334	4,657991472	18,50384277	127,9139885	163513	1	0	1	0	0	0	0	0	0	0	0	0	0	0	0	0	0	0	0	0	0
	TARA_AOS_NCLDV_00023	TARA	No	Imitervirales		Mimiviridae	Mimi_clade_IV						1	1	0	0	4	2	1	0	100	0	100	0	0	0	64,57249029	158169	1	0	1	0	0	0	0	0	1	0	0	0	0	0	0	0	0	0	0	0	0
	TARA_AOS_NCLDV_00024	TARA	No	Imitervirales		Mesomimiviridae	Meso_clade_I						2	2	2	0	0	1	0	1	100	0	100	0	0	0	80,6476684	147879	1	0	1	0	0	0	0	0	0	0	0	0	0	0	0	0	0	1	0	0	0
	TARA_AOS_NCLDV_00025	TARA	No	Pandoravirales		Phycodnaviridae_I	PhycoI_clade_I						1	1	1	0	0	1	1	0	100	0	96,11433717	0	1,084304507	2,801358322	84,91218964	127149	1	0	1	0	0	0	0	0	0	0	0	0	0	0	0	0	0	0	0	0	0
	TARA_AOS_NCLDV_00026	TARA	No	Imitervirales		Mesomimiviridae	Meso_clade_I						0	1	0	1	2	0	0	1	100	0	97,89082323	0	0	2,109176766	57,58008385	98818	1	0	0	0	0	0	0	0	0	0	0	0	0	0	0	0	0	0	0	0	0
	TARA_AOS_NCLDV_00027	TARA	No	Imitervirales		Mesomimiviridae	Meso_clade_I						1	1	0	0	0	1	0	1	100	0	98,32710408	0	0	1,672895924	48,62390004	97958	1	0	1	0	0	0	0	0	0	0	0	0	0	0	0	0	0	0	0	0	0
	TARA_AOS_NCLDV_00028	TARA	No	Imitervirales		Mesomimiviridae	Meso_clade_I						0	1	1	1	0	0	0	0	100	0	100	0	0	0	36,42023429	87869	1	0	0	0	0	0	0	0	1	0	0	0	0	0	0	0	0	0	0	0	0
	TARA_ARC_NCLDV_00001	TARA	No	Imitervirales		Mesomimiviridae	Meso_clade_II						1	2	1	1	2	3	1	1	0	100	33,79030422	56,95662649	9,253069287	0	20,28224176	801228	1	0	1	0	0	0	0	0	1	0	0	1	0	0	0	0	0	1	0	0	0
	TARA_ARC_NCLDV_00002	TARA	No	Imitervirales		Mesomimiviridae	Meso_base_clade_II						1	1	1	1	3	1	1	1	0	100	40,23939897	56,59392284	3,166678189	0	116,2070001	800879	1	0	1	1	0	0	0	0	1	0	0	0	0	0	0	0	0	0	0	0	0
	TARA_ARC_NCLDV_00003	TARA	No	Pandoravirales		Phycodnaviridae_I	PhycoI_clade_I						1	1	1	1	0	2	1	1	0	100	34,53684312	63,14172773	2,321429147	0	39,92642593	660287	1	0	0	1	0	0	0	0	1	0	0	1	0	0	0	0	0	0	0	0	0
	TARA_ARC_NCLDV_00004	TARA	No	Imitervirales		Mimiviridae	Mimi_clade_IV						1	1	1	1	7	1	1	1	0	100	26,67823079	73,32176921	0	0	41,91830516	585496	1	0	1	1	0	0	0	0	1	1	0	0	0	0	0	1	0	0	0	0	0
	TARA_ARC_NCLDV_00005	TARA	No	Imitervirales		Mesomimiviridae	Meso_clade_II						1	1	1	1	7	1	1	1	0	100	69,68362137	30,31637863	0	0	72,089346	571710	1	0	1	1	0	0	0	0	1	1	0	0	0	0	0	0	0	0	0	0	0
	TARA_ARC_NCLDV_00006	TARA	No	Imitervirales		Mesomimiviridae	Meso_clade_II						1	2	1	1	9	1	1	1	1,480749525	98,51925048	88,7074252	9,596237353	1,696337442	0	111,2597425	508192	1	0	1	0	0	0	0	0	1	1	0	0	0	0	0	0	0	0	0	0	0
	TARA_ARC_NCLDV_00007	TARA	No	Imitervirales		Mesomimiviridae	Meso_clade_II						1	2	1	1	9	1	1	1	2,098024535	97,90197547	30,96057592	62,61775396	3,924527706	2,497142422	31,99703752	482029	1	0	1	0	0	0	0	0	1	1	0	0	0	0	0	0	0	1	0	0	0
	TARA_ARC_NCLDV_00008	TARA	No	Pandoravirales		Phycodnaviridae_I	PhycoI_clade_I						2	4	1	1	1	2	0	1	0	100	23,29031257	73,91065655	1,222702546	1,576328333	196,3050459	479600	0	0	1	1	0	0	0	0	1	1	0	1	0	0	0	0	0	0	1	0	0
	TARA_ARC_NCLDV_00009	TARA	No	Pandoravirales		Phycodnaviridae_I	PhycoI_clade_I						5	4	1	1	1	2	2	1	0	100	29,48441863	69,79425784	0,721323532	0	192,0700594	458982	1	0	1	1	0	0	0	0	1	1	0	1	0	0	0	0	0	0	1	0	0
	TARA_ARC_NCLDV_00010	TARA	No	Imitervirales		Mesomimiviridae	Meso_clade_II						1	2	1	1	5	1	1	1	0	100	84,93407227	15,06592773	0	0	193,2186383	438496	1	0	1	0	0	0	0	0	1	1	0	0	0	0	0	0	0	0	0	0	0
	TARA_ARC_NCLDV_00011	TARA	No	Pandoravirales		Phycodnaviridae_I	PhycoI_clade_I						2	1	1	0	1	3	1	1	0	100	42,58273467	57,41726533	0	0	278,1858028	422722	1	0	1	0	0	0	0	0	0	0	0	1	0	0	0	0	0	0	0	0	0
	TARA_ARC_NCLDV_00012	TARA	No	Imitervirales		Mesomimiviridae	Meso_clade_I						1	2	0	1	4	1	1	1	19,03056683	80,96943317	57,42642399	42,57357601	0	0	52,71791044	411665	1	0	1	0	0	0	0	0	1	0	0	0	0	0	0	0	0	0	0	0	0
	TARA_ARC_NCLDV_00013	TARA	No	Pandoravirales		Phycodnaviridae_I	PhycoI_clade_I						2	1	1	0	1	2	1	1	0	100	1,102313693	98,89768631	0	0	25,42583577	404292	1	0	1	0	0	0	0	0	0	0	0	0	0	0	0	0	0	0	0	0	0
	TARA_ARC_NCLDV_00014	TARA	No	Imitervirales		Mesomimiviridae	Meso_base_clade_II						1	1	1	1	3	1	1	1	0,752251612	99,24774839	30,22081935	69,77918065	0	0	32,28012208	396470	1	0	1	1	0	0	0	0	0	0	0	0	0	0	0	0	0	0	0	0	0
	TARA_ARC_NCLDV_00015	TARA	No	Imitervirales		Mesomimiviridae	Meso_clade_I						1	3	1	1	2	1	1	2	0	100	58,17639237	38,99577769	2,82782994	0	77,50564512	392374	1	0	1	0	0	0	0	0	1	1	0	0	0	0	0	0	0	0	0	0	0
	TARA_ARC_NCLDV_00016	TARA	No	Pandoravirales		Phycodnaviridae_I	PhycoI_clade_I						5	5	1	0	1	1	0	0	0	100	36,64845507	63,35154493	0	0	43,66500433	389211	1	0	1	0	0	0	0	0	0	0	0	0	0	0	0	0	0	0	0	0	0
	TARA_ARC_NCLDV_00017	TARA	No	Imitervirales		Mesomimiviridae	Meso_clade_II						1	2	1	0	8	1	1	0	0,710253491	99,28974651	83,83407689	14,78824863	1,377674483	0	51,36216033	385469	1	0	1	0	0	0	0	0	1	1	0	0	0	0	0	0	0	0	0	0	0
	TARA_ARC_NCLDV_00018	TARA	No	Imitervirales		Mesomimiviridae	Meso_clade_I						1	1	1	1	2	1	1	1	0	100	38,95664977	49,33915402	11,70419621	0	41,81631212	381891	1	0	0	0	0	0	0	0	0	1	0	0	0	0	0	0	0	0	0	0	0
	TARA_ARC_NCLDV_00019	TARA	No	Imitervirales		Mesomimiviridae	Meso_clade_II						1	2	0	0	7	1	1	2	0	100	70,12207703	29,87792297	0	0	89,50980677	377953	1	0	0	1	0	0	0	0	0	1	0	0	0	0	0	0	0	0	0	0	0
	TARA_ARC_NCLDV_00020	TARA	No	Imitervirales		Mesomimiviridae	Meso_clade_I						1	2	1	1	3	1	1	1	2,809208354	97,19079165	23,51122954	39,22687758	35,01144098	2,250451894	34,1640812	372596	1	0	1	0	0	0	0	0	1	0	0	0	0	0	0	0	0	0	0	0	0
	TARA_ARC_NCLDV_00021	TARA	No	Pimascovirales		Sister_Iridoviridae_1	Irido_clade_I						3	1	1	1	1	1	1	1	0	100	54,80514749	20,13489707	25,05995545	0	172,7456519	363553	1	0	1	0	0	0	0	0	1	0	0	0	0	0	0	0	0	0	0	0	0
	TARA_ARC_NCLDV_00022	TARA	No	Imitervirales		Mesomimiviridae	Meso_clade_I						1	1	2	0	4	0	1	2	0,569227798	99,4307722	43,16328353	56,83671647	0	0	46,15362195	361358	1	0	1	0	0	0	0	0	0	0	0	0	0	0	0	0	0	0	0	0	0
	TARA_ARC_NCLDV_00023	TARA	Yes	Novusviridae	N3	New_family_II	NEW_02						1	2	1	1	0	0	0	0	0	100	71,46605853	28,53394147	0	0	31,83346034	360875	1	1	1	1	1	1	1	1	1	1	1	1	1	1	1	1	1	1	1	1	1
	TARA_ARC_NCLDV_00024	TARA	No	Pandoravirales		Phycodnaviridae_I	PhycoI_clade_I						1	1	2	1	0	2	1	1	0	100	21,58743352	76,52922626	1,205087222	0,678252993	302,7144429	359816	1	0	1	1	0	0	0	0	1	1	0	1	0	0	0	0	0	0	0	0	0
	TARA_ARC_NCLDV_00025	TARA	No	Imitervirales		Mesomimiviridae	Meso_clade_I						1	2	1	1	2	1	1	1	33,65564818	66,34435182	56,39516198	32,57115966	11,03367836	0	37,9210262	340169	1	0	1	0	0	0	0	0	1	1	0	0	0	0	0	0	0	0	0	0	0
	TARA_ARC_NCLDV_00026	TARA	No	Imitervirales		Mesomimiviridae	Meso_clade_I						1	2	1	1	2	2	1	0	0,868833398	99,1311666	75,59856175	22,89818926	1,503248992	0	68,12367023	336055	1	0	1	0	0	0	0	0	1	0	0	0	0	0	0	0	0	0	0	0	0
	TARA_ARC_NCLDV_00027	TARA	Yes	Novusviridae	N3	New_family_II	NEW_02						2	1	1	1	0	0	0	0	2,791874118	97,20812588	68,44784438	21,80314039	8,673660193	1,075355038	84,28565859	333447	1	1	1	1	1	1	1	1	1	1	1	1	0	1	1	1	1	0	1	1	0
	TARA_ARC_NCLDV_00028	TARA	Yes	Novusviridae	N3	New_family_II	NEW_02						3	2	1	1	0	0	0	0	0	100	28,92877498	69,08515749	1,986067538	0	31,77735924	330254	1	1	1	1	1	1	1	0	1	1	1	1	1	1	1	1	1	1	1	1	1
	TARA_ARC_NCLDV_00029	TARA	No	Imitervirales		Mesomimiviridae	Meso_clade_I						1	2	2	0	2	1	1	1	0	100	32,73562601	55,63963237	11,00911934	0,615622279	76,61978676	329210	1	0	1	0	0	0	0	0	1	0	0	0	0	0	0	0	0	0	0	0	0
	TARA_ARC_NCLDV_00030	TARA	No	Imitervirales		Mesomimiviridae	Meso_clade_I						1	2	1	1	2	1	1	1	0	100	35,62297081	58,59609052	5,780938664	0	111,8244788	323676	1	0	1	0	0	0	0	0	1	0	0	0	0	0	0	0	0	0	0	0	0
	TARA_ARC_NCLDV_00031	TARA	Yes	Novusviridae	N3	New_family_II	NEW_02						2	0	1	1	0	0	0	0	0	100	51,49548856	42,16213867	4,832455085	1,509917687	361,9310165	321758	0	1	1	1	1	1	1	1	1	1	1	0	1	1	1	1	1	1	1	1	1
	TARA_ARC_NCLDV_00032	TARA	Yes	Novusviridae	N3	New_family_II	NEW_02						2	1	1	1	0	0	0	0	2,545636805	97,45436319	44,46201862	53,61675312	1,921228264	0	51,08752958	321620	1	1	1	1	1	1	1	1	1	1	1	1	1	1	1	1	1	1	1	1	1
	TARA_ARC_NCLDV_00033	TARA	No	Imitervirales		Mesomimiviridae	Meso_clade_II						1	2	1	1	2	1	1	1	0	100	41,83256121	38,67311954	19,49431925	0	29,79239122	319736	1	0	1	0	0	0	0	0	1	0	0	0	0	0	0	0	0	0	0	0	0
	TARA_ARC_NCLDV_00034	TARA	No	Pandoravirales		Phycodnaviridae_I	PhycoI_clade_I						1	1	1	0	1	1	1	1	0	100	32,06739022	67,93260978	0	0	109,4755518	319021	1	0	0	0	0	0	0	0	0	0	0	1	0	0	0	0	0	0	0	0	0
	TARA_ARC_NCLDV_00035	TARA	Yes	Novusviridae	N3	New_family_II	NEW_02						1	2	1	1	0	0	0	0	0	100	62,08750662	25,9722079	10,07963538	1,860650108	157,2310309	318689	1	1	1	1	1	1	1	1	1	1	1	1	1	1	0	1	1	1	0	1	1
	TARA_ARC_NCLDV_00036	TARA	No	Pandoravirales		Phycodnaviridae_I	PhycoI_clade_I						1	1	1	1	1	1	1	1	0,290110144	99,70988986	70,67555549	27,24171686	1,645632817	0,437094833	746,910835	315247	1	0	1	0	0	0	0	0	1	0	0	1	0	0	0	0	0	0	0	0	0
	TARA_ARC_NCLDV_00037	TARA	No	Pandoravirales		Phycodnaviridae_I	PhycoI_clade_I						1	0	0	1	1	1	1	1	0	100	36,04176436	63,95823564	0	0	68,86003725	313019	0	0	1	1	0	0	0	0	1	0	0	1	0	0	0	0	0	0	0	0	0
	TARA_ARC_NCLDV_00038	TARA	Yes	Novusviridae	N3	New_family_II	NEW_02						1	1	1	1	0	0	0	0	0	100	86,90562901	11,78451508	1,309855902	0	53,78383642	310766	1	1	1	1	1	1	1	1	1	1	1	1	1	1	1	1	1	0	1	1	1
	TARA_ARC_NCLDV_00039	TARA	No	Imitervirales		Mesomimiviridae	Meso_clade_II						1	1	0	0	3	1	0	1	0	100	13,12325467	86,87674533	0	0	26,33439979	305999	1	0	1	0	0	0	0	0	0	0	0	0	0	0	0	0	0	0	0	0	0
	TARA_ARC_NCLDV_00040	TARA	No	Pimascovirales		Sister_Iridoviridae_2	Irido_clade_IV						2	1	1	1	1	1	1	1	0	100	45,95163802	42,69582157	11,35254041	0	47,78510745	301211	1	0	1	0	0	0	0	0	1	1	0	0	0	0	0	0	0	0	0	0	0
	TARA_ARC_NCLDV_00041	TARA	No	Imitervirales		Mesomimiviridae	Meso_clade_I						2	2	1	1	2	1	1	0	0	100	54,78179838	45,21820162	0	0	103,3569734	298364	1	0	1	0	0	0	0	0	1	0	0	0	0	0	0	0	0	0	0	0	0
	TARA_ARC_NCLDV_00042	TARA	No	Imitervirales		Mesomimiviridae	Meso_clade_I						1	1	1	1	2	1	1	1	0	100	33,04228032	40,64579743	24,6776926	1,634229657	58,87853289	298056	1	0	1	0	0	0	0	0	1	0	0	0	0	0	0	0	0	0	0	0	0
	TARA_ARC_NCLDV_00043	TARA	No	Imitervirales		Mesomimiviridae	Meso_clade_I						1	2	1	1	1	0	0	1	0	100	53,82098783	17,57719662	26,66463978	1,937175769	33,15638871	296703	1	0	1	0	0	0	0	0	0	1	0	0	0	0	0	0	0	0	0	0	0
	TARA_ARC_NCLDV_00044	TARA	No	Imitervirales		Mesomimiviridae	Meso_base_clade_II						1	1	1	0	3	1	0	1	0	100	79,80104466	11,59910356	8,599851785	0	105,2888641	293806	1	0	1	1	0	0	0	0	0	1	0	0	0	0	0	0	0	1	0	0	0
	TARA_ARC_NCLDV_00045	TARA	No	Imitervirales		Mesomimiviridae	Meso_clade_II						1	2	1	1	2	1	1	1	0	100	73,14340482	26,85659518	0	0	54,05602412	290839	1	0	1	0	0	0	0	0	1	0	0	0	0	0	0	0	0	1	0	0	0
	TARA_ARC_NCLDV_00046	TARA	No	Imitervirales		Mimiviridae	Mimi_clade_IV						0	5	2	1	2	1	1	1	0	100	37,9005257	62,0994743	0	0	19,21936572	290406	1	0	0	1	0	0	0	0	0	0	0	0	0	0	0	0	0	0	0	0	0
	TARA_ARC_NCLDV_00047	TARA	Yes	Novusviridae	N3	New_family_II	NEW_02						3	1	1	1	0	0	0	0	1,494460976	98,50553902	59,68135432	31,15452221	6,27918619	2,884937275	61,49712079	288968	1	1	1	1	1	1	1	1	1	1	1	1	1	1	1	1	1	1	1	1	1
	TARA_ARC_NCLDV_00048	TARA	No	Imitervirales		Mesomimiviridae	Meso_clade_I						1	2	1	1	2	1	1	1	0	100	41,53514858	58,46485142	0	0	38,00765033	288092	1	0	1	0	0	0	0	0	1	0	0	0	0	0	0	0	0	0	0	0	0
	TARA_ARC_NCLDV_00049	TARA	No	Imitervirales		Mesomimiviridae	Meso_clade_I						0	2	0	1	1	0	1	1	2,528812229	97,47118777	60,544749	39,455251	0	0	47,03470744	287059	1	0	0	0	0	0	0	0	0	0	0	0	0	0	0	0	0	0	0	0	0
	TARA_ARC_NCLDV_00050	TARA	No	Imitervirales		Mesomimiviridae	Meso_clade_I						1	2	1	1	3	0	0	1	21,08771291	78,91228709	81,89113448	18,10886552	0	0	70,86238099	283592	1	0	1	0	0	0	0	0	1	0	0	0	0	0	0	0	0	0	0	0	0
	TARA_ARC_NCLDV_00051	TARA	No	Imitervirales		Mesomimiviridae	Meso_clade_II						1	3	1	1	3	2	1	1	0	100	71,48211941	28,51788059	0	0	114,1497238	280797	1	0	1	0	0	0	0	0	1	0	0	0	0	0	0	0	0	1	0	0	0
	TARA_ARC_NCLDV_00052	TARA	No	Imitervirales		Mesomimiviridae	Meso_clade_I						1	2	0	1	2	1	0	1	0	100	55,84428967	44,15571033	0	0	92,08927931	278900	1	0	1	0	0	0	0	0	1	0	0	0	0	0	0	0	0	0	0	0	0
	TARA_ARC_NCLDV_00053	TARA	No	Imitervirales		Mesomimiviridae	Meso_clade_I						1	2	1	1	2	1	1	1	0	100	80,53678131	17,46985891	1,993359778	0	81,53058429	270106	1	0	1	0	0	0	0	0	1	1	0	0	0	0	0	0	0	1	0	0	0
	TARA_ARC_NCLDV_00054	TARA	Yes	Novusviridae	N3	New_family_II	NEW_02						3	2	1	0	0	0	0	0	0,326492619	99,67350738	78,08937884	10,47597521	9,377945422	2,056700526	80,16336631	269982	1	1	1	1	1	1	1	1	1	1	1	1	1	1	1	1	1	1	1	1	1
	TARA_ARC_NCLDV_00055	TARA	No	Imitervirales		Mesomimiviridae	Meso_clade_I						1	2	1	1	2	1	1	1	0	100	88,44499284	11,55500716	0	0	99,87813596	269973	1	0	1	0	0	0	0	0	1	1	0	0	0	0	0	0	0	0	0	0	0
	TARA_ARC_NCLDV_00056	TARA	No	Imitervirales		Mesomimiviridae	Meso_clade_II						1	1	0	0	4	1	1	1	0	100	72,57474994	27,42525006	0	0	25,09417659	263866	0	0	1	0	0	0	0	0	0	1	0	0	0	0	0	0	0	0	0	0	0
	TARA_ARC_NCLDV_00057	TARA	No	Pandoravirales		Phycodnaviridae_I	PhycoI_clade_I						1	1	1	1	1	1	1	1	0	100	15,6653062	83,50813024	0,379876932	0,446686629	508,1828832	262047	1	0	1	0	0	0	0	0	1	0	0	1	0	0	0	0	0	0	0	0	0
	TARA_ARC_NCLDV_00058	TARA	No	Imitervirales		Mesomimiviridae	Meso_clade_I						1	3	0	1	1	1	1	1	0	100	24,62832426	33,8906384	41,48103734	0	16,48186043	261445	1	0	1	0	0	0	0	0	1	1	0	0	0	0	0	0	0	0	0	0	0
	TARA_ARC_NCLDV_00059	TARA	No	Imitervirales		Mesomimiviridae	Meso_clade_II						1	2	1	1	0	2	1	1	2,100312958	97,89968704	85,35541194	14,64458806	0	0	99,4865766	259435	1	0	1	0	0	0	0	0	0	1	0	0	0	0	0	0	0	0	0	0	0
	TARA_ARC_NCLDV_00060	TARA	No	Pandoravirales		Phycodnaviridae_I	PhycoI_clade_I						1	1	0	1	1	2	1	1	0	100	20,5756113	79,4243887	0	0	30,08004532	257729	1	0	1	0	0	0	0	0	1	0	0	1	0	0	0	0	0	0	0	0	0
	TARA_ARC_NCLDV_00061	TARA	No	Pandoravirales		Phycodnaviridae_I	PhycoI_clade_I						1	1	1	1	1	1	1	0	0	100	8,14401189	58,72616257	28,16298668	4,966838862	57,09978698	257719	1	0	0	0	0	0	0	0	0	1	0	1	0	0	0	0	0	0	0	0	0
	TARA_ARC_NCLDV_00062	TARA	No	Pandoravirales		Phycodnaviridae_I	PhycoI_clade_I						1	1	0	1	1	0	0	1	0	100	2,663682026	97,33631797	0	0	20,51707355	256830	1	0	1	1	0	0	0	0	1	0	0	1	0	0	0	0	0	0	0	0	0
	TARA_ARC_NCLDV_00063	TARA	No	Imitervirales		Mesomimiviridae	Meso_clade_II						1	2	1	0	1	1	0	1	2,280178499	97,7198215	55,10613716	44,89386284	0	0	46,44995791	256706	1	0	1	0	0	0	0	0	1	0	0	0	0	0	0	0	0	0	0	0	0
	TARA_ARC_NCLDV_00064	TARA	No	Pandoravirales		Phycodnaviridae_I	PhycoI_clade_I						1	1	1	1	0	2	1	1	0	100	54,69407181	45,30592819	0	0	41,21598441	256500	1	0	1	1	0	0	0	0	1	0	0	1	0	0	0	0	0	0	0	0	0
	TARA_ARC_NCLDV_00065	TARA	No	Imitervirales		Mesomimiviridae	Meso_clade_I						2	3	1	1	2	0	1	0	1,999696478	98,00030352	49,30241771	48,92480797	1,772774328	0	40,33426684	256023	1	0	1	0	0	0	0	0	1	0	0	0	0	0	0	0	0	0	0	0	0
	TARA_ARC_NCLDV_00066	TARA	No	Imitervirales		Mimiviridae	Mimi_clade_IV						1	1	1	0	3	2	1	1	22,95442935	77,04557065	89,87486575	10,12513425	0	0	51,33285049	254353	1	0	1	0	0	0	0	0	1	0	0	0	0	0	0	1	0	0	1	0	0
	TARA_ARC_NCLDV_00067	TARA	No	Imitervirales		Mesomimiviridae	Meso_clade_I						1	3	1	1	3	1	1	1	0	100	34,28674194	64,62538175	1,087876311	0	72,18944718	253411	1	0	1	0	0	0	0	0	1	0	0	0	0	0	0	0	0	0	0	0	0
	TARA_ARC_NCLDV_00068	TARA	No	Pandoravirales		Phycodnaviridae_I	PhycoI_clade_I						1	1	1	1	1	1	1	0	0	100	33,53793904	64,57148161	1,263487766	0,627091578	252,3527131	252772	1	0	1	1	0	0	0	0	1	1	0	1	0	0	0	0	0	0	0	0	0
	TARA_ARC_NCLDV_00069	TARA	No	Imitervirales		Mesomimiviridae	Meso_clade_I						1	2	1	1	2	1	1	1	0	100	38,67005207	61,32994793	0	0	40,21469827	251050	1	0	1	0	0	0	0	0	0	0	0	0	0	0	0	0	0	0	0	0	0
	TARA_ARC_NCLDV_00070	TARA	No	Imitervirales		Mesomimiviridae	Meso_clade_I						1	2	1	1	2	1	1	1	0	100	20,66373487	73,429726	5,506661583	0,399877553	111,0381724	247849	1	0	1	0	0	0	0	0	1	0	0	0	0	0	0	0	0	0	0	0	0
	TARA_ARC_NCLDV_00071	TARA	No	Imitervirales		Mesomimiviridae	Meso_base_clade_II						1	1	2	0	3	1	1	0	0	100	39,06429096	45,35885376	13,24914362	2,327711663	235,2086362	246218	1	0	0	0	0	0	0	0	1	1	0	0	0	0	0	0	0	0	0	0	0
	TARA_ARC_NCLDV_00072	TARA	Yes	Novusviridae	N3	New_family_II	NEW_02						0	1	2	1	0	0	0	0	0	100	32,07352633	64,85643574	3,07003793	0	127,4546584	245350	1	1	0	1	1	0	0	1	0	1	1	0	1	1	1	1	1	1	1	1	1
	TARA_ARC_NCLDV_00073	TARA	No	Imitervirales		Mesomimiviridae	Meso_clade_I						1	1	1	0	1	1	1	0	16,51386666	83,48613334	81,26266702	11,26700046	7,470332523	0	95,48598007	243535	1	0	1	0	0	0	0	0	0	0	0	0	0	0	0	0	0	0	0	0	0
	TARA_ARC_NCLDV_00074	TARA	No	Asfuvirales		ND	ND						1	1	1	0	2	1	1	1	0	100	40,00260948	59,99739052	0	0	79,13592909	242781	1	0	1	0	0	0	0	0	0	0	0	0	0	0	0	0	0	0	0	0	0
	TARA_ARC_NCLDV_00075	TARA	No	Imitervirales		Mesomimiviridae	Meso_clade_I						1	2	1	1	2	1	1	1	9,234814922	90,76518508	40,89045547	42,70315854	16,40638598	0	31,44769016	239732	1	0	1	0	0	0	0	0	0	0	0	0	0	0	0	0	0	0	0	0	0
	TARA_ARC_NCLDV_00076	TARA	No	Imitervirales		Mesomimiviridae	Meso_clade_I						1	2	2	1	1	1	0	1	0	100	61,30587816	37,83344256	0,860679282	0	77,19084355	237865	1	0	1	0	0	0	0	0	0	0	0	0	0	0	0	0	0	0	0	0	0
	TARA_ARC_NCLDV_00077	TARA	No	Imitervirales		Mesomimiviridae	Meso_clade_II						1	2	1	1	2	1	1	1	0	100	53,0718432	46,9281568	0	0	67,31189971	236762	1	0	1	0	0	0	0	0	1	0	0	0	0	0	0	0	0	1	0	0	0
	TARA_ARC_NCLDV_00078	TARA	Yes	Novusviridae	N2	New_family_II	ND						1	2	2	1	0	0	0	0	0	100	70,48710762	28,46911649	1,043775897	0	68,15284996	234740	0	0	1	0	0	1	0	1	1	0	1	0	0	1	0	0	1	1	0	1	0
	TARA_ARC_NCLDV_00079	TARA	No	Pandoravirales		Phycodnaviridae_I	PhycoI_clade_I						1	1	1	1	1	1	1	1	0	100	6,949480439	93,05051956	0	0	17,87947907	231047	1	0	1	0	0	0	0	0	0	0	0	1	0	0	0	0	0	0	0	0	0
	TARA_ARC_NCLDV_00080	TARA	No	Imitervirales		Mesomimiviridae	Meso_clade_II						1	2	1	1	0	3	0	1	0	100	39,02483476	60,97516524	0	0	22,67934832	229623	1	0	1	0	0	0	0	0	1	0	0	0	0	0	0	0	0	0	0	0	0
	TARA_ARC_NCLDV_00081	TARA	No	Imitervirales		Mesomimiviridae	Meso_clade_I						1	2	2	1	2	1	1	1	0	100	41,81663297	58,18336703	0	0	74,19298635	229581	1	0	1	0	0	0	0	0	0	0	0	0	0	0	0	0	0	0	0	0	0
	TARA_ARC_NCLDV_00082	TARA	No	Imitervirales		Mesomimiviridae	Meso_clade_II						1	2	1	1	3	1	1	1	0	100	65,47523437	34,52476563	0	0	61,58659277	226624	1	0	1	0	0	0	0	0	1	0	0	0	0	0	0	0	0	0	0	0	0
	TARA_ARC_NCLDV_00083	TARA	No	Imitervirales		Mesomimiviridae	Meso_clade_I						1	2	1	1	2	1	1	1	0	100	80,60781617	18,55380544	0,838378397	0	74,1654385	225268	1	0	1	0	0	0	0	0	1	0	0	0	0	0	0	0	0	1	0	0	0
	TARA_ARC_NCLDV_00084	TARA	No	Imitervirales		Mesomimiviridae	Meso_clade_I						1	3	2	1	1	2	0	1	4,431095236	95,56890476	67,03779329	32,96220671	0	0	39,98617421	222772	1	0	1	0	0	0	0	0	1	0	0	0	0	0	0	0	0	0	0	0	0
	TARA_ARC_NCLDV_00085	TARA	No	Coldviridae	Cold_Clade_A	Phycodnaviridae_I	ND						1	1	1	0	0	1	1	1	0	100	16,03296894	83,96703106	0	0	37,79438508	221054	0	0	1	0	0	0	0	0	1	0	0	0	0	0	0	0	0	0	0	0	0
	TARA_ARC_NCLDV_00086	TARA	No	Imitervirales		Mesomimiviridae	Meso_clade_I						0	2	2	0	1	1	1	1	0	100	34,92555995	63,03348987	2,040950177	0	38,18007854	220526	1	0	0	0	0	0	0	0	0	0	0	0	0	0	0	0	0	0	0	0	0
	TARA_ARC_NCLDV_00087	TARA	No	Imitervirales		Mesomimiviridae	Meso_clade_II						0	2	1	1	0	1	1	0	0	100	77,44233176	22,55766824	0	0	115,7705136	219526	1	0	0	0	0	0	0	0	0	0	0	0	0	0	0	0	0	0	0	0	0
	TARA_ARC_NCLDV_00088	TARA	No	Imitervirales		Mesomimiviridae	Meso_clade_I						1	2	1	0	1	1	0	0	1,757202157	98,24279784	50,59055389	26,4309586	22,97848751	0	26,96032304	218918	1	0	1	0	0	0	0	0	1	0	0	0	0	0	0	0	0	0	0	0	0
	TARA_ARC_NCLDV_00089	TARA	No	Imitervirales		Mesomimiviridae	Meso_clade_I						1	1	1	1	3	0	1	1	0	100	60,02186048	39,97813952	0	0	29,03299055	218383	1	0	1	0	0	0	0	0	0	0	0	0	0	0	0	0	0	0	0	0	0
	TARA_ARC_NCLDV_00090	TARA	No	Imitervirales		Mesomimiviridae	Meso_clade_II						1	2	0	1	4	0	0	1	0	100	24,47722712	68,44788115	7,074891729	0	19,27064416	217507	1	0	1	0	0	0	0	0	1	0	0	0	0	0	0	0	0	0	0	0	0
	TARA_ARC_NCLDV_00091	TARA	No	Imitervirales		Mesomimiviridae	Meso_clade_I						1	2	1	0	1	1	0	0	2,506167162	97,49383284	46,34435792	48,08174994	5,573892141	0	76,28257093	215875	1	0	1	0	0	0	0	0	0	0	0	0	0	0	0	0	0	0	0	0	0
	TARA_ARC_NCLDV_00092	TARA	No	Imitervirales		Mesomimiviridae	Meso_clade_I						1	1	2	1	1	1	1	1	0	100	80,6996616	18,26642809	1,033910312	0	331,1172994	214846	1	0	1	0	0	0	0	0	0	0	0	0	0	0	0	0	0	0	0	0	0
	TARA_ARC_NCLDV_00093	TARA	No	Imitervirales		Mesomimiviridae	Meso_clade_II						1	2	2	1	0	1	0	1	1,822633172	98,17736683	74,9595843	25,0404157	0	0	202,2685018	213533	1	0	1	0	0	0	0	0	0	0	0	0	0	0	0	0	0	1	0	0	0
	TARA_ARC_NCLDV_00094	TARA	No	Imitervirales		Mesomimiviridae	Meso_clade_II						1	2	1	1	2	1	1	1	0	100	78,73085375	21,26914625	0	0	75,05505647	212055	1	0	1	0	0	0	0	0	1	0	0	0	0	0	0	0	0	0	0	0	0
	TARA_ARC_NCLDV_00095	TARA	No	Imitervirales		Mesomimiviridae	Meso_clade_I						1	1	1	0	1	1	0	0	1,032897087	98,96710291	58,43911236	33,31121619	8,249671451	0	44,70511246	211058	1	0	1	0	0	0	0	0	0	0	0	0	0	0	0	0	0	0	0	0	0
	TARA_ARC_NCLDV_00096	TARA	No	Imitervirales		Mesomimiviridae	Meso_clade_II						1	2	1	1	3	2	1	1	0	100	73,79248751	25,87426156	0,333250926	0	884,2641407	207132	1	0	1	0	0	0	0	0	0	0	0	0	0	0	0	0	0	0	0	0	0
	TARA_ARC_NCLDV_00097	TARA	No	Algavirales		Basal_Algavirales	Basal_Algavirales						0	0	2	1	0	1	1	1	2,558757466	97,44124253	24,10685489	75,89314511	0	0	40,97161497	203558	0	0	0	0	0	0	0	0	0	1	0	0	0	0	0	0	0	0	0	0	0
	TARA_ARC_NCLDV_00098	TARA	No	Imitervirales		Mesomimiviridae	Meso_clade_I						1	2	1	1	1	1	0	1	0	100	63,89364551	35,21456642	0,891788075	0	162,537461	201209	1	0	1	0	0	0	0	0	1	0	0	0	0	0	0	0	0	0	0	0	0
	TARA_ARC_NCLDV_00099	TARA	No	Imitervirales		Mesomimiviridae	Meso_clade_II						1	1	2	1	2	1	0	1	0	100	65,38792924	34,61207076	0	0	34,89485141	198909	1	0	1	0	0	0	0	0	1	0	0	0	0	0	0	0	0	0	0	0	0
	TARA_ARC_NCLDV_00100	TARA	No	Imitervirales		Mesomimiviridae	Meso_clade_I						0	2	2	1	2	1	1	1	0	100	73,20090345	13,43472586	13,36437069	0	24,50709352	196243	1	0	0	0	0	0	0	0	1	0	0	0	0	0	0	0	0	0	0	0	0
	TARA_ARC_NCLDV_00101	TARA	Yes	Novusviridae	N3	New_family_II	NEW_02						2	1	1	1	0	0	0	0	2,629352648	97,37064735	31,81922205	68,18077795	0	0	38,5278088	194309	1	1	1	1	0	1	1	1	1	1	0	1	1	1	0	1	1	1	1	1	0
	TARA_ARC_NCLDV_00102	TARA	No	Imitervirales		Mesomimiviridae	Meso_clade_I						1	1	2	1	1	1	0	0	0,206811219	99,79318878	72,2949199	27,7050801	0	0	196,3323041	194061	0	0	1	0	0	0	0	0	0	0	0	0	0	0	0	0	0	0	0	0	0
	TARA_ARC_NCLDV_00103	TARA	No	Imitervirales		Mesomimiviridae	Meso_clade_I						1	0	1	1	2	1	0	1	0	100	49,20837177	50,79162823	0	0	35,98212198	192415	0	0	1	0	0	0	0	0	0	0	0	0	0	0	0	0	0	0	0	0	0
	TARA_ARC_NCLDV_00104	TARA	No	Pandoravirales		Phycodnaviridae_I	PhycoI_clade_I						2	1	1	1	1	1	1	1	0	100	36,21042018	63,2960383	0,493541527	0	182,5066393	191284	1	0	1	1	0	0	0	0	0	0	0	0	0	0	0	0	0	0	0	0	0
	TARA_ARC_NCLDV_00105	TARA	No	Imitervirales		Mesomimiviridae	Meso_clade_II						1	2	0	0	7	1	0	1	0	100	67,87096389	9,035260258	6,47581426	16,6179616	228,4642607	191022	1	0	0	0	0	0	0	0	1	0	0	0	0	0	0	0	0	0	0	0	0
	TARA_ARC_NCLDV_00106	TARA	Yes	Novusviridae	N3	New_family_II	NEW_02						1	1	0	1	0	0	0	0	0	100	47,10193714	41,82296692	7,94199948	3,133096463	31,44786653	190722	1	1	1	1	1	1	1	1	1	0	1	1	1	1	1	0	1	1	1	1	1
	TARA_ARC_NCLDV_00107	TARA	No	Imitervirales		Mesomimiviridae	Meso_clade_I						1	2	1	1	2	1	1	2	0	100	77,86463761	9,909716904	12,22564549	0	93,06698002	186369	1	0	1	0	0	0	0	0	1	0	0	0	0	0	0	0	0	0	0	0	0
	TARA_ARC_NCLDV_00108	TARA	No	Algavirales		Phycodnaviridae_II	Prasinovirinae						0	0	1	1	8	3	1	1	0	100	43,91416712	56,08583288	0	0	41,88632959	184291	0	0	0	0	0	0	0	0	1	1	0	0	0	0	0	0	0	1	0	0	0
	TARA_ARC_NCLDV_00109	TARA	No	Imitervirales		Mesomimiviridae	Meso_clade_I						1	1	1	0	1	1	1	0	0	100	67,55983399	20,47787741	11,9622886	0	132,8925521	183689	1	0	1	0	0	0	0	0	1	1	0	0	0	0	0	0	0	0	0	0	0
	TARA_ARC_NCLDV_00110	TARA	No	Coldviridae	Cold_Clade_A	Phycodnaviridae_I	ND						1	1	1	1	0	1	1	1	0	100	8,360304922	90,44914615	1,190548926	0	46,54776987	183128	0	0	0	0	0	0	0	0	0	1	0	1	0	0	0	0	0	0	0	0	0
	TARA_ARC_NCLDV_00111	TARA	No	Imitervirales		Mesomimiviridae	Meso_clade_II						1	1	0	0	4	0	1	1	2,682571669	97,31742833	74,019549	25,980451	0	0	75,18149244	182239	1	0	1	0	0	0	0	0	1	0	0	0	0	0	0	0	0	0	0	0	0
	TARA_ARC_NCLDV_00112	TARA	No	Imitervirales		Mesomimiviridae	Meso_clade_I						1	1	1	1	0	1	0	0	28,68897011	71,31102989	90,85664944	9,143350558	0	0	73,54954999	182127	1	0	1	0	0	0	0	0	1	0	0	0	0	0	0	0	0	0	0	0	0
	TARA_ARC_NCLDV_00113	TARA	No	Imitervirales		Mesomimiviridae	Meso_clade_II						0	1	1	1	3	0	1	1	0	100	52,93757408	47,06242592	0	0	35,99720692	181878	1	0	0	0	0	0	0	0	0	0	0	0	0	0	0	0	0	1	0	0	0
	TARA_ARC_NCLDV_00114	TARA	No	Imitervirales		Mesomimiviridae	Meso_clade_II						1	1	1	1	0	1	0	0	0,26460756	99,73539244	86,88261041	13,11738959	0	0	290,9752629	181311	0	0	1	0	0	0	0	0	0	0	0	0	0	0	0	0	0	0	0	0	0
	TARA_ARC_NCLDV_00115	TARA	Yes	Novusviridae	N4	New_family_II	NEW_02						1	1	1	0	0	0	0	0	0	100	48,27222273	51,72777727	0	0	51,14373014	180331	1	1	1	1	1	1	1	1	1	1	1	0	0	1	1	1	1	1	1	1	0
	TARA_ARC_NCLDV_00116	TARA	No	Pandoravirales		Phycodnaviridae_I	Coccolithovirinae						1	1	1	1	1	3	1	0	0	100	41,13076946	25,13172073	33,73750982	0	22,24052536	180297	1	0	0	0	0	0	0	0	0	0	0	1	0	0	0	0	0	0	0	0	0
	TARA_ARC_NCLDV_00117	TARA	No	Imitervirales		Mesomimiviridae	Meso_clade_I						1	1	2	1	1	2	0	0	25,38523151	74,61476849	59,48173554	34,17223504	6,346029414	0	45,85649164	180101	1	0	1	0	0	0	0	0	0	0	0	0	0	0	0	0	0	0	0	0	0
	TARA_ARC_NCLDV_00118	TARA	Yes	Novusviridae	N3	New_family_II	NEW_02						2	2	0	0	0	0	0	0	3,202076687	96,79792331	62,22724001	34,26221691	1,97154194	1,539001146	51,57678833	179419	1	0	1	1	0	1	1	1	1	0	1	1	1	0	0	0	1	0	0	0	0
	TARA_ARC_NCLDV_00119	TARA	No	Imitervirales		Mesomimiviridae	Meso_clade_I						1	1	0	0	2	1	1	1	0	100	66,92200668	31,73529924	1,342694078	0	81,96609708	176268	1	0	0	0	0	0	0	0	0	0	0	0	0	0	0	0	0	0	0	0	0
	TARA_ARC_NCLDV_00120	TARA	No	Imitervirales		Mesomimiviridae	Meso_clade_I						0	1	1	0	1	2	1	1	0	100	61,02034931	38,97965069	0	0	26,68719305	172461	1	0	0	0	0	0	0	0	1	0	0	0	0	0	0	0	0	0	0	0	0
	TARA_ARC_NCLDV_00121	TARA	No	Imitervirales		Mesomimiviridae	Meso_clade_II						2	1	1	1	1	0	0	0	1,113265111	98,88673489	99,41747765	0,58252235	0	0	654,6420468	172354	1	0	1	0	0	0	0	0	0	0	0	0	0	0	0	0	0	0	0	0	0
	TARA_ARC_NCLDV_00122	TARA	No	Imitervirales		Mesomimiviridae	Meso_clade_I						1	1	1	1	1	2	1	1	2,627947988	97,37205201	37,74672515	62,25327485	0	0	16,52146847	171394	1	0	1	0	0	0	0	0	0	0	0	0	0	0	0	0	0	0	0	0	0
	TARA_ARC_NCLDV_00123	TARA	Yes	Novusviridae	N5	New_family_I	ND						2	1	1	0	0	0	0	0	0	100	59,34445553	40,65554447	0	0	41,03446867	171373	0	0	0	0	0	0	0	0	1	1	0	0	0	0	0	0	0	0	0	1	0
	TARA_ARC_NCLDV_00124	TARA	No	Imitervirales		Mesomimiviridae	Meso_clade_II						1	1	1	0	2	0	1	1	0	100	92,65756075	7,342439249	0	0	380,1285582	170662	0	0	1	0	0	0	0	0	0	0	0	0	0	0	0	0	0	1	0	0	0
	TARA_ARC_NCLDV_00125	TARA	Yes	Novusviridae	N3	New_family_II	NEW_02						1	1	0	1	0	0	0	0	0	100	38,95646902	59,85609362	1,187437362	0	173,1998344	166693	1	1	1	0	1	1	1	1	1	0	1	0	1	1	1	0	1	1	0	0	1
	TARA_ARC_NCLDV_00126	TARA	No	Imitervirales		Mesomimiviridae	Meso_clade_II						1	2	1	0	0	1	1	1	0,38794111	99,61205889	68,50829203	31,27583108	0,215876887	0	342,4264478	164883	1	0	1	0	0	0	0	0	0	0	0	0	0	0	0	0	0	0	0	0	0
	TARA_ARC_NCLDV_00127	TARA	No	Algavirales		Phycodnaviridae_II	Prasinovirinae						0	0	1	1	9	2	1	1	1,64002075	98,35997925	95,61421922	3,300279771	1,085501008	0	1709,848342	164779	0	0	0	0	0	0	0	0	1	0	0	0	0	0	0	0	0	1	0	0	0
	TARA_ARC_NCLDV_00128	TARA	Yes	Novusviridae	N3	New_family_II	NEW_02						1	1	0	0	0	0	0	0	12,58596876	87,41403124	81,9542494	14,13601345	3,909737141	0	53,16259674	160908	1	0	1	0	1	1	1	1	0	0	0	0	1	0	0	0	0	0	0	0	1
	TARA_ARC_NCLDV_00129	TARA	No	Algavirales		Phycodnaviridae_II	Prasinovirinae						0	0	1	1	3	0	1	1	0	100	43,36381234	56,63618766	0	0	25,68080753	155654	0	0	0	0	0	0	0	0	1	0	0	0	0	0	0	0	0	1	0	0	0
	TARA_ARC_NCLDV_00130	TARA	No										0	1	1	0	4	0	1	0	0	100	76,47134569	22,60614361	0,922510699	0	385,9190088	154634	0	0	0	0	0	0	0	0	1	1	0	0	0	0	0	0	0	0	0	0	0
	TARA_ARC_NCLDV_00131	TARA	No	Coldviridae	Cold_Clade_A	Phycodnaviridae_I	ND						1	1	1	0	0	1	0	0	0	100	23,35007634	76,64992366	0	0	80,70696116	153983	0	0	1	0	0	0	0	0	1	0	0	0	0	0	0	0	0	0	0	0	0
	TARA_ARC_NCLDV_00132	TARA	No	Algavirales		Phycodnaviridae_II	PhycoII_clade_II						0	0	0	1	1	1	1	0	0	100	42,83263931	54,8290799	2,338280783	0	47,39304769	152381	0	0	0	0	0	0	0	0	1	0	0	0	0	0	0	0	0	0	0	0	0
	TARA_ARC_NCLDV_00133	TARA	No	Imitervirales		Mesomimiviridae	Meso_clade_II						2	1	1	0	0	0	0	1	0	100	78,77871953	14,49857743	6,722703043	0	60,00722638	152220	1	0	1	0	0	0	0	0	0	1	0	0	0	0	0	0	0	0	0	0	0
	TARA_ARC_NCLDV_00134	TARA	No	Imitervirales		Mesomimiviridae	Meso_clade_I						0	1	1	1	1	1	1	1	0	100	88,00485571	11,33643175	0,332065157	0,326647381	202,7460904	151743	1	0	0	0	0	0	0	0	0	0	0	0	0	0	0	0	0	0	0	0	0
	TARA_ARC_NCLDV_00135	TARA	No	Coldviridae	Cold_Clade_A	Phycodnaviridae_I	ND						1	1	1	0	0	1	1	1	0	100	0	45,53233936	44,84820824	9,619452399	21,74689559	151412	0	0	0	0	0	0	0	0	1	0	0	0	0	0	0	0	0	0	0	0	0
	TARA_ARC_NCLDV_00136	TARA	No	Imitervirales		Mesomimiviridae	Meso_clade_I						1	1	1	1	0	1	0	0	0,711476561	99,28852344	42,83393044	57,16606956	0	0	43,61515646	150035	1	0	1	0	0	0	0	0	1	0	0	0	0	0	0	0	0	0	0	0	0
	TARA_ARC_NCLDV_00137	TARA	No	Imitervirales		Mesomimiviridae	Meso_clade_I						2	1	1	1	0	1	0	2	0	100	46,27045063	49,17405739	4,555491979	0	256,0841671	148477	1	0	1	0	0	0	0	0	0	0	0	0	0	0	0	0	0	0	0	0	0
	TARA_ARC_NCLDV_00138	TARA	Yes	Novusviridae	N3	New_family_II	NEW_02						1	2	0	0	0	0	0	0	0	100	75,47480479	20,78940265	3,735792558	0	21,07287436	148461	0	1	1	0	0	1	1	0	0	1	1	1	0	1	1	1	1	1	0	0	0
	TARA_ARC_NCLDV_00139	TARA	No	Pandoravirales		Phycodnaviridae_I	PhycoI_clade_I						1	1	1	1	0	0	0	0	0	100	6,278186453	79,96725532	9,360268615	4,394289616	23,47562446	145125	1	0	1	0	0	0	0	0	0	0	0	0	0	0	0	0	0	0	0	0	0
	TARA_ARC_NCLDV_00140	TARA	No	Pimascovirales		Sister_Iridoviridae_1	Irido_clade_I						1	1	1	1	2	1	1	1	0	100	35,17957893	61,61491748	3,205503593	0	87,47402112	144348	1	0	1	0	0	0	0	0	0	0	0	0	0	0	0	0	0	0	0	0	0
	TARA_ARC_NCLDV_00141	TARA	No	Asfuvirales		Asfarviridae	ND						0	1	0	1	1	0	1	1	0	100	42,7728229	23,01202613	30,4106805	3,804470464	41,74172089	144007	1	0	0	0	0	0	0	0	0	0	0	0	0	0	0	0	0	0	0	0	0
	TARA_ARC_NCLDV_00142	TARA	Yes	Novusviridae	N4	New_family_II	NEW_02						1	1	1	1	0	0	0	0	0	100	58,32112203	38,42929045	3,249587516	0	42,79087288	143353	1	1	1	1	1	0	0	1	1	1	1	1	0	1	1	1	1	1	1	0	0
	TARA_ARC_NCLDV_00143	TARA	No	Imitervirales		Mesomimiviridae	Meso_clade_II						1	1	1	0	2	1	1	0	1,493911975	98,50608802	73,13677805	26,86322195	0	0	77,02814511	142618	1	0	1	0	0	0	0	0	0	0	0	0	0	0	0	0	0	0	0	0	0
	TARA_ARC_NCLDV_00144	TARA	No	Imitervirales		Mesomimiviridae	Meso_clade_I						1	3	1	0	0	1	0	0	0	100	59,092226	39,70829743	1,199476568	0	54,82284243	139057	1	0	0	0	0	0	0	0	1	0	0	0	0	0	0	0	0	0	0	0	0
	TARA_ARC_NCLDV_00145	TARA	No	Algavirales		Phycodnaviridae_II	PhycoII_clade_II						1	1	0	1	1	1	1	2	0	100	39,62862281	60,37137719	0	0	61,26096265	138334	1	0	1	0	0	0	0	0	1	0	0	0	0	0	0	0	0	1	0	0	0
	TARA_ARC_NCLDV_00146	TARA	No	Imitervirales		Mesomimiviridae	Meso_clade_I						2	1	2	0	1	1	1	1	0,662100093	99,33789991	85,73959175	14,26040825	0	0	92,66848882	136656	1	0	1	0	0	0	0	0	0	0	0	0	0	0	0	0	0	0	0	0	0
	TARA_ARC_NCLDV_00147	TARA	No	Imitervirales		Mesomimiviridae	Meso_clade_II						2	0	1	0	2	1	1	1	3,283796107	96,71620389	87,46196879	9,724552001	2,813479213	0	76,45439471	136282	0	0	1	0	0	0	0	0	0	0	0	0	0	0	0	0	0	0	0	0	0
	TARA_ARC_NCLDV_00148	TARA	Yes	Novusviridae	N4	New_family_II	NEW_02						1	1	0	0	0	0	0	0	13,58642439	86,41357561	70,59103034	29,40896966	0	0	49,82398289	134646	1	1	1	1	1	1	1	1	1	0	0	0	0	1	0	1	1	1	1	1	0
	TARA_ARC_NCLDV_00149	TARA	No	Imitervirales		Imiter_basal_family	Imiter_base_clade_II						0	1	1	0	1	1	0	1	0,986464813	99,01353519	43,29850019	56,70149981	0	0	19,88770354	130328	1	0	0	0	0	0	0	0	1	0	0	0	0	0	0	0	0	0	0	0	0
	TARA_ARC_NCLDV_00150	TARA	Yes	Novusviridae	N5	New_family_I	ND						1	1	0	1	0	0	0	0	0	100	9,525672653	80,07506196	7,052452261	3,346813121	42,6087359	129626	1	0	1	0	0	1	0	0	0	0	0	0	0	0	0	0	1	0	0	0	0
	TARA_ARC_NCLDV_00151	TARA	No										0	0	0	0	1	0	1	1	0	100	10,30039369	89,69960631	0	0	48,36012062	128668	0	0	0	0	0	0	0	0	0	0	0	0	0	0	0	0	0	0	0	0	0
	TARA_ARC_NCLDV_00152	TARA	No	Imitervirales		Mesomimiviridae	Meso_clade_I						2	1	2	0	3	1	1	0	0	100	55,68084806	44,31915194	0	0	25,25650229	125627	1	0	1	0	0	0	0	0	0	0	0	0	0	0	0	0	0	0	0	0	0
	TARA_ARC_NCLDV_00153	TARA	No	Pandoravirales		Phycodnaviridae_I	PhycoI_clade_I						2	1	0	1	0	1	0	0	0	100	2,567822615	97,43217739	0	0	13,50465525	124483	1	0	0	0	0	0	0	0	0	0	0	0	0	0	0	0	0	0	0	0	0
	TARA_ARC_NCLDV_00154	TARA	No	Imitervirales		Mesomimiviridae	Meso_clade_II						1	1	1	0	1	1	0	0	0	100	68,33844603	31,66155397	0	0	42,74818394	123343	1	0	1	0	0	0	0	0	0	0	0	0	0	0	0	0	0	0	0	0	0
	TARA_ARC_NCLDV_00155	TARA	No	Pandoravirales		Phycodnaviridae_I	PhycoI_clade_I						1	0	1	1	0	0	1	1	0	100	3,008584178	96,99141582	0	0	13,60312564	121575	0	0	1	0	0	0	0	0	0	0	0	0	0	0	0	0	0	0	0	0	0
	TARA_ARC_NCLDV_00156	TARA	No	Algavirales		Phycodnaviridae_II	Prasinovirinae						0	0	1	1	6	1	1	1	0	100	50,94310032	38,39987773	10,65702195	0	51,53836914	116552	0	0	0	0	0	0	0	0	1	1	0	0	0	0	0	0	0	1	0	0	0
	TARA_ARC_NCLDV_00157	TARA	No	Imitervirales		Mesomimiviridae	Meso_clade_I						0	1	0	1	1	1	0	1	0	100	61,53704804	38,46295196	0	0	51,9829546	108651	1	0	0	0	0	0	0	0	0	0	0	0	0	0	0	0	0	0	0	0	0
	TARA_ARC_NCLDV_00158	TARA	No	Imitervirales		Mesomimiviridae	Meso_clade_I						1	1	1	0	2	1	0	0	8,53478072	91,46521928	62,84402879	37,15597121	0	0	25,49316066	108459	1	0	1	0	0	0	0	0	0	1	0	0	0	0	0	0	0	0	0	0	0
	TARA_ARC_NCLDV_00159	TARA	No	Imitervirales		Mesomimiviridae	Meso_clade_I						1	2	1	0	0	1	0	1	0,553686136	99,44631386	62,91700833	35,06627844	2,016713234	0	82,45625423	107839	1	0	1	0	0	0	0	0	0	0	0	0	0	0	0	0	0	0	0	0	0
	TARA_ARC_NCLDV_00160	TARA	No	Imitervirales		Mesomimiviridae	Meso_clade_II						2	2	1	0	1	0	0	0	0	100	76,42389092	22,9394169	0,636692175	0	248,7942003	105199	1	0	1	0	0	0	0	0	0	0	0	0	0	0	0	0	0	0	0	0	0
	TARA_ARC_NCLDV_00161	TARA	No	Algavirales		Phycodnaviridae_II	Prasinovirinae						0	0	2	1	3	2	1	1	2,600665594	97,39933441	96,77695953	2,569535843	0,541908534	0,111596089	723,58628	102678	0	0	0	0	0	0	0	0	0	0	0	0	0	0	0	0	0	1	0	0	0
	TARA_ARC_NCLDV_00162	TARA	No	Imitervirales		Mesomimiviridae	Meso_clade_II						2	1	1	0	0	0	0	1	0	100	75,65812204	23,28439994	1,057478017	0	400,1707584	102484	1	0	1	0	0	0	0	0	0	0	0	0	0	0	0	0	0	0	0	0	0
	TARA_ARC_NCLDV_00163	TARA	Yes	Basal_Pimascovirales	Basal_Pimasco_Clade_B	Basal_Pimascovirales	ND						2	0	0	1	1	1	1	1	0	100	4,469108738	95,53089126	0	0	24,26806299	101409	0	0	0	0	0	0	0	0	0	0	0	0	0	0	0	0	0	0	0	0	0
	TARA_ARC_NCLDV_00164	TARA	No	Algavirales		Phycodnaviridae_II	Raphidovirinae						0	0	0	1	0	2	1	1	13,86529803	86,13470197	52,70031928	46,88921885	0	0,410461865	206,5791606	98736	0	0	0	0	0	0	0	0	0	0	0	0	0	0	0	0	0	1	0	0	0
	TARA_ARC_NCLDV_00165	TARA	No	Imitervirales		Mesomimiviridae	Meso_clade_II						1	0	0	0	0	1	0	1	0	100	61,76124212	38,23875788	0	0	41,53971022	96753	0	0	1	0	0	0	0	0	1	0	0	0	0	0	0	0	0	1	0	0	0
	TARA_ARC_NCLDV_00166	TARA	No										0	0	0	0	3	1	1	1	0	100	12,21505625	65,71290334	10,0650773	12,00696312	130,8721769	96391	0	0	0	0	0	0	0	0	1	0	0	0	0	0	0	0	0	0	0	0	0
	TARA_ARC_NCLDV_00167	TARA	No	No_phylogeny		ND	ND						1	1	0	0	0	0	0	0	0	100	0	0	100	0	16,64962011	95816	0	0	0	0	0	0	0	0	0	0	0	0	0	0	0	0	0	0	0	0	0
	TARA_ARC_NCLDV_00168	TARA	No	Algavirales		Phycodnaviridae_II	Raphidovirinae						0	0	1	1	0	2	1	1	0	100	28,99002729	69,45390132	1,556071395	0	92,35015773	95100	0	0	0	0	0	0	0	0	0	0	0	0	0	0	0	0	0	1	0	0	0
	TARA_ARC_NCLDV_00169	TARA	Yes	Basal_Pimascovirales	Basal_Pimasco_Clade_B	Basal_Pimascovirales	ND						2	1	0	1	1	1	0	0	0	100	4,581169283	95,41883072	0	0	11,43593322	93145	0	0	0	0	0	0	0	0	0	0	0	0	0	0	0	0	0	0	0	0	0
	TARA_ARC_NCLDV_00170	TARA	No	Pandoravirales		Phycodnaviridae_I	PhycoI_clade_I						1	1	0	1	0	1	0	0	0	100	9,097163039	79,66727487	11,23556209	0	10,26734296	90296	1	0	1	0	0	0	0	0	0	0	0	1	0	0	0	0	0	0	0	0	0
	TARA_ARC_NCLDV_00171	TARA	Yes	Basal_Pimascovirales	Basal_Pimasco_Clade_B	Basal_Pimascovirales	ND						2	1	0	1	1	1	1	1	0	100	13,25743364	86,74256636	0	0	26,92067945	89838	0	0	0	0	0	0	0	0	0	0	0	0	0	0	0	0	0	0	0	0	0
	TARA_ARC_NCLDV_00172	TARA	No	Imitervirales		Mesomimiviridae	Meso_clade_II						2	1	1	1	2	0	0	0	0	100	68,35828046	8,959469588	6,28662163	16,39562832	178,8431995	89177	0	0	1	0	0	0	0	0	0	0	0	0	0	0	0	0	0	0	0	0	0
	TARA_ARC_NCLDV_00173	TARA	No	Imitervirales		Mesomimiviridae	Meso_clade_II						1	2	0	0	0	1	0	0	0,227047079	99,77295292	92,03526716	7,964732843	0	0	121,548001	88217	1	0	0	0	0	0	0	0	0	1	0	0	0	0	0	0	0	0	0	0	0
	TARA_ARC_NCLDV_00174	TARA	No	Algavirales		Phycodnaviridae_II	Prasinovirinae						0	0	2	0	5	2	0	1	0,393327517	99,60667248	95,1218277	4,060742329	0,817429967	0	156,9032141	87988	0	0	0	0	0	0	0	0	1	0	0	0	0	0	0	0	0	0	0	0	0
	TARA_ARC_NCLDV_00175	TARA	No	Imitervirales		Mesomimiviridae	Meso_clade_I						1	1	0	0	1	0	1	1	21,70481603	78,29518397	45,36931158	35,02395187	19,60673654	0	23,51022587	86154	1	0	1	0	0	0	0	0	0	0	0	0	0	0	0	0	0	0	0	0	0
	TARA_ARC_NCLDV_00176	TARA	No	Imitervirales		Mesomimiviridae	Meso_clade_I						0	2	0	1	1	0	0	0	4,236023968	95,76397603	41,43019374	46,70410136	11,8657049	0	34,71280914	85175	1	0	0	0	0	0	0	0	0	0	0	0	0	0	0	0	0	0	0	0	0
	TARA_ARC_NCLDV_00177	TARA	No	Algavirales		Phycodnaviridae_II	Prasinovirinae						0	0	1	1	5	1	1	0	3,059306798	96,9406932	96,13723042	2,862266591	0,659381573	0,341121412	253,7826306	83434	0	0	0	0	0	0	0	0	1	0	0	0	0	0	0	0	0	0	0	0	0
	TARA_ARC_NCLDV_00178	TARA	Yes	Novusviridae	N2	New_family_II	ND						2	1	1	0	0	0	0	0	0	100	89,08889823	10,91110177	0	0	66,32385734	82067	1	0	0	0	0	0	0	1	0	0	1	0	0	1	0	0	1	1	0	1	0
	TARA_ARC_NCLDV_00179	TARA	No	Algavirales		Phycodnaviridae_II	PhycoII_clade_II						1	1	0	1	1	3	0	0	0	100	31,66813214	68,33186786	0	0	27,89851903	80015	1	0	1	0	0	0	0	0	0	0	0	0	0	0	0	0	0	0	0	0	0
	TARA_ARC_NCLDV_00180	TARA	No	Imitervirales		Mesomimiviridae	Meso_clade_II						1	1	1	0	3	0	1	0	1,626422845	98,37357716	30,33056277	69,66943723	0	0	21,48625116	78279	1	0	1	0	0	0	0	0	0	0	0	0	0	0	0	0	0	0	0	0	0
	TARA_ARC_NCLDV_00181	TARA	Yes	Novusviridae	N3	New_family_II	NEW_02						0	1	0	1	0	0	0	0	33,17144472	66,82855528	84,20373395	15,79626605	0	0	27,32427754	77344	1	1	0	0	0	1	1	0	0	0	0	0	1	1	0	0	0	0	0	0	0
	TARA_ARC_NCLDV_00182	TARA	No	Pandoravirales		Phycodnaviridae_I	PhycoI_clade_II						1	3	1	0	1	0	1	1	0	100	0	100	0	0	36,17930457	71610	1	0	1	0	0	0	0	0	0	0	0	0	0	0	0	0	0	0	0	0	0
	TARA_ARC_NCLDV_00183	TARA	No	Imitervirales		Mesomimiviridae	Meso_clade_II						1	1	1	0	2	1	0	0	0	100	58,61759118	40,62034409	0,762064728	0	256,5778453	70441	1	0	1	0	0	0	0	0	0	0	0	0	0	0	0	0	0	0	0	0	0
	TARA_ARC_NCLDV_00184	TARA	No	Imitervirales		Mesomimiviridae	Meso_clade_II						1	1	0	0	1	1	1	0	15,52443733	84,47556267	89,28382459	10,71617541	0	0	92,59755056	70220	1	0	1	0	0	0	0	0	1	0	0	0	0	0	0	0	0	0	0	0	0
	TARA_ARC_NCLDV_00185	TARA	No	Algavirales		Phycodnaviridae_II	PhycoII_clade_II						0	0	1	1	1	2	0	0	0	100	41,03264397	58,96735603	0	0	71,49573648	68488	0	0	0	0	0	0	0	0	0	0	0	0	0	0	0	0	0	0	0	0	0
	TARA_ARC_NCLDV_00186	TARA	No	Coldviridae	Cold_Clade_A	Phycodnaviridae_I	ND						1	1	0	0	0	0	0	0	0	100	10,74863667	89,25136333	0	0	18,90985652	64120	0	0	1	0	0	0	0	0	0	0	0	0	0	0	0	0	0	0	0	0	0
	TARA_ARC_NCLDV_00187	TARA	No	Imitervirales		Mesomimiviridae	Meso_clade_II						0	1	1	0	1	1	1	1	1,193213917	98,80678608	95,40191768	4,59808232	0	0	500,7093111	62173	1	0	0	0	0	0	0	0	0	0	0	0	0	0	0	0	0	0	0	0	0
	TARA_ARC_NCLDV_00188	TARA	No	Algavirales		Phycodnaviridae_II	Prasinovirinae						0	0	1	1	3	1	1	0	2,943728634	97,05627137	94,55305204	4,728322131	0,620398682	0,098227147	1294,724897	59923	0	0	0	0	0	0	0	0	0	0	0	0	0	0	0	0	0	0	0	0	0
	TARA_ARC_NCLDV_00189	TARA	No	Imitervirales		Mesomimiviridae	Meso_clade_I						1	1	1	0	0	1	0	0	17,71845186	82,28154814	69,81785756	18,58701993	11,59512251	0	31,98590271	56181	0	0	1	0	0	0	0	0	0	0	0	0	0	0	0	0	0	0	0	0	0
	TARA_ARC_NCLDV_00190	TARA	No	Imitervirales		Mesomimiviridae	Meso_clade_I						1	1	1	0	1	0	1	1	0	100	94,0139505	5,986049496	0	0	123,4590322	56166	1	0	1	0	0	0	0	0	0	0	0	0	0	0	0	0	0	0	0	0	0
	TARA_ARC_NCLDV_00191	TARA	No	Imitervirales		Mesomimiviridae	Meso_clade_II						1	1	0	0	1	0	1	0	0	100	81,37570172	18,22171903	0,402579245	0	202,4166229	55201	1	0	1	0	0	0	0	0	0	0	0	0	0	0	0	0	0	0	0	0	0
	TARA_ARC_NCLDV_00192	TARA	Yes	Novusviridae	N5	New_family_I	ND						1	1	1	0	0	0	0	0	0	100	73,14335301	26,85664699	0	0	81,62634489	53676	1	0	1	0	0	1	0	0	0	0	0	0	0	0	0	0	1	0	0	1	0
	TARA_ARC_NCLDV_00193	TARA	No	Imitervirales		Mesomimiviridae	Meso_clade_II						1	1	0	0	3	1	0	0	0	100	79,82424943	18,77173174	1,404018829	0	50,33609445	52515	1	0	1	0	0	0	0	0	0	0	0	0	0	0	0	0	0	0	0	0	0
	TARA_ION_NCLDV_00001	TARA	No	Imitervirales		Mimiviridae	Mimi_clade_IV						1	1	1	1	2	1	1	1	100	0	95,85423559	4,145764412	0	0	54,42782306	718372	1	0	1	1	0	0	0	0	0	1	0	0	0	0	0	0	0	0	0	0	0
	TARA_ION_NCLDV_00002	TARA	No	Imitervirales		Mesomimiviridae	Meso_clade_II						1	2	3	0	12	1	1	1	100	0	96,54576097	1,791200156	0	1,663038871	66,21566489	515390	1	0	1	0	0	0	0	0	1	1	0	0	0	0	0	0	0	0	0	0	0
	TARA_ION_NCLDV_00003	TARA	No	Imitervirales		Mimiviridae	Mimi_clade_III						0	2	1	0	1	1	1	1	100	0	22,00781098	77,99218902	0	0	3,805191685	512011	1	0	0	0	0	0	0	0	0	0	0	0	0	0	0	0	0	0	0	0	0
	TARA_ION_NCLDV_00004	TARA	No	Imitervirales		Mimiviridae	Mimi_clade_IV						1	1	1	1	9	1	1	1	100	0	93,26925059	2,747956742	0,841543058	3,141249607	97,84048331	409675	1	0	1	1	0	0	0	0	0	1	0	0	0	0	0	0	0	0	0	0	0
	TARA_ION_NCLDV_00005	TARA	No	Imitervirales		Mesomimiviridae	Meso_clade_II						1	3	1	0	5	0	1	1	100	0	100	0	0	0	11,5772426	390853	1	0	1	1	0	0	0	0	1	0	0	0	0	0	0	0	0	0	0	0	0
	TARA_ION_NCLDV_00006	TARA	No	Imitervirales		Mimiviridae	Mimi_clade_IV						1	1	1	1	3	0	1	0	100	0	81,32322478	15,86961358	2,807161643	0	49,28178194	379272	0	0	1	0	0	0	0	0	1	0	0	0	0	0	0	0	0	0	0	0	0
	TARA_ION_NCLDV_00007	TARA	No	Imitervirales		Mesomimiviridae	Meso_clade_I						1	2	1	1	2	1	1	1	100	0	95,77790455	2,071007791	2,151087662	0	40,04174577	365546	1	0	1	0	0	0	0	0	1	1	0	0	0	0	0	0	0	0	0	0	0
	TARA_ION_NCLDV_00008	TARA	No	Imitervirales		Mimiviridae	Mimi_clade_IV						1	1	1	0	8	1	2	1	100	0	100	0	0	0	29,8834835	356005	0	0	1	0	0	0	0	0	1	0	0	0	0	0	0	0	0	0	0	0	0
	TARA_ION_NCLDV_00009	TARA	No	Imitervirales		Mesomimiviridae	Meso_clade_I						2	2	0	1	1	1	0	0	100	0	96,40629996	1,280469799	1,262656674	1,050573566	93,85338892	333631	1	0	1	0	0	0	0	0	1	0	0	0	0	0	0	0	0	0	0	0	0
	TARA_ION_NCLDV_00010	TARA	No	Pimascovirales	Irido_Clade_III	Sister_Iridoviridae_2	Irido_clade_III						3	1	1	1	1	0	1	1	100	0	69,12440608	29,2519943	1,623599621	0	28,96717561	256061	1	0	1	0	0	0	0	0	1	0	0	0	0	0	0	0	0	0	0	0	0
	TARA_ION_NCLDV_00011	TARA	Yes	Novusviridae	N3	New_family_II	NEW_02						1	1	1	0	0	0	0	0	100	0	98,5063978	0	0	1,493602201	41,09099583	209625	1	1	1	0	1	0	0	1	1	1	0	1	0	1	0	0	1	0	0	0	1
	TARA_ION_NCLDV_00012	TARA	Yes	Basal_Pimascovirales	Basal_Pimasco_Clade_A	Basal_Pimascovirales	ND						2	2	1	1	1	1	0	1	100	0	0	0	0	100	14,13822384	193136	0	0	0	0	0	0	0	0	0	0	0	0	0	0	0	0	0	0	0	0	0
	TARA_ION_NCLDV_00013	TARA	No	No_phylogeny		ND	ND						1	1	2	1	0	0	0	0	100	0	96,94877282	0	0	3,051227175	50,94475375	175125	0	0	0	0	0	0	0	0	1	0	0	0	0	0	0	0	1	0	0	1	0
	TARA_ION_NCLDV_00014	TARA	Yes	Novusviridae	N5	New_family_I	ND						2	1	0	0	0	0	0	0	100	0	94,23287187	0	2,605588872	3,161539259	59,41662013	130721	0	0	1	0	1	0	0	0	0	0	1	0	0	1	1	0	1	1	1	1	1
	TARA_ION_NCLDV_00015	TARA	No										0	0	0	0	2	1	0	1	100	0	85,39471062	12,48064864	2,124640736	0	66,81232306	113738	0	0	0	1	0	0	0	0	0	0	0	0	0	0	0	0	0	0	0	0	0
	TARA_ION_NCLDV_00016	TARA	No	Imitervirales		Mesomimiviridae	Meso_clade_I						1	1	0	0	2	0	1	1	100	0	99,42142327	0	0,578576732	0	106,8547048	102519	1	0	1	0	0	0	0	0	1	0	0	0	0	0	0	0	0	0	0	0	0
	TARA_ION_NCLDV_00017	TARA	No	Imitervirales		Mesomimiviridae	Meso_clade_I						1	1	1	1	0	1	0	0	100	0	97,90973667	0	2,090263334	0	54,68377538	91580	1	0	1	0	0	0	0	0	0	0	0	0	0	0	0	0	0	0	0	0	0
	TARA_IOS_NCLDV_00001	TARA	No	Pimascovirales	Irido_Clade_III	Sister_Iridoviridae_2	Irido_clade_III						1	1	0	1	1	1	1	0	100	0	37,21405648	44,50116565	17,00112176	1,283656112	40,38510359	334819	0	0	1	0	0	0	0	0	1	0	0	0	0	0	0	0	0	0	0	0	0
	TARA_IOS_NCLDV_00002	TARA	No	Imitervirales		Mesomimiviridae	Meso_base_clade_IV						1	2	1	1	1	0	1	1	100	0	99,14884876	0,674601055	0,176550183	0	378,8720026	267607	1	0	1	0	0	0	0	0	0	0	0	0	0	0	0	0	0	0	0	0	0
	TARA_IOS_NCLDV_00003	TARA	No	Imitervirales		Mesomimiviridae	Meso_clade_I						1	2	0	1	0	1	0	1	100	0	62,71826263	22,53066985	14,49285575	0,25821177	189,1006558	190697	1	0	1	0	0	0	0	0	0	1	0	0	0	0	0	0	0	0	0	0	0
	TARA_IOS_NCLDV_00004	TARA	Yes	Novusviridae	N4	New_family_II	NEW_02						1	1	1	1	0	0	0	0	100	0	100	0	0	0	23,85883827	185206	1	1	1	1	1	1	1	1	1	1	1	1	1	1	1	1	1	1	1	1	1
	TARA_IOS_NCLDV_00005	TARA	No	Algavirales		Phycodnaviridae_II	Prasinovirinae						0	0	1	1	6	2	1	1	100	0	99,63858427	0,361415725	0	0	1140,43995	175647	0	0	0	0	0	0	0	0	1	0	0	0	0	0	0	0	0	1	0	0	0
	TARA_IOS_NCLDV_00006	TARA	No	Pimascovirales		Sister_Iridoviridae_2	Irido_clade_IV						2	1	0	0	1	1	1	1	100	0	32,16698796	58,78746814	9,045543895	0	34,13643306	166646	1	0	1	0	0	0	0	0	0	0	0	0	0	0	0	0	0	0	0	0	0
	TARA_IOS_NCLDV_00007	TARA	No	Imitervirales		Mesomimiviridae	Meso_base_clade_IV						2	1	1	1	0	0	0	0	100	0	100	0	0	0	119,9695232	148144	1	0	1	0	0	0	0	0	1	0	0	0	0	0	0	0	0	0	0	0	0
	TARA_IOS_NCLDV_00008	TARA	No	Imitervirales		Mesomimiviridae	Meso_base_clade_IV						2	2	0	0	1	1	1	0	100	0	100	0	0	0	137,7467747	135059	1	0	1	0	0	0	0	0	0	0	0	0	0	0	0	0	0	0	0	0	0
	TARA_IOS_NCLDV_00009	TARA	Yes	Novusviridae	N4	New_family_II	NEW_02						2	1	1	1	0	0	0	0	100	0	97,69319305	0	0	2,306806953	52,28659879	134086	1	1	0	1	1	1	1	1	1	0	1	0	1	1	1	1	1	1	0	1	0
	TARA_IOS_NCLDV_00010	TARA	No	Algavirales		Phycodnaviridae_II	Prasinovirinae						0	0	1	1	7	1	1	1	100	0	100	0	0	0	209,542722	133765	0	0	0	0	0	0	0	0	1	0	0	0	0	0	0	0	0	1	0	0	0
	TARA_IOS_NCLDV_00011	TARA	No	Algavirales		Phycodnaviridae_II	Prasinovirinae						0	0	1	1	5	2	1	0	100	0	99,65504872	0,225105883	0,119845395	0	819,8354042	108412	0	0	0	0	0	0	0	0	1	0	0	0	0	0	0	0	0	0	0	0	0
	TARA_IOS_NCLDV_00012	TARA	No	Algavirales		Phycodnaviridae_II	Prasinovirinae						0	0	0	1	3	1	1	1	100	0	99,17498777	0,645467525	0,179544703	0	642,2686311	85346	0	0	0	0	0	0	0	0	1	0	0	0	0	0	0	0	0	1	0	0	0
	TARA_IOS_NCLDV_00013	TARA	Yes	Novusviridae	N4	New_family_II	NEW_02						1	1	0	0	0	0	0	0	100	0	98,68560141	0	0	1,314398589	59,67411954	68430	1	0	1	1	0	0	0	1	0	0	0	0	0	0	0	1	0	0	0	0	0
	TARA_IOS_NCLDV_00014	TARA	No	Pimascovirales		Sister_Iridoviridae_2	Irido_clade_II						1	1	0	1	3	1	0	0	100	0	100	0	0	0	52,88489306	51943	1	0	1	0	0	0	0	0	0	1	0	0	0	0	0	0	0	0	0	0	0
	TARA_MED_NCLDV_00001	TARA	No	Imitervirales		Mesomimiviridae	Meso_clade_II						1	2	1	1	4	0	1	1	100	0	100	0	0	0	40,2868231	1092799	1	0	1	1	0	0	0	0	1	0	0	0	0	0	0	0	0	1	0	0	0
	TARA_MED_NCLDV_00002	TARA	No	Imitervirales		Mesomimiviridae	Meso_base_clade_II						1	1	1	1	4	1	1	1	100	0	100	0	0	0	27,77841443	868403	1	0	1	1	0	0	0	0	1	0	0	0	0	0	0	0	0	1	0	0	0
	TARA_MED_NCLDV_00003	TARA	No	Imitervirales		Mimiviridae	Mimi_clade_IV						1	1	1	1	4	1	1	1	100	0	100	0	0	0	39,88579593	831494	0	0	1	1	0	0	0	0	1	0	0	0	0	0	0	1	0	0	1	0	0
	TARA_MED_NCLDV_00004	TARA	No	Imitervirales		Mimiviridae	Mimi_clade_IV						2	2	1	1	7	1	1	1	100	0	98,36695674	1,633043259	0	0	74,93670399	778880	1	0	1	1	0	0	0	0	1	0	0	0	0	0	0	0	0	0	0	0	0
	TARA_MED_NCLDV_00005	TARA	No	Imitervirales		Mimiviridae	Mimi_clade_IV						0	2	1	2	4	1	1	1	100	0	100	0	0	0	74,98023811	743856	1	0	0	1	0	0	0	0	1	1	0	0	0	0	0	1	0	0	1	0	0
	TARA_MED_NCLDV_00006	TARA	No	Pandoravirales		Phycodnaviridae_I	PhycoI_clade_I						0	1	1	1	1	1	1	1	100	0	95,31066677	0	0	4,689333233	28,73494619	740593	1	0	0	0	0	0	0	0	1	0	0	0	0	0	0	0	0	0	0	0	0
	TARA_MED_NCLDV_00007	TARA	No	Pandoravirales		Phycodnaviridae_I	PhycoI_clade_I						1	1	1	1	1	1	1	1	100	0	100	0	0	0	17,80313917	686673	1	0	1	0	0	0	0	0	1	0	0	0	0	0	0	0	0	0	0	0	0
	TARA_MED_NCLDV_00008	TARA	No	Imitervirales		Mesomimiviridae	Meso_clade_II						1	1	1	1	8	1	1	1	100	0	100	0	0	0	27,19988703	672407	0	0	0	1	0	0	0	0	0	1	0	0	0	0	0	0	0	0	0	0	0
	TARA_MED_NCLDV_00009	TARA	No	Imitervirales		Mesomimiviridae	Meso_base_clade_IV						1	1	0	1	0	1	1	1	100	0	95,06498066	4,935019343	0	0	16,80584041	666282	1	0	1	1	0	0	0	0	1	0	0	0	0	0	0	0	0	0	0	0	0
	TARA_MED_NCLDV_00010	TARA	No	Imitervirales		Mimiviridae	Mimi_clade_IV						1	1	1	1	5	1	1	1	100	0	100	0	0	0	23,16168256	644448	1	0	1	0	0	0	0	0	1	0	0	0	0	0	0	0	0	0	0	0	0
	TARA_MED_NCLDV_00011	TARA	No	Imitervirales		Mimiviridae	Mimi_clade_IV						1	2	1	1	3	1	1	0	100	0	92,45724365	4,787480674	2,755275676	0	135,8706943	585811	0	0	1	1	0	0	0	0	1	0	0	0	0	0	0	0	0	0	0	0	0
	TARA_MED_NCLDV_00012	TARA	No	Asfuvirales		ND	ND						2	2	1	1	2	1	1	1	100	0	100	0	0	0	10,54457821	548149	1	0	1	0	0	0	0	0	1	0	0	0	0	0	0	0	0	0	0	0	0
	TARA_MED_NCLDV_00013	TARA	No	Imitervirales		Mesomimiviridae	Meso_clade_I						1	3	1	1	2	1	1	1	100	0	100	0	0	0	47,50536178	531540	1	0	1	0	0	0	0	0	1	0	0	0	0	0	0	0	0	0	0	0	0
	TARA_MED_NCLDV_00014	TARA	No	Imitervirales		Mesomimiviridae	Meso_clade_I						1	2	1	1	2	1	1	1	100	0	93,34516249	6,65483751	0	0	22,86933265	530186	1	0	1	0	0	0	0	0	1	1	0	0	0	0	0	0	0	0	0	0	0
	TARA_MED_NCLDV_00015	TARA	No	Imitervirales		Mesomimiviridae	Meso_clade_II						1	2	1	0	9	0	1	1	100	0	100	0	0	0	26,49526335	524105	1	0	1	1	0	0	0	0	1	1	0	0	0	0	0	0	0	0	0	0	0
	TARA_MED_NCLDV_00016	TARA	No	Imitervirales		Mimiviridae	Mimi_clade_IV						1	1	1	0	2	1	1	1	100	0	100	0	0	0	29,68174234	514194	1	0	1	0	0	0	0	0	1	1	0	0	0	0	0	0	0	0	0	0	0
	TARA_MED_NCLDV_00017	TARA	No	Imitervirales		Mesomimiviridae	Meso_clade_II						1	1	1	1	7	1	1	1	100	0	100	0	0	0	30,93176137	508070	0	0	1	1	0	0	0	0	0	0	0	0	0	0	0	0	0	0	0	0	0
	TARA_MED_NCLDV_00018	TARA	No	Imitervirales		Mesomimiviridae	Meso_clade_I						1	2	1	1	2	1	1	1	100	0	84,46472301	5,538408896	9,996868089	0	19,47071927	505025	1	0	1	0	0	0	0	0	1	0	0	0	0	0	0	0	0	0	0	0	0
	TARA_MED_NCLDV_00019	TARA	No	Imitervirales		Mesomimiviridae	Meso_clade_I						1	2	1	1	2	1	1	1	100	0	80,65888878	7,475968783	10,68428895	1,18085349	58,10521604	500437	1	0	1	0	0	0	0	0	1	1	0	0	0	0	0	0	0	0	0	0	0
	TARA_MED_NCLDV_00020	TARA	No	Imitervirales		Mesomimiviridae	Meso_clade_I						2	2	1	1	3	1	1	1	100	0	100	0	0	0	65,3091703	482776	1	0	1	0	0	0	0	0	1	0	0	0	0	0	0	0	0	0	0	0	0
	TARA_MED_NCLDV_00021	TARA	No	Imitervirales		Mesomimiviridae	Meso_clade_I						1	2	1	1	2	1	1	1	100	0	63,64044886	22,26288701	14,09666413	0	52,3439098	479114	1	0	1	0	0	0	0	0	1	0	0	0	0	0	0	0	0	0	0	0	0
	TARA_MED_NCLDV_00022	TARA	No	Imitervirales		Mesomimiviridae	Meso_clade_II						1	2	2	1	6	1	1	1	100	0	98,96954972	0	1,030450277	0	60,52359506	477833	1	0	1	1	0	0	0	0	1	0	0	0	0	0	0	0	0	0	0	0	0
	TARA_MED_NCLDV_00023	TARA	No	Pandoravirales		Phycodnaviridae_I	PhycoI_clade_I						1	1	1	1	1	0	1	1	100	0	97,05507627	2,395744357	0,549179368	0	86,91139186	465420	1	0	1	1	0	0	0	0	1	0	0	1	0	0	0	0	0	0	0	0	0
	TARA_MED_NCLDV_00024	TARA	No										0	0	1	0	3	1	0	0	100	0	100	0	0	0	8,520723433	454893	0	0	0	0	0	0	0	0	0	0	0	0	0	0	0	0	0	0	0	0	0
	TARA_MED_NCLDV_00025	TARA	No	Imitervirales		Mimiviridae	Mimi_clade_I						1	2	1	1	4	1	1	1	100	0	100	0	0	0	16,23829776	443932	1	0	1	1	0	0	0	0	0	0	0	0	0	0	0	0	0	1	0	0	0
	TARA_MED_NCLDV_00026	TARA	No	Imitervirales		Mesomimiviridae	Meso_clade_I						1	2	1	1	1	1	0	1	100	0	100	0	0	0	68,59814777	441630	1	0	1	0	0	0	0	0	1	1	0	0	0	0	0	0	0	0	0	0	0
	TARA_MED_NCLDV_00027	TARA	No	Imitervirales		Mesomimiviridae	Meso_clade_I						1	2	1	1	2	1	1	1	100	0	95,81744031	0	4,182559693	0	36,53371771	439843	1	0	1	0	0	0	0	0	1	1	0	0	0	0	0	0	0	0	0	0	0
	TARA_MED_NCLDV_00028	TARA	No	Imitervirales		Mesomimiviridae	Meso_clade_I						1	2	2	1	1	1	1	1	100	0	95,80691245	4,193087551	0	0	23,29191891	426663	1	0	1	0	0	0	0	0	1	1	0	0	0	0	0	0	0	0	0	0	0
	TARA_MED_NCLDV_00029	TARA	No	Imitervirales		Mesomimiviridae	Meso_clade_I						1	2	1	1	3	1	1	1	100	0	100	0	0	0	9,63532805	419730	1	0	1	0	0	0	0	0	1	0	0	0	0	0	0	0	0	0	0	0	0
	TARA_MED_NCLDV_00030	TARA	No	Imitervirales		Mesomimiviridae	Meso_clade_I						2	3	1	1	2	2	1	1	100	0	100	0	0	0	14,37324702	416919	1	0	1	0	0	0	0	0	1	0	0	0	0	0	0	0	0	0	0	0	0
	TARA_MED_NCLDV_00031	TARA	No	Imitervirales		Mesomimiviridae	Meso_clade_I						2	2	1	0	2	1	0	1	100	0	100	0	0	0	48,81554276	411201	1	0	1	0	0	0	0	0	1	0	0	0	0	0	0	0	0	0	0	0	0
	TARA_MED_NCLDV_00032	TARA	No	Imitervirales		Mesomimiviridae	Meso_clade_I						1	3	1	1	2	1	1	1	100	0	100	0	0	0	36,36857028	410885	1	0	1	0	0	0	0	0	1	1	0	0	0	0	0	0	0	0	0	0	0
	TARA_MED_NCLDV_00033	TARA	No	Imitervirales		Mimiviridae	Mimi_clade_IV						1	1	1	1	7	1	2	1	100	0	98,90187635	0	0	1,098123649	51,10799945	409928	0	0	1	1	0	0	0	0	1	0	0	0	0	0	0	0	0	0	0	0	0
	TARA_MED_NCLDV_00034	TARA	No	Imitervirales		Mimiviridae	Mimi_clade_I						1	1	0	0	2	1	0	1	100	0	98,60341908	1,396580925	0	0	82,96364178	399387	1	0	1	1	0	0	0	0	0	0	0	0	0	0	0	0	0	0	0	0	0
	TARA_MED_NCLDV_00035	TARA	No	Imitervirales		Mesomimiviridae	Meso_clade_I						1	2	1	1	2	2	1	1	100	0	100	0	0	0	77,51737155	391013	1	0	1	0	0	0	0	0	0	0	0	0	0	0	0	0	0	0	0	0	0
	TARA_MED_NCLDV_00036	TARA	No	Imitervirales		Mesomimiviridae	Meso_clade_I						1	2	1	1	1	1	1	1	100	0	77,85144272	6,7499542	13,56416857	1,834434512	54,5985622	390459	1	0	1	0	0	0	0	0	1	0	0	0	0	0	0	0	0	0	0	0	0
	TARA_MED_NCLDV_00037	TARA	No	Imitervirales		Mesomimiviridae	Meso_clade_I						1	2	1	1	2	1	1	1	100	0	87,96152699	0	3,045515818	8,992957191	51,41175793	382006	1	0	1	0	0	0	0	0	1	0	0	0	0	0	0	0	0	0	0	0	0
	TARA_MED_NCLDV_00038	TARA	No	Imitervirales		Mesomimiviridae	Meso_clade_I						1	1	1	0	3	0	1	1	100	0	89,99797436	0	5,517189135	4,484836509	15,51341404	381734	1	0	1	0	0	0	0	0	1	0	0	0	0	0	0	0	0	0	0	0	0
	TARA_MED_NCLDV_00039	TARA	No	Imitervirales		Mesomimiviridae	Meso_clade_I						1	2	0	0	2	0	1	1	100	0	95,39420412	0	0	4,605795882	35,32343081	375258	1	0	1	0	0	0	0	0	1	0	0	0	0	0	0	0	0	0	0	0	0
	TARA_MED_NCLDV_00040	TARA	No	Imitervirales		Mesomimiviridae	Meso_base_clade_II						0	1	0	1	2	0	1	1	100	0	100	0	0	0	16,98351853	369440	0	0	0	0	0	0	0	0	0	0	0	0	0	0	0	0	0	0	0	0	0
	TARA_MED_NCLDV_00041	TARA	No	Imitervirales		Mesomimiviridae	Meso_base_clade_IV						1	1	2	1	1	0	1	1	100	0	100	0	0	0	25,17409442	367473	1	0	1	1	0	0	0	0	1	0	0	0	0	0	0	0	0	0	0	0	0
	TARA_MED_NCLDV_00042	TARA	No	Imitervirales		Mimiviridae	Mimi_clade_IV						1	0	0	1	5	1	1	1	100	0	100	0	0	0	17,70320767	367031	0	0	1	0	0	0	0	0	1	1	0	0	0	0	0	0	0	0	0	0	0
	TARA_MED_NCLDV_00043	TARA	No	Imitervirales		Mesomimiviridae	Meso_clade_I						1	3	1	1	2	2	1	1	100	0	96,26032236	1,226830039	2,512847596	0	109,1117108	361242	1	0	1	0	0	0	0	0	1	0	0	0	0	0	0	0	0	0	0	0	0
	TARA_MED_NCLDV_00044	TARA	No	Pandoravirales		Phycodnaviridae_I	PhycoI_clade_I						1	2	1	1	0	1	1	0	100	0	92,64172623	7,358273772	0	0	9,757902305	357882	1	0	1	0	0	0	0	0	0	0	0	0	0	0	0	0	0	0	0	0	0
	TARA_MED_NCLDV_00045	TARA	No	Imitervirales		Mesomimiviridae	Meso_clade_I						1	2	0	1	2	1	1	1	100	0	98,6938567	0	0	1,306143302	47,50023762	357714	1	0	1	0	0	0	0	0	0	0	0	0	0	0	0	0	0	0	0	0	0
	TARA_MED_NCLDV_00046	TARA	No	Imitervirales		Mesomimiviridae	Meso_clade_I						2	1	1	1	2	1	1	1	100	0	65,77155724	6,057487977	25,88880607	2,282148716	35,15171842	354802	1	0	1	0	0	0	0	0	1	0	0	0	0	0	0	0	0	0	0	0	0
	TARA_MED_NCLDV_00047	TARA	No	Pandoravirales		Phycodnaviridae_I	PhycoI_clade_II						3	4	1	1	0	0	0	1	100	0	97,57373982	0	2,426260179	0	27,20540691	341785	0	0	1	0	0	0	0	0	0	1	0	0	0	0	0	0	0	0	0	0	0
	TARA_MED_NCLDV_00048	TARA	Yes	Novusviridae	N3	New_family_II	NEW_02						1	1	1	0	0	0	0	0	100	0	100	0	0	0	41,99326085	337728	1	1	1	1	1	1	1	1	1	0	1	1	1	1	1	0	1	1	1	1	1
	TARA_MED_NCLDV_00049	TARA	No	Pandoravirales		Phycodnaviridae_I	PhycoI_clade_II						4	1	1	0	0	0	1	1	100	0	73,45243999	3,488921615	19,25666277	3,80197562	59,23686084	337160	1	0	1	1	0	0	0	0	1	0	0	1	0	0	0	0	0	0	0	0	0
	TARA_MED_NCLDV_00050	TARA	No	Imitervirales		Mesomimiviridae	Meso_clade_I						1	0	1	0	2	0	1	1	100	0	95,76314771	4,23685229	0	0	24,73798104	324404	0	0	1	0	0	0	0	0	1	0	0	1	0	0	0	0	0	0	0	0	0
	TARA_MED_NCLDV_00051	TARA	No	Imitervirales		Mesomimiviridae	Meso_base_clade_IV						1	2	1	0	0	1	1	1	100	0	94,27838829	3,86562815	0	1,855983565	27,57989453	316292	1	0	1	1	0	0	0	0	0	0	0	0	0	0	0	0	0	0	0	0	0
	TARA_MED_NCLDV_00052	TARA	No	Imitervirales		Mimiviridae	Mimi_clade_IV						1	1	0	1	4	1	0	1	100	0	91,21327297	4,159947161	0,757797783	3,868982082	185,3283497	310081	0	0	1	1	0	0	0	0	0	0	0	0	0	0	0	0	0	0	0	0	0
	TARA_MED_NCLDV_00053	TARA	No	Pimascovirales		Sister_Iridoviridae_2	Irido_clade_IV						1	1	1	1	1	0	1	1	100	0	97,32236935	0	0	2,677630651	32,84737951	303321	1	0	1	0	0	0	0	0	1	1	0	0	0	0	0	0	0	0	0	0	0
	TARA_MED_NCLDV_00054	TARA	No	Imitervirales		Mesomimiviridae	Meso_clade_I						0	1	2	1	1	1	1	1	100	0	100	0	0	0	80,7469985	298760	1	0	0	0	0	0	0	0	1	0	0	0	0	0	0	0	0	0	0	0	0
	TARA_MED_NCLDV_00055	TARA	No	Imitervirales		Mimiviridae	Mimi_clade_I						0	2	1	1	3	1	1	0	100	0	89,55268682	10,44731318	0	0	44,69447658	296862	1	0	0	0	0	0	0	0	0	0	0	0	0	0	0	0	0	0	0	0	0
	TARA_MED_NCLDV_00056	TARA	No	Imitervirales		Mesomimiviridae	Meso_clade_I						1	2	1	0	1	1	1	0	100	0	100	0	0	0	42,48652142	293985	1	0	1	0	0	0	0	0	0	0	0	0	0	0	0	0	0	1	0	0	0
	TARA_MED_NCLDV_00057	TARA	No	Pimascovirales	Irido_Clade_III	Sister_Iridoviridae_2	Irido_clade_III						2	1	1	0	1	1	1	1	100	0	92,53307301	6,261432989	1,205494001	0	44,26582732	290068	1	0	1	0	0	0	0	0	0	0	0	1	0	0	0	0	0	0	0	0	0
	TARA_MED_NCLDV_00058	TARA	No	Imitervirales		Mesomimiviridae	Meso_clade_I						1	1	1	1	2	1	1	1	100	0	100	0	0	0	70,26279201	289849	1	0	1	0	0	0	0	0	0	0	0	0	0	0	0	0	0	0	0	0	0
	TARA_MED_NCLDV_00059	TARA	No	Imitervirales		Mesomimiviridae	Meso_clade_I						1	2	1	1	1	1	1	0	100	0	96,50547606	0,619191401	1,642226462	1,233106081	210,2458476	288146	1	0	1	0	0	0	0	0	1	0	0	0	0	0	0	0	0	1	0	0	0
	TARA_MED_NCLDV_00060	TARA	No	Imitervirales		Mesomimiviridae	Meso_clade_II						1	2	1	0	6	1	0	1	100	0	98,53545686	0	0	1,464543144	109,4332981	284913	1	0	1	0	0	0	0	0	0	1	0	0	0	0	0	0	0	0	0	0	0
	TARA_MED_NCLDV_00061	TARA	No	Imitervirales		Mesomimiviridae	Meso_clade_I						1	3	1	0	1	0	0	1	100	0	100	0	0	0	22,28455928	284475	1	0	1	0	0	0	0	0	0	0	0	0	0	0	0	0	0	0	0	0	0
	TARA_MED_NCLDV_00062	TARA	No	Imitervirales		Mesomimiviridae	Meso_clade_I						0	3	1	1	2	1	1	1	100	0	94,33676601	0	5,663233993	0	25,04252996	283216	1	0	0	0	0	0	0	0	1	0	0	0	0	0	0	0	0	0	0	0	0
	TARA_MED_NCLDV_00063	TARA	No	Imitervirales		Mesomimiviridae	Meso_clade_I						2	2	1	1	1	1	0	0	100	0	97,18496729	2,348749416	0,466283298	0	141,6918451	278678	1	0	1	0	0	0	0	0	0	1	0	0	0	0	0	0	0	0	0	0	0
	TARA_MED_NCLDV_00064	TARA	No	Imitervirales		Mesomimiviridae	Meso_clade_I						1	2	0	1	1	2	1	1	100	0	100	0	0	0	13,32422736	274545	1	0	1	0	0	0	0	0	0	1	0	0	0	0	0	0	0	0	0	0	0
	TARA_MED_NCLDV_00065	TARA	No	Imitervirales		Mesomimiviridae	Meso_clade_I						1	0	0	0	1	1	0	1	100	0	100	0	0	0	44,73298438	268270	0	0	1	0	0	0	0	0	1	1	0	0	0	0	0	0	0	0	0	0	0
	TARA_MED_NCLDV_00066	TARA	No	Imitervirales		Mesomimiviridae	Meso_clade_I						2	1	1	1	1	0	0	1	100	0	100	0	0	0	108,5646703	264225	1	0	1	0	0	0	0	0	1	0	0	0	0	0	0	0	0	0	0	0	0
	TARA_MED_NCLDV_00067	TARA	Yes	Novusviridae	N4	New_family_II	NEW_02						1	1	1	1	0	0	0	0	100	0	82,5556492	12,58593437	4,858416436	0	33,106713	258141	1	1	1	1	1	1	1	1	1	1	1	1	1	1	1	1	1	1	1	1	1
	TARA_MED_NCLDV_00068	TARA	Yes	Novusviridae	N3	New_family_II	NEW_02						1	1	1	1	0	0	0	0	100	0	97,18528125	2,814718749	0	0	72,8578631	257850	1	1	1	0	1	1	1	1	1	1	1	0	0	1	1	1	1	1	1	0	1
	TARA_MED_NCLDV_00069	TARA	Yes	Novusviridae	N1	New_family_II	NEW_05						2	1	0	1	0	0	0	0	100	0	93,66662549	6,333374506	0	0	12,41511128	251653	1	1	1	1	1	0	0	1	0	1	1	1	1	1	1	1	1	1	0	1	1
	TARA_MED_NCLDV_00070	TARA	No	Pimascovirales	Irido_Clade_III	Sister_Iridoviridae_2	Irido_clade_III						2	1	1	0	1	1	1	1	100	0	96,85865933	1,834634489	0	1,30670618	57,06767935	251214	1	0	1	0	0	0	0	0	0	0	0	1	0	0	0	0	0	0	0	0	0
	TARA_MED_NCLDV_00071	TARA	Yes	Novusviridae	N3	New_family_II	NEW_02						1	1	0	0	0	0	0	0	100	0	96,80438947	3,195610526	0	0	26,50530074	248469	1	1	1	0	0	1	1	0	1	1	1	1	1	0	0	0	0	1	1	1	0
	TARA_MED_NCLDV_00072	TARA	Yes	Novusviridae	N4	New_family_II	NEW_02						1	2	0	0	0	0	0	0	100	0	94,10517588	5,89482412	0	0	26,19999492	245031	1	1	1	1	1	1	1	0	1	1	0	1	1	1	0	1	1	0	1	1	1
	TARA_MED_NCLDV_00073	TARA	No	Pimascovirales	Irido_Clade_III	Sister_Iridoviridae_2	Irido_clade_III						1	1	1	1	1	1	1	0	100	0	82,95982521	2,998286063	7,682580675	6,359308048	31,30941553	244257	0	0	1	0	0	0	0	0	0	0	0	1	0	0	0	0	0	0	0	0	0
	TARA_MED_NCLDV_00074	TARA	No	Imitervirales		Mesomimiviridae	Meso_clade_I						1	2	1	1	1	1	1	1	100	0	87,47854057	4,650276586	7,871182841	0	28,6688369	243599	1	0	1	0	0	0	0	0	1	1	0	0	0	0	0	0	0	0	0	0	0
	TARA_MED_NCLDV_00075	TARA	No	Imitervirales		Mesomimiviridae	Meso_base_clade_IV						2	1	0	0	2	0	1	0	100	0	91,1295948	5,04400292	0	3,826402279	26,58273603	238476	1	0	1	0	0	0	0	0	0	0	0	0	0	0	0	0	0	0	0	0	0
	TARA_MED_NCLDV_00076	TARA	Yes	Novusviridae	N5	New_family_I	ND						1	1	0	1	0	0	0	0	100	0	100	0	0	0	29,76042444	238149	0	1	0	1	1	0	1	1	0	0	1	1	0	0	1	1	0	1	1	1	0
	TARA_MED_NCLDV_00077	TARA	No	Imitervirales		Mesomimiviridae	Meso_clade_I						1	2	1	1	2	1	1	1	100	0	100	0	0	0	47,87814534	237693	1	0	1	0	0	0	0	0	0	0	0	0	0	0	0	0	0	0	0	0	0
	TARA_MED_NCLDV_00078	TARA	Yes	Novusviridae	N3	New_family_II	NEW_02						1	1	1	0	0	0	0	0	100	0	100	0	0	0	84,99356378	233833	1	1	1	1	1	1	0	1	0	1	0	1	0	1	1	0	0	1	1	1	1
	TARA_MED_NCLDV_00079	TARA	No	Imitervirales		Mimiviridae	Mimi_clade_IV						1	0	1	1	4	1	1	0	100	0	95,28432441	4,715675588	0	0	36,15583022	231072	0	0	1	1	0	0	0	0	0	0	0	0	0	0	0	0	0	0	0	0	0
	TARA_MED_NCLDV_00080	TARA	No	Imitervirales		Mesomimiviridae	Meso_base_clade_IV						0	1	2	0	1	1	0	0	100	0	100	0	0	0	13,53128417	230585	0	0	0	0	0	0	0	0	0	0	0	0	0	0	0	0	0	0	0	0	0
	TARA_MED_NCLDV_00081	TARA	No	Pimascovirales	Irido_Clade_III	Sister_Iridoviridae_2	Irido_clade_III						1	1	1	1	1	1	1	1	100	0	91,58971372	8,410286284	0	0	15,71209199	229878	1	0	1	0	0	0	0	0	1	0	0	0	0	0	0	0	0	0	0	0	0
	TARA_MED_NCLDV_00082	TARA	No	Imitervirales		Mesomimiviridae	Meso_clade_I						1	3	1	1	0	1	0	1	100	0	93,84997041	6,150029585	0	0	40,21478829	216931	1	0	1	0	0	0	0	0	1	0	0	0	0	0	0	0	0	0	0	0	0
	TARA_MED_NCLDV_00083	TARA	Yes	Novusviridae	N3	New_family_II	NEW_02						0	1	0	1	0	0	0	0	100	0	100	0	0	0	44,69723115	216149	1	1	0	0	0	1	1	1	0	1	1	0	1	1	1	1	1	1	0	1	0
	TARA_MED_NCLDV_00084	TARA	No	Imitervirales		Mesomimiviridae	Meso_clade_I						2	3	1	1	2	1	0	0	100	0	95,45830008	0	4,54169992	0	18,04295591	213160	1	0	1	0	0	0	0	0	0	0	0	0	0	0	0	0	0	0	0	0	0
	TARA_MED_NCLDV_00085	TARA	No	Pimascovirales		Sister_Iridoviridae_2	Irido_clade_IV						1	1	1	0	1	1	1	0	100	0	78,19732107	18,82694774	2,975731196	0	27,76801726	206344	1	0	1	0	0	0	0	0	0	1	0	0	0	0	0	0	0	0	0	0	0
	TARA_MED_NCLDV_00086	TARA	No	Imitervirales		Mimiviridae	Mimi_clade_I						0	0	1	1	1	0	0	0	100	0	98,592343	1,407657	0	0	95,53516363	201060	0	0	0	0	0	0	0	0	1	0	0	0	0	0	0	0	0	1	0	0	0
	TARA_MED_NCLDV_00087	TARA	No	Imitervirales		Mimiviridae	Mimi_clade_IV						1	0	1	1	4	0	1	0	100	0	100	0	0	0	22,81831702	196865	0	0	1	0	0	0	0	0	0	0	0	0	0	0	0	1	0	0	0	0	0
	TARA_MED_NCLDV_00088	TARA	No	Imitervirales		Mesomimiviridae	Meso_clade_I						1	0	2	0	1	0	1	1	100	0	100	0	0	0	29,72336609	196216	0	0	1	0	0	0	0	0	0	0	0	0	0	0	0	0	0	0	0	0	0
	TARA_MED_NCLDV_00089	TARA	No	Imitervirales		Mesomimiviridae	Meso_clade_I						1	2	2	0	2	1	1	1	100	0	100	0	0	0	13,65935832	194709	1	0	1	0	0	0	0	0	0	0	0	0	0	0	0	0	0	0	0	0	0
	TARA_MED_NCLDV_00090	TARA	No	Imitervirales		Mesomimiviridae	Meso_clade_I						2	1	0	0	2	1	1	1	100	0	85,40124898	9,136158202	5,462592818	0	17,09821112	185473	1	0	1	0	0	0	0	0	1	0	0	0	0	0	0	0	0	0	0	0	0
	TARA_MED_NCLDV_00091	TARA	Yes	Novusviridae	N4	New_family_II	NEW_02						1	1	0	1	0	0	0	0	100	0	100	0	0	0	29,58138615	182101	1	1	1	1	1	1	1	1	1	1	1	1	1	1	1	1	1	1	1	1	1
	TARA_MED_NCLDV_00092	TARA	No	Pimascovirales	Irido_Clade_III	Sister_Iridoviridae_2	Irido_clade_III						1	1	1	0	1	1	0	1	100	0	66,77362563	21,83691446	8,543422182	2,846037725	23,09613411	181191	1	0	1	0	0	0	0	0	0	0	0	0	0	0	0	0	0	0	0	0	0
	TARA_MED_NCLDV_00093	TARA	No	Pimascovirales	Irido_Clade_III	Sister_Iridoviridae_2	Irido_clade_III						2	1	1	1	0	1	1	1	100	0	88,37791545	11,62208455	0	0	32,94268373	180440	0	0	1	0	0	0	0	0	0	0	0	0	0	0	0	0	0	0	0	0	0
	TARA_MED_NCLDV_00094	TARA	Yes	Novusviridae	N5	New_family_I	ND						1	1	1	1	0	0	0	0	100	0	75,73676519	4,885006621	17,01455595	2,363672231	68,95389953	179868	0	0	0	0	0	0	0	0	1	0	0	0	0	0	0	0	0	0	0	1	0
	TARA_MED_NCLDV_00095	TARA	Moniruzzaman_EP03_ERX288947_60	Pandoravirales	PhycoI_clade_II	PhycoI_clade_II	ND						3	1	0	0	1	0	1	1	100	0	96,61609528	2,120935628	1,262969087	0	69,16450365	177607	0	0	0	0	0	0	0	0	0	0	0	0	0	0	0	0	0	0	0	0	0
	TARA_MED_NCLDV_00096	TARA	Yes	Novusviridae	N4	New_family_II	NEW_02						1	1	0	1	0	0	0	0	100	0	83,25000403	3,595013825	10,04763415	3,107347996	36,2946137	176095	1	1	1	1	1	1	1	1	1	1	1	1	1	1	1	1	1	0	0	1	0
	TARA_MED_NCLDV_00097	TARA	No	Imitervirales		Mimiviridae	Mimi_clade_I						1	1	1	0	2	1	0	0	100	0	94,22942001	0	5,770579987	0	11,00967557	172589	1	0	1	0	0	0	0	0	0	0	0	0	0	0	0	0	0	1	0	0	0
	TARA_MED_NCLDV_00098	TARA	Yes	Novusviridae	N5	New_family_I	ND						2	2	0	0	0	0	0	0	100	0	100	0	0	0	21,91028557	171901	0	0	1	0	1	1	0	1	0	0	0	0	0	1	0	0	1	0	1	1	1
	TARA_MED_NCLDV_00099	TARA	Yes	Novusviridae	N3	New_family_II	NEW_02						2	1	1	1	0	0	0	0	100	0	96,65492332	3,345076675	0	0	30,76154994	171644	1	1	1	1	1	1	1	1	1	1	1	0	1	1	1	0	1	0	0	1	1
	TARA_MED_NCLDV_00100	TARA	Yes	Novusviridae	N4	New_family_II	NEW_02						1	1	1	0	0	0	0	0	100	0	76,50836785	12,06199844	1,604877033	9,824756669	58,18933889	168988	1	1	1	1	1	1	1	0	1	1	1	0	1	0	1	1	0	1	1	0	1
	TARA_MED_NCLDV_00101	TARA	No	Imitervirales		Mesomimiviridae	Meso_clade_I						0	2	1	1	0	1	0	1	100	0	100	0	0	0	27,89828423	167773	1	0	0	0	0	0	0	0	0	0	0	0	0	0	0	0	0	0	0	0	0
	TARA_MED_NCLDV_00102	TARA	No	Imitervirales		Mesomimiviridae	Meso_clade_I						0	0	0	1	2	0	0	1	100	0	100	0	0	0	40,5919067	163301	0	0	0	0	0	0	0	0	1	0	0	0	0	0	0	0	0	0	0	0	0
	TARA_MED_NCLDV_00103	TARA	Yes	Novusviridae	N1	New_family_II	NEW_05						1	1	0	1	0	0	0	0	100	0	98,64608134	0	1,353918664	0	66,49599024	160733	1	1	1	1	1	1	1	0	1	1	1	1	0	1	1	1	1	1	0	0	1
	TARA_MED_NCLDV_00104	TARA	Yes	Novusviridae	N3	New_family_II	NEW_02						1	1	0	0	0	0	0	0	100	0	100	0	0	0	106,2928286	159356	1	0	1	1	0	1	1	0	0	0	1	0	1	1	1	0	0	0	1	1	0
	TARA_MED_NCLDV_00105	TARA	No	Imitervirales		Mimiviridae	Mimi_clade_IV						0	0	1	0	5	1	1	0	100	0	91,10110069	4,499773769	0,945735386	3,453390159	201,3463496	157859	0	0	0	1	0	0	0	0	1	0	0	0	0	0	0	0	0	0	0	0	0
	TARA_MED_NCLDV_00106	TARA	Yes	Novusviridae	N1	New_family_II	NEW_05						1	3	0	0	0	0	0	0	100	0	100	0	0	0	31,96727035	157533	1	1	1	1	1	1	1	0	1	1	1	0	1	1	1	1	1	1	1	0	1
	TARA_MED_NCLDV_00107	TARA	Yes	Novusviridae	N4	New_family_II	NEW_02						2	1	2	1	0	0	0	0	100	0	100	0	0	0	16,9871442	154405	1	1	1	0	1	1	1	0	1	1	0	1	0	1	0	1	0	1	1	0	1
	TARA_MED_NCLDV_00108	TARA	Yes	Novusviridae	N4	New_family_II	NEW_02						1	1	1	1	0	0	0	0	100	0	100	0	0	0	21,20820611	152593	1	1	1	1	1	1	1	0	0	0	0	0	1	0	1	1	0	0	1	0	1
	TARA_MED_NCLDV_00109	TARA	No	Imitervirales		Mesomimiviridae	Meso_clade_II						1	1	0	2	2	0	0	0	100	0	100	0	0	0	53,85951989	150125	1	0	1	0	0	0	0	0	0	0	0	0	0	0	0	0	0	0	0	0	0
	TARA_MED_NCLDV_00110	TARA	No	Imitervirales		Mesomimiviridae	Meso_clade_I						0	1	1	1	0	0	0	0	100	0	85,49475009	8,321822948	6,183426959	0	18,56782193	141986	1	0	0	0	0	0	0	0	0	0	0	0	0	0	0	0	0	0	0	0	0
	TARA_MED_NCLDV_00111	TARA	No	Imitervirales		Mesomimiviridae	Meso_clade_I						1	0	1	0	2	1	1	1	100	0	97,89812659	2,101873409	0	0	57,70251576	139949	0	0	0	0	0	0	0	0	1	0	0	0	0	0	0	0	0	0	0	0	0
	TARA_MED_NCLDV_00112	TARA	Yes	Novusviridae	N3	New_family_II	NEW_02						1	1	1	0	0	0	0	0	100	0	81,99166849	9,013516172	6,142102684	2,852712653	43,29118743	136589	1	1	1	1	1	0	0	1	1	0	1	0	1	0	1	0	1	0	0	1	0
	TARA_MED_NCLDV_00113	TARA	No	Algavirales		Phycodnaviridae_II	Raphidovirinae						0	0	1	1	1	2	1	0	100	0	100	0	0	0	25,48387572	135882	0	0	0	0	0	0	0	0	1	0	0	0	0	0	0	0	0	1	0	0	0
	TARA_MED_NCLDV_00114	TARA	Yes	Novusviridae	N4	New_family_II	NEW_02						0	2	0	1	0	0	0	0	100	0	100	0	0	0	33,49181034	132301	1	1	0	1	0	0	0	1	1	1	1	0	1	1	1	0	0	0	1	0	0
	TARA_MED_NCLDV_00115	TARA	No	Imitervirales		Mimiviridae	Mimi_clade_IV						0	1	1	0	2	1	1	0	100	0	100	0	0	0	38,50398999	131541	1	0	0	0	0	0	0	0	0	0	0	0	0	0	0	0	0	0	0	0	0
	TARA_MED_NCLDV_00116	TARA	No	Imitervirales		Mesomimiviridae	Meso_clade_II						1	1	0	0	3	0	0	0	100	0	100	0	0	0	31,57549751	131203	1	0	1	0	0	0	0	0	0	0	0	0	0	0	0	0	0	0	0	0	0
	TARA_MED_NCLDV_00117	TARA	No	Pimascovirales		Sister_Iridoviridae_1	Irido_clade_I						0	1	0	1	1	0	1	1	100	0	100	0	0	0	8,161838162	130130	1	0	0	0	0	0	0	0	0	0	0	0	0	0	0	0	0	0	0	0	0
	TARA_MED_NCLDV_00118	TARA	Yes	Novusviridae	N4	New_family_II	NEW_02						1	1	0	1	0	0	0	0	100	0	95,54336668	4,456633322	0	0	44,29065744	124270	1	1	0	1	1	0	0	0	1	1	1	1	0	0	1	1	1	0	0	1	1
	TARA_MED_NCLDV_00119	TARA	No	Imitervirales		Mesomimiviridae	Meso_clade_I						1	1	0	0	0	1	0	0	100	0	98,84699975	0	0	1,153000246	58,49166769	123502	1	0	1	0	0	0	0	0	0	0	0	0	0	0	0	0	0	0	0	0	0
	TARA_MED_NCLDV_00120	TARA	No	Imitervirales		Mesomimiviridae	Meso_base_clade_IV						1	2	1	0	1	1	1	1	100	0	94,08397784	5,916022158	0	0	14,5744779	119277	1	0	1	0	0	0	0	0	1	0	0	0	0	0	0	0	0	1	0	0	0
	TARA_MED_NCLDV_00121	TARA	No	Pimascovirales	Irido_Clade_III	Sister_Iridoviridae_2	Irido_clade_III						1	0	1	0	1	0	1	0	100	0	73,83743684	9,773328402	8,005744695	8,383490066	12,2671938	119179	0	0	1	0	0	0	0	0	0	0	0	0	0	0	0	0	0	0	0	0	0
	TARA_MED_NCLDV_00122	TARA	No	Pimascovirales		Sister_Iridoviridae_2	Irido_clade_II						1	0	0	0	1	1	1	0	100	0	92,16169203	0	5,583364653	2,25494332	30,64721675	117704	0	0	1	0	0	0	0	0	1	1	0	0	0	0	0	0	0	0	0	0	0
	TARA_MED_NCLDV_00123	TARA	No	Imitervirales		Mimiviridae	Mimi_clade_IV						0	0	0	1	3	1	1	0	100	0	100	0	0	0	35,53101076	117010	0	0	0	0	0	0	0	0	0	0	0	0	0	0	0	0	0	0	0	0	0
	TARA_MED_NCLDV_00124	TARA	No	Imitervirales		Mimiviridae	Mimi_base						1	1	1	0	0	0	1	0	100	0	100	0	0	0	18,86437319	116728	0	0	1	0	0	0	0	0	0	0	0	0	0	0	0	0	0	0	0	0	0
	TARA_MED_NCLDV_00125	TARA	Yes	Novusviridae	N4	New_family_II	NEW_02						1	1	1	0	0	0	0	0	100	0	97,73338215	0	0	2,266617849	34,04527792	114007	1	1	1	1	1	1	1	1	1	1	1	1	1	1	1	1	1	1	0	0	1
	TARA_MED_NCLDV_00126	TARA	No	Imitervirales		Mesomimiviridae	Meso_clade_II						1	1	1	0	1	1	1	0	100	0	100	0	0	0	12,51692903	113710	1	0	1	0	0	0	0	0	0	0	0	0	0	0	0	0	0	0	0	0	0
	TARA_MED_NCLDV_00127	TARA	No	Imitervirales		Mesomimiviridae	Meso_clade_I						0	0	0	1	1	1	0	0	100	0	100	0	0	0	21,99197861	112200	0	0	0	0	0	0	0	0	1	0	0	0	0	0	0	0	0	0	0	0	0
	TARA_MED_NCLDV_00128	TARA	No	Imitervirales		Mesomimiviridae	Meso_clade_I						1	1	0	1	1	1	0	0	100	0	91,75477378	8,245226223	0	0	13,87832359	110314	1	0	1	0	0	0	0	0	1	0	0	0	0	0	0	0	0	0	0	0	0
	TARA_MED_NCLDV_00129	TARA	No										0	1	0	0	1	0	1	1	100	0	98,12124524	0	0	1,878754764	48,52698341	106584	1	0	0	0	0	0	0	0	0	0	0	0	0	0	0	0	0	0	0	0	0
	TARA_MED_NCLDV_00130	TARA	No	Imitervirales		Mesomimiviridae	Meso_clade_II						1	2	0	0	1	0	0	0	100	0	100	0	0	0	31,25766559	103244	1	0	1	0	0	0	0	0	1	0	0	0	0	0	0	0	0	0	0	0	0
	TARA_MED_NCLDV_00131	TARA	No	Imitervirales		Mesomimiviridae	Meso_clade_I						1	2	0	1	1	1	1	1	100	0	95,9811865	0	4,018813501	0	24,94311263	93402	1	0	1	0	0	0	0	0	1	0	0	0	0	0	0	0	0	0	0	0	0
	TARA_MED_NCLDV_00132	TARA	No	Algavirales		Phycodnaviridae_II	Raphidovirinae						0	0	1	1	3	0	0	0	100	0	100	0	0	0	54,5976322	88382	0	0	0	0	0	0	0	0	0	0	0	0	0	0	0	0	0	0	0	0	0
	TARA_MED_NCLDV_00133	TARA	No	Imitervirales		Mesomimiviridae	Meso_clade_I						1	2	0	0	1	1	0	1	100	0	100	0	0	0	106,5391144	79640	1	0	1	0	0	0	0	0	0	0	0	0	0	0	0	0	0	0	0	0	0
	TARA_MED_NCLDV_00134	TARA	No	Imitervirales		Mesomimiviridae	Meso_clade_II						0	1	1	1	1	1	0	0	94,89818855	5,101811451	93,81406948	6,18593052	0	0	24,45705648	74220	1	0	0	0	0	0	0	0	0	0	0	0	0	0	0	0	0	0	0	0	0
	TARA_MED_NCLDV_00135	TARA	No	Algavirales		Phycodnaviridae_II	Prasinovirinae						0	0	1	1	4	0	0	0	100	0	98,12466226	1,402478911	0,311314992	0,161543836	851,2303704	72718	0	0	0	0	0	0	0	0	1	0	0	0	0	0	0	0	0	1	0	0	0
	TARA_MED_NCLDV_00136	TARA	Yes	Novusviridae	N3	New_family_II	NEW_02						0	1	1	1	0	0	0	0	100	0	90,88889142	3,55307065	5,558037929	0	26,57195438	71726	1	1	0	0	1	0	0	1	1	1	1	1	0	0	1	0	0	0	0	1	1
	TARA_MED_NCLDV_00137	TARA	No	Pandoravirales		Phycodnaviridae_I	PhycoI_clade_II						1	0	1	0	1	0	1	1	100	0	86,46874382	13,53125618	0	0	9,709760249	69322	0	0	1	1	0	0	0	0	0	0	0	0	0	0	0	0	0	0	0	0	0
	TARA_MED_NCLDV_00138	TARA	No	Imitervirales		Mesomimiviridae	Meso_clade_II						0	1	1	0	2	1	2	0	100	0	96,00771391	0	3,99228609	0	37,56836594	68382	0	0	0	0	0	0	0	0	1	0	0	0	0	0	0	0	0	0	0	0	0
	TARA_MED_NCLDV_00139	TARA	No	Imitervirales		Mesomimiviridae	Meso_clade_I						0	1	1	1	0	0	0	1	100	0	90,35238827	0	9,647611728	0	8,582023449	67504	1	0	0	0	0	0	0	0	0	0	0	0	0	0	0	0	0	0	0	0	0
	TARA_MED_NCLDV_00140	TARA	No	Imitervirales		Mesomimiviridae	Meso_clade_I						1	1	0	0	2	0	1	0	100	0	79,25010528	0	20,74989472	0	5,694841876	67447	1	0	1	0	0	0	0	0	1	0	0	0	0	0	0	0	0	0	0	0	0
	TARA_MED_NCLDV_00141	TARA	No	Imitervirales		Mesomimiviridae	Meso_clade_II						1	0	1	0	2	1	0	0	100	0	97,97650164	0	2,023498356	0	108,0061881	65287	0	0	1	0	0	0	0	0	0	0	0	0	0	0	0	0	0	0	0	0	0
	TARA_MED_NCLDV_00142	TARA	No										0	0	0	0	4	1	2	0	100	0	97,50560276	2,494397239	0	0	134,9487343	62521	0	0	0	0	0	0	0	0	0	0	0	0	0	0	0	0	0	1	0	0	0
	TARA_MED_NCLDV_00143	TARA	No	Imitervirales		Mesomimiviridae	Meso_clade_I						0	2	1	1	0	1	0	0	100	0	96,22145902	3,778540982	0	0	29,30957525	56009	1	0	0	0	0	0	0	0	0	1	0	0	0	0	0	0	0	0	0	0	0
	TARA_MED_NCLDV_00144	TARA	No	Imitervirales		Mesomimiviridae	Meso_clade_I						1	1	0	0	1	1	1	0	100	0	95,21400622	3,172243215	0	1,61375057	173,9932175	51898	0	0	0	0	0	0	0	0	0	0	0	0	0	0	0	0	0	0	0	0	0
	TARA_MED_NCLDV_00145	TARA	No	Imitervirales		Mimiviridae	Mimi_clade_IV						2	1	1	0	2	0	0	0	100	0	100	0	0	0	9,389516878	51664	1	0	1	0	0	0	0	0	0	0	0	0	0	0	0	0	0	0	0	0	0
	TARA_PON_NCLDV_00001	TARA	No	Imitervirales		Mesomimiviridae	Meso_base_clade_II						1	1	0	1	3	1	1	1	100	0	62,83037818	30,09854073	7,071081093	0	46,47513364	562688	1	0	1	1	0	0	0	0	1	0	0	0	0	0	0	0	0	0	0	0	0
	TARA_PON_NCLDV_00002	TARA	No	Imitervirales		Mimiviridae	Mimi_clade_IV						1	1	1	0	3	0	1	1	89,48272533	10,51727467	100	0	0	0	13,65544949	527843	0	0	0	1	0	0	0	0	1	1	0	0	0	0	0	0	0	0	1	0	0
	TARA_PON_NCLDV_00003	TARA	No	Imitervirales		Mesomimiviridae	Meso_clade_II						1	2	1	0	0	1	1	0	100	0	100	0	0	0	18,48196219	504686	1	0	0	0	0	0	0	0	0	1	0	0	0	0	0	0	0	0	0	0	0
	TARA_PON_NCLDV_00004	TARA	No	Pimascovirales	Irido_Clade_III	Sister_Iridoviridae_2	Irido_clade_III						2	1	1	1	1	2	1	1	100	0	8,412212244	61,31938094	30,26840681	0	32,59243915	487564	1	0	1	0	0	0	0	0	1	0	0	0	0	0	0	0	0	0	0	0	0
	TARA_PON_NCLDV_00005	TARA	No	Imitervirales		Mesomimiviridae	Meso_clade_I						1	2	1	1	4	1	1	1	100	0	46,18991659	39,72580819	10,18719901	3,897076199	43,2267318	462251	1	0	1	0	0	0	0	0	1	1	0	0	0	0	0	0	0	0	0	0	0
	TARA_PON_NCLDV_00006	TARA	No	Imitervirales		Mesomimiviridae	Meso_clade_II						1	3	2	0	11	1	1	1	100	0	97,3823242	0	0	2,617675796	73,83712181	460997	1	0	1	0	0	0	0	0	1	1	0	0	0	0	0	0	0	0	0	0	0
	TARA_PON_NCLDV_00007	TARA	No	Imitervirales		Mesomimiviridae	Meso_clade_I						2	2	2	1	2	1	1	1	100	0	93,46941645	6,530583551	0	0	47,20135019	457417	1	0	1	0	0	0	0	0	1	0	0	0	0	0	0	0	0	0	0	0	0
	TARA_PON_NCLDV_00008	TARA	No	Imitervirales		Mesomimiviridae	Meso_clade_I						1	3	2	1	2	1	0	1	100	0	81,5003414	12,33058312	4,073762353	2,095313127	72,03467071	441064	1	0	1	0	0	0	0	0	1	1	0	0	0	0	0	0	0	0	0	0	0
	TARA_PON_NCLDV_00009	TARA	No	Imitervirales		Mesomimiviridae	Meso_base_clade_IV						2	2	1	0	0	0	1	0	100	0	99,54626491	0,453735091	0	0	234,7068986	422550	1	0	1	0	0	0	0	0	0	1	0	0	0	0	0	0	0	0	0	0	0
	TARA_PON_NCLDV_00010	TARA	No	Imitervirales		Mesomimiviridae	Meso_base_clade_IV						3	1	2	1	2	1	1	1	100	0	100	0	0	0	330,926823	415021	1	0	1	0	0	0	0	0	1	0	0	0	0	0	0	0	0	0	0	0	0
	TARA_PON_NCLDV_00011	TARA	No	Imitervirales		Mesomimiviridae	Meso_clade_I						1	3	1	1	2	1	1	0	100	0	52,28662619	36,65002215	7,246529938	3,816821722	32,79997711	413422	1	0	1	0	0	0	0	0	1	1	0	0	0	0	0	0	0	0	0	0	0
	TARA_PON_NCLDV_00012	TARA	Yes	Novusviridae	N3	New_family_II	NEW_02						1	1	1	1	0	0	0	0	100	0	92,52584381	7,474156195	0	0	30,1582779	411961	1	1	1	1	1	1	1	1	0	1	1	1	1	1	1	1	0	1	0	0	1
	TARA_PON_NCLDV_00013	TARA	No	Imitervirales		Mesomimiviridae	Meso_base_clade_IV						1	2	1	1	2	1	1	1	100	0	100	0	0	0	165,4697784	382455	1	0	1	0	0	0	0	0	1	0	0	0	0	0	0	0	0	0	0	0	0
	TARA_PON_NCLDV_00014	TARA	No	Pimascovirales		Sister_Iridoviridae_1	Irido_clade_I						1	0	1	1	0	1	1	0	100	0	42,95908477	44,7407121	9,200637534	3,099565595	36,75509162	329168	0	0	1	0	0	0	0	0	0	0	0	0	0	0	0	0	0	0	0	0	0
	TARA_PON_NCLDV_00015	TARA	No	Pimascovirales		Sister_Iridoviridae_2	Irido_clade_II						2	1	1	1	5	1	1	1	100	0	24,18418002	63,73860466	12,07721531	0	33,99062836	322889	1	0	1	0	0	0	0	0	1	1	0	0	0	0	0	0	0	0	0	0	0
	TARA_PON_NCLDV_00016	TARA	No	Pimascovirales		Sister_Iridoviridae_1	Irido_clade_I						2	1	1	1	1	1	1	1	100	0	21,92489443	61,9061715	16,16893408	0	27,88241649	309159	1	0	1	0	0	0	0	0	0	0	0	0	0	0	0	0	0	0	0	0	0
	TARA_PON_NCLDV_00017	TARA	No	Pimascovirales	Irido_Clade_III	Sister_Iridoviridae_2	Irido_clade_III						1	1	1	1	1	1	0	1	100	0	33,04908485	48,46794699	18,48296816	0	18,62348384	304227	1	0	0	1	0	0	0	0	1	0	0	0	0	0	0	0	0	0	0	0	0
	TARA_PON_NCLDV_00018	TARA	Yes	Novusviridae	N1	New_family_II	NEW_05						1	2	0	0	0	0	0	0	100	0	86,42058272	0	13,57941728	0	48,47083841	291565	1	1	1	1	1	1	1	1	1	1	0	1	1	1	1	1	0	1	1	0	1
	TARA_PON_NCLDV_00019	TARA	No	Pimascovirales	Irido_Clade_III	Sister_Iridoviridae_2	Irido_clade_III						2	1	0	1	1	2	0	1	100	0	62,80449628	29,11485968	8,08064404	0	42,43388832	285910	0	0	1	1	0	0	0	0	0	0	0	0	0	0	0	0	0	0	0	0	0
	TARA_PON_NCLDV_00020	TARA	Yes	Novusviridae	N1	New_family_II	NEW_05						1	1	0	1	0	0	0	0	100	0	98,41471025	0	1,585289755	0	59,00632683	273913	1	1	1	1	1	1	1	1	1	1	1	1	1	1	1	1	1	1	1	0	1
	TARA_PON_NCLDV_00021	TARA	Yes	Novusviridae	N4	New_family_II	NEW_02						2	1	2	1	0	0	0	0	100	0	96,71718403	0	0	3,282815968	48,43130987	270988	1	1	1	1	1	1	1	0	0	1	1	1	0	1	1	1	1	1	1	1	1
	TARA_PON_NCLDV_00022	TARA	No	Pandoravirales		Phycodnaviridae_I	PhycoI_clade_I						1	1	2	0	0	1	0	0	100	0	100	0	0	0	17,22748833	268594	1	0	1	0	0	0	0	0	0	0	0	0	0	0	0	0	0	0	0	0	0
	TARA_PON_NCLDV_00023	TARA	No	Imitervirales		Mimiviridae	Mimi_clade_IV						1	1	0	1	5	2	1	0	100	0	92,75372068	2,68035266	0	4,565926662	69,37231026	265593	1	0	0	1	0	0	0	0	0	0	0	0	0	0	0	0	0	0	0	0	0
	TARA_PON_NCLDV_00024	TARA	No	Imitervirales		Mesomimiviridae	Meso_clade_II						1	1	2	1	1	1	0	0	100	0	93,60341699	4,097425012	0	2,299157999	59,10567404	253580	1	0	1	0	0	0	0	0	1	0	0	0	0	0	0	0	0	0	0	0	0
	TARA_PON_NCLDV_00025	TARA	No	Imitervirales		Mesomimiviridae	Meso_clade_I						1	3	1	0	2	1	1	1	100	0	51,13014198	40,60969448	5,147146939	3,1130166	25,57182568	244404	1	0	1	0	0	0	0	0	1	0	0	0	0	0	0	0	0	0	0	0	0
	TARA_PON_NCLDV_00026	TARA	No	Imitervirales		Mesomimiviridae	Meso_clade_II						1	2	0	1	3	1	1	1	100	0	100	0	0	0	202,5352032	244173	1	0	1	0	0	0	0	0	0	0	0	0	0	0	0	0	0	1	0	0	0
	TARA_PON_NCLDV_00027	TARA	No	Pimascovirales		Sister_Iridoviridae_2	Irido_clade_IV						1	1	1	1	2	0	1	0	100	0	23,36240647	64,0109074	12,24218449	0,384501635	122,6850068	239832	1	0	0	0	0	0	0	0	1	0	0	0	0	0	0	0	0	0	0	0	0
	TARA_PON_NCLDV_00028	TARA	No	Imitervirales		Mesomimiviridae	Meso_base_clade_IV						2	1	0	0	1	1	0	0	100	0	98,87761379	0,658502245	0,463883968	0	208,0543905	237656	1	0	1	0	0	0	0	0	0	0	0	0	0	0	0	0	0	0	0	0	0
	TARA_PON_NCLDV_00029	TARA	No	No_phylogeny		New_family_I	ND						1	1	1	1	1	0	0	1	100	0	97,81108122	0	0	2,188918776	55,92804229	233804	0	0	0	0	0	0	0	0	1	0	0	0	0	0	0	0	0	0	0	0	0
	TARA_PON_NCLDV_00030	TARA	No	Imitervirales		Mesomimiviridae	Meso_base_clade_IV						0	0	0	1	0	0	1	1	100	0	100	0	0	0	278,7734961	233656	0	0	0	0	0	0	0	0	1	0	0	0	0	0	0	0	0	0	0	0	0
	TARA_PON_NCLDV_00031	TARA	No	Pimascovirales		Sister_Iridoviridae_1	Irido_clade_I						1	1	0	0	0	0	0	1	100	0	43,4810472	44,2599226	8,972713385	3,286316818	37,76056586	221681	1	0	1	0	0	0	0	0	1	0	0	0	0	0	0	0	0	0	0	0	0
	TARA_PON_NCLDV_00032	TARA	No	Imitervirales		Mesomimiviridae	Meso_clade_I						2	2	1	1	0	1	0	1	100	0	57,50930734	37,52261114	4,968081524	0	15,4577641	215788	1	0	1	0	0	0	0	0	0	0	0	0	0	0	0	0	0	0	0	0	0
	TARA_PON_NCLDV_00033	TARA	Yes	Novusviridae	N4	New_family_II	NEW_02						1	1	1	0	0	0	0	0	100	0	90,93056789	9,069432112	0	0	33,40801648	215770	1	1	1	1	1	0	0	1	0	1	0	1	1	1	0	1	1	0	1	1	1
	TARA_PON_NCLDV_00034	TARA	Yes	Novusviridae	N1	New_family_II	NEW_05						2	4	0	1	0	0	0	0	100	0	99,01164441	0	0	0,988355595	72,87906866	210450	1	1	1	1	1	1	1	0	1	1	1	1	1	1	0	0	1	0	1	0	1
	TARA_PON_NCLDV_00035	TARA	No	Imitervirales		Mesomimiviridae	Meso_clade_I						1	1	1	1	2	1	1	1	100	0	18,85711603	65,94575834	9,938575716	5,258549907	17,39192197	190071	1	0	1	0	0	0	0	0	1	0	0	0	0	0	0	0	0	0	0	0	0
	TARA_PON_NCLDV_00036	TARA	No	Imitervirales		Mesomimiviridae	Meso_clade_I						1	1	0	0	2	0	0	0	45,72532382	54,27467618	42,67328896	48,13031385	9,196397185	0	35,85372243	188012	0	0	0	0	0	0	0	0	0	0	0	0	0	0	0	0	0	0	0	0	0
	TARA_PON_NCLDV_00037	TARA	No	Imitervirales		Mesomimiviridae	Meso_clade_I						3	2	1	0	0	1	0	0	100	0	74,44400535	18,54986432	4,704763735	2,30136659	53,69109404	173627	1	0	1	0	0	0	0	0	0	1	0	0	0	0	0	0	0	0	0	0	0
	TARA_PON_NCLDV_00038	TARA	Yes	Novusviridae	N4	New_family_II	NEW_02						2	1	1	1	0	0	0	0	67,05728162	32,94271838	97,68831067	0	0	2,311689328	83,50963935	165652	1	1	0	1	0	1	1	1	1	1	1	1	0	0	1	0	0	0	0	1	0
	TARA_PON_NCLDV_00039	TARA	No										0	0	2	0	1	0	1	0	91,78005199	8,219948007	88,35536331	11,64463669	0	0	62,02195175	163225	0	0	0	0	0	0	0	0	0	0	0	0	0	0	0	0	0	0	0	0	0
	TARA_PON_NCLDV_00040	TARA	Yes	Novusviridae	N1	New_family_II	NEW_05						1	2	0	1	0	0	0	0	100	0	83,32338163	14,13457585	0	2,542042517	33,06535683	163074	1	1	0	1	0	1	1	1	1	1	0	1	1	0	1	0	1	1	1	0	1
	TARA_PON_NCLDV_00041	TARA	No	Imitervirales		Mesomimiviridae	Meso_clade_I						0	0	1	1	1	2	1	1	100	0	98,19708298	0	1,802917024	0	48,15016137	162169	0	0	0	0	0	0	0	0	1	0	0	0	0	0	0	0	0	0	0	0	0
	TARA_PON_NCLDV_00042	TARA	No	Pimascovirales		Sister_Iridoviridae_1	Irido_clade_I						1	0	2	1	1	0	1	0	100	0	50,51510961	49,48489039	0	0	67,16323764	149022	0	0	1	0	0	0	0	0	0	0	0	0	0	0	0	0	0	0	0	0	0
	TARA_PON_NCLDV_00043	TARA	No	Pimascovirales		Iridoviridae	Alphairidovirinae						2	1	1	1	0	1	1	1	100	0	6,64488081	0	0	93,35511919	20,81983806	148200	1	0	1	0	0	0	0	0	1	0	0	0	0	0	0	0	0	0	0	0	0
	TARA_PON_NCLDV_00044	TARA	No	No_phylogeny		ND	ND						1	1	1	0	0	1	1	1	100	0	93,71247274	3,690044556	0	2,597482701	35,95184774	137979	0	0	0	0	0	0	0	0	0	0	0	0	0	0	0	0	0	0	0	0	0
	TARA_PON_NCLDV_00045	TARA	Yes	Novusviridae	N4	New_family_II	NEW_02						0	1	0	1	0	0	0	0	100	0	96,3164302	0	0	3,683569796	50,51517876	130149	1	1	0	1	0	1	1	1	1	1	1	1	1	0	1	1	0	1	1	0	0
	TARA_PON_NCLDV_00046	TARA	Yes	Basal_Pimascovirales	Basal_Pimasco_Clade_A	Basal_Pimascovirales	ND						2	2	1	1	1	0	0	0	100	0	0	0	0	100	27,45252472	114270	0	0	0	0	0	0	0	0	0	0	0	0	0	0	0	0	0	0	0	0	0
	TARA_PON_NCLDV_00047	TARA	No	Imitervirales		Mesomimiviridae	Meso_clade_I						1	2	1	0	2	0	1	1	100	0	20,40995079	66,93071646	12,65933275	0	24,05129776	114235	1	0	1	0	0	0	0	0	0	0	0	0	0	0	0	0	0	0	0	0	0
	TARA_PON_NCLDV_00048	TARA	No	Imitervirales		Mesomimiviridae	Meso_base_clade_IV						1	2	1	0	1	0	0	0	100	0	100	0	0	0	265,614687	113025	1	0	1	0	0	0	0	0	0	0	0	0	0	0	0	0	0	0	0	0	0
	TARA_PON_NCLDV_00049	TARA	No	Imitervirales		Mesomimiviridae	Meso_clade_I						2	3	1	0	0	2	0	0	100	0	78,75267918	13,08656848	5,330953423	2,829798916	40,2130748	109539	1	0	0	0	0	0	0	0	0	1	0	0	0	0	0	0	0	0	0	0	0
	TARA_PON_NCLDV_00050	TARA	No										0	1	0	0	4	1	1	1	100	0	93,17951849	4,113901884	0	2,706579622	57,98176231	99245	1	0	0	0	0	0	0	0	0	0	0	0	0	0	0	0	0	0	0	0	0
	TARA_PON_NCLDV_00051	TARA	No	Imitervirales		Mesomimiviridae	Meso_clade_I						0	0	0	1	0	1	0	1	100	0	97,07995212	2,920047876	0	0	53,71420219	96028	0	0	0	0	0	0	0	0	0	0	0	0	0	0	0	0	0	0	0	0	0
	TARA_PON_NCLDV_00052	TARA	No	Imitervirales		Mesomimiviridae	Meso_clade_I						1	1	1	0	1	0	0	1	100	0	91,77784503	4,807089242	0	3,415065724	29,76940504	95906	1	0	1	0	0	0	0	0	0	0	0	0	0	0	0	0	0	0	0	0	0
	TARA_PON_NCLDV_00053	TARA	No	Pimascovirales		Sister_Iridoviridae_1	Irido_clade_I						1	0	1	1	1	0	0	0	100	0	55,54410818	38,94512788	5,510763945	0	23,38088768	85413	0	0	0	0	0	0	0	0	0	0	0	0	0	0	0	0	0	0	0	0	0
	TARA_PON_NCLDV_00054	TARA	No	Imitervirales		Mesomimiviridae	Meso_clade_I						1	1	0	0	0	0	1	1	100	0	56,5692763	39,90271041	3,528013285	0	35,9023437	85277	1	0	1	0	0	0	0	0	0	0	0	0	0	0	0	0	0	0	0	0	0
	TARA_PON_NCLDV_00055	TARA	No	Imitervirales		Mimiviridae	Mimi_clade_IV						0	1	0	1	1	1	0	0	100	0	77,01336451	22,98663549	0	0	26,15094944	73372	1	0	0	0	0	0	0	0	0	0	0	0	0	0	0	0	0	0	0	0	0
	TARA_PON_NCLDV_00056	TARA	No	Imitervirales		Mesomimiviridae	Meso_clade_I						1	0	0	1	1	1	0	0	100	0	47,8481043	46,06674043	6,085155266	0	23,71039107	72774	0	0	1	0	0	0	0	0	1	0	0	0	0	0	0	0	0	0	0	0	0
	TARA_PON_NCLDV_00057	TARA	No	Imitervirales		Mimiviridae	Mimi_clade_I						1	1	0	0	1	1	1	0	100	0	100	0	0	0	32,68137069	51315	0	0	1	0	0	0	0	0	0	0	0	0	0	0	0	0	0	0	0	0	0
	TARA_PSE_NCLDV_00001	TARA	No	No_phylogeny		New_family_I	ND						3	1	1	1	1	0	0	0	100	0	100	0	0	0	68,60837446	1130843	1	0	0	0	0	0	0	0	0	0	0	0	0	0	0	0	0	0	0	0	0
	TARA_PSE_NCLDV_00002	TARA	No	Imitervirales		Mimiviridae	Mimi_clade_IV						1	1	1	1	7	2	1	2	100	0	100	0	0	0	26,95812523	967456	1	0	1	1	0	0	0	0	1	0	0	0	0	0	0	0	0	0	0	0	0
	TARA_PSE_NCLDV_00003	TARA	Yes	Singleton_Order_02		Phycodnaviridae_I	ND						2	1	1	0	1	1	0	0	100	0	100	0	0	0	42,8860706	747182	1	0	0	0	0	0	0	0	0	0	0	0	0	0	0	0	0	0	0	0	0
	TARA_PSE_NCLDV_00004	TARA	No	Imitervirales		Mimiviridae	Mimi_clade_IV						1	1	1	1	6	1	1	1	100	0	100	0	0	0	68,45884146	663477	0	0	1	1	0	0	0	0	1	0	0	0	0	0	0	0	0	0	0	0	0
	TARA_PSE_NCLDV_00005	TARA	No	Imitervirales		Mimiviridae	Mimi_clade_IV						1	3	0	1	4	2	1	1	100	0	100	0	0	0	64,63253496	624989	1	0	1	1	0	0	0	0	0	1	0	0	0	0	0	1	0	0	1	0	0
	TARA_PSE_NCLDV_00006	TARA	No	Imitervirales		Mimiviridae	Mimi_clade_IV						1	1	0	0	7	1	2	1	100	0	100	0	0	0	62,68168064	606559	0	0	0	1	0	0	0	0	0	0	0	0	0	0	0	0	0	0	0	0	0
	TARA_PSE_NCLDV_00007	TARA	No	Imitervirales		Mesomimiviridae	Meso_clade_I						1	2	1	1	2	1	1	1	100	0	98,35640858	0	1,643591421	0	74,38064032	517905	1	0	1	0	0	0	0	0	1	0	0	0	0	0	0	0	0	0	0	0	0
	TARA_PSE_NCLDV_00008	TARA	No	Pandoravirales		Phycodnaviridae_I	PhycoI_clade_I						3	1	1	1	2	2	1	1	100	0	87,80224874	12,19775126	0	0	16,75885887	445627	1	0	1	1	0	0	0	0	1	0	0	1	0	0	0	0	0	0	0	0	0
	TARA_PSE_NCLDV_00009	TARA	No	Pimascovirales	Irido_Clade_III	Sister_Iridoviridae_2	Irido_clade_III						1	1	1	1	1	1	1	1	100	0	26,19053367	58,45629544	15,35317088	0	24,60941769	411757	1	0	1	0	0	0	0	0	1	0	0	1	0	0	0	0	0	0	0	0	0
	TARA_PSE_NCLDV_00010	TARA	No	Imitervirales		Mesomimiviridae	Meso_base_clade_IV						1	0	0	1	2	1	1	1	100	0	100	0	0	0	169,9645247	405071	0	0	1	0	0	0	0	0	1	1	0	0	0	0	0	0	0	0	0	0	0
	TARA_PSE_NCLDV_00011	TARA	No	Pandoravirales		Phycodnaviridae_I	PhycoI_clade_I						1	1	1	1	1	2	1	1	100	0	100	0	0	0	43,29785358	374298	1	0	1	0	0	0	0	0	1	0	0	0	0	0	0	0	0	1	0	0	0
	TARA_PSE_NCLDV_00012	TARA	No	Imitervirales		Mesomimiviridae	Meso_clade_I						1	2	1	1	2	1	1	1	100	0	100	0	0	0	107,0409485	355080	1	0	1	0	0	0	0	0	1	0	0	0	0	0	0	0	0	0	0	0	0
	TARA_PSE_NCLDV_00013	TARA	Yes	Novusviridae	N4	New_family_II	NEW_02						2	1	2	1	0	0	0	0	100	0	98,72613297	1,273867034	0	0	93,82920969	353358	1	1	1	1	1	1	1	1	1	0	0	1	1	0	0	1	0	1	1	1	1
	TARA_PSE_NCLDV_00014	TARA	No	Imitervirales		Mesomimiviridae	Meso_clade_I						1	2	1	1	2	1	1	1	100	0	100	0	0	0	75,24986127	342390	1	0	1	0	0	0	0	0	1	0	0	0	0	0	0	0	0	0	0	0	0
	TARA_PSE_NCLDV_00015	TARA	Yes	Novusviridae	N3	New_family_II	NEW_02						2	3	1	1	0	0	0	0	100	0	89,93380175	2,750809695	3,421751001	3,893637555	43,77955707	325857	1	1	1	1	1	1	1	1	1	0	1	1	1	1	1	0	1	0	1	0	1
	TARA_PSE_NCLDV_00016	TARA	No	Imitervirales		Mesomimiviridae	Meso_clade_I						2	2	1	1	2	1	0	0	100	0	96,42722768	1,602018017	1,970754305	0	96,2390951	325427	1	0	1	0	0	0	0	0	0	0	0	0	0	0	0	0	0	0	0	0	0
	TARA_PSE_NCLDV_00017	TARA	No	Imitervirales		Mesomimiviridae	Meso_clade_I						1	2	1	1	2	1	1	1	100	0	96,92707196	3,072928039	0	0	37,63288882	322844	1	0	0	0	0	0	0	0	0	0	0	0	0	0	0	0	0	0	0	0	0
	TARA_PSE_NCLDV_00018	TARA	No	Pandoravirales		Phycodnaviridae_I	PhycoI_clade_I						2	1	2	0	1	2	1	1	100	0	100	0	0	0	22,61340107	305097	1	0	1	1	0	0	0	0	1	0	0	1	0	0	0	0	0	0	0	0	0
	TARA_PSE_NCLDV_00019	TARA	No	Imitervirales		Mesomimiviridae	Meso_clade_I						1	3	1	1	2	1	1	1	100	0	100	0	0	0	69,57104382	304500	1	0	1	0	0	0	0	0	1	1	0	0	0	0	0	0	0	1	0	0	0
	TARA_PSE_NCLDV_00020	TARA	No	Imitervirales		Mesomimiviridae	Meso_clade_I						1	2	1	1	2	1	1	1	100	0	88,76611047	4,467838569	6,766050957	0	40,81246518	297972	1	0	1	0	0	0	0	0	0	1	0	0	0	0	0	0	0	0	0	0	0
	TARA_PSE_NCLDV_00021	TARA	No	Pandoravirales		Phycodnaviridae_I	PhycoI_clade_I						1	1	1	1	1	1	1	1	100	0	27,87351832	18,57648225	34,27985381	19,27014562	29,41294962	297862	1	0	1	0	0	0	0	0	0	0	0	1	0	0	0	0	0	0	0	0	0
	TARA_PSE_NCLDV_00022	TARA	No	Imitervirales		Mesomimiviridae	Meso_clade_I						2	2	1	1	2	1	1	1	100	0	89,37018186	8,013193626	0	2,61662451	38,8009258	276560	1	0	1	0	0	0	0	0	0	0	0	0	0	0	0	0	0	0	0	0	0
	TARA_PSE_NCLDV_00023	TARA	No	Imitervirales		Mesomimiviridae	Meso_clade_I						0	2	1	1	3	1	1	1	100	0	100	0	0	0	80,97354843	267210	1	0	0	0	0	0	0	0	1	0	0	0	0	0	0	0	0	0	0	0	0
	TARA_PSE_NCLDV_00024	TARA	No	Imitervirales		Mesomimiviridae	Meso_clade_I						1	1	2	1	1	1	0	0	100	0	92,61136124	5,8524536	0,292047786	1,244137374	235,5629968	265188	0	0	1	0	0	0	0	0	1	0	0	0	0	0	0	0	0	0	0	0	0
	TARA_PSE_NCLDV_00025	TARA	Schultz_GVMAG_S_ERX556049_26	Pimascovirales	Irido_Clade_III	Sister_Iridoviridae_2	Irido_clade_III						1	1	1	1	1	1	1	1	100	0	97,20046081	2,799539187	0	0	41,91804822	249684	1	0	1	0	0	0	0	0	1	0	0	0	0	0	0	0	0	0	0	0	0
	TARA_PSE_NCLDV_00026	TARA	Yes	Novusviridae	N1	New_family_II	NEW_05						1	2	0	0	0	0	0	0	100	0	94,15517782	3,560111243	0	2,28471094	35,57686687	239518	1	1	1	1	1	0	1	1	1	1	0	1	0	1	1	1	1	1	1	0	1
	TARA_PSE_NCLDV_00027	TARA	No	Imitervirales		Mesomimiviridae	Meso_clade_I						0	2	0	1	1	1	0	0	100	0	100	0	0	0	62,50221163	237382	1	0	0	0	0	0	0	0	1	0	0	0	0	0	0	0	0	0	0	0	0
	TARA_PSE_NCLDV_00028	TARA	No	Algavirales		Phycodnaviridae_II	Raphidovirinae						0	0	1	1	6	2	1	1	100	0	100	0	0	0	188,4641336	228236	0	0	0	0	0	0	0	0	1	1	0	0	0	0	0	0	0	0	0	0	0
	TARA_PSE_NCLDV_00029	TARA	No	Imitervirales		Mesomimiviridae	Meso_clade_I						2	2	1	1	2	1	1	1	100	0	95,74525364	4,254746358	0	0	102,5807365	225982	1	0	1	0	0	0	0	0	1	0	0	0	0	0	0	0	0	1	0	0	0
	TARA_PSE_NCLDV_00030	TARA	No	Imitervirales		Mesomimiviridae	Meso_clade_I						1	2	1	0	1	1	1	1	100	0	80,46841716	17,29872097	2,232861868	0	75,48371927	221151	1	0	0	0	0	0	0	0	0	0	0	0	0	0	0	0	0	0	0	0	0
	TARA_PSE_NCLDV_00031	TARA	No	Imitervirales		Mesomimiviridae	Meso_clade_I						1	1	0	1	1	1	0	0	100	0	78,37149125	19,26027268	2,368236067	0	60,41055048	218682	1	0	1	0	0	0	0	0	1	0	0	0	0	0	0	0	0	0	0	0	0
	TARA_PSE_NCLDV_00032	TARA	No	Pandoravirales		Phycodnaviridae_I	PhycoI_clade_II						2	1	1	0	1	0	1	1	100	0	84,01211299	9,896044866	6,091842147	0	82,36706201	203704	1	0	1	1	0	0	0	0	1	0	0	1	0	0	0	0	0	0	0	0	0
	TARA_PSE_NCLDV_00033	TARA	No	Imitervirales		Mimiviridae	Mimi_clade_IV						1	1	1	0	0	0	0	1	100	0	100	0	0	0	36,08200428	166723	1	0	1	0	0	0	0	0	0	0	0	0	0	0	0	0	0	0	0	0	0
	TARA_PSE_NCLDV_00034	TARA	Yes	Novusviridae	N1	New_family_II	NEW_05						1	2	0	1	0	0	0	0	100	0	94,92395529	5,076044714	0	0	46,16955709	165147	1	1	1	1	1	1	1	1	1	0	0	1	1	0	0	1	0	0	0	0	1
	TARA_PSE_NCLDV_00035	TARA	No	Algavirales		Phycodnaviridae_II	Prasinovirinae						0	0	1	1	7	2	1	1	100	0	99,74853014	0,251469857	0	0	415,5664057	164596	0	0	0	0	0	0	0	0	1	0	0	0	0	0	0	0	0	1	0	0	0
	TARA_PSE_NCLDV_00036	TARA	No	Pimascovirales		Sister_Iridoviridae_1	Irido_clade_I						3	1	2	0	0	1	0	1	100	0	81,32678091	8,646038866	10,02718022	0	131,7175299	160725	1	0	0	0	0	0	0	0	0	0	0	0	0	0	0	0	0	0	0	0	0
	TARA_PSE_NCLDV_00037	TARA	No	Imitervirales		Mesomimiviridae	Meso_clade_I						1	1	0	0	1	1	0	2	100	0	100	0	0	0	47,7767538	154929	1	0	1	0	0	0	0	0	0	1	0	0	0	0	0	0	0	0	0	0	0
	TARA_PSE_NCLDV_00038	TARA	No	Algavirales		Phycodnaviridae_II	Raphidovirinae						0	0	1	1	0	2	1	1	100	0	100	0	0	0	253,5547657	149391	0	0	0	0	0	0	0	0	1	0	0	0	0	0	0	0	0	1	0	0	0
	TARA_PSE_NCLDV_00039	TARA	No	Imitervirales		Mesomimiviridae	Meso_clade_I						1	1	0	0	2	0	0	0	100	0	46,80291565	53,19708435	0	0	24,93143854	128352	1	0	1	0	0	0	0	0	0	0	0	0	0	0	0	0	0	0	0	0	0
	TARA_PSE_NCLDV_00040	TARA	No	Algavirales		Phycodnaviridae_II	Prasinovirinae						0	0	1	1	2	1	1	1	100	0	78,35850519	11,69845895	6,747262352	3,195773503	179,5726438	119198	0	0	0	0	0	0	0	0	0	0	0	0	0	0	0	0	0	1	0	0	0
	TARA_PSE_NCLDV_00041	TARA	No	Pimascovirales		Sister_Iridoviridae_1	Irido_clade_I						1	0	0	1	1	0	1	0	100	0	81,36778747	8,716532349	9,915680186	0	128,9978161	115388	0	0	1	0	0	0	0	0	0	0	0	0	0	0	0	0	0	0	0	0	0
	TARA_PSE_NCLDV_00042	TARA	Yes	Novusviridae	N1	New_family_II	NEW_05						0	1	0	0	0	0	0	0	100	0	93,48076539	6,519234609	0	0	42,66811072	98063	1	1	0	0	0	1	0	1	0	0	1	0	1	0	1	1	0	0	0	0	0
	TARA_PSE_NCLDV_00043	TARA	No	Imitervirales		Mesomimiviridae	Meso_clade_I						0	1	2	1	1	1	1	0	100	0	92,94383088	4,632933192	0	2,423235928	67,72345839	93149	1	0	0	0	0	0	0	0	1	1	0	0	0	0	0	0	0	0	0	0	0
	TARA_PSE_NCLDV_00044	TARA	No	Imitervirales		Mesomimiviridae	Meso_clade_I						1	2	0	1	0	1	1	1	100	0	86,36498587	2,857126635	8,449849453	2,328038044	238,206432	92631	1	0	1	0	0	0	0	0	0	0	0	0	0	0	0	0	0	0	0	0	0
	TARA_PSE_NCLDV_00045	TARA	No	Imitervirales		Mesomimiviridae	Meso_clade_I						0	1	0	1	1	1	0	0	100	0	53,71940811	32,09769	4,909190106	9,273711791	15,27522517	76719	1	0	0	0	0	0	0	0	0	0	0	1	0	0	0	0	0	0	0	0	0
	TARA_PSE_NCLDV_00046	TARA	No										0	1	0	0	1	0	1	1	100	0	100	0	0	0	90,94965669	74658	0	0	0	0	0	0	0	0	0	0	0	0	0	0	0	0	0	0	0	0	0
	TARA_PSE_NCLDV_00047	TARA	No	Imitervirales		Mesomimiviridae	Meso_clade_I						0	1	1	1	0	1	0	1	100	0	94,73851351	3,234383193	1,117442208	0,909661085	89,77921473	68664	1	0	0	0	0	0	0	0	0	0	0	0	0	0	0	0	0	0	0	0	0
	TARA_PSE_NCLDV_00048	TARA	No	Pandoravirales		Phycodnaviridae_I	PhycoI_clade_II						1	1	1	0	0	0	0	1	100	0	100	0	0	0	16,11652467	58803	1	0	1	0	0	0	0	0	0	0	0	0	0	0	0	0	0	0	0	0	0
	TARA_PSE_NCLDV_00049	TARA	No	Imitervirales		Mesomimiviridae	Meso_clade_I						1	2	1	0	0	0	0	1	89,29785258	10,70214742	94,03002321	5,969976792	0	0	46,12607867	58737	1	0	1	0	0	0	0	0	0	0	0	0	0	0	0	0	0	0	0	0	0
	TARA_PSE_NCLDV_00050	TARA	Yes	Novusviridae	N4	New_family_II	NEW_02						0	1	0	0	0	0	0	0	100	0	54,61258103	18,90617143	26,48124754	0	59,01561357	54291	1	0	0	0	0	0	0	0	0	1	0	0	0	0	0	0	0	0	1	0	0
	TARA_PSW_NCLDV_00001	TARA	No	Imitervirales		Mimiviridae	Mimi_clade_III						2	1	1	1	3	1	1	2	100	0	100	0	0	0	19,08018113	1452025	1	0	1	0	0	0	0	0	1	0	0	0	0	0	0	0	0	0	0	0	0
	TARA_PSW_NCLDV_00002	TARA	No	Imitervirales		Mesomimiviridae	Meso_clade_II						1	2	2	1	5	1	2	1	100	0	100	0	0	0	27,43007747	1416456	1	0	1	1	0	0	0	0	1	1	0	0	0	0	0	0	0	0	0	0	0
	TARA_PSW_NCLDV_00003	TARA	No	Imitervirales		Mesomimiviridae	Meso_clade_II						0	1	2	1	1	1	1	1	94,86241383	5,137586174	100	0	0	0	20,93361711	1018005	1	0	0	1	0	0	0	0	1	1	0	1	0	0	0	1	0	0	0	0	0
	TARA_PSW_NCLDV_00004	TARA	No	Imitervirales		Mimiviridae	Mimi_clade_IV						0	0	1	2	3	1	1	1	100	0	100	0	0	0	36,57839339	981308	0	0	0	1	0	0	0	0	1	0	0	0	0	0	0	1	0	0	1	0	0
	TARA_PSW_NCLDV_00005	TARA	No	Imitervirales		Mimiviridae	Mimi_clade_IV						2	1	1	1	8	1	1	1	100	0	97,35410658	0	0	2,645893418	475,9784921	785571	1	0	0	1	0	0	0	0	1	1	0	0	0	0	0	0	0	0	0	0	0
	TARA_PSW_NCLDV_00006	TARA	No	Imitervirales		Mesomimiviridae	Meso_clade_II						0	1	2	0	6	0	1	1	100	0	76,94740981	0	0	23,05259019	31,99437387	568775	1	0	0	1	0	0	0	0	0	1	0	0	0	0	0	0	0	0	0	0	0
	TARA_PSW_NCLDV_00007	TARA	No	Imitervirales		Mesomimiviridae	Meso_clade_II						1	3	2	1	6	1	1	1	95,40344836	4,596551638	100	0	0	0	46,52836593	564303	1	0	1	1	0	0	0	0	1	1	0	0	0	0	0	0	0	0	0	0	0
	TARA_PSW_NCLDV_00008	TARA	No	Imitervirales		Mesomimiviridae	Meso_clade_II						2	3	1	1	11	1	1	1	100	0	58,29809986	32,42045503	0	9,281445115	31,99315853	526549	1	0	1	1	0	0	0	0	0	1	0	0	0	0	0	0	0	0	0	0	0
	TARA_PSW_NCLDV_00009	TARA	No	Imitervirales		Mesomimiviridae	Meso_clade_I						1	2	1	1	2	1	1	1	100	0	47,21559289	45,44595252	7,338454593	0	34,26657526	510550	1	0	1	0	0	0	0	0	1	1	0	0	0	0	0	0	0	0	0	0	0
	TARA_PSW_NCLDV_00010	TARA	No	Imitervirales		Mimiviridae	Mimi_clade_IV						0	1	0	1	8	0	1	1	100	0	100	0	0	0	49,14944432	494083	1	0	0	0	0	0	0	0	0	0	0	0	0	0	0	0	0	0	0	0	0
	TARA_PSW_NCLDV_00011	TARA	No	Imitervirales		Mesomimiviridae	Meso_clade_II						1	1	1	1	6	2	1	0	84,27066244	15,72933756	100	0	0	0	24,63255772	491914	1	0	1	1	0	0	0	0	0	0	0	0	0	0	0	0	0	1	0	0	0
	TARA_PSW_NCLDV_00012	TARA	No	Pandoravirales		Phycodnaviridae_I	PhycoI_clade_II						0	1	1	1	4	0	0	0	100	0	83,79792855	9,307828573	0	6,894242874	40,64505513	486160	1	0	0	1	0	0	0	0	0	1	0	0	0	0	0	0	0	0	0	0	0
	TARA_PSW_NCLDV_00013	TARA	No	Imitervirales		Mesomimiviridae	Meso_clade_II						1	3	1	1	4	1	1	1	100	0	100	0	0	0	18,60308726	483785	1	0	1	1	0	0	0	0	0	1	0	0	0	0	0	0	0	0	0	0	0
	TARA_PSW_NCLDV_00014	TARA	No	Imitervirales		Mesomimiviridae	Meso_clade_II						1	2	1	1	7	1	1	1	100	0	100	0	0	0	72,19312145	479268	1	0	1	0	0	0	0	0	1	0	0	0	0	0	0	0	0	0	0	0	0
	TARA_PSW_NCLDV_00015	TARA	No	Imitervirales		Mesomimiviridae	Meso_clade_I						1	1	2	1	2	1	1	1	100	0	86,93814608	8,957533753	0	4,104320168	64,1575348	477119	1	0	1	0	0	0	0	0	1	0	0	0	0	0	0	0	0	0	0	0	0
	TARA_PSW_NCLDV_00016	TARA	No	Imitervirales		Mesomimiviridae	Meso_clade_I						1	3	2	1	2	1	1	2	100	0	54,51664803	38,91252499	4,657916538	1,912910442	71,38757018	475349	1	0	1	0	0	0	0	0	1	1	0	0	0	0	0	0	0	0	0	0	0
	TARA_PSW_NCLDV_00017	TARA	No	Imitervirales		Mesomimiviridae	Meso_clade_I						2	2	1	1	4	1	1	1	100	0	38,81142444	46,59129934	12,23720544	2,360070775	31,129074	459837	1	0	1	0	0	0	0	0	1	0	0	0	0	0	0	0	0	0	0	0	0
	TARA_PSW_NCLDV_00018	TARA	No	Imitervirales		Mesomimiviridae	Meso_clade_I						1	2	1	1	2	1	1	1	100	0	73,20334006	22,59344863	0	4,203211307	59,18652393	450339	1	0	1	0	0	0	0	0	1	1	0	0	0	0	0	0	0	0	0	0	0
	TARA_PSW_NCLDV_00019	TARA	No	Imitervirales		Mesomimiviridae	Meso_clade_I						1	2	1	1	2	1	1	1	100	0	87,13201874	3,256019928	0	9,611961337	105,5671393	417252	1	0	1	0	0	0	0	0	1	1	0	0	0	0	0	0	0	0	0	0	0
	TARA_PSW_NCLDV_00020	TARA	No	No_phylogeny		ND	ND						1	1	1	0	1	1	1	1	100	0	0	0	0	0	42,53270646	409017	0	0	1	0	0	0	0	0	0	0	0	0	0	0	0	0	0	0	0	0	0
	TARA_PSW_NCLDV_00021	TARA	Yes	Novusviridae	N3	New_family_II	NEW_02						2	1	1	1	0	0	0	0	100	0	92,5281365	2,943921984	4,527941512	0	46,16917945	398499	1	1	1	1	1	0	1	1	1	1	1	1	1	0	1	1	1	1	1	1	1
	TARA_PSW_NCLDV_00022	TARA	No	Imitervirales		Mesomimiviridae	Meso_base_clade_II						0	1	1	0	2	1	1	1	100	0	79,9731839	19,11026554	0,916550563	0	65,14141466	388220	1	0	0	0	0	0	0	0	1	0	0	0	0	0	0	0	0	0	0	0	0
	TARA_PSW_NCLDV_00023	TARA	No	Imitervirales		Mesomimiviridae	Meso_clade_I						1	3	1	1	1	1	0	1	100	0	64,8204875	0	0	35,1795125	15,08198782	358319	1	0	1	0	0	0	0	0	1	0	0	0	0	0	0	0	0	0	0	0	0
	TARA_PSW_NCLDV_00024	TARA	No	Imitervirales		Mimiviridae	Mimi_clade_IV						1	0	1	0	1	1	0	0	100	0	100	0	0	0	48,44978086	356627	0	0	1	1	0	0	0	0	1	0	0	0	0	0	0	0	0	0	0	0	0
	TARA_PSW_NCLDV_00025	TARA	No	Imitervirales		Mesomimiviridae	Meso_clade_I						1	2	1	1	2	1	1	1	100	0	16,35737084	16,7148021	41,77361717	25,15420988	85,38797249	355618	1	0	1	0	0	0	0	0	1	1	0	0	0	0	0	0	0	0	0	0	0
	TARA_PSW_NCLDV_00026	TARA	Yes	Novusviridae	N3	New_family_II	NEW_02						1	1	1	0	0	0	0	0	100	0	31,21470426	0	7,962019458	60,82327628	33,83970026	352577	1	1	1	1	1	1	1	0	1	1	0	0	1	0	0	1	1	1	0	1	1
	TARA_PSW_NCLDV_00027	TARA	No	Imitervirales		Mesomimiviridae	Meso_clade_II						1	2	0	1	0	2	0	1	100	0	21,80556024	0	49,49926525	28,6951745	101,6634153	336777	1	0	1	0	0	0	0	0	1	0	0	0	0	0	0	0	0	0	0	0	0
	TARA_PSW_NCLDV_00028	TARA	No	Imitervirales		Mimiviridae	Mimi_clade_II						2	1	1	1	2	1	1	1	100	0	62,90008131	0	24,04512013	13,05479856	136,3641817	333405	1	0	1	0	0	0	0	0	1	0	0	0	0	0	0	0	0	0	0	0	0
	TARA_PSW_NCLDV_00029	TARA	No	Imitervirales		Mesomimiviridae	Meso_clade_I						0	2	1	0	2	1	0	0	100	0	66,8244196	0	0	33,1755804	19,49631607	320717	1	0	0	0	0	0	0	0	1	0	0	0	0	0	0	0	0	0	0	0	0
	TARA_PSW_NCLDV_00030	TARA	No	Imitervirales		Mesomimiviridae	Meso_clade_I						1	2	2	1	0	1	0	1	100	0	88,49158044	0	3,164252681	8,344166878	63,57648317	318144	1	0	1	0	0	0	0	0	1	0	0	0	0	0	0	0	0	0	0	0	0
	TARA_PSW_NCLDV_00031	TARA	No	Imitervirales		Mimiviridae	Mimi_clade_II						3	1	0	1	2	1	1	1	100	0	93,12980758	0	6,870192419	0	18,63527494	299357	1	0	1	0	0	0	0	0	1	0	0	0	0	0	0	0	0	0	0	0	0
	TARA_PSW_NCLDV_00032	TARA	No	Imitervirales		Mesomimiviridae	Meso_clade_I						2	2	0	0	3	2	0	1	100	0	45,65256633	45,99517916	7,024863311	1,327391201	300,2205208	274621	1	0	1	0	0	0	0	0	0	0	0	0	0	0	0	0	0	0	0	0	0
	TARA_PSW_NCLDV_00033	TARA	No	Imitervirales		Mesomimiviridae	Meso_clade_I						0	2	0	1	2	1	1	0	100	0	32,73305642	4,664409634	22,70016475	39,9023692	26,1881348	272528	1	0	0	0	0	0	0	0	0	0	0	1	0	0	0	0	0	0	0	0	0
	TARA_PSW_NCLDV_00034	TARA	No	Pandoravirales		Phycodnaviridae_I	PhycoI_clade_II						0	0	1	1	0	1	1	1	100	0	100	0	0	0	19,03727723	266141	0	0	0	0	0	0	0	0	0	0	0	0	0	0	0	0	0	0	0	0	0
	TARA_PSW_NCLDV_00035	TARA	No	Imitervirales		Mesomimiviridae	Meso_clade_I						1	1	1	0	1	2	1	1	100	0	70,28244747	29,71755253	0	0	16,53915082	260032	1	0	1	0	0	0	0	0	0	0	0	0	0	0	0	0	0	0	0	0	0
	TARA_PSW_NCLDV_00036	TARA	No	Algavirales		Phycodnaviridae_II	PhycoII_clade_II						1	1	1	1	2	3	1	1	100	0	100	0	0	0	52,77930935	255729	1	0	1	0	0	0	0	0	1	0	0	0	0	0	0	0	0	1	0	0	0
	TARA_PSW_NCLDV_00037	TARA	No	Imitervirales		Mesomimiviridae	Meso_clade_I						1	2	1	0	1	1	0	0	100	0	25,25534245	61,83920509	10,95676278	1,948689688	54,22792868	250087	1	0	1	0	0	0	0	0	0	0	0	0	0	0	0	0	0	0	0	0	0
	TARA_PSW_NCLDV_00038	TARA	No	Algavirales		Phycodnaviridae_II	PhycoII_clade_II						2	1	0	1	3	3	1	1	100	0	0	0	0	0	18,68097822	245303	0	0	1	0	0	0	0	0	1	0	0	0	0	0	0	0	0	1	0	0	0
	TARA_PSW_NCLDV_00039	TARA	No	Algavirales		Basal_Algavirales	Basal_Algavirales						0	0	2	0	1	0	1	1	100	0	84,04304017	15,77512169	0,181838138	0	429,0533045	243394	0	0	0	0	0	0	0	0	1	1	0	0	0	0	0	0	0	0	0	0	0
	TARA_PSW_NCLDV_00040	TARA	Yes	Novusviridae	N4	New_family_II	NEW_02						1	1	1	1	0	0	0	0	100	0	33,26096927	66,73903073	0	0	125,2161318	243023	1	1	1	1	1	1	1	0	1	1	1	1	1	1	1	1	1	1	1	1	1
	TARA_PSW_NCLDV_00041	TARA	No	Pandoravirales		Phycodnaviridae_I	PhycoI_clade_I						0	1	1	1	1	0	2	1	100	0	86,92805624	11,66749591	1,404447855	0	46,46568541	235600	1	0	0	0	0	0	0	0	1	0	0	1	0	0	0	0	0	0	0	0	0
	TARA_PSW_NCLDV_00042	TARA	No	Pimascovirales		Basal_Iridoviridae	ND						3	4	1	1	0	1	0	1	100	0	89,62688474	0	0	10,37311526	17,77587742	226858	1	0	1	0	0	0	0	0	1	1	0	0	0	0	0	0	0	0	0	0	0
	TARA_PSW_NCLDV_00043	TARA	Yes	Novusviridae	N4	New_family_II	NEW_02						2	1	1	1	0	0	0	0	100	0	52,0107516	0	0	47,9892484	80,82779423	221456	1	1	1	1	1	1	1	1	1	1	1	1	1	1	1	1	0	1	1	1	0
	TARA_PSW_NCLDV_00044	TARA	Yes	Novusviridae	N4	New_family_II	NEW_02						1	1	1	1	0	0	0	0	100	0	100	0	0	0	32,80830655	218719	1	1	1	1	1	1	1	1	1	1	1	1	1	1	1	1	1	1	1	1	1
	TARA_PSW_NCLDV_00045	TARA	Yes	Novusviridae	N4	New_family_II	NEW_02						1	1	1	1	0	0	0	0	100	0	89,10891346	9,18046133	1,710625209	0	70,21910464	211132	1	1	1	1	1	1	1	1	1	1	1	1	1	1	1	1	0	1	1	1	1
	TARA_PSW_NCLDV_00046	TARA	Yes	Novusviridae	N4	New_family_II	NEW_02						1	1	2	1	0	0	0	0	100	0	86,17733229	0	0	13,82266771	61,65781815	209263	1	1	1	1	1	0	1	0	0	0	1	1	1	0	0	1	0	0	1	1	1
	TARA_PSW_NCLDV_00047	TARA	No	Imitervirales		Mesomimiviridae	Meso_clade_II						0	0	1	0	2	0	1	0	100	0	21,48605354	0	49,25705875	29,25688771	106,8219942	205072	0	0	0	1	0	0	0	0	0	0	0	0	0	0	0	0	0	0	0	0	0
	TARA_PSW_NCLDV_00048	TARA	No	Pimascovirales		Sister_Iridoviridae_2	Irido_clade_IV						2	1	0	1	1	1	1	1	100	0	20,04918439	68,78796375	8,38826381	2,774588051	123,9943532	204719	0	0	1	0	0	0	0	0	1	1	0	0	0	0	0	0	0	0	0	0	0
	TARA_PSW_NCLDV_00049	TARA	No	Pandoravirales		Phycodnaviridae_I	PhycoI_clade_II						1	1	0	0	0	0	1	1	100	0	13,25084699	71,63991177	13,58472425	1,524516991	66,37519615	195414	1	0	0	0	0	0	0	0	0	0	0	0	0	0	0	0	0	0	0	0	0
	TARA_PSW_NCLDV_00050	TARA	No	Imitervirales		Mesomimiviridae	Meso_clade_I						1	0	0	1	1	1	0	0	100	0	0	0	100	0	31,15072967	195363	0	0	1	0	0	0	0	0	0	0	0	0	0	0	0	0	0	0	0	0	0
	TARA_PSW_NCLDV_00051	TARA	Yes	Novusviridae	N4	New_family_II	NEW_02						0	1	1	1	0	0	0	0	100	0	49,45883682	50,15863169	0,382531496	0	196,3890531	192858	1	1	0	1	1	1	1	0	0	1	1	1	1	1	1	1	1	1	0	0	1
	TARA_PSW_NCLDV_00052	TARA	No	Algavirales		Phycodnaviridae_I	ND						2	1	1	1	2	2	1	0	100	0	100	0	0	0	17,45070971	192034	1	0	0	0	0	0	0	0	0	0	0	0	0	0	0	0	0	0	0	0	0
	TARA_PSW_NCLDV_00053	TARA	No	Imitervirales		Mesomimiviridae	Meso_clade_I						0	2	0	1	0	0	1	1	100	0	99,14024788	0	0,859752117	0	89,63415776	190262	0	0	0	0	0	0	0	0	0	0	0	0	0	0	0	0	0	0	0	0	0
	TARA_PSW_NCLDV_00054	TARA	Yes	Novusviridae	N5	New_family_I	ND						0	1	0	0	0	0	0	0	100	0	92,1706607	0	0	7,829339304	18,72343372	187738	0	1	0	1	1	1	1	1	0	1	1	1	0	1	1	0	1	1	1	1	1
	TARA_PSW_NCLDV_00055	TARA	Yes	Novusviridae	N4	New_family_II	NEW_02						1	1	1	1	0	0	0	0	100	0	49,7524936	0	50,2475064	0	36,77675975	182270	1	1	1	1	0	0	0	1	1	1	1	1	1	0	1	1	0	1	1	1	0
	TARA_PSW_NCLDV_00056	TARA	No	Pandoravirales		Phycodnaviridae_I	PhycoI_clade_I						2	0	0	1	1	1	1	0	100	0	64,68593968	0	0	35,31406032	43,48517841	172215	0	0	1	0	0	0	0	0	0	0	0	0	0	0	0	0	0	0	0	0	0
	TARA_PSW_NCLDV_00057	TARA	No	Imitervirales		Mesomimiviridae	Meso_clade_I						0	2	0	1	1	1	1	1	100	0	35,2641639	54,68906984	8,379213722	1,667552536	113,9541603	159207	1	0	0	0	0	0	0	0	0	1	0	0	0	0	0	0	0	0	0	0	0
	TARA_PSW_NCLDV_00058	TARA	No	Algavirales		Phycodnaviridae_II	Prasinovirinae						0	0	1	1	6	2	1	1	100	0	89,90842901	8,9601019	0,789964214	0,341504872	1802,301483	158941	0	0	0	0	0	0	0	0	1	0	0	0	0	0	0	0	0	1	0	0	0
	TARA_PSW_NCLDV_00059	TARA	No	Imitervirales		Mesomimiviridae	Meso_clade_I						0	1	0	0	1	1	1	0	100	0	91,9335165	8,066483504	0	0	95,3365152	157423	1	0	0	0	0	0	0	0	0	0	0	0	0	0	0	0	0	0	0	0	0
	TARA_PSW_NCLDV_00060	TARA	Yes	Novusviridae	N3	New_family_II	NEW_02						3	3	0	0	0	0	0	0	100	0	8,342246773	0	0	91,65775323	13,29820032	150824	1	1	1	1	1	0	0	1	1	0	0	0	0	0	0	0	1	0	0	0	1
	TARA_PSW_NCLDV_00061	TARA	Yes	Novusviridae	N5	New_family_I	ND						0	1	0	0	0	0	0	0	100	0	73,1307198	0	0	26,8692802	44,11215588	147295	0	1	0	0	1	0	0	1	0	0	1	0	0	1	1	0	1	1	0	1	1
	TARA_PSW_NCLDV_00062	TARA	Yes	Novusviridae	N1	New_family_II	NEW_05						2	1	0	1	0	0	0	0	100	0	92,94844368	0	5,947241426	1,104314895	70,2180626	147022	1	1	1	1	1	1	1	1	1	1	0	1	1	0	0	1	0	0	1	0	1
	TARA_PSW_NCLDV_00063	TARA	No	Pandoravirales		Phycodnaviridae_I	PhycoI_clade_I						0	0	1	1	0	2	1	1	100	0	92,51968808	0	0	7,480311921	34,39263829	144749	0	0	0	0	0	0	0	0	1	0	0	1	0	0	0	0	0	0	0	0	0
	TARA_PSW_NCLDV_00064	TARA	No	Imitervirales		Mesomimiviridae	Meso_clade_II						0	0	1	1	1	2	1	0	100	0	0	0	100	0	11,19701897	143306	0	0	0	0	0	0	0	0	1	0	0	0	0	0	0	0	0	0	0	0	0
	TARA_PSW_NCLDV_00065	TARA	No	Imitervirales		Mimiviridae	Mimi_clade_II						2	3	1	0	1	1	1	0	100	0	95,29303934	0	4,706960658	0	86,11190778	142957	1	0	1	0	0	0	0	0	1	0	0	0	0	0	0	0	0	0	0	0	0
	TARA_PSW_NCLDV_00066	TARA	Yes	Novusviridae	N3	New_family_II	NEW_02						0	1	0	0	0	0	0	0	100	0	17,40522041	0	24,75014356	57,84463603	42,40558262	137713	1	0	0	1	0	0	0	1	0	0	0	0	1	0	0	0	0	0	0	0	0
	TARA_PSW_NCLDV_00067	TARA	No	Imitervirales		Mesomimiviridae	Meso_clade_I						1	0	0	0	0	0	1	1	100	0	68,16936003	9,497333297	0	22,33330668	23,24101912	129052	0	0	1	0	0	0	0	0	0	0	0	0	0	0	0	0	0	0	0	0	0
	TARA_PSW_NCLDV_00068	TARA	No	Imitervirales		Mesomimiviridae	Meso_clade_I						1	0	0	1	2	1	1	1	100	0	37,34471324	0	62,65528676	0	23,98137277	126911	0	0	1	0	0	0	0	0	0	0	0	0	0	0	0	0	0	0	0	0	0
	TARA_PSW_NCLDV_00069	TARA	No	Pimascovirales		Sister_Iridoviridae_2	Irido_clade_II						1	1	1	0	3	0	1	0	100	0	23,37393903	0	22,1781825	54,44787846	24,64206081	122437	1	0	1	0	0	0	0	0	1	1	0	0	0	0	0	0	0	0	0	0	0
	TARA_PSW_NCLDV_00070	TARA	Yes	Novusviridae	N4	New_family_II	NEW_02						1	1	1	1	0	0	0	0	100	0	93,56396653	3,307974676	3,128058798	0	61,08315224	122402	0	1	1	1	1	1	1	0	1	0	1	0	0	0	1	1	0	0	1	0	1
	TARA_PSW_NCLDV_00071	TARA	No	Imitervirales		Mesomimiviridae	Meso_clade_I						1	1	1	1	1	0	1	2	100	0	83,98906046	0	0	16,01093954	13,2443826	122165	1	0	1	0	0	0	0	0	0	0	0	0	0	0	0	0	0	1	0	0	0
	TARA_PSW_NCLDV_00072	TARA	No	Imitervirales		Mesomimiviridae	Meso_clade_I						0	1	1	1	1	1	0	1	100	0	100	0	0	0	16,81267398	122140	0	0	0	0	0	0	0	0	1	0	0	0	0	0	0	0	0	0	0	0	0
	TARA_PSW_NCLDV_00073	TARA	No	Imitervirales		Mesomimiviridae	Meso_clade_I						0	1	0	1	1	0	1	0	100	0	43,09778699	48,37682543	7,931882104	0,593505469	186,0145713	113367	1	0	0	0	0	0	0	0	0	0	0	0	0	0	0	0	0	0	0	0	0
	TARA_PSW_NCLDV_00074	TARA	No	Pandoravirales		Phycodnaviridae_I	PhycoI_clade_I						2	1	1	0	1	0	0	0	100	0	50,28530283	0	0	49,71469717	14,00128849	113311	1	0	1	1	0	0	0	0	0	0	0	0	0	0	0	0	0	0	0	0	0
	TARA_PSW_NCLDV_00075	TARA	Yes	Novusviridae	N4	New_family_II	NEW_02						1	1	1	0	0	0	0	0	100	0	100	0	0	0	23,86207019	112463	1	1	0	1	0	1	1	0	1	1	1	1	1	0	1	1	0	0	0	1	0
	TARA_PSW_NCLDV_00076	TARA	Yes	Novusviridae	N4	New_family_II	NEW_02						3	1	1	1	0	0	0	0	100	0	49,19349621	50,80650379	0	0	105,6130588	110332	1	0	1	0	0	1	1	0	0	1	0	1	0	0	0	0	0	1	0	0	0
	TARA_PSW_NCLDV_00077	TARA	No	Algavirales		Phycodnaviridae_II	Prasinovirinae						0	0	1	1	4	0	0	0	100	0	94,484736	0	0	5,515264005	121,4315278	108723	0	0	0	0	0	0	0	0	0	0	0	0	0	0	0	0	0	1	0	0	0
	TARA_PSW_NCLDV_00078	TARA	No	Algavirales		Phycodnaviridae_II	Prasinovirinae						0	0	1	0	5	2	1	1	100	0	60,03839144	0	8,046402237	31,91520632	59,4215344	105970	0	0	0	0	0	0	0	0	0	0	0	0	0	0	0	0	0	1	0	0	0
	TARA_PSW_NCLDV_00079	TARA	No	Pimascovirales		Sister_Iridoviridae_2	Irido_clade_IV						2	0	0	1	1	1	1	1	100	0	25,70982599	64,69675031	8,183693168	1,409730532	207,0265107	101544	0	0	1	0	0	0	0	0	1	0	0	0	0	0	0	0	0	0	0	0	0
	TARA_PSW_NCLDV_00080	TARA	Yes	Novusviridae	N4	New_family_II	NEW_02						1	1	1	1	0	0	0	0	100	0	66,93915584	0	0	33,06084416	15,34831651	98673	1	0	1	0	1	0	0	0	0	0	0	1	0	1	0	1	0	0	0	0	0
	TARA_PSW_NCLDV_00081	TARA	No	Algavirales		Phycodnaviridae_II	Prasinovirinae						0	0	1	0	3	1	1	1	100	0	89,78159826	0,204966911	3,157692764	6,855742069	1312,221557	93918	0	0	0	0	0	0	0	0	0	0	0	0	0	0	0	0	0	1	0	0	0
	TARA_PSW_NCLDV_00082	TARA	No	Algavirales		Phycodnaviridae_II	Prasinovirinae						0	0	1	1	5	1	0	1	100	0	89,61553975	0,202887591	3,233347716	6,948224945	1397,210897	89798	0	0	0	0	0	0	0	0	1	0	0	0	0	0	0	0	0	1	0	0	0
	TARA_PSW_NCLDV_00083	TARA	Yes	Novusviridae	N5	New_family_I	ND						0	1	0	0	0	0	0	0	100	0	35,54363676	0	0	64,45636324	13,14295047	79594	0	0	0	0	0	0	0	1	0	0	0	0	0	0	0	1	0	1	1	1	1
	TARA_PSW_NCLDV_00084	TARA	No	Imitervirales		Mimiviridae	Mimi_clade_IV						0	1	0	1	0	0	1	0	100	0	71,01921086	22,32275767	0	6,658031465	13,24599002	76565	1	0	0	0	0	0	0	0	0	0	0	0	0	0	0	0	0	0	0	0	0
	TARA_PSW_NCLDV_00085	TARA	Yes	Novusviridae	N4	New_family_II	NEW_02						1	1	0	0	0	0	0	0	100	0	77,42906193	0	0	22,57093807	30,53681381	72595	1	1	1	1	1	1	1	0	0	0	0	0	1	0	0	0	0	1	0	1	0
	TARA_PSW_NCLDV_00086	TARA	No	Imitervirales		Mesomimiviridae	Meso_clade_II						1	1	0	0	1	0	0	1	72,75999159	27,24000841	100	0	0	0	27,86722605	65994	1	0	1	0	0	0	0	0	0	0	0	0	0	0	0	0	0	0	0	0	0
	TARA_PSW_NCLDV_00087	TARA	Yes	Novusviridae	N4	New_family_II	NEW_02						0	1	1	0	0	0	0	0	100	0	55,1509064	0	44,8490936	0	35,23085114	65735	1	1	0	1	0	0	0	0	0	0	0	0	0	0	0	0	0	0	0	0	0
	TARA_PSW_NCLDV_00088	TARA	Yes	Novusviridae	N4	New_family_II	NEW_02						1	1	1	0	0	0	0	0	100	0	100	0	0	0	43,00720906	63115	1	1	1	1	0	0	0	0	0	0	0	1	0	0	0	0	0	0	1	0	0
	TARA_PSW_NCLDV_00089	TARA	No	Imitervirales		Mesomimiviridae	Meso_clade_I						0	1	1	0	1	1	1	0	100	0	41,23027048	48,66322429	8,118785412	1,987719822	32,95611044	58887	1	0	0	0	0	0	0	0	0	0	0	0	0	0	0	0	0	0	0	0	0
	TARA_PSW_NCLDV_00090	TARA	No	Algavirales		Phycodnaviridae_II	Raphidovirinae						0	0	0	1	0	1	1	1	74,30447864	25,69552136	12,29186973	87,70813027	0	0	13,54314288	58163	0	0	0	0	0	0	0	0	0	0	0	0	0	0	0	0	0	0	0	0	0
	TARA_PSW_NCLDV_00091	TARA	No	Imitervirales		Mesomimiviridae	Meso_clade_I						1	1	1	0	4	0	0	0	100	0	62,64722805	27,11526884	10,2375031	0	37,20608028	50524	1	0	1	0	0	0	0	0	0	0	0	0	0	0	0	0	0	0	0	0	0
	TARA_RED_NCLDV_00001	TARA	Yes	Novusviridae	N1	New_family_II	NEW_05						1	1	0	1	0	0	0	0	100	0	79,30421104	20,69578896	0	0	10,84088712	159640	1	1	1	0	1	0	0	0	1	1	0	1	1	0	0	1	0	0	0	0	0
	TARA_SOC_NCLDV_00001	TARA	No	Imitervirales		Mesomimiviridae	Meso_clade_I						2	2	1	1	2	1	1	1	0	100	88,80665022	11,19334978	0	0	32,519386	516896	1	0	1	0	0	0	0	0	1	1	0	0	0	0	0	0	0	0	0	0	0
	TARA_SOC_NCLDV_00002	TARA	Yes	Novusviridae	N3	New_family_II	NEW_02						1	2	2	1	0	0	0	0	0	100	100	0	0	0	25,60462573	429770	1	1	1	1	0	1	1	1	1	1	1	1	1	1	1	1	1	1	1	1	0
	TARA_SOC_NCLDV_00003	TARA	No	Pandoravirales		Phycodnaviridae_I	PhycoI_clade_I						2	1	1	1	0	1	1	1	0	100	100	0	0	0	19,18777676	388165	1	0	1	0	0	0	0	0	1	0	0	1	0	0	0	0	0	0	0	0	0
	TARA_SOC_NCLDV_00004	TARA	Yes	Novusviridae	N3	New_family_II	NEW_02						0	1	2	1	0	0	0	0	10,65549328	89,34450672	63,22801655	36,77198345	0	0	24,67788991	385272	1	1	0	1	1	1	1	1	1	1	1	1	1	1	1	1	1	1	1	1	0
	TARA_SOC_NCLDV_00005	TARA	No	Pandoravirales		Phycodnaviridae_I	PhycoI_clade_I						2	1	1	1	1	1	1	0	0	100	100	0	0	0	99,44062085	350746	1	0	1	1	0	0	0	0	1	1	0	1	0	0	0	0	0	0	0	0	0
	TARA_SOC_NCLDV_00006	TARA	No	Imitervirales		Mesomimiviridae	Meso_clade_I						1	2	1	1	1	1	0	1	0	100	100	0	0	0	100,0290359	337513	1	0	1	0	0	0	0	0	1	1	0	0	0	0	0	0	0	0	0	0	0
	TARA_SOC_NCLDV_00007	TARA	Yes	Novusviridae	N3	New_family_II	NEW_02						1	2	2	1	0	0	0	0	0	100	100	0	0	0	33,47571809	320259	1	1	1	0	1	1	1	1	1	1	1	1	1	1	1	1	0	1	1	1	1
	TARA_SOC_NCLDV_00008	TARA	No	Imitervirales		Mesomimiviridae	Meso_clade_I						1	2	1	0	1	1	1	1	2,52177492	97,47822508	80,41367502	12,48525556	7,101069415	0	40,4167167	299772	1	0	1	0	0	0	0	0	1	0	0	0	0	0	0	0	0	1	0	0	0
	TARA_SOC_NCLDV_00009	TARA	Yes	Novusviridae	N3	New_family_II	NEW_02						3	2	2	0	0	1	0	0	0	100	88,16292656	0	11,83707344	0	29,08080454	251372	1	1	1	0	1	1	1	1	1	1	1	1	1	1	1	1	1	0	1	1	1
	TARA_SOC_NCLDV_00010	TARA	No	Imitervirales		Mesomimiviridae	Meso_base_clade_II						1	0	1	1	0	1	0	0	3,119252942	96,88074706	95,28418445	4,715815546	0	0	27,71715283	238730	0	0	1	0	0	0	0	0	0	0	0	1	0	0	0	0	0	0	0	0	0
	TARA_SOC_NCLDV_00011	TARA	No	Imitervirales		Mesomimiviridae	Meso_clade_I						1	2	1	1	1	1	0	0	7,940044837	92,05995516	91,09186139	8,90813861	0	0	54,36160246	231293	1	0	1	0	0	0	0	0	1	0	0	0	0	0	0	0	0	0	0	0	0
	TARA_SOC_NCLDV_00012	TARA	No	Imitervirales		Mesomimiviridae	Meso_clade_I						1	1	1	1	2	1	1	1	0,543367057	99,45663294	100	0	0	0	74,38110083	229682	1	0	1	0	0	0	0	0	1	0	0	0	0	0	0	0	0	0	0	0	0
	TARA_SOC_NCLDV_00013	TARA	No	Imitervirales		Mesomimiviridae	Meso_clade_I						1	1	1	1	1	1	0	1	1,910889355	98,08911064	100	0	0	0	69,25031822	227830	1	0	1	0	0	0	0	0	1	1	0	0	0	0	0	0	0	0	0	0	0
	TARA_SOC_NCLDV_00014	TARA	No	Pandoravirales		Phycodnaviridae_I	ND						1	1	1	1	1	1	0	1	0	100	0,963973788	0	99,03602621	0	57,5894014	216104	1	0	1	0	0	0	0	0	0	0	0	0	0	0	0	0	0	0	0	0	0
	TARA_SOC_NCLDV_00015	TARA	No	Asfuvirales		ND	ND						1	1	1	1	0	2	1	1	0	100	8,465330113	0	91,53466989	0	10,91464922	198229	1	0	1	0	0	0	0	0	0	0	0	0	0	0	0	0	0	0	0	0	0
	TARA_SOC_NCLDV_00016	TARA	Yes	Novusviridae	N4	New_family_II	NEW_02						1	1	1	1	0	0	0	0	0,879636937	99,12036306	100	0	0	0	80,72986431	195598	1	1	1	1	1	1	1	1	1	1	0	1	1	1	0	1	1	1	1	1	0
	TARA_SOC_NCLDV_00017	TARA	No	Pandoravirales		Phycodnaviridae_I	PhycoI_clade_I						1	1	1	1	1	2	1	2	0	100	100	0	0	0	11,88260146	173733	1	0	0	0	0	0	0	0	0	1	0	0	0	0	0	0	0	0	0	0	0
	TARA_SOC_NCLDV_00018	TARA	No	Imitervirales		Mesomimiviridae	Meso_base_clade_IV						1	0	0	1	3	0	0	0	0	100	96,00683032	0	3,993169684	0	28,6999959	170561	0	0	1	0	0	0	0	0	0	0	0	0	0	0	0	0	0	0	0	0	0
	TARA_SOC_NCLDV_00019	TARA	No	Imitervirales		Imiter_basal_family	ND						1	1	0	0	0	0	0	0	0	100	100	0	0	0	16,84665227	169458	0	0	0	0	0	0	0	0	0	0	0	0	0	0	0	0	0	0	0	0	0
	TARA_SOC_NCLDV_00020	TARA	No	Imitervirales		Mesomimiviridae	Meso_clade_I						2	1	2	1	1	2	0	0	0	100	100	0	0	0	22,0020599	156392	1	0	1	0	0	0	0	0	1	0	0	0	0	0	0	0	0	0	0	0	0
	TARA_SOC_NCLDV_00021	TARA	No	Algavirales		Phycodnaviridae_II	Raphidovirinae						0	0	1	1	0	2	1	1	0,442820724	99,55717928	100	0	0	0	355,0894117	152385	0	0	0	0	0	0	0	0	1	0	0	0	0	0	0	0	0	1	0	0	0
	TARA_SOC_NCLDV_00022	TARA	No	Imitervirales		Mesomimiviridae	Meso_clade_I						1	2	1	0	2	1	1	1	4,636163835	95,36383617	95,70571307	4,294286935	0	0	158,2155732	138700	1	0	1	0	0	0	0	0	0	0	0	0	0	0	0	0	0	0	0	0	0
	TARA_SOC_NCLDV_00023	TARA	No	Imitervirales		Mesomimiviridae	Meso_base_clade_IV						0	1	1	0	1	1	1	1	0	100	95,72482966	0	4,275170338	0	26,2536075	110880	1	0	0	0	0	0	0	0	0	0	0	0	0	0	0	0	0	0	0	0	0
	TARA_SOC_NCLDV_00024	TARA	No	Coldviridae	Cold_Clade_A	Phycodnaviridae_I	ND						1	1	1	1	0	1	0	2	0	100	0	71,96836894	20,94547454	7,08615652	16,1631761	110727	0	0	0	0	0	0	0	0	1	0	0	1	0	0	0	0	0	0	0	0	0
	TARA_SOC_NCLDV_00025	TARA	No	Imitervirales		Mesomimiviridae	Meso_clade_II						1	2	0	1	3	1	0	0	0	100	100	0	0	0	25,70085027	88678	1	0	1	0	0	0	0	0	0	0	0	0	0	0	0	0	0	0	0	0	0
	TARA_SOC_NCLDV_00026	TARA	No	Algavirales		Phycodnaviridae_II	Prasinovirinae						0	0	1	1	3	2	0	1	0,11098219	99,88901781	73,35289615	25,83001882	0,69710533	0,119979707	6273,132181	85598	0	0	0	0	0	0	0	0	1	0	0	0	0	0	0	0	0	1	0	0	0
	TARA_SOC_NCLDV_00027	TARA	No	Asfuvirales		ND	ND						1	1	1	0	2	1	0	1	0	100	13,80050278	0	86,19949722	0	9,545559097	60866	1	0	1	0	0	0	0	0	0	0	0	0	0	0	0	0	0	0	0	0	0
	Dendrogram genomes:
	((TARA_PON_NCLDV_00044:0.193516,TARA_PON_NCLDV_00029:0.193516)0:0.431669,((((TARA_PSE_NCLDV_00039:0.0638503,(TARA_AOS_NCLDV_00024:0.0564583,(TARA_MED_NCLDV_00088:0.0483345,(Schulz_GVMAG_S_1016722_118:0.0465645,((((Schulz_GVMAG_M_3300022931_18:0.0256465,Schulz_GVMAG_S_1039734_46:0.0256465)0:0.0331651,((Schulz_GVMAG_M_3300009432_20:0.0221466,(TARA_PSW_NCLDV_00015:0.0157638,Moniruzzaman_MM01_ERX5560…
	_45:0.0210731,(Moniruzzaman_LP01_ERX555978_25_dc:0.0191788,Schulz_GVMAG_S_ERX556121_86:0.0191788)0:0.0210731)0:0.0313224)0:0.0420252,(Schulz_GVMAG_S_3300013195_8:0.0386587,((TARA_IOS_NCLDV_00010:0.0269496,Moniruzzaman_LP01_ERX552274_25_dc:0.0269496)0:0.0332825,(Schulz_GVMAG_S_1092152_17:0.028905,TARA_AON_NCLDV_00033:0.028905)0:0.0332825)0:0.0386587)0:0.0420252)0:0.0621107)0:0.0690602)0:0.0789332,…
	5296,(TARA_MED_NCLDV_00060:0.0553865,((Schulz_GVMAG_M_3300027687_8:0.0270423,TARA_ARC_NCLDV_00010:0.0270423)0:0.0524963,((Schulz_GVMAG_M_3300000115_5:0.0427683,((TARA_ARC_NCLDV_00007:0.0313072,(TARA_ARC_NCLDV_00017:0.0242971,Schulz_GVMAG_M_3300009422_16:0.0242971)0:0.0313072)0:0.0395846,(Moniruzzaman_MM07_ERX555963_2_dc:0.0374769,(TARA_ARC_NCLDV_00019:0.0219881,TARA_ARC_NCLDV_00005:0.0219881)0:0.…
	Dendrogram selection of gene clusters:
	(((k_c_235:0.0288029,(gu_c_11:0.0247893,k_c_3:0.0247893)0:0.0288029)0:0.0344358,(k_c_137:0.0297122,(((k_c_38:0.0120491,(k_c_1:0.0101549,(k_c_5:0.00784554,k_c_4:0.00784554)0:0.0101549)0:0.0120491)0:0.0138366,(k_c_55:0.0127064,(gu_c_18:0.0122205,(k_c_7:0.0108577,k_c_105:0.0108577)0:0.0122205)0:0.0127064)0:0.0138366)0:0.0225602,(k_c_75:0.015881,(((k_c_2:0.00988118,gu_c_55:0.00988118)0:0.0132817,(k_c…
[truncated: 39 more columns]
