# Supplementary material for: Mirusviruses link herpesviruses to giant viruses
Source: Nature. 2023 Apr 19;616(7958):783–9. doi: 10.1038/s41586-023-05962-4 (PMC10132985; doi:10.1038/s41586-023-05962-4)
Supplement: Supplementary file 23 — Source Data Extended Data Fig. 8 [file 41586_2023_5962_MOESM23_ESM.xlsx]

## Sheet: Source Data Figure S8
	Source data for Figure S8
	This table was used as metadata in the anvi'o interactive interface
	HISTONES					HELIORHODOPSINS
	Genome	Histone_Type	Taxo_01	Taxo_02		Gene_ID	Rhodopsin_Type	Taxo_01	Taxo_02
	Archaea_REF_Caldivirga_maquilingensis_IC-167__ABW02527_1		Archaea			TARA_ANE_MAG_00101_000000000734.3.1	EUK_TARA	EUK
	Archaea_REF_Candidatus_Aenigmarchaeota_archaeon_CG1_02_38_14__OIN88081_1		Archaea			TARA_AON_MAG_00097_000000000260.34.1	EUK_TARA	EUK
	Archaea_REF_Candidatus_Bathyarchaeota_archaeon_B23__KYH36356_1		Archaea			TARA_AON_MAG_00118_000000001086.4.1	EUK_TARA	EUK
	Archaea_REF_Candidatus_Bathyarchaeota_archaeon_B24__KYH37304_1		Archaea			TARA_AON_MAG_00229_000000001534.1.3	EUK_TARA	EUK
	Archaea_REF_Candidatus_Diapherotrites_archaeon_CG_4_10_14_0_2_um_filter_31_5__PJA17623_1		Archaea			TARA_AON_MAG_00346_000000009686.2.1	EUK_TARA	EUK
	Archaea_REF_Candidatus_Heimdallarchaeota_archaeon_LC_3__OLS21974_1		Archaea			TARA_AOS_MAG_00032_000000000040.621.6	EUK_TARA	EUK
	Archaea_REF_Candidatus_Heimdallarchaeota_archaeon_LC_3__OLS22332_1		Archaea			TARA_AOS_MAG_00145_000000003049.1.1	EUK_TARA	EUK
	Archaea_REF_Candidatus_Heimdallarchaeota_archaeon_LC_3__OLS24873_1		Archaea			TARA_AOS_MAG_00150_000000002240.1.1	EUK_TARA	EUK
	Archaea_REF_Candidatus_Huberarchaeum_crystalense__PJB03565_1		Archaea			TARA_AOS_MAG_00161_000000004755.4.1	EUK_TARA	EUK
	Archaea_REF_Candidatus_Huberarchaeum_crystalense__PJB04497_1		Archaea			TARA_AOS_MAG_00181_000000000761.3.1	EUK_TARA	EUK
	Archaea_REF_Candidatus_Lokiarchaeota_archaeon_CR_4__OLS16336_1		Archaea			TARA_AOS_MAG_00182_000000000127.6.6	EUK_TARA	EUK
	Archaea_REF_Candidatus_Micrarchaeum_acidiphilum_ARMAN-2__EET90461_1		Archaea			TARA_AOS_MAG_00182_000000004214.8.1	EUK_TARA	EUK
	Archaea_REF_Candidatus_Nitrososphaera_gargensis_Ga9_2__AFU59009_1		Archaea			TARA_AOS_MAG_00183_000000003516.4.2	EUK_TARA	EUK
	Archaea_REF_Candidatus_Odinarchaeota_archaeon_LCB_4__OLS18261_1		Archaea			TARA_AOS_MAG_00184_000000011556.5.1	EUK_TARA	EUK
	Archaea_REF_Candidatus_Pacearchaeota_archaeon_CG1_02_31_27__OIO41945_1		Archaea			TARA_AOS_MAG_00185_000000008667.20.1	EUK_TARA	EUK
	Archaea_REF_Candidatus_Thorarchaeota_archaeon_SMTZ1-45__KXH71038_1		Archaea			TARA_ARC_MAG_00063_000000000084.53.1	EUK_TARA	EUK
	Archaea_REF_Candidatus_Woesearchaeota_archaeon_CG1_02_47_18__OIO61677_1		Archaea			TARA_ARC_MAG_00100_000000000957.16.2	EUK_TARA	EUK
	Archaea_REF_Lokiarchaeum_sp__GC14_75__KKK41979_1		Archaea			TARA_ARC_MAG_00108_000000001909.6.1	EUK_TARA	EUK
	Archaea_REF_Methanocaldococcus_jannaschii_DSM_2661__AAB99668_1		Archaea			TARA_ARC_MAG_00116_000000002611.21.1	EUK_TARA	EUK
	Archaea_REF_Methanococcoides_methylutens__KGK98166_1		Archaea			TARA_ARC_MAG_00123_000000000529.32.1	EUK_TARA	EUK
	Archaea_REF_Methanothermus_fervidus_DSM_2088__ADP77985_1		Archaea			TARA_ARC_MAG_00188_000000001367.14.1	EUK_TARA	EUK
	Archaea_REF_miscellaneous_Crenarchaeota_group_archaeon_SMTZ-80__KON27866_1		Archaea			TARA_ARC_MAG_00189_000000002299.18.1	EUK_TARA	EUK
	Archaea_REF_Thermococcus_kodakarensis_KOD1__BAD86478_1		Archaea			TARA_ARC_MAG_00215_000000000832.4.1	EUK_TARA	EUK
	Archaea_REF_Thermofilum_pendens_Hrk_5__ABL77757_1		Archaea			TARA_ARC_MAG_00217_000000000519.31.1	EUK_TARA	EUK
	Archaea_REF_Vulcanisaeta_distributa_DSM_14429__ADN51226_1		Archaea			TARA_ARC_MAG_00220_000000002305.12.1	EUK_TARA	EUK
	Yoshikawa_archaea_ref_Methanobrevibacter_arboriphilus_WP_082398022_1_histone		Archaea			TARA_ARC_MAG_00224_000000001373.3.1	EUK_TARA	EUK
	Yoshikawa_archaea_ref_Methanohalobium_evestigatum_WP_013195353_1_histone		Archaea			TARA_ARC_MAG_00234_000000000114.2.1	EUK_TARA	EUK
	Yoshikawa_archaea_ref_Thermococcus_zilligii_WP_010477073_1_histone		Archaea			TARA_ARC_MAG_00248_000000009499.5.1	EUK_TARA	EUK
	Euka_H2A_REF_110764935_apis_canonical_H2A	H2A	EUK_REF			TARA_ARC_MAG_00261_000000003878.15.1	EUK_TARA	EUK
	Euka_H2A_REF_112807244_danio_H2A_Z	H2A	EUK_REF			TARA_ARC_MAG_00272_000000000999.1.1	EUK_TARA	EUK
	Euka_H2A_REF_115495331_bos_H2A_B	H2A	EUK_REF			TARA_ARC_MAG_00283_000000000207.1.1	EUK_TARA	EUK
	Euka_H2A_REF_118151026_bos_H2A_L	H2A	EUK_REF			TARA_ARC_MAG_00289_000000004670.5.1	EUK_TARA	EUK
	Euka_H2A_REF_119331192_bos_H2A_X	H2A	EUK_REF			TARA_ARC_MAG_00303_000000014115.1.1	EUK_TARA	EUK
	Euka_H2A_REF_119923405_bos_H2A_L	H2A	EUK_REF			TARA_ARC_MAG_00310_000000008140.2.1	EUK_TARA	EUK
	Euka_H2A_REF_15219078_arabidopsis_H2A_Z	H2A	EUK_REF			TARA_ARC_MAG_00312_000000008002.2.1	EUK_TARA	EUK
	Euka_H2A_REF_15221875_arabidopsis_H2A_X	H2A	EUK_REF			TARA_ARC_MAG_00314_000000003607.2.1	EUK_TARA	EUK
	Euka_H2A_REF_15223708_arabidopsis_canonical_H2A	H2A	EUK_REF			TARA_ARC_MAG_00317_000000009339.1.1	EUK_TARA	EUK
	Euka_H2A_REF_15223948_arabidopsis_H2A_X	H2A	EUK_REF			TARA_ARC_MAG_00319_000000004286.12.4	EUK_TARA	EUK
	Euka_H2A_REF_15224957_arabidopsis_H2A_Z	H2A	EUK_REF			TARA_ARC_MAG_00319_000000009136.28.1	EUK_TARA	EUK
	Euka_H2A_REF_15232330_arabidopsis_canonical_H2A	H2A	EUK_REF			TARA_ARC_MAG_00323_000000020489.1.1	EUK_TARA	EUK
	Euka_H2A_REF_15232536_arabidopsis_H2A_Z	H2A	EUK_REF			TARA_ARC_MAG_00324_000000014894.6.1	EUK_TARA	EUK
	Euka_H2A_REF_15236314_arabidopsis_H2A_Z	H2A	EUK_REF			TARA_ASW_MAG_00036_000000003516.1.1	EUK_TARA	EUK
	Euka_H2A_REF_15238549_arabidopsis_H2A_W	H2A	EUK_REF			TARA_ASW_MAG_00042_000000002302.2.1	EUK_TARA	EUK
	Euka_H2A_REF_15239697_arabidopsis_canonical_H2A	H2A	EUK_REF			TARA_ION_MAG_00143_000000001102.4.1	EUK_TARA	EUK
	Euka_H2A_REF_15241016_arabidopsis_H2A_W	H2A	EUK_REF			TARA_ION_MAG_00154_000000003808.8.1	EUK_TARA	EUK
	Euka_H2A_REF_17562014_caenorhabditis_canonical_H2A	H2A	EUK_REF			TARA_ION_MAG_00160_000000001259.2.1	EUK_TARA	EUK
	Euka_H2A_REF_17738227_drosophila_H2A_Z	H2A	EUK_REF			TARA_ION_MAG_00168_000000008516.1.1	EUK_TARA	EUK
	Euka_H2A_REF_24111226_danio_H2A_Z	H2A	EUK_REF			TARA_ION_MAG_00177_000000007339.9.1	EUK_TARA	EUK
	Euka_H2A_REF_296237715_callithrix_H2A_B	H2A	EUK_REF			TARA_ION_MAG_00199_000000007485.6.1	EUK_TARA	EUK
	Euka_H2A_REF_301755368_ailuropoda_H2A_P	H2A	EUK_REF			TARA_IOS_MAG_00065_000000000796.1.1	EUK_TARA	EUK
	Euka_H2A_REF_301783589_ailuropoda_H2A_L	H2A	EUK_REF			TARA_MED_MAG_00216_000000000311.1.1	EUK_TARA	EUK
	Euka_H2A_REF_329663492_bos_H2A_1	H2A	EUK_REF			TARA_MED_MAG_00308_000000002298.37.1	EUK_TARA	EUK
	Euka_H2A_REF_334186954_arabidopsis_canonical_H2A	H2A	EUK_REF			TARA_MED_MAG_00362_000000001040.6.1	EUK_TARA	EUK
	Euka_H2A_REF_334187383_arabidopsis_H2A_W	H2A	EUK_REF			TARA_MED_MAG_00390_000000001018.7.1	EUK_TARA	EUK
	Euka_H2A_REF_348567212_cavia_H2A_L	H2A	EUK_REF			TARA_MED_MAG_00397_000000000896.2.6	EUK_TARA	EUK
	Euka_H2A_REF_348567220_cavia_H2A_L	H2A	EUK_REF			TARA_MED_MAG_00398_000000000147.2.1	EUK_TARA	EUK
	Euka_H2A_REF_348586313_cavia_H2A_1	H2A	EUK_REF			TARA_MED_MAG_00400_000000007633.1.1	EUK_TARA	EUK
	Euka_H2A_REF_354492127_cricetulus_H2A_P	H2A	EUK_REF			TARA_MED_MAG_00403_000000002234.1.1	EUK_TARA	EUK
	Euka_H2A_REF_354492135_cricetulus_H2A_L	H2A	EUK_REF			TARA_MED_MAG_00407_000000002138.8.1	EUK_TARA	EUK
	Euka_H2A_REF_354504491_cricetulus_H2A_B	H2A	EUK_REF			TARA_MED_MAG_00413_000000004495.14.1	EUK_TARA	EUK
	Euka_H2A_REF_354506888_cricetulus_H2A_B	H2A	EUK_REF			TARA_MED_MAG_00422_000000003539.9.1	EUK_TARA	EUK
	Euka_H2A_REF_41055102_danio_H2A_X	H2A	EUK_REF			TARA_MED_MAG_00428_000000000392.1.1	EUK_TARA	EUK
	Euka_H2A_REF_545554572_canis_H2A_1	H2A	EUK_REF			TARA_MED_MAG_00434_000000002853.1.1	EUK_TARA	EUK
	Euka_H2A_REF_545557820_canis_H2A_P	H2A	EUK_REF			TARA_MED_MAG_00447_000000001229.13.1	EUK_TARA	EUK
	Euka_H2A_REF_57112025_canis_H2A_L	H2A	EUK_REF			TARA_MED_MAG_00464_000000004286.2.3	EUK_TARA	EUK
	Euka_H2A_REF_57112039_canis_H2A_L	H2A	EUK_REF			TARA_MED_MAG_00470_000000006699.1.1	EUK_TARA	EUK
	Euka_H2A_REF_625285905_cricetulus_canonical_H2A	H2A	EUK_REF			TARA_MED_MAG_00493_000000010333.2.1	EUK_TARA	EUK
	Euka_H2A_REF_66357734_cryptosporidium_H2A_Z	H2A	EUK_REF			TARA_PON_MAG_00124_000000000241.88.1	EUK_TARA	EUK
	Euka_H2A_REF_66359884_cryptosporidium_H2A_X	H2A	EUK_REF			TARA_PON_MAG_00217_000000001565.15.1	EUK_TARA	EUK
	Euka_H2A_REF_66506394_apis_H2A_X	H2A	EUK_REF			TARA_PSE_MAG_00171_000000000513.21.1	EUK_TARA	EUK
	Euka_H2A_REF_66807867_dictyostelium_H2A_Z	H2A	EUK_REF			TARA_PSE_MAG_00182_000000001737.16.1	EUK_TARA	EUK
	Euka_H2A_REF_66814816_dictyostelium_H2A_X	H2A	EUK_REF			TARA_PSE_MAG_00188_000000000355.3.1	EUK_TARA	EUK
	Euka_H2A_REF_675650858_callithrix_H2A_1	H2A	EUK_REF			TARA_PSE_MAG_00188_000000001890.19.4	EUK_TARA	EUK
	Euka_H2A_REF_688617969_danio_canonical_H2A	H2A	EUK_REF			TARA_PSE_MAG_00200_000000002142.1.1	EUK_TARA	EUK
	Euka_H2A_REF_70887615_danio_macroH2A	H2A	EUK_REF			TARA_PSE_MAG_00240_000000003324.6.6	EUK_TARA	EUK
	Euka_H2A_REF_731349093_beta_H2A_W	H2A	EUK_REF			TARA_PSE_MAG_00253_000000000242.3.1	EUK_TARA	EUK
	Euka_H2A_REF_752439251_ailuropoda_H2A_B	H2A	EUK_REF			TARA_PSW_MAG_00075_000000000371.77.1	EUK_TARA	EUK
	Euka_H2A_REF_752439274_ailuropoda_H2A_1	H2A	EUK_REF			TARA_PSW_MAG_00105_000000000177.274.1	EUK_TARA	EUK
	Yoshikawa_euka_ref_Acanthamoeba_castellanii_str_Neff_XP_004335958_1_histone_H2A	H2A	EUK_REF			TARA_PSW_MAG_00106_000000001198.21.1	EUK_TARA	EUK
	Yoshikawa_euka_ref_Arabidopsis_thaliana_NP_175517_1_histone_H2A	H2A	EUK_REF			TARA_PSW_MAG_00160_000000000062.124.1	EUK_TARA	EUK
	Yoshikawa_euka_ref_Homo_sapiens_NP_003500_1_histone_H2A	H2A	EUK_REF			TARA_PSW_MAG_00256_000000004209.6.1	EUK_TARA	EUK
	Yoshikawa_euka_ref_Naegleria_gruberi_XP_002679821_1_histone_H2A	H2A	EUK_REF			TARA_PSW_MAG_00260_000000001579.6.1	EUK_TARA	EUK
	Yoshikawa_euka_ref_Saccharomyces_cerevisiae_S288C_NP_010511_3_histone_H2A	H2A	EUK_REF			TARA_PSW_MAG_00274_000000003392.1.9	EUK_TARA	EUK
	Euka_H2B_REF_108860775_psammechinus_sperm_H2B	H2B	EUK_REF			TARA_PSW_MAG_00289_000000000344.42.1	EUK_TARA	EUK
	Euka_H2B_REF_108885304_parechinus_sperm_H2B	H2B	EUK_REF			TARA_PSW_MAG_00295_000000005294.1.2	EUK_TARA	EUK
	Euka_H2B_REF_109077646_macaca_subH2B	H2B	EUK_REF			TARA_PSW_MAG_00302_000000005176.5.1	EUK_TARA	EUK
	Euka_H2B_REF_119331174_gallus_canonical_H2B	H2B	EUK_REF			TARA_RED_MAG_00112_000000002797.42.1	EUK_TARA	EUK
	Euka_H2B_REF_12025524_rattus_H2B_1	H2B	EUK_REF			TARA_SOC_MAG_00037_000000001071.57.1	EUK_TARA	EUK
	Euka_H2B_REF_12025526_rattus_canonical_H2B	H2B	EUK_REF			TARA_SOC_MAG_00051_000000000424.1.1	EUK_TARA	EUK
	Euka_H2B_REF_124511826_plasmodium_H2B_Z	H2B	EUK_REF			TARA_SOC_MAG_00052_000000000169.2.1	EUK_TARA	EUK
	Euka_H2B_REF_126320607_monodelphis_subH2B	H2B	EUK_REF			TARA_SOC_MAG_00057_000000004011.1.1	EUK_TARA	EUK
	Euka_H2B_REF_149727070_equus_subH2B	H2B	EUK_REF			TARA_SOC_MAG_00057_000000005686.4.1	EUK_TARA	EUK
	Euka_H2B_REF_161386_psammechinus_canonical_H2B	H2B	EUK_REF			TARA_SOC_MAG_00060_000000002228.1.1	EUK_TARA	EUK
	Euka_H2B_REF_17558794_caenorhabditis_canonical_H2B	H2B	EUK_REF			TARA_SOC_MAG_00061_000000015527.4.1	EUK_TARA	EUK
	Euka_H2B_REF_20336754_homo_canonical_H2B	H2B	EUK_REF			TARA_SOC_MAG_00063_000000000259.1.2	EUK_TARA	EUK
	Euka_H2B_REF_223590216_homo_H2B_W	H2B	EUK_REF			TARA_SOC_MAG_00067_000000005813.1.1	EUK_TARA	EUK
	Euka_H2B_REF_24585671_drosophila_canonical_H2B	H2B	EUK_REF			TARA_SOC_MAG_00067_000000007865.1.1	EUK_TARA	EUK
	Euka_H2B_REF_24586679_homo_H2B_1	H2B	EUK_REF			TARA_SOC_MAG_00070_000000007067.3.1	EUK_TARA	EUK
	Euka_H2B_REF_254588081_mus_subH2B	H2B	EUK_REF			TARA_SOC_MAG_00074_000000004603.7.2	EUK_TARA	EUK
	Euka_H2B_REF_28316750_mus_H2B_1	H2B	EUK_REF			TARA_SOC_MAG_00074_000000007317.4.1	EUK_TARA	EUK
	Euka_H2B_REF_28316760_mus_canonical_H2B	H2B	EUK_REF			TARA_SOC_MAG_00075_000000003487.1.5	EUK_TARA	EUK
	Euka_H2B_REF_291407712_oryctolagus_H2B_W	H2B	EUK_REF			TARA_SOC_MAG_00079_000000016393.5.1	EUK_TARA	EUK
	Euka_H2B_REF_296470943_bos_H2B_W	H2B	EUK_REF			TARA_SAMEA2619782_METAG_scaffold_2_length_432583_110	Mirus	MR_02	MR_02
	Euka_H2B_REF_301771932_ailuropoda_subH2B	H2B	EUK_REF			TARA_SAMEA2619782_METAG_scaffold_2_length_432583_169	Mirus	MR_02	MR_02
	Euka_H2B_REF_301781100_ailuropoda_H2B_W	H2B	EUK_REF			TARA_SAMEA2619782_METAG_scaffold_2_length_432583_268	Mirus	MR_02	MR_02
	Euka_H2B_REF_302564969_macaca_H2B_W	H2B	EUK_REF			TARA_SAMEA2619782_METAG_scaffold_2_length_432583_295	Mirus	MR_02	MR_02
	Euka_H2B_REF_344272356_loxodonta_subH2B	H2B	EUK_REF			cPacV_1605_000000000002_0156	NCLDV	Megaviricetes	Imitervirales
	Euka_H2B_REF_344307322_loxodonta_canonical_H2B	H2B	EUK_REF			cPacV_1605_000000000005_0040	NCLDV	Megaviricetes	Imitervirales
	Euka_H2B_REF_348552306_cavia_subH2B	H2B	EUK_REF			Moniruzzaman_EP01_ERX552279_2_dc_000000000008_0005	NCLDV	Megaviricetes	Pandoravirales
	Euka_H2B_REF_354507874_cricetulus_subH2B	H2B	EUK_REF			Moniruzzaman_EP05_ERX552277_13_dc_000000000003_0021	NCLDV	Megaviricetes	Pandoravirales
	Euka_H2B_REF_398366183_saccharomyces_canonical_H2B	H2B	EUK_REF			Moniruzzaman_EP05_ERX552277_13_dc_000000000022_0021	NCLDV	Megaviricetes	Pandoravirales
	Euka_H2B_REF_45429973_bos_subH2B	H2B	EUK_REF			Moniruzzaman_MM07_SRX802963_33_dc_000000000002_0005	NCLDV	Megaviricetes	Imitervirales
	Euka_H2B_REF_47551059_strongylocentrotus_sperm_H2B	H2B	EUK_REF			Moniruzzaman_MM16_ERX552254_13_dc_000000000007_0014	NCLDV	Megaviricetes	Imitervirales
	Euka_H2B_REF_512843645_heterocephalus_subH2B	H2B	EUK_REF			Moniruzzaman_MM17_ERX552270_68_dc_000000000010_0008	NCLDV	Megaviricetes	Imitervirales
	Euka_H2B_REF_545217094_equus_H2B_1	H2B	EUK_REF			Moniruzzaman_MM17_ERX552270_68_dc_000000000025_0004	NCLDV	Megaviricetes	Imitervirales
	Euka_H2B_REF_545554624_canis_H2B_1	H2B	EUK_REF			oPacV_662_000000000012_0015	NCLDV	Megaviricetes	Imitervirales
	Euka_H2B_REF_545560116_canis_H2B_W	H2B	EUK_REF			Phycodnaviridae_DQ491001_Paramecium_bursaria_chlorella_virus_MT325_000000000001_0127	NCLDV	Megaviricetes	Algavirales
	Euka_H2B_REF_612000632_monodelphis_canonical_H2B	H2B	EUK_REF			Phycodnaviridae_DQ890022_Paramecium_bursaria_Chlorella_virus_FR483_000000000001_0134	NCLDV	Megaviricetes	Algavirales
	Euka_H2B_REF_625285907_cricetulus_canonical_H2B	H2B	EUK_REF			Phycodnaviridae_FN429076_Emiliania_huxleyi_virus_99B1_000000000001_0047	NCLDV	Megaviricetes	Algavirales
	Euka_H2B_REF_62909990_strongylocentrotus_canonical_H2B	H2B	EUK_REF			Phycodnaviridae_FN429076_Emiliania_huxleyi_virus_99B1_000000000001_0072	NCLDV	Megaviricetes	Algavirales
	Euka_H2B_REF_6319471_saccharomyces_canonical_H2B	H2B	EUK_REF			Phycodnaviridae_JX997154_Paramecium_bursaria_Chlorella_virus_AP110A_000000000001_0140	NCLDV	Megaviricetes	Algavirales
	Euka_H2B_REF_655885637_oryctolagus_canonical_H2B	H2B	EUK_REF			Phycodnaviridae_JX997157_Paramecium_bursaria_Chlorella_virus_Can18_4_000000000001_0142	NCLDV	Megaviricetes	Algavirales
	Euka_H2B_REF_68073549_plasmodium_H2B_Z	H2B	EUK_REF			Phycodnaviridae_JX997160_Paramecium_bursaria_Chlorella_virus_CVB_1_000000000001_0137	NCLDV	Megaviricetes	Algavirales
	Euka_H2B_REF_74767039_psammechinus_sperm_H2B	H2B	EUK_REF			Phycodnaviridae_JX997161_Paramecium_bursaria_Chlorella_virus_CVG_1_000000000001_0131	NCLDV	Megaviricetes	Algavirales
	Euka_H2B_REF_75170197_arabidopsis_canonical_H2B	H2B	EUK_REF			Phycodnaviridae_JX997163_Paramecium_bursaria_Chlorella_virus_CVM_1_000000000001_0147	NCLDV	Megaviricetes	Algavirales
	Euka_H2B_REF_75180188_arabidopsis_canonical_H2B	H2B	EUK_REF			Phycodnaviridae_JX997164_Paramecium_bursaria_Chlorella_virus_CVR_1_000000000001_0138	NCLDV	Megaviricetes	Algavirales
	Euka_H2B_REF_75181188_arabidopsis_canonical_H2B	H2B	EUK_REF			Phycodnaviridae_JX997166_Paramecium_bursaria_Chlorella_virus_CZ_2_000000000001_0127	NCLDV	Megaviricetes	Algavirales
	Euka_H2B_REF_75181341_arabidopsis_canonical_H2B	H2B	EUK_REF			Phycodnaviridae_JX997167_Paramecium_bursaria_Chlorella_virus_Fr5L_000000000001_0145	NCLDV	Megaviricetes	Algavirales
	Euka_H2B_REF_752441783_ailuropoda_canonical_H2B	H2B	EUK_REF			Phycodnaviridae_JX997181_Paramecium_bursaria_Chlorella_virus_NW665_2_000000000001_0130	NCLDV	Megaviricetes	Algavirales
	Euka_H2B_REF_795655520_macaca_canonical_H2B	H2B	EUK_REF			Phycodnaviridae_JX997184_Paramecium_bursaria_Chlorella_virus_OR0704_2_2_000000000001_0132	NCLDV	Megaviricetes	Algavirales
	Euka_H2B_REF_82697375_bos_canonical_H2B	H2B	EUK_REF			Phycodnaviridae_KF481685_Emiliania_huxleyi_virus_18_000000000001_0080	NCLDV	Megaviricetes	Algavirales
	Euka_H2B_REF_861442736_heterocephalus_canonical_H2B	H2B	EUK_REF			Phycodnaviridae_KF481685_Emiliania_huxleyi_virus_18_000000000001_0107	NCLDV	Megaviricetes	Algavirales
	Euka_H2B_REF_884911570_cavia_canonical_H2B	H2B	EUK_REF			Phycodnaviridae_KF481685_Emiliania_huxleyi_virus_18_000000000001_0293	NCLDV	Megaviricetes	Algavirales
	Yoshikawa_euka_ref_Acanthamoeba_castellanii_str_Neff_XP_004341446_1_histone_H2B	H2B	EUK_REF			Phycodnaviridae_KF481686_Emiliania_huxleyi_virus_145_000000000001_0064	NCLDV	Megaviricetes	Algavirales
	Yoshikawa_euka_ref_Arabidopsis_thaliana_NP_197679_1_histone_H2B	H2B	EUK_REF			Phycodnaviridae_KF481686_Emiliania_huxleyi_virus_145_000000000001_0094	NCLDV	Megaviricetes	Algavirales
	Yoshikawa_euka_ref_Homo_sapiens_NP_733759_1_histone_H2B	H2B	EUK_REF			Schulz_GVMAG_M_3300001352_25_000000000001_0054	NCLDV	Megaviricetes	Imitervirales
	Yoshikawa_euka_ref_Naegleria_gruberi_XP_002677696_1_histone_H2B	H2B	EUK_REF			Schulz_GVMAG_M_3300001352_25_000000000007_0009	NCLDV	Megaviricetes	Imitervirales
	Yoshikawa_euka_ref_Saccharomyces_cerevisiae_S288C_NP_010510_3_histone_H2B	H2B	EUK_REF			Schulz_GVMAG_M_3300006810_1_000000000024_0006	NCLDV	Megaviricetes	Pimascovirales
	Euka_H3_REF_114605759_pan_TS_H3_4	H3	EUK_REF			Schulz_GVMAG_M_3300012952_3_000000000001_0064	NCLDV	Megaviricetes	Pandoravirales
	Euka_H3_REF_115441249_oryza_canonical_H3	H3	EUK_REF			Schulz_GVMAG_M_3300020185_49_000000000004_0051	NCLDV	Megaviricetes	Imitervirales
	Euka_H3_REF_115453351_oryza_H3_3	H3	EUK_REF			Schulz_GVMAG_M_3300021185_39_000000000024_0006	NCLDV	Megaviricetes	Imitervirales
	Euka_H3_REF_119628413_homo_H3_Y	H3	EUK_REF			Schulz_GVMAG_M_3300021365_13_000000000002_0021	NCLDV	Megaviricetes	Imitervirales
	Euka_H3_REF_124513424_plasmodium_cenH3	H3	EUK_REF			Schulz_GVMAG_M_3300021960_31_000000000014_0004	NCLDV	Megaviricetes	Imitervirales
	Euka_H3_REF_13794280_guillardia_cenH3	H3	EUK_REF			Schulz_GVMAG_M_3300024230_8_000000000011_0002	NCLDV	Megaviricetes	Imitervirales
	Euka_H3_REF_15232146_arabidopsis_canonical_H3	H3	EUK_REF			Schulz_GVMAG_M_3300024294_11_000000000003_0017	NCLDV	Megaviricetes	Imitervirales
	Euka_H3_REF_15236103_arabidopsis_H3_3	H3	EUK_REF			Schulz_GVMAG_M_3300025897_2_000000000038_0003	NCLDV	Megaviricetes	Imitervirales
	Euka_H3_REF_162606012_guillardia_canonical_H3	H3	EUK_REF			Schulz_GVMAG_S_1016704_121_000000000004_0028	NCLDV	Megaviricetes	Pandoravirales
	Euka_H3_REF_17530867_drosophila_H3_5	H3	EUK_REF			Schulz_GVMAG_S_1016704_121_000000000004_0054	NCLDV	Megaviricetes	Pandoravirales
	Euka_H3_REF_17567723_caenorhabditis_H3_5	H3	EUK_REF			Schulz_GVMAG_S_1074258_81_000000000001_0017	NCLDV	Megaviricetes	Pandoravirales
	Euka_H3_REF_18378832_arabidopsis_cenH3	H3	EUK_REF			Schulz_GVMAG_S_1102110_105_000000000003_0009	NCLDV	Megaviricetes	Pandoravirales
	Euka_H3_REF_188528667_homo_H3_5	H3	EUK_REF			Schulz_GVMAG_S_1102993_45_000000000004_0013	NCLDV	Megaviricetes	Imitervirales
	Euka_H3_REF_21489955_mus_TS_H3_4	H3	EUK_REF			Schulz_GVMAG_S_1103017_68_000000000003_0028	NCLDV	Megaviricetes	Pandoravirales
	Euka_H3_REF_22024004_drosophila_cenH3	H3	EUK_REF			Schulz_GVMAG_S_3300010368_40_000000000013_0006	NCLDV	Megaviricetes	Pandoravirales
	Euka_H3_REF_294874934_perkinsus_cenH3	H3	EUK_REF			Schulz_GVMAG_S_ERX555915_91_000000000006_0007	NCLDV	Megaviricetes	Pandoravirales
	Euka_H3_REF_294956322_perkinsus_canonical_H3	H3	EUK_REF			Schulz_GVMAG_S_ERX555915_91_000000000008_0016	NCLDV	Megaviricetes	Pandoravirales
	Euka_H3_REF_301090188_phytophthora_H3_3	H3	EUK_REF			Schulz_GVMAG_S_ERX556106_33_000000000001_0022	NCLDV	Megaviricetes	Pandoravirales
	Euka_H3_REF_301115049_phytophthora_canonical_H3	H3	EUK_REF			TARA_AOS_NCLDV_00002_000000000010_0010	NCLDV	Megaviricetes	Pandoravirales
	Euka_H3_REF_302565464_macaca_TS_H3_4	H3	EUK_REF			TARA_ARC_NCLDV_00001_000000000084_0007	NCLDV	Megaviricetes	Imitervirales
	Euka_H3_REF_32401039_griffithsia_H3_3	H3	EUK_REF			TARA_ARC_NCLDV_00008_000000000036_0003	NCLDV	Megaviricetes	Pandoravirales
	Euka_H3_REF_397466137_pan_TS_H3_4	H3	EUK_REF			TARA_ARC_NCLDV_00024_000000000012_0045	NCLDV	Megaviricetes	Pandoravirales
	Euka_H3_REF_410046862_pan_H3_5	H3	EUK_REF			TARA_ARC_NCLDV_00034_000000000001_0001	NCLDV	Megaviricetes	Pandoravirales
	Euka_H3_REF_4502775_homo_cenH3	H3	EUK_REF			TARA_ARC_NCLDV_00062_000000000001_0038	NCLDV	Megaviricetes	Pandoravirales
	Euka_H3_REF_4504281_homo_TS_H3_4	H3	EUK_REF			TARA_ARC_NCLDV_00064_000000000027_0001	NCLDV	Megaviricetes	Pandoravirales
	Euka_H3_REF_4504299_homo_TS_H3_4	H3	EUK_REF			TARA_ARC_NCLDV_00068_000000000007_0028	NCLDV	Megaviricetes	Pandoravirales
	Euka_H3_REF_50408553_debaryomyces_H3_3	H3	EUK_REF			TARA_MED_NCLDV_00001_000000000009_0014	NCLDV	Megaviricetes	Imitervirales
	Euka_H3_REF_50423783_debaryomyces_canonical_H3	H3	EUK_REF			TARA_MED_NCLDV_00023_000000000007_0072	NCLDV	Megaviricetes	Pandoravirales
	Euka_H3_REF_51859376_homo_H3_5	H3	EUK_REF			TARA_MED_NCLDV_00044_000000000025_0001	NCLDV	Megaviricetes	Pandoravirales
	Euka_H3_REF_527498246_gallus_TS_H3_4	H3	EUK_REF			TARA_MED_NCLDV_00044_000000000064_0001	NCLDV	Megaviricetes	Pandoravirales
	Euka_H3_REF_544210412_cyanidioschyzon_cenH3	H3	EUK_REF			TARA_MED_NCLDV_00047_000000000008_0001	NCLDV	Megaviricetes	Pandoravirales
	Euka_H3_REF_544214341_cyanidioschyzon_canonical_H3	H3	EUK_REF			TARA_MED_NCLDV_00049_000000000002_0007	NCLDV	Megaviricetes	Pandoravirales
	Euka_H3_REF_58260270_cryptococcus_H3_3	H3	EUK_REF			TARA_MED_NCLDV_00050_000000000011_0004	NCLDV	Megaviricetes	Imitervirales
	Euka_H3_REF_6680920_mus_cenH3	H3	EUK_REF			TARA_MED_NCLDV_00057_000000000007_0025	NCLDV	Megaviricetes	Pimascovirales
	Euka_H3_REF_68472183_candida_canonical_H3	H3	EUK_REF			TARA_MED_NCLDV_00057_000000000010_0021	NCLDV	Megaviricetes	Pimascovirales
	Euka_H3_REF_68484797_candida_H3_3	H3	EUK_REF			TARA_MED_NCLDV_00070_000000000014_0024	NCLDV	Megaviricetes	Pimascovirales
	Euka_H3_REF_695416328_phytophthora_cenH3	H3	EUK_REF			TARA_MED_NCLDV_00073_000000000010_0016	NCLDV	Megaviricetes	Pimascovirales
	Euka_H3_REF_73919915_griffithsia_canonical_H3	H3	EUK_REF			TARA_MED_NCLDV_00087_000000000042_0001	NCLDV	Megaviricetes	Imitervirales
	Euka_H3_REF_78706960_drosophila_TS_H3_4	H3	EUK_REF			TARA_PSE_NCLDV_00008_000000000032_0010	NCLDV	Megaviricetes	Pandoravirales
	Euka_H3_REF_8070_drosophila_H3_5	H3	EUK_REF			TARA_PSE_NCLDV_00009_000000000020_0004	NCLDV	Megaviricetes	Pimascovirales
	Euka_H3_REF_82541094_plasmodium_canonical_H3	H3	EUK_REF			TARA_PSE_NCLDV_00011_000000000012_0009	NCLDV	Megaviricetes	Pandoravirales
	Euka_H3_REF_85077297_neurospora_canonical_H3	H3	EUK_REF			TARA_PSE_NCLDV_00018_000000000038_0006	NCLDV	Megaviricetes	Pandoravirales
	Euka_H3_REF_86171194_plasmodium_canonical_H3	H3	EUK_REF			TARA_PSE_NCLDV_00018_000000000042_0005	NCLDV	Megaviricetes	Pandoravirales
	Euka_H3_REF_NOGI_1_homo_H3_Y	H3	EUK_REF			TARA_PSE_NCLDV_00021_000000000022_0003	NCLDV	Megaviricetes	Pandoravirales
	Euka_H3_REF_NOGI_2_pan_H3_Y	H3	EUK_REF			TARA_PSE_NCLDV_00032_000000000010_0007	NCLDV	Megaviricetes	Pandoravirales
	Euka_H3_REF_NOGI_3_pan_H3_Y	H3	EUK_REF			TARA_PSE_NCLDV_00045_000000000003_0001	NCLDV	Megaviricetes	Imitervirales
	Euka_H3_REF_NOGI_4_homo_H3_Y	H3	EUK_REF			TARA_PSW_NCLDV_00003_000000000074_0004	NCLDV	Megaviricetes	Imitervirales
	Euka_H3_REF_NOGI_5_homo_H3_Y	H3	EUK_REF			TARA_PSW_NCLDV_00033_000000000005_0018	NCLDV	Megaviricetes	Imitervirales
	Euka_H3_REF_NOGI_6_macaca_H3_Y	H3	EUK_REF			TARA_PSW_NCLDV_00041_000000000031_0006	NCLDV	Megaviricetes	Pandoravirales
	Euka_H3_REF_NOGI_7_macaca_H3_Y	H3	EUK_REF			TARA_PSW_NCLDV_00052_000000000008_0002	NCLDV	Megaviricetes	Algavirales
	Yoshikawa_euka_ref_Acanthamoeba_castellanii_str_Neff_XP_004342027_1_histone_H3	H3	EUK_REF			TARA_PSW_NCLDV_00056_000000000001_0011	NCLDV	Megaviricetes	Pandoravirales
	Yoshikawa_euka_ref_Arabidopsis_thaliana_NP_189372_1_histone_H3	H3	EUK_REF			TARA_PSW_NCLDV_00063_000000000016_0003	NCLDV	Megaviricetes	Pandoravirales
	Yoshikawa_euka_ref_Homo_sapiens_NP_003520_1_histone_H3	H3	EUK_REF			TARA_PSW_NCLDV_00074_000000000003_0005	NCLDV	Megaviricetes	Pandoravirales
	Yoshikawa_euka_ref_Naegleria_gruberi_XP_002669596_1_histone_H3	H3	EUK_REF			TARA_PSW_NCLDV_00074_000000000026_0001	NCLDV	Megaviricetes	Pandoravirales
	Yoshikawa_euka_ref_Saccharomyces_cerevisiae_S288C_NP_009564_1_histone_H3	H3	EUK_REF			TARA_SOC_NCLDV_00003_000000000072_0009	NCLDV	Megaviricetes	Pandoravirales
	Euka_H4_REF_118366755_tetrahymena_canonical_H4	H4	EUK_REF			TARA_SOC_NCLDV_00005_000000000001_0005	NCLDV	Megaviricetes	Pandoravirales
	Euka_H4_REF_148228507_xenopus_canonical_H4	H4	EUK_REF			TARA_SOC_NCLDV_00010_000000000068_0002	NCLDV	Megaviricetes	Imitervirales
	Euka_H4_REF_15226944_arabidopsis_canonical_H4	H4	EUK_REF			TARA_MED_NCLDV_00067_000000000001_0053	Mirus	MR_01	MR_01
	Euka_H4_REF_17509199_caenorhabditis_canonical_H4	H4	EUK_REF			TARA_MED_NCLDV_00072_000000000015_0002	Mirus	MR_01	MR_01
	Euka_H4_REF_212722314_zea_canonical_H4	H4	EUK_REF			TARA_MED_NCLDV_00072_000000000027_0004	Mirus	MR_01	MR_01
	Euka_H4_REF_21361209_mus_canonical_H4	H4	EUK_REF			TARA_MED_NCLDV_00091_000000000003_0020	Mirus	MR_01	MR_01
	Euka_H4_REF_4504319_homo_canonical_H4	H4	EUK_REF			TARA_MED_NCLDV_00096_000000000002_0059	Mirus	MR_01	MR_01
	Euka_H4_REF_47551061_strongylocentrotus_canonical_H4	H4	EUK_REF			TARA_MED_NCLDV_00107_000000000006_0007	Mirus	MR_01	MR_01
	Euka_H4_REF_6319481_saccharomyces_canonical_H4	H4	EUK_REF			TARA_MED_NCLDV_00118_000000000009_0003	Mirus	MR_01	MR_01
	Euka_H4_REF_77539758_homo_canonical_H4	H4	EUK_REF			TARA_MED_NCLDV_00125_000000000018_0009	Mirus	MR_01	MR_01
	Euka_H4_REF_78707094_drosophila_canonical_H4	H4	EUK_REF			TARA_PON_NCLDV_00021_000000000005_0021	Mirus	MR_01	MR_01
	Euka_H4_REF_83745133_gallus_canonical_H4	H4	EUK_REF			TARA_PON_NCLDV_00033_000000000003_0030	Mirus	MR_01	MR_01
	Euka_H4_REF_84043542_trypanosoma_canonical_H4	H4	EUK_REF			TARA_PON_NCLDV_00038_000000000027_0007	Mirus	MR_01	MR_01
	Euka_H4_REF_861442511_heterocephalus_canonical_H4	H4	EUK_REF			TARA_PON_NCLDV_00045_000000000014_0029	Mirus	MR_01	MR_01
	Yoshikawa_euka_ref_Acanthamoeba_castellanii_str_Neff_XP_004336819_1_histone_H4	H4	EUK_REF			TARA_PSE_NCLDV_00013_000000000018_0002	Mirus	MR_01	MR_01
	Yoshikawa_euka_ref_Arabidopsis_thaliana_NP_180441_1_histone_H4	H4	EUK_REF			TARA_PSW_NCLDV_00043_000000000003_0013	Mirus	MR_01	MR_01
	Yoshikawa_euka_ref_Homo_sapiens_NP_001029249_1_histone_H4	H4	EUK_REF			TARA_PSW_NCLDV_00044_000000000002_0017	Mirus	MR_01	MR_01
	Yoshikawa_euka_ref_Naegleria_gruberi_XP_002671423_1_histone_H4	H4	EUK_REF			TARA_PSW_NCLDV_00045_000000000005_0039	Mirus	MR_01	MR_01
	Yoshikawa_euka_ref_Saccharomyces_cerevisiae_S288C_NP_009563_1_histone_H4	H4	EUK_REF			TARA_PSW_NCLDV_00046_000000000011_0022	Mirus	MR_01	MR_01
	TARA_AON_MAG_00160_000000005596_1_1		EUK_TARA			TARA_PSW_NCLDV_00051_000000000006_0012	Mirus	MR_01	MR_01
	TARA_AON_MAG_00281_000000006475_9_1		EUK_TARA			TARA_PSW_NCLDV_00075_000000000003_0011	Mirus	MR_01	MR_01
	TARA_AON_MAG_00343_000000005838_2_1		EUK_TARA			TARA_PSW_NCLDV_00076_000000000006_0013	Mirus	MR_01	MR_01
	TARA_AON_MAG_00349_000000002975_2_1		EUK_TARA			TARA_PSW_NCLDV_00080_000000000010_0008	Mirus	MR_01	MR_01
	TARA_ARC_MAG_00244_000000006061_1_1		EUK_TARA			TARA_PSW_NCLDV_00085_000000000015_0005	Mirus	MR_01	MR_01
	TARA_ARC_MAG_00245_000000006053_1_1		EUK_TARA			TARA_PSW_NCLDV_00088_000000000001_0027	Mirus	MR_01	MR_01
	TARA_ARC_MAG_00255_000000009229_18_1		EUK_TARA			TARA_SOC_NCLDV_00016_000000000004_0012	Mirus	MR_01	MR_01
	TARA_ARC_MAG_00255_000000010684_10_1		EUK_TARA			TARA_AON_NCLDV_00005_000000000004_0014	Mirus	MR_02	MR_02
	TARA_ARC_MAG_00279_000000007128_3_1		EUK_TARA			TARA_ARC_NCLDV_00032_000000000003_0015	Mirus	MR_02	MR_02
	TARA_ARC_MAG_00279_000000014297_2_1		EUK_TARA			TARA_ARC_NCLDV_00035_000000000018_0003	Mirus	MR_02	MR_02
	TARA_ARC_MAG_00291_000000000359_5_1		EUK_TARA			TARA_ARC_NCLDV_00118_000000000034_0002	Mirus	MR_02	MR_02
	TARA_ARC_MAG_00291_000000006310_5_1		EUK_TARA			TARA_ARC_NCLDV_00138_000000000019_0006	Mirus	MR_02	MR_02
	TARA_ARC_MAG_00291_000000008348_3_1		EUK_TARA			TARA_ION_NCLDV_00011_000000000001_0074	Mirus	MR_02	MR_02
	TARA_ARC_MAG_00291_000000016447_3_1		EUK_TARA			TARA_MED_NCLDV_00048_000000000009_0004	Mirus	MR_02	MR_02
	TARA_ARC_MAG_00297_000000003077_1_2		EUK_TARA			TARA_MED_NCLDV_00068_000000000003_0013	Mirus	MR_02	MR_02
	TARA_ARC_MAG_00320_000000009713_11_1		EUK_TARA			TARA_MED_NCLDV_00071_000000000030_0003	Mirus	MR_02	MR_02
	TARA_MED_MAG_00216_000000001495_13_1		EUK_TARA			TARA_MED_NCLDV_00071_000000000046_0004	Mirus	MR_02	MR_02
	TARA_MED_MAG_00422_000000004120_1_3		EUK_TARA			TARA_MED_NCLDV_00078_000000000011_0006	Mirus	MR_02	MR_02
	TARA_MED_MAG_00453_000000009693_7_1		EUK_TARA			TARA_MED_NCLDV_00078_000000000015_0003	Mirus	MR_02	MR_02
	TARA_MED_MAG_00464_000000008028_1_1		EUK_TARA			TARA_MED_NCLDV_00078_000000000019_0007	Mirus	MR_02	MR_02
	TARA_MED_MAG_00480_000000002805_2_1		EUK_TARA			TARA_MED_NCLDV_00083_000000000015_0003	Mirus	MR_02	MR_02
	TARA_MED_MAG_00508_000000005322_2_2		EUK_TARA			TARA_MED_NCLDV_00112_000000000008_0001	Mirus	MR_02	MR_02
	TARA_PON_MAG_00219_000000002467_2_1		EUK_TARA			TARA_MED_NCLDV_00136_000000000014_0005	Mirus	MR_02	MR_02
	TARA_PON_MAG_00232_000000002490_1_1		EUK_TARA			TARA_PON_NCLDV_00012_000000000009_0005	Mirus	MR_02	MR_02
	TARA_PSE_MAG_00188_000000000458_1_1		EUK_TARA			TARA_PSE_NCLDV_00015_000000000046_0008	Mirus	MR_02	MR_02
	TARA_PSE_MAG_00215_000000002729_1_1		EUK_TARA			TARA_PSW_NCLDV_00021_000000000022_0006	Mirus	MR_02	MR_02
	TARA_PSE_MAG_00215_000000006721_1_1		EUK_TARA			TARA_PSW_NCLDV_00026_000000000002_0004	Mirus	MR_02	MR_02
	TARA_PSE_MAG_00231_000000015365_1_1		EUK_TARA			TARA_SOC_NCLDV_00002_000000000036_0004	Mirus	MR_02	MR_02
	TARA_PSE_MAG_00255_000000007746_1_1		EUK_TARA			TARA_SOC_NCLDV_00004_000000000037_0007	Mirus	MR_02	MR_02
	TARA_PSE_MAG_00258_000000007106_1_7		EUK_TARA			TARA_SOC_NCLDV_00007_000000000036_0005	Mirus	MR_02	MR_02
	TARA_PSW_MAG_00274_000000002020_14_1		EUK_TARA			TARA_SOC_NCLDV_00009_000000000012_0019	Mirus	MR_02	MR_02
	TARA_PSW_MAG_00285_000000000463_9_1		EUK_TARA			TARA_MED_NCLDV_00069_000000000027_0027	Mirus	MR_03	MR_03
	TARA_RED_MAG_00044_000000009717_10_1		EUK_TARA			TARA_MED_NCLDV_00069_000000000031_0003	Mirus	MR_03	MR_03
	TARA_SOC_MAG_00037_000000000441_13_1		EUK_TARA			TARA_MED_NCLDV_00103_000000000006_0004	Mirus	MR_03	MR_03
	TARA_SOC_MAG_00049_extended_000000192359_4_1		EUK_TARA			TARA_PON_NCLDV_00018_000000000004_0017	Mirus	MR_03	MR_03
	TARA_SOC_MAG_00061_000000012305_1_1		EUK_TARA			TARA_PON_NCLDV_00018_000000000013_0013	Mirus	MR_03	MR_03
	TARA_SOC_MAG_00062_000000007708_3_1		EUK_TARA			TARA_PON_NCLDV_00020_000000000005_0004	Mirus	MR_03	MR_03
	TARA_SOC_MAG_00070_000000005131_1_1		EUK_TARA			TARA_PON_NCLDV_00020_000000000018_0011	Mirus	MR_03	MR_03
	TARA_SOC_MAG_00075_000000001264_2_1		EUK_TARA			TARA_PON_NCLDV_00034_000000000001_0025	Mirus	MR_03	MR_03
	TARA_SOC_MAG_00075_000000005238_10_1		EUK_TARA			TARA_PON_NCLDV_00040_000000000022_0008	Mirus	MR_03	MR_03
	TARA_SOC_MAG_00078_000000010378_1_1		EUK_TARA			TARA_PSE_NCLDV_00026_000000000005_0003	Mirus	MR_03	MR_03
	TARA_AOS_MAG_00170_000000001720_2_1		EUK_TARA			TARA_PSE_NCLDV_00026_000000000027_0004	Mirus	MR_03	MR_03
	Yoshiwaka_medusavirus_H4_BBI30394_1	H4	Medusavirus	Medusavirus		TARA_PSE_NCLDV_00034_000000000003_0013	Mirus	MR_03	MR_03
	TARA_SAMEA2619782_METAG_scaffold_2_length_432583_337		MR_02	MR_02		TARA_PSW_NCLDV_00062_000000000001_0013	Mirus	MR_03	MR_03
	Acanthamoeba_castellanii_medusavirus_000000000001_0058		NA	NA		TARA_RED_NCLDV_00001_000000000004_0001	Mirus	MR_03	MR_03
	Acanthamoeba_castellanii_medusavirus_000000000001_0249		NA	NA		TARA_MED_NCLDV_00076_000000000004_0003	Mirus	MR_04	MR_04
	Acanthamoeba_castellanii_medusavirus_000000000001_0311		NA	NA		TARA_MED_NCLDV_00076_000000000017_0006	Mirus	MR_04	MR_04
	Iridoviridae_GQ918152_Wiseana_iridescent_virus_000000000001_0079		Megaviricetes	Pimascovirales		TARA_MED_NCLDV_00098_000000000005_0002	Mirus	MR_04	MR_04
	Iridoviridae_HF920633_Invertebrate_iridovirus_22_000000000001_0143		Megaviricetes	Pimascovirales		TARA_PSW_NCLDV_00054_000000000009_0003	Mirus	MR_04	MR_04
	Iridoviridae_HF920634_Invertebrate_iridescent_virus_22_isolate_IIV22Aberystwyth_000000000001_0145		Megaviricetes	Pimascovirales		TARA_PSW_NCLDV_00083_000000000002_0001	Mirus	MR_04	MR_04
	Iridoviridae_HF920635_Invertebrate_iridovirus_25_000000000001_0152		Megaviricetes	Pimascovirales		TARA_ARC_NCLDV_00078_000000000004_0011	Mirus	MR_05	MR_05
	Iridoviridae_HF920636_Invertebrate_iridescent_virus_30_000000000001_0142		Megaviricetes	Pimascovirales		TARA_ARC_NCLDV_00123_000000000010_0001	Mirus	MR_07	MR_07
	Iridoviridae_HF920637_Armadillidium_vulgare_iridescent_000000000001_0024		Megaviricetes	Pimascovirales		TARA_ION_NCLDV_00013_000000000001_0047		Na	NA
	Iridoviridae_KF938901_UNVERIFIED_Anopheles_minimus_irodovirus_isolate_AMIV_000000000001_0144		Megaviricetes	Pimascovirales		TARA_MED_NCLDV_00094_000000000002_0002		NA	NA
	Marseilleviridae_AP017398_Tokyovirus_A1_DNA_000000000001_0096		Megaviricetes	Pimascovirales		TARA_ARC_NCLDV_00085_000000000012_0008	NCLDV	Proculviricetes	Proculvirales
	Marseilleviridae_AP017398_Tokyovirus_A1_DNA_000000000001_0097		Megaviricetes	Pimascovirales		TARA_SOC_NCLDV_00024_000000000020_0002	NCLDV	Proculviricetes	Proculvirales
	Marseilleviridae_AP017398_Tokyovirus_A1_DNA_000000000001_0197		Megaviricetes	Pimascovirales
	Marseilleviridae_HQ113105_Lausannevirus_isolate_7715_000000000001_0391		Megaviricetes	Pimascovirales
	Marseilleviridae_HQ113105_Lausannevirus_isolate_7715_000000000001_0392		Megaviricetes	Pimascovirales
	Marseilleviridae_KF527888_Insectomime_virus_strain_V478_000000000001_0013		Megaviricetes	Pimascovirales
	Marseilleviridae_KF527888_Insectomime_virus_strain_V478_000000000001_0014		Megaviricetes	Pimascovirales
	Marseilleviridae_KT752522_Brazilian_marseillevirus_strain_BH2014_000000000001_0423		Megaviricetes	Pimascovirales
	Marseilleviridae_KT752522_Brazilian_marseillevirus_strain_BH2014_000000000001_0424		Megaviricetes	Pimascovirales
	Marseilleviridae_KX066233_Noumeavirus_isolate_NMV1_000000000001_0090		Megaviricetes	Pimascovirales
	Marseilleviridae_KX066233_Noumeavirus_isolate_NMV1_000000000001_0091		Megaviricetes	Pimascovirales
	Moniruzzaman_IR01_SRX802077_164_dc_000000000003_0004		Megaviricetes	Pimascovirales
	Moniruzzaman_IR01_SRX802077_164_dc_000000000010_0002		Megaviricetes	Pimascovirales
	Moniruzzaman_IR01_SRX802077_164_dc_000000000010_0003		Megaviricetes	Pimascovirales
	Moniruzzaman_IR01_SRX802963_105_dc_000000000004_0048		Megaviricetes	Pimascovirales
	Moniruzzaman_LP03_ERX552270_64_dc_000000000002_0002		Megaviricetes	Algavirales
	Moniruzzaman_MM12_ERX552261_23_dc_000000000015_0002		Megaviricetes	Imitervirales
	Moniruzzaman_MM12_ERX552270_89_dc_000000000009_0012		Megaviricetes	Imitervirales
	Moniruzzaman_MM14_SRX802963_76_dc_000000000006_0057		Megaviricetes	Imitervirales
	Moniruzzaman_MM14_SRX802963_76_dc_000000000006_0059		Megaviricetes	Imitervirales
	Moniruzzaman_MM17_ERX552270_68_dc_000000000015_0013		Megaviricetes	Imitervirales
	Pandoravirus_KP136319_inopinatum_isolate_KlaHel_000000000001_0643		Megaviricetes	Pandoravirales
	Pandoraviruses_MG011689_Pandoravirus_quercus__000000000001_1047		Megaviricetes	Pandoravirales
	Pandoraviruses_MG011690_Pandoravirus_neocaledonia_000000000001_1140		Megaviricetes	Pandoravirales
	Pandoraviruses_MG011691_Pandoravirus_macleodensis_000000000001_1135		Megaviricetes	Pandoravirales
	Pandoraviruses_NC_021858_Pandoravirus_dulcis_000000000001_0868		Megaviricetes	Pandoravirales
	Pandoraviruses_NC_022098_Pandoravirus_salinus_000000000001_1152		Megaviricetes	Pandoravirales
	Phycodnaviridae_KY747489_Dishui_lake_phycodnavirus_1_000000000001_0012		Megaviricetes	Algavirales
	Schulz_GVMAG_M_3300005589_24_000000000002_0082		Megaviricetes	Pimascovirales
	Schulz_GVMAG_M_3300009436_29_000000000006_0007		Pokkesviricetes	Asfuvirales
	Schulz_GVMAG_M_3300009488_16_000000000001_0006		Megaviricetes	Pimascovirales
	Schulz_GVMAG_M_3300010354_11_000000000005_0020		Megaviricetes	Imitervirales
	Schulz_GVMAG_M_3300012952_6_000000000034_0004		Megaviricetes	Pimascovirales
	Schulz_GVMAG_M_3300012953_22_000000000005_0003		Megaviricetes	Pimascovirales
	Schulz_GVMAG_M_3300017724_7_000000000012_0002		Megaviricetes	Imitervirales
	Schulz_GVMAG_M_3300018416_26_000000000006_0018		Megaviricetes	Imitervirales
	Schulz_GVMAG_M_3300018876_24_000000000006_0002		Megaviricetes	Imitervirales
	Schulz_GVMAG_M_3300020185_59_000000000004_0003		Megaviricetes	Imitervirales
	Schulz_GVMAG_M_3300020185_80_000000000004_0016		Megaviricetes	Imitervirales
	Schulz_GVMAG_M_3300020187_94_000000000015_0003		Megaviricetes	Imitervirales
	Schulz_GVMAG_M_3300021364_5_000000000001_0020		Megaviricetes	Pimascovirales
	Schulz_GVMAG_M_3300021364_5_000000000007_0011		Megaviricetes	Pimascovirales
	Schulz_GVMAG_M_3300023087_13_000000000001_0168		Megaviricetes	Algavirales
	Schulz_GVMAG_M_3300024319_1_000000000001_0005		Megaviricetes	Pimascovirales
	Schulz_GVMAG_M_3300024336_7_000000000003_0005		Pokkesviricetes	Asfuvirales
	Schulz_GVMAG_M_3300025676_16_000000000001_0009		Megaviricetes	Pimascovirales
	Schulz_GVMAG_M_3300025880_30_000000000003_0023		Megaviricetes	Imitervirales
	Schulz_GVMAG_M_3300027790_3_000000000006_0019		Megaviricetes	Pimascovirales
	Schulz_GVMAG_S_1030632_100_000000000012_0006		Megaviricetes	Pimascovirales
	Schulz_GVMAG_S_1037377_105_000000000012_0009		Megaviricetes	Algavirales
	Schulz_GVMAG_S_1038524_41_000000000001_0102		Megaviricetes	Pimascovirales
	Schulz_GVMAG_S_1063923_109_000000000004_0014		Megaviricetes	Pandoravirales
	Schulz_GVMAG_S_1063923_109_000000000010_0005		Megaviricetes	Pandoravirales
	Schulz_GVMAG_S_1063923_109_000000000012_0005		Megaviricetes	Pandoravirales
	Schulz_GVMAG_S_1063923_109_000000000016_0008		Megaviricetes	Pandoravirales
	Schulz_GVMAG_S_1064190_106_000000000019_0007		Megaviricetes	Algavirales
	Schulz_GVMAG_S_1096103_95_000000000002_0002		Megaviricetes	Pimascovirales
	Schulz_GVMAG_S_1096103_95_000000000002_0003		Megaviricetes	Pimascovirales
	Schulz_GVMAG_S_1096103_95_000000000008_0021		Megaviricetes	Pimascovirales
	Schulz_GVMAG_S_1096103_95_000000000008_0022		Megaviricetes	Pimascovirales
	Schulz_GVMAG_S_1096103_95_000000000020_0002		Megaviricetes	Pimascovirales
	Schulz_GVMAG_S_1096103_95_000000000020_0003		Megaviricetes	Pimascovirales
	Schulz_GVMAG_S_1102113_126_000000000001_0018		Megaviricetes	Algavirales
	Schulz_GVMAG_S_3300002186_40_000000000002_0024		Megaviricetes	Pimascovirales
	Schulz_GVMAG_S_3300009702_216_000000000009_0002		Megaviricetes	Pimascovirales
	Schulz_GVMAG_S_3300009702_216_000000000009_0003		Megaviricetes	Pimascovirales
	Schulz_GVMAG_S_3300010316_51_000000000003_0016		Pokkesviricetes	Asfuvirales
	Schulz_GVMAG_S_3300010368_67_000000000021_0006		Megaviricetes	Imitervirales
	Schulz_GVMAG_S_3300010368_70_000000000001_0059		Megaviricetes	Pimascovirales
	Schulz_GVMAG_S_403982_34_000000000006_0011		Megaviricetes	Imitervirales
	Schulz_GVMAG_S_403982_43_000000000004_0030		Megaviricetes	Imitervirales
	Schulz_GVMAG_S_ERX555907_72_000000000015_0009		Megaviricetes	Algavirales
	Schulz_GVMAG_S_ERX555967_131_000000000002_0073		Megaviricetes	Algavirales
	Schulz_GVMAG_S_ERX555967_131_000000000004_0003		Megaviricetes	Algavirales
	Schulz_GVMAG_S_ERX556045_64_000000000004_0011		Megaviricetes	Imitervirales
	TARA_AON_NCLDV_00002_000000000017_0040		Megaviricetes	Pimascovirales
	TARA_AON_NCLDV_00005_000000000003_0014		MR_02	MR_02
	TARA_AON_NCLDV_00018_000000000006_0014		Megaviricetes	Pimascovirales
	TARA_AON_NCLDV_00025_000000000004_0010		MR_03	MR_03
	TARA_AON_NCLDV_00030_000000000023_0002		Megaviricetes	Pandoravirales
	TARA_AON_NCLDV_00030_000000000023_0003		Megaviricetes	Pandoravirales
	TARA_AON_NCLDV_00032_000000000013_0005		MR_01	MR_01
	TARA_AON_NCLDV_00046_000000000010_0001		Megaviricetes	Pimascovirales
	TARA_AOS_NCLDV_00005_000000000012_0009		Megaviricetes	Pimascovirales
	TARA_ARC_NCLDV_00023_000000000044_0011		MR_02	MR_02
	TARA_ARC_NCLDV_00054_000000000038_0015		MR_02	MR_02
	TARA_ARC_NCLDV_00118_000000000035_0002		MR_02	MR_02
	TARA_ARC_NCLDV_00125_000000000008_0018		MR_02	MR_02
	TARA_ION_NCLDV_00014_000000000005_0009		MR_04	MR_04
	TARA_MED_NCLDV_00048_000000000004_0032		MR_02	MR_02
	TARA_MED_NCLDV_00053_000000000008_0009		Megaviricetes	Pimascovirales
	TARA_MED_NCLDV_00053_000000000016_0004		Megaviricetes	Pimascovirales
	TARA_MED_NCLDV_00062_000000000041_0012		Megaviricetes	Imitervirales
	TARA_MED_NCLDV_00067_000000000002_0050		MR_01	MR_01
	TARA_MED_NCLDV_00068_000000000001_0011		MR_02	MR_02
	TARA_MED_NCLDV_00069_000000000031_0004		MR_03	MR_03
	TARA_MED_NCLDV_00072_000000000035_0007		MR_01	MR_01
	TARA_MED_NCLDV_00073_000000000018_0004		Megaviricetes	Pimascovirales
	TARA_MED_NCLDV_00076_000000000037_0001		MR_04	MR_04
	TARA_MED_NCLDV_00083_000000000012_0017		MR_02	MR_02
	TARA_MED_NCLDV_00091_000000000001_0090		MR_01	MR_01
	TARA_MED_NCLDV_00094_000000000004_0010		NA	NA
	TARA_MED_NCLDV_00096_000000000001_0038		MR_01	MR_01
	TARA_MED_NCLDV_00098_000000000003_0023		MR_04	MR_04
	TARA_MED_NCLDV_00100_000000000006_0003		MR_01	MR_01
	TARA_MED_NCLDV_00104_000000000006_0004		MR_02	MR_02
	TARA_MED_NCLDV_00107_000000000014_0004		MR_01	MR_01
	TARA_MED_NCLDV_00108_000000000010_0004		MR_01	MR_01
	TARA_PON_NCLDV_00014_000000000002_0023		Megaviricetes	Pimascovirales
	TARA_PON_NCLDV_00015_000000000004_0012		Megaviricetes	Pimascovirales
	TARA_PON_NCLDV_00020_000000000011_0005		MR_03	MR_03
	TARA_PON_NCLDV_00021_000000000017_0037		MR_01	MR_01
	TARA_PON_NCLDV_00022_000000000005_0006		Megaviricetes	Pandoravirales
	TARA_PON_NCLDV_00022_000000000018_0001		Megaviricetes	Pandoravirales
	TARA_PON_NCLDV_00022_000000000019_0001		Megaviricetes	Pandoravirales
	TARA_PON_NCLDV_00027_000000000028_0003		Megaviricetes	Pimascovirales
	TARA_PON_NCLDV_00027_000000000029_0002		Megaviricetes	Pimascovirales
	TARA_PON_NCLDV_00027_000000000029_0003		Megaviricetes	Pimascovirales
	TARA_PON_NCLDV_00033_000000000006_0028		MR_01	MR_01
	TARA_PON_NCLDV_00038_000000000023_0008		MR_01	MR_01
	TARA_PON_NCLDV_00040_000000000011_0003		MR_03	MR_03
	TARA_PON_NCLDV_00040_000000000015_0003		MR_03	MR_03
	TARA_PON_NCLDV_00045_000000000002_0004		MR_01	MR_01
	TARA_PON_NCLDV_00053_000000000002_0006		Megaviricetes	Pimascovirales
	TARA_PSE_NCLDV_00001_000000000045_0002		Na	NA
	TARA_PSE_NCLDV_00001_000000000049_0003		Na	NA
	TARA_PSE_NCLDV_00001_000000000056_0010		Na	NA
	TARA_PSE_NCLDV_00009_000000000013_0016		Megaviricetes	Pimascovirales
	TARA_PSE_NCLDV_00009_000000000022_0005		Megaviricetes	Pimascovirales
	TARA_PSE_NCLDV_00011_000000000030_0019		Megaviricetes	Pandoravirales
	TARA_PSE_NCLDV_00013_000000000019_0017		MR_01	MR_01
	TARA_PSE_NCLDV_00015_000000000013_0005		MR_02	MR_02
	TARA_PSE_NCLDV_00036_000000000001_0003		Megaviricetes	Pimascovirales
	TARA_PSE_NCLDV_00036_000000000001_0004		Megaviricetes	Pimascovirales
	TARA_PSE_NCLDV_00041_000000000003_0024		Megaviricetes	Pimascovirales
	TARA_PSW_NCLDV_00012_000000000005_0003		Megaviricetes	Pandoravirales
	TARA_PSW_NCLDV_00012_000000000009_0018		Megaviricetes	Pandoravirales
	TARA_PSW_NCLDV_00012_000000000014_0013		Megaviricetes	Pandoravirales
	TARA_PSW_NCLDV_00026_000000000009_0037		MR_02	MR_02
	TARA_PSW_NCLDV_00028_000000000006_0033		Megaviricetes	Imitervirales
	TARA_PSW_NCLDV_00028_000000000007_0015		Megaviricetes	Imitervirales
	TARA_PSW_NCLDV_00028_000000000010_0027		Megaviricetes	Imitervirales
	TARA_PSW_NCLDV_00030_000000000018_0007		Megaviricetes	Imitervirales
	TARA_PSW_NCLDV_00038_000000000014_0014		Megaviricetes	Algavirales
	TARA_PSW_NCLDV_00040_000000000013_0005		MR_01	MR_01
	TARA_PSW_NCLDV_00043_000000000012_0052		MR_01	MR_01
	TARA_PSW_NCLDV_00044_000000000003_0007		MR_01	MR_01
	TARA_PSW_NCLDV_00045_000000000008_0029		MR_01	MR_01
	TARA_PSW_NCLDV_00046_000000000005_0002		MR_01	MR_01
	TARA_PSW_NCLDV_00047_000000000018_0012		Megaviricetes	Imitervirales
	TARA_PSW_NCLDV_00051_000000000011_0009		MR_01	MR_01
	TARA_PSW_NCLDV_00052_000000000005_0005		Megaviricetes	Algavirales
	TARA_PSW_NCLDV_00052_000000000020_0006		Megaviricetes	Algavirales
	TARA_PSW_NCLDV_00054_000000000005_0014		MR_04	MR_04
	TARA_PSW_NCLDV_00056_000000000001_0019		Megaviricetes	Pandoravirales
	TARA_PSW_NCLDV_00061_000000000004_0013		MR_04	MR_04
	TARA_PSW_NCLDV_00066_000000000001_0003		MR_02	MR_02
	TARA_PSW_NCLDV_00069_000000000002_0043		Megaviricetes	Pimascovirales
	TARA_PSW_NCLDV_00069_000000000002_0044		Megaviricetes	Pimascovirales
	TARA_PSW_NCLDV_00085_000000000019_0005		MR_01	MR_01
	TARA_RED_NCLDV_00001_000000000002_0001		MR_03	MR_03
	TARA_SOC_NCLDV_00002_000000000012_0015		MR_02	MR_02
	TARA_SOC_NCLDV_00004_000000000007_0016		MR_02	MR_02
	TARA_SOC_NCLDV_00004_000000000008_0005		MR_02	MR_02
	TARA_SOC_NCLDV_00005_000000000007_0010		Megaviricetes	Pandoravirales
	TARA_SOC_NCLDV_00005_000000000007_0011		Megaviricetes	Pandoravirales
	TARA_SOC_NCLDV_00007_000000000021_0011		MR_02	MR_02
	TARA_SOC_NCLDV_00009_000000000006_0002		MR_02	MR_02
	TARA_SOC_NCLDV_00014_000000000001_0037		Megaviricetes	Pandoravirales
	TARA_SOC_NCLDV_00014_000000000003_0027		Megaviricetes	Pandoravirales
	TARA_SOC_NCLDV_00016_000000000001_0015		MR_01	MR_01
	Acanthamoeba_castellanii_str_Neff_XP_004335958_1_histone_H2A	H2A	EUK_REF
	Saccharomyces_cerevisiae_S288C_NP_010511_3_histone_H2A	H2A	EUK_REF
	Homo_sapiens_NP_003500_1_histone_H2A	H2A	EUK_REF
	Arabidopsis_thaliana_NP_175517_1_histone_H2A	H2A	EUK_REF
	Naegleria_gruberi_XP_002679821_1_histone_H2A	H2A	EUK_REF
	Arabidopsis_thaliana_NP_197679_1_histone_H2B	H2B	EUK_REF
	Saccharomyces_cerevisiae_S288C_NP_010510_3_histone_H2B	H2B	EUK_REF
	Acanthamoeba_castellanii_str_Neff_XP_004341446_1_histone_H2B	H2B	EUK_REF
	Homo_sapiens_NP_733759_1_histone_H2B	H2B	EUK_REF
	Naegleria_gruberi_XP_002677696_1_histone_H2B	H2B	EUK_REF
	Thermococcus_zilligii_WP_010477073_1_histone		EUK_REF
	Methanobrevibacter_arboriphilus_WP_082398022_1_histone		Bacteria
	Methanohalobium_evestigatum_WP_013195353_1_histone		Bacteria
	Saccharomyces_cerevisiae_S288C_NP_009563_1_histone_H4	H4	EUK_REF
	Acanthamoeba_castellanii_str_Neff_XP_004336819_1_histone_H4	H4	EUK_REF
	Homo_sapiens_NP_001029249_1_histone_H4	H4	EUK_REF
	Arabidopsis_thaliana_NP_180441_1_histone_H4	H4	EUK_REF
	Naegleria_gruberi_XP_002671423_1_histone_H4	H4	EUK_REF
	TARA_AON_NCLDV_00005_000000000003_415043	NEW	MR_02	MR_02
	TARA_ARC_NCLDV_00028_000000000014_452951	NEW	MR_02	MR_02
	TARA_ARC_NCLDV_00047_000000000030_459375	NEW	MR_02	MR_02
	TARA_ARC_NCLDV_00101_000000000017_473596	NEW	MR_02	MR_02
	TARA_ARC_NCLDV_00031_000000000004_453980	NEW	MR_02	MR_02
	TARA_ARC_NCLDV_00106_000000000025_474634	NEW	MR_02	MR_02
	TARA_ARC_NCLDV_00072_000000000037_466596	NEW	MR_02	MR_02
	TARA_ARC_NCLDV_00027_000000000012_452715	NEW	MR_02	MR_02
	TARA_ARC_NCLDV_00038_000000000019_456387	NEW	MR_02	MR_02
	TARA_ARC_NCLDV_00032_000000000030_454410	NEW	MR_02	MR_02
	TARA_ARC_NCLDV_00138_000000000008_480624	NEW	MR_02	MR_02
	TARA_ARC_NCLDV_00035_000000000002_455203	NEW	MR_02	MR_02
	TARA_MED_NCLDV_00068_000000000001_526215	NEW	MR_02	MR_02
	TARA_ARC_NCLDV_00115_000000000016_476533	NEW	MR_01	MR_01
	TARA_ARC_NCLDV_00142_000000000007_481297	NEW	MR_01	MR_01
	TARA_IOS_NCLDV_00004_000000000001_493279	NEW	MR_01	MR_01
	TARA_AON_NCLDV_00028_000000000004_423133	NEW	MR_01	MR_01
	TARA_AON_NCLDV_00036_000000000002_424945	NEW	MR_01	MR_01
	Naegleria_gruberi_XP_002669596_1_histone_H3	H3	EUK_REF
	Acanthamoeba_castellanii_str_Neff_XP_004342027_1_histone_H3	H3	EUK_REF
	Arabidopsis_thaliana_NP_189372_1_histone_H3	H3	EUK_REF
	Saccharomyces_cerevisiae_S288C_NP_009564_1_histone_H3	H3	EUK_REF
	Homo_sapiens_NP_003520_1_histone_H3	H3	EUK_REF
	TARA_ARC_NCLDV_00123_000000000005_478002		EUK_REF
	Phylogenetic tree:
	Histones:
	(Acanthamoeba_castellanii_medusavirus_000000000001_0058:2.0580595933,(((((Acanthamoeba_castellanii_medusavirus_000000000001_0249:0.8516662785,(TARA_PSW_NCLDV_00028_000000000007_0015:0.8612690845,TARA_SOC_MAG_00049_extended_000000192359_4_1:0.4882540618)0/56:0.0000026261)96/71:0.3800882359,((((Moniruzzaman_IR01_SRX802077_164_dc_000000000003_0004:0.5271073345,(TARA_MED_NCLDV_00053_000000000008_0009…
	Heliorhodopsins:
	(Moniruzzaman_EP01_ERX552279_2_dc_000000000008_0005:0.0000025564,(((((((((((((((((((Moniruzzaman_EP05_ERX552277_13_dc_000000000003_0021:0.5846345076,TARA_PSE_NCLDV_00008_000000000032_0010:0.5299319285)94.2/100:0.1835955612,((Schulz_GVMAG_S_3300010368_40_000000000013_0006:0.1121582750,TARA_PSE_NCLDV_00018_000000000038_0006:0.3415386636)100/100:1.4886759180,(((TARA_ARC_NCLDV_00024_000000000012_0045…
