# Supplementary material for: Mirusviruses link herpesviruses to giant viruses
Source: Nature. 2023 Apr 19;616(7958):783–9. doi: 10.1038/s41586-023-05962-4 (PMC10132985; doi:10.1038/s41586-023-05962-4)
Supplement: Supplementary file 24 — Source Data Extended Data Fig. 9 [file 41586_2023_5962_MOESM24_ESM.xlsx]

## Sheet: Source Data Figure S10
	Source data for Figure S10
	This table was used to generate boxplots
	Cumulative_Coverage Only genomes detected in TARA Oceans							*-->*	Cumulative_Coverage Only genomes detected in TARA Oceans
	Algavirales	Mirus	Asfuvirales	Pandoravirales	Pimascovirales	Imitervirales	Proculvirales			Algavirales	Mirusviruses	Asfuvirales	Pandoravirales	Pimascovirales	Imitervirales	Proculvirales
	0.424418	2.97418	0.417428	1.26734	0.426572	0.354684	8.76961		Upper whisker	583.85	93.83	79.14	99.45	77.86	122.14	46.55
	0.867434	3.15828	1.11921	2.51774	0.48484	0.366856	16.1632		3rd quartile	258.69	59.42	74.38	58.43	40.38	54.33	37.79
	0.887326	3.16655	1.54458	2.58664	0.565944	0.378528	18.9986		Median	81.64	42	41.74	27.72	27.45	25.98	20.37
	1.17775	3.53681	3.2562	2.62831	0.917614	0.433351	21.7469		1st quartile	18.72	25.56	1.54	13.88	11.85	9	16.16
	1.33684	3.76155	41.7417	3.11573	0.937573	0.453982	37.7944		Lower whisker	0.42	2.97	0.42	1.27	0.43	0.35	8.77
	1.35347	5.51518	41.7762	3.73592	1.5127	0.563988	46.5478		Nr. of data points	155	110	9	83	75	913	6
	1.42427	6.83848	74.3812	3.84532	1.61868	0.573723
	1.45558	7.21863	79.1359	3.94319	2.32998	0.588541
	1.84887	7.21915	355.894	3.95383	2.33128	0.593895
	2.22836	8.16337		4.28262	2.81984	0.612269
	2.68787	8.72986		4.41672	3.64722	0.676497
	2.97679	8.82779		4.64555	4.38514	0.718423
	3.28513	11.8826		4.82567	4.66287	0.738839
	3.58282	12.4151		5.15936	4.77931	0.748166
	4.13865	13.143		6.28788	8.14286	0.748879
	4.55175	13.2982		7.12926	8.16184	0.786997
	4.97161	15.3483		7.95673	8.2687	0.864139
	5.88323	15.6136		9.75792	8.35497	0.869851
	5.94997	16.2928		9.79762	11.4359	0.878771
	6.13267	16.9871		13.5466	12.2672	0.917819
	6.56352	18.7234		13.6313	12.6445	0.961317
	7.56772	21.2826		14.1288	13.5524	0.976655
	8.62325	21.7287		16.1165	14.1382	1.12423
	8.79935	21.9129		16.7589	15.7129	1.12633
	9.11422	23.8588		17.2275	17.7759	1.1285
	9.48699	23.8627		17.4463	18.6235	1.13461
	11.7482	24.6779		17.8314	19.5991	1.17137
	11.9556	25.5637		17.8795	21.6628	1.17353
	12.2525	26.2		18.8398	23.3889	1.17918
	13.5431	26.5537		19.3728	23.9613	1.18456
	13.6168	26.572		19.4756	24.2686	1.18921
	13.7612	27.3243		21.8719	24.6427	1.19951
	14.7447	29.5814		22.2453	24.6942	1.21644
	15.2965	29.7642		22.6134	25.2794	1.25495
	17.2874	29.8845		23.4756	25.7685	1.27163
	17.458	31.4479		23.9963	26.9268	1.27278
	17.7162	31.4486		24.9386	27.2652	1.29194
	18.6224	31.7774		25.3586	27.4525	1.29359
	18.6898	31.8335		25.4258	27.5293	1.33358
	18.7573	31.9673		26.6932	27.7682	1.35516
	21.3878	32.8837		27.2547	27.8824	1.35978
	21.4166	33.1671		27.7172	28.9672	1.38469
	22.7894	33.4757		28.7349	29.1532	1.38856
	23.1324	33.4816		29.4129	31.3942	1.44416
	24.1988	33.4918		31.1134	31.5776	1.44679
	25.4839	33.6536		32.7144	32.5924	1.51579
	25.6888	33.8397		33.887	32.6729	1.52294
	26.5792	34.4528		34.3926	32.8474	1.52654
	26.5954	35.2385		36.1793	32.9427	1.54236
	26.7341	35.5769		37.5713	33.9963	1.65858
	27.8985	36.2946		38.2555	34.1123	1.67877
	29.1527	36.7768		39.9264	34.1364	1.68216
	29.5427	38.5279		41.216	34.3126	1.71334
	31.548	41.3447		43.2979	36.7559	1.7242
	33.7372	41.9933		43.4852	37.7657	1.73232
	36.8234	41.9996		43.6654	38.8421	1.75978
	38.9576	42.4558		46.1233	41.9185	1.76119
	39.4894	42.6681		46.4657	42.4339	1.77536
	39.9815	42.6874		46.6999	44.2658	1.82524
	41.8863	42.7987		49.6432	47.7852	1.83245
	42.2959	43.2912		57.9979	52.8849	1.8438
	44.8448	43.7296		58.1829	57.6768	1.86939
	47.3935	43.7796		58.6731	59.6623	1.89232
	51.5384	44.1122		59.2369	67.1632	1.91465
	52.7794	44.2966		66.3752	69.4116	1.93734
	54.5976	44.6972		68.8637	77.8564	1.93965
	58.8853	46.1692		69.1645	87.4742	1.94955
	59.4215	46.1696		71.688	122.686	2.13277
	61.2696	48.4314		74.2362	123.994	2.14514
	63.4314	48.4784		74.6749	127.914	2.14992
	65.1897	49.824		82.3676	128.563	2.18611
	66.5334	51.1437		84.9122	128.998	2.23543
	67.7613	51.5768		86.1667	131.718	2.26495
	69.2532	51.8753		86.9114	172.746	2.28224
	71.4957	52.1646		99.4463	597.191	2.31168
	73.6728	52.2866		136.679		2.34474
	76.5858	53.1626		158.216		2.34668
	81.6449	53.7838		182.566		2.38826
	84.8214	55.8533		192.759		2.393
	89.2317	57.5894		196.355		2.42237
	92.3516	58.1893		252.353		2.46359
	93.5286	59.1561		278.186		2.46756
	95.4437	59.4166		746.918		2.47248
	96.7117	59.6327				2.48171
	99.1858	59.6741				2.48545
	112.336	61.2134				2.52198
	113.93	61.4971				2.55591
	114.44	61.6578				2.57248
	116.337	61.8315				2.59543
	121.432	62.8981				2.62524
	123.177	66.3239				2.64122
	125.448	66.496				2.67573
	131.343	68.1528				2.68765
	136.973	72.8579				2.71219
	139.619	72.8797				2.72486
	141.85	79.6275				2.79955
	147.425	81.6263				2.88378
	156.317	83.5964				2.93362
	156.932	84.2857				2.9482
	158.335	84.9936				2.99612
	171.323	93.8293				3.13797
	172.479	121.429				3.13814
	178.656	125.216				3.14928
	179.573	127.455				3.17323
	179.848	157.231				3.18265
	182.315	158.649				3.18912
	188.464	173.2				3.22528
	198.323	196.39				3.24133
	212.418	361.931				3.24734
	226.317	372.413				3.28164
	229.467					3.34397
	239.317					3.4232
	239.823					3.44969
	253.555					3.72529
	253.783					3.74865
	254.117					3.7665
	263.262					3.79227
	265.644					3.83395
	312.732					3.85192
	313.47					3.85744
	316.161					3.87735
	337.327					3.89394
	349.275					3.93176
	349.845					3.93538
	361.125					3.96117
	366.382					3.96782
	367.792					4.15381
	393.69					4.16462
	394.288					4.17325
	415.566					4.17758
	429.533					4.21375
	435.815					4.2147
	476.447					4.21479
	479.62					4.24375
	583.853					4.25723
	642.269					4.28576
	646.492					4.28682
	723.586					4.32555
	742.97					4.33339
	744.668					4.33427
	748.624					4.35547
	751.836					4.39694
	765.597					4.41746
	818.856					4.49616
	819.835					4.52712
	836.879					4.54982
	851.234					4.59197
	952.515					4.67684
	1155.26					4.67849
	1249.68					4.69418
	1294.72					4.71492
	1312.22					4.71756
	1397.22					4.75759
	1584.96					4.7797
	2394.89					4.81247
						4.82775
						4.84818
						4.89274
						4.89966
						4.95876
						4.97714
						4.98188
						5.12487
						5.12836
						5.23128
						5.24474
						5.33694
						5.42677
						5.55298
						5.57598
						5.6673
						5.69484
						5.77765
						5.79311
						5.83892
						5.84973
						6.14762
						6.24742
						6.32248
						6.38733
						6.41555
						6.48696
						6.5236
						6.53299
						6.56242
						6.63549
						6.63564
						6.67414
						6.68942
						6.72264
						6.78533
						7.15662
						7.16344
						7.18965
						7.22944
						7.26279
						7.34178
						7.46728
						7.55599
						7.59113
						7.62339
						7.65452
						7.68922
						7.7928
						7.86239
						7.89349
						7.96675
						8.13114
						8.16653
						8.25362
						8.31513
						8.31719
						8.32238
						8.36499
						8.38846
						8.39174
						8.41725
						8.43724
						8.45829
						8.47946
						8.52775
						8.54414
						8.58223
						8.64767
						8.72234
						8.74189
						8.747
						8.97355
						8.99786
						9.13826
						9.15618
						9.27464
						9.31541
						9.38952
						9.39548
						9.41795
						9.54375
						9.63533
						9.6718
						9.67755
						9.78539
						9.85725
						9.86472
						9.88679
						9.94387
						9.94388
						9.94673
						9.94723
						11.1326
						11.1972
						11.2456
						11.2666
						11.4182
						11.4864
						11.5387
						11.5772
						11.6634
						11.6717
						11.6942
						11.8453
						11.8518
						11.8548
						11.8582
						11.9676
						12.1126
						12.2842
						12.4196
						12.4284
						12.458
						12.4938
						12.5169
						12.5874
						12.644
						12.6669
						12.7382
						12.8883
						12.9346
						13.1968
						13.2232
						13.2444
						13.246
						13.3242
						13.3464
						13.357
						13.5313
						13.6554
						13.6594
						13.7126
						13.8443
						13.8475
						13.8589
						13.8673
						13.8783
						13.9356
						13.9934
						14.1884
						14.3732
						14.4217
						14.438
						14.4544
						14.472
						14.4976
						14.5745
						14.664
						14.6947
						14.7342
						14.9822
						15.1268
						15.2752
						15.2889
						15.3567
						15.4578
						15.5134
						15.5385
						15.5435
						15.5671
						15.6425
						15.8199
						15.8357
						15.9674
						16.1588
						16.2383
						16.3225
						16.3868
						16.4374
						16.4613
						16.4819
						16.5215
						16.5391
						16.5392
						16.5554
						16.5979
						16.7326
						16.7518
						16.7685
						16.7896
						16.8127
						16.822
						16.8429
						16.8467
						16.8547
						16.8584
						16.9835
						17.3573
						17.3919
						17.4949
						17.5924
						17.7328
						17.7733
						17.8365
						17.8853
						17.9821
						18.1878
						18.3428
						18.3995
						18.4296
						18.482
						18.518
						18.5425
						18.5647
						18.5678
						18.6114
						18.6189
						18.6353
						18.6387
						18.6575
						18.7927
						18.8644
						18.9446
						18.9597
						18.9663
						18.9724
						18.9955
						19.1117
						19.1878
						19.2194
						19.2233
						19.2764
						19.3262
						19.3716
						19.3975
						19.4333
						19.4772
						19.4963
						19.5263
						19.5758
						19.715
						19.7469
						19.8181
						19.8877
						19.9766
						21.1357
						21.1921
						21.1923
						21.1927
						21.2458
						21.3463
						21.4863
						21.5458
						21.5488
						21.6188
						21.7494
						21.8485
						21.992
						21.9937
						21.9997
						22.2599
						22.2685
						22.2846
						22.3123
						22.3686
						22.4166
						22.5352
						22.5885
						22.6793
						22.6836
						22.7469
						22.8183
						22.8317
						22.8693
						22.9316
						22.9862
						23.1617
						23.2412
						23.2919
						23.3178
						23.5123
						23.5951
						23.6936
						23.7139
						23.9579
						23.9814
						23.9996
						24.3166
						24.3379
						24.4576
						24.513
						24.5794
						24.6187
						24.6326
						24.738
						24.7646
						24.9314
						24.9431
						25.1179
						25.1749
						25.2565
						25.2853
						25.3773
						25.4253
						25.4932
						25.5718
						25.6463
						25.7177
						25.7853
						25.9418
						25.9833
						26.1595
						26.1881
						26.2537
						26.2778
						26.3344
						26.3849
						26.4769
						26.4953
						26.5771
						26.5827
						26.6872
						26.9456
						26.9581
						26.9632
						27.1999
						27.2235
						27.4377
						27.5799
						27.5842
						27.6867
						27.7784
						27.8672
						27.8983
						27.9833
						28.2798
						28.3547
						28.3612
						28.4628
						28.5439
						28.5645
						28.5713
						28.5769
						28.5843
						28.6252
						28.6688
						28.7
						29.33
						29.3958
						29.6817
						29.7234
						29.7295
						29.7695
						29.7924
						29.8177
						29.837
						29.8835
						29.9753
						31.1297
						31.1477
						31.1573
						31.2461
						31.2577
						31.4149
						31.4477
						31.5755
						31.6392
						31.7448
						31.783
						31.8187
						31.8722
						31.9437
						31.9466
						31.9859
						31.9932
						31.9944
						31.9974
						32.2177
						32.2812
						32.3358
						32.4514
						32.5147
						32.5194
						32.6541
						32.6814
						32.8
						32.9561
						33.1564
						33.2625
						33.3628
						33.4646
						33.4744
						33.497
						33.6987
						33.8128
						33.9268
						34.1648
						34.2666
						34.5299
						34.7129
						34.8949
						35.1517
						35.3159
						35.3234
						35.5312
						35.6686
						35.8537
						35.8675
						35.9234
						35.9821
						35.9973
						36.1558
						36.3686
						36.4144
						36.4223
						36.4863
						36.5337
						36.5518
						36.5779
						36.5784
						36.5814
						36.8243
						36.8859
						36.9899
						36.9924
						37.2683
						37.5488
						37.5684
						37.5872
						37.5979
						37.6329
						37.643
						37.8695
						37.9213
						38.112
						38.1286
						38.1879
						38.2477
						38.3146
						38.3269
						38.3626
						38.5399
						38.6788
						38.7653
						38.7792
						38.8713
						38.8926
						39.2111
						39.2756
						39.659
						39.8529
						39.8858
						39.9218
						39.9862
						41.2535
						41.3124
						41.3246
						41.3367
						41.53
						41.5397
						41.5574
						41.8163
						41.9184
						41.9584
						42.3547
						42.4865
						42.5844
						42.6145
						42.7482
						42.774
						43.2267
						43.2829
						43.2932
						43.5775
						43.6152
						43.8486
						44.3984
						44.4379
						44.4689
						44.6565
						44.6945
						44.733
						44.7511
						45.5985
						45.6891
						45.8565
						45.8633
						46.1268
						46.1536
						46.2452
						46.45
						46.4751
						46.5284
						46.6819
						46.7174
						46.9643
						46.9678
						47.1136
						47.2135
						47.2293
						47.3477
						47.5238
						47.5536
						47.6382
						47.66
						47.7768
						47.8351
						47.8781
						48.1516
						48.2643
						48.4498
						48.5671
						48.6216
						48.6239
						48.8155
						49.1272
						49.1494
						49.2818
						49.3597
						51.1339
						51.18
						51.3329
						51.3622
						51.4118
						51.4582
						51.983
						52.344
						52.4495
						52.7179
						52.777
						52.8866
						53.5376
						53.6919
						53.7142
						53.7618
						53.7827
						53.8595
						54.2279
						54.3256
						54.3616
						54.4278
						54.4416
						54.4832
						54.5624
						54.5986
						54.6838
						54.8228
						55.1118
						55.9578
						56.2549
						56.6386
						56.9546
						57.2784
						57.3145
						57.5884
						57.7252
						58.1522
						58.2165
						58.4917
						58.4917
						58.6622
						58.8635
						58.8785
						58.9613
						59.1567
						59.1865
						59.2647
						59.3349
						59.6683
						59.8355
						59.9736
						61.2383
						61.4256
						61.5866
						61.7714
						62.2936
						62.5221
						62.6817
						62.8634
						63.3294
						63.4725
						63.5765
						63.965
						64.1575
						64.3352
						64.5725
						64.6325
						64.6896
						64.8237
						65.1414
						65.3917
						65.5127
						66.2157
						66.2345
						66.5142
						66.6153
						66.6937
						67.3119
						67.7235
						68.1237
						68.2144
						68.2728
						68.4588
						68.5981
						69.3723
						69.4751
						69.5714
						71.3876
						72.1894
						72.1931
						72.2293
						72.3317
						72.3468
						72.7427
						72.7995
						72.8935
						72.9789
						73.5495
						73.8371
						74.1654
						74.193
						74.3864
						74.5577
						74.9367
						74.9824
						75.1815
						75.2499
						75.4149
						75.4837
						75.5556
						75.5639
						75.7429
						76.1146
						76.2826
						76.4544
						76.6198
						77.1984
						77.2815
						77.5174
						77.5547
						77.5565
						79.3269
						81.5358
						81.967
						82.3829
						82.4563
						82.8735
						82.9636
						83.5683
						84.6815
						85.1199
						85.388
						85.9192
						86.112
						87.2286
						89.1231
						89.5987
						89.6342
						89.7792
						89.7956
						89.7987
						92.5976
						92.6685
						92.8928
						92.9115
						93.6698
						93.6856
						93.8534
						94.7739
						95.133
						95.3365
						95.3413
						95.486
						95.5352
						95.7551
						95.7869
						96.24
						96.6494
						97.8448
						98.224
						98.4681
						98.6328
						99.2958
						99.4866
						99.8781
						111.26
						111.382
						111.824
						113.482
						113.786
						113.954
						114.15
						114.367
						115.775
						116.279
						116.367
						118.387
						119.97
						121.549
						122.138
						123.459
						126.182
						129.776
						132.893
						135.877
						136.364
						136.389
						137.747
						139.336
						141.692
						141.864
						144.224
						151.716
						152.423
						156.378
						156.883
						161.673
						162.241
						162.537
						163.843
						164.76
						165.47
						168.881
						169.965
						171.183
						173.788
						173.993
						174.621
						175.781
						178.843
						185.328
						186.146
						187.52
						189.166
						193.219
						193.586
						194.655
						196.332
						214.392
						224.779
						225.286
						227.442
						228.464
						229.671
						232.282
						232.787
						234.769
						235.286
						235.563
						238.264
						238.313
						244.838
						248.794
						256.453
						256.578
						256.842
						262.374
						265.615
						278.773
						331.117
						342.426
						374.594
						378.872
						475.978
						654.642
						884.264
						6273.13
