# Supplementary material for: Mirusviruses link herpesviruses to giant viruses
Source: Nature. 2023 Apr 19;616(7958):783–9. doi: 10.1038/s41586-023-05962-4 (PMC10132985; doi:10.1038/s41586-023-05962-4)
Supplement: Supplementary file 25 — Source Data Extended Data Fig. 10 [file 41586_2023_5962_MOESM25_ESM.xlsx]

## Sheet: Source Data Figure S11
	Source data for Figure S11
	This table was used in the anvi'o interactive interface
	Gene_ID	Order	Length	Length_AA	Best_Realm	Module	Key_Genes
	Gene_109	109	3207	1069	Varidna	Information	DNApolB
	Gene_89	89	4425	1475	Varidna	Information	RNApolA
	Gene_180	180	3336	1112	Varidna	Information	RNApolB
	Gene_333	333	423	141	Varidna	Information	TFIIS
	Gene_117	117	1308	436		Particle	capsid_maturation_protease
	Gene_314	314	2088	696		Particle	MCP_HK97
	Gene_29	29	2070	690		Particle	Portal_protein
	Gene_303	303	1761	587	Duplodna	Particle	Terminase_large_subunit
	Gene_178	178	684	228	Duplodna		Adenine-specific DNA methyltransferase
	Gene_202	202	1635	545	Varidna		Asparagine synthase
	Gene_145	145	933	311	Varidna		Dioxygenase
	Gene_103	103	3264	1088	Varidna		DNA gyrase B
	Gene_90	90	1116	372	Varidna		DNA primase
	Gene_23	23	570	190	Varidna		dUTPase
	Gene_110	110	1125	375			Heliorhodopsin
	Gene_268	268	1347	449	Varidna		Heliorhodopsin
	Gene_295	295	1722	574	Varidna		Heliorhodopsin
	Gene_337	337	324	108	Varidna		Histone
	Gene_305	305	1566	522	Duplodna		Nicotinamide phosphoribosyltransferase
	Gene_320	320	1938	646	Varidna		Phosphoinositide 3-kinase. GVOGm_1674
	Gene_278	278	1353	451	Varidna		Protein disulfide-isomerase
	Gene_286	286	933	311	Varidna		Protein kinase domain
	Gene_238	238	2310	770	Varidna		Ribonucleotide reductase. barrel domain
	Gene_80	80	954	318	Varidna		Ribonucleotide reductase. small chain
	Gene_65	65	750	250	Varidna		TATA-binding
	Gene_14	14	1059	353			UL92
	Gene_0	0	174	58
	Gene_1	1	291	97	Duplodna
	Gene_2	2	945	315	Varidna
	Gene_3	3	1089	363
	Gene_4	4	357	119
	Gene_5	5	258	86	Duplodna
	Gene_6	6	285	95
	Gene_7	7	234	78
	Gene_8	8	714	238
	Gene_9	9	588	196
	Gene_10	10	357	119
	Gene_11	11	384	128
	Gene_12	12	288	96
	Gene_13	13	510	170
	Gene_15	15	375	125
	Gene_16	16	711	237
	Gene_17	17	1020	340
	Gene_18	18	552	184
	Gene_19	19	13596	4532
	Gene_20	20	2304	768
	Gene_21	21	450	150
	Gene_22	22	1053	351
	Gene_24	24	225	75
	Gene_25	25	867	289
	Gene_26	26	363	121
	Gene_27	27	981	327
	Gene_28	28	594	198
	Gene_30	30	588	196
	Gene_31	31	5919	1973
	Gene_32	32	591	197
	Gene_33	33	942	314
	Gene_34	34	1224	408
	Gene_35	35	825	275
	Gene_36	36	906	302
	Gene_37	37	519	173
	Gene_38	38	537	179
	Gene_39	39	450	150
	Gene_40	40	594	198
	Gene_41	41	954	318
	Gene_42	42	1611	537
	Gene_43	43	882	294	Varidna
	Gene_44	44	207	69
	Gene_45	45	2106	702
	Gene_46	46	927	309
	Gene_47	47	609	203
	Gene_48	48	540	180
	Gene_49	49	921	307
	Gene_50	50	774	258	Varidna
	Gene_51	51	354	118
	Gene_52	52	468	156	Varidna
	Gene_53	53	486	162
	Gene_54	54	366	122
	Gene_55	55	402	134
	Gene_56	56	210	70
	Gene_57	57	588	196
	Gene_58	58	627	209
	Gene_59	59	1062	354	Varidna
	Gene_60	60	330	110
	Gene_61	61	1098	366
	Gene_62	62	384	128	Varidna
	Gene_63	63	825	275
	Gene_64	64	216	72
	Gene_66	66	474	158
	Gene_67	67	3312	1104
	Gene_68	68	783	261
	Gene_69	69	12747	4249
	Gene_70	70	378	126
	Gene_71	71	807	269
	Gene_72	72	279	93
	Gene_73	73	465	155
	Gene_74	74	351	117
	Gene_75	75	504	168
	Gene_76	76	663	221
	Gene_77	77	249	83
	Gene_78	78	885	295
	Gene_79	79	1269	423	Varidna
	Gene_81	81	159	53
	Gene_82	82	315	105
	Gene_83	83	945	315
	Gene_84	84	492	164
	Gene_85	85	1176	392
	Gene_86	86	12390	4130
	Gene_87	87	123	41	Varidna
	Gene_88	88	435	145
	Gene_91	91	1344	448
	Gene_92	92	807	269
	Gene_93	93	945	315
	Gene_94	94	702	234
	Gene_95	95	174	58
	Gene_96	96	1299	433
	Gene_97	97	579	193	Varidna
	Gene_98	98	213	71
	Gene_99	99	198	66
	Gene_100	100	366	122
	Gene_101	101	447	149
	Gene_102	102	627	209
	Gene_104	104	633	211
	Gene_105	105	693	231	Varidna
	Gene_106	106	222	74
	Gene_107	107	468	156
	Gene_108	108	531	177	Varidna
	Gene_111	111	225	75
	Gene_112	112	357	119
	Gene_113	113	357	119	Varidna
	Gene_114	114	1062	354
	Gene_115	115	897	299
	Gene_116	116	864	288
	Gene_118	118	594	198
	Gene_119	119	432	144
	Gene_120	120	243	81
	Gene_121	121	369	123
	Gene_122	122	918	306	Varidna
	Gene_123	123	750	250	Varidna
	Gene_124	124	801	267
	Gene_125	125	3834	1278
	Gene_126	126	1281	427
	Gene_127	127	930	310
	Gene_128	128	780	260
	Gene_129	129	666	222
	Gene_130	130	264	88
	Gene_131	131	1125	375
	Gene_132	132	783	261
	Gene_133	133	204	68
	Gene_134	134	546	182
	Gene_135	135	1401	467	Varidna
	Gene_136	136	273	91	Varidna
	Gene_137	137	546	182	Varidna
	Gene_138	138	270	90
	Gene_139	139	660	220	Varidna
	Gene_140	140	360	120	Varidna
	Gene_141	141	396	132
	Gene_142	142	516	172	Varidna
	Gene_143	143	513	171
	Gene_144	144	4875	1625
	Gene_146	146	294	98
	Gene_147	147	375	125
	Gene_148	148	618	206
	Gene_149	149	837	279	Varidna
	Gene_150	150	540	180
	Gene_151	151	234	78	Varidna
	Gene_152	152	267	89
	Gene_153	153	1866	622	Varidna
	Gene_154	154	1914	638
	Gene_155	155	2661	887	Varidna
	Gene_156	156	510	170
	Gene_157	157	801	267
	Gene_158	158	435	145
	Gene_159	159	522	174
	Gene_160	160	285	95
	Gene_161	161	960	320
	Gene_162	162	3363	1121	Varidna
	Gene_163	163	1281	427
	Gene_164	164	2973	991
	Gene_165	165	4608	1536
	Gene_166	166	636	212	Varidna
	Gene_167	167	933	311
	Gene_168	168	618	206	Varidna
	Gene_169	169	1704	568
	Gene_170	170	393	131
	Gene_171	171	645	215
	Gene_172	172	3159	1053
	Gene_173	173	858	286	Varidna
	Gene_174	174	261	87
	Gene_175	175	4317	1439
	Gene_176	176	249	83
	Gene_177	177	672	224	Varidna
	Gene_179	179	552	184
	Gene_181	181	264	88
	Gene_182	182	3141	1047	Duplodna
	Gene_183	183	441	147
	Gene_184	184	255	85
	Gene_185	185	603	201	Varidna
	Gene_186	186	228	76
	Gene_187	187	126	42
	Gene_188	188	318	106
	Gene_189	189	975	325
	Gene_190	190	318	106
	Gene_191	191	273	91
	Gene_192	192	435	145	Varidna
	Gene_193	193	1011	337
	Gene_194	194	1317	439
	Gene_195	195	468	156	Varidna
	Gene_196	196	5874	1958
	Gene_197	197	834	278	Varidna
	Gene_198	198	417	139
	Gene_199	199	408	136
	Gene_200	200	402	134
	Gene_201	201	240	80
	Gene_203	203	1719	573
	Gene_204	204	363	121
	Gene_205	205	306	102
	Gene_206	206	624	208	Varidna
	Gene_207	207	531	177
	Gene_208	208	522	174
	Gene_209	209	1359	453
	Gene_210	210	318	106	Varidna
	Gene_211	211	447	149
	Gene_212	212	291	97
	Gene_213	213	300	100
	Gene_214	214	483	161
	Gene_215	215	969	323
	Gene_216	216	912	304
	Gene_217	217	789	263
	Gene_218	218	408	136
	Gene_219	219	450	150
	Gene_220	220	456	152
	Gene_221	221	588	196	Varidna
	Gene_222	222	342	114
	Gene_223	223	996	332
	Gene_224	224	318	106
	Gene_225	225	240	80
	Gene_226	226	603	201	Varidna
	Gene_227	227	222	74
	Gene_228	228	627	209
	Gene_229	229	1662	554
	Gene_230	230	462	154
	Gene_231	231	609	203
	Gene_232	232	666	222
	Gene_233	233	837	279
	Gene_234	234	165	55
	Gene_235	235	1860	620
	Gene_236	236	576	192
	Gene_237	237	687	229
	Gene_239	239	306	102
	Gene_240	240	264	88
	Gene_241	241	282	94
	Gene_242	242	216	72
	Gene_243	243	561	187	Varidna
	Gene_244	244	711	237
	Gene_245	245	255	85
	Gene_246	246	333	111	Varidna
	Gene_247	247	213	71
	Gene_248	248	543	181
	Gene_249	249	546	182
	Gene_250	250	681	227
	Gene_251	251	525	175
	Gene_252	252	546	182
	Gene_253	253	1809	603
	Gene_254	254	654	218
	Gene_255	255	1005	335
	Gene_256	256	639	213
	Gene_257	257	318	106
	Gene_258	258	276	92
	Gene_259	259	456	152
	Gene_260	260	5289	1763
	Gene_261	261	498	166
	Gene_262	262	390	130
	Gene_263	263	1236	412
	Gene_264	264	330	110	Varidna
	Gene_265	265	585	195
	Gene_266	266	1329	443	Varidna
	Gene_267	267	1455	485	Varidna
	Gene_269	269	279	93
	Gene_270	270	579	193
	Gene_271	271	315	105
	Gene_272	272	720	240
	Gene_273	273	606	202
	Gene_274	274	564	188
	Gene_275	275	612	204
	Gene_276	276	387	129
	Gene_277	277	1218	406
	Gene_279	279	444	148	Varidna
	Gene_280	280	1746	582
	Gene_281	281	456	152
	Gene_282	282	1221	407
	Gene_283	283	453	151
	Gene_284	284	34560	11520	Varidna
	Gene_285	285	1290	430
	Gene_287	287	654	218	Varidna
	Gene_288	288	189	63
	Gene_289	289	1050	350
	Gene_290	290	189	63
	Gene_291	291	1524	508
	Gene_292	292	951	317
	Gene_293	293	25131	8377	Varidna
	Gene_294	294	741	247
	Gene_296	296	1191	397
	Gene_297	297	306	102
	Gene_298	298	735	245
	Gene_299	299	2526	842
	Gene_300	300	405	135	Varidna
	Gene_301	301	873	291	Varidna
	Gene_302	302	177	59
	Gene_304	304	912	304
	Gene_306	306	582	194	Varidna
	Gene_307	307	303	101
	Gene_308	308	207	69
	Gene_309	309	357	119
	Gene_310	310	861	287
	Gene_311	311	2190	730
	Gene_312	312	801	267
	Gene_313	313	408	136
	Gene_315	315	546	182	Varidna
	Gene_316	316	135	45
	Gene_317	317	1899	633	Varidna
	Gene_318	318	378	126
	Gene_319	319	597	199	Varidna
	Gene_321	321	3918	1306
	Gene_322	322	2100	700
	Gene_323	323	606	202
	Gene_324	324	351	117
	Gene_325	325	876	292
	Gene_326	326	537	179	Varidna
	Gene_327	327	3783	1261
	Gene_328	328	894	298
	Gene_329	329	318	106
	Gene_330	330	366	122
	Gene_331	331	552	184	Varidna
	Gene_332	332	246	82	Varidna
	Gene_334	334	438	146
	Gene_335	335	831	277
	Gene_336	336	615	205	Varidna
	Gene_338	338	516	172
	Gene_339	339	522	174	Varidna
	Gene_340	340	3753	1251
	Gene_341	341	261	87
	Gene_342	342	7431	2477
	Gene_343	343	528	176
	Gene_344	344	951	317
	Gene_345	345	597	199
	Gene_346	346	855	285
	Gene_347	347	456	152
	Gene_348	348	801	267	Varidna
	Gene_349	349	918	306	Varidna
	Gene_350	350	141	47
	Gene_351	351	825	275	Varidna
	Gene_352	352	408	136	Varidna
	Gene_353	353	345	115
	Gene_354	354	576	192	Varidna
